# Supplementary material for: Transcriptome deep-sequencing and clustering of expressed isoforms from Favia corals
Source: BMC Genomics. 2013 Aug 12;14:546. doi: 10.1186/1471-2164-14-546 (PMC3751062; doi:10.1186/1471-2164-14-546)
Supplement: Additional file 2: Files S2 — BlastP parsed output files against N. vectensis proteome for sample Fav1 and Fav2 with 2e-30. [file 1471-2164-14-546-S2.txt]

s23Contig3_1	88	Nemve83511	657	1	1	1e-39,	395	0.818181818181818	1	88	0	0.818181818181818	0	287	374	0	0.818181818181818	0	[1 - 264]
s23Contig3_1	88	Nemve30081	2141	2	1	3e-37,	375	0.786516853932584	1	88	1	0.795454545454545	0	312	400	0	0.786516853932584	0	[1 - 264]
s23Contig10_1	273	Nemve199995	238	1	1	2e-60,	581	0.553299492385787	78	273	1	0.556122448979592	0	42	238	0	0.553299492385787	0	[1 - 819]
s23Contig12_7	584	Nemve128230	429	1	1	2e-66,	636	0.382271468144044	160	484	36	0.424615384615385	0	69	422	7	0.389830508474576	0	[3 - 1754]
s23Contig12_7	584	Nemve218474	565	2	1	4e-51,	505	0.323607427055703	155	493	38	0.359882005899705	0	84	454	6	0.328840970350404	0	[3 - 1754]
s23Contig13_2	157	Nemve165173	1683	1	1	7e-60,	573	0.615384615384615	1	156	0	0.615384615384615	0	1493	1648	0	0.615384615384615	0	[471 - 1] (REVERSE SENSE)
s23Contig14_1	133	Nemve40188	839	1	1	7e-43,	425	0.602836879432624	1	133	8	0.639097744360902	0	148	288	0	0.602836879432624	0	[1 - 399]
s23Contig18_14	946	Nemve50131	914	1	1	1e-151,	1372	0.338692390139335	11	887	56	0.360319270239453	0	5	870	67	0.364896073903002	0	[3 - 2840]
s23Contig25_2	198	Nemve140474	159	1	1	1e-61,	590	0.696774193548387	24	176	2	0.705882352941177	0	1	155	0	0.696774193548387	0	[1 - 594]
s23Contig25_2	198	Nemve244029	219	2	1	7e-35,	359	0.458904109589041	20	165	0	0.458904109589041	0	8	150	3	0.468531468531469	0	[1 - 594]
s23Contig28_4	298	Nemve207760	314	1	1	6e-46,	457	0.344481605351171	1	292	7	0.352739726027397	0	16	310	4	0.349152542372881	0	[1 - 894]
s23Contig39_9	996	Nemve238189	2289	1	1	0.0,	2591	0.497665732959851	2	996	76	0.535678391959799	0	1235	2289	16	0.50521327014218	0	[2 - 2989]
s23Contig44_3	361	Nemve245839	636	1	1	1e-33,	352	0.350943396226415	1	250	15	0.372	0	30	250	44	0.420814479638009	0	[2 - 1084]
s23Contig48_1	271	Nemve237922	516	1	1	2e-34,	357	0.347222222222222	47	262	0	0.347222222222222	0	277	490	2	0.350467289719626	0	[2 - 814]
s23Contig55_4	210	Nemve125072	272	1	1	2e-41,	416	0.558823529411765	75	209	1	0.562962962962963	0	1	135	1	0.562962962962963	0	[630 - 1] (REVERSE SENSE)
s23Contig55_4	210	Nemve125072	272	1	2	8e-31,	324	0.355769230769231	11	209	9	0.371859296482412	0	45	250	2	0.359223300970874	0	[630 - 1] (REVERSE SENSE)
s23Contig55_4	210	Nemve20002	1060	2	1	2e-31,	329	0.387755102040816	16	210	1	0.38974358974359	0	388	577	6	0.4	0	[630 - 1] (REVERSE SENSE)
s23Contig55_4	210	Nemve22137	409	3	1	6e-31,	326	0.362694300518135	19	210	1	0.364583333333333	0	19	210	1	0.364583333333333	0	[630 - 1] (REVERSE SENSE)
s23Contig61_10	620	Nemve120257	305	1	1	3e-40,	411	0.367857142857143	59	334	4	0.373188405797101	0	21	292	8	0.378676470588235	0	[3 - 1862]
s23Contig61_10	620	Nemve184645	318	2	1	5e-39,	400	0.325878594249201	43	352	3	0.329032258064516	0	8	307	13	0.34	0	[3 - 1862]
s23Contig61_10	620	Nemve217188	300	3	1	6e-38,	391	0.335570469798658	61	351	7	0.343642611683849	0	13	297	13	0.350877192982456	0	[3 - 1862]
s23Contig61_10	620	Nemve111564	749	4	1	2e-37,	387	0.335849056603774	61	314	11	0.350393700787402	0	402	657	9	0.34765625	0	[3 - 1862]
s23Contig61_10	620	Nemve100834	502	5	1	5e-35,	366	0.351851851851852	48	313	4	0.357142857142857	0	241	502	8	0.362595419847328	0	[3 - 1862]
s23Contig61_10	620	Nemve119208	340	6	1	7e-34,	356	0.339160839160839	33	314	4	0.343971631205674	0	5	272	18	0.361940298507463	0	[3 - 1862]
s23Contig61_10	620	Nemve220432	472	7	1	2e-33,	352	0.328859060402685	59	353	3	0.332203389830508	0	17	310	4	0.333333333333333	0	[3 - 1862]
s23Contig61_10	620	Nemve157808	476	8	1	3e-33,	350	0.309815950920245	43	365	3	0.312693498452012	0	7	322	10	0.319620253164557	0	[3 - 1862]
s23Contig61_10	620	Nemve95129	256	9	1	7e-33,	347	0.35	58	314	3	0.35408560311284	0	4	256	7	0.359683794466403	0	[3 - 1862]
s23Contig61_10	620	Nemve207834	348	10	1	2e-32,	344	0.353383458646617	61	314	12	0.37007874015748	0	29	284	10	0.3671875	0	[3 - 1862]
s23Contig61_10	620	Nemve161733	334	11	1	6e-32,	340	0.324626865671642	61	326	2	0.327067669172932	0	26	283	10	0.337209302325581	0	[3 - 1862]
s23Contig61_10	620	Nemve94804	386	12	1	6e-32,	339	0.327067669172932	57	314	8	0.337209302325581	0	25	286	4	0.33206106870229	0	[3 - 1862]
s23Contig67_10	401	Nemve246794	428	1	1	1e-158,	1431	0.637717121588089	1	401	2	0.640897755610973	0	26	428	0	0.637717121588089	0	[2304 - 1102] (REVERSE SENSE)
s23Contig70_4	132	Nemve36265	211	1	1	1e-48,	474	0.654135338345865	1	132	1	0.659090909090909	0	42	174	0	0.654135338345865	0	[397 - 2] (REVERSE SENSE)
s23Contig70_4	132	Nemve40000	518	2	1	3e-45,	446	0.636363636363636	1	132	0	0.636363636363636	0	348	479	0	0.636363636363636	0	[397 - 2] (REVERSE SENSE)
s23Contig70_4	132	Nemve126382	320	3	1	4e-43,	427	0.609022556390977	1	132	1	0.613636363636364	0	152	284	0	0.609022556390977	0	[397 - 2] (REVERSE SENSE)
s23Contig70_4	132	Nemve149495	431	4	1	2e-42,	421	0.583333333333333	1	132	0	0.583333333333333	0	273	404	0	0.583333333333333	0	[397 - 2] (REVERSE SENSE)
s23Contig70_4	132	Nemve171157	491	5	1	3e-42,	420	0.583333333333333	1	132	0	0.583333333333333	0	300	431	0	0.583333333333333	0	[397 - 2] (REVERSE SENSE)
s23Contig70_4	132	Nemve175727	553	6	1	2e-41,	412	0.595588235294118	1	132	4	0.613636363636364	0	326	458	3	0.609022556390977	0	[397 - 2] (REVERSE SENSE)
s23Contig70_4	132	Nemve120436	520	7	1	2e-39,	396	0.608	1	125	0	0.608	0	394	518	0	0.608	0	[397 - 2] (REVERSE SENSE)
s23Contig70_4	132	Nemve98823	622	8	1	2e-37,	379	0.553030303030303	1	132	0	0.553030303030303	0	456	586	1	0.557251908396947	0	[397 - 2] (REVERSE SENSE)
s23Contig70_4	132	Nemve40044	983	9	1	2e-35,	360	0.522058823529412	1	132	4	0.537878787878788	0	816	948	3	0.533834586466165	0	[397 - 2] (REVERSE SENSE)
s23Contig70_4	132	Nemve93709	443	10	1	4e-34,	349	0.492424242424242	1	132	0	0.492424242424242	0	286	417	0	0.492424242424242	0	[397 - 2] (REVERSE SENSE)
s23Contig70_4	132	Nemve11563	462	11	1	6e-34,	348	0.5078125	1	126	2	0.515873015873016	0	335	462	0	0.5078125	0	[397 - 2] (REVERSE SENSE)
s23Contig70_4	132	Nemve120467	490	12	1	3e-32,	333	0.510489510489511	1	132	11	0.553030303030303	0	298	440	0	0.510489510489511	0	[397 - 2] (REVERSE SENSE)
s23Contig72_4	155	Nemve87200	624	1	1	6e-61,	582	0.684210526315789	4	155	0	0.684210526315789	0	336	487	0	0.684210526315789	0	[3 - 467]
s23Contig72_4	155	Nemve162417	624	2	1	4e-60,	575	0.682119205298013	5	155	0	0.682119205298013	0	338	488	0	0.682119205298013	0	[3 - 467]
s23Contig72_4	155	Nemve41088	372	3	1	7e-32,	331	0.659340659340659	4	94	0	0.659340659340659	0	171	261	0	0.659340659340659	0	[3 - 467]
s23Contig83_13	1271	Nemve244574	1727	1	1	7e-68,	652	0.396793587174349	793	1258	33	0.424892703862661	0	1308	1715	91	0.485294117647059	0	[3 - 3815]
s23Contig83_13	1271	Nemve244574	1727	1	2	1e-43,	443	0.347826086956522	14	445	51	0.388888888888889	0	620	1033	69	0.405797101449275	0	[3 - 3815]
s23Contig83_13	1271	Nemve223093	199	2	1	4e-41,	421	0.447470817120623	1009	1258	7	0.46	0	2	187	71	0.618279569892473	0	[3 - 3815]
s23Contig85_10	915	Nemve178614	486	1	1	7e-96,	892	0.448192771084337	3	412	5	0.453658536585366	0	28	438	4	0.452554744525547	0	[368 - 3112]
s23Contig85_10	915	Nemve176602	485	2	1	4e-94,	877	0.416846652267819	3	460	5	0.421397379912664	0	28	479	11	0.426991150442478	0	[368 - 3112]
s23Contig85_10	915	Nemve11018	397	3	1	8e-80,	754	0.43298969072165	88	468	7	0.440944881889764	0	1	379	9	0.443271767810026	0	[368 - 3112]
s23Contig102_1	296	Nemve200212	586	1	1	2e-43,	435	0.336700336700337	2	296	2	0.338983050847458	0	123	389	30	0.374531835205993	0	[3 - 890]
s23Contig102_1	296	Nemve239807	543	2	1	8e-39,	395	0.347079037800687	2	292	0	0.347079037800687	0	165	427	28	0.384030418250951	0	[3 - 890]
s23Contig107_4	383	Nemve119814	688	1	1	1e-38,	396	0.325905292479109	1	349	10	0.335243553008596	0	297	648	7	0.332386363636364	0	[2 - 1150]
s23Contig107_4	383	Nemve104612	669	2	1	2e-35,	368	0.29683698296837	1	380	31	0.321052631578947	0	261	660	11	0.305	0	[2 - 1150]
s23Contig107_4	383	Nemve88772	646	3	1	4e-35,	365	0.310541310541311	1	348	3	0.313218390804598	0	304	646	8	0.317784256559767	0	[2 - 1150]
s23Contig107_4	383	Nemve245515	789	4	1	3e-34,	357	0.325905292479109	1	348	11	0.336206896551724	0	361	712	7	0.332386363636364	0	[2 - 1150]
s23Contig107_4	383	Nemve31079	587	5	1	5e-32,	338	0.263546798029557	1	382	24	0.280104712041885	0	192	587	10	0.27020202020202	0	[2 - 1150]
s23Contig107_4	383	Nemve199475	820	6	1	2e-31,	333	0.269035532994924	1	383	11	0.276762402088773	0	435	818	10	0.276041666666667	0	[2 - 1150]
s23Contig108_1	147	Nemve239390	454	1	1	1e-44,	441	0.543478260869565	9	146	0	0.543478260869565	0	261	398	0	0.543478260869565	0	[3 - 443]
s23Contig115_4	825	Nemve171736	4614	1	1	0.0,	3580	0.807038834951456	2	825	0	0.807038834951456	0	2844	3667	0	0.807038834951456	0	[2 - 2476]
s23Contig115_4	825	Nemve165696	3923	2	1	0.0,	3124	0.694545454545455	2	825	1	0.695388349514563	0	2810	3634	0	0.694545454545455	0	[2 - 2476]
s23Contig115_4	825	Nemve135061	3483	3	1	0.0,	3098	0.692961165048544	2	825	0	0.692961165048544	0	2138	2961	0	0.692961165048544	0	[2 - 2476]
s23Contig115_4	825	Nemve246369	3976	4	1	1e-136,	1243	0.352201257861635	33	819	8	0.355781448538755	0	2280	3061	13	0.358056265984655	0	[2 - 2476]
s23Contig115_4	825	Nemve173194	3955	5	1	1e-136,	1241	0.335459183673469	43	825	1	0.335887611749681	0	2523	3289	17	0.342894393741851	0	[2 - 2476]
s23Contig115_4	825	Nemve235331	2412	6	1	1e-126,	1158	0.328680203045685	36	811	12	0.333762886597938	0	875	1657	5	0.330779054916986	0	[2 - 2476]
s23Contig115_4	825	Nemve30056	2145	7	1	1e-124,	1139	0.33245729303548	41	800	1	0.332894736842105	0	401	1155	6	0.335099337748344	0	[2 - 2476]
s23Contig115_4	825	Nemve175144	3894	8	1	1e-124,	1139	0.320293398533007	12	825	4	0.321867321867322	0	2123	2906	34	0.334183673469388	0	[2 - 2476]
s23Contig115_4	825	Nemve159788	4471	9	1	1e-120,	1099	0.336294416243655	41	824	4	0.338010204081633	0	2746	3518	15	0.342820181112549	0	[2 - 2476]
s23Contig115_4	825	Nemve245829	4309	10	1	1e-117,	1080	0.330334190231362	39	815	1	0.330759330759331	0	2601	3333	45	0.350613915416098	0	[2 - 2476]
s23Contig115_4	825	Nemve161999	3941	11	1	1e-115,	1063	0.32319391634981	41	825	4	0.32484076433121	0	2201	2981	8	0.326504481434059	0	[2 - 2476]
s23Contig115_4	825	Nemve101464	2211	12	1	1e-100,	932	0.275990099009901	20	820	7	0.278401997503121	0	404	1192	19	0.282636248415716	0	[2 - 2476]
s23Contig115_4	825	Nemve241316	4655	13	1	2e-93,	870	0.270886075949367	53	819	23	0.279009126466754	0	2893	3657	25	0.279738562091503	0	[2 - 2476]
s23Contig115_4	825	Nemve229146	1689	14	1	2e-82,	777	0.328519855595668	27	572	8	0.333333333333333	0	56	604	5	0.331511839708561	0	[2 - 2476]
s23Contig115_4	825	Nemve229146	1689	14	2	2e-41,	422	0.40625	632	822	1	0.408376963350785	0	600	791	0	0.40625	0	[2 - 2476]
s23Contig115_4	825	Nemve139913	118	15	1	8e-47,	469	0.760683760683761	504	620	0	0.760683760683761	0	1	117	0	0.760683760683761	0	[2 - 2476]
s23Contig115_4	825	Nemve1286	313	16	1	1e-35,	373	0.33206106870229	20	279	2	0.334615384615385	0	66	312	15	0.352226720647773	0	[2 - 2476]
s23Contig133_1	162	Nemve83462	659	1	1	3e-55,	533	0.625	7	162	4	0.641025641025641	0	462	621	0	0.625	0	[3 - 488]
s23Contig133_1	162	Nemve13190	260	2	1	1e-44,	442	0.608391608391608	7	145	4	0.62589928057554	0	118	260	0	0.608391608391608	0	[3 - 488]
s23Contig140_7	354	Nemve207930	918	1	1	1e-109,	1003	0.594855305466238	41	340	11	0.616666666666667	0	591	901	0	0.594855305466238	0	[1090 - 29] (REVERSE SENSE)
s23Contig140_7	354	Nemve107567	584	2	1	1e-100,	929	0.566901408450704	41	324	0	0.566901408450704	0	301	584	0	0.566901408450704	0	[1090 - 29] (REVERSE SENSE)
s23Contig140_7	354	Nemve98823	622	3	1	9e-61,	585	0.411371237458194	41	336	3	0.415540540540541	0	330	622	6	0.419795221843003	0	[1090 - 29] (REVERSE SENSE)
s23Contig140_7	354	Nemve36265	211	4	1	1e-48,	481	0.461165048543689	135	336	4	0.47029702970297	0	9	211	3	0.467980295566502	0	[1090 - 29] (REVERSE SENSE)
s23Contig140_7	354	Nemve160835	629	5	1	6e-48,	475	0.339339339339339	21	342	11	0.350931677018634	0	295	615	12	0.35202492211838	0	[1090 - 29] (REVERSE SENSE)
s23Contig140_7	354	Nemve199592	769	6	1	9e-48,	473	0.347133757961783	40	345	8	0.356209150326797	0	410	716	7	0.355048859934853	0	[1090 - 29] (REVERSE SENSE)
s23Contig140_7	354	Nemve171157	491	7	1	5e-46,	458	0.446601941747573	135	337	3	0.45320197044335	0	267	469	3	0.45320197044335	0	[1090 - 29] (REVERSE SENSE)
s23Contig140_7	354	Nemve87698	582	8	1	4e-45,	451	0.357414448669202	41	301	2	0.360153256704981	0	319	577	4	0.362934362934363	0	[1090 - 29] (REVERSE SENSE)
s23Contig140_7	354	Nemve149495	431	9	1	5e-44,	441	0.471910112359551	133	308	2	0.477272727272727	0	238	412	3	0.48	0	[1090 - 29] (REVERSE SENSE)
s23Contig140_7	354	Nemve175727	553	10	1	5e-43,	432	0.439252336448598	135	343	5	0.449760765550239	0	293	502	4	0.447619047619048	0	[1090 - 29] (REVERSE SENSE)
s23Contig140_7	354	Nemve40000	518	11	1	8e-41,	413	0.432692307692308	134	336	5	0.443349753694581	0	314	516	5	0.443349753694581	0	[1090 - 29] (REVERSE SENSE)
s23Contig140_7	354	Nemve120467	490	12	1	4e-39,	399	0.415525114155251	133	337	14	0.44390243902439	0	263	478	3	0.421296296296296	0	[1090 - 29] (REVERSE SENSE)
s23Contig140_7	354	Nemve40044	983	13	1	6e-39,	397	0.436893203883495	134	334	5	0.447761194029851	0	782	983	4	0.445544554455446	0	[1090 - 29] (REVERSE SENSE)
s23Contig140_7	354	Nemve126382	320	14	1	4e-38,	390	0.433497536945813	134	330	6	0.446700507614213	0	118	315	5	0.444444444444444	0	[1090 - 29] (REVERSE SENSE)
s23Contig140_7	354	Nemve120436	520	15	1	1e-35,	368	0.445121951219512	133	294	2	0.450617283950617	0	359	519	3	0.453416149068323	0	[1090 - 29] (REVERSE SENSE)
s23Contig140_7	354	Nemve31394	393	16	1	2e-35,	367	0.313380281690141	32	309	6	0.320143884892086	0	88	362	9	0.323636363636364	0	[1090 - 29] (REVERSE SENSE)
s23Contig140_7	354	Nemve11563	462	17	1	1e-33,	351	0.439024390243902	133	292	4	0.45	0	300	460	3	0.447204968944099	0	[1090 - 29] (REVERSE SENSE)
s23Contig144_4	426	Nemve79897	285	1	1	6e-36,	372	0.343173431734317	9	268	11	0.357692307692308	0	10	273	7	0.352272727272727	0	[1 - 1278]
s23Contig167_7	285	Nemve227963	552	1	1	1e-111,	1017	0.748971193415638	1	243	0	0.748971193415638	0	281	523	0	0.748971193415638	0	[1001 - 147] (REVERSE SENSE)
s23Contig167_7	285	Nemve165358	577	2	1	3e-42,	425	0.353174603174603	1	246	6	0.361788617886179	0	298	548	1	0.354581673306773	0	[1001 - 147] (REVERSE SENSE)
s23Contig167_7	285	Nemve87067	567	3	1	1e-38,	394	0.368200836820084	9	246	1	0.369747899159664	0	290	521	7	0.379310344827586	0	[1001 - 147] (REVERSE SENSE)
s23Contig167_7	285	Nemve87067	567	3	2	5e-33,	345	0.343478260869565	1	229	1	0.344978165938865	0	329	557	1	0.344978165938865	0	[1001 - 147] (REVERSE SENSE)
s23Contig167_7	285	Nemve237867	555	4	1	4e-38,	389	0.346863468634686	1	259	12	0.362934362934363	0	272	541	1	0.348148148148148	0	[1001 - 147] (REVERSE SENSE)
s23Contig167_7	285	Nemve237867	555	4	2	4e-32,	337	0.397905759162304	1	184	7	0.41304347826087	0	366	554	2	0.402116402116402	0	[1001 - 147] (REVERSE SENSE)
s23Contig167_7	285	Nemve169450	544	5	1	6e-38,	387	0.357142857142857	1	246	6	0.365853658536585	0	267	517	1	0.358565737051793	0	[1001 - 147] (REVERSE SENSE)
s23Contig167_7	285	Nemve227865	588	6	1	2e-37,	383	0.356828193832599	1	227	0	0.356828193832599	0	333	558	1	0.358407079646018	0	[1001 - 147] (REVERSE SENSE)
s23Contig167_7	285	Nemve227865	588	6	2	1e-35,	368	0.331914893617021	12	246	0	0.331914893617021	0	297	524	7	0.342105263157895	0	[1001 - 147] (REVERSE SENSE)
s23Contig167_7	285	Nemve164986	560	7	1	2e-37,	383	0.349344978165939	1	229	0	0.349344978165939	0	334	560	2	0.352422907488987	0	[1001 - 147] (REVERSE SENSE)
s23Contig167_7	285	Nemve195679	585	8	1	2e-37,	382	0.362869198312236	1	231	6	0.372294372294372	0	348	583	1	0.364406779661017	0	[1001 - 147] (REVERSE SENSE)
s23Contig167_7	285	Nemve195679	585	8	2	3e-32,	339	0.355371900826446	12	246	7	0.365957446808511	0	312	545	8	0.367521367521368	0	[1001 - 147] (REVERSE SENSE)
s23Contig167_7	285	Nemve88501	569	9	1	1e-36,	376	0.335714285714286	9	270	18	0.358778625954198	0	292	569	2	0.338129496402878	0	[1001 - 147] (REVERSE SENSE)
s23Contig167_7	285	Nemve88501	569	9	2	5e-31,	327	0.370165745856354	1	181	0	0.370165745856354	0	390	568	2	0.374301675977654	0	[1001 - 147] (REVERSE SENSE)
s23Contig167_7	285	Nemve161317	580	10	1	8e-36,	369	0.352112676056338	2	283	2	0.354609929078014	0	298	572	9	0.363636363636364	0	[1001 - 147] (REVERSE SENSE)
s23Contig167_7	285	Nemve161317	580	10	2	9e-31,	326	0.349137931034483	1	229	3	0.353711790393013	0	344	574	1	0.350649350649351	0	[1001 - 147] (REVERSE SENSE)
s23Contig167_7	285	Nemve115638	214	11	1	2e-34,	358	0.376190476190476	1	209	1	0.37799043062201	0	5	213	1	0.37799043062201	0	[1001 - 147] (REVERSE SENSE)
s23Contig167_7	285	Nemve158213	569	12	1	1e-33,	350	0.341666666666667	7	246	0	0.341666666666667	0	295	527	7	0.351931330472103	0	[1001 - 147] (REVERSE SENSE)
s23Contig167_7	285	Nemve158213	569	12	2	1e-32,	341	0.334763948497854	1	232	1	0.336206896551724	0	336	566	2	0.337662337662338	0	[1001 - 147] (REVERSE SENSE)
s23Contig167_7	285	Nemve158213	569	12	3	6e-32,	336	0.290196078431373	13	261	6	0.29718875502008	0	256	507	3	0.293650793650794	0	[1001 - 147] (REVERSE SENSE)
s23Contig167_7	285	Nemve129532	542	13	1	1e-31,	334	0.323076923076923	1	256	4	0.328125	0	281	533	7	0.33201581027668	0	[1001 - 147] (REVERSE SENSE)
s23Contig167_7	285	Nemve175546	570	14	1	1e-31,	332	0.355450236966825	1	211	0	0.355450236966825	0	360	568	2	0.358851674641148	0	[1001 - 147] (REVERSE SENSE)
s23Contig167_7	285	Nemve169754	539	15	1	3e-31,	329	0.34375	28	283	0	0.34375	0	255	500	10	0.357723577235772	0	[1001 - 147] (REVERSE SENSE)
s23Contig167_7	285	Nemve169754	539	15	2	7e-31,	326	0.300813008130081	1	246	0	0.300813008130081	0	275	513	7	0.309623430962343	0	[1001 - 147] (REVERSE SENSE)
s23Contig167_7	285	Nemve176107	593	16	1	5e-31,	328	0.304	1	229	21	0.331877729257642	0	340	588	1	0.305220883534137	0	[1001 - 147] (REVERSE SENSE)
s23Contig171_7	786	Nemve212490	969	1	1	1e-124,	1139	0.419676214196762	13	716	99	0.478693181818182	0	55	790	67	0.457880434782609	0	[2 - 2359]
s23Contig176_1	170	Nemve60050	1128	1	1	6e-47,	462	0.506410256410256	15	170	0	0.506410256410256	0	876	1031	0	0.506410256410256	0	[3 - 512]
s23Contig183_3	948	Nemve90458	717	1	1	0.0,	3034	0.782608695652174	169	869	12	0.796005706134094	0	3	710	5	0.788135593220339	0	[3 - 2846]
s23Contig183_3	948	Nemve225495	174	2	1	6e-47,	471	0.724409448818898	302	428	0	0.724409448818898	0	1	103	24	0.893203883495146	0	[3 - 2846]
s23Contig187_12	408	Nemve99932	252	1	1	1e-94,	878	0.64	136	384	1	0.642570281124498	0	1	249	1	0.642570281124498	0	[1481 - 258] (REVERSE SENSE)
s23Contig187_12	408	Nemve2158	243	2	1	2e-51,	506	0.441767068273092	136	383	1	0.443548387096774	0	11	243	16	0.472103004291845	0	[1481 - 258] (REVERSE SENSE)
s23Contig187_12	408	Nemve108942	240	3	1	4e-50,	494	0.407114624505929	136	382	6	0.417004048582996	0	1	240	13	0.429166666666667	0	[1481 - 258] (REVERSE SENSE)
s23Contig187_12	408	Nemve140545	247	4	1	6e-50,	493	0.436734693877551	136	378	2	0.440329218106996	0	5	234	15	0.465217391304348	0	[1481 - 258] (REVERSE SENSE)
s23Contig187_12	408	Nemve101093	252	5	1	2e-48,	479	0.414342629482072	136	384	2	0.417670682730924	0	18	251	17	0.444444444444444	0	[1481 - 258] (REVERSE SENSE)
s23Contig187_12	408	Nemve1857	290	6	1	5e-48,	476	0.430894308943089	136	378	3	0.436213991769547	0	62	286	21	0.471111111111111	0	[1481 - 258] (REVERSE SENSE)
s23Contig187_12	408	Nemve105271	256	7	1	1e-46,	465	0.415322580645161	136	378	5	0.423868312757202	0	4	236	15	0.44206008583691	0	[1481 - 258] (REVERSE SENSE)
s23Contig187_12	408	Nemve83864	251	8	1	4e-46,	460	0.3984375	136	383	8	0.411290322580645	0	1	243	13	0.419753086419753	0	[1481 - 258] (REVERSE SENSE)
s23Contig187_12	408	Nemve129447	253	9	1	5e-46,	459	0.396825396825397	136	379	8	0.409836065573771	0	3	238	16	0.423728813559322	0	[1481 - 258] (REVERSE SENSE)
s23Contig187_12	408	Nemve124911	237	10	1	4e-45,	451	0.379446640316206	136	383	5	0.387096774193548	0	3	235	20	0.412017167381974	0	[1481 - 258] (REVERSE SENSE)
s23Contig187_12	408	Nemve230203	255	11	1	2e-44,	445	0.395256916996047	136	384	4	0.401606425702811	0	13	254	11	0.413223140495868	0	[1481 - 258] (REVERSE SENSE)
s23Contig187_12	408	Nemve105779	249	12	1	3e-44,	444	0.426294820717131	136	382	4	0.433198380566802	0	2	233	19	0.461206896551724	0	[1481 - 258] (REVERSE SENSE)
s23Contig187_12	408	Nemve14817	255	13	1	8e-44,	440	0.389312977099237	136	378	19	0.419753086419753	0	5	255	11	0.406374501992032	0	[1481 - 258] (REVERSE SENSE)
s23Contig187_12	408	Nemve124644	230	14	1	1e-43,	439	0.389344262295082	136	378	1	0.390946502057613	0	3	229	17	0.418502202643172	0	[1481 - 258] (REVERSE SENSE)
s23Contig187_12	408	Nemve26281	210	15	1	2e-43,	436	0.407407407407407	136	378	0	0.407407407407407	0	2	210	34	0.473684210526316	0	[1481 - 258] (REVERSE SENSE)
s23Contig187_12	408	Nemve124717	227	16	1	9e-43,	431	0.412244897959184	136	378	2	0.415637860082305	0	3	227	20	0.448888888888889	0	[1481 - 258] (REVERSE SENSE)
s23Contig187_12	408	Nemve85345	240	17	1	5e-42,	424	0.379446640316206	136	379	9	0.39344262295082	0	2	240	14	0.401673640167364	0	[1481 - 258] (REVERSE SENSE)
s23Contig187_12	408	Nemve227960	271	18	1	7e-42,	423	0.381889763779528	136	382	7	0.392712550607287	0	32	268	17	0.409282700421941	0	[1481 - 258] (REVERSE SENSE)
s23Contig187_12	408	Nemve236044	291	19	1	2e-41,	419	0.359375	136	384	7	0.369477911646586	0	48	290	13	0.378600823045267	0	[1481 - 258] (REVERSE SENSE)
s23Contig187_12	408	Nemve214505	327	20	1	6e-41,	415	0.393700787401575	136	378	11	0.411522633744856	0	34	275	12	0.413223140495868	0	[1481 - 258] (REVERSE SENSE)
s23Contig187_12	408	Nemve218669	239	21	1	1e-40,	413	0.372	136	383	2	0.375	0	7	239	17	0.399141630901288	0	[1481 - 258] (REVERSE SENSE)
s23Contig187_12	408	Nemve85362	240	22	1	2e-40,	410	0.377952755905512	136	383	6	0.387096774193548	0	2	240	15	0.401673640167364	0	[1481 - 258] (REVERSE SENSE)
s23Contig187_12	408	Nemve170524	299	23	1	3e-40,	409	0.386454183266932	136	384	2	0.389558232931727	0	65	298	17	0.414529914529915	0	[1481 - 258] (REVERSE SENSE)
s23Contig187_12	408	Nemve210516	244	24	1	9e-40,	405	0.392857142857143	136	355	4	0.4	0	4	212	15	0.421052631578947	0	[1481 - 258] (REVERSE SENSE)
s23Contig187_12	408	Nemve149919	228	25	1	3e-39,	401	0.384	136	384	1	0.385542168674699	0	2	227	24	0.424778761061947	0	[1481 - 258] (REVERSE SENSE)
s23Contig187_12	408	Nemve124772	261	26	1	3e-39,	400	0.369918699186992	136	378	3	0.374485596707819	0	17	244	18	0.399122807017544	0	[1481 - 258] (REVERSE SENSE)
s23Contig187_12	408	Nemve14617	219	27	1	5e-39,	398	0.361788617886179	136	379	2	0.364754098360656	0	2	219	28	0.408256880733945	0	[1481 - 258] (REVERSE SENSE)
s23Contig187_12	408	Nemve109239	240	28	1	6e-39,	398	0.365853658536585	136	378	3	0.37037037037037	0	4	232	17	0.393013100436681	0	[1481 - 258] (REVERSE SENSE)
s23Contig187_12	408	Nemve105548	228	29	1	2e-38,	393	0.376	136	384	1	0.377510040160643	0	2	227	24	0.415929203539823	0	[1481 - 258] (REVERSE SENSE)
s23Contig187_12	408	Nemve110126	235	30	1	1e-37,	387	0.386178861788618	136	378	3	0.390946502057613	0	1	228	18	0.416666666666667	0	[1481 - 258] (REVERSE SENSE)
s23Contig187_12	408	Nemve229711	261	31	1	3e-37,	383	0.336	136	384	1	0.337349397590361	0	27	260	16	0.358974358974359	0	[1481 - 258] (REVERSE SENSE)
s23Contig187_12	408	Nemve15207	236	32	1	5e-37,	381	0.397590361445783	136	382	2	0.40080971659919	0	4	233	19	0.430434782608696	0	[1481 - 258] (REVERSE SENSE)
s23Contig187_12	408	Nemve199428	285	33	1	1e-36,	379	0.333333333333333	136	379	2	0.336065573770492	0	31	259	17	0.358078602620087	0	[1481 - 258] (REVERSE SENSE)
s23Contig187_12	408	Nemve105460	249	34	1	1e-36,	378	0.394308943089431	136	378	3	0.39917695473251	0	13	242	16	0.421739130434783	0	[1481 - 258] (REVERSE SENSE)
s23Contig187_12	408	Nemve144191	241	35	1	6e-36,	372	0.358565737051793	136	384	2	0.36144578313253	0	7	240	17	0.384615384615385	0	[1481 - 258] (REVERSE SENSE)
s23Contig187_12	408	Nemve93430	254	36	1	7e-36,	371	0.338645418326693	136	378	8	0.349794238683128	0	11	246	15	0.360169491525424	0	[1481 - 258] (REVERSE SENSE)
s23Contig187_12	408	Nemve112683	237	37	1	8e-36,	371	0.386178861788618	136	378	3	0.390946502057613	0	1	225	21	0.422222222222222	0	[1481 - 258] (REVERSE SENSE)
s23Contig187_12	408	Nemve87287	233	38	1	9e-36,	370	0.338775510204082	136	378	2	0.34156378600823	0	1	228	17	0.364035087719298	0	[1481 - 258] (REVERSE SENSE)
s23Contig187_12	408	Nemve25219	235	39	1	2e-35,	367	0.346774193548387	136	378	5	0.353909465020576	0	3	232	18	0.373913043478261	0	[1481 - 258] (REVERSE SENSE)
s23Contig187_12	408	Nemve127465	255	40	1	3e-35,	366	0.328125	136	382	9	0.340080971659919	0	16	255	16	0.35	0	[1481 - 258] (REVERSE SENSE)
s23Contig187_12	408	Nemve229839	279	41	1	4e-35,	365	0.33739837398374	136	378	3	0.34156378600823	0	31	260	16	0.360869565217391	0	[1481 - 258] (REVERSE SENSE)
s23Contig187_12	408	Nemve127472	251	42	1	5e-35,	364	0.319066147859922	136	383	9	0.330645161290323	0	5	248	13	0.336065573770492	0	[1481 - 258] (REVERSE SENSE)
s23Contig187_12	408	Nemve25829	235	43	1	1e-34,	360	0.350806451612903	136	378	5	0.358024691358025	0	3	232	18	0.378260869565217	0	[1481 - 258] (REVERSE SENSE)
s23Contig187_12	408	Nemve229125	218	44	1	2e-34,	360	0.346491228070175	157	383	1	0.348017621145374	0	7	217	17	0.374407582938389	0	[1481 - 258] (REVERSE SENSE)
s23Contig187_12	408	Nemve112440	229	45	1	2e-34,	359	0.36144578313253	136	382	2	0.364372469635628	0	2	229	21	0.394736842105263	0	[1481 - 258] (REVERSE SENSE)
s23Contig187_12	408	Nemve209768	244	46	1	3e-34,	357	0.342741935483871	136	382	1	0.34412955465587	0	21	235	33	0.395348837209302	0	[1481 - 258] (REVERSE SENSE)
s23Contig187_12	408	Nemve109826	245	47	1	5e-33,	347	0.350194552529183	136	383	9	0.362903225806452	0	1	242	15	0.371900826446281	0	[1481 - 258] (REVERSE SENSE)
s23Contig187_12	408	Nemve97944	236	48	1	1e-32,	344	0.326693227091633	136	378	8	0.337448559670782	0	2	230	22	0.358078602620087	0	[1481 - 258] (REVERSE SENSE)
s23Contig187_12	408	Nemve130234	260	49	1	2e-32,	342	0.346456692913386	136	378	11	0.362139917695473	0	2	241	14	0.366666666666667	0	[1481 - 258] (REVERSE SENSE)
s23Contig187_12	408	Nemve85993	259	50	1	2e-32,	341	0.350943396226415	136	385	15	0.372	0	10	259	15	0.372	0	[1481 - 258] (REVERSE SENSE)
s23Contig187_12	408	Nemve88458	252	51	1	3e-32,	340	0.315789473684211	136	389	12	0.330708661417323	0	2	251	16	0.336	0	[1481 - 258] (REVERSE SENSE)
s23Contig196_4	95	Nemve81635	1001	1	1	3e-38,	383	0.714285714285714	2	92	0	0.714285714285714	0	88	178	0	0.714285714285714	0	[287 - 3] (REVERSE SENSE)
s23Contig198_14	414	Nemve190171	1222	1	1	3e-82,	771	0.394673123486683	3	404	11	0.40547263681592	0	810	1220	2	0.396593673965937	0	[1300 - 59] (REVERSE SENSE)
s23Contig198_14	414	Nemve166963	1259	2	1	5e-78,	735	0.396634615384615	2	400	17	0.413533834586466	0	846	1251	10	0.4064039408867	0	[1300 - 59] (REVERSE SENSE)
s23Contig198_14	414	Nemve30362	1058	3	1	8e-78,	733	0.387341772151899	1	386	9	0.396373056994819	0	624	1016	2	0.389312977099237	0	[1300 - 59] (REVERSE SENSE)
s23Contig198_14	414	Nemve20166	1282	4	1	2e-76,	722	0.379227053140097	2	405	10	0.388613861386139	0	854	1265	2	0.381067961165049	0	[1300 - 59] (REVERSE SENSE)
s23Contig198_14	414	Nemve10108	1307	5	1	2e-75,	712	0.37046004842615	3	404	11	0.380597014925373	0	896	1306	2	0.372262773722628	0	[1300 - 59] (REVERSE SENSE)
s23Contig198_14	414	Nemve115547	1281	6	1	1e-74,	706	0.361650485436893	2	402	11	0.371571072319202	0	866	1275	2	0.363414634146341	0	[1300 - 59] (REVERSE SENSE)
s23Contig198_14	414	Nemve136552	1332	7	1	5e-74,	701	0.380952380952381	2	389	11	0.391752577319588	0	919	1316	1	0.381909547738693	0	[1300 - 59] (REVERSE SENSE)
s23Contig198_14	414	Nemve88546	1346	8	1	3e-72,	685	0.382566585956416	5	389	28	0.41038961038961	0	921	1331	2	0.384428223844282	0	[1300 - 59] (REVERSE SENSE)
s23Contig198_14	414	Nemve10208	753	9	1	3e-72,	685	0.362980769230769	2	404	13	0.37468982630273	0	328	741	2	0.364734299516908	0	[1300 - 59] (REVERSE SENSE)
s23Contig198_14	414	Nemve20036	1287	10	1	1e-71,	681	0.375	1	406	10	0.38423645320197	0	858	1271	2	0.376811594202899	0	[1300 - 59] (REVERSE SENSE)
s23Contig198_14	414	Nemve180295	1121	11	1	1e-70,	670	0.366834170854271	1	389	9	0.375321336760925	0	618	1013	2	0.368686868686869	0	[1300 - 59] (REVERSE SENSE)
s23Contig198_14	414	Nemve118015	1230	12	1	4e-70,	667	0.357843137254902	3	400	10	0.366834170854271	0	813	1216	4	0.361386138613861	0	[1300 - 59] (REVERSE SENSE)
s23Contig198_14	414	Nemve97844	405	13	1	8e-68,	647	0.349753694581281	15	410	10	0.358585858585859	0	1	405	1	0.350617283950617	0	[1300 - 59] (REVERSE SENSE)
s23Contig198_14	414	Nemve94692	1254	14	1	5e-66,	631	0.352517985611511	2	407	11	0.362068965517241	0	837	1249	4	0.355932203389831	0	[1300 - 59] (REVERSE SENSE)
s23Contig198_14	414	Nemve124699	966	15	1	2e-64,	618	0.334164588528678	2	393	9	0.341836734693878	0	557	955	2	0.335839598997494	0	[1300 - 59] (REVERSE SENSE)
s23Contig198_14	414	Nemve116678	1237	16	1	1e-62,	602	0.36231884057971	4	403	14	0.375	0	825	1230	8	0.369458128078818	0	[1300 - 59] (REVERSE SENSE)
s23Contig198_14	414	Nemve116684	1237	17	1	1e-61,	593	0.355231143552311	4	403	11	0.365	0	825	1230	5	0.359605911330049	0	[1300 - 59] (REVERSE SENSE)
s23Contig198_14	414	Nemve113931	1248	18	1	4e-61,	589	0.345410628019324	2	405	10	0.353960396039604	0	822	1230	5	0.349633251833741	0	[1300 - 59] (REVERSE SENSE)
s23Contig198_14	414	Nemve234439	843	19	1	8e-60,	578	0.334152334152334	3	399	10	0.342569269521411	0	432	834	4	0.337468982630273	0	[1300 - 59] (REVERSE SENSE)
s23Contig198_14	414	Nemve159164	1247	20	1	4e-58,	563	0.331658291457286	1	389	9	0.339331619537275	0	833	1226	4	0.33502538071066	0	[1300 - 59] (REVERSE SENSE)
s23Contig198_14	414	Nemve87084	1210	21	1	5e-58,	563	0.328205128205128	2	381	10	0.336842105263158	0	822	1209	2	0.329896907216495	0	[1300 - 59] (REVERSE SENSE)
s23Contig198_14	414	Nemve139660	457	22	1	1e-56,	551	0.321608040201005	3	389	11	0.330749354005168	0	51	441	7	0.327365728900256	0	[1300 - 59] (REVERSE SENSE)
s23Contig198_14	414	Nemve10332	1187	23	1	1e-56,	551	0.3225	4	389	14	0.33419689119171	0	782	1179	2	0.324120603015075	0	[1300 - 59] (REVERSE SENSE)
s23Contig198_14	414	Nemve102	1201	24	1	1e-56,	551	0.312655086848635	3	389	16	0.325581395348837	0	789	1188	3	0.315	0	[1300 - 59] (REVERSE SENSE)
s23Contig198_14	414	Nemve139853	1064	25	1	6e-56,	545	0.337378640776699	3	400	14	0.349246231155779	0	671	1060	22	0.356410256410256	0	[1300 - 59] (REVERSE SENSE)
s23Contig198_14	414	Nemve84633	1208	26	1	9e-56,	543	0.326633165829146	1	389	9	0.334190231362468	0	800	1192	5	0.330788804071247	0	[1300 - 59] (REVERSE SENSE)
s23Contig198_14	414	Nemve139662	1216	27	1	2e-55,	540	0.322997416020672	16	389	13	0.334224598930481	0	818	1200	4	0.326370757180157	0	[1300 - 59] (REVERSE SENSE)
s23Contig198_14	414	Nemve104944	1251	28	1	3e-55,	539	0.329268292682927	2	392	19	0.345268542199488	0	833	1231	11	0.338345864661654	0	[1300 - 59] (REVERSE SENSE)
s23Contig198_14	414	Nemve113115	1236	29	1	5e-55,	536	0.319711538461538	4	406	13	0.330024813895782	0	829	1236	8	0.325980392156863	0	[1300 - 59] (REVERSE SENSE)
s23Contig198_14	414	Nemve146653	382	30	1	2e-49,	489	0.327956989247312	33	395	9	0.336088154269972	0	1	368	4	0.331521739130435	0	[1300 - 59] (REVERSE SENSE)
s23Contig198_14	414	Nemve10039	1041	31	1	1e-46,	464	0.364341085271318	3	256	4	0.37007874015748	0	785	1041	1	0.365758754863813	0	[1300 - 59] (REVERSE SENSE)
s23Contig198_14	414	Nemve139684	239	32	1	7e-45,	449	0.398340248962656	142	373	9	0.413793103448276	0	1	239	2	0.401673640167364	0	[1300 - 59] (REVERSE SENSE)
s23Contig198_14	414	Nemve234370	807	33	1	7e-44,	440	0.298701298701299	14	389	9	0.305851063829787	0	414	791	7	0.304232804232804	0	[1300 - 59] (REVERSE SENSE)
s23Contig198_14	414	Nemve12533	174	34	1	5e-36,	373	0.454022988505747	229	395	7	0.473053892215569	0	1	173	1	0.456647398843931	0	[1300 - 59] (REVERSE SENSE)
s23Contig198_14	414	Nemve31495	571	35	1	1e-35,	370	0.353383458646617	151	399	17	0.377510040160643	0	305	564	6	0.361538461538462	0	[1300 - 59] (REVERSE SENSE)
s23Contig198_14	414	Nemve247032	613	36	1	9e-35,	362	0.368217054263566	137	385	9	0.381526104417671	0	299	550	6	0.376984126984127	0	[1300 - 59] (REVERSE SENSE)
s23Contig198_14	414	Nemve121994	214	37	1	2e-34,	358	0.375	142	348	9	0.391304347826087	0	1	214	2	0.378504672897196	0	[1300 - 59] (REVERSE SENSE)
s23Contig198_14	414	Nemve237874	1118	38	1	2e-32,	342	0.351351351351351	157	405	10	0.365461847389558	0	266	521	3	0.35546875	0	[1300 - 59] (REVERSE SENSE)
s23Contig198_14	414	Nemve237874	1118	38	2	9e-32,	336	0.354430379746835	170	395	11	0.371681415929204	0	869	1103	2	0.357446808510638	0	[1300 - 59] (REVERSE SENSE)
s23Contig201_38	1049	Nemve189070	802	1	1	1e-100,	930	0.331005586592179	196	885	26	0.343478260869565	0	2	675	42	0.351632047477745	0	[3152 - 6] (REVERSE SENSE)
s23Contig201_38	1049	Nemve121518	803	2	1	2e-82,	776	0.305970149253731	143	783	29	0.3198127925117	0	195	802	62	0.337171052631579	0	[3152 - 6] (REVERSE SENSE)
s23Contig201_38	1049	Nemve107738	1403	3	1	3e-42,	431	0.304740406320542	498	901	39	0.334158415841584	0	606	1029	19	0.318396226415094	0	[3152 - 6] (REVERSE SENSE)
s23Contig201_38	1049	Nemve107738	1403	3	2	3e-40,	414	0.416267942583732	181	382	7	0.430693069306931	0	157	365	0	0.416267942583732	0	[3152 - 6] (REVERSE SENSE)
s23Contig201_38	1049	Nemve174574	696	4	1	4e-36,	377	0.288135593220339	493	893	12	0.296758104738155	0	267	662	17	0.30050505050505	0	[3152 - 6] (REVERSE SENSE)
s23Contig201_38	1049	Nemve177626	520	5	1	1e-34,	365	0.279120879120879	459	886	27	0.296728971962617	0	21	454	21	0.292626728110599	0	[3152 - 6] (REVERSE SENSE)
s23Contig201_38	1049	Nemve241791	1226	6	1	2e-33,	355	0.304615384615385	498	793	29	0.334459459459459	0	431	739	16	0.320388349514563	0	[3152 - 6] (REVERSE SENSE)
s23Contig203_8	279	Nemve237629	313	1	1	7e-42,	421	0.361344537815126	37	272	2	0.364406779661017	0	2	237	2	0.364406779661017	0	[867 - 31] (REVERSE SENSE)
s23Contig203_8	279	Nemve194754	180	2	1	3e-32,	338	0.379888268156425	41	218	1	0.382022471910112	0	3	180	1	0.382022471910112	0	[867 - 31] (REVERSE SENSE)
s23Contig208_3	694	Nemve242473	815	1	1	0.0,	1711	0.61522633744856	186	671	0	0.61522633744856	0	1	486	0	0.61522633744856	0	[2 - 2083]
s23Contig208_7	889	Nemve242473	815	1	1	1e-100,	934	0.607594936708861	30	336	9	0.625407166123778	0	504	815	4	0.615384615384615	0	[1986 - 4652]
s23Contig208_7	889	Nemve214573	413	2	1	1e-41,	425	0.7	675	784	0	0.7	0	6	114	1	0.706422018348624	0	[1986 - 4652]
s23Contig221_4	698	Nemve20426	551	1	1	7e-95,	883	0.686363636363636	1	220	0	0.686363636363636	0	332	551	0	0.686363636363636	0	[1 - 2094]
s23Contig221_4	698	Nemve241000	610	2	1	5e-70,	668	0.5	1	240	2	0.504166666666667	0	303	544	0	0.5	0	[1 - 2094]
s23Contig221_4	698	Nemve235730	681	3	1	2e-55,	542	0.432098765432099	1	240	3	0.4375	0	264	505	1	0.433884297520661	0	[1 - 2094]
s23Contig221_4	698	Nemve82921	235	4	1	2e-51,	507	0.458333333333333	1	240	0	0.458333333333333	0	1	234	6	0.47008547008547	0	[1 - 2094]
s23Contig221_4	698	Nemve109357	1939	5	1	5e-47,	470	0.369402985074627	1	255	13	0.388235294117647	0	1358	1624	1	0.370786516853933	0	[1 - 2094]
s23Contig221_4	698	Nemve173464	564	6	1	2e-37,	388	0.401913875598086	37	240	5	0.411764705882353	0	297	503	2	0.405797101449275	0	[1 - 2094]
s23Contig221_4	698	Nemve189208	665	7	1	5e-33,	349	0.382978723404255	13	187	13	0.411428571428571	0	293	480	0	0.382978723404255	0	[1 - 2094]
s23Contig222_7	195	Nemve89518	173	1	1	8e-32,	333	0.662921348314607	58	146	0	0.662921348314607	0	33	121	0	0.662921348314607	0	[634 - 50] (REVERSE SENSE)
s23Contig225_11	998	Nemve114271	719	1	1	3e-98,	913	0.357019064124783	2	553	25	0.373188405797101	0	10	572	14	0.365896980461812	0	[3 - 2996]
s23Contig225_11	998	Nemve102295	617	2	1	5e-31,	333	0.242053789731051	2	383	27	0.259162303664921	0	10	412	6	0.245657568238213	0	[3 - 2996]
s23Contig230_26	748	Nemve228991	777	1	1	1e-164,	1478	0.497453310696095	169	747	10	0.506044905008636	0	194	765	17	0.512237762237762	0	[2244 - 1] (REVERSE SENSE)
s23Contig230_26	748	Nemve158506	487	2	1	7e-80,	753	0.38479809976247	317	730	7	0.391304347826087	0	29	425	24	0.408060453400504	0	[2244 - 1] (REVERSE SENSE)
s23Contig230_26	748	Nemve164776	794	3	1	4e-77,	729	0.369369369369369	298	734	7	0.375286041189931	0	98	514	27	0.393285371702638	0	[2244 - 1] (REVERSE SENSE)
s23Contig230_26	748	Nemve235676	669	4	1	1e-75,	717	0.394366197183099	319	736	8	0.401913875598086	0	176	581	20	0.413793103448276	0	[2244 - 1] (REVERSE SENSE)
s23Contig230_26	748	Nemve97621	518	5	1	2e-72,	689	0.356521739130435	282	736	5	0.36043956043956	0	51	483	27	0.378752886836028	0	[2244 - 1] (REVERSE SENSE)
s23Contig230_26	748	Nemve114611	446	6	1	2e-72,	688	0.356973995271868	317	734	5	0.361244019138756	0	40	435	27	0.381313131313131	0	[2244 - 1] (REVERSE SENSE)
s23Contig230_26	748	Nemve236351	620	7	1	1e-69,	666	0.337053571428571	295	735	7	0.342403628117914	0	156	579	24	0.356132075471698	0	[2244 - 1] (REVERSE SENSE)
s23Contig230_26	748	Nemve210889	411	8	1	2e-66,	638	0.363861386138614	323	724	2	0.365671641791045	0	28	405	26	0.388888888888889	0	[2244 - 1] (REVERSE SENSE)
s23Contig230_26	748	Nemve192845	446	9	1	1e-56,	553	0.355263157894737	346	723	2	0.357142857142857	0	25	372	32	0.387931034482759	0	[2244 - 1] (REVERSE SENSE)
s23Contig230_26	748	Nemve116885	471	10	1	2e-56,	551	0.323943661971831	316	731	10	0.331730769230769	0	24	421	28	0.346733668341709	0	[2244 - 1] (REVERSE SENSE)
s23Contig230_26	748	Nemve230331	361	11	1	7e-56,	546	0.367403314917127	376	734	3	0.370473537604457	0	1	339	23	0.392330383480826	0	[2244 - 1] (REVERSE SENSE)
s23Contig230_26	748	Nemve21616	426	12	1	5e-55,	539	0.343065693430657	345	731	24	0.364341085271318	0	34	415	29	0.369109947643979	0	[2244 - 1] (REVERSE SENSE)
s23Contig230_26	748	Nemve167719	432	13	1	1e-49,	492	0.301790281329923	342	731	1	0.302564102564103	0	54	411	33	0.329608938547486	0	[2244 - 1] (REVERSE SENSE)
s23Contig230_26	748	Nemve782	624	14	1	3e-49,	490	0.312796208530806	319	734	6	0.317307692307692	0	206	599	28	0.33502538071066	0	[2244 - 1] (REVERSE SENSE)
s23Contig230_26	748	Nemve236387	407	15	1	2e-46,	464	0.293670886075949	345	735	4	0.296675191815857	0	44	404	34	0.321329639889197	0	[2244 - 1] (REVERSE SENSE)
s23Contig230_26	748	Nemve88129	285	16	1	3e-46,	463	0.357615894039735	387	686	2	0.36	0	4	285	20	0.382978723404255	0	[2244 - 1] (REVERSE SENSE)
s23Contig230_26	748	Nemve92056	700	17	1	4e-45,	453	0.280519480519481	342	723	3	0.282722513089005	0	26	379	31	0.305084745762712	0	[2244 - 1] (REVERSE SENSE)
s23Contig230_26	748	Nemve164655	436	18	1	9e-44,	442	0.319201995012469	344	730	14	0.330749354005168	0	17	381	36	0.350684931506849	0	[2244 - 1] (REVERSE SENSE)
s23Contig230_26	748	Nemve213101	585	19	1	5e-41,	418	0.291044776119403	351	722	30	0.314516129032258	0	124	504	21	0.307086614173228	0	[2244 - 1] (REVERSE SENSE)
s23Contig230_26	748	Nemve112850	495	20	1	2e-39,	404	0.304812834224599	347	712	8	0.311475409836066	0	13	356	30	0.331395348837209	0	[2244 - 1] (REVERSE SENSE)
s23Contig230_26	748	Nemve206799	583	21	1	4e-38,	393	0.294685990338164	338	731	20	0.309644670050761	0	8	386	35	0.321899736147757	0	[2244 - 1] (REVERSE SENSE)
s23Contig230_26	748	Nemve236766	429	22	1	7e-38,	391	0.290076335877863	325	711	6	0.294573643410853	0	37	396	33	0.316666666666667	0	[2244 - 1] (REVERSE SENSE)
s23Contig230_26	748	Nemve11031	539	23	1	2e-37,	388	0.298050139275766	360	711	7	0.303977272727273	0	28	361	25	0.320359281437126	0	[2244 - 1] (REVERSE SENSE)
s23Contig230_26	748	Nemve64197	244	24	1	6e-36,	375	0.321138211382114	466	709	2	0.323770491803279	0	1	221	25	0.357466063348416	0	[2244 - 1] (REVERSE SENSE)
s23Contig230_26	748	Nemve165740	643	25	1	1e-34,	364	0.264339152119701	337	714	23	0.28042328042328	0	52	406	46	0.298591549295775	0	[2244 - 1] (REVERSE SENSE)
s23Contig248_4	332	Nemve199897	373	1	1	1e-45,	455	0.352348993288591	13	299	11	0.365853658536585	0	78	372	3	0.355932203389831	0	[2 - 997]
s23Contig253_1	99	Nemve173580	881	1	1	9e-40,	397	0.744897959183674	1	98	0	0.744897959183674	0	409	506	0	0.744897959183674	0	[298 - 2] (REVERSE SENSE)
s23Contig256_9	434	Nemve217387	1037	1	1	2e-80,	757	0.483660130718954	2	239	68	0.621848739495798	0	575	880	0	0.483660130718954	0	[1534 - 233] (REVERSE SENSE)
s23Contig270_5	580	Nemve85505	273	1	1	2e-38,	394	0.349624060150376	320	576	9	0.361867704280156	0	4	252	17	0.373493975903614	0	[2 - 1741]
s23Contig270_5	580	Nemve104385	271	2	1	6e-38,	391	0.361867704280156	320	573	3	0.366141732283465	0	3	242	17	0.3875	0	[2 - 1741]
s23Contig270_5	580	Nemve120549	845	3	1	4e-35,	367	0.326996197718631	321	577	6	0.334630350194553	0	577	826	13	0.344	0	[2 - 1741]
s23Contig275_2	147	Nemve114561	143	1	1	1e-62,	597	0.734265734265734	5	147	0	0.734265734265734	0	1	143	0	0.734265734265734	0	[16 - 456]
s23Contig275_2	147	Nemve92832	150	2	1	6e-33,	340	0.430656934306569	7	143	0	0.430656934306569	0	1	137	0	0.430656934306569	0	[16 - 456]
s23Contig281_5	351	Nemve243257	368	1	1	1e-102,	940	0.541076487252125	6	350	8	0.553623188405797	0	15	365	2	0.544159544159544	0	[46 - 1098]
s23Contig291_1	196	Nemve238466	725	1	1	5e-53,	515	0.622516556291391	1	151	0	0.622516556291391	0	575	725	0	0.622516556291391	0	[2 - 589]
s23Contig315_3	625	Nemve23900	319	1	1	1e-68,	656	0.408668730650155	19	335	6	0.416403785488959	0	4	319	7	0.417721518987342	0	[3 - 1877]
s23Contig315_3	625	Nemve166027	882	2	1	4e-44,	445	0.29925187032419	17	372	45	0.337078651685393	0	208	590	18	0.31331592689295	0	[3 - 1877]
s23Contig315_3	625	Nemve35615	233	3	1	2e-36,	378	0.336134453781513	134	371	0	0.336134453781513	0	1	228	10	0.350877192982456	0	[3 - 1877]
s23Contig315_3	625	Nemve112069	348	4	1	6e-34,	356	0.298342541436464	23	374	10	0.306818181818182	0	2	340	23	0.31858407079646	0	[3 - 1877]
s23Contig315_3	625	Nemve21340	341	5	1	7e-32,	339	0.310769230769231	27	338	13	0.323717948717949	0	1	310	15	0.325806451612903	0	[3 - 1877]
s23Contig315_3	625	Nemve237730	603	6	1	9e-31,	329	0.270693512304251	19	443	22	0.284705882352941	0	27	448	25	0.286729857819905	0	[3 - 1877]
s23Contig317_6	311	Nemve94083	1118	1	1	1e-37,	386	0.32258064516129	1	308	2	0.324675324675325	0	718	1016	11	0.334448160535117	0	[933 - 1] (REVERSE SENSE)
s23Contig317_6	311	Nemve60020	1127	2	1	3e-33,	347	0.275080906148867	1	309	0	0.275080906148867	0	724	1022	10	0.284280936454849	0	[933 - 1] (REVERSE SENSE)
s23Contig317_6	311	Nemve10690	867	3	1	4e-32,	338	0.275510204081633	20	305	8	0.283216783216783	0	507	795	5	0.280276816608997	0	[933 - 1] (REVERSE SENSE)
s23Contig321_10	622	Nemve132366	522	1	1	3e-63,	610	0.330223880597015	85	601	19	0.342359767891683	0	16	501	50	0.364197530864198	0	[3 - 1868]
s23Contig321_10	622	Nemve81963	574	2	1	9e-56,	545	0.329519450800915	75	498	13	0.339622641509434	0	10	413	33	0.356435643564356	0	[3 - 1868]
s23Contig322_6	178	Nemve174458	332	1	1	1e-41,	416	0.486033519553073	1	178	1	0.48876404494382	0	145	313	10	0.514792899408284	0	[535 - 2] (REVERSE SENSE)
s23Contig330_4	96	Nemve174677	325	1	1	2e-42,	419	0.835164835164835	6	96	0	0.835164835164835	0	3	93	0	0.835164835164835	0	[290 - 3] (REVERSE SENSE)
s23Contig369_20	841	Nemve245588	461	1	1	2e-42,	431	0.348591549295775	562	837	8	0.358695652173913	0	49	310	22	0.377862595419847	0	[3403 - 881] (REVERSE SENSE)
s23Contig369_20	841	Nemve177129	309	2	1	2e-41,	422	0.352313167259786	555	834	1	0.353571428571429	0	28	280	28	0.391304347826087	0	[3403 - 881] (REVERSE SENSE)
s23Contig369_20	841	Nemve195622	310	3	1	3e-40,	412	0.328571428571429	555	834	0	0.328571428571429	0	32	284	27	0.363636363636364	0	[3403 - 881] (REVERSE SENSE)
s23Contig369_20	841	Nemve240980	328	4	1	9e-40,	408	0.329710144927536	555	828	2	0.332116788321168	0	38	284	29	0.368421052631579	0	[3403 - 881] (REVERSE SENSE)
s23Contig370_1	424	Nemve164322	1764	1	1	1e-108,	999	0.736	3	251	1	0.738955823293173	0	1512	1759	2	0.741935483870968	0	[1 - 1272]
s23Contig391_1	80	Nemve31519	204	1	1	1e-34,	352	0.8875	1	80	0	0.8875	0	19	98	0	0.8875	0	[1 - 240]
s23Contig395_2	216	Nemve247348	234	1	1	2e-48,	477	0.462555066079295	6	211	21	0.509708737864078	0	1	224	3	0.46875	0	[2 - 649]
s23Contig414_8	292	Nemve208820	264	1	1	1e-41,	419	0.342205323193916	1	263	0	0.342205323193916	0	7	247	22	0.37344398340249	0	[877 - 2] (REVERSE SENSE)
s23Contig414_8	292	Nemve117787	264	2	1	1e-40,	410	0.338403041825095	1	263	0	0.338403041825095	0	21	263	20	0.366255144032922	0	[877 - 2] (REVERSE SENSE)
s23Contig414_8	292	Nemve90844	275	3	1	2e-36,	375	0.341880341880342	31	263	1	0.343347639484979	0	31	258	6	0.350877192982456	0	[877 - 2] (REVERSE SENSE)
s23Contig414_8	292	Nemve228986	267	4	1	1e-32,	343	0.344	32	266	15	0.365957446808511	0	12	256	5	0.351020408163265	0	[877 - 2] (REVERSE SENSE)
s23Contig422_2	288	Nemve138693	175	1	1	2e-89,	831	0.85632183908046	25	198	0	0.85632183908046	0	1	174	0	0.85632183908046	0	[37 - 900]
s23Contig422_2	288	Nemve126214	185	2	1	1e-67,	644	0.646408839779006	18	198	0	0.646408839779006	0	3	183	0	0.646408839779006	0	[37 - 900]
s23Contig422_2	288	Nemve56637	165	3	1	8e-63,	602	0.660606060606061	25	189	0	0.660606060606061	0	1	165	0	0.660606060606061	0	[37 - 900]
s23Contig422_2	288	Nemve99489	182	4	1	4e-59,	570	0.6	20	193	1	0.603448275862069	0	1	175	0	0.6	0	[37 - 900]
s23Contig422_2	288	Nemve130873	192	5	1	5e-58,	560	0.605714285714286	18	188	4	0.619883040935672	0	6	180	0	0.605714285714286	0	[37 - 900]
s23Contig431_5	1055	Nemve172038	938	1	1	0.0,	2077	0.698148148148148	2	539	2	0.700743494423792	0	12	551	0	0.698148148148148	0	[2 - 3166]
s23Contig431_5	1055	Nemve172038	938	1	2	2e-74,	707	0.607758620689655	708	937	2	0.61304347826087	0	704	935	0	0.607758620689655	0	[2 - 3166]
s23Contig431_5	1055	Nemve189485	655	2	1	5e-63,	610	0.305660377358491	20	539	10	0.311538461538462	0	7	490	46	0.334710743801653	0	[2 - 3166]
s23Contig431_5	1055	Nemve233881	843	3	1	3e-55,	543	0.299047619047619	17	539	2	0.30019120458891	0	1	490	35	0.320408163265306	0	[2 - 3166]
s23Contig431_5	1055	Nemve234533	640	4	1	6e-55,	540	0.291984732824427	20	539	4	0.294230769230769	0	7	489	41	0.316770186335404	0	[2 - 3166]
s23Contig431_5	1055	Nemve195315	653	5	1	5e-54,	532	0.296577946768061	20	539	6	0.3	0	7	489	43	0.322981366459627	0	[2 - 3166]
s23Contig431_5	1055	Nemve216823	669	6	1	9e-48,	478	0.281609195402299	19	539	1	0.282149712092131	0	35	515	41	0.305613305613306	0	[2 - 3166]
s23Contig431_5	1055	Nemve86017	643	7	1	2e-36,	380	0.255681818181818	18	539	6	0.258620689655172	0	13	491	49	0.281837160751566	0	[2 - 3166]
s23Contig431_5	1055	Nemve79267	391	8	1	4e-36,	377	0.278325123152709	14	409	10	0.285353535353535	0	2	373	34	0.303763440860215	0	[2 - 3166]
s23Contig441_11	551	Nemve127893	146	1	1	9e-33,	346	0.563492063492063	426	551	0	0.563492063492063	0	8	133	0	0.563492063492063	0	[213 - 1865]
s23Contig450_7	877	Nemve50345	625	1	1	0.0,	2376	0.687218045112782	107	743	28	0.717425431711146	0	1	625	40	0.7312	0	[73 - 2703]
s23Contig450_7	877	Nemve213187	645	2	1	2e-62,	604	0.380462724935733	338	703	23	0.404371584699454	0	275	639	24	0.405479452054795	0	[73 - 2703]
s23Contig450_7	877	Nemve159961	431	3	1	4e-59,	575	0.359712230215827	313	687	42	0.4	0	22	424	14	0.372208436724566	0	[73 - 2703]
s23Contig450_18	467	Nemve221862	267	1	1	5e-75,	710	0.564	33	277	5	0.575510204081633	0	11	257	3	0.57085020242915	0	[5484 - 4084] (REVERSE SENSE)
s23Contig464_6	448	Nemve171543	321	1	1	2e-37,	385	0.323899371069182	134	445	6	0.330128205128205	0	25	321	21	0.346801346801347	0	[1 - 1344]
s23Contig471_7	692	Nemve143091	456	1	1	0.0,	1986	0.829213483146067	69	513	0	0.829213483146067	0	1	439	6	0.840546697038724	0	[1 - 2076]
s23Contig483_7	364	Nemve88035	411	1	1	9e-91,	844	0.464985994397759	1	351	6	0.472934472934473	0	54	410	0	0.464985994397759	0	[1242 - 151] (REVERSE SENSE)
s23Contig483_7	364	Nemve239568	363	2	1	9e-88,	818	0.449720670391061	1	352	6	0.457386363636364	0	5	362	0	0.449720670391061	0	[1242 - 151] (REVERSE SENSE)
s23Contig483_7	364	Nemve234345	376	3	1	1e-84,	791	0.444134078212291	1	351	7	0.452991452991453	0	18	375	0	0.444134078212291	0	[1242 - 151] (REVERSE SENSE)
s23Contig483_7	364	Nemve207743	1125	4	1	4e-82,	770	0.43854748603352	1	351	7	0.447293447293447	0	19	376	0	0.43854748603352	0	[1242 - 151] (REVERSE SENSE)
s23Contig483_7	364	Nemve207743	1125	4	2	2e-76,	720	0.431034482758621	1	341	7	0.439882697947214	0	388	735	0	0.431034482758621	0	[1242 - 151] (REVERSE SENSE)
s23Contig483_7	364	Nemve207743	1125	4	3	6e-74,	699	0.405027932960894	1	351	7	0.413105413105413	0	768	1125	0	0.405027932960894	0	[1242 - 151] (REVERSE SENSE)
s23Contig483_7	364	Nemve100576	369	5	1	2e-78,	737	0.41340782122905	1	351	7	0.421652421652422	0	12	369	0	0.41340782122905	0	[1242 - 151] (REVERSE SENSE)
s23Contig483_7	364	Nemve227908	372	6	1	6e-76,	716	0.403954802259887	1	350	4	0.408571428571429	0	22	356	19	0.426865671641791	0	[1242 - 151] (REVERSE SENSE)
s23Contig483_7	364	Nemve106603	371	7	1	7e-72,	681	0.414565826330532	1	351	6	0.421652421652422	0	12	368	0	0.414565826330532	0	[1242 - 151] (REVERSE SENSE)
s23Contig483_7	364	Nemve197000	708	8	1	1e-44,	447	0.315789473684211	8	338	11	0.326283987915408	0	375	706	10	0.325301204819277	0	[1242 - 151] (REVERSE SENSE)
s23Contig483_7	364	Nemve197000	708	8	2	4e-40,	407	0.305882352941176	9	338	10	0.315151515151515	0	30	354	15	0.32	0	[1242 - 151] (REVERSE SENSE)
s23Contig483_7	364	Nemve215593	683	9	1	5e-44,	441	0.320588235294118	10	338	11	0.331306990881459	0	1	330	10	0.33030303030303	0	[1242 - 151] (REVERSE SENSE)
s23Contig483_7	364	Nemve215593	683	9	2	6e-41,	414	0.307017543859649	8	338	11	0.317220543806647	0	351	682	10	0.316265060240964	0	[1242 - 151] (REVERSE SENSE)
s23Contig483_7	364	Nemve215592	391	10	1	1e-41,	421	0.323442136498516	13	338	11	0.334355828220859	0	61	387	10	0.333333333333333	0	[1242 - 151] (REVERSE SENSE)
s23Contig497_7	256	Nemve241380	624	1	1	7e-56,	542	0.471615720524017	1	224	5	0.482142857142857	0	323	550	1	0.473684210526316	0	[1007 - 240] (REVERSE SENSE)
s23Contig497_7	256	Nemve211382	586	2	1	1e-52,	514	0.429166666666667	1	236	4	0.436440677966102	0	327	557	9	0.445887445887446	0	[1007 - 240] (REVERSE SENSE)
s23Contig504_1	113	Nemve228353	484	1	1	2e-44,	437	0.745614035087719	1	113	1	0.752212389380531	0	295	408	0	0.745614035087719	0	[341 - 3] (REVERSE SENSE)
s23Contig507_2	193	Nemve239234	367	1	1	1e-77,	727	0.658031088082902	1	193	0	0.658031088082902	0	85	277	0	0.658031088082902	0	[1 - 579]
s23Contig507_2	193	Nemve130720	268	2	1	2e-75,	709	0.652849740932642	1	193	0	0.652849740932642	0	72	264	0	0.652849740932642	0	[1 - 579]
s23Contig507_2	193	Nemve172695	428	3	1	1e-63,	606	0.569948186528497	1	193	0	0.569948186528497	0	72	262	2	0.575916230366492	0	[1 - 579]
s23Contig507_2	193	Nemve169560	368	4	1	2e-46,	459	0.456410256410256	1	193	2	0.461139896373057	0	87	277	4	0.465968586387435	0	[1 - 579]
s23Contig507_2	193	Nemve34627	200	5	1	5e-31,	325	0.488	4	127	1	0.491935483870968	0	72	196	0	0.488	0	[1 - 579]
s23Contig509_20	1074	Nemve241253	2468	1	1	0.0,	2724	0.558139534883721	13	949	9	0.56350053361793	0	368	1294	19	0.56957928802589	0	[3280 - 59] (REVERSE SENSE)
s23Contig509_20	1074	Nemve189070	802	2	1	9e-49,	486	0.315068493150685	14	374	4	0.318559556786704	0	279	628	15	0.328571428571429	0	[3280 - 59] (REVERSE SENSE)
s23Contig509_20	1074	Nemve241791	1226	3	1	7e-44,	444	0.327683615819209	13	339	27	0.35474006116208	0	430	764	19	0.346268656716418	0	[3280 - 59] (REVERSE SENSE)
s23Contig509_20	1074	Nemve121518	803	4	1	1e-40,	417	0.347540983606557	11	298	17	0.368055555555556	0	508	799	13	0.363013698630137	0	[3280 - 59] (REVERSE SENSE)
s23Contig509_20	1074	Nemve174574	696	5	1	8e-37,	384	0.32258064516129	14	345	9	0.331325301204819	0	273	589	24	0.347003154574132	0	[3280 - 59] (REVERSE SENSE)
s23Contig509_20	1074	Nemve177626	520	6	1	7e-33,	350	0.276056338028169	14	360	8	0.282420749279539	0	74	407	21	0.293413173652695	0	[3280 - 59] (REVERSE SENSE)
s23Contig509_20	1074	Nemve132292	469	7	1	7e-32,	341	0.286532951289398	13	345	16	0.3003003003003	0	116	441	23	0.306748466257669	0	[3280 - 59] (REVERSE SENSE)
s23Contig510_13	383	Nemve136167	270	1	1	8e-97,	897	0.633333333333333	112	381	0	0.633333333333333	0	1	268	2	0.638059701492537	0	[2394 - 1246] (REVERSE SENSE)
s23Contig510_13	383	Nemve97106	273	2	1	2e-36,	376	0.323529411764706	111	377	5	0.329588014981273	0	3	267	7	0.332075471698113	0	[2394 - 1246] (REVERSE SENSE)
s23Contig510_13	383	Nemve247877	358	3	1	2e-34,	358	0.333333333333333	108	377	9	0.344444444444444	0	79	354	3	0.33695652173913	0	[2394 - 1246] (REVERSE SENSE)
s23Contig511_1	117	Nemve50359	497	1	1	4e-52,	503	0.793103448275862	2	117	0	0.793103448275862	0	124	239	0	0.793103448275862	0	[353 - 3] (REVERSE SENSE)
s23Contig511_1	117	Nemve64983	162	2	1	3e-46,	453	0.785046728971963	1	107	0	0.785046728971963	0	56	162	0	0.785046728971963	0	[353 - 3] (REVERSE SENSE)
s23Contig520_1	204	Nemve241372	505	1	1	1e-44,	443	0.446078431372549	1	204	0	0.446078431372549	0	101	298	6	0.45959595959596	0	[3 - 614]
s23Contig527_2	160	Nemve113937	208	1	1	3e-68,	645	0.785234899328859	1	149	0	0.785234899328859	0	39	186	1	0.790540540540541	0	[2 - 481]
s23Contig530_8	464	Nemve157740	443	1	1	1e-170,	1527	0.653488372093023	41	464	6	0.662735849056604	0	15	443	1	0.655011655011655	0	[2194 - 803] (REVERSE SENSE)
s23Contig530_8	464	Nemve1279	287	2	1	5e-90,	839	0.554054054054054	89	384	0	0.554054054054054	0	1	287	9	0.571428571428571	0	[2194 - 803] (REVERSE SENSE)
s23Contig540_17	501	Nemve241826	517	1	1	1e-55,	543	0.30977130977131	47	498	29	0.329646017699115	0	40	504	16	0.320430107526882	0	[1505 - 3] (REVERSE SENSE)
s23Contig544_2	298	Nemve174585	389	1	1	1e-124,	1134	0.727272727272727	2	298	0	0.727272727272727	0	86	382	0	0.727272727272727	0	[3 - 896]
s23Contig544_2	298	Nemve139992	411	2	1	9e-38,	386	0.345394736842105	3	282	24	0.375	0	108	408	3	0.348837209302326	0	[3 - 896]
s23Contig544_2	298	Nemve157564	333	3	1	4e-35,	363	0.351464435146443	3	233	8	0.363636363636364	0	97	333	2	0.354430379746835	0	[3 - 896]
s23Contig545_3	314	Nemve241253	2468	1	1	1e-48,	481	0.374545454545455	1	273	2	0.377289377289377	0	514	778	10	0.388679245283019	0	[3 - 944]
s23Contig548_11	429	Nemve64941	97	1	1	4e-39,	400	0.701030927835051	131	227	0	0.701030927835051	0	1	97	0	0.701030927835051	0	[1478 - 192] (REVERSE SENSE)
s23Contig548_11	429	Nemve85011	473	2	1	6e-34,	355	0.405405405405405	57	237	4	0.414364640883978	0	4	187	1	0.407608695652174	0	[1478 - 192] (REVERSE SENSE)
s23Contig550_10	532	Nemve130091	1191	1	1	2e-37,	386	0.275529865125241	29	532	15	0.283730158730159	0	402	889	31	0.293032786885246	0	[1119 - 2714]
s23Contig569_31	1010	Nemve186331	1067	1	1	1e-132,	1204	0.333658536585366	57	1000	81	0.36228813559322	0	68	1050	42	0.347914547304171	0	[3224 - 195] (REVERSE SENSE)
s23Contig569_31	1010	Nemve245490	1059	2	1	1e-119,	1093	0.318367346938775	90	1000	69	0.342480790340285	0	97	1042	34	0.329809725158562	0	[3224 - 195] (REVERSE SENSE)
s23Contig569_31	1010	Nemve190967	907	3	1	2e-67,	648	0.266457680250784	87	1000	43	0.278993435448578	0	27	887	96	0.29616724738676	0	[3224 - 195] (REVERSE SENSE)
s23Contig569_31	1010	Nemve166011	1124	4	1	1e-47,	476	0.265868263473054	95	845	84	0.29560585885486	0	77	890	21	0.272727272727273	0	[3224 - 195] (REVERSE SENSE)
s23Contig569_31	1010	Nemve160437	1005	5	1	1e-40,	417	0.316753926701571	528	885	24	0.337988826815642	0	514	868	27	0.340845070422535	0	[3224 - 195] (REVERSE SENSE)
s23Contig578_1	199	Nemve244165	471	1	1	1e-59,	573	0.527363184079602	1	199	2	0.532663316582915	0	256	456	0	0.527363184079602	0	[598 - 2] (REVERSE SENSE)
s23Contig587_11	396	Nemve160608	434	1	1	3e-56,	546	0.366336633663366	2	394	11	0.376590330788804	0	33	426	10	0.375634517766497	0	[1291 - 104] (REVERSE SENSE)
s23Contig587_11	396	Nemve230573	424	2	1	1e-54,	533	0.351898734177215	8	393	9	0.360103626943005	0	31	416	9	0.360103626943005	0	[1291 - 104] (REVERSE SENSE)
s23Contig602_3	333	Nemve96658	367	1	1	1e-142,	1287	0.713432835820896	1	333	2	0.717717717717718	0	33	367	0	0.713432835820896	0	[122 - 1120]
s23Contig606_1	137	Nemve210758	790	1	1	2e-47,	465	0.645390070921986	1	126	15	0.722222222222222	0	386	526	0	0.645390070921986	0	[3 - 413]
s23Contig612_18	1172	Nemve241051	1018	1	1	2e-52,	518	0.341107871720117	602	939	5	0.346153846153846	0	288	613	17	0.358895705521472	0	[1 - 3516]
s23Contig612_18	1172	Nemve124786	632	2	1	6e-46,	463	0.259026687598116	606	1170	72	0.292035398230089	0	3	610	29	0.271381578947368	0	[1 - 3516]
s23Contig612_18	1172	Nemve243609	1526	3	1	4e-42,	430	0.444444444444444	601	789	0	0.444444444444444	0	652	836	4	0.454054054054054	0	[1 - 3516]
s23Contig614_16	521	Nemve247890	536	1	1	6e-55,	537	0.325955734406439	51	521	26	0.343949044585987	0	49	526	19	0.338912133891213	0	[1598 - 36] (REVERSE SENSE)
s23Contig614_16	521	Nemve231417	207	2	1	7e-38,	390	0.483870967741935	332	517	0	0.483870967741935	0	14	193	6	0.5	0	[1598 - 36] (REVERSE SENSE)
s23Contig615_16	561	Nemve247608	441	1	1	1e-99,	922	0.409803921568627	26	527	8	0.416334661354582	0	10	440	79	0.48491879350348	0	[1705 - 23] (REVERSE SENSE)
s23Contig615_16	561	Nemve176331	349	2	1	4e-32,	340	0.4875	26	175	10	0.52	0	10	164	5	0.503225806451613	0	[1705 - 23] (REVERSE SENSE)
s23Contig624_13	747	Nemve102161	567	1	1	1e-178,	1605	0.675925925925926	1	431	1	0.677494199535963	0	128	558	1	0.677494199535963	0	[2395 - 155] (REVERSE SENSE)
s23Contig624_13	747	Nemve110667	617	2	1	1e-104,	962	0.468609865470852	2	424	23	0.494089834515366	0	178	617	6	0.475	0	[2395 - 155] (REVERSE SENSE)
s23Contig624_13	747	Nemve142064	566	3	1	2e-73,	698	0.384074941451991	24	424	26	0.408977556109726	0	144	554	16	0.399026763990268	0	[2395 - 155] (REVERSE SENSE)
s23Contig624_13	747	Nemve94140	507	4	1	4e-58,	566	0.380053908355795	1	364	7	0.387362637362637	0	117	477	10	0.390581717451524	0	[2395 - 155] (REVERSE SENSE)
s23Contig624_13	747	Nemve50824	481	5	1	1e-56,	552	0.38781163434903	18	356	22	0.412979351032448	0	136	480	16	0.405797101449275	0	[2395 - 155] (REVERSE SENSE)
s23Contig627_5	419	Nemve235706	524	1	1	0.0,	1648	0.698795180722892	5	419	0	0.698795180722892	0	109	523	0	0.698795180722892	0	[1 - 1257]
s23Contig651_1	128	Nemve186594	555	1	1	8e-50,	485	0.6953125	1	128	0	0.6953125	0	231	358	0	0.6953125	0	[2 - 385]
s23Contig651_1	128	Nemve149881	202	2	1	1e-49,	484	0.6953125	1	128	0	0.6953125	0	20	147	0	0.6953125	0	[2 - 385]
s23Contig656_7	164	Nemve79897	285	1	1	5e-32,	333	0.447852760736196	7	164	5	0.462025316455696	0	29	189	2	0.453416149068323	0	[1299 - 808] (REVERSE SENSE)
s23Contig668_5	329	Nemve163878	470	1	1	3e-79,	744	0.556390977443609	1	264	2	0.560606060606061	0	203	468	0	0.556390977443609	0	[987 - 1] (REVERSE SENSE)
s23Contig671_3	303	Nemve239087	285	1	1	1e-83,	781	0.532075471698113	16	278	2	0.536121673003802	0	2	265	1	0.534090909090909	0	[90 - 998]
s23Contig682_2	129	Nemve91949	357	1	1	7e-36,	364	0.567164179104478	1	128	6	0.59375	0	188	320	1	0.571428571428571	0	[1 - 387]
s23Contig683_20	580	Nemve194368	509	1	1	9e-42,	424	0.278131634819533	119	577	12	0.285403050108932	0	77	500	47	0.308962264150943	0	[1740 - 1] (REVERSE SENSE)
s23Contig683_20	580	Nemve890	455	2	1	1e-37,	387	0.264069264069264	107	561	7	0.268131868131868	0	43	455	49	0.295399515738499	0	[1740 - 1] (REVERSE SENSE)
s23Contig683_20	580	Nemve136068	441	3	1	5e-37,	383	0.274468085106383	119	577	11	0.281045751633987	0	31	432	68	0.32089552238806	0	[1740 - 1] (REVERSE SENSE)
s23Contig683_20	580	Nemve233531	470	4	1	9e-37,	381	0.234439834024896	107	575	13	0.240938166311301	0	28	466	43	0.257403189066059	0	[1740 - 1] (REVERSE SENSE)
s23Contig683_20	580	Nemve129215	472	5	1	2e-34,	360	0.244258872651357	95	549	24	0.257142857142857	0	44	472	50	0.272727272727273	0	[1740 - 1] (REVERSE SENSE)
s23Contig683_20	580	Nemve32845	414	6	1	4e-34,	358	0.263513513513513	131	562	12	0.270833333333333	0	1	396	48	0.295454545454545	0	[1740 - 1] (REVERSE SENSE)
s23Contig683_20	580	Nemve180149	498	7	1	2e-33,	353	0.25952380952381	166	580	5	0.262650602409639	0	123	488	54	0.297814207650273	0	[1740 - 1] (REVERSE SENSE)
s23Contig683_20	580	Nemve176175	498	8	1	4e-33,	349	0.24	107	578	3	0.241525423728814	0	63	494	43	0.263888888888889	0	[1740 - 1] (REVERSE SENSE)
s23Contig699_2	167	Nemve209471	165	1	1	1e-43,	433	0.573426573426573	31	167	6	0.598540145985402	0	23	165	0	0.573426573426573	0	[21 - 521]
s23Contig719_33	1147	Nemve159788	4471	1	1	0.0,	2193	0.404385964912281	8	1144	3	0.405452946350044	0	2473	3583	29	0.414941494149415	0	[3441 - 1] (REVERSE SENSE)
s23Contig719_33	1147	Nemve173194	3955	2	1	1e-174,	1571	0.326460481099656	1	1147	17	0.33129904097646	0	2244	3358	49	0.340807174887892	0	[3441 - 1] (REVERSE SENSE)
s23Contig719_33	1147	Nemve175144	3894	3	1	1e-161,	1456	0.3249348392702	16	1147	19	0.330388692579505	0	1875	2975	50	0.33969118982743	0	[3441 - 1] (REVERSE SENSE)
s23Contig719_33	1147	Nemve235331	2412	4	1	1e-152,	1378	0.299828178694158	7	1147	23	0.305872042068361	0	610	1749	24	0.306140350877193	0	[3441 - 1] (REVERSE SENSE)
s23Contig719_33	1147	Nemve165696	3923	5	1	1e-149,	1356	0.295376712328767	6	1147	26	0.302101576182137	0	2559	3703	23	0.301310043668122	0	[3441 - 1] (REVERSE SENSE)
s23Contig719_33	1147	Nemve101464	2211	6	1	1e-149,	1351	0.291116974494283	20	1147	9	0.293439716312057	0	160	1266	30	0.299006323396567	0	[3441 - 1] (REVERSE SENSE)
s23Contig719_33	1147	Nemve161999	3941	7	1	1e-149,	1351	0.309075342465753	7	1147	27	0.316389132340053	0	1909	3050	26	0.316112084063047	0	[3441 - 1] (REVERSE SENSE)
s23Contig719_33	1147	Nemve246369	3976	8	1	1e-147,	1340	0.306878306878307	8	1128	13	0.310437109723461	0	1998	3117	14	0.310714285714286	0	[3441 - 1] (REVERSE SENSE)
s23Contig719_33	1147	Nemve30056	2145	9	1	1e-142,	1289	0.29535495179667	10	1131	19	0.300356506238859	0	139	1233	46	0.307762557077626	0	[3441 - 1] (REVERSE SENSE)
s23Contig719_33	1147	Nemve245829	4309	10	1	1e-142,	1289	0.3	1	1147	13	0.303400174367916	0	2323	3412	70	0.319266055045872	0	[3441 - 1] (REVERSE SENSE)
s23Contig719_33	1147	Nemve171736	4614	11	1	1e-139,	1267	0.280927835051546	6	1147	22	0.286339754816112	0	2593	3736	20	0.285839160839161	0	[3441 - 1] (REVERSE SENSE)
s23Contig719_33	1147	Nemve135061	3483	12	1	1e-136,	1242	0.284490145672665	6	1147	25	0.290718038528897	0	1888	3030	24	0.290463692038495	0	[3441 - 1] (REVERSE SENSE)
s23Contig719_33	1147	Nemve241316	4655	13	1	1e-103,	959	0.248458149779736	45	1147	32	0.255666364460562	0	2647	3732	49	0.259668508287293	0	[3441 - 1] (REVERSE SENSE)
s23Contig719_33	1147	Nemve244113	4294	14	1	9e-77,	728	0.231433506044905	32	1147	42	0.240143369175627	0	2340	3442	55	0.242973708068903	0	[3441 - 1] (REVERSE SENSE)
s23Contig719_33	1147	Nemve229146	1689	15	1	1e-67,	649	0.296950240770466	208	826	4	0.298869143780291	0	2	606	18	0.305785123966942	0	[3441 - 1] (REVERSE SENSE)
s23Contig719_33	1147	Nemve229146	1689	15	2	5e-51,	506	0.382239382239382	889	1147	0	0.382239382239382	0	605	862	1	0.383720930232558	0	[3441 - 1] (REVERSE SENSE)
s23Contig719_33	1147	Nemve126716	835	16	1	7e-36,	376	0.370192307692308	943	1147	3	0.375609756097561	0	282	474	15	0.398963730569948	0	[3441 - 1] (REVERSE SENSE)
s23Contig719_33	1147	Nemve1286	313	17	1	2e-34,	364	0.291021671826625	204	523	3	0.29375	0	7	313	16	0.306188925081433	0	[3441 - 1] (REVERSE SENSE)
s23Contig725_16	276	Nemve244207	697	1	1	2e-69,	658	0.517857142857143	1	276	4	0.52536231884058	0	424	693	10	0.537037037037037	0	[3162 - 2335] (REVERSE SENSE)
s23Contig725_16	276	Nemve47929	125	2	1	5e-39,	397	0.663716814159292	144	256	0	0.663716814159292	0	10	122	0	0.663716814159292	0	[3162 - 2335] (REVERSE SENSE)
s23Contig728_3	228	Nemve124913	676	1	1	5e-66,	629	0.601851851851852	1	214	2	0.607476635514019	0	457	669	3	0.610328638497653	0	[742 - 59] (REVERSE SENSE)
s23Contig738_8	534	Nemve201226	485	1	1	6e-98,	908	0.415966386554622	35	492	18	0.432314410480349	0	14	479	10	0.424892703862661	0	[2 - 1603]
s23Contig738_8	534	Nemve86012	511	2	1	3e-90,	842	0.38241308793456	36	501	23	0.401287553648069	0	12	483	17	0.396186440677966	0	[2 - 1603]
s23Contig745_2	262	Nemve88941	389	1	1	2e-86,	805	0.554716981132075	2	262	4	0.563218390804598	0	127	389	2	0.55893536121673	0	[26 - 811]
s23Contig749_17	1347	Nemve237252	647	1	1	2e-84,	795	0.321888412017167	7	617	88	0.368248772504092	0	1	646	53	0.348297213622291	0	[27 - 4067]
s23Contig749_17	1347	Nemve239646	707	2	1	2e-79,	752	0.32807570977918	13	624	22	0.339869281045752	0	7	575	65	0.365553602811951	0	[27 - 4067]
s23Contig749_17	1347	Nemve190366	771	3	1	7e-79,	747	0.324031007751938	23	631	36	0.343185550082102	0	17	594	67	0.36159169550173	0	[27 - 4067]
s23Contig749_17	1347	Nemve50379	583	4	1	2e-73,	699	0.326984126984127	23	617	35	0.346218487394958	0	16	583	62	0.362676056338028	0	[27 - 4067]
s23Contig749_17	1347	Nemve100529	555	5	1	3e-58,	570	0.295345104333868	13	617	18	0.304132231404959	0	6	554	74	0.335154826958106	0	[27 - 4067]
s23Contig753_3	134	Nemve179171	302	1	1	1e-41,	415	0.586466165413534	1	133	0	0.586466165413534	0	170	302	0	0.586466165413534	0	[2 - 403]
s23Contig767_2	860	Nemve196726	1025	1	1	1e-142,	1292	0.373271889400922	10	850	27	0.38525564803805	0	179	1007	39	0.390832328106152	0	[3 - 2582]
s23Contig767_2	860	Nemve238305	1283	2	1	3e-43,	438	0.280808080808081	23	473	44	0.30820399113082	0	193	667	20	0.292631578947368	0	[3 - 2582]
s23Contig775_16	460	Nemve86003	594	1	1	3e-37,	384	0.286	3	453	49	0.317073170731707	0	13	494	18	0.296680497925311	0	[1457 - 78] (REVERSE SENSE)
s23Contig782_3	256	Nemve88355	968	1	1	1e-107,	982	0.69921875	1	256	0	0.69921875	0	713	968	0	0.69921875	0	[793 - 26] (REVERSE SENSE)
s23Contig782_3	256	Nemve161451	492	2	1	2e-63,	606	0.51219512195122	1	242	4	0.520661157024793	0	242	481	6	0.525	0	[793 - 26] (REVERSE SENSE)
s23Contig788_6	1210	Nemve107690	923	1	1	0.0,	3936	0.778993435448578	246	1159	0	0.778993435448578	0	1	913	1	0.779846659364732	0	[1 - 3630]
s23Contig799_16	539	Nemve187918	576	1	1	0.0,	2364	0.788888888888889	1	539	1	0.790352504638219	0	38	576	1	0.790352504638219	0	[2146 - 530] (REVERSE SENSE)
s23Contig799_16	539	Nemve209816	182	2	1	6e-55,	537	0.660377358490566	112	269	1	0.664556962025316	0	20	175	3	0.673076923076923	0	[2146 - 530] (REVERSE SENSE)
s23Contig799_16	539	Nemve122232	321	3	1	4e-42,	427	0.288401253918495	231	538	11	0.298701298701299	0	4	320	2	0.290220820189274	0	[2146 - 530] (REVERSE SENSE)
s23Contig824_1	174	Nemve182082	483	1	1	4e-73,	688	0.729885057471264	1	174	0	0.729885057471264	0	310	483	0	0.729885057471264	0	[2 - 523]
s23Contig831_6	162	Nemve135278	949	1	1	4e-50,	489	0.5875	1	160	0	0.5875	0	708	867	0	0.5875	0	[486 - 1] (REVERSE SENSE)
s23Contig839_3	179	Nemve157950	463	1	1	1e-37,	383	0.445714285714286	13	179	8	0.467065868263473	0	1	173	2	0.450867052023121	0	[538 - 2] (REVERSE SENSE)
s23Contig840_4	307	Nemve107058	529	1	1	2e-76,	720	0.498327759197324	27	307	18	0.530249110320285	0	2	291	9	0.513793103448276	0	[2 - 922]
s23Contig841_4	192	Nemve128033	264	1	1	3e-62,	594	0.651428571428571	15	188	1	0.655172413793103	0	87	261	0	0.651428571428571	0	[429 - 1004]
s23Contig843_2	280	Nemve84228	2493	1	1	3e-63,	605	0.431034482758621	1	277	13	0.451263537906137	0	1332	1616	5	0.43859649122807	0	[2 - 841]
s23Contig853_2	223	Nemve240445	442	1	1	5e-32,	335	0.582089552238806	90	223	0	0.582089552238806	0	128	253	8	0.619047619047619	0	[3 - 671]
s23Contig868_1	93	Nemve230469	314	1	1	4e-33,	339	0.731182795698925	1	93	0	0.731182795698925	0	77	167	2	0.747252747252747	0	[3 - 281]
s23Contig880_17	737	Nemve171873	712	1	1	0.0,	2318	0.616033755274262	30	736	4	0.619519094766619	0	5	712	3	0.61864406779661	0	[3420 - 1210] (REVERSE SENSE)
s23Contig884_1	103	Nemve229658	1038	1	1	2e-35,	360	0.66	4	103	0	0.66	0	769	868	0	0.66	0	[3 - 311]
s23Contig894_6	295	Nemve60847	377	1	1	5e-56,	544	0.516129032258065	92	293	15	0.554455445544555	0	159	373	2	0.52093023255814	0	[925 - 41] (REVERSE SENSE)
s23Contig894_6	295	Nemve130928	326	2	1	2e-55,	539	0.497652582159624	92	294	10	0.522167487684729	0	113	325	0	0.497652582159624	0	[925 - 41] (REVERSE SENSE)
s23Contig894_6	295	Nemve130928	326	2	2	2e-49,	487	0.458715596330275	90	294	13	0.48780487804878	0	2	218	1	0.460829493087558	0	[925 - 41] (REVERSE SENSE)
s23Contig894_6	295	Nemve208577	680	3	1	2e-52,	513	0.488262910798122	93	295	10	0.512315270935961	0	114	326	0	0.488262910798122	0	[925 - 41] (REVERSE SENSE)
s23Contig894_6	295	Nemve208577	680	3	2	6e-50,	491	0.436681222707424	78	295	11	0.458715596330275	0	426	654	0	0.436681222707424	0	[925 - 41] (REVERSE SENSE)
s23Contig894_6	295	Nemve208577	680	3	3	6e-47,	465	0.456730769230769	101	295	13	0.487179487179487	0	10	217	0	0.456730769230769	0	[925 - 41] (REVERSE SENSE)
s23Contig894_6	295	Nemve208577	680	3	4	1e-46,	462	0.483091787439614	96	295	7	0.5	0	228	434	0	0.483091787439614	0	[925 - 41] (REVERSE SENSE)
s23Contig894_6	295	Nemve109213	213	4	1	4e-52,	510	0.49047619047619	96	293	12	0.52020202020202	0	4	213	0	0.49047619047619	0	[925 - 41] (REVERSE SENSE)
s23Contig894_6	295	Nemve108822	205	5	1	4e-50,	493	0.5	103	294	2	0.505208333333333	0	12	205	0	0.5	0	[925 - 41] (REVERSE SENSE)
s23Contig894_6	295	Nemve152446	220	6	1	6e-50,	491	0.476190476190476	96	293	12	0.505050505050505	0	11	220	0	0.476190476190476	0	[925 - 41] (REVERSE SENSE)
s23Contig894_6	295	Nemve141105	206	7	1	5e-49,	483	0.487309644670051	101	293	4	0.49740932642487	0	8	202	2	0.492307692307692	0	[925 - 41] (REVERSE SENSE)
s23Contig894_6	295	Nemve92750	244	8	1	2e-48,	478	0.454976303317536	99	293	16	0.492307692307692	0	17	225	2	0.45933014354067	0	[925 - 41] (REVERSE SENSE)
s23Contig894_6	295	Nemve141947	409	9	1	6e-48,	474	0.480582524271845	96	293	8	0.5	0	132	336	1	0.482926829268293	0	[925 - 41] (REVERSE SENSE)
s23Contig894_6	295	Nemve141947	409	9	2	6e-47,	465	0.532163742690059	96	265	1	0.535294117647059	0	241	409	2	0.538461538461538	0	[925 - 41] (REVERSE SENSE)
s23Contig894_6	295	Nemve3932	261	10	1	5e-47,	466	0.454545454545455	77	279	17	0.492610837438424	0	42	261	0	0.454545454545455	0	[925 - 41] (REVERSE SENSE)
s23Contig894_6	295	Nemve90440	215	11	1	9e-45,	447	0.441860465116279	93	293	14	0.472636815920398	0	1	215	0	0.441860465116279	0	[925 - 41] (REVERSE SENSE)
s23Contig894_6	295	Nemve85477	223	12	1	2e-43,	435	0.433333333333333	96	295	10	0.455	0	7	216	0	0.433333333333333	0	[925 - 41] (REVERSE SENSE)
s23Contig894_6	295	Nemve199744	1822	13	1	7e-38,	387	0.365546218487395	64	293	8	0.378260869565217	0	946	1182	1	0.367088607594937	0	[925 - 41] (REVERSE SENSE)
s23Contig894_6	295	Nemve199744	1822	13	2	3e-37,	382	0.385	102	288	13	0.411764705882353	0	150	349	0	0.385	0	[925 - 41] (REVERSE SENSE)
s23Contig894_6	295	Nemve199744	1822	13	3	6e-35,	362	0.359447004608295	94	295	15	0.386138613861386	0	27	243	0	0.359447004608295	0	[925 - 41] (REVERSE SENSE)
s23Contig894_6	295	Nemve199744	1822	13	4	8e-31,	326	0.340807174887892	97	295	24	0.381909547738693	0	441	662	1	0.342342342342342	0	[925 - 41] (REVERSE SENSE)
s23Contig894_6	295	Nemve43311	229	14	1	2e-37,	383	0.395555555555556	96	293	27	0.44949494949495	0	5	229	0	0.395555555555556	0	[925 - 41] (REVERSE SENSE)
s23Contig894_6	295	Nemve133966	950	15	1	3e-37,	382	0.427835051546392	92	269	16	0.466292134831461	0	1	193	1	0.430051813471503	0	[925 - 41] (REVERSE SENSE)
s23Contig894_6	295	Nemve133966	950	15	2	9e-32,	334	0.402234636871508	101	274	5	0.413793103448276	0	325	503	0	0.402234636871508	0	[925 - 41] (REVERSE SENSE)
s23Contig894_6	295	Nemve118215	241	16	1	7e-37,	378	0.37037037037037	103	293	25	0.418848167539267	0	14	229	0	0.37037037037037	0	[925 - 41] (REVERSE SENSE)
s23Contig894_6	295	Nemve40063	487	17	1	4e-36,	372	0.383561643835616	91	295	14	0.409756097560976	0	111	322	7	0.39622641509434	0	[925 - 41] (REVERSE SENSE)
s23Contig894_6	295	Nemve40063	487	17	2	2e-31,	331	0.361111111111111	94	293	16	0.39	0	1	212	4	0.367924528301887	0	[925 - 41] (REVERSE SENSE)
s23Contig894_6	295	Nemve124706	207	18	1	9e-36,	369	0.405940594059406	104	293	12	0.431578947368421	0	6	207	0	0.405940594059406	0	[925 - 41] (REVERSE SENSE)
s23Contig894_6	295	Nemve230058	321	19	1	1e-35,	368	0.354838709677419	93	295	14	0.379310344827586	0	91	306	1	0.356481481481481	0	[925 - 41] (REVERSE SENSE)
s23Contig894_6	295	Nemve230058	321	19	2	2e-33,	348	0.390862944162437	104	294	6	0.403141361256544	0	2	197	1	0.392857142857143	0	[925 - 41] (REVERSE SENSE)
s23Contig894_6	295	Nemve114476	225	20	1	2e-35,	366	0.402116402116402	96	276	8	0.419889502762431	0	5	193	0	0.402116402116402	0	[925 - 41] (REVERSE SENSE)
s23Contig894_6	295	Nemve224889	327	21	1	9e-35,	360	0.361809045226131	101	294	5	0.371134020618557	0	116	314	0	0.361809045226131	0	[925 - 41] (REVERSE SENSE)
s23Contig894_6	295	Nemve224889	327	21	2	3e-31,	330	0.322274881516588	85	294	1	0.323809523809524	0	2	208	4	0.328502415458937	0	[925 - 41] (REVERSE SENSE)
s23Contig894_6	295	Nemve132323	622	22	1	5e-32,	337	0.395604395604396	104	273	12	0.423529411764706	0	1	182	0	0.395604395604396	0	[925 - 41] (REVERSE SENSE)
s23Contig894_6	295	Nemve114446	104	23	1	4e-31,	329	0.6	94	192	1	0.606060606060606	0	2	101	0	0.6	0	[925 - 41] (REVERSE SENSE)
s23Contig901_5	234	Nemve158557	2147	1	1	1e-113,	1039	0.843220338983051	1	234	2	0.85042735042735	0	434	669	0	0.843220338983051	0	[703 - 2] (REVERSE SENSE)
s23Contig901_5	234	Nemve88887	2187	2	1	5e-66,	628	0.523404255319149	1	234	1	0.525641025641026	0	437	670	1	0.525641025641026	0	[703 - 2] (REVERSE SENSE)
s23Contig906_3	340	Nemve248115	613	1	1	7e-37,	379	0.339285714285714	7	332	10	0.349693251533742	0	291	610	16	0.35625	0	[2 - 1021]
s23Contig907_1	117	Nemve88887	2187	1	1	8e-59,	561	0.94017094017094	1	117	0	0.94017094017094	0	544	660	0	0.94017094017094	0	[1 - 351]
s23Contig907_1	117	Nemve158557	2147	2	1	1e-40,	404	0.629310344827586	1	116	0	0.629310344827586	0	544	658	1	0.634782608695652	0	[1 - 351]
s23Contig919_2	239	Nemve242697	211	1	1	3e-46,	458	0.495145631067961	22	227	0	0.495145631067961	0	1	195	11	0.523076923076923	0	[3 - 719]
s23Contig926_10	238	Nemve245093	245	1	1	3e-69,	656	0.570815450643777	2	234	0	0.570815450643777	0	10	237	5	0.583333333333333	0	[719 - 6] (REVERSE SENSE)
s23Contig927_11	811	Nemve237874	1118	1	1	1e-114,	1046	0.329078014184397	110	811	3	0.33048433048433	0	1	653	52	0.355283307810107	0	[1 - 2433]
s23Contig927_11	811	Nemve237874	1118	1	2	5e-68,	651	0.319470699432892	114	636	6	0.323135755258126	0	594	1111	11	0.326254826254826	0	[1 - 2433]
s23Contig927_11	811	Nemve82183	850	2	1	1e-67,	648	0.327485380116959	130	636	6	0.331360946745562	0	341	842	11	0.334661354581673	0	[1 - 2433]
s23Contig927_11	811	Nemve82183	850	2	2	1e-50,	502	0.338501291989664	441	811	16	0.353099730458221	0	1	384	3	0.341145833333333	0	[1 - 2433]
s23Contig927_11	811	Nemve206043	833	3	1	4e-54,	532	0.296564195298373	116	641	27	0.311787072243346	0	265	799	18	0.306542056074766	0	[1 - 2433]
s23Contig927_11	811	Nemve168501	698	4	1	4e-53,	523	0.309885931558935	113	624	14	0.318359375	0	179	680	24	0.324701195219123	0	[1 - 2433]
s23Contig927_11	811	Nemve81870	396	5	1	9e-53,	520	0.304020100502513	61	456	2	0.305555555555556	0	24	395	26	0.325268817204301	0	[1 - 2433]
s23Contig927_11	811	Nemve31495	571	6	1	1e-50,	502	0.289179104477612	109	636	8	0.293560606060606	0	49	568	16	0.298076923076923	0	[1 - 2433]
s23Contig927_11	811	Nemve247032	613	7	1	6e-38,	392	0.410358565737052	392	640	2	0.413654618473896	0	328	573	5	0.41869918699187	0	[1 - 2433]
s23Contig927_11	811	Nemve99533	676	8	1	1e-32,	346	0.388127853881279	400	617	1	0.389908256880734	0	460	675	3	0.393518518518519	0	[1 - 2433]
s23Contig932_20	588	Nemve104383	324	1	1	4e-51,	505	0.441176470588235	2	234	5	0.450643776824034	0	37	272	2	0.444915254237288	0	[1764 - 1] (REVERSE SENSE)
s23Contig932_20	588	Nemve115643	271	2	1	1e-43,	440	0.403361344537815	8	234	11	0.422907488986784	0	36	270	3	0.408510638297872	0	[1764 - 1] (REVERSE SENSE)
s23Contig932_20	588	Nemve184645	318	3	1	1e-36,	380	0.333333333333333	10	234	3	0.337777777777778	0	45	270	2	0.336283185840708	0	[1764 - 1] (REVERSE SENSE)
s23Contig932_20	588	Nemve120257	305	4	1	6e-36,	374	0.310756972111554	8	254	4	0.315789473684211	0	42	292	0	0.310756972111554	0	[1764 - 1] (REVERSE SENSE)
s23Contig932_20	588	Nemve210880	323	5	1	8e-36,	372	0.340425531914894	9	234	9	0.353982300884956	0	78	309	3	0.344827586206897	0	[1764 - 1] (REVERSE SENSE)
s23Contig932_20	588	Nemve161733	334	6	1	1e-34,	362	0.327510917030568	9	234	3	0.331858407079646	0	46	270	4	0.333333333333333	0	[1764 - 1] (REVERSE SENSE)
s23Contig932_20	588	Nemve230515	328	7	1	3e-34,	359	0.334801762114537	7	227	6	0.343891402714932	0	42	260	8	0.34703196347032	0	[1764 - 1] (REVERSE SENSE)
s23Contig932_20	588	Nemve139527	652	8	1	3e-34,	359	0.353211009174312	9	223	3	0.358139534883721	0	64	277	4	0.35981308411215	0	[1764 - 1] (REVERSE SENSE)
s23Contig932_20	588	Nemve163148	518	9	1	9e-34,	355	0.334745762711864	10	234	11	0.351111111111111	0	220	455	0	0.334745762711864	0	[1764 - 1] (REVERSE SENSE)
s23Contig932_20	588	Nemve94804	386	10	1	2e-33,	352	0.351351351351351	23	234	10	0.367924528301887	0	67	285	3	0.356164383561644	0	[1764 - 1] (REVERSE SENSE)
s23Contig932_20	588	Nemve230438	377	11	1	2e-33,	352	0.328703703703704	24	234	5	0.336492890995261	0	109	324	0	0.328703703703704	0	[1764 - 1] (REVERSE SENSE)
s23Contig932_20	588	Nemve111564	749	12	1	2e-33,	351	0.355648535564854	10	234	14	0.377777777777778	0	423	656	5	0.363247863247863	0	[1764 - 1] (REVERSE SENSE)
s23Contig932_20	588	Nemve171208	539	13	1	6e-33,	348	0.336322869955157	9	227	4	0.342465753424658	0	46	264	4	0.342465753424658	0	[1764 - 1] (REVERSE SENSE)
s23Contig932_20	588	Nemve117779	268	14	1	1e-32,	346	0.351598173515982	21	234	5	0.35981308411215	0	47	261	4	0.358139534883721	0	[1764 - 1] (REVERSE SENSE)
s23Contig932_20	588	Nemve79897	285	15	1	2e-32,	344	0.327731092436975	2	234	5	0.334763948497854	0	26	260	3	0.331914893617021	0	[1764 - 1] (REVERSE SENSE)
s23Contig932_20	588	Nemve104852	808	16	1	2e-32,	342	0.387096774193548	9	187	7	0.402234636871508	0	542	726	1	0.389189189189189	0	[1764 - 1] (REVERSE SENSE)
s23Contig932_20	588	Nemve230469	314	17	1	3e-32,	341	0.326086956521739	8	234	3	0.330396475770925	0	73	297	5	0.333333333333333	0	[1764 - 1] (REVERSE SENSE)
s23Contig932_20	588	Nemve88759	339	18	1	3e-32,	341	0.304526748971193	7	234	15	0.324561403508772	0	49	288	3	0.308333333333333	0	[1764 - 1] (REVERSE SENSE)
s23Contig939_2	403	Nemve234558	439	1	1	0.0,	1671	0.757425742574257	1	403	1	0.759305210918114	0	37	439	1	0.759305210918114	0	[2 - 1210]
s23Contig939_2	403	Nemve11085	371	2	1	3e-52,	512	0.31758530183727	1	359	22	0.337047353760446	0	8	371	17	0.332417582417582	0	[2 - 1210]
s23Contig943_10	279	Nemve89807	303	1	1	3e-65,	623	0.470802919708029	13	279	7	0.48314606741573	0	1	268	6	0.48134328358209	0	[839 - 3] (REVERSE SENSE)
s23Contig944_2	360	Nemve80560	471	1	1	3e-90,	840	0.465753424657534	3	360	7	0.474860335195531	0	76	433	7	0.474860335195531	0	[2 - 1081]
s23Contig944_2	360	Nemve178197	553	2	1	1e-64,	618	0.377358490566038	14	358	26	0.405797101449275	0	133	502	1	0.378378378378378	0	[2 - 1081]
s23Contig944_2	360	Nemve140805	484	3	1	4e-52,	510	0.393650793650794	49	358	5	0.4	0	156	462	8	0.403908794788274	0	[2 - 1081]
s23Contig944_2	360	Nemve165860	521	4	1	9e-51,	499	0.377162629757785	76	358	6	0.385159010600707	0	208	493	3	0.381118881118881	0	[2 - 1081]
s23Contig944_2	360	Nemve104199	387	5	1	1e-50,	498	0.382838283828383	68	360	10	0.395904436860068	0	87	379	10	0.395904436860068	0	[2 - 1081]
s23Contig948_18	589	Nemve96025	547	1	1	3e-54,	532	0.286792452830189	1	523	7	0.290630975143403	0	61	539	51	0.317327766179541	0	[1768 - 2] (REVERSE SENSE)
s23Contig948_18	589	Nemve95934	589	2	1	4e-52,	513	0.324468085106383	216	582	9	0.332425068119891	0	205	575	5	0.328840970350404	0	[1768 - 2] (REVERSE SENSE)
s23Contig951_5	267	Nemve195315	653	1	1	2e-75,	710	0.533333333333333	1	267	3	0.539325842696629	0	244	513	0	0.533333333333333	0	[801 - 1] (REVERSE SENSE)
s23Contig951_5	267	Nemve189485	655	2	1	1e-73,	695	0.516605166051661	1	267	4	0.524344569288389	0	244	514	0	0.516605166051661	0	[801 - 1] (REVERSE SENSE)
s23Contig951_5	267	Nemve234533	640	3	1	7e-71,	671	0.490706319702602	1	267	2	0.49438202247191	0	245	513	0	0.490706319702602	0	[801 - 1] (REVERSE SENSE)
s23Contig951_5	267	Nemve216823	669	4	1	6e-59,	568	0.478260869565217	9	258	3	0.484	0	281	528	5	0.487903225806452	0	[801 - 1] (REVERSE SENSE)
s23Contig951_5	267	Nemve86017	643	5	1	7e-51,	499	0.408088235294118	1	267	5	0.415730337078652	0	248	514	5	0.415730337078652	0	[801 - 1] (REVERSE SENSE)
s23Contig966_7	128	Nemve240544	1322	1	1	4e-53,	513	0.714285714285714	1	126	0	0.714285714285714	0	1193	1318	0	0.714285714285714	0	[892 - 509] (REVERSE SENSE)
s23Contig981_1	425	Nemve163393	446	1	1	1e-150,	1358	0.615566037735849	1	424	0	0.615566037735849	0	3	421	5	0.62291169451074	0	[2 - 1276]
s23Contig981_1	425	Nemve194646	448	2	1	1e-133,	1213	0.541860465116279	2	425	6	0.549528301886792	0	4	424	9	0.553444180522565	0	[2 - 1276]
s23Contig990_9	590	Nemve86648	268	1	1	1e-40,	414	0.372549019607843	330	575	9	0.386178861788618	0	1	252	3	0.376984126984127	0	[2 - 1771]
s23Contig997_7	775	Nemve167102	771	1	1	0.0,	3675	0.846952010376135	5	775	0	0.846952010376135	0	1	771	0	0.846952010376135	0	[125 - 2449]
s23Contig1008_39	2116	Nemve235331	2412	1	1	0.0,	8250	0.810554089709763	1	1886	9	0.814422057264051	0	532	2407	19	0.818763326226013	0	[6695 - 348] (REVERSE SENSE)
s23Contig1008_39	2116	Nemve161999	3941	2	1	0.0,	6798	0.595473833097595	2	2116	6	0.597163120567376	0	1832	3941	11	0.598578199052133	0	[6695 - 348] (REVERSE SENSE)
s23Contig1008_39	2116	Nemve246369	3976	3	1	0.0,	6481	0.57695939565628	2	2116	3	0.577777777777778	0	1920	3976	61	0.594069032571706	0	[6695 - 348] (REVERSE SENSE)
s23Contig1008_39	2116	Nemve30056	2145	4	1	0.0,	6203	0.546352941176471	1	2116	9	0.548676748582231	0	60	2145	39	0.556567593480345	0	[6695 - 348] (REVERSE SENSE)
s23Contig1008_39	2116	Nemve175144	3894	5	1	0.0,	4348	0.417608286252354	36	2116	43	0.426237385872177	0	1823	3894	52	0.428088803088803	0	[6695 - 348] (REVERSE SENSE)
s23Contig1008_39	2116	Nemve173194	3955	6	1	0.0,	3709	0.40939226519337	2	1805	6	0.410753880266075	0	2175	3937	47	0.420306296086217	0	[6695 - 348] (REVERSE SENSE)
s23Contig1008_39	2116	Nemve101464	2211	7	1	0.0,	3543	0.355555555555556	38	2116	81	0.369408369408369	0	106	2211	54	0.364672364672365	0	[6695 - 348] (REVERSE SENSE)
s23Contig1008_39	2116	Nemve245829	4309	8	1	0.0,	3129	0.337540906965872	2	2115	25	0.341532639545885	0	2255	4309	84	0.351338199513382	0	[6695 - 348] (REVERSE SENSE)
s23Contig1008_39	2116	Nemve171736	4614	9	1	0.0,	3127	0.328651685393258	13	2114	34	0.333967649857279	0	2528	4613	50	0.336529242569511	0	[6695 - 348] (REVERSE SENSE)
s23Contig1008_39	2116	Nemve159788	4471	10	1	0.0,	3111	0.335670874240299	2	2111	29	0.340284360189573	0	2398	4468	68	0.346692419121197	0	[6695 - 348] (REVERSE SENSE)
s23Contig1008_39	2116	Nemve229146	1689	11	1	0.0,	2825	0.476774758983348	978	2115	3	0.478031634446397	0	617	1688	69	0.507462686567164	0	[6695 - 348] (REVERSE SENSE)
s23Contig1008_39	2116	Nemve229146	1689	11	2	1e-139,	1265	0.430894308943089	294	903	5	0.434426229508197	0	15	606	23	0.447635135135135	0	[6695 - 348] (REVERSE SENSE)
s23Contig1008_39	2116	Nemve135061	3483	12	1	0.0,	2387	0.313196480938416	2	1681	25	0.317857142857143	0	1814	3479	39	0.320528211284514	0	[6695 - 348] (REVERSE SENSE)
s23Contig1008_39	2116	Nemve165696	3923	13	1	0.0,	2049	0.324621733149931	4	1430	27	0.330763840224247	0	2483	3911	25	0.330300909727082	0	[6695 - 348] (REVERSE SENSE)
s23Contig1008_39	2116	Nemve241316	4655	14	1	0.0,	1855	0.254314259763851	7	2112	96	0.265906932573599	0	2537	4650	88	0.264900662251656	0	[6695 - 348] (REVERSE SENSE)
s23Contig1008_39	2116	Nemve244113	4294	15	1	1e-169,	1530	0.239423523942352	59	2113	96	0.250608272506083	0	2294	4292	152	0.257628814407204	0	[6695 - 348] (REVERSE SENSE)
s23Contig1008_39	2116	Nemve126716	835	16	1	1e-117,	1083	0.431599229287091	1072	1584	6	0.436647173489279	0	322	833	7	0.4375	0	[6695 - 348] (REVERSE SENSE)
s23Contig1008_39	2116	Nemve222371	709	17	1	1e-111,	1030	0.474725274725275	1452	1903	3	0.47787610619469	0	359	709	104	0.615384615384615	0	[6695 - 348] (REVERSE SENSE)
s23Contig1008_39	2116	Nemve222371	709	17	2	3e-54,	536	0.8	1167	1296	0	0.8	0	229	358	0	0.8	0	[6695 - 348] (REVERSE SENSE)
s23Contig1008_39	2116	Nemve222371	709	17	3	2e-46,	470	0.554878048780488	294	456	1	0.558282208588957	0	23	184	2	0.561728395061728	0	[6695 - 348] (REVERSE SENSE)
s23Contig1008_39	2116	Nemve224037	603	18	1	1e-104,	971	0.4750656167979	1	381	0	0.4750656167979	0	217	592	5	0.481382978723404	0	[6695 - 348] (REVERSE SENSE)
s23Contig1008_39	2116	Nemve102206	643	19	1	1e-104,	964	0.336349924585219	1459	2112	9	0.340978593272171	0	2	640	24	0.348982785602504	0	[6695 - 348] (REVERSE SENSE)
s23Contig1008_39	2116	Nemve135062	448	20	1	2e-78,	745	0.349344978165939	1666	2114	9	0.356347438752784	0	4	447	14	0.36036036036036	0	[6695 - 348] (REVERSE SENSE)
s23Contig1008_39	2116	Nemve222909	477	21	1	7e-63,	611	0.502040816326531	1146	1390	0	0.502040816326531	0	235	471	8	0.518987341772152	0	[6695 - 348] (REVERSE SENSE)
s23Contig1008_39	2116	Nemve100311	212	22	1	5e-58,	569	0.528301886792453	120	325	6	0.543689320388349	0	1	208	4	0.538461538461538	0	[6695 - 348] (REVERSE SENSE)
s23Contig1008_39	2116	Nemve40613	320	23	1	2e-56,	555	0.38390092879257	1606	1913	15	0.402597402597403	0	3	315	10	0.396166134185303	0	[6695 - 348] (REVERSE SENSE)
s23Contig1008_39	2116	Nemve1286	313	24	1	1e-46,	470	0.329230769230769	293	609	8	0.337539432176656	0	23	313	34	0.367697594501718	0	[6695 - 348] (REVERSE SENSE)
s23Contig1008_39	2116	Nemve225633	144	25	1	2e-46,	470	0.717391304347826	712	849	0	0.717391304347826	0	5	142	0	0.717391304347826	0	[6695 - 348] (REVERSE SENSE)
s23Contig1008_39	2116	Nemve100259	133	26	1	9e-40,	412	0.644628099173554	33	153	0	0.644628099173554	0	14	133	1	0.65	0	[6695 - 348] (REVERSE SENSE)
s23Contig1020_1	227	Nemve122232	321	1	1	2e-85,	796	0.62719298245614	1	227	1	0.629955947136564	0	94	321	0	0.62719298245614	0	[1071 - 391] (REVERSE SENSE)
s23Contig1028_1	109	Nemve102940	726	1	1	1e-39,	395	0.679245283018868	2	107	0	0.679245283018868	0	12	117	0	0.679245283018868	0	[3 - 329]
s23Contig1030_5	839	Nemve60841	354	1	1	1e-113,	1041	0.525423728813559	446	799	0	0.525423728813559	0	1	354	0	0.525423728813559	0	[3 - 2519]
s23Contig1031_5	200	Nemve167381	1143	1	1	2e-51,	503	0.48	1	198	2	0.484848484848485	0	935	1132	2	0.484848484848485	0	[641 - 42] (REVERSE SENSE)
s23Contig1063_1	125	Nemve193152	134	1	1	6e-32,	330	0.57037037037037	2	125	11	0.620967741935484	0	1	133	2	0.578947368421053	0	[3 - 377]
s23Contig1078_2	159	Nemve242166	183	1	1	4e-58,	558	0.641509433962264	1	159	0	0.641509433962264	0	28	183	3	0.653846153846154	0	[493 - 17] (REVERSE SENSE)
s23Contig1081_3	212	Nemve168448	269	1	1	3e-37,	380	0.418478260869565	35	211	7	0.435028248587571	0	84	265	2	0.423076923076923	0	[1 - 636]
s23Contig1085_4	183	Nemve120257	305	1	1	1e-34,	356	0.428571428571429	5	170	9	0.451807228915663	0	41	215	0	0.428571428571429	0	[549 - 1] (REVERSE SENSE)
s23Contig1085_4	183	Nemve230438	377	2	1	2e-33,	346	0.406976744186047	11	178	4	0.416666666666667	0	104	275	0	0.406976744186047	0	[549 - 1] (REVERSE SENSE)
s23Contig1085_4	183	Nemve62863	251	3	1	3e-32,	336	0.372781065088757	14	180	2	0.377245508982036	0	51	219	0	0.372781065088757	0	[549 - 1] (REVERSE SENSE)
s23Contig1085_4	183	Nemve184645	318	4	1	4e-32,	335	0.401197604790419	14	178	2	0.406060606060606	0	55	221	0	0.401197604790419	0	[549 - 1] (REVERSE SENSE)
s23Contig1085_4	183	Nemve99878	241	5	1	4e-32,	334	0.380116959064327	8	177	1	0.382352941176471	0	34	204	0	0.380116959064327	0	[549 - 1] (REVERSE SENSE)
s23Contig1108_4	705	Nemve92568	507	1	1	0.0,	1758	0.79064039408867	1	404	2	0.794554455445545	0	92	496	1	0.792592592592593	0	[2 - 2116]
s23Contig1108_4	705	Nemve126074	438	2	1	9e-82,	770	0.426966292134831	3	358	0	0.426966292134831	0	89	416	28	0.463414634146341	0	[2 - 2116]
s23Contig1108_4	705	Nemve64016	145	3	1	2e-73,	698	0.892857142857143	512	651	0	0.892857142857143	0	1	140	0	0.892857142857143	0	[2 - 2116]
s23Contig1108_4	705	Nemve21775	466	4	1	2e-45,	455	0.352617079889807	1	334	29	0.383233532934132	0	95	439	18	0.371014492753623	0	[2 - 2116]
s23Contig1108_4	705	Nemve11348	480	5	1	6e-43,	435	0.343108504398827	1	331	10	0.353474320241692	0	121	452	9	0.352409638554217	0	[2 - 2116]
s23Contig1108_4	705	Nemve170952	560	6	1	7e-42,	426	0.335640138408304	1	271	18	0.357933579335793	0	92	374	6	0.342756183745583	0	[2 - 2116]
s23Contig1108_4	705	Nemve102109	333	7	1	2e-39,	404	0.380392156862745	1	254	1	0.381889763779528	0	95	333	16	0.405857740585774	0	[2 - 2116]
s23Contig1121_1	194	Nemve128208	228	1	1	3e-49,	482	0.534883720930233	20	191	0	0.534883720930233	0	57	222	6	0.55421686746988	0	[3 - 584]
s23Contig1134_13	520	Nemve236653	575	1	1	3e-63,	609	0.454838709677419	225	520	14	0.476351351351351	0	288	575	22	0.489583333333333	0	[2345 - 786] (REVERSE SENSE)
s23Contig1134_13	520	Nemve236653	575	1	2	5e-43,	434	0.609375	1	128	0	0.609375	0	47	171	3	0.624	0	[2345 - 786] (REVERSE SENSE)
s23Contig1136_4	160	Nemve179005	566	1	1	4e-33,	342	0.517730496453901	1	141	0	0.517730496453901	0	410	550	0	0.517730496453901	0	[689 - 210] (REVERSE SENSE)
s23Contig1138_2	152	Nemve94732	138	1	1	4e-38,	385	0.609756097560976	1	121	2	0.619834710743802	0	4	126	0	0.609756097560976	0	[2 - 457]
s23Contig1138_2	152	Nemve128348	138	2	1	4e-37,	377	0.601626016260163	1	121	2	0.611570247933884	0	4	126	0	0.601626016260163	0	[2 - 457]
s23Contig1138_2	152	Nemve56341	138	3	1	4e-37,	377	0.585365853658537	1	121	2	0.59504132231405	0	4	126	0	0.585365853658537	0	[2 - 457]
s23Contig1138_2	152	Nemve238005	302	4	1	8e-33,	339	0.453947368421053	1	151	1	0.456953642384106	0	131	281	1	0.456953642384106	0	[2 - 457]
s23Contig1169_5	1396	Nemve93134	625	1	1	0.0,	2151	0.6176	816	1396	44	0.664371772805508	0	1	625	0	0.6176	0	[1 - 4188]
s23Contig1169_5	1396	Nemve96888	580	2	1	1e-152,	1384	0.451114922813036	816	1395	3	0.453448275862069	0	1	579	4	0.454231433506045	0	[1 - 4188]
s23Contig1169_5	1396	Nemve92641	578	3	1	1e-147,	1339	0.44578313253012	817	1395	2	0.447322970639033	0	1	577	4	0.448873483535529	0	[1 - 4188]
s23Contig1169_5	1396	Nemve88020	1874	4	1	1e-144,	1310	0.454388984509466	816	1393	3	0.456747404844291	0	1299	1873	6	0.459130434782609	0	[1 - 4188]
s23Contig1169_5	1396	Nemve31844	574	5	1	1e-138,	1256	0.443447037701975	837	1389	4	0.446654611211573	0	21	573	4	0.446654611211573	0	[1 - 4188]
s23Contig1169_5	1396	Nemve230727	548	6	1	1e-133,	1213	0.432203389830508	813	1395	7	0.437392795883362	0	5	547	47	0.469613259668508	0	[1 - 4188]
s23Contig1169_5	1396	Nemve136229	577	7	1	1e-132,	1204	0.417525773195876	816	1395	2	0.418965517241379	0	1	574	8	0.423344947735192	0	[1 - 4188]
s23Contig1169_5	1396	Nemve88022	553	8	1	1e-128,	1172	0.420863309352518	853	1395	13	0.430939226519337	0	1	550	6	0.425454545454545	0	[1 - 4188]
s23Contig1169_5	1396	Nemve123758	536	9	1	1e-123,	1132	0.434622467771639	861	1395	8	0.441121495327103	0	1	534	9	0.441947565543071	0	[1 - 4188]
s23Contig1169_5	1396	Nemve123777	556	10	1	1e-117,	1074	0.393772893772894	851	1386	10	0.401119402985075	0	12	543	14	0.404135338345865	0	[1 - 4188]
s23Contig1169_5	1396	Nemve10792	573	11	1	1e-116,	1069	0.391752577319588	815	1366	30	0.41304347826087	0	3	573	11	0.399299474605954	0	[1 - 4188]
s23Contig1169_5	1396	Nemve10792	573	11	2	4e-35,	370	0.34375	1143	1386	12	0.360655737704918	0	40	290	5	0.350597609561753	0	[1 - 4188]
s23Contig1169_5	1396	Nemve136247	549	12	1	1e-114,	1051	0.412612612612613	850	1395	9	0.419413919413919	0	2	546	10	0.420183486238532	0	[1 - 4188]
s23Contig1169_5	1396	Nemve136198	473	13	1	1e-100,	928	0.40251572327044	923	1395	4	0.405919661733615	0	2	470	8	0.409381663113006	0	[1 - 4188]
s23Contig1169_5	1396	Nemve136198	473	13	2	4e-35,	370	0.327800829875519	856	1095	1	0.329166666666667	0	226	460	6	0.336170212765957	0	[1 - 4188]
s23Contig1169_5	1396	Nemve160033	489	14	1	4e-99,	922	0.417177914110429	923	1395	16	0.431289640591966	0	2	486	4	0.420618556701031	0	[1 - 4188]
s23Contig1169_5	1396	Nemve160033	489	14	2	1e-33,	357	0.348178137651822	853	1096	3	0.352459016393443	0	236	477	5	0.355371900826446	0	[1 - 4188]
s23Contig1169_5	1396	Nemve120727	466	15	1	2e-97,	907	0.412262156448203	928	1395	5	0.416666666666667	0	4	463	13	0.423913043478261	0	[1 - 4188]
s23Contig1169_5	1396	Nemve136220	476	16	1	1e-93,	874	0.40295358649789	859	1326	6	0.408119658119658	0	1	466	8	0.409871244635193	0	[1 - 4188]
s23Contig1169_5	1396	Nemve136220	476	16	2	4e-34,	361	0.367521367521368	1151	1382	2	0.370689655172414	0	1	231	3	0.372294372294372	0	[1 - 4188]
s23Contig1169_5	1396	Nemve11664	418	17	1	3e-93,	871	0.434679334916865	816	1230	6	0.440963855421687	0	1	417	4	0.438848920863309	0	[1 - 4188]
s23Contig1169_5	1396	Nemve11664	418	17	2	3e-37,	389	0.393305439330544	1147	1382	3	0.398305084745763	0	40	275	3	0.398305084745763	0	[1 - 4188]
s23Contig1169_5	1396	Nemve2091	242	18	1	2e-60,	588	0.469135802469136	853	1094	1	0.471074380165289	0	3	241	4	0.476987447698745	0	[1 - 4188]
s23Contig1169_5	1396	Nemve2091	242	18	2	1e-33,	358	0.34453781512605	1147	1382	2	0.347457627118644	0	5	239	3	0.348936170212766	0	[1 - 4188]
s23Contig1169_5	1396	Nemve2016	242	19	1	2e-60,	588	0.469135802469136	853	1094	1	0.471074380165289	0	3	241	4	0.476987447698745	0	[1 - 4188]
s23Contig1169_5	1396	Nemve2016	242	19	2	1e-33,	358	0.34453781512605	1147	1382	2	0.347457627118644	0	5	239	3	0.348936170212766	0	[1 - 4188]
s23Contig1169_5	1396	Nemve138872	242	20	1	3e-60,	586	0.460905349794239	853	1094	1	0.462809917355372	0	3	241	4	0.468619246861925	0	[1 - 4188]
s23Contig1169_5	1396	Nemve138872	242	20	2	3e-33,	354	0.34453781512605	1147	1382	2	0.347457627118644	0	5	239	3	0.348936170212766	0	[1 - 4188]
s23Contig1169_5	1396	Nemve160028	272	21	1	4e-55,	542	0.436	849	1094	4	0.443089430894309	0	6	251	4	0.443089430894309	0	[1 - 4188]
s23Contig1169_5	1396	Nemve160028	272	21	2	1e-34,	366	0.320833333333333	1147	1382	4	0.326271186440678	0	12	249	2	0.323529411764706	0	[1 - 4188]
s23Contig1169_5	1396	Nemve220328	351	22	1	5e-53,	525	0.365625	1079	1395	3	0.369085173501577	0	44	348	15	0.383606557377049	0	[1 - 4188]
s23Contig1169_5	1396	Nemve162155	630	23	1	1e-52,	522	0.382252559726962	818	1095	15	0.402877697841727	0	308	597	3	0.386206896551724	0	[1 - 4188]
s23Contig1169_5	1396	Nemve162155	630	23	2	5e-41,	421	0.361867704280156	1143	1385	14	0.382716049382716	0	342	597	1	0.36328125	0	[1 - 4188]
s23Contig1169_5	1396	Nemve83704	352	24	1	8e-51,	505	0.382470119521912	850	1096	4	0.388663967611336	0	43	289	4	0.388663967611336	0	[1 - 4188]
s23Contig1169_5	1396	Nemve83704	352	24	2	5e-34,	361	0.348547717842324	1152	1387	5	0.355932203389831	0	53	290	3	0.352941176470588	0	[1 - 4188]
s23Contig1169_5	1396	Nemve41992	222	25	1	8e-50,	497	0.446902654867257	873	1094	4	0.454954954954955	0	1	222	4	0.454954954954955	0	[1 - 4188]
s23Contig1169_5	1396	Nemve82385	301	26	1	7e-49,	489	0.430894308943089	856	1096	5	0.439834024896266	0	52	292	5	0.439834024896266	0	[1 - 4188]
s23Contig1169_5	1396	Nemve82385	301	26	2	2e-35,	373	0.358870967741935	1146	1389	4	0.364754098360656	0	50	295	2	0.361788617886179	0	[1 - 4188]
s23Contig1169_5	1396	Nemve182236	883	27	1	2e-45,	458	0.357859531772575	817	1109	6	0.36518771331058	0	600	881	17	0.379432624113475	0	[1 - 4188]
s23Contig1169_5	1396	Nemve182236	883	27	2	3e-32,	346	0.3375	1147	1380	6	0.346153846153846	0	633	866	6	0.346153846153846	0	[1 - 4188]
s23Contig1169_5	1396	Nemve127769	190	28	1	4e-45,	456	0.483870967741935	942	1126	1	0.486486486486487	0	1	181	5	0.497237569060773	0	[1 - 4188]
s23Contig1169_5	1396	Nemve222148	322	29	1	1e-44,	452	0.480662983425414	905	1083	2	0.486033519553073	0	51	226	5	0.494318181818182	0	[1 - 4188]
s23Contig1169_5	1396	Nemve114126	296	30	1	1e-43,	444	0.366533864541833	853	1096	7	0.377049180327869	0	49	290	9	0.380165289256198	0	[1 - 4188]
s23Contig1169_5	1396	Nemve114126	296	30	2	2e-33,	356	0.330645161290323	1139	1380	6	0.338842975206612	0	48	284	11	0.345991561181435	0	[1 - 4188]
s23Contig1169_5	1396	Nemve35794	188	31	1	7e-42,	428	0.44559585492228	910	1094	8	0.464864864864865	0	1	186	7	0.462365591397849	0	[1 - 4188]
s23Contig1169_5	1396	Nemve246683	313	32	1	7e-42,	428	0.324712643678161	1052	1396	3	0.327536231884058	0	1	313	35	0.361022364217252	0	[1 - 4188]
s23Contig1169_5	1396	Nemve7031	186	33	1	3e-38,	397	0.446236559139785	858	1036	7	0.463687150837989	0	1	186	0	0.446236559139785	0	[1 - 4188]
s23Contig1169_5	1396	Nemve103643	246	34	1	6e-37,	386	0.32	855	1094	10	0.333333333333333	0	1	245	5	0.326530612244898	0	[1 - 4188]
s23Contig1169_5	1396	Nemve224273	157	35	1	1e-36,	384	0.543307086614173	992	1118	0	0.543307086614173	0	7	133	0	0.543307086614173	0	[1 - 4188]
s23Contig1169_5	1396	Nemve25523	243	36	1	4e-33,	352	0.365482233502538	905	1095	6	0.37696335078534	0	48	239	5	0.375	0	[1 - 4188]
s23Contig1171_1	129	Nemve20166	1282	1	1	2e-41,	413	0.62015503875969	1	129	0	0.62015503875969	0	953	1077	4	0.64	0	[1 - 387]
s23Contig1171_1	129	Nemve10208	753	2	1	4e-40,	401	0.604651162790698	1	129	0	0.604651162790698	0	427	554	1	0.609375	0	[1 - 387]
s23Contig1171_1	129	Nemve113931	1248	3	1	4e-35,	357	0.594594594594595	10	120	0	0.594594594594595	0	924	1033	1	0.6	0	[1 - 387]
s23Contig1171_1	129	Nemve30362	1058	4	1	5e-35,	357	0.571428571428571	12	129	1	0.576271186440678	0	732	848	2	0.581196581196581	0	[1 - 387]
s23Contig1172_7	1144	Nemve238290	1171	1	1	0.0,	4700	0.765938864628821	1	1144	1	0.766608391608392	0	74	1171	47	0.798724954462659	0	[1 - 3432]
s23Contig1178_2	259	Nemve89183	506	1	1	1e-59,	573	0.491379310344828	1	231	1	0.493506493506494	0	275	506	0	0.491379310344828	0	[1 - 777]
s23Contig1178_2	259	Nemve95565	507	2	1	1e-57,	557	0.469827586206897	1	232	0	0.469827586206897	0	275	506	0	0.469827586206897	0	[1 - 777]
s23Contig1178_2	259	Nemve46391	148	3	1	6e-34,	352	0.459459459459459	37	184	0	0.459459459459459	0	1	148	0	0.459459459459459	0	[1 - 777]
s23Contig1208_3	138	Nemve125015	1255	1	1	2e-39,	395	0.543478260869565	1	138	0	0.543478260869565	0	973	1110	0	0.543478260869565	0	[415 - 2] (REVERSE SENSE)
s23Contig1208_3	138	Nemve52068	341	2	1	2e-31,	326	0.474452554744526	1	137	0	0.474452554744526	0	97	233	0	0.474452554744526	0	[415 - 2] (REVERSE SENSE)
s23Contig1208_3	138	Nemve52068	341	2	2	5e-31,	323	0.474452554744526	1	137	0	0.474452554744526	0	21	157	0	0.474452554744526	0	[415 - 2] (REVERSE SENSE)
s23Contig1215_26	644	Nemve164461	606	1	1	5e-68,	651	0.296825396825397	20	636	13	0.303079416531605	0	3	595	37	0.315345699831366	0	[2079 - 148] (REVERSE SENSE)
s23Contig1216_2	158	Nemve115856	159	1	1	9e-38,	382	0.492753623188406	24	158	3	0.503703703703704	0	2	139	0	0.492753623188406	0	[476 - 3] (REVERSE SENSE)
s23Contig1216_2	158	Nemve230058	321	2	1	7e-34,	348	0.46	15	158	6	0.479166666666667	0	78	227	0	0.46	0	[476 - 3] (REVERSE SENSE)
s23Contig1216_2	158	Nemve208577	680	3	1	5e-32,	333	0.457516339869281	8	158	2	0.463576158940397	0	426	574	4	0.469798657718121	0	[476 - 3] (REVERSE SENSE)
s23Contig1216_2	158	Nemve208577	680	3	2	2e-31,	327	0.474074074074074	28	158	4	0.488549618320611	0	2	136	0	0.474074074074074	0	[476 - 3] (REVERSE SENSE)
s23Contig1230_10	523	Nemve223493	401	1	1	2e-53,	524	0.322222222222222	87	523	13	0.331807780320366	0	2	391	60	0.371794871794872	0	[1 - 1569]
s23Contig1230_10	523	Nemve162025	681	2	1	3e-48,	479	0.339425587467363	36	377	41	0.380116959064327	0	70	430	22	0.3601108033241	0	[1 - 1569]
s23Contig1236_8	1130	Nemve161733	334	1	1	1e-126,	1153	0.728813559322034	1	292	3	0.736301369863014	0	40	334	0	0.728813559322034	0	[3 - 3392]
s23Contig1236_8	1130	Nemve135294	387	2	1	1e-106,	983	0.535816618911175	2	327	23	0.573619631901841	0	33	377	4	0.542028985507246	0	[3 - 3392]
s23Contig1236_8	1130	Nemve139527	652	3	1	2e-97,	907	0.511428571428571	3	350	2	0.514367816091954	0	60	401	8	0.523391812865497	0	[3 - 3392]
s23Contig1236_8	1130	Nemve171208	539	4	1	1e-62,	607	0.360493827160494	2	397	9	0.368686868686869	0	41	432	13	0.372448979591837	0	[3 - 3392]
s23Contig1236_8	1130	Nemve239601	420	5	1	8e-61,	591	0.384126984126984	2	311	5	0.390322580645161	0	74	386	2	0.386581469648562	0	[3 - 3392]
s23Contig1236_8	1130	Nemve119208	340	6	1	1e-57,	564	0.380645161290323	2	294	17	0.402730375426621	0	40	337	12	0.395973154362416	0	[3 - 3392]
s23Contig1236_8	1130	Nemve95020	335	7	1	5e-52,	515	0.471615720524017	6	232	2	0.475770925110132	0	39	266	1	0.473684210526316	0	[3 - 3392]
s23Contig1236_8	1130	Nemve85087	261	8	1	3e-48,	483	0.423580786026201	7	234	1	0.425438596491228	0	34	261	1	0.425438596491228	0	[3 - 3392]
s23Contig1236_8	1130	Nemve212052	297	9	1	9e-48,	478	0.423580786026201	7	232	3	0.429203539823009	0	44	272	0	0.423580786026201	0	[3 - 3392]
s23Contig1236_8	1130	Nemve88759	339	10	1	1e-46,	469	0.393822393822394	1	245	14	0.416326530612245	0	45	302	1	0.395348837209302	0	[3 - 3392]
s23Contig1236_8	1130	Nemve216383	368	11	1	6e-46,	463	0.402298850574713	4	256	8	0.41501976284585	0	84	341	3	0.406976744186047	0	[3 - 3392]
s23Contig1236_8	1130	Nemve112200	562	12	1	2e-45,	459	0.347962382445141	1	311	8	0.356913183279743	0	32	334	16	0.366336633663366	0	[3 - 3392]
s23Contig1236_8	1130	Nemve210880	323	13	1	5e-45,	455	0.384920634920635	4	243	12	0.404166666666667	0	75	323	3	0.389558232931727	0	[3 - 3392]
s23Contig1236_8	1130	Nemve90415	270	14	1	5e-40,	412	0.379746835443038	7	232	11	0.398230088495575	0	34	270	0	0.379746835443038	0	[3 - 3392]
s23Contig1236_8	1130	Nemve73062	174	15	1	2e-38,	398	0.46551724137931	9	178	4	0.476470588235294	0	1	174	0	0.46551724137931	0	[3 - 3392]
s23Contig1236_8	1130	Nemve163148	518	16	1	2e-38,	397	0.380952380952381	6	245	12	0.4	0	218	469	0	0.380952380952381	0	[3 - 3392]
s23Contig1236_8	1130	Nemve94804	386	17	1	7e-38,	393	0.378600823045267	2	232	12	0.398268398268398	0	44	286	0	0.378600823045267	0	[3 - 3392]
s23Contig1236_8	1130	Nemve184645	318	18	1	2e-37,	390	0.375527426160338	3	232	7	0.38695652173913	0	40	271	5	0.383620689655172	0	[3 - 3392]
s23Contig1236_8	1130	Nemve230469	314	19	1	4e-37,	386	0.367965367965368	3	232	1	0.369565217391304	0	70	298	2	0.37117903930131	0	[3 - 3392]
s23Contig1236_8	1130	Nemve120257	305	20	1	6e-36,	376	0.362869198312236	3	232	7	0.373913043478261	0	39	273	2	0.365957446808511	0	[3 - 3392]
s23Contig1236_8	1130	Nemve100834	502	21	1	4e-35,	369	0.354166666666667	2	231	10	0.369565217391304	0	267	502	4	0.360169491525424	0	[3 - 3392]
s23Contig1236_8	1130	Nemve157808	476	22	1	5e-35,	368	0.347280334728033	3	232	9	0.360869565217391	0	39	275	2	0.350210970464135	0	[3 - 3392]
s23Contig1236_8	1130	Nemve90343	676	23	1	7e-35,	367	0.391111111111111	7	227	4	0.398190045248869	0	30	253	1	0.392857142857143	0	[3 - 3392]
s23Contig1236_8	1130	Nemve220432	472	24	1	2e-34,	362	0.349794238683128	1	232	11	0.366379310344828	0	30	271	1	0.351239669421488	0	[3 - 3392]
s23Contig1236_8	1130	Nemve246408	978	25	1	5e-34,	360	0.341772151898734	1	232	5	0.349137931034483	0	32	266	2	0.34468085106383	0	[3 - 3392]
s23Contig1236_8	1130	Nemve95129	256	26	1	9e-33,	349	0.348739495798319	3	232	8	0.360869565217391	0	23	256	4	0.354700854700855	0	[3 - 3392]
s23Contig1236_8	1130	Nemve230515	328	27	1	5e-32,	343	0.323529411764706	8	236	9	0.336244541484716	0	45	277	5	0.330472103004292	0	[3 - 3392]
s23Contig1257_3	435	Nemve176107	593	1	1	0.0,	1673	0.646799116997792	1	432	21	0.678240740740741	0	136	588	0	0.646799116997792	0	[3 - 1307]
s23Contig1257_3	435	Nemve158213	569	2	1	2e-99,	920	0.404157043879908	2	432	2	0.406032482598608	0	131	563	0	0.404157043879908	0	[3 - 1307]
s23Contig1257_3	435	Nemve195679	585	3	1	4e-98,	909	0.409090909090909	2	435	6	0.414746543778802	0	146	584	1	0.41002277904328	0	[3 - 1307]
s23Contig1257_3	435	Nemve87067	567	4	1	3e-96,	892	0.416091954022988	1	432	3	0.418981481481481	0	124	557	1	0.41705069124424	0	[3 - 1307]
s23Contig1257_3	435	Nemve165358	577	5	1	3e-95,	884	0.402777777777778	2	431	2	0.404651162790698	0	141	571	1	0.403712296983759	0	[3 - 1307]
s23Contig1257_3	435	Nemve227865	588	6	1	2e-93,	867	0.397196261682243	3	429	1	0.398126463700234	0	134	557	4	0.400943396226415	0	[3 - 1307]
s23Contig1257_3	435	Nemve227865	588	6	2	7e-34,	354	0.392670157068063	243	432	1	0.394736842105263	0	276	466	0	0.392670157068063	0	[3 - 1307]
s23Contig1257_3	435	Nemve161317	580	7	1	9e-93,	862	0.412300683371298	2	432	8	0.419953596287703	0	140	574	4	0.416091954022988	0	[3 - 1307]
s23Contig1257_3	435	Nemve237867	555	8	1	2e-92,	860	0.41025641025641	2	424	6	0.416075650118203	0	117	544	1	0.411214953271028	0	[3 - 1307]
s23Contig1257_3	435	Nemve237867	555	8	2	5e-38,	390	0.41	233	432	0	0.41	0	253	452	0	0.41	0	[3 - 1307]
s23Contig1257_3	435	Nemve237867	555	8	3	1e-37,	386	0.385786802030457	148	338	6	0.397905759162304	0	357	552	1	0.387755102040816	0	[3 - 1307]
s23Contig1257_3	435	Nemve169450	544	9	1	6e-92,	855	0.388888888888889	1	432	0	0.388888888888889	0	110	541	0	0.388888888888889	0	[3 - 1307]
s23Contig1257_3	435	Nemve169450	544	9	2	6e-36,	372	0.383419689119171	243	434	1	0.385416666666667	0	257	449	0	0.383419689119171	0	[3 - 1307]
s23Contig1257_3	435	Nemve164986	560	10	1	3e-82,	772	0.374712643678161	2	432	4	0.378190255220418	0	129	560	3	0.377314814814815	0	[3 - 1307]
s23Contig1257_3	435	Nemve175546	570	11	1	2e-79,	747	0.4	2	414	2	0.401937046004843	0	156	568	2	0.401937046004843	0	[3 - 1307]
s23Contig1257_3	435	Nemve88501	569	12	1	2e-75,	713	0.353603603603604	1	432	12	0.363425925925926	0	130	569	4	0.356818181818182	0	[3 - 1307]
s23Contig1257_3	435	Nemve229338	549	13	1	5e-72,	684	0.345238095238095	3	420	2	0.34688995215311	0	134	506	47	0.388739946380697	0	[3 - 1307]
s23Contig1257_3	435	Nemve230758	546	14	1	1e-71,	680	0.352402745995423	1	385	52	0.4	0	110	546	0	0.352402745995423	0	[3 - 1307]
s23Contig1257_3	435	Nemve230546	532	15	1	5e-70,	666	0.355437665782493	1	373	4	0.359249329758713	0	113	487	2	0.357333333333333	0	[3 - 1307]
s23Contig1257_3	435	Nemve230546	532	15	2	6e-32,	338	0.397849462365591	248	431	2	0.402173913043478	0	267	450	2	0.402173913043478	0	[3 - 1307]
s23Contig1257_3	435	Nemve227963	552	16	1	3e-69,	660	0.378787878787879	4	398	1	0.379746835443038	0	128	516	7	0.38560411311054	0	[3 - 1307]
s23Contig1257_3	435	Nemve227963	552	16	2	4e-41,	417	0.327731092436975	198	434	1	0.329113924050633	0	274	511	0	0.327731092436975	0	[3 - 1307]
s23Contig1257_3	435	Nemve129532	542	17	1	2e-63,	609	0.325358851674641	1	414	4	0.328502415458937	0	133	542	8	0.331707317073171	0	[3 - 1307]
s23Contig1257_3	435	Nemve214783	577	18	1	2e-58,	566	0.311804008908686	1	432	17	0.324074074074074	0	132	577	3	0.31390134529148	0	[3 - 1307]
s23Contig1257_3	435	Nemve161461	520	19	1	4e-57,	555	0.291469194312796	3	420	4	0.294258373205742	0	107	479	49	0.329758713136729	0	[3 - 1307]
s23Contig1257_3	435	Nemve161461	520	19	2	4e-31,	331	0.367875647668394	243	432	3	0.373684210526316	0	252	443	1	0.369791666666667	0	[3 - 1307]
s23Contig1257_3	435	Nemve169754	539	20	1	2e-56,	548	0.324009324009324	2	422	8	0.330166270783848	0	134	539	23	0.342364532019704	0	[3 - 1307]
s23Contig1257_3	435	Nemve169754	539	20	2	6e-49,	484	0.384	185	434	0	0.384	0	255	504	0	0.384	0	[3 - 1307]
s23Contig1257_3	435	Nemve247000	599	21	1	3e-55,	539	0.287703016241299	4	424	10	0.294536817102138	0	143	571	2	0.289044289044289	0	[3 - 1307]
s23Contig1257_3	435	Nemve91842	539	22	1	9e-53,	517	0.309954751131222	2	432	11	0.317865429234339	0	114	536	19	0.32387706855792	0	[3 - 1307]
s23Contig1257_3	435	Nemve165758	576	23	1	3e-48,	478	0.274553571428571	3	432	18	0.286046511627907	0	130	574	3	0.276404494382022	0	[3 - 1307]
s23Contig1257_3	435	Nemve60932	530	24	1	4e-47,	468	0.305418719211823	3	400	8	0.311557788944724	0	109	512	2	0.306930693069307	0	[3 - 1307]
s23Contig1257_3	435	Nemve203732	466	25	1	3e-44,	444	0.329305135951662	2	321	11	0.340625	0	133	431	32	0.364548494983278	0	[3 - 1307]
s23Contig1257_3	435	Nemve210373	582	26	1	4e-44,	442	0.263636363636364	4	420	23	0.278177458033573	0	135	556	18	0.274881516587678	0	[3 - 1307]
s23Contig1257_3	435	Nemve96202	560	27	1	6e-44,	441	0.288329519450801	2	424	14	0.297872340425532	0	107	534	9	0.294392523364486	0	[3 - 1307]
s23Contig1257_3	435	Nemve128449	512	28	1	2e-43,	436	0.292978208232446	8	414	6	0.297297297297297	0	107	512	7	0.298029556650246	0	[3 - 1307]
s23Contig1257_3	435	Nemve205849	571	29	1	6e-42,	424	0.257403189066059	3	423	18	0.268408551068884	0	126	551	13	0.265258215962441	0	[3 - 1307]
s23Contig1257_3	435	Nemve115638	214	30	1	2e-40,	410	0.388625592417062	153	362	1	0.39047619047619	0	1	210	1	0.39047619047619	0	[3 - 1307]
s23Contig1257_3	435	Nemve115638	214	30	2	3e-37,	384	0.371428571428571	201	409	1	0.373205741626794	0	1	210	0	0.371428571428571	0	[3 - 1307]
s23Contig1257_3	435	Nemve145075	192	31	1	6e-39,	398	0.435483870967742	203	385	3	0.442622950819672	0	1	186	0	0.435483870967742	0	[3 - 1307]
s23Contig1257_3	435	Nemve145075	192	31	2	2e-36,	376	0.440217391304348	252	432	3	0.447513812154696	0	3	186	0	0.440217391304348	0	[3 - 1307]
s23Contig1257_3	435	Nemve145075	192	31	3	2e-34,	359	0.409574468085106	156	339	4	0.418478260869565	0	2	187	2	0.413978494623656	0	[3 - 1307]
s23Contig1257_3	435	Nemve92631	450	32	1	2e-37,	384	0.292397660818713	1	331	11	0.302114803625378	0	112	450	3	0.294985250737463	0	[3 - 1307]
s23Contig1257_3	435	Nemve114785	192	33	1	7e-36,	372	0.375	174	365	0	0.375	0	1	192	0	0.375	0	[3 - 1307]
s23Contig1257_3	435	Nemve114785	192	33	2	5e-32,	339	0.386243386243386	221	409	0	0.386243386243386	0	1	189	0	0.386243386243386	0	[3 - 1307]
s23Contig1257_3	435	Nemve238876	571	34	1	7e-35,	363	0.265402843601896	1	408	14	0.274509803921569	0	119	527	13	0.273838630806846	0	[3 - 1307]
s23Contig1257_3	435	Nemve115583	291	35	1	1e-32,	344	0.435897435897436	3	158	0	0.435897435897436	0	136	291	0	0.435897435897436	0	[3 - 1307]
s23Contig1257_3	435	Nemve191947	471	36	1	9e-32,	336	0.277777777777778	5	331	15	0.290519877675841	0	143	471	13	0.288753799392097	0	[3 - 1307]
s23Contig1263_3	710	Nemve130067	1695	1	1	0.0,	2295	0.611188811188811	3	710	7	0.617231638418079	0	16	719	11	0.620738636363636	0	[2 - 2131]
s23Contig1263_3	710	Nemve241086	2151	2	1	3e-45,	455	0.302158273381295	220	611	25	0.321428571428571	0	505	902	19	0.316582914572864	0	[2 - 2131]
s23Contig1276_27	1015	Nemve182854	1076	1	1	0.0,	1717	0.377777777777778	1	1014	21	0.38560157790927	0	77	1076	35	0.391	0	[3116 - 72] (REVERSE SENSE)
s23Contig1276_27	1015	Nemve152620	416	2	1	1e-53,	528	0.299303944315545	594	1014	10	0.306413301662708	0	7	416	21	0.314634146341463	0	[3116 - 72] (REVERSE SENSE)
s23Contig1293_4	107	Nemve245261	153	1	1	1e-42,	421	0.895348837209302	1	86	0	0.895348837209302	0	46	131	0	0.895348837209302	0	[398 - 78] (REVERSE SENSE)
s23Contig1299_15	831	Nemve248535	1551	1	1	1e-52,	519	0.321513002364066	30	446	6	0.326139088729017	0	364	742	44	0.358839050131926	0	[3426 - 934] (REVERSE SENSE)
s23Contig1299_15	831	Nemve248535	1551	1	2	3e-51,	507	0.293233082706767	454	828	24	0.312	0	829	1222	5	0.296954314720812	0	[3426 - 934] (REVERSE SENSE)
s23Contig1299_15	831	Nemve102167	1126	2	1	2e-52,	517	0.283422459893048	441	804	10	0.291208791208791	0	755	1126	2	0.28494623655914	0	[3426 - 934] (REVERSE SENSE)
s23Contig1299_15	831	Nemve85952	1161	3	1	3e-47,	472	0.305483028720627	451	815	18	0.320547945205479	0	755	1127	10	0.313672922252011	0	[3426 - 934] (REVERSE SENSE)
s23Contig1311_3	181	Nemve170702	204	1	1	5e-57,	549	0.590425531914894	1	181	7	0.613259668508287	0	17	204	0	0.590425531914894	0	[636 - 94] (REVERSE SENSE)
s23Contig1327_4	225	Nemve116745	1835	1	1	3e-78,	733	0.60352422907489	1	225	2	0.608888888888889	0	184	410	0	0.60352422907489	0	[675 - 1] (REVERSE SENSE)
s23Contig1334_10	272	Nemve136781	1265	1	1	9e-60,	575	0.462093862815884	3	272	7	0.474074074074074	0	399	668	7	0.474074074074074	0	[818 - 3] (REVERSE SENSE)
s23Contig1340_9	213	Nemve61967	293	1	1	9e-48,	471	0.562913907284768	26	175	1	0.566666666666667	0	141	291	0	0.562913907284768	0	[1744 - 1106] (REVERSE SENSE)
s23Contig1353_4	1289	Nemve102625	1833	1	1	0.0,	4833	0.706513409961686	1	1289	16	0.715283165244376	0	593	1832	65	0.743548387096774	0	[3 - 3869]
s23Contig1353_4	1289	Nemve115016	395	2	1	2e-43,	442	0.488888888888889	119	298	0	0.488888888888889	0	64	241	2	0.49438202247191	0	[3 - 3869]
s23Contig1353_4	1289	Nemve136901	1704	3	1	1e-42,	435	0.312335958005249	103	472	11	0.321621621621622	0	667	1021	26	0.335211267605634	0	[3 - 3869]
s23Contig1353_4	1289	Nemve246304	520	4	1	1e-35,	375	0.395939086294416	102	296	2	0.4	0	22	216	2	0.4	0	[3 - 3869]
s23Contig1355_2	190	Nemve88924	203	1	1	5e-55,	532	0.56547619047619	4	171	0	0.56547619047619	0	31	196	2	0.572289156626506	0	[1 - 570]
s23Contig1355_2	190	Nemve152890	144	2	1	1e-41,	417	0.546762589928058	33	171	0	0.546762589928058	0	1	137	2	0.554744525547445	0	[1 - 570]
s23Contig1365_1	194	Nemve111867	113	1	1	6e-36,	368	0.566371681415929	82	194	0	0.566371681415929	0	1	113	0	0.566371681415929	0	[2 - 583]
s23Contig1374_2	237	Nemve243494	590	1	1	5e-86,	801	0.65929203539823	12	236	1	0.662222222222222	0	1	226	0	0.65929203539823	0	[46 - 756]
s23Contig1383_1	85	Nemve237113	85	1	1	5e-35,	356	0.719512195121951	4	85	0	0.719512195121951	0	1	82	0	0.719512195121951	0	[2 - 256]
s23Contig1389_11	342	Nemve105041	341	1	1	2e-80,	754	0.498452012383901	28	342	8	0.511111111111111	0	15	333	4	0.504702194357367	0	[1060 - 35] (REVERSE SENSE)
s23Contig1395_7	251	Nemve25682	196	1	1	4e-87,	811	0.744897959183674	24	216	3	0.756476683937824	0	1	196	0	0.744897959183674	0	[1198 - 446] (REVERSE SENSE)
s23Contig1400_1	145	Nemve170685	128	1	1	8e-46,	451	0.761904761904762	20	145	0	0.761904761904762	0	3	128	0	0.761904761904762	0	[6 - 440]
s23Contig1404_5	185	Nemve88728	764	1	1	2e-39,	398	0.443181818181818	1	172	4	0.453488372093023	0	588	763	0	0.443181818181818	0	[555 - 1] (REVERSE SENSE)
s23Contig1404_5	185	Nemve367	684	2	1	2e-35,	364	0.455555555555556	1	172	8	0.476744186046512	0	515	683	11	0.485207100591716	0	[555 - 1] (REVERSE SENSE)
s23Contig1404_5	185	Nemve216511	1082	3	1	8e-31,	323	0.382022471910112	1	172	6	0.395348837209302	0	697	873	1	0.384180790960452	0	[555 - 1] (REVERSE SENSE)
s23Contig1407_15	455	Nemve172491	335	1	1	1e-67,	646	0.414084507042254	108	455	7	0.422413793103448	0	7	324	37	0.462264150943396	0	[1365 - 1] (REVERSE SENSE)
s23Contig1407_15	455	Nemve74095	194	2	1	6e-45,	450	0.502857142857143	281	455	0	0.502857142857143	0	17	189	2	0.508670520231214	0	[1365 - 1] (REVERSE SENSE)
s23Contig1410_1	554	Nemve190285	641	1	1	0.0,	1939	0.656474820143885	1	554	2	0.65884476534296	0	90	641	4	0.661231884057971	0	[3 - 1664]
s23Contig1410_1	554	Nemve244883	575	2	1	1e-108,	998	0.394392523364486	19	547	6	0.398865784499055	0	43	566	11	0.402671755725191	0	[3 - 1664]
s23Contig1410_1	554	Nemve172449	569	3	1	1e-102,	945	0.369565217391304	19	551	19	0.382739212007505	0	23	559	15	0.379888268156425	0	[3 - 1664]
s23Contig1420_7	383	Nemve80370	662	1	1	7e-48,	474	0.360655737704918	2	360	7	0.367688022284123	0	165	504	26	0.388235294117647	0	[1150 - 2] (REVERSE SENSE)
s23Contig1420_7	383	Nemve80370	662	1	2	2e-44,	445	0.346153846153846	2	359	6	0.35195530726257	0	41	379	25	0.371681415929204	0	[1150 - 2] (REVERSE SENSE)
s23Contig1420_7	383	Nemve80370	662	1	3	5e-44,	442	0.329639889196676	2	358	4	0.333333333333333	0	290	627	23	0.35207100591716	0	[1150 - 2] (REVERSE SENSE)
s23Contig1420_7	383	Nemve80370	662	1	4	1e-39,	403	0.359060402684564	80	370	7	0.367697594501718	0	17	308	6	0.366438356164384	0	[1150 - 2] (REVERSE SENSE)
s23Contig1420_7	383	Nemve157742	439	2	1	4e-47,	468	0.361878453038674	2	359	4	0.365921787709497	0	43	378	26	0.389880952380952	0	[1150 - 2] (REVERSE SENSE)
s23Contig1420_7	383	Nemve157742	439	2	2	5e-44,	441	0.362359550561798	1	352	4	0.366477272727273	0	83	412	26	0.390909090909091	0	[1150 - 2] (REVERSE SENSE)
s23Contig1420_7	383	Nemve157742	439	2	3	9e-39,	396	0.360655737704918	58	358	4	0.365448504983389	0	2	295	11	0.374149659863946	0	[1150 - 2] (REVERSE SENSE)
s23Contig1420_7	383	Nemve32913	379	3	1	3e-46,	460	0.3601108033241	2	358	4	0.364145658263305	0	23	357	26	0.388059701492537	0	[1150 - 2] (REVERSE SENSE)
s23Contig1420_7	383	Nemve32913	379	3	2	4e-43,	434	0.362573099415205	21	358	4	0.366863905325444	0	1	316	26	0.392405063291139	0	[1150 - 2] (REVERSE SENSE)
s23Contig1420_7	383	Nemve32913	379	3	3	3e-35,	365	0.36026936026936	2	294	4	0.36518771331058	0	105	379	22	0.389090909090909	0	[1150 - 2] (REVERSE SENSE)
s23Contig1420_7	383	Nemve61301	449	4	1	5e-46,	459	0.362637362637363	1	352	12	0.375	0	96	449	10	0.372881355932203	0	[1150 - 2] (REVERSE SENSE)
s23Contig1420_7	383	Nemve61301	449	4	2	3e-42,	426	0.337662337662338	2	359	27	0.363128491620112	0	15	374	25	0.361111111111111	0	[1150 - 2] (REVERSE SENSE)
s23Contig1420_7	383	Nemve223762	541	5	1	5e-44,	441	0.341145833333333	3	358	28	0.367977528089888	0	8	365	26	0.365921787709497	0	[1150 - 2] (REVERSE SENSE)
s23Contig1420_7	383	Nemve223762	541	5	2	2e-40,	410	0.33245382585752	2	352	28	0.358974358974359	0	183	535	26	0.356940509915014	0	[1150 - 2] (REVERSE SENSE)
s23Contig1420_7	383	Nemve223762	541	5	3	1e-39,	404	0.331550802139037	2	358	17	0.34733893557423	0	48	406	15	0.345403899721448	0	[1150 - 2] (REVERSE SENSE)
s23Contig1420_7	383	Nemve223762	541	5	4	5e-37,	381	0.315533980582524	1	358	54	0.363128491620112	0	100	500	11	0.324189526184539	0	[1150 - 2] (REVERSE SENSE)
s23Contig1420_7	383	Nemve221487	712	6	1	6e-41,	415	0.341145833333333	3	358	28	0.367977528089888	0	8	365	26	0.365921787709497	0	[1150 - 2] (REVERSE SENSE)
s23Contig1420_7	383	Nemve221487	712	6	2	7e-40,	406	0.3189448441247	1	363	54	0.366391184573003	0	235	640	11	0.327586206896552	0	[1150 - 2] (REVERSE SENSE)
s23Contig1420_7	383	Nemve221487	712	6	3	3e-38,	392	0.335064935064935	2	358	28	0.361344537815126	0	183	553	14	0.347708894878706	0	[1150 - 2] (REVERSE SENSE)
s23Contig1420_7	383	Nemve221487	712	6	4	4e-38,	391	0.307692307692308	1	363	66	0.363636363636364	0	100	517	11	0.315789473684211	0	[1150 - 2] (REVERSE SENSE)
s23Contig1420_7	383	Nemve221487	712	6	5	2e-36,	376	0.327777777777778	1	345	15	0.342028985507246	0	411	704	66	0.401360544217687	0	[1150 - 2] (REVERSE SENSE)
s23Contig1420_7	383	Nemve221487	712	6	6	3e-34,	357	0.303317535545024	2	358	65	0.358543417366947	0	48	459	10	0.310679611650485	0	[1150 - 2] (REVERSE SENSE)
s23Contig1420_7	383	Nemve129169	439	7	1	3e-39,	400	0.339572192513369	2	362	13	0.351800554016621	0	27	373	27	0.365994236311239	0	[1150 - 2] (REVERSE SENSE)
s23Contig1420_7	383	Nemve129169	439	7	2	9e-33,	344	0.337748344370861	78	363	16	0.356643356643357	0	1	291	11	0.350515463917526	0	[1150 - 2] (REVERSE SENSE)
s23Contig1420_7	383	Nemve129169	439	7	3	2e-32,	342	0.323119777158774	4	343	19	0.341176470588235	0	114	438	34	0.356923076923077	0	[1150 - 2] (REVERSE SENSE)
s23Contig1420_7	383	Nemve102616	720	8	1	2e-35,	367	0.292035398230089	2	358	95	0.369747899159664	0	90	516	25	0.309133489461358	0	[1150 - 2] (REVERSE SENSE)
s23Contig1420_7	383	Nemve102616	720	8	2	1e-31,	334	0.325842696629214	20	363	12	0.337209302325581	0	363	648	70	0.405594405594406	0	[1150 - 2] (REVERSE SENSE)
s23Contig1420_7	383	Nemve87211	384	9	1	5e-35,	364	0.342931937172775	3	345	39	0.381924198250729	0	27	381	27	0.369014084507042	0	[1150 - 2] (REVERSE SENSE)
s23Contig1420_7	383	Nemve70073	495	10	1	9e-33,	344	0.327225130890052	2	362	21	0.346260387811634	0	20	358	43	0.368731563421829	0	[1150 - 2] (REVERSE SENSE)
s23Contig1420_7	383	Nemve163197	1000	11	1	1e-31,	335	0.337765957446808	1	358	18	0.354748603351955	0	399	737	37	0.374631268436578	0	[1150 - 2] (REVERSE SENSE)
s23Contig1420_7	383	Nemve22881	336	12	1	2e-31,	333	0.340782122905028	4	348	13	0.353623188405797	0	2	328	31	0.373088685015291	0	[1150 - 2] (REVERSE SENSE)
s23Contig1420_7	383	Nemve2483	263	13	1	4e-31,	330	0.343971631205674	77	354	4	0.348920863309353	0	3	263	21	0.371647509578544	0	[1150 - 2] (REVERSE SENSE)
s23Contig1425_6	771	Nemve111854	446	1	1	0.0,	1985	0.813063063063063	326	769	0	0.813063063063063	0	1	444	0	0.813063063063063	0	[2 - 2314]
s23Contig1425_6	771	Nemve242260	616	2	1	2e-67,	647	0.338329764453961	319	768	17	0.351111111111111	0	124	567	23	0.355855855855856	0	[2 - 2314]
s23Contig1425_6	771	Nemve217217	463	3	1	1e-56,	553	0.310657596371882	321	727	34	0.336609336609337	0	4	426	18	0.32387706855792	0	[2 - 2314]
s23Contig1425_6	771	Nemve228088	455	4	1	2e-55,	542	0.311965811965812	329	761	35	0.337182448036952	0	1	443	25	0.329571106094808	0	[2 - 2314]
s23Contig1425_6	771	Nemve228088	455	4	2	7e-34,	357	0.33976833976834	472	678	52	0.42512077294686	0	197	445	10	0.353413654618474	0	[2 - 2314]
s23Contig1425_6	771	Nemve30983	416	5	1	2e-54,	534	0.31447963800905	332	761	12	0.323255813953488	0	1	416	26	0.334134615384615	0	[2 - 2314]
s23Contig1425_6	771	Nemve30983	416	5	2	1e-40,	415	0.397058823529412	562	765	0	0.397058823529412	0	144	340	7	0.411167512690355	0	[2 - 2314]
s23Contig1425_6	771	Nemve218233	688	6	1	2e-52,	517	0.288288288288288	328	762	9	0.294252873563218	0	273	687	29	0.308433734939759	0	[2 - 2314]
s23Contig1425_6	771	Nemve138346	1548	7	1	6e-39,	400	0.32378223495702	474	762	60	0.391003460207612	0	1061	1394	15	0.338323353293413	0	[2 - 2314]
s23Contig1425_6	771	Nemve138346	1548	7	2	3e-35,	368	0.354838709677419	492	760	10	0.368029739776952	0	1039	1306	11	0.369402985074627	0	[2 - 2314]
s23Contig1425_6	771	Nemve138346	1548	7	3	6e-35,	366	0.316265060240964	472	759	44	0.364583333333333	0	894	1218	7	0.323076923076923	0	[2 - 2314]
s23Contig1425_6	771	Nemve138346	1548	7	4	1e-30,	330	0.316129032258064	473	765	17	0.334470989761092	0	1185	1482	12	0.328859060402685	0	[2 - 2314]
s23Contig1425_6	771	Nemve61581	292	8	1	6e-38,	392	0.353333333333333	472	759	12	0.368055555555556	0	6	292	13	0.369337979094077	0	[2 - 2314]
s23Contig1425_6	771	Nemve237381	415	9	1	2e-35,	371	0.304733727810651	473	759	51	0.358885017421603	0	86	414	9	0.31306990881459	0	[2 - 2314]
s23Contig1425_6	771	Nemve648	408	10	1	2e-33,	353	0.279187817258883	329	676	46	0.316091954022989	0	9	389	13	0.288713910761155	0	[2 - 2314]
s23Contig1425_6	771	Nemve237480	354	11	1	4e-33,	350	0.31438127090301	474	759	13	0.328671328671329	0	60	350	8	0.323024054982818	0	[2 - 2314]
s23Contig1425_6	771	Nemve237480	354	11	2	1e-31,	337	0.342307692307692	515	761	13	0.360323886639676	0	59	308	10	0.356	0	[2 - 2314]
s23Contig1442_2	83	Nemve169110	560	1	1	2e-35,	359	0.833333333333333	6	83	0	0.833333333333333	0	1	78	0	0.833333333333333	0	[2 - 250]
s23Contig1450_10	790	Nemve170367	794	1	1	3e-84,	791	0.46875	455	774	0	0.46875	0	462	775	6	0.477707006369427	0	[43 - 2412]
s23Contig1456_3	108	Nemve207796	219	1	1	4e-42,	417	1	27	107	0	1	0	22	102	0	1	0	[392 - 69] (REVERSE SENSE)
s23Contig1456_3	108	Nemve225433	254	2	1	5e-42,	417	0.975609756097561	27	108	0	0.975609756097561	0	173	254	0	0.975609756097561	0	[392 - 69] (REVERSE SENSE)
s23Contig1456_3	108	Nemve231525	103	3	1	7e-42,	415	1	27	108	0	1	0	22	103	0	1	0	[392 - 69] (REVERSE SENSE)
s23Contig1456_3	108	Nemve228500	103	4	1	7e-42,	415	1	27	108	0	1	0	22	103	0	1	0	[392 - 69] (REVERSE SENSE)
s23Contig1456_3	108	Nemve228147	103	5	1	7e-42,	415	1	27	108	0	1	0	22	103	0	1	0	[392 - 69] (REVERSE SENSE)
s23Contig1456_3	108	Nemve225179	103	6	1	7e-42,	415	1	27	108	0	1	0	22	103	0	1	0	[392 - 69] (REVERSE SENSE)
s23Contig1456_3	108	Nemve224955	103	7	1	7e-42,	415	1	27	108	0	1	0	22	103	0	1	0	[392 - 69] (REVERSE SENSE)
s23Contig1456_3	108	Nemve224503	103	8	1	7e-42,	415	1	27	108	0	1	0	22	103	0	1	0	[392 - 69] (REVERSE SENSE)
s23Contig1456_3	108	Nemve207429	103	9	1	7e-42,	415	1	27	108	0	1	0	22	103	0	1	0	[392 - 69] (REVERSE SENSE)
s23Contig1456_3	108	Nemve196014	103	10	1	7e-42,	415	1	27	108	0	1	0	22	103	0	1	0	[392 - 69] (REVERSE SENSE)
s23Contig1456_3	108	Nemve195934	103	11	1	7e-42,	415	1	27	108	0	1	0	22	103	0	1	0	[392 - 69] (REVERSE SENSE)
s23Contig1456_3	108	Nemve176824	103	12	1	7e-42,	415	1	27	108	0	1	0	22	103	0	1	0	[392 - 69] (REVERSE SENSE)
s23Contig1456_3	108	Nemve155165	103	13	1	7e-42,	415	1	27	108	0	1	0	22	103	0	1	0	[392 - 69] (REVERSE SENSE)
s23Contig1456_3	108	Nemve155159	103	14	1	7e-42,	415	1	27	108	0	1	0	22	103	0	1	0	[392 - 69] (REVERSE SENSE)
s23Contig1456_3	108	Nemve153967	103	15	1	7e-42,	415	1	27	108	0	1	0	22	103	0	1	0	[392 - 69] (REVERSE SENSE)
s23Contig1456_3	108	Nemve153118	103	16	1	7e-42,	415	1	27	108	0	1	0	22	103	0	1	0	[392 - 69] (REVERSE SENSE)
s23Contig1456_3	108	Nemve141889	103	17	1	7e-42,	415	1	27	108	0	1	0	22	103	0	1	0	[392 - 69] (REVERSE SENSE)
s23Contig1456_3	108	Nemve120733	103	18	1	7e-42,	415	1	27	108	0	1	0	22	103	0	1	0	[392 - 69] (REVERSE SENSE)
s23Contig1456_3	108	Nemve114245	103	19	1	7e-42,	415	1	27	108	0	1	0	22	103	0	1	0	[392 - 69] (REVERSE SENSE)
s23Contig1456_3	108	Nemve106863	103	20	1	7e-42,	415	1	27	108	0	1	0	22	103	0	1	0	[392 - 69] (REVERSE SENSE)
s23Contig1456_3	108	Nemve89425	103	21	1	7e-42,	415	1	27	108	0	1	0	22	103	0	1	0	[392 - 69] (REVERSE SENSE)
s23Contig1456_3	108	Nemve84003	103	22	1	7e-42,	415	1	27	108	0	1	0	22	103	0	1	0	[392 - 69] (REVERSE SENSE)
s23Contig1456_3	108	Nemve83913	103	23	1	7e-42,	415	1	27	108	0	1	0	22	103	0	1	0	[392 - 69] (REVERSE SENSE)
s23Contig1456_3	108	Nemve83716	103	24	1	7e-42,	415	1	27	108	0	1	0	22	103	0	1	0	[392 - 69] (REVERSE SENSE)
s23Contig1456_3	108	Nemve225293	180	25	1	2e-41,	411	0.98780487804878	27	108	0	0.98780487804878	0	99	180	0	0.98780487804878	0	[392 - 69] (REVERSE SENSE)
s23Contig1456_3	108	Nemve115076	103	26	1	5e-41,	408	0.975609756097561	27	108	0	0.975609756097561	0	22	103	0	0.975609756097561	0	[392 - 69] (REVERSE SENSE)
s23Contig1456_3	108	Nemve26311	223	27	1	6e-40,	399	1	27	104	0	1	0	22	99	0	1	0	[392 - 69] (REVERSE SENSE)
s23Contig1456_3	108	Nemve227759	99	28	1	3e-39,	393	1	27	104	0	1	0	22	99	0	1	0	[392 - 69] (REVERSE SENSE)
s23Contig1456_3	108	Nemve118965	222	29	1	3e-39,	392	1	27	103	0	1	0	22	98	0	1	0	[392 - 69] (REVERSE SENSE)
s23Contig1456_3	108	Nemve49757	83	30	1	2e-34,	351	1	27	96	0	1	0	14	83	0	1	0	[392 - 69] (REVERSE SENSE)
s23Contig1456_3	108	Nemve229400	213	31	1	8e-33,	337	1	27	92	0	1	0	22	87	0	1	0	[392 - 69] (REVERSE SENSE)
s23Contig1458_9	773	Nemve244400	661	1	1	2e-69,	664	0.296610169491525	162	733	18	0.305944055944056	0	68	640	17	0.305410122164049	0	[1 - 2319]
s23Contig1458_9	773	Nemve229919	654	2	1	8e-69,	658	0.303867403314917	173	708	7	0.307835820895522	0	54	583	13	0.311320754716981	0	[1 - 2319]
s23Contig1458_9	773	Nemve230515	328	3	1	5e-47,	470	0.355048859934853	456	749	13	0.370748299319728	0	24	327	3	0.358552631578947	0	[1 - 2319]
s23Contig1458_9	773	Nemve135493	589	4	1	4e-41,	420	0.309148264984227	445	746	15	0.324503311258278	0	1	313	4	0.313099041533546	0	[1 - 2319]
s23Contig1458_9	773	Nemve124231	705	5	1	8e-40,	408	0.305993690851735	442	750	8	0.313915857605178	0	368	681	3	0.308917197452229	0	[1 - 2319]
s23Contig1458_9	773	Nemve232710	418	6	1	7e-39,	400	0.332142857142857	453	725	7	0.340659340659341	0	68	344	3	0.335740072202166	0	[1 - 2319]
s23Contig1458_9	773	Nemve31039	631	7	1	1e-37,	390	0.305732484076433	447	738	22	0.328767123287671	0	285	594	4	0.309677419354839	0	[1 - 2319]
s23Contig1458_9	773	Nemve115630	410	8	1	3e-37,	386	0.285198555956679	453	725	4	0.289377289377289	0	77	350	3	0.288321167883212	0	[1 - 2319]
s23Contig1458_9	773	Nemve98367	940	9	1	2e-36,	378	0.333333333333333	453	724	7	0.341911764705882	0	615	889	4	0.338181818181818	0	[1 - 2319]
s23Contig1458_9	773	Nemve245970	710	10	1	6e-35,	366	0.308441558441558	448	743	12	0.320945945945946	0	381	685	3	0.311475409836066	0	[1 - 2319]
s23Contig1458_9	773	Nemve84740	309	11	1	7e-34,	357	0.306569343065693	455	720	8	0.315789473684211	0	14	283	4	0.311111111111111	0	[1 - 2319]
s23Contig1458_9	773	Nemve147631	361	12	1	1e-32,	345	0.300751879699248	447	687	25	0.33195020746888	0	98	361	2	0.303030303030303	0	[1 - 2319]
s23Contig1458_9	773	Nemve169881	411	13	1	2e-32,	345	0.302180685358255	408	716	12	0.313915857605178	0	39	353	6	0.307936507936508	0	[1 - 2319]
s23Contig1469_7	252	Nemve100694	171	1	1	1e-57,	557	0.621794871794872	20	175	0	0.621794871794872	0	3	158	0	0.621794871794872	0	[3120 - 2365] (REVERSE SENSE)
s23Contig1473_4	156	Nemve100515	1729	1	1	1e-57,	553	0.737179487179487	1	156	0	0.737179487179487	0	1294	1447	2	0.746753246753247	0	[470 - 3] (REVERSE SENSE)
s23Contig1483_4	225	Nemve181047	338	1	1	1e-58,	565	0.511013215859031	2	225	3	0.517857142857143	0	23	243	6	0.524886877828054	0	[3 - 677]
s23Contig1485_5	267	Nemve239511	304	1	1	1e-109,	1003	0.718045112781955	1	266	0	0.718045112781955	0	36	301	0	0.718045112781955	0	[817 - 17] (REVERSE SENSE)
s23Contig1485_5	267	Nemve246069	304	2	1	1e-108,	991	0.718045112781955	1	265	1	0.720754716981132	0	37	302	0	0.718045112781955	0	[817 - 17] (REVERSE SENSE)
s23Contig1485_5	267	Nemve141488	227	3	1	1e-89,	833	0.71875	40	263	0	0.71875	0	4	227	0	0.71875	0	[817 - 17] (REVERSE SENSE)
s23Contig1487_13	854	Nemve99756	342	1	1	3e-49,	490	0.331378299120235	437	764	13	0.344512195121951	0	3	341	2	0.333333333333333	0	[1 - 2562]
s23Contig1493_1	135	Nemve108631	161	1	1	3e-50,	488	0.857142857142857	1	105	0	0.857142857142857	0	54	158	0	0.857142857142857	0	[3 - 407]
s23Contig1493_1	135	Nemve240980	328	2	1	4e-45,	445	0.669354838709677	2	124	1	0.67479674796748	0	194	313	4	0.691666666666667	0	[3 - 407]
s23Contig1500_11	720	Nemve191557	718	1	1	3e-89,	834	0.317415730337079	3	661	53	0.342943854324734	0	23	710	24	0.328488372093023	0	[3 - 2162]
s23Contig1500_11	720	Nemve174867	498	2	1	7e-73,	693	0.353305785123967	3	484	2	0.354771784232365	0	29	489	23	0.370932754880694	0	[3 - 2162]
s23Contig1507_3	259	Nemve190623	475	1	1	1e-132,	1198	0.891891891891892	1	259	0	0.891891891891892	0	9	267	0	0.891891891891892	0	[2 - 778]
s23Contig1509_4	229	Nemve178046	246	1	1	4e-37,	379	0.389140271493213	1	219	2	0.392694063926941	0	7	226	1	0.390909090909091	0	[3 - 689]
s23Contig1514_2	120	Nemve167638	328	1	1	4e-45,	443	0.73109243697479	3	120	1	0.73728813559322	0	164	282	0	0.73109243697479	0	[360 - 1] (REVERSE SENSE)
s23Contig1514_2	120	Nemve146892	278	2	1	9e-32,	328	0.550847457627119	7	120	4	0.570175438596491	0	115	232	0	0.550847457627119	0	[360 - 1] (REVERSE SENSE)
s23Contig1538_1	258	Nemve201856	548	1	1	2e-46,	460	0.380434782608696	8	258	25	0.418326693227092	0	134	407	2	0.383211678832117	0	[2 - 775]
s23Contig1542_3	233	Nemve136688	450	1	1	5e-68,	646	0.553648068669528	1	233	0	0.553648068669528	0	221	450	3	0.560869565217391	0	[753 - 55] (REVERSE SENSE)
s23Contig1544_1	309	Nemve162204	281	1	1	4e-59,	571	0.530973451327434	49	274	0	0.530973451327434	0	10	223	12	0.560747663551402	0	[111 - 1037]
s23Contig1552_4	336	Nemve13474	330	1	1	1e-143,	1301	0.73030303030303	7	335	1	0.732522796352584	0	2	330	1	0.732522796352584	0	[1061 - 54] (REVERSE SENSE)
s23Contig1552_4	336	Nemve161979	401	2	1	8e-31,	327	0.295302013422819	17	296	18	0.314285714285714	0	47	343	1	0.296296296296296	0	[1061 - 54] (REVERSE SENSE)
s23Contig1553_7	368	Nemve239133	408	1	1	2e-47,	470	0.382239382239382	1	257	2	0.385214007782101	0	41	290	9	0.396	0	[1856 - 753] (REVERSE SENSE)
s23Contig1563_18	649	Nemve171280	626	1	1	1e-43,	441	0.281720430107527	189	643	10	0.287912087912088	0	193	620	37	0.30607476635514	0	[2045 - 99] (REVERSE SENSE)
s23Contig1565_1	87	Nemve205207	111	1	1	2e-35,	359	0.747126436781609	1	87	0	0.747126436781609	0	25	111	0	0.747126436781609	0	[2 - 262]
s23Contig1568_2	109	Nemve102562	583	1	1	4e-44,	434	0.830188679245283	4	109	0	0.830188679245283	0	1	106	0	0.830188679245283	0	[329 - 3] (REVERSE SENSE)
s23Contig1571_11	1556	Nemve214998	1867	1	1	0.0,	1722	0.547420965058236	481	1078	3	0.550167224080268	0	720	1316	4	0.551088777219431	0	[108 - 4775]
s23Contig1573_1	178	Nemve243527	212	1	1	1e-59,	572	0.624242424242424	1	165	0	0.624242424242424	0	31	194	1	0.628048780487805	0	[2 - 535]
s23Contig1573_1	178	Nemve2938	155	2	1	2e-51,	501	0.606666666666667	1	150	0	0.606666666666667	0	7	155	1	0.610738255033557	0	[2 - 535]
s23Contig1578_2	263	Nemve238375	410	1	1	1e-111,	1018	0.683018867924528	1	263	2	0.688212927756654	0	146	410	0	0.683018867924528	0	[3 - 791]
s23Contig1580_1	347	Nemve118846	338	1	1	3e-69,	658	0.426934097421203	1	347	2	0.429394812680115	0	8	338	18	0.450151057401813	0	[2 - 1042]
s23Contig1581_1	135	Nemve247019	439	1	1	2e-31,	327	0.451127819548872	1	133	0	0.451127819548872	0	260	392	0	0.451127819548872	0	[2 - 406]
s23Contig1583_10	343	Nemve173580	881	1	1	6e-93,	862	0.468842729970326	5	340	1	0.470238095238095	0	547	878	5	0.475903614457831	0	[1823 - 795] (REVERSE SENSE)
s23Contig1586_21	764	Nemve94804	386	1	1	1e-42,	433	0.42654028436019	2	205	7	0.441176470588235	0	82	287	5	0.436893203883495	0	[2294 - 3] (REVERSE SENSE)
s23Contig1586_21	764	Nemve120257	305	2	1	6e-40,	409	0.403940886699507	2	203	1	0.405940594059406	0	72	272	2	0.407960199004975	0	[2294 - 3] (REVERSE SENSE)
s23Contig1586_21	764	Nemve217188	300	3	1	5e-39,	401	0.387234042553191	1	229	6	0.397379912663755	0	61	287	8	0.400881057268722	0	[2294 - 3] (REVERSE SENSE)
s23Contig1586_21	764	Nemve184645	318	4	1	4e-37,	385	0.356521739130435	1	228	2	0.359649122807018	0	69	295	3	0.361233480176211	0	[2294 - 3] (REVERSE SENSE)
s23Contig1586_21	764	Nemve220432	472	5	1	8e-37,	382	0.379912663755459	2	226	4	0.386666666666667	0	69	295	2	0.383259911894273	0	[2294 - 3] (REVERSE SENSE)
s23Contig1586_21	764	Nemve157808	476	6	1	9e-36,	373	0.351648351648352	2	269	5	0.358208955223881	0	73	337	8	0.362264150943396	0	[2294 - 3] (REVERSE SENSE)
s23Contig1586_21	764	Nemve111564	749	7	1	1e-35,	372	0.370892018779343	2	203	11	0.391089108910891	0	446	656	2	0.374407582938389	0	[2294 - 3] (REVERSE SENSE)
s23Contig1586_21	764	Nemve51603	266	8	1	2e-35,	371	0.374384236453202	2	201	3	0.38	0	59	259	2	0.378109452736318	0	[2294 - 3] (REVERSE SENSE)
s23Contig1586_21	764	Nemve207834	348	9	1	6e-35,	366	0.4	3	205	12	0.423645320197044	0	74	285	3	0.405660377358491	0	[2294 - 3] (REVERSE SENSE)
s23Contig1586_21	764	Nemve100834	502	10	1	1e-34,	364	0.390243902439024	2	203	3	0.396039603960396	0	301	502	3	0.396039603960396	0	[2294 - 3] (REVERSE SENSE)
s23Contig1586_21	764	Nemve163148	518	11	1	8e-34,	356	0.360189573459716	1	206	5	0.368932038834951	0	250	458	2	0.363636363636364	0	[2294 - 3] (REVERSE SENSE)
s23Contig1586_21	764	Nemve61545	311	12	1	5e-32,	341	0.330472103004292	2	229	5	0.337719298245614	0	75	300	7	0.34070796460177	0	[2294 - 3] (REVERSE SENSE)
s23Contig1586_21	764	Nemve95129	256	13	1	7e-32,	340	0.372549019607843	2	204	1	0.374384236453202	0	56	256	3	0.378109452736318	0	[2294 - 3] (REVERSE SENSE)
s23Contig1586_21	764	Nemve210728	342	14	1	1e-31,	337	0.36231884057971	2	203	5	0.371287128712871	0	66	272	0	0.36231884057971	0	[2294 - 3] (REVERSE SENSE)
s23Contig1587_3	292	Nemve201842	317	1	1	5e-35,	363	0.35546875	28	280	3	0.359683794466403	0	46	293	8	0.366935483870968	0	[3 - 878]
s23Contig1587_3	292	Nemve198494	327	2	1	3e-33,	347	0.474025974025974	137	288	2	0.480263157894737	0	110	261	2	0.480263157894737	0	[3 - 878]
s23Contig1604_5	256	Nemve161193	315	1	1	2e-66,	632	0.690058479532164	88	256	2	0.698224852071006	0	146	315	1	0.694117647058824	0	[811 - 44] (REVERSE SENSE)
s23Contig1605_2	511	Nemve246030	619	1	1	1e-174,	1563	0.597609561752988	41	505	37	0.645161290322581	0	114	615	0	0.597609561752988	0	[2 - 1534]
s23Contig1605_2	511	Nemve21542	492	2	1	1e-149,	1353	0.61520190023753	50	436	34	0.669250645994832	0	72	492	0	0.61520190023753	0	[2 - 1534]
s23Contig1606_13	764	Nemve186240	912	1	1	0.0,	2080	0.562747688243065	1	755	2	0.564238410596027	0	159	898	17	0.575675675675676	0	[2440 - 149] (REVERSE SENSE)
s23Contig1612_2	231	Nemve238351	211	1	1	3e-42,	423	0.472222222222222	42	218	3	0.480225988700565	0	21	199	1	0.474860335195531	0	[131 - 823]
s23Contig1612_2	231	Nemve215469	230	2	1	1e-35,	367	0.405940594059406	37	228	10	0.427083333333333	0	27	227	1	0.407960199004975	0	[131 - 823]
s23Contig1612_2	231	Nemve245074	235	3	1	7e-35,	360	0.373390557939914	10	231	11	0.391891891891892	0	1	231	2	0.376623376623377	0	[131 - 823]
s23Contig1612_2	231	Nemve196727	237	4	1	9e-35,	359	0.383495145631068	35	229	11	0.405128205128205	0	15	218	2	0.387254901960784	0	[131 - 823]
s23Contig1620_3	179	Nemve60023	1451	1	1	2e-70,	665	0.642458100558659	1	179	0	0.642458100558659	0	135	313	0	0.642458100558659	0	[537 - 1] (REVERSE SENSE)
s23Contig1628_5	133	Nemve229475	434	1	1	4e-51,	496	0.746153846153846	1	130	0	0.746153846153846	0	305	432	2	0.7578125	0	[460 - 62] (REVERSE SENSE)
s23Contig1630_2	295	Nemve182889	291	1	1	5e-31,	328	0.313588850174216	19	294	11	0.326086956521739	0	2	287	1	0.314685314685315	0	[3 - 887]
s23Contig1637_5	728	Nemve104439	506	1	1	1e-153,	1383	0.615560640732265	2	438	0	0.615560640732265	0	90	463	63	0.719251336898396	0	[1 - 2184]
s23Contig1637_5	728	Nemve88115	398	2	1	2e-52,	517	0.350515463917526	32	298	24	0.382022471910112	0	79	369	0	0.350515463917526	0	[1 - 2184]
s23Contig1637_5	728	Nemve138730	358	3	1	1e-45,	459	0.32890365448505	24	298	26	0.36	0	34	329	5	0.334459459459459	0	[1 - 2184]
s23Contig1637_18	349	Nemve185644	388	1	1	1e-162,	1461	0.758522727272727	1	349	3	0.765042979942693	0	37	388	0	0.758522727272727	0	[3888 - 2842] (REVERSE SENSE)
s23Contig1639_1	152	Nemve165173	1683	1	1	4e-64,	610	0.774834437086093	1	151	0	0.774834437086093	0	382	532	0	0.774834437086093	0	[1 - 456]
s23Contig1640_9	492	Nemve185711	402	1	1	4e-32,	340	0.313432835820896	170	466	38	0.353535353535354	0	49	368	15	0.328125	0	[3 - 1478]
s23Contig1648_9	1878	Nemve122088	1921	1	1	0.0,	7054	0.704389212057113	2	1878	14	0.70964304741609	0	72	1921	41	0.72	0	[1 - 5634]
s23Contig1648_9	1878	Nemve30268	802	2	1	1e-162,	1471	0.558282208588957	3	490	1	0.559426229508197	0	318	802	4	0.562886597938144	0	[1 - 5634]
s23Contig1648_9	1878	Nemve162932	1677	3	1	1e-102,	948	0.394308943089431	2	489	4	0.397540983606557	0	153	629	15	0.406708595387841	0	[1 - 5634]
s23Contig1648_9	1878	Nemve20072	1209	4	1	4e-84,	794	0.347676419965577	3	538	45	0.376865671641791	0	311	878	13	0.355633802816901	0	[1 - 5634]
s23Contig1648_9	1878	Nemve223837	398	5	1	8e-84,	791	0.717592592592593	135	349	1	0.720930232558139	0	209	398	26	0.815789473684211	0	[1 - 5634]
s23Contig1648_9	1878	Nemve40084	625	6	1	5e-82,	775	0.422872340425532	3	368	10	0.434426229508197	0	258	625	8	0.432065217391304	0	[1 - 5634]
s23Contig1648_9	1878	Nemve164057	1257	7	1	3e-72,	692	0.339622641509434	2	534	50	0.371482176360225	0	599	1169	12	0.346760070052539	0	[1 - 5634]
s23Contig1648_9	1878	Nemve177548	1080	8	1	2e-68,	658	0.320717131474104	3	485	19	0.333333333333333	0	278	765	14	0.329918032786885	0	[1 - 5634]
s23Contig1648_9	1878	Nemve91061	1001	9	1	7e-66,	637	0.349680170575693	3	453	18	0.363636363636364	0	265	725	8	0.355748373101952	0	[1 - 5634]
s23Contig1648_9	1878	Nemve118073	1940	10	1	7e-61,	593	0.3470715835141	3	450	13	0.357142857142857	0	366	819	7	0.352422907488987	0	[1 - 5634]
s23Contig1648_9	1878	Nemve162148	550	11	1	6e-60,	585	0.388101983002833	2	326	28	0.421538461538462	0	196	543	5	0.39367816091954	0	[1 - 5634]
s23Contig1648_9	1878	Nemve123977	719	12	1	2e-57,	563	0.315565031982942	3	452	19	0.328888888888889	0	264	717	15	0.325991189427313	0	[1 - 5634]
s23Contig1648_9	1878	Nemve247808	987	13	1	3e-57,	562	0.365079365079365	3	369	11	0.376021798365123	0	305	674	8	0.372972972972973	0	[1 - 5634]
s23Contig1648_9	1878	Nemve225104	144	14	1	4e-54,	535	0.734265734265734	866	999	9	0.783582089552239	0	2	144	0	0.734265734265734	0	[1 - 5634]
s23Contig1648_9	1878	Nemve112613	879	15	1	6e-53,	525	0.402173913043478	3	278	0	0.402173913043478	0	241	507	9	0.415730337078652	0	[1 - 5634]
s23Contig1648_9	1878	Nemve112613	879	15	2	6e-36,	378	0.371900826446281	276	517	0	0.371900826446281	0	635	871	5	0.379746835443038	0	[1 - 5634]
s23Contig1648_9	1878	Nemve14218	218	16	1	9e-53,	523	0.444954128440367	859	1075	1	0.447004608294931	0	1	218	0	0.444954128440367	0	[1 - 5634]
s23Contig1648_9	1878	Nemve171362	1227	17	1	8e-45,	455	0.295238095238095	2	487	39	0.318930041152263	0	311	819	16	0.304518664047151	0	[1 - 5634]
s23Contig1648_9	1878	Nemve139026	613	18	1	1e-43,	445	0.313868613138686	62	452	20	0.329923273657289	0	10	397	23	0.332474226804124	0	[1 - 5634]
s23Contig1648_9	1878	Nemve10540	982	19	1	6e-43,	438	0.274436090225564	3	519	15	0.282398452611219	0	269	741	59	0.308668076109937	0	[1 - 5634]
s23Contig1661_12	301	Nemve239058	307	1	1	1e-36,	377	0.310810810810811	12	295	12	0.323943661971831	0	8	294	9	0.320557491289199	0	[1005 - 103] (REVERSE SENSE)
s23Contig1662_6	211	Nemve211386	1089	1	1	3e-81,	759	0.654028436018957	1	211	0	0.654028436018957	0	8	218	0	0.654028436018957	0	[635 - 3] (REVERSE SENSE)
s23Contig1676_21	635	Nemve136552	1332	1	1	3e-37,	385	0.294117647058824	221	624	21	0.309405940594059	0	482	898	8	0.299760191846523	0	[1906 - 2] (REVERSE SENSE)
s23Contig1676_21	635	Nemve88546	1346	2	1	5e-37,	383	0.306666666666667	222	634	37	0.334140435835351	0	479	907	21	0.321678321678322	0	[1906 - 2] (REVERSE SENSE)
s23Contig1676_21	635	Nemve130091	1191	3	1	3e-36,	377	0.31328320802005	225	615	8	0.319693094629156	0	410	783	25	0.334224598930481	0	[1906 - 2] (REVERSE SENSE)
s23Contig1676_21	635	Nemve166963	1259	4	1	3e-36,	377	0.318289786223278	221	634	7	0.323671497584541	0	439	835	24	0.337531486146096	0	[1906 - 2] (REVERSE SENSE)
s23Contig1676_21	635	Nemve87084	1210	5	1	5e-36,	375	0.288508557457213	222	624	6	0.292803970223325	0	417	799	26	0.308093994778068	0	[1906 - 2] (REVERSE SENSE)
s23Contig1676_21	635	Nemve10108	1307	6	1	2e-35,	370	0.273333333333333	222	633	38	0.298543689320388	0	448	883	14	0.282110091743119	0	[1906 - 2] (REVERSE SENSE)
s23Contig1676_21	635	Nemve102	1201	7	1	2e-34,	362	0.295238095238095	218	633	4	0.298076923076923	0	403	776	46	0.331550802139037	0	[1906 - 2] (REVERSE SENSE)
s23Contig1676_21	635	Nemve139662	1216	8	1	8e-33,	347	0.286046511627907	218	633	14	0.295673076923077	0	409	797	41	0.316195372750643	0	[1906 - 2] (REVERSE SENSE)
s23Contig1676_21	635	Nemve180295	1121	9	1	4e-32,	341	0.250591016548463	221	624	19	0.262376237623762	0	193	598	17	0.261083743842365	0	[1906 - 2] (REVERSE SENSE)
s23Contig1676_21	635	Nemve116678	1237	10	1	4e-32,	341	0.266219239373602	174	615	5	0.269230769230769	0	379	793	32	0.286746987951807	0	[1906 - 2] (REVERSE SENSE)
s23Contig1676_21	635	Nemve115547	1281	11	1	2e-31,	334	0.294554455445545	222	615	10	0.302030456852792	0	449	836	16	0.306701030927835	0	[1906 - 2] (REVERSE SENSE)
s23Contig1716_7	262	Nemve90849	233	1	1	2e-51,	503	0.434042553191489	33	260	7	0.447368421052632	0	1	233	2	0.437768240343348	0	[1531 - 746] (REVERSE SENSE)
s23Contig1718_5	162	Nemve205666	365	1	1	2e-44,	439	0.548387096774194	4	158	0	0.548387096774194	0	208	361	1	0.551948051948052	0	[694 - 209] (REVERSE SENSE)
s23Contig1720_5	840	Nemve214314	626	1	1	1e-127,	1160	0.484797297297297	273	836	28	0.50886524822695	0	67	625	33	0.513416815742397	0	[3 - 2522]
s23Contig1745_4	244	Nemve10951	349	1	1	7e-70,	662	0.504065040650406	1	243	3	0.510288065843621	0	4	249	0	0.504065040650406	0	[791 - 60] (REVERSE SENSE)
s23Contig1746_14	563	Nemve121336	413	1	1	1e-106,	977	0.464114832535885	45	460	2	0.466346153846154	0	1	413	5	0.469733656174334	0	[2267 - 579] (REVERSE SENSE)
s23Contig1749_3	206	Nemve198667	4465	1	1	7e-31,	325	0.382222222222222	1	206	19	0.41747572815534	0	3244	3468	0	0.382222222222222	0	[619 - 2] (REVERSE SENSE)
s23Contig1749_3	206	Nemve198667	4465	1	2	7e-31,	324	0.386473429951691	13	206	13	0.412371134020619	0	3098	3304	0	0.386473429951691	0	[619 - 2] (REVERSE SENSE)
s23Contig1756_5	284	Nemve192713	228	1	1	2e-50,	496	0.516129032258065	83	265	3	0.524590163934426	0	28	213	0	0.516129032258065	0	[3 - 854]
s23Contig1758_14	661	Nemve84810	631	1	1	0.0,	1830	0.546564885496183	12	661	5	0.550769230769231	0	12	619	47	0.588815789473684	0	[2848 - 866] (REVERSE SENSE)
s23Contig1765_3	204	Nemve240106	729	1	1	1e-45,	451	0.445544554455446	1	197	5	0.456852791878173	0	230	429	2	0.45	0	[2 - 613]
s23Contig1773_4	529	Nemve70832	360	1	1	1e-126,	1149	0.594444444444444	111	466	4	0.601123595505618	0	1	360	0	0.594444444444444	0	[3 - 1589]
s23Contig1775_4	140	Nemve80370	662	1	1	3e-31,	325	0.49645390070922	1	140	1	0.5	0	102	242	0	0.49645390070922	0	[422 - 3] (REVERSE SENSE)
s23Contig1776_2	218	Nemve174337	377	1	1	1e-70,	668	0.587155963302752	1	218	0	0.587155963302752	0	142	348	11	0.618357487922705	0	[3 - 656]
s23Contig1778_6	463	Nemve229384	399	1	1	1e-139,	1267	0.590570719602978	63	463	2	0.593516209476309	0	1	399	4	0.596491228070175	0	[17 - 1405]
s23Contig1792_11	1018	Nemve199749	1507	1	1	8e-70,	668	0.294207317073171	373	1016	12	0.299689440993789	0	843	1437	61	0.32436974789916	0	[2 - 3055]
s23Contig1797_4	141	Nemve167764	157	1	1	6e-32,	331	0.553398058252427	2	104	0	0.553398058252427	0	28	130	0	0.553398058252427	0	[423 - 1] (REVERSE SENSE)
s23Contig1803_7	205	Nemve174872	926	1	1	2e-41,	415	0.49	2	201	0	0.49	0	742	924	17	0.53551912568306	0	[702 - 88] (REVERSE SENSE)
s23Contig1804_4	254	Nemve10278	666	1	1	1e-107,	982	0.741666666666667	1	236	4	0.754237288135593	0	4	243	0	0.741666666666667	0	[763 - 2] (REVERSE SENSE)
s23Contig1804_4	254	Nemve221321	440	2	1	1e-106,	978	0.741666666666667	1	236	4	0.754237288135593	0	4	243	0	0.741666666666667	0	[763 - 2] (REVERSE SENSE)
s23Contig1806_3	165	Nemve167135	725	1	1	3e-44,	438	0.525316455696203	8	164	1	0.528662420382166	0	521	677	1	0.528662420382166	0	[496 - 2] (REVERSE SENSE)
s23Contig1806_3	165	Nemve10947	576	2	1	4e-44,	437	0.525316455696203	8	164	1	0.528662420382166	0	405	561	1	0.528662420382166	0	[496 - 2] (REVERSE SENSE)
s23Contig1810_2	334	Nemve163128	601	1	1	1e-111,	1018	0.548571428571429	1	334	16	0.574850299401198	0	58	400	7	0.559766763848397	0	[1 - 1002]
s23Contig1813_17	445	Nemve114087	1022	1	1	1e-106,	980	0.489795918367347	8	442	6	0.496551724137931	0	5	432	13	0.504672897196262	0	[1501 - 167] (REVERSE SENSE)
s23Contig1813_17	445	Nemve68545	235	2	1	9e-48,	474	0.420833333333333	6	241	4	0.427966101694915	0	1	235	5	0.429787234042553	0	[1501 - 167] (REVERSE SENSE)
s23Contig1827_3	188	Nemve99557	487	1	1	9e-70,	659	0.596938775510204	1	188	8	0.622340425531915	0	154	349	0	0.596938775510204	0	[565 - 2] (REVERSE SENSE)
s23Contig1829_3	356	Nemve237453	586	1	1	1e-149,	1351	0.71875	2	353	0	0.71875	0	234	585	0	0.71875	0	[1116 - 49] (REVERSE SENSE)
s23Contig1833_5	149	Nemve89527	235	1	1	9e-53,	511	0.575	1	149	11	0.61744966442953	0	39	198	0	0.575	0	[448 - 2] (REVERSE SENSE)
s23Contig1833_5	149	Nemve136943	300	2	1	1e-43,	433	0.472049689440994	1	149	12	0.51006711409396	0	80	240	0	0.472049689440994	0	[448 - 2] (REVERSE SENSE)
s23Contig1834_7	159	Nemve159364	157	1	1	3e-33,	343	0.427631578947368	6	157	0	0.427631578947368	0	1	152	0	0.427631578947368	0	[525 - 49] (REVERSE SENSE)
s23Contig1836_14	395	Nemve238149	984	1	1	1e-115,	1055	0.494356659142212	1	395	48	0.554430379746835	0	378	805	15	0.511682242990654	0	[1185 - 1] (REVERSE SENSE)
s23Contig1836_14	395	Nemve238149	984	1	2	1e-53,	525	0.351515151515152	85	395	19	0.372990353697749	0	642	936	35	0.393220338983051	0	[1185 - 1] (REVERSE SENSE)
s23Contig1836_14	395	Nemve238149	984	1	3	9e-40,	405	0.340080971659919	95	324	17	0.365217391304348	0	311	546	11	0.355932203389831	0	[1185 - 1] (REVERSE SENSE)
s23Contig1849_2	251	Nemve208895	1529	1	1	6e-85,	792	0.596837944664032	1	251	2	0.601593625498008	0	1069	1318	3	0.604	0	[3 - 755]
s23Contig1852_1	223	Nemve119484	713	1	1	1e-106,	976	0.815315315315315	2	223	0	0.815315315315315	0	1	222	0	0.815315315315315	0	[1 - 669]
s23Contig1855_12	473	Nemve524	364	1	1	1e-71,	681	0.59047619047619	1	210	0	0.59047619047619	0	155	364	0	0.59047619047619	0	[1749 - 331] (REVERSE SENSE)
s23Contig1858_3	263	Nemve32913	379	1	1	5e-53,	517	0.416666666666667	1	263	37	0.475285171102662	0	12	311	0	0.416666666666667	0	[2 - 790]
s23Contig1858_3	263	Nemve32913	379	1	2	1e-51,	505	0.406666666666667	1	263	37	0.463878326996198	0	53	352	0	0.406666666666667	0	[2 - 790]
s23Contig1858_3	263	Nemve32913	379	1	3	4e-47,	466	0.428571428571429	1	225	20	0.466666666666667	0	135	379	0	0.428571428571429	0	[2 - 790]
s23Contig1858_3	263	Nemve157742	439	2	1	2e-52,	511	0.41	1	263	37	0.467680608365019	0	32	331	0	0.41	0	[2 - 790]
s23Contig1858_3	263	Nemve157742	439	2	2	1e-51,	506	0.404682274247492	1	262	37	0.461832061068702	0	73	371	0	0.404682274247492	0	[2 - 790]
s23Contig1858_3	263	Nemve157742	439	2	3	4e-49,	484	0.406896551724138	11	263	37	0.466403162055336	0	1	290	0	0.406896551724138	0	[2 - 790]
s23Contig1858_3	263	Nemve157742	439	2	4	1e-47,	470	0.428571428571429	1	225	20	0.466666666666667	0	155	399	0	0.428571428571429	0	[2 - 790]
s23Contig1858_3	263	Nemve157742	439	2	5	1e-37,	384	0.408256880733945	1	198	20	0.44949494949495	0	196	413	0	0.408256880733945	0	[2 - 790]
s23Contig1858_3	263	Nemve80370	662	3	1	5e-49,	482	0.406896551724138	12	262	39	0.470119521912351	0	83	372	0	0.406896551724138	0	[2 - 790]
s23Contig1858_3	263	Nemve80370	662	3	2	3e-48,	476	0.380952380952381	1	256	38	0.4375	0	279	572	0	0.380952380952381	0	[2 - 790]
s23Contig1858_3	263	Nemve80370	662	3	3	2e-47,	469	0.369186046511628	1	263	81	0.482889733840304	0	154	497	0	0.369186046511628	0	[2 - 790]
s23Contig1858_3	263	Nemve80370	662	3	4	7e-44,	438	0.388278388278388	12	262	22	0.422310756972112	0	414	662	24	0.42570281124498	0	[2 - 790]
s23Contig1858_3	263	Nemve80370	662	3	5	7e-42,	421	0.389655172413793	14	262	41	0.453815261044177	0	1	290	0	0.389655172413793	0	[2 - 790]
s23Contig1858_3	263	Nemve80370	662	3	6	2e-35,	365	0.437185929648241	1	197	2	0.441624365482233	0	485	662	21	0.48876404494382	0	[2 - 790]
s23Contig1858_3	263	Nemve61301	449	4	1	7e-47,	464	0.406360424028269	1	263	20	0.437262357414449	0	45	327	0	0.406360424028269	0	[2 - 790]
s23Contig1858_3	263	Nemve61301	449	4	2	2e-46,	460	0.390572390572391	4	262	38	0.447876447876448	0	153	449	0	0.390572390572391	0	[2 - 790]
s23Contig1858_3	263	Nemve61301	449	4	3	2e-36,	373	0.431472081218274	1	197	0	0.431472081218274	0	274	449	21	0.482954545454545	0	[2 - 790]
s23Contig1858_3	263	Nemve119340	210	5	1	1e-44,	445	0.460093896713615	15	225	2	0.464454976303318	0	1	192	21	0.510416666666667	0	[2 - 790]
s23Contig1858_3	263	Nemve119340	210	5	2	9e-41,	411	0.450495049504951	1	200	2	0.455	0	28	208	21	0.502762430939227	0	[2 - 790]
s23Contig1858_3	263	Nemve37776	203	6	1	2e-42,	426	0.411290322580645	15	262	0	0.411290322580645	0	1	203	45	0.502463054187192	0	[2 - 790]
s23Contig1858_3	263	Nemve37776	203	6	2	5e-38,	388	0.441624365482233	1	197	0	0.441624365482233	0	28	203	21	0.494318181818182	0	[2 - 790]
s23Contig1858_3	263	Nemve2483	263	7	1	4e-42,	423	0.414448669201521	25	263	24	0.456066945606695	0	2	262	2	0.417624521072797	0	[2 - 790]
s23Contig1858_3	263	Nemve2483	263	7	2	1e-38,	393	0.437185929648241	1	199	0	0.437185929648241	0	86	263	21	0.48876404494382	0	[2 - 790]
s23Contig1858_3	263	Nemve224641	238	8	1	5e-41,	414	0.392996108949416	5	261	0	0.392996108949416	0	20	231	45	0.476415094339623	0	[2 - 790]
s23Contig1858_3	263	Nemve224641	238	8	2	2e-33,	349	0.412371134020619	1	194	0	0.412371134020619	0	57	229	21	0.46242774566474	0	[2 - 790]
s23Contig1858_3	263	Nemve87454	197	9	1	2e-39,	401	0.45273631840796	25	225	0	0.45273631840796	0	1	178	23	0.51123595505618	0	[2 - 790]
s23Contig1858_3	263	Nemve87454	197	9	2	1e-36,	376	0.448087431693989	15	197	0	0.448087431693989	0	30	191	21	0.506172839506173	0	[2 - 790]
s23Contig1858_3	263	Nemve87454	197	9	3	7e-34,	352	0.390697674418605	66	263	17	0.424242424242424	0	1	192	23	0.4375	0	[2 - 790]
s23Contig1858_3	263	Nemve113453	217	10	1	5e-39,	397	0.438423645320197	15	197	20	0.486338797814208	0	1	203	0	0.438423645320197	0	[2 - 790]
s23Contig1858_3	263	Nemve108241	192	11	1	5e-39,	396	0.404255319148936	29	262	1	0.405982905982906	0	1	189	46	0.502645502645503	0	[2 - 790]
s23Contig1858_3	263	Nemve108241	192	11	2	1e-37,	384	0.434343434343434	1	197	1	0.436548223350254	0	14	189	22	0.488636363636364	0	[2 - 790]
s23Contig1858_3	263	Nemve198567	427	12	1	5e-39,	396	0.417085427135678	1	199	0	0.417085427135678	0	51	228	21	0.466292134831461	0	[2 - 790]
s23Contig1858_3	263	Nemve198567	427	12	2	2e-35,	365	0.36	30	262	17	0.386266094420601	0	1	226	24	0.398230088495575	0	[2 - 790]
s23Contig1858_3	263	Nemve209642	904	13	1	9e-39,	394	0.44131455399061	13	225	0	0.44131455399061	0	619	809	22	0.492146596858639	0	[2 - 790]
s23Contig1858_3	263	Nemve209642	904	13	2	1e-37,	385	0.421319796954315	1	197	0	0.421319796954315	0	647	822	21	0.471590909090909	0	[2 - 790]
s23Contig1858_3	263	Nemve209642	904	13	3	9e-31,	325	0.390625	1	179	13	0.418994413407821	0	688	858	21	0.43859649122807	0	[2 - 790]
s23Contig1858_3	263	Nemve129169	439	14	1	4e-38,	389	0.363945578231293	1	263	31	0.406844106463878	0	143	406	30	0.40530303030303	0	[2 - 790]
s23Contig1858_3	263	Nemve129169	439	14	2	1e-36,	375	0.358064516129032	1	263	47	0.422053231939163	0	16	322	3	0.361563517915309	0	[2 - 790]
s23Contig1858_3	263	Nemve223762	541	15	1	6e-38,	387	0.343137254901961	7	263	49	0.408560311284047	0	96	401	0	0.343137254901961	0	[2 - 790]
s23Contig1858_3	263	Nemve223762	541	15	2	4e-37,	380	0.347003154574132	1	256	61	0.4296875	0	172	488	0	0.347003154574132	0	[2 - 790]
s23Contig1858_3	263	Nemve223762	541	15	3	9e-37,	377	0.376984126984127	7	226	32	0.431818181818182	0	272	523	0	0.376984126984127	0	[2 - 790]
s23Contig1858_3	263	Nemve223762	541	15	4	2e-35,	365	0.346801346801347	1	256	41	0.40234375	0	37	312	21	0.373188405797101	0	[2 - 790]
s23Contig1858_3	263	Nemve223762	541	15	5	6e-35,	361	0.343137254901961	1	256	50	0.41015625	0	131	436	0	0.343137254901961	0	[2 - 790]
s23Contig1858_3	263	Nemve223762	541	15	6	3e-32,	338	0.397196261682243	14	226	1	0.39906103286385	0	9	212	10	0.416666666666667	0	[2 - 790]
s23Contig1858_3	263	Nemve221487	712	16	1	8e-38,	386	0.357894736842105	1	256	29	0.3984375	0	442	705	21	0.386363636363636	0	[2 - 790]
s23Contig1858_3	263	Nemve221487	712	16	2	4e-37,	379	0.33641975308642	1	263	61	0.414448669201521	0	307	630	0	0.33641975308642	0	[2 - 790]
s23Contig1858_3	263	Nemve221487	712	16	3	9e-37,	377	0.353535353535354	1	256	41	0.41015625	0	266	541	21	0.380434782608696	0	[2 - 790]
s23Contig1858_3	263	Nemve221487	712	16	4	3e-36,	372	0.334384858044164	1	256	61	0.4140625	0	348	664	0	0.334384858044164	0	[2 - 790]
s23Contig1858_3	263	Nemve221487	712	16	5	5e-36,	370	0.327160493827161	1	263	61	0.403041825095057	0	37	360	0	0.327160493827161	0	[2 - 790]
s23Contig1858_3	263	Nemve221487	712	16	6	4e-35,	363	0.333333333333333	1	263	61	0.4106463878327	0	131	454	0	0.333333333333333	0	[2 - 790]
s23Contig1858_3	263	Nemve221487	712	16	7	4e-33,	345	0.358974358974359	14	256	30	0.403292181069959	0	9	271	10	0.372623574144487	0	[2 - 790]
s23Contig1858_3	263	Nemve87211	384	17	1	1e-36,	376	0.355769230769231	1	258	54	0.430232558139535	0	99	384	26	0.388111888111888	0	[2 - 790]
s23Contig1858_3	263	Nemve87211	384	17	2	1e-33,	349	0.336633663366337	1	225	78	0.453333333333333	0	16	293	25	0.366906474820144	0	[2 - 790]
s23Contig1858_3	263	Nemve87211	384	17	3	1e-31,	332	0.369477911646586	38	263	23	0.407079646017699	0	12	231	29	0.418181818181818	0	[2 - 790]
s23Contig1858_3	263	Nemve22881	336	18	1	4e-36,	371	0.389558232931727	4	225	27	0.436936936936937	0	76	319	5	0.397540983606557	0	[2 - 790]
s23Contig1858_3	263	Nemve3250	170	19	1	9e-36,	368	0.436842105263158	36	225	0	0.436842105263158	0	2	170	21	0.49112426035503	0	[2 - 790]
s23Contig1858_3	263	Nemve3250	170	19	2	7e-33,	343	0.434782608695652	1	184	0	0.434782608695652	0	8	170	21	0.49079754601227	0	[2 - 790]
s23Contig1858_3	263	Nemve79524	216	20	1	2e-35,	365	0.372	14	262	1	0.373493975903614	0	9	213	45	0.453658536585366	0	[2 - 790]
s23Contig1858_3	263	Nemve79524	216	20	2	8e-31,	325	0.366834170854271	1	198	1	0.368686868686869	0	37	214	21	0.410112359550562	0	[2 - 790]
s23Contig1858_3	263	Nemve208146	575	21	1	4e-34,	354	0.421052631578947	14	197	25	0.478260869565217	0	215	423	0	0.421052631578947	0	[2 - 790]
s23Contig1858_3	263	Nemve193237	715	22	1	1e-33,	351	0.342592592592593	1	263	61	0.422053231939163	0	109	408	24	0.37	0	[2 - 790]
s23Contig1858_3	263	Nemve193237	715	22	2	3e-31,	330	0.293800539083558	15	262	123	0.439516129032258	0	1	365	6	0.298630136986301	0	[2 - 790]
s23Contig1858_3	263	Nemve117150	197	23	1	8e-33,	343	0.402985074626866	25	225	0	0.402985074626866	0	1	177	24	0.457627118644068	0	[2 - 790]
s23Contig1858_3	263	Nemve117150	197	23	2	3e-32,	338	0.4321608040201	1	197	2	0.436548223350254	0	18	192	24	0.491428571428571	0	[2 - 790]
s23Contig1858_3	263	Nemve102616	720	24	1	1e-31,	333	0.327338129496403	1	256	22	0.35546875	0	79	335	21	0.35408560311284	0	[2 - 790]
s23Contig1858_3	263	Nemve102616	720	24	2	2e-31,	331	0.345588235294118	1	245	27	0.383673469387755	0	375	642	4	0.350746268656716	0	[2 - 790]
s23Contig1858_3	263	Nemve102616	720	24	3	4e-31,	328	0.325259515570934	14	256	46	0.386831275720165	0	2	290	0	0.325259515570934	0	[2 - 790]
s23Contig1862_10	508	Nemve242232	1044	1	1	1e-114,	1047	0.492957746478873	9	338	96	0.636363636363636	0	1	424	2	0.495283018867925	0	[1524 - 1] (REVERSE SENSE)
s23Contig1869_2	388	Nemve100576	369	1	1	1e-168,	1510	0.747222222222222	28	387	0	0.747222222222222	0	10	369	0	0.747222222222222	0	[3 - 1166]
s23Contig1869_2	388	Nemve207743	1125	2	1	1e-165,	1490	0.757660167130919	29	387	0	0.757660167130919	0	767	1125	0	0.757660167130919	0	[3 - 1166]
s23Contig1869_2	388	Nemve207743	1125	2	2	1e-164,	1481	0.730555555555556	28	387	0	0.730555555555556	0	17	376	0	0.730555555555556	0	[3 - 1166]
s23Contig1869_2	388	Nemve207743	1125	2	3	1e-155,	1404	0.697860962566845	3	376	0	0.697860962566845	0	363	734	2	0.701612903225806	0	[3 - 1166]
s23Contig1869_2	388	Nemve234345	376	3	1	1e-151,	1369	0.703601108033241	28	387	1	0.705555555555556	0	16	375	1	0.705555555555556	0	[3 - 1166]
s23Contig1869_2	388	Nemve88035	411	4	1	1e-151,	1366	0.68956043956044	24	387	0	0.68956043956044	0	48	410	1	0.691460055096419	0	[3 - 1166]
s23Contig1869_2	388	Nemve239568	363	5	1	1e-145,	1313	0.672176308539945	26	388	0	0.672176308539945	0	1	362	1	0.674033149171271	0	[3 - 1166]
s23Contig1869_2	388	Nemve106603	371	6	1	1e-112,	1032	0.539944903581267	25	387	0	0.539944903581267	0	7	368	1	0.541436464088398	0	[3 - 1166]
s23Contig1869_2	388	Nemve215593	683	7	1	8e-70,	664	0.405797101449275	39	378	5	0.411764705882353	0	1	334	11	0.419161676646707	0	[3 - 1166]
s23Contig1869_2	388	Nemve215593	683	7	2	7e-67,	638	0.4	39	375	8	0.409495548961424	0	353	683	14	0.416918429003021	0	[3 - 1166]
s23Contig1869_2	388	Nemve197000	708	8	1	6e-69,	656	0.403794037940379	17	378	7	0.411602209944751	0	6	358	16	0.422096317280453	0	[3 - 1166]
s23Contig1869_2	388	Nemve197000	708	8	2	1e-66,	636	0.385869565217391	15	374	8	0.394444444444444	0	349	706	10	0.396648044692737	0	[3 - 1166]
s23Contig1869_2	388	Nemve215592	391	9	1	1e-67,	644	0.404624277456647	41	378	8	0.414201183431953	0	60	391	14	0.421686746987952	0	[3 - 1166]
s23Contig1869_2	388	Nemve227908	372	10	1	3e-49,	487	0.322128851540616	28	384	0	0.322128851540616	0	20	354	22	0.343283582089552	0	[3 - 1166]
s23Contig1869_2	388	Nemve79604	396	11	1	3e-48,	478	0.344117647058824	44	373	10	0.354545454545455	0	53	386	6	0.350299401197605	0	[3 - 1166]
s23Contig1871_17	662	Nemve209135	900	1	1	0.0,	1679	0.523809523809524	33	658	4	0.527156549520767	0	274	896	7	0.529695024077046	0	[2473 - 488] (REVERSE SENSE)
s23Contig1893_3	486	Nemve230357	304	1	1	7e-69,	657	0.458745874587459	147	449	0	0.458745874587459	0	1	297	6	0.468013468013468	0	[363 - 1820]
s23Contig1893_3	486	Nemve171367	304	2	1	7e-69,	657	0.458745874587459	147	449	0	0.458745874587459	0	1	297	6	0.468013468013468	0	[363 - 1820]
s23Contig1895_2	304	Nemve162805	2475	1	1	1e-146,	1325	0.852842809364548	1	293	6	0.870307167235495	0	810	1105	3	0.861486486486487	0	[2 - 913]
s23Contig1895_8	585	Nemve162805	2475	1	1	0.0,	2634	0.844405594405594	14	585	0	0.844405594405594	0	1107	1677	1	0.845884413309983	0	[846 - 2600]
s23Contig1896_2	147	Nemve242207	709	1	1	5e-40,	401	0.536231884057971	10	147	0	0.536231884057971	0	2	139	0	0.536231884057971	0	[3 - 443]
s23Contig1896_2	147	Nemve244996	565	2	1	2e-34,	353	0.468965517241379	4	147	1	0.472222222222222	0	19	163	0	0.468965517241379	0	[3 - 443]
s23Contig1896_2	147	Nemve239031	565	3	1	2e-33,	344	0.464788732394366	7	147	1	0.468085106382979	0	22	163	0	0.464788732394366	0	[3 - 443]
s23Contig1896_2	147	Nemve198641	429	4	1	4e-32,	333	0.438356164383562	4	147	2	0.444444444444444	0	19	164	0	0.438356164383562	0	[3 - 443]
s23Contig1899_4	168	Nemve102563	153	1	1	8e-34,	349	0.503401360544218	25	163	8	0.532374100719424	0	4	148	2	0.510344827586207	0	[622 - 119] (REVERSE SENSE)
s23Contig1901_4	405	Nemve25148	205	1	1	4e-59,	572	0.504504504504504	163	382	2	0.509090909090909	0	1	199	23	0.562814070351759	0	[105 - 1319]
s23Contig1910_3	610	Nemve237945	1481	1	1	1e-120,	1104	0.389489953632148	2	607	41	0.415841584158416	0	346	958	34	0.411092985318108	0	[2 - 1831]
s23Contig1912_1	98	Nemve91495	124	1	1	6e-34,	347	0.729411764705882	13	97	0	0.729411764705882	0	31	115	0	0.729411764705882	0	[2 - 295]
s23Contig1912_1	98	Nemve38262	91	2	1	1e-31,	327	0.719512195121951	16	97	0	0.719512195121951	0	1	82	0	0.719512195121951	0	[2 - 295]
s23Contig1912_1	98	Nemve56293	88	3	1	1e-31,	326	0.719512195121951	16	97	0	0.719512195121951	0	1	82	0	0.719512195121951	0	[2 - 295]
s23Contig1935_3	215	Nemve129670	466	1	1	6e-65,	618	0.576271186440678	39	215	0	0.576271186440678	0	7	183	0	0.576271186440678	0	[3 - 647]
s23Contig1948_2	221	Nemve92302	207	1	1	1e-109,	1001	0.880952380952381	12	221	0	0.880952380952381	0	1	207	3	0.893719806763285	0	[36 - 698]
s23Contig1950_3	186	Nemve196772	502	1	1	4e-55,	533	0.532019704433498	4	186	20	0.590163934426229	0	50	252	0	0.532019704433498	0	[3 - 560]
s23Contig1950_3	186	Nemve240018	497	2	1	3e-31,	328	0.391304347826087	3	186	0	0.391304347826087	0	45	228	0	0.391304347826087	0	[3 - 560]
s23Contig1950_3	186	Nemve88648	375	3	1	6e-31,	324	0.370165745856354	7	186	1	0.372222222222222	0	6	185	1	0.372222222222222	0	[3 - 560]
s23Contig1964_3	479	Nemve20187	860	1	1	1e-152,	1379	0.547619047619048	18	479	0	0.547619047619048	0	413	860	14	0.564732142857143	0	[1 - 1437]
s23Contig1965_1	269	Nemve102806	273	1	1	5e-56,	543	0.460905349794239	30	269	3	0.466666666666667	0	1	240	3	0.466666666666667	0	[139 - 945]
s23Contig1965_1	269	Nemve179216	438	2	1	2e-38,	390	0.369918699186992	28	269	4	0.37603305785124	0	108	348	5	0.377593360995851	0	[139 - 945]
s23Contig1965_1	269	Nemve194745	277	3	1	5e-35,	362	0.397260273972603	34	251	1	0.399082568807339	0	24	236	6	0.408450704225352	0	[139 - 945]
s23Contig1965_1	269	Nemve234961	411	4	1	6e-35,	361	0.376984126984127	19	269	1	0.378486055776892	0	41	283	9	0.390946502057613	0	[139 - 945]
s23Contig1965_1	269	Nemve87358	290	5	1	4e-34,	354	0.380281690140845	42	251	3	0.385714285714286	0	20	220	12	0.402985074626866	0	[139 - 945]
s23Contig1965_1	269	Nemve98570	624	6	1	4e-33,	346	0.354838709677419	17	243	21	0.387665198237885	0	322	556	13	0.374468085106383	0	[139 - 945]
s23Contig1965_1	269	Nemve81258	341	7	1	6e-33,	344	0.33739837398374	38	269	14	0.357758620689655	0	60	301	4	0.34297520661157	0	[139 - 945]
s23Contig1965_1	269	Nemve98616	301	8	1	6e-33,	344	0.354978354978355	31	243	18	0.384976525821596	0	11	239	2	0.358078602620087	0	[139 - 945]
s23Contig1965_1	269	Nemve31143	615	9	1	1e-31,	333	0.333333333333333	10	243	15	0.354700854700855	0	304	543	9	0.345833333333333	0	[139 - 945]
s23Contig1966_8	1113	Nemve20017	865	1	1	2e-94,	881	0.316763005780347	1	832	33	0.329326923076923	0	3	766	101	0.358638743455497	0	[2 - 3340]
s23Contig1966_8	1113	Nemve176721	510	2	1	3e-87,	819	0.366355140186916	1	533	2	0.367729831144465	0	32	510	56	0.409185803757829	0	[2 - 3340]
s23Contig1968_17	461	Nemve79942	276	1	1	2e-56,	549	0.4	48	317	0	0.4	0	4	265	8	0.412213740458015	0	[1408 - 26] (REVERSE SENSE)
s23Contig1968_17	461	Nemve79897	285	2	1	6e-52,	510	0.36996336996337	48	319	1	0.371323529411765	0	6	270	8	0.381132075471698	0	[1408 - 26] (REVERSE SENSE)
s23Contig1968_17	461	Nemve90343	676	3	1	3e-51,	504	0.378676470588235	47	318	0	0.378676470588235	0	3	266	8	0.390151515151515	0	[1408 - 26] (REVERSE SENSE)
s23Contig1968_17	461	Nemve33670	264	4	1	8e-49,	483	0.380073800738007	48	317	1	0.381481481481481	0	4	264	10	0.39463601532567	0	[1408 - 26] (REVERSE SENSE)
s23Contig1968_17	461	Nemve117779	268	5	1	2e-46,	462	0.373540856031128	54	310	0	0.373540856031128	0	12	262	6	0.382470119521912	0	[1408 - 26] (REVERSE SENSE)
s23Contig1968_17	461	Nemve121980	626	6	1	2e-43,	436	0.369402985074627	54	321	0	0.369402985074627	0	23	280	10	0.383720930232558	0	[1408 - 26] (REVERSE SENSE)
s23Contig1968_17	461	Nemve125185	289	7	1	4e-41,	417	0.354330708661417	54	304	3	0.358565737051793	0	27	275	5	0.36144578313253	0	[1408 - 26] (REVERSE SENSE)
s23Contig1968_17	461	Nemve116843	286	8	1	5e-41,	416	0.341818181818182	48	316	6	0.349442379182156	0	9	277	6	0.349442379182156	0	[1408 - 26] (REVERSE SENSE)
s23Contig1968_17	461	Nemve42155	203	9	1	2e-40,	410	0.415094339622642	57	267	1	0.417061611374408	0	1	201	11	0.437810945273632	0	[1408 - 26] (REVERSE SENSE)
s23Contig1968_17	461	Nemve36187	164	10	1	3e-36,	375	0.432926829268293	156	319	0	0.432926829268293	0	3	164	2	0.438271604938272	0	[1408 - 26] (REVERSE SENSE)
s23Contig1968_17	461	Nemve40209	535	11	1	1e-35,	370	0.385281385281385	47	267	10	0.402714932126697	0	310	535	5	0.393805309734513	0	[1408 - 26] (REVERSE SENSE)
s23Contig1968_17	461	Nemve204287	592	12	1	4e-31,	331	0.300751879699248	54	312	7	0.308880308880309	0	10	245	30	0.338983050847458	0	[1408 - 26] (REVERSE SENSE)
s23Contig1978_1	100	Nemve167848	136	1	1	2e-37,	377	0.666666666666667	1	99	0	0.666666666666667	0	38	136	0	0.666666666666667	0	[2 - 301]
s23Contig1982_2	263	Nemve94089	623	1	1	2e-56,	546	0.457013574660633	44	263	1	0.459090909090909	0	2	221	1	0.459090909090909	0	[1 - 789]
s23Contig1988_23	850	Nemve102677	1020	1	1	0.0,	3204	0.693586698337292	1	832	10	0.701923076923077	0	165	1006	0	0.693586698337292	0	[3082 - 533] (REVERSE SENSE)
s23Contig1988_23	850	Nemve164768	719	2	1	0.0,	1630	0.451612903225806	65	833	6	0.455136540962289	0	7	703	78	0.502152080344333	0	[3082 - 533] (REVERSE SENSE)
s23Contig1988_23	850	Nemve233446	323	3	1	2e-64,	621	0.344729344729345	59	406	3	0.347701149425287	0	12	321	41	0.390322580645161	0	[3082 - 533] (REVERSE SENSE)
s23Contig1988_23	850	Nemve127713	232	4	1	2e-56,	551	0.457627118644068	136	362	9	0.475770925110132	0	1	232	4	0.46551724137931	0	[3082 - 533] (REVERSE SENSE)
s23Contig1988_23	850	Nemve18371	143	5	1	2e-48,	483	0.629370629370629	637	779	0	0.629370629370629	0	1	143	0	0.629370629370629	0	[3082 - 533] (REVERSE SENSE)
s23Contig1988_23	850	Nemve179716	419	6	1	5e-43,	436	0.318066157760814	442	832	2	0.319693094629156	0	38	405	25	0.339673913043478	0	[3082 - 533] (REVERSE SENSE)
s23Contig1991_11	381	Nemve175561	378	1	1	1e-37,	387	0.333333333333333	78	381	11	0.345394736842105	0	81	378	17	0.352348993288591	0	[1235 - 93] (REVERSE SENSE)
s23Contig1997_7	219	Nemve188032	201	1	1	8e-70,	661	0.675977653631285	19	197	0	0.675977653631285	0	2	179	1	0.679775280898876	0	[657 - 1] (REVERSE SENSE)
s23Contig1998_1	269	Nemve189228	769	1	1	2e-91,	849	0.596296296296296	1	269	1	0.598513011152416	0	510	769	10	0.619230769230769	0	[3 - 809]
s23Contig2002_2	269	Nemve99661	255	1	1	2e-56,	547	0.625	110	269	0	0.625	0	12	171	0	0.625	0	[3 - 809]
s23Contig2009_1	224	Nemve86836	196	1	1	1e-95,	884	0.897849462365591	36	218	3	0.912568306010929	0	11	196	0	0.897849462365591	0	[1 - 672]
s23Contig2015_3	600	Nemve218474	565	1	1	0.0,	1663	0.578154425612053	62	583	9	0.588122605363985	0	34	557	7	0.58587786259542	0	[8 - 1807]
s23Contig2015_3	600	Nemve128230	429	2	1	2e-71,	679	0.352668213457077	61	462	29	0.378109452736318	0	7	416	21	0.370731707317073	0	[8 - 1807]
s23Contig2017_26	853	Nemve182679	856	1	1	0.0,	2159	0.506849315068493	1	798	5	0.510025062656642	0	6	804	4	0.509386733416771	0	[2641 - 83] (REVERSE SENSE)
s23Contig2017_26	853	Nemve108642	940	2	1	3e-94,	878	0.338842975206612	2	603	3	0.340531561461794	0	6	595	15	0.347457627118644	0	[2641 - 83] (REVERSE SENSE)
s23Contig2024_4	291	Nemve99162	275	1	1	4e-88,	820	0.593525179856115	14	291	0	0.593525179856115	0	1	275	3	0.6	0	[2 - 874]
s23Contig2024_4	291	Nemve131545	263	2	1	2e-83,	780	0.578544061302682	27	287	0	0.578544061302682	0	2	260	2	0.583011583011583	0	[2 - 874]
s23Contig2024_4	291	Nemve174268	332	3	1	5e-82,	768	0.558922558922559	5	291	10	0.578397212543554	0	38	332	2	0.56271186440678	0	[2 - 874]
s23Contig2024_4	291	Nemve159915	344	4	1	2e-54,	530	0.449056603773585	26	288	2	0.452471482889734	0	78	340	2	0.452471482889734	0	[2 - 874]
s23Contig2024_4	291	Nemve185114	323	5	1	1e-53,	522	0.426415094339623	27	289	2	0.429657794676806	0	58	320	2	0.429657794676806	0	[2 - 874]
s23Contig2024_4	291	Nemve150576	126	6	1	6e-40,	405	0.626984126984127	166	291	0	0.626984126984127	0	1	126	0	0.626984126984127	0	[2 - 874]
s23Contig2024_4	291	Nemve69672	219	7	1	1e-37,	385	0.426605504587156	60	277	0	0.426605504587156	0	1	210	8	0.442857142857143	0	[2 - 874]
s23Contig2024_4	291	Nemve131493	123	8	1	9e-36,	369	0.6	168	287	0	0.6	0	1	120	0	0.6	0	[2 - 874]
s23Contig2027_1	83	Nemve45	1553	1	1	4e-37,	374	0.843373493975904	1	83	0	0.843373493975904	0	22	104	0	0.843373493975904	0	[2 - 250]
s23Contig2030_7	163	Nemve245421	123	1	1	4e-38,	385	0.717171717171717	49	147	0	0.717171717171717	0	4	102	0	0.717171717171717	0	[566 - 78] (REVERSE SENSE)
s23Contig2031_1	184	Nemve83656	1002	1	1	2e-90,	838	0.827027027027027	1	184	1	0.831521739130435	0	55	239	0	0.827027027027027	0	[3 - 554]
s23Contig2037_10	823	Nemve192492	821	1	1	1e-144,	1309	0.38423645320197	10	793	28	0.397959183673469	0	14	787	38	0.403100775193798	0	[3 - 2471]
s23Contig2037_10	823	Nemve125609	858	2	1	2e-78,	742	0.345955249569707	120	683	17	0.356382978723404	0	245	767	58	0.384321223709369	0	[3 - 2471]
s23Contig2037_10	823	Nemve237165	719	3	1	4e-77,	730	0.33392539964476	122	675	9	0.339350180505415	0	132	636	58	0.372277227722772	0	[3 - 2471]
s23Contig2037_10	823	Nemve238608	730	4	1	8e-75,	710	0.333910034602076	136	697	16	0.343416370106762	0	133	661	49	0.364839319470699	0	[3 - 2471]
s23Contig2037_10	823	Nemve191344	823	5	1	3e-72,	688	0.315331010452962	136	688	21	0.327305605786618	0	218	729	62	0.353515625	0	[3 - 2471]
s23Contig2037_10	823	Nemve215383	785	6	1	1e-54,	536	0.361271676300578	369	664	50	0.422297297297297	0	289	633	1	0.36231884057971	0	[3 - 2471]
s23Contig2037_10	823	Nemve229175	570	7	1	2e-53,	527	0.406896551724138	378	664	3	0.411149825783972	0	220	503	6	0.415492957746479	0	[3 - 2471]
s23Contig2037_10	823	Nemve147748	376	8	1	3e-47,	472	0.431192660550459	369	585	1	0.433179723502304	0	76	293	0	0.431192660550459	0	[3 - 2471]
s23Contig2037_10	823	Nemve40200	488	9	1	3e-40,	412	0.333333333333333	384	654	47	0.391143911439114	0	57	370	4	0.337579617834395	0	[3 - 2471]
s23Contig2043_4	99	Nemve163675	429	1	1	3e-37,	375	0.737373737373737	1	99	0	0.737373737373737	0	230	328	0	0.737373737373737	0	[298 - 2] (REVERSE SENSE)
s23Contig2045_23	2003	Nemve30196	1011	1	1	0.0,	1636	0.424008810572687	1036	1911	32	0.439497716894977	0	22	907	22	0.434537246049661	0	[3 - 6011]
s23Contig2045_23	2003	Nemve20079	1093	2	1	1e-165,	1494	0.455505279034691	1	654	9	0.46177370030581	0	80	740	2	0.456883509833585	0	[3 - 6011]
s23Contig2045_23	2003	Nemve159334	1140	3	1	4e-53,	527	0.306487695749441	4	442	8	0.312072892938497	0	53	460	39	0.33578431372549	0	[3 - 6011]
s23Contig2045_23	2003	Nemve178585	1200	4	1	3e-51,	510	0.313084112149533	4	426	5	0.316784869976359	0	106	494	39	0.344473007712082	0	[3 - 6011]
s23Contig2045_23	2003	Nemve162924	711	5	1	3e-50,	501	0.2782874617737	6	617	42	0.297385620915033	0	92	682	63	0.307952622673435	0	[3 - 6011]
s23Contig2045_23	2003	Nemve171935	710	6	1	3e-47,	476	0.278366111951589	6	634	32	0.292527821939587	0	106	705	61	0.306666666666667	0	[3 - 6011]
s23Contig2045_23	2003	Nemve11026	571	7	1	4e-46,	466	0.305164319248826	6	426	5	0.308788598574822	0	58	439	44	0.340314136125654	0	[3 - 6011]
s23Contig2045_23	2003	Nemve156960	378	8	1	2e-45,	460	0.37248322147651	1	288	10	0.385416666666667	0	59	329	27	0.409594095940959	0	[3 - 6011]
s23Contig2045_23	2003	Nemve86	1073	9	1	2e-45,	460	0.323759791122715	21	398	5	0.328042328042328	0	77	421	38	0.359420289855072	0	[3 - 6011]
s23Contig2045_23	2003	Nemve152547	254	10	1	2e-41,	427	0.362962962962963	4	269	4	0.368421052631579	0	6	254	21	0.393574297188755	0	[3 - 6011]
s23Contig2045_23	2003	Nemve69081	356	11	1	2e-41,	426	0.36283185840708	5	339	4	0.367164179104478	0	26	321	43	0.415540540540541	0	[3 - 6011]
s23Contig2048_4	206	Nemve241559	598	1	1	6e-34,	351	0.367441860465116	1	205	10	0.385365853658537	0	183	395	2	0.370892018779343	0	[618 - 1] (REVERSE SENSE)
s23Contig2050_3	383	Nemve110690	225	1	1	5e-58,	562	0.507462686567164	4	204	0	0.507462686567164	0	29	224	5	0.520408163265306	0	[1 - 1149]
s23Contig2050_3	383	Nemve136743	244	2	1	6e-50,	492	0.479591836734694	15	205	5	0.492146596858639	0	37	228	4	0.489583333333333	0	[1 - 1149]
s23Contig2050_3	383	Nemve202690	250	3	1	1e-49,	489	0.452380952380952	7	204	12	0.47979797979798	0	29	234	4	0.461165048543689	0	[1 - 1149]
s23Contig2050_3	383	Nemve96744	193	4	1	5e-34,	355	0.425287356321839	6	179	0	0.425287356321839	0	33	193	13	0.459627329192547	0	[1 - 1149]
s23Contig2054_1	110	Nemve162231	147	1	1	2e-35,	360	0.985714285714286	5	74	0	0.985714285714286	0	1	70	0	0.985714285714286	0	[1 - 330]
s23Contig2054_1	110	Nemve217764	533	2	1	3e-35,	358	0.985714285714286	5	74	0	0.985714285714286	0	1	70	0	0.985714285714286	0	[1 - 330]
s23Contig2054_1	110	Nemve217764	533	2	2	3e-35,	358	0.985714285714286	5	74	0	0.985714285714286	0	77	146	0	0.985714285714286	0	[1 - 330]
s23Contig2054_1	110	Nemve217764	533	2	3	3e-35,	358	0.985714285714286	5	74	0	0.985714285714286	0	153	222	0	0.985714285714286	0	[1 - 330]
s23Contig2054_1	110	Nemve217764	533	2	4	3e-35,	358	0.985714285714286	5	74	0	0.985714285714286	0	229	298	0	0.985714285714286	0	[1 - 330]
s23Contig2054_1	110	Nemve217764	533	2	5	3e-35,	358	0.985714285714286	5	74	0	0.985714285714286	0	305	374	0	0.985714285714286	0	[1 - 330]
s23Contig2054_1	110	Nemve217764	533	2	6	3e-35,	358	0.985714285714286	5	74	0	0.985714285714286	0	381	450	0	0.985714285714286	0	[1 - 330]
s23Contig2054_1	110	Nemve217764	533	2	7	3e-35,	358	0.985714285714286	5	74	0	0.985714285714286	0	457	526	0	0.985714285714286	0	[1 - 330]
s23Contig2054_1	110	Nemve217964	229	3	1	3e-35,	358	0.985714285714286	5	74	0	0.985714285714286	0	1	70	0	0.985714285714286	0	[1 - 330]
s23Contig2054_1	110	Nemve217964	229	3	2	3e-35,	358	0.985714285714286	5	74	0	0.985714285714286	0	77	146	0	0.985714285714286	0	[1 - 330]
s23Contig2054_1	110	Nemve217964	229	3	3	8e-35,	354	0.971428571428571	5	74	0	0.971428571428571	0	153	222	0	0.971428571428571	0	[1 - 330]
s23Contig2054_1	110	Nemve159364	157	4	1	4e-35,	356	0.985714285714286	5	74	0	0.985714285714286	0	1	70	0	0.985714285714286	0	[1 - 330]
s23Contig2061_12	401	Nemve240431	366	1	1	1e-50,	498	0.339031339031339	32	381	1	0.34	0	10	324	36	0.377777777777778	0	[1253 - 51] (REVERSE SENSE)
s23Contig2064_3	527	Nemve211841	1184	1	1	1e-96,	896	0.37360594795539	1	524	14	0.383587786259542	0	130	623	44	0.406882591093117	0	[1 - 1581]
s23Contig2064_6	684	Nemve211841	1184	1	1	4e-55,	540	0.386666666666667	381	673	7	0.395904436860068	0	877	1159	17	0.409893992932862	0	[1523 - 3574]
s23Contig2064_6	684	Nemve211841	1184	1	2	6e-42,	426	0.437810945273632	63	241	22	0.491620111731844	0	629	829	0	0.437810945273632	0	[1523 - 3574]
s23Contig2066_11	286	Nemve211386	1089	1	1	5e-53,	518	0.430868167202572	1	286	25	0.468531468531469	0	296	602	4	0.436482084690554	0	[860 - 3] (REVERSE SENSE)
s23Contig2070_2	181	Nemve36977	185	1	1	4e-67,	636	0.637426900584795	11	181	0	0.637426900584795	0	1	171	0	0.637426900584795	0	[3 - 545]
s23Contig2070_2	181	Nemve33467	341	2	1	7e-44,	436	0.464705882352941	11	180	0	0.464705882352941	0	6	172	3	0.473053892215569	0	[3 - 545]
s23Contig2070_2	181	Nemve33267	338	3	1	8e-44,	435	0.464705882352941	11	180	0	0.464705882352941	0	3	169	3	0.473053892215569	0	[3 - 545]
s23Contig2070_2	181	Nemve221744	135	4	1	1e-31,	331	0.695121951219512	4	85	0	0.695121951219512	0	35	116	0	0.695121951219512	0	[3 - 545]
s23Contig2071_5	647	Nemve221487	712	1	1	6e-69,	659	0.33974358974359	4	580	47	0.367417677642981	0	48	629	42	0.36426116838488	0	[3 - 1943]
s23Contig2071_5	647	Nemve221487	712	1	2	3e-65,	627	0.341977309562399	4	581	39	0.365051903114187	0	142	712	46	0.369527145359019	0	[3 - 1943]
s23Contig2071_5	647	Nemve221487	712	1	3	8e-57,	554	0.313014827018122	47	581	72	0.355140186915888	0	8	589	25	0.326460481099656	0	[3 - 1943]
s23Contig2071_5	647	Nemve80370	662	2	1	8e-68,	649	0.355555555555556	2	529	12	0.363636363636364	0	163	656	46	0.388663967611336	0	[3 - 1943]
s23Contig2071_5	647	Nemve80370	662	2	2	1e-67,	648	0.34453781512605	6	574	26	0.360281195079086	0	1	572	23	0.358391608391608	0	[3 - 1943]
s23Contig2071_5	647	Nemve80370	662	2	3	1e-63,	613	0.321252059308072	4	580	30	0.337954939341421	0	83	662	27	0.336206896551724	0	[3 - 1943]
s23Contig2071_5	647	Nemve80370	662	2	4	2e-62,	602	0.337568058076225	48	580	18	0.348968105065666	0	1	496	55	0.375	0	[3 - 1943]
s23Contig2071_5	647	Nemve80370	662	2	5	9e-46,	459	0.381381381381381	254	583	3	0.384848484848485	0	19	334	17	0.401898734177215	0	[3 - 1943]
s23Contig2071_5	647	Nemve61301	449	3	1	1e-60,	587	0.351297405189621	33	528	5	0.354838709677419	0	2	442	60	0.399092970521542	0	[3 - 1943]
s23Contig2071_5	647	Nemve61301	449	3	2	1e-58,	570	0.340122199592668	3	491	2	0.341513292433538	0	14	447	57	0.384792626728111	0	[3 - 1943]
s23Contig2071_5	647	Nemve61301	449	3	3	3e-56,	549	0.344357976653696	74	580	7	0.349112426035503	0	2	449	66	0.395089285714286	0	[3 - 1943]
s23Contig2071_5	647	Nemve223762	541	4	1	5e-58,	565	0.3375	6	529	36	0.360687022900763	0	9	529	39	0.362763915547025	0	[3 - 1943]
s23Contig2071_5	647	Nemve223762	541	4	2	4e-56,	548	0.328621908127208	47	581	31	0.347663551401869	0	8	536	37	0.351606805293006	0	[3 - 1943]
s23Contig2071_5	647	Nemve223762	541	4	3	5e-44,	443	0.32258064516129	4	486	13	0.331262939958592	0	101	528	68	0.373831775700935	0	[3 - 1943]
s23Contig2071_5	647	Nemve102616	720	5	1	3e-56,	549	0.321951219512195	4	578	40	0.344347826086957	0	131	716	29	0.337883959044369	0	[3 - 1943]
s23Contig2071_5	647	Nemve102616	720	5	2	4e-54,	530	0.323920265780731	4	569	36	0.34452296819788	0	90	666	25	0.337954939341421	0	[3 - 1943]
s23Contig2071_5	647	Nemve102616	720	5	3	5e-51,	504	0.325088339222615	6	537	34	0.345864661654135	0	175	720	20	0.336996336996337	0	[3 - 1943]
s23Contig2071_5	647	Nemve102616	720	5	4	3e-47,	471	0.305882352941176	6	573	27	0.320422535211268	0	2	543	53	0.335793357933579	0	[3 - 1943]
s23Contig2071_5	647	Nemve102616	720	5	5	1e-42,	432	0.304964539007092	48	581	30	0.322097378277154	0	2	511	54	0.337254901960784	0	[3 - 1943]
s23Contig2071_5	647	Nemve157742	439	6	1	2e-54,	533	0.418879056047198	246	580	4	0.423880597014925	0	54	371	21	0.446540880503145	0	[3 - 1943]
s23Contig2071_5	647	Nemve157742	439	6	2	2e-53,	525	0.427631578947368	278	580	1	0.429042904290429	0	1	289	15	0.449826989619377	0	[3 - 1943]
s23Contig2071_5	647	Nemve157742	439	6	3	3e-53,	523	0.348684210526316	46	491	10	0.356502242152466	0	2	410	47	0.388753056234719	0	[3 - 1943]
s23Contig2071_5	647	Nemve157742	439	6	4	3e-53,	523	0.407932011331445	233	580	5	0.413793103448276	0	81	412	21	0.433734939759036	0	[3 - 1943]
s23Contig2071_5	647	Nemve157742	439	6	5	2e-51,	507	0.369710467706013	3	440	11	0.378995433789954	0	1	405	44	0.409876543209877	0	[3 - 1943]
s23Contig2071_5	647	Nemve157742	439	6	6	2e-46,	465	0.338530066815145	87	528	7	0.343891402714932	0	2	405	45	0.376237623762376	0	[3 - 1943]
s23Contig2071_5	647	Nemve157742	439	6	7	9e-46,	459	0.354838709677419	4	399	7	0.361111111111111	0	43	406	39	0.392857142857143	0	[3 - 1943]
s23Contig2071_5	647	Nemve32913	379	7	1	1e-53,	526	0.407738095238095	246	580	1	0.408955223880597	0	34	351	18	0.430817610062893	0	[3 - 1943]
s23Contig2071_5	647	Nemve32913	379	7	2	5e-52,	513	0.414860681114551	246	567	1	0.416149068322981	0	75	379	18	0.439344262295082	0	[3 - 1943]
s23Contig2071_5	647	Nemve32913	379	7	3	1e-49,	492	0.361244019138756	24	434	7	0.367396593673966	0	1	379	39	0.398416886543536	0	[3 - 1943]
s23Contig2071_5	647	Nemve32913	379	7	4	2e-47,	472	0.422535211267606	298	580	1	0.424028268551237	0	1	269	15	0.446096654275093	0	[3 - 1943]
s23Contig2071_5	647	Nemve32913	379	7	5	4e-43,	436	0.353535353535354	4	392	7	0.359897172236504	0	23	379	39	0.392156862745098	0	[3 - 1943]
s23Contig2071_5	647	Nemve70073	495	8	1	7e-48,	477	0.34608378870674	31	567	12	0.353817504655493	0	3	495	56	0.385395537525355	0	[3 - 1943]
s23Contig2071_5	647	Nemve70073	495	8	2	1e-39,	406	0.362776025236593	262	576	2	0.365079365079365	0	3	301	18	0.384615384615385	0	[3 - 1943]
s23Contig2071_5	647	Nemve70073	495	8	3	2e-39,	404	0.363914373088685	251	575	2	0.366153846153846	0	75	382	19	0.386363636363636	0	[3 - 1943]
s23Contig2071_5	647	Nemve70073	495	8	4	1e-38,	397	0.364516129032258	262	569	2	0.366883116883117	0	44	335	18	0.386986301369863	0	[3 - 1943]
s23Contig2071_5	647	Nemve70073	495	8	5	3e-37,	385	0.36697247706422	251	575	2	0.369230769230769	0	116	423	19	0.38961038961039	0	[3 - 1943]
s23Contig2071_5	647	Nemve70073	495	8	6	2e-34,	361	0.358064516129032	262	569	2	0.36038961038961	0	167	456	20	0.382758620689655	0	[3 - 1943]
s23Contig2071_5	647	Nemve129169	439	9	1	2e-47,	474	0.354625550660793	65	484	34	0.383333333333333	0	5	438	20	0.370967741935484	0	[3 - 1943]
s23Contig2071_5	647	Nemve129169	439	9	2	2e-45,	455	0.388429752066116	262	580	44	0.442006269592476	0	12	363	11	0.400568181818182	0	[3 - 1943]
s23Contig2071_5	647	Nemve129169	439	9	3	4e-44,	445	0.39193083573487	243	580	9	0.402366863905325	0	77	405	18	0.413373860182371	0	[3 - 1943]
s23Contig2071_5	647	Nemve129169	439	9	4	9e-43,	433	0.352549889135255	3	436	17	0.366359447004608	0	26	436	40	0.386861313868613	0	[3 - 1943]
s23Contig2071_5	647	Nemve2483	263	10	1	3e-44,	446	0.406896551724138	292	580	1	0.408304498269896	0	2	261	30	0.453846153846154	0	[3 - 1943]
s23Contig2071_5	647	Nemve2483	263	10	2	1e-35,	372	0.372262773722628	247	495	25	0.409638554216867	0	1	263	11	0.387832699619772	0	[3 - 1943]
s23Contig2071_5	647	Nemve163197	1000	11	1	1e-43,	441	0.319397993311037	14	586	25	0.333333333333333	0	318	851	64	0.357677902621723	0	[3 - 1943]
s23Contig2071_5	647	Nemve163197	1000	11	2	4e-38,	393	0.325	2	487	34	0.347736625514403	0	355	850	24	0.340725806451613	0	[3 - 1943]
s23Contig2071_5	647	Nemve163197	1000	11	3	3e-31,	333	0.322946175637394	268	576	44	0.368932038834951	0	183	517	18	0.340298507462687	0	[3 - 1943]
s23Contig2071_5	647	Nemve123710	320	12	1	2e-41,	421	0.373417721518987	279	586	8	0.383116883116883	0	1	303	13	0.389438943894389	0	[3 - 1943]
s23Contig2071_5	647	Nemve22881	336	13	1	3e-41,	420	0.384105960264901	281	580	2	0.386666666666667	0	2	292	11	0.398625429553265	0	[3 - 1943]
s23Contig2071_5	647	Nemve22881	336	13	2	2e-39,	405	0.364197530864198	251	573	1	0.365325077399381	0	15	325	13	0.379421221864952	0	[3 - 1943]
s23Contig2071_5	647	Nemve22881	336	13	3	6e-37,	383	0.362068965517241	251	538	2	0.364583333333333	0	57	335	11	0.376344086021505	0	[3 - 1943]
s23Contig2071_5	647	Nemve212	727	14	1	5e-41,	418	0.303819444444444	4	539	40	0.326492537313433	0	38	570	43	0.328330206378987	0	[3 - 1943]
s23Contig2071_5	647	Nemve212	727	14	2	2e-39,	404	0.380952380952381	252	542	3	0.384879725085911	0	12	295	10	0.394366197183099	0	[3 - 1943]
s23Contig2071_5	647	Nemve212	727	14	3	4e-39,	402	0.29607250755287	2	579	84	0.339100346020761	0	77	704	34	0.312101910828025	0	[3 - 1943]
s23Contig2071_5	647	Nemve212	727	14	4	2e-36,	379	0.271074380165289	3	551	56	0.298724954462659	0	160	721	43	0.291814946619217	0	[3 - 1943]
s23Contig2071_5	647	Nemve212	727	14	5	1e-33,	354	0.283112582781457	21	578	46	0.306451612903226	0	11	564	50	0.308664259927798	0	[3 - 1943]
s23Contig2071_5	647	Nemve212	727	14	6	5e-33,	349	0.330601092896175	247	581	31	0.361194029850746	0	132	486	11	0.340845070422535	0	[3 - 1943]
s23Contig2071_5	647	Nemve216821	742	15	1	1e-38,	397	0.348837209302326	262	574	31	0.383386581469649	0	119	447	15	0.364741641337386	0	[3 - 1943]
s23Contig2071_5	647	Nemve216821	742	15	2	5e-31,	331	0.322335025380711	262	567	88	0.415032679738562	0	224	607	10	0.330729166666667	0	[3 - 1943]
s23Contig2071_5	647	Nemve37776	203	16	1	6e-37,	382	0.429906542056075	367	580	0	0.429906542056075	0	1	203	11	0.45320197044335	0	[3 - 1943]
s23Contig2071_5	647	Nemve37776	203	16	2	2e-36,	378	0.434146341463415	326	529	1	0.436274509803922	0	2	197	9	0.454081632653061	0	[3 - 1943]
s23Contig2071_5	647	Nemve37776	203	16	3	5e-35,	366	0.430622009569378	283	490	1	0.432692307692308	0	2	200	10	0.452261306532663	0	[3 - 1943]
s23Contig2071_5	647	Nemve119340	210	17	1	1e-36,	380	0.435185185185185	367	580	2	0.439252336448598	0	1	205	11	0.458536585365854	0	[3 - 1943]
s23Contig2071_5	647	Nemve119340	210	17	2	1e-33,	354	0.42512077294686	326	529	3	0.431372549019608	0	2	199	9	0.444444444444444	0	[3 - 1943]
s23Contig2071_5	647	Nemve119340	210	17	3	6e-31,	331	0.393364928909953	283	490	3	0.399038461538462	0	2	202	10	0.412935323383085	0	[3 - 1943]
s23Contig2071_5	647	Nemve182469	564	18	1	4e-36,	376	0.348703170028818	247	577	16	0.365558912386707	0	61	393	14	0.363363363363363	0	[3 - 1943]
s23Contig2071_5	647	Nemve182469	564	18	2	8e-35,	364	0.360759493670886	275	576	14	0.377483443708609	0	4	303	16	0.38	0	[3 - 1943]
s23Contig2071_5	647	Nemve182469	564	18	3	7e-33,	347	0.336206896551724	245	579	13	0.349253731343284	0	17	347	17	0.353474320241692	0	[3 - 1943]
s23Contig2071_5	647	Nemve113453	217	19	1	4e-36,	376	0.410138248847926	367	583	0	0.410138248847926	0	1	206	11	0.432038834951456	0	[3 - 1943]
s23Contig2071_5	647	Nemve113453	217	19	2	3e-33,	351	0.401960784313726	326	528	1	0.403940886699507	0	2	196	9	0.420512820512821	0	[3 - 1943]
s23Contig2071_5	647	Nemve224641	238	20	1	3e-35,	368	0.412037037037037	315	529	1	0.413953488372093	0	20	226	9	0.429951690821256	0	[3 - 1943]
s23Contig2071_5	647	Nemve224641	238	20	2	1e-34,	362	0.412621359223301	364	569	0	0.412621359223301	0	27	221	11	0.435897435897436	0	[3 - 1943]
s23Contig2071_5	647	Nemve224641	238	20	3	3e-33,	351	0.404444444444444	267	490	1	0.40625	0	20	229	15	0.433333333333333	0	[3 - 1943]
s23Contig2071_5	647	Nemve11770	467	21	1	1e-34,	363	0.358490566037736	259	571	5	0.364217252396166	0	164	466	15	0.376237623762376	0	[3 - 1943]
s23Contig2071_5	647	Nemve87454	197	22	1	9e-34,	355	0.394871794871795	334	528	0	0.394871794871795	0	1	184	11	0.418478260869565	0	[3 - 1943]
s23Contig2071_5	647	Nemve108241	192	23	1	1e-33,	354	0.465346534653465	381	580	2	0.47	0	1	189	13	0.497354497354497	0	[3 - 1943]
s23Contig2071_5	647	Nemve146628	286	24	1	3e-33,	351	0.361486486486487	239	524	10	0.374125874125874	0	1	281	15	0.380782918149466	0	[3 - 1943]
s23Contig2071_5	647	Nemve79239	237	25	1	2e-32,	344	0.376569037656904	366	581	23	0.416666666666667	0	1	237	2	0.379746835443038	0	[3 - 1943]
s23Contig2071_5	647	Nemve193237	715	26	1	2e-32,	343	0.316753926701571	246	585	42	0.355882352941176	0	9	370	20	0.334254143646409	0	[3 - 1943]
s23Contig2071_5	647	Nemve193237	715	26	2	6e-32,	340	0.312236286919831	90	528	35	0.337129840546697	0	1	439	35	0.337129840546697	0	[3 - 1943]
s23Contig2071_5	647	Nemve198567	427	27	1	1e-31,	337	0.370833333333333	342	581	0	0.370833333333333	0	4	227	16	0.397321428571429	0	[3 - 1943]
s23Contig2071_5	647	Nemve209642	904	28	1	2e-31,	335	0.387387387387387	278	498	1	0.389140271493213	0	617	827	11	0.407582938388626	0	[3 - 1943]
s23Contig2071_5	647	Nemve209642	904	28	2	6e-31,	331	0.362445414847162	358	586	0	0.362445414847162	0	612	828	12	0.382488479262673	0	[3 - 1943]
s23Contig2071_5	647	Nemve87211	384	29	1	2e-31,	334	0.335384615384615	262	581	5	0.340625	0	12	305	31	0.370748299319728	0	[3 - 1943]
s23Contig2071_5	647	Nemve34992	243	30	1	4e-31,	332	0.36734693877551	366	581	29	0.416666666666667	0	1	243	2	0.37037037037037	0	[3 - 1943]
s23Contig2074_10	391	Nemve203646	175	1	1	6e-44,	441	0.480225988700565	186	362	0	0.480225988700565	0	1	174	3	0.488505747126437	0	[1213 - 41] (REVERSE SENSE)
s23Contig2076_12	463	Nemve240929	1118	1	1	0.0,	1680	0.685714285714286	1	455	0	0.685714285714286	0	405	856	3	0.690265486725664	0	[1391 - 3] (REVERSE SENSE)
s23Contig2076_12	463	Nemve222888	739	2	1	1e-140,	1272	0.639566395663957	87	455	0	0.639566395663957	0	213	578	3	0.644808743169399	0	[1391 - 3] (REVERSE SENSE)
s23Contig2077_21	708	Nemve100834	502	1	1	3e-36,	377	0.338129496402878	1	272	6	0.345588235294118	0	251	502	26	0.373015873015873	0	[2236 - 113] (REVERSE SENSE)
s23Contig2077_21	708	Nemve106290	294	2	1	2e-35,	369	0.334519572953737	2	274	8	0.344322344322344	0	33	290	23	0.364341085271318	0	[2236 - 113] (REVERSE SENSE)
s23Contig2077_21	708	Nemve95129	256	3	1	2e-33,	354	0.315217391304348	2	273	4	0.319852941176471	0	7	256	26	0.348	0	[2236 - 113] (REVERSE SENSE)
s23Contig2077_21	708	Nemve94804	386	4	1	4e-33,	350	0.308243727598566	2	277	3	0.311594202898551	0	29	290	17	0.32824427480916	0	[2236 - 113] (REVERSE SENSE)
s23Contig2087_3	371	Nemve214320	754	1	1	1e-131,	1191	0.609756097560976	2	369	1	0.611413043478261	0	385	752	1	0.611413043478261	0	[2 - 1114]
s23Contig2087_3	371	Nemve197766	884	2	1	1e-116,	1065	0.555555555555556	2	369	1	0.557065217391304	0	526	883	11	0.572625698324022	0	[2 - 1114]
s23Contig2087_3	371	Nemve238584	754	3	1	1e-109,	1001	0.606060606060606	64	360	0	0.606060606060606	0	441	737	0	0.606060606060606	0	[2 - 1114]
s23Contig2087_3	371	Nemve204985	769	4	1	1e-108,	995	0.601910828025478	55	367	1	0.603833865814696	0	453	765	1	0.603833865814696	0	[2 - 1114]
s23Contig2087_3	371	Nemve241249	691	5	1	1e-103,	954	0.585284280936455	1	299	0	0.585284280936455	0	379	677	0	0.585284280936455	0	[2 - 1114]
s23Contig2087_3	371	Nemve210997	957	6	1	1e-94,	878	0.58364312267658	1	269	0	0.58364312267658	0	689	957	0	0.58364312267658	0	[2 - 1114]
s23Contig2087_3	371	Nemve247836	417	7	1	2e-56,	548	0.578947368421053	178	348	0	0.578947368421053	0	239	409	0	0.578947368421053	0	[2 - 1114]
s23Contig2087_3	371	Nemve246365	560	8	1	1e-55,	542	0.35625	25	343	1	0.357366771159875	0	68	367	20	0.38	0	[2 - 1114]
s23Contig2087_3	371	Nemve239675	757	9	1	2e-37,	385	0.31740614334471	35	326	1	0.318493150684932	0	499	746	45	0.375	0	[2 - 1114]
s23Contig2090_22	733	Nemve241184	692	1	1	0.0,	2357	0.644204851752022	6	733	14	0.656593406593407	0	1	692	50	0.690751445086705	0	[5091 - 2893] (REVERSE SENSE)
s23Contig2091_16	471	Nemve161397	624	1	1	1e-105,	969	0.41701244813278	3	458	26	0.440789473684211	0	6	480	7	0.423157894736842	0	[1413 - 1] (REVERSE SENSE)
s23Contig2091_16	471	Nemve103714	439	2	1	8e-38,	389	0.415384615384615	17	196	15	0.45	0	38	230	2	0.419689119170984	0	[1413 - 1] (REVERSE SENSE)
s23Contig2091_16	471	Nemve168765	1013	3	1	2e-37,	385	0.4	5	200	9	0.418367346938776	0	400	604	0	0.4	0	[1413 - 1] (REVERSE SENSE)
s23Contig2091_16	471	Nemve129964	1007	4	1	5e-36,	373	0.415841584158416	8	200	9	0.435233160621762	0	406	606	1	0.417910447761194	0	[1413 - 1] (REVERSE SENSE)
s23Contig2103_3	213	Nemve139527	652	1	1	5e-49,	482	0.644444444444444	1	135	0	0.644444444444444	0	219	353	0	0.644444444444444	0	[641 - 3] (REVERSE SENSE)
s23Contig2110_6	140	Nemve120618	192	1	1	7e-49,	477	0.73728813559322	23	140	0	0.73728813559322	0	1	118	0	0.73728813559322	0	[421 - 2] (REVERSE SENSE)
s23Contig2119_3	119	Nemve191823	106	1	1	3e-33,	341	0.646464646464647	18	116	0	0.646464646464647	0	1	99	0	0.646464646464647	0	[382 - 26] (REVERSE SENSE)
s23Contig2121_4	165	Nemve194754	180	1	1	4e-64,	610	0.678787878787879	1	165	0	0.678787878787879	0	14	177	1	0.682926829268293	0	[1384 - 890] (REVERSE SENSE)
s23Contig2121_4	165	Nemve237629	313	2	1	6e-53,	513	0.551515151515152	1	165	0	0.551515151515152	0	17	180	1	0.554878048780488	0	[1384 - 890] (REVERSE SENSE)
s23Contig2131_9	571	Nemve180626	515	1	1	5e-54,	530	0.284710017574692	4	545	27	0.298892988929889	0	16	515	69	0.324	0	[1 - 1713]
s23Contig2132_2	211	Nemve80868	771	1	1	2e-65,	623	0.535211267605634	1	211	2	0.540284360189573	0	25	237	0	0.535211267605634	0	[1 - 633]
s23Contig2132_2	211	Nemve123281	753	2	1	3e-60,	578	0.516279069767442	3	209	8	0.536231884057971	0	10	224	0	0.516279069767442	0	[1 - 633]
s23Contig2132_2	211	Nemve90281	733	3	1	9e-42,	418	0.389671361502347	1	209	4	0.397129186602871	0	6	216	2	0.393364928909953	0	[1 - 633]
s23Contig2132_2	211	Nemve143492	761	4	1	1e-41,	418	0.389671361502347	1	209	4	0.397129186602871	0	6	216	2	0.393364928909953	0	[1 - 633]
s23Contig2132_2	211	Nemve91193	757	5	1	1e-38,	391	0.375586854460094	1	209	4	0.382775119617225	0	12	215	9	0.392156862745098	0	[1 - 633]
s23Contig2133_2	127	Nemve113662	267	1	1	3e-37,	376	0.592	1	124	1	0.596774193548387	0	31	154	1	0.596774193548387	0	[381 - 1] (REVERSE SENSE)
s23Contig2147_12	1917	Nemve102958	2236	1	1	0.0,	8106	0.762396694214876	1	1917	19	0.769953051643192	0	10	1932	13	0.767550702028081	0	[3 - 5753]
s23Contig2147_12	1917	Nemve1380	267	2	1	1e-139,	1268	0.831460674157303	1023	1289	0	0.831460674157303	0	1	267	0	0.831460674157303	0	[3 - 5753]
s23Contig2148_4	556	Nemve112390	482	1	1	1e-111,	1024	0.407207207207207	2	555	1	0.407942238267148	0	6	480	80	0.475789473684211	0	[70 - 1737]
s23Contig2148_4	556	Nemve80332	531	2	1	1e-92,	862	0.370642201834862	15	556	3	0.372693726937269	0	15	526	33	0.39453125	0	[70 - 1737]
s23Contig2148_4	556	Nemve22095	524	3	1	2e-81,	766	0.327305605786618	15	552	15	0.336431226765799	0	6	524	34	0.348747591522158	0	[70 - 1737]
s23Contig2148_4	556	Nemve217424	460	4	1	1e-35,	370	0.410404624277457	391	556	7	0.427710843373494	0	293	457	8	0.43030303030303	0	[70 - 1737]
s23Contig2148_4	556	Nemve174288	464	5	1	2e-34,	360	0.372448979591837	368	556	7	0.386243386243386	0	274	461	8	0.388297872340426	0	[70 - 1737]
s23Contig2150_2	156	Nemve241035	801	1	1	1e-31,	329	0.520547945205479	4	143	6	0.542857142857143	0	655	798	2	0.527777777777778	0	[2 - 469]
s23Contig2152_2	139	Nemve236976	153	1	1	4e-58,	557	0.751824817518248	1	137	0	0.751824817518248	0	14	150	0	0.751824817518248	0	[1 - 417]
s23Contig2152_2	139	Nemve137658	153	2	1	4e-58,	557	0.751824817518248	1	137	0	0.751824817518248	0	14	150	0	0.751824817518248	0	[1 - 417]
s23Contig2152_2	139	Nemve236730	147	3	1	5e-33,	340	0.489051094890511	2	138	0	0.489051094890511	0	11	147	0	0.489051094890511	0	[1 - 417]
s23Contig2155_2	130	Nemve164057	1257	1	1	5e-42,	417	0.622222222222222	1	128	7	0.65625	0	780	914	0	0.622222222222222	0	[392 - 3] (REVERSE SENSE)
s23Contig2158_2	139	Nemve178508	731	1	1	6e-67,	633	0.848920863309353	1	139	0	0.848920863309353	0	130	268	0	0.848920863309353	0	[3 - 419]
s23Contig2165_3	176	Nemve136515	391	1	1	5e-44,	437	0.544378698224852	10	176	2	0.550898203592814	0	1	145	24	0.63448275862069	0	[1 - 528]
s23Contig2168_22	562	Nemve33270	328	1	1	2e-76,	723	0.448051948051948	244	550	1	0.449511400651466	0	17	315	9	0.461538461538462	0	[1756 - 71] (REVERSE SENSE)
s23Contig2168_22	562	Nemve195622	310	2	1	2e-57,	559	0.419141914191419	253	553	2	0.421926910299003	0	14	300	16	0.442508710801394	0	[1756 - 71] (REVERSE SENSE)
s23Contig2168_22	562	Nemve177129	309	3	1	2e-55,	541	0.421602787456446	252	537	1	0.423076923076923	0	9	287	8	0.433691756272401	0	[1756 - 71] (REVERSE SENSE)
s23Contig2168_22	562	Nemve239552	669	4	1	2e-53,	523	0.384615384615385	249	527	20	0.412186379928315	0	144	440	2	0.387205387205387	0	[1756 - 71] (REVERSE SENSE)
s23Contig2168_22	562	Nemve240980	328	5	1	3e-47,	471	0.378787878787879	264	525	2	0.381679389312977	0	31	285	9	0.392156862745098	0	[1756 - 71] (REVERSE SENSE)
s23Contig2168_22	562	Nemve245588	461	6	1	2e-45,	455	0.358108108108108	268	549	14	0.375886524822695	0	39	318	16	0.378571428571429	0	[1756 - 71] (REVERSE SENSE)
s23Contig2186_2	241	Nemve183502	339	1	1	1e-78,	738	0.568464730290456	1	237	4	0.578059071729958	0	99	338	1	0.570833333333333	0	[1 - 723]
s23Contig2200_1	102	Nemve191860	259	1	1	2e-45,	446	0.813725490196078	1	102	0	0.813725490196078	0	154	255	0	0.813725490196078	0	[1 - 306]
s23Contig2200_1	102	Nemve233056	311	2	1	4e-32,	331	0.617021276595745	9	102	0	0.617021276595745	0	218	311	0	0.617021276595745	0	[1 - 306]
s23Contig2204_12	486	Nemve167395	463	1	1	1e-140,	1271	0.793548387096774	1	310	0	0.793548387096774	0	154	463	0	0.793548387096774	0	[1599 - 142] (REVERSE SENSE)
s23Contig2204_12	486	Nemve21386	458	2	1	1e-120,	1103	0.704180064308682	1	305	6	0.718032786885246	0	157	458	9	0.725165562913907	0	[1599 - 142] (REVERSE SENSE)
s23Contig2204_12	486	Nemve168881	580	3	1	3e-76,	721	0.378571428571429	1	419	1	0.379474940334129	0	155	539	35	0.412987012987013	0	[1599 - 142] (REVERSE SENSE)
s23Contig2228_4	244	Nemve137107	1799	1	1	2e-38,	391	0.369747899159664	1	238	0	0.369747899159664	0	223	460	0	0.369747899159664	0	[734 - 3] (REVERSE SENSE)
s23Contig2228_4	244	Nemve137107	1799	1	2	4e-33,	345	0.329218106995885	1	243	0	0.329218106995885	0	343	585	0	0.329218106995885	0	[734 - 3] (REVERSE SENSE)
s23Contig2228_4	244	Nemve137107	1799	1	3	4e-32,	337	0.348936170212766	4	238	0	0.348936170212766	0	306	540	0	0.348936170212766	0	[734 - 3] (REVERSE SENSE)
s23Contig2252_5	770	Nemve201841	1008	1	1	0.0,	1807	0.5	1	710	54	0.538028169014084	0	223	970	16	0.510695187165775	0	[1 - 2310]
s23Contig2253_6	213	Nemve245263	728	1	1	6e-64,	610	0.537735849056604	2	207	6	0.553398058252427	0	336	547	0	0.537735849056604	0	[641 - 3] (REVERSE SENSE)
s23Contig2259_10	289	Nemve13959	296	1	1	8e-52,	507	0.545454545454545	1	175	1	0.548571428571429	0	127	296	6	0.564705882352941	0	[1776 - 910] (REVERSE SENSE)
s23Contig2259_10	289	Nemve212397	608	2	1	2e-44,	444	0.335689045936396	4	285	1	0.336879432624113	0	333	599	16	0.355805243445693	0	[1776 - 910] (REVERSE SENSE)
s23Contig2263_12	194	Nemve172541	238	1	1	1e-87,	815	0.787564766839378	1	193	0	0.787564766839378	0	49	237	4	0.804232804232804	0	[1495 - 914] (REVERSE SENSE)
s23Contig2263_12	194	Nemve112548	240	2	1	6e-48,	472	0.487179487179487	2	194	2	0.492227979274611	0	39	231	2	0.492227979274611	0	[1495 - 914] (REVERSE SENSE)
s23Contig2271_11	431	Nemve139755	474	1	1	1e-153,	1388	0.633802816901408	12	431	6	0.642857142857143	0	57	474	8	0.645933014354067	0	[1858 - 566] (REVERSE SENSE)
s23Contig2271_11	431	Nemve135050	326	2	1	1e-104,	963	0.589820359281437	104	431	6	0.600609756097561	0	1	326	8	0.604294478527607	0	[1858 - 566] (REVERSE SENSE)
s23Contig2271_11	431	Nemve161733	334	3	1	3e-37,	383	0.349557522123894	9	230	4	0.355855855855856	0	59	274	10	0.365740740740741	0	[1858 - 566] (REVERSE SENSE)
s23Contig2271_11	431	Nemve139527	652	4	1	1e-35,	370	0.367924528301887	16	227	0	0.367924528301887	0	84	289	6	0.378640776699029	0	[1858 - 566] (REVERSE SENSE)
s23Contig2271_11	431	Nemve216383	368	5	1	4e-34,	357	0.334745762711864	1	230	6	0.343478260869565	0	91	323	3	0.339055793991416	0	[1858 - 566] (REVERSE SENSE)
s23Contig2271_11	431	Nemve171208	539	6	1	1e-33,	353	0.351111111111111	6	227	3	0.355855855855856	0	57	272	9	0.365740740740741	0	[1858 - 566] (REVERSE SENSE)
s23Contig2271_11	431	Nemve212052	297	7	1	4e-33,	347	0.337301587301587	1	248	4	0.342741935483871	0	48	287	12	0.354166666666667	0	[1858 - 566] (REVERSE SENSE)
s23Contig2271_11	431	Nemve230438	377	8	1	1e-32,	343	0.334728033472803	1	234	5	0.341880341880342	0	100	332	6	0.343347639484979	0	[1858 - 566] (REVERSE SENSE)
s23Contig2273_24	857	Nemve182805	875	1	1	1e-117,	1075	0.324263038548753	4	846	39	0.33926453143535	0	1	864	18	0.331018518518519	0	[2782 - 212] (REVERSE SENSE)
s23Contig2276_1	74	Nemve211865	541	1	1	4e-36,	365	0.902777777777778	3	74	0	0.902777777777778	0	445	516	0	0.902777777777778	0	[224 - 3] (REVERSE SENSE)
s23Contig2287_3	365	Nemve192845	446	1	1	1e-178,	1600	0.824175824175824	1	364	0	0.824175824175824	0	39	402	0	0.824175824175824	0	[2 - 1096]
s23Contig2287_3	365	Nemve164655	436	2	1	3e-92,	857	0.46027397260274	1	364	1	0.461538461538462	0	32	396	0	0.46027397260274	0	[2 - 1096]
s23Contig2287_3	365	Nemve228991	777	3	1	9e-57,	551	0.352459016393443	2	334	33	0.387387387387387	0	376	740	1	0.353424657534247	0	[2 - 1096]
s23Contig2287_3	365	Nemve112850	495	4	1	2e-56,	548	0.376623376623377	1	301	7	0.385382059800664	0	26	333	0	0.376623376623377	0	[2 - 1096]
s23Contig2287_3	365	Nemve165740	643	5	1	7e-55,	535	0.374193548387097	2	301	10	0.386666666666667	0	76	382	3	0.37785016286645	0	[2 - 1096]
s23Contig2287_3	365	Nemve168440	298	6	1	3e-53,	521	0.409420289855072	2	269	8	0.421641791044776	0	22	295	2	0.412408759124088	0	[2 - 1096]
s23Contig2287_3	365	Nemve167719	432	7	1	5e-53,	519	0.376237623762376	2	301	3	0.38	0	73	370	5	0.38255033557047	0	[2 - 1096]
s23Contig2287_3	365	Nemve97621	518	8	1	1e-50,	498	0.349397590361446	1	323	9	0.359133126934985	0	131	459	3	0.35258358662614	0	[2 - 1096]
s23Contig2287_3	365	Nemve114611	446	9	1	9e-50,	491	0.365853658536585	2	320	9	0.376175548589342	0	84	410	1	0.36697247706422	0	[2 - 1096]
s23Contig2287_3	365	Nemve164776	794	10	1	2e-48,	479	0.326219512195122	2	320	9	0.335423197492163	0	163	489	1	0.327217125382263	0	[2 - 1096]
s23Contig2287_3	365	Nemve235676	669	11	1	6e-48,	475	0.344827586206897	2	301	19	0.366666666666667	0	218	535	1	0.345911949685535	0	[2 - 1096]
s23Contig2287_3	365	Nemve236387	407	12	1	7e-48,	475	0.304347826086957	2	342	4	0.30791788856305	0	60	400	4	0.30791788856305	0	[2 - 1096]
s23Contig2287_3	365	Nemve158506	487	13	1	1e-47,	472	0.336507936507937	2	301	15	0.353333333333333	0	73	384	3	0.33974358974359	0	[2 - 1096]
s23Contig2287_3	365	Nemve213101	585	14	1	3e-47,	470	0.323529411764706	2	333	42	0.364457831325301	0	134	504	3	0.326145552560647	0	[2 - 1096]
s23Contig2287_3	365	Nemve210889	411	15	1	7e-47,	466	0.328488372093023	2	337	8	0.336309523809524	0	66	407	2	0.330409356725146	0	[2 - 1096]
s23Contig2287_3	365	Nemve206799	583	16	1	4e-46,	459	0.374613003095975	2	301	23	0.403333333333333	0	31	350	3	0.378125	0	[2 - 1096]
s23Contig2287_3	365	Nemve92056	700	17	1	5e-46,	458	0.336601307189543	2	301	6	0.343333333333333	0	45	346	4	0.341059602649007	0	[2 - 1096]
s23Contig2287_3	365	Nemve236766	429	18	1	1e-44,	446	0.317901234567901	1	320	4	0.321875	0	72	394	1	0.318885448916409	0	[2 - 1096]
s23Contig2287_3	365	Nemve236625	412	19	1	2e-44,	444	0.295977011494253	2	342	7	0.302052785923754	0	59	405	1	0.296829971181556	0	[2 - 1096]
s23Contig2287_3	365	Nemve179005	566	20	1	1e-43,	438	0.331521739130435	2	301	68	0.406666666666667	0	28	394	1	0.332425068119891	0	[2 - 1096]
s23Contig2287_3	365	Nemve21616	426	21	1	1e-37,	386	0.349056603773585	2	295	24	0.377551020408163	0	50	361	6	0.355769230769231	0	[2 - 1096]
s23Contig2287_3	365	Nemve81331	507	22	1	2e-36,	375	0.287598944591029	2	337	43	0.324404761904762	0	35	410	3	0.289893617021277	0	[2 - 1096]
s23Contig2287_3	365	Nemve30928	395	23	1	3e-36,	374	0.284900284900285	2	342	10	0.293255131964809	0	47	395	2	0.286532951289398	0	[2 - 1096]
s23Contig2287_3	365	Nemve236351	620	24	1	1e-34,	360	0.290140845070423	2	339	17	0.304733727810651	0	222	575	1	0.290960451977401	0	[2 - 1096]
s23Contig2287_3	365	Nemve230331	361	25	1	3e-33,	349	0.315254237288136	17	301	10	0.326315789473684	0	1	294	1	0.316326530612245	0	[2 - 1096]
s23Contig2287_3	365	Nemve156628	196	26	1	2e-32,	341	0.39766081871345	2	167	5	0.409638554216867	0	27	195	2	0.402366863905325	0	[2 - 1096]
s23Contig2287_3	365	Nemve89179	433	27	1	8e-31,	327	0.275568181818182	1	338	14	0.28698224852071	0	71	417	5	0.279538904899135	0	[2 - 1096]
s23Contig2299_2	107	Nemve119462	1586	1	1	3e-42,	418	0.724770642201835	1	107	2	0.738317757009346	0	163	271	0	0.724770642201835	0	[321 - 1] (REVERSE SENSE)
s23Contig2304_21	516	Nemve171912	555	1	1	2e-51,	507	0.301397205588822	6	461	45	0.331140350877193	0	48	523	25	0.317226890756303	0	[1575 - 28] (REVERSE SENSE)
s23Contig2304_21	516	Nemve87444	565	2	1	2e-49,	489	0.293457943925234	6	478	62	0.331923890063425	0	30	535	29	0.310276679841897	0	[1575 - 28] (REVERSE SENSE)
s23Contig2304_21	516	Nemve191125	556	3	1	1e-47,	474	0.313883299798793	3	449	50	0.348993288590604	0	49	517	28	0.332622601279318	0	[1575 - 28] (REVERSE SENSE)
s23Contig2304_21	516	Nemve241380	624	4	1	1e-46,	465	0.297297297297297	6	437	49	0.331018518518519	0	54	501	33	0.319196428571429	0	[1575 - 28] (REVERSE SENSE)
s23Contig2304_21	516	Nemve160761	582	5	1	1e-42,	430	0.292817679558011	7	505	44	0.318637274549098	0	48	554	36	0.313609467455621	0	[1575 - 28] (REVERSE SENSE)
s23Contig2304_21	516	Nemve33439	510	6	1	4e-42,	426	0.333333333333333	6	304	31	0.367892976588629	0	56	358	27	0.363036303630363	0	[1575 - 28] (REVERSE SENSE)
s23Contig2304_21	516	Nemve31599	517	7	1	1e-40,	414	0.304259634888438	7	459	40	0.33112582781457	0	25	487	30	0.323974082073434	0	[1575 - 28] (REVERSE SENSE)
s23Contig2304_21	516	Nemve119959	529	8	1	5e-40,	408	0.30327868852459	10	445	52	0.339449541284404	0	29	495	21	0.316916488222698	0	[1575 - 28] (REVERSE SENSE)
s23Contig2304_21	516	Nemve136183	444	9	1	3e-37,	385	0.328173374613003	16	313	25	0.355704697986577	0	1	299	24	0.354515050167224	0	[1575 - 28] (REVERSE SENSE)
s23Contig2304_21	516	Nemve209664	676	10	1	4e-37,	383	0.257253384912959	7	478	45	0.281779661016949	0	45	526	35	0.275933609958506	0	[1575 - 28] (REVERSE SENSE)
s23Contig2304_21	516	Nemve14178	302	11	1	3e-33,	349	0.318471337579618	10	303	20	0.340136054421769	0	1	302	12	0.33112582781457	0	[1575 - 28] (REVERSE SENSE)
s23Contig2304_21	516	Nemve244109	578	12	1	7e-33,	346	0.272893772893773	7	505	47	0.298597194388778	0	45	546	44	0.296812749003984	0	[1575 - 28] (REVERSE SENSE)
s23Contig2304_21	516	Nemve155866	138	13	1	9e-32,	337	0.48993288590604	57	202	3	0.5	0	3	136	15	0.544776119402985	0	[1575 - 28] (REVERSE SENSE)
s23Contig2304_21	516	Nemve112355	187	14	1	5e-31,	331	0.407821229050279	9	178	9	0.429411764705882	0	18	187	9	0.429411764705882	0	[1575 - 28] (REVERSE SENSE)
s23Contig2307_6	514	Nemve227987	306	1	1	1e-121,	1111	0.70383275261324	229	514	1	0.706293706293706	0	20	306	0	0.70383275261324	0	[3 - 1544]
s23Contig2307_6	514	Nemve145132	210	2	1	2e-57,	559	0.478260869565217	285	514	0	0.478260869565217	0	1	210	20	0.523809523809524	0	[3 - 1544]
s23Contig2313_4	450	Nemve190441	1081	1	1	0.0,	1908	0.780045351473923	1	441	0	0.780045351473923	0	577	1017	0	0.780045351473923	0	[1 - 1350]
s23Contig2315_2	337	Nemve140878	355	1	1	1e-126,	1153	0.620178041543027	1	337	0	0.620178041543027	0	23	355	4	0.627627627627628	0	[1 - 1011]
s23Contig2315_2	337	Nemve247951	382	2	1	1e-78,	740	0.451327433628319	1	336	3	0.455357142857143	0	50	381	7	0.460843373493976	0	[1 - 1011]
s23Contig2315_2	337	Nemve61148	235	3	1	3e-74,	701	0.598130841121495	3	216	0	0.598130841121495	0	25	235	3	0.606635071090047	0	[1 - 1011]
s23Contig2319_5	322	Nemve169201	527	1	1	1e-53,	524	0.425454545454545	2	273	3	0.430147058823529	0	169	442	1	0.427007299270073	0	[3 - 968]
s23Contig2319_5	322	Nemve195115	524	2	1	2e-41,	418	0.332288401253919	3	315	6	0.338658146964856	0	167	483	2	0.334384858044164	0	[3 - 968]
s23Contig2319_5	322	Nemve488	375	3	1	1e-39,	402	0.357400722021661	3	273	6	0.365313653136531	0	57	329	4	0.362637362637363	0	[3 - 968]
s23Contig2319_5	322	Nemve194278	408	4	1	9e-38,	386	0.411764705882353	3	205	1	0.413793103448276	0	161	363	1	0.413793103448276	0	[3 - 968]
s23Contig2321_5	341	Nemve181382	287	1	1	4e-50,	493	0.392086330935252	34	297	14	0.412878787878788	0	21	281	17	0.417624521072797	0	[1 - 1023]
s23Contig2329_9	351	Nemve99756	342	1	1	9e-70,	663	0.528688524590164	108	351	0	0.528688524590164	0	17	259	1	0.530864197530864	0	[1054 - 2] (REVERSE SENSE)
s23Contig2339_3	447	Nemve99928	328	1	1	3e-86,	806	0.456647398843931	10	351	4	0.461988304093567	0	1	326	20	0.484662576687117	0	[3 - 1343]
s23Contig2339_3	447	Nemve204900	531	2	1	2e-61,	593	0.329238329238329	8	400	14	0.340966921119593	0	137	517	26	0.351706036745407	0	[3 - 1343]
s23Contig2360_28	974	Nemve96791	189	1	1	1e-107,	993	0.901098901098901	1	182	0	0.901098901098901	0	5	186	0	0.901098901098901	0	[4018 - 1097] (REVERSE SENSE)
s23Contig2360_28	974	Nemve167144	813	2	1	1e-40,	417	0.463687150837989	5	178	5	0.477011494252874	0	260	427	11	0.494047619047619	0	[4018 - 1097] (REVERSE SENSE)
s23Contig2366_6	240	Nemve166263	286	1	1	9e-40,	402	0.471910112359551	66	236	7	0.491228070175439	0	61	237	1	0.474576271186441	0	[732 - 13] (REVERSE SENSE)
s23Contig2374_1	123	Nemve132328	793	1	1	5e-41,	408	0.631147540983607	1	120	2	0.641666666666667	0	372	492	1	0.636363636363636	0	[3 - 371]
s23Contig2376_5	380	Nemve96382	685	1	1	8e-36,	370	0.568181818181818	1	132	0	0.568181818181818	0	33	159	5	0.590551181102362	0	[2 - 1141]
s23Contig2376_17	1556	Nemve96382	685	1	1	2e-95,	891	0.611320754716981	176	440	0	0.611320754716981	0	385	645	4	0.620689655172414	0	[1126 - 5793]
s23Contig2377_2	294	Nemve217764	533	1	1	2e-59,	572	0.579439252336449	83	294	2	0.584905660377358	0	54	265	2	0.584905660377358	0	[1 - 882]
s23Contig2377_2	294	Nemve217764	533	1	2	2e-59,	572	0.579439252336449	83	294	2	0.584905660377358	0	130	341	2	0.584905660377358	0	[1 - 882]
s23Contig2377_2	294	Nemve217764	533	1	3	2e-59,	572	0.579439252336449	83	294	2	0.584905660377358	0	206	417	2	0.584905660377358	0	[1 - 882]
s23Contig2377_2	294	Nemve217764	533	1	4	2e-59,	572	0.579439252336449	83	294	2	0.584905660377358	0	282	493	2	0.584905660377358	0	[1 - 882]
s23Contig2377_2	294	Nemve217764	533	1	5	4e-57,	553	0.612565445026178	106	294	2	0.619047619047619	0	1	189	2	0.619047619047619	0	[1 - 882]
s23Contig2377_2	294	Nemve217764	533	1	6	4e-49,	484	0.593023255813954	83	254	0	0.593023255813954	0	358	527	2	0.6	0	[1 - 882]
s23Contig2377_2	294	Nemve217964	229	2	1	4e-57,	553	0.612565445026178	106	294	2	0.619047619047619	0	1	189	2	0.619047619047619	0	[1 - 882]
s23Contig2377_2	294	Nemve217964	229	2	2	9e-49,	481	0.587209302325581	83	254	0	0.587209302325581	0	54	223	2	0.594117647058824	0	[1 - 882]
s23Contig2377_2	294	Nemve162231	147	3	1	2e-33,	348	0.530612244897959	106	252	0	0.530612244897959	0	1	144	3	0.541666666666667	0	[1 - 882]
s23Contig2384_2	186	Nemve170765	511	1	1	1e-33,	348	0.379487179487179	1	186	9	0.397849462365591	0	249	443	0	0.379487179487179	0	[3 - 560]
s23Contig2405_1	148	Nemve241559	598	1	1	7e-37,	374	0.48	2	147	4	0.493150684931507	0	168	317	0	0.48	0	[1 - 444]
s23Contig2412_3	188	Nemve91041	513	1	1	4e-84,	783	0.732620320855615	1	187	0	0.732620320855615	0	326	511	1	0.736559139784946	0	[1 - 564]
s23Contig2412_3	188	Nemve21743	499	2	1	2e-49,	483	0.491803278688525	1	180	3	0.5	0	320	499	3	0.5	0	[1 - 564]
s23Contig2412_3	188	Nemve210694	575	3	1	5e-32,	334	0.380434782608696	1	182	2	0.384615384615385	0	393	571	5	0.391061452513966	0	[1 - 564]
s23Contig2415_2	234	Nemve120890	368	1	1	4e-62,	595	0.492822966507177	3	211	0	0.492822966507177	0	160	368	0	0.492822966507177	0	[2 - 703]
s23Contig2434_10	760	Nemve144785	334	1	1	5e-56,	548	0.376582278481013	334	649	0	0.376582278481013	0	30	334	11	0.390163934426229	0	[3 - 2282]
s23Contig2434_10	760	Nemve195800	406	2	1	2e-38,	397	0.308743169398907	331	694	2	0.31043956043956	0	25	375	15	0.321937321937322	0	[3 - 2282]
s23Contig2453_6	267	Nemve102255	99	1	1	4e-33,	346	0.616161616161616	47	145	0	0.616161616161616	0	1	99	0	0.616161616161616	0	[801 - 1] (REVERSE SENSE)
s23Contig2455_5	121	Nemve177129	309	1	1	5e-59,	563	0.922413793103448	6	121	0	0.922413793103448	0	2	117	0	0.922413793103448	0	[364 - 2] (REVERSE SENSE)
s23Contig2455_5	121	Nemve220980	255	2	1	1e-42,	422	0.663716814159292	9	121	0	0.663716814159292	0	2	114	0	0.663716814159292	0	[364 - 2] (REVERSE SENSE)
s23Contig2455_5	121	Nemve113806	180	3	1	1e-42,	422	0.663716814159292	9	121	0	0.663716814159292	0	2	114	0	0.663716814159292	0	[364 - 2] (REVERSE SENSE)
s23Contig2455_5	121	Nemve195622	310	4	1	2e-41,	412	0.660714285714286	10	121	0	0.660714285714286	0	10	121	0	0.660714285714286	0	[364 - 2] (REVERSE SENSE)
s23Contig2457_30	3320	Nemve116282	463	1	1	0.0,	1759	0.710359408033827	2853	3320	5	0.717948717948718	0	3	463	12	0.72885032537961	0	[1 - 9960]
s23Contig2457_30	3320	Nemve139250	314	2	1	4e-40,	417	0.348765432098765	3014	3320	17	0.368078175895765	0	6	314	15	0.365695792880259	0	[1 - 9960]
s23Contig2457_30	3320	Nemve194976	288	3	1	2e-39,	410	0.371747211895911	3067	3320	15	0.393700787401575	0	28	288	8	0.383141762452107	0	[1 - 9960]
s23Contig2457_30	3320	Nemve137828	311	4	1	7e-39,	406	0.483870967741935	3168	3320	2	0.490196078431373	0	159	311	2	0.490196078431373	0	[1 - 9960]
s23Contig2457_30	3320	Nemve94595	213	5	1	2e-35,	376	0.486842105263158	3170	3320	1	0.490066225165563	0	65	213	3	0.496644295302013	0	[1 - 9960]
s23Contig2461_5	96	Nemve79120	158	1	1	2e-41,	412	0.882352941176471	12	96	0	0.882352941176471	0	1	85	0	0.882352941176471	0	[288 - 1] (REVERSE SENSE)
s23Contig2467_2	184	Nemve248557	232	1	1	1e-35,	365	0.433862433862434	9	162	35	0.532467532467532	0	22	207	3	0.440860215053763	0	[12 - 563]
s23Contig2479_3	222	Nemve71716	176	1	1	3e-58,	561	0.550561797752809	45	221	1	0.553672316384181	0	2	176	3	0.56	0	[3 - 668]
s23Contig2487_3	139	Nemve235176	176	1	1	1e-49,	483	0.610294117647059	4	139	0	0.610294117647059	0	38	173	0	0.610294117647059	0	[419 - 3] (REVERSE SENSE)
s23Contig2496_9	332	Nemve87884	259	1	1	3e-46,	460	0.4149377593361	70	310	0	0.4149377593361	0	21	252	9	0.431034482758621	0	[1006 - 11] (REVERSE SENSE)
s23Contig2496_9	332	Nemve235690	265	2	1	8e-35,	361	0.332075471698113	70	327	7	0.341085271317829	0	10	257	17	0.354838709677419	0	[1006 - 11] (REVERSE SENSE)
s23Contig2497_7	265	Nemve219458	937	1	1	6e-58,	559	0.461538461538462	1	265	8	0.475471698113208	0	109	381	0	0.461538461538462	0	[795 - 1] (REVERSE SENSE)
s23Contig2515_10	774	Nemve187740	769	1	1	0.0,	1931	0.501302083333333	17	774	10	0.507915567282322	0	8	767	8	0.506578947368421	0	[18 - 2339]
s23Contig2520_12	368	Nemve169580	633	1	1	9e-39,	396	0.394736842105263	1	218	10	0.412844036697248	0	149	363	13	0.418604651162791	0	[1106 - 3] (REVERSE SENSE)
s23Contig2525_2	254	Nemve139805	1761	1	1	2e-77,	727	0.562992125984252	1	254	0	0.562992125984252	0	1160	1413	0	0.562992125984252	0	[1 - 762]
s23Contig2525_2	254	Nemve20000	1774	2	1	2e-75,	709	0.572549019607843	1	254	1	0.574803149606299	0	1192	1446	0	0.572549019607843	0	[1 - 762]
s23Contig2526_11	360	Nemve199823	585	1	1	1e-31,	335	0.393939393939394	176	360	13	0.421621621621622	0	407	585	19	0.435754189944134	0	[1697 - 618] (REVERSE SENSE)
s23Contig2531_12	368	Nemve230011	352	1	1	7e-94,	871	0.520588235294118	14	349	4	0.526785714285714	0	1	333	7	0.531531531531532	0	[2385 - 1282] (REVERSE SENSE)
s23Contig2531_12	368	Nemve194914	354	2	1	3e-57,	555	0.359550561797753	23	368	10	0.369942196531792	0	7	354	8	0.367816091954023	0	[2385 - 1282] (REVERSE SENSE)
s23Contig2531_12	368	Nemve158342	363	3	1	7e-56,	543	0.358166189111748	20	349	19	0.378787878787879	0	5	344	9	0.367647058823529	0	[2385 - 1282] (REVERSE SENSE)
s23Contig2531_12	368	Nemve241352	349	4	1	9e-55,	534	0.335195530726257	14	368	3	0.338028169014085	0	1	349	9	0.343839541547278	0	[2385 - 1282] (REVERSE SENSE)
s23Contig2531_12	368	Nemve106241	329	5	1	2e-52,	513	0.391025641025641	40	349	2	0.393548387096774	0	3	310	4	0.396103896103896	0	[2385 - 1282] (REVERSE SENSE)
s23Contig2531_12	368	Nemve242584	359	6	1	1e-51,	507	0.367003367003367	55	349	2	0.369491525423729	0	42	327	11	0.381118881118881	0	[2385 - 1282] (REVERSE SENSE)
s23Contig2531_12	368	Nemve235248	358	7	1	2e-50,	496	0.343042071197411	55	349	14	0.359322033898305	0	32	339	1	0.344155844155844	0	[2385 - 1282] (REVERSE SENSE)
s23Contig2531_12	368	Nemve211618	349	8	1	2e-47,	470	0.311428571428571	23	367	5	0.315942028985507	0	9	348	10	0.320588235294118	0	[2385 - 1282] (REVERSE SENSE)
s23Contig2531_12	368	Nemve91822	365	9	1	2e-44,	445	0.335570469798658	65	349	13	0.350877192982456	0	57	346	8	0.344827586206897	0	[2385 - 1282] (REVERSE SENSE)
s23Contig2531_12	368	Nemve210076	359	10	1	4e-43,	434	0.321100917431193	55	368	13	0.334394904458599	0	43	359	10	0.331230283911672	0	[2385 - 1282] (REVERSE SENSE)
s23Contig2531_12	368	Nemve228651	327	11	1	1e-32,	343	0.29616724738676	75	349	12	0.309090909090909	0	26	302	10	0.306859205776173	0	[2385 - 1282] (REVERSE SENSE)
s23Contig2533_16	354	Nemve133468	686	1	1	3e-57,	555	0.390438247011952	1	251	0	0.390438247011952	0	55	302	3	0.395161290322581	0	[1063 - 2] (REVERSE SENSE)
s23Contig2535_1	127	Nemve189883	1182	1	1	2e-57,	551	0.78740157480315	1	127	0	0.78740157480315	0	366	492	0	0.78740157480315	0	[1 - 381]
s23Contig2537_7	806	Nemve98823	622	1	1	0.0,	1982	0.593650793650794	47	660	16	0.609120521172638	0	2	622	9	0.602254428341385	0	[102 - 2519]
s23Contig2537_7	806	Nemve107567	584	2	1	1e-142,	1293	0.420195439739414	47	648	12	0.428571428571429	0	1	584	30	0.441780821917808	0	[102 - 2519]
s23Contig2537_7	806	Nemve87698	582	3	1	1e-103,	953	0.380487804878049	48	628	34	0.402753872633391	0	2	580	36	0.404145077720207	0	[102 - 2519]
s23Contig2537_7	806	Nemve199592	769	4	1	1e-100,	933	0.364069952305246	45	658	15	0.372964169381107	0	97	706	19	0.375409836065574	0	[102 - 2519]
s23Contig2537_7	806	Nemve160835	629	5	1	1e-95,	890	0.347068145800317	47	650	27	0.362582781456954	0	1	599	32	0.365609348914858	0	[102 - 2519]
s23Contig2537_7	806	Nemve207930	918	6	1	9e-77,	727	0.467741935483871	365	662	12	0.486577181208054	0	591	899	1	0.469255663430421	0	[102 - 2519]
s23Contig2537_7	806	Nemve207930	918	6	2	4e-59,	575	0.4	53	343	9	0.412371134020619	0	26	317	8	0.410958904109589	0	[102 - 2519]
s23Contig2537_7	806	Nemve40000	518	7	1	1e-59,	579	0.52	438	660	2	0.524663677130045	0	294	516	2	0.524663677130045	0	[102 - 2519]
s23Contig2537_7	806	Nemve36265	211	8	1	6e-59,	573	0.525821596244131	451	660	3	0.533333333333333	0	1	211	2	0.530805687203792	0	[102 - 2519]
s23Contig2537_7	806	Nemve149495	431	9	1	3e-58,	567	0.507042253521127	438	648	2	0.511848341232227	0	219	429	2	0.511848341232227	0	[102 - 2519]
s23Contig2537_7	806	Nemve175727	553	10	1	9e-58,	563	0.5	448	670	3	0.506726457399103	0	282	505	2	0.504464285714286	0	[102 - 2519]
s23Contig2537_7	806	Nemve31394	393	11	1	6e-56,	548	0.351421188630491	254	633	7	0.357894736842105	0	6	362	30	0.380952380952381	0	[102 - 2519]
s23Contig2537_7	806	Nemve126382	320	12	1	1e-55,	545	0.523584905660377	440	648	3	0.5311004784689	0	100	309	2	0.528571428571429	0	[102 - 2519]
s23Contig2537_7	806	Nemve171157	491	13	1	1e-53,	528	0.492682926829268	459	661	2	0.497536945812808	0	267	469	2	0.497536945812808	0	[102 - 2519]
s23Contig2537_7	806	Nemve120436	520	14	1	2e-52,	518	0.530054644808743	438	619	1	0.532967032967033	0	340	520	2	0.535911602209945	0	[102 - 2519]
s23Contig2537_7	806	Nemve120467	490	15	1	6e-51,	504	0.476793248945148	438	661	13	0.504464285714286	0	244	478	2	0.480851063829787	0	[102 - 2519]
s23Contig2537_7	806	Nemve40044	983	16	1	2e-49,	492	0.463963963963964	440	658	3	0.470319634703196	0	764	983	2	0.468181818181818	0	[102 - 2519]
s23Contig2537_7	806	Nemve11563	462	17	1	7e-45,	452	0.480874316939891	438	617	3	0.488888888888889	0	281	461	2	0.486187845303867	0	[102 - 2519]
s23Contig2537_7	806	Nemve93709	443	18	1	6e-42,	426	0.39906103286385	438	648	2	0.402843601895735	0	232	442	2	0.402843601895735	0	[102 - 2519]
s23Contig2537_7	806	Nemve90788	173	19	1	2e-40,	414	0.468926553672316	455	629	2	0.474285714285714	0	1	172	5	0.482558139534884	0	[102 - 2519]
s23Contig2537_7	806	Nemve196879	248	20	1	8e-35,	365	0.34070796460177	438	662	1	0.342222222222222	0	16	221	20	0.37378640776699	0	[102 - 2519]
s23Contig2541_16	491	Nemve204932	546	1	1	1e-166,	1496	0.602459016393443	2	485	4	0.607438016528926	0	70	541	16	0.622881355932203	0	[2310 - 838] (REVERSE SENSE)
s23Contig2545_1	103	Nemve160446	154	1	1	7e-43,	424	0.82	4	103	0	0.82	0	36	135	0	0.82	0	[1 - 309]
s23Contig2549_6	129	Nemve244054	314	1	1	5e-33,	340	0.526315789473684	1	125	8	0.56	0	135	266	1	0.53030303030303	0	[387 - 1] (REVERSE SENSE)
s23Contig2550_2	146	Nemve245588	461	1	1	4e-42,	419	0.682242990654206	40	146	0	0.682242990654206	0	1	106	1	0.688679245283019	0	[439 - 2] (REVERSE SENSE)
s23Contig2551_1	168	Nemve168258	549	1	1	4e-77,	722	0.863095238095238	1	168	0	0.863095238095238	0	370	537	0	0.863095238095238	0	[505 - 2] (REVERSE SENSE)
s23Contig2551_1	168	Nemve164834	527	2	1	3e-70,	663	0.81547619047619	1	168	0	0.81547619047619	0	352	515	4	0.835365853658537	0	[505 - 2] (REVERSE SENSE)
s23Contig2560_7	934	Nemve107550	277	1	1	1e-106,	981	0.655555555555556	639	900	8	0.675572519083969	0	2	271	0	0.655555555555556	0	[1 - 2802]
s23Contig2560_7	934	Nemve72121	209	2	1	5e-79,	747	0.642512077294686	40	243	3	0.651960784313726	0	3	209	0	0.642512077294686	0	[1 - 2802]
s23Contig2566_1	133	Nemve157977	879	1	1	5e-34,	349	0.514925373134328	1	133	1	0.518796992481203	0	710	836	7	0.543307086614173	0	[1 - 399]
s23Contig2572_2	275	Nemve179157	179	1	1	1e-45,	454	0.50314465408805	100	257	1	0.506329113924051	0	1	159	0	0.50314465408805	0	[2 - 826]
s23Contig2572_2	275	Nemve127166	807	2	1	8e-33,	343	0.367875647668394	85	272	5	0.377659574468085	0	428	618	2	0.371727748691099	0	[2 - 826]
s23Contig2573_1	111	Nemve94819	507	1	1	5e-35,	356	0.545454545454545	1	110	0	0.545454545454545	0	170	279	0	0.545454545454545	0	[2 - 334]
s23Contig2597_1	252	Nemve195416	494	1	1	1e-63,	608	0.474103585657371	2	252	0	0.474103585657371	0	248	494	4	0.481781376518219	0	[1 - 756]
s23Contig2605_23	671	Nemve241460	418	1	1	1e-123,	1130	0.528868360277136	18	445	5	0.535046728971963	0	2	418	16	0.54916067146283	0	[2014 - 2] (REVERSE SENSE)
s23Contig2605_23	671	Nemve144589	248	2	1	5e-53,	521	0.442748091603053	27	284	4	0.449612403100775	0	1	248	14	0.467741935483871	0	[2014 - 2] (REVERSE SENSE)
s23Contig2605_23	671	Nemve186779	215	3	1	4e-34,	359	0.366666666666667	463	670	2	0.370192307692308	0	6	198	17	0.398963730569948	0	[2014 - 2] (REVERSE SENSE)
s23Contig2606_2	87	Nemve87067	567	1	1	6e-36,	364	0.747126436781609	1	87	0	0.747126436781609	0	257	343	0	0.747126436781609	0	[261 - 1] (REVERSE SENSE)
s23Contig2610_5	618	Nemve247335	762	1	1	1e-41,	423	0.314487632508834	71	353	0	0.314487632508834	0	130	404	8	0.323636363636364	0	[6 - 1859]
s23Contig2610_5	618	Nemve12519	253	2	1	3e-38,	394	0.319838056680162	71	317	0	0.319838056680162	0	11	251	6	0.327800829875519	0	[6 - 1859]
s23Contig2610_5	618	Nemve200561	758	3	1	3e-33,	350	0.280141843971631	71	352	0	0.280141843971631	0	99	373	7	0.287272727272727	0	[6 - 1859]
s23Contig2610_5	618	Nemve239955	767	4	1	1e-32,	345	0.262458471760797	71	370	1	0.263333333333333	0	108	401	7	0.268707482993197	0	[6 - 1859]
s23Contig2613_6	230	Nemve218524	341	1	1	4e-51,	500	0.489583333333333	35	225	1	0.492146596858639	0	76	267	0	0.489583333333333	0	[692 - 3] (REVERSE SENSE)
s23Contig2618_14	393	Nemve63583	159	1	1	1e-42,	430	0.515923566878981	26	182	0	0.515923566878981	0	3	159	0	0.515923566878981	0	[2020 - 842] (REVERSE SENSE)
s23Contig2628_3	106	Nemve248035	953	1	1	3e-34,	349	0.596153846153846	2	104	1	0.601941747572815	0	849	952	0	0.596153846153846	0	[560 - 243] (REVERSE SENSE)
s23Contig2628_3	106	Nemve222415	1331	2	1	8e-34,	345	0.596153846153846	2	104	1	0.601941747572815	0	1227	1330	0	0.596153846153846	0	[560 - 243] (REVERSE SENSE)
s23Contig2628_3	106	Nemve219321	1436	3	1	8e-34,	345	0.596153846153846	2	104	1	0.601941747572815	0	1332	1435	0	0.596153846153846	0	[560 - 243] (REVERSE SENSE)
s23Contig2628_3	106	Nemve216337	1446	4	1	2e-33,	341	0.586538461538462	2	104	1	0.592233009708738	0	1338	1441	0	0.586538461538462	0	[560 - 243] (REVERSE SENSE)
s23Contig2628_3	106	Nemve216339	423	5	1	4e-33,	339	0.586538461538462	2	104	1	0.592233009708738	0	319	422	0	0.586538461538462	0	[560 - 243] (REVERSE SENSE)
s23Contig2628_3	106	Nemve246950	1071	6	1	9e-33,	337	0.586538461538462	2	104	1	0.592233009708738	0	967	1070	0	0.586538461538462	0	[560 - 243] (REVERSE SENSE)
s23Contig2628_3	106	Nemve223650	825	7	1	9e-33,	337	0.586538461538462	2	104	1	0.592233009708738	0	721	824	0	0.586538461538462	0	[560 - 243] (REVERSE SENSE)
s23Contig2628_3	106	Nemve219316	750	8	1	1e-32,	336	0.586538461538462	2	104	1	0.592233009708738	0	642	745	0	0.586538461538462	0	[560 - 243] (REVERSE SENSE)
s23Contig2628_3	106	Nemve221811	1321	9	1	2e-32,	333	0.576923076923077	2	104	1	0.58252427184466	0	1217	1320	0	0.576923076923077	0	[560 - 243] (REVERSE SENSE)
s23Contig2628_3	106	Nemve222313	1020	10	1	3e-32,	332	0.567307692307692	2	104	1	0.572815533980582	0	916	1019	0	0.567307692307692	0	[560 - 243] (REVERSE SENSE)
s23Contig2628_3	106	Nemve219320	112	11	1	3e-32,	332	0.586538461538462	2	104	1	0.592233009708738	0	8	111	0	0.586538461538462	0	[560 - 243] (REVERSE SENSE)
s23Contig2628_3	106	Nemve201580	988	12	1	6e-32,	329	0.566037735849057	2	106	1	0.571428571428571	0	872	977	0	0.566037735849057	0	[560 - 243] (REVERSE SENSE)
s23Contig2628_3	106	Nemve221985	264	13	1	1e-31,	328	0.576923076923077	2	104	1	0.58252427184466	0	156	259	0	0.576923076923077	0	[560 - 243] (REVERSE SENSE)
s23Contig2633_11	695	Nemve243067	279	1	1	5e-90,	841	0.579335793357934	418	686	2	0.58364312267658	0	10	278	2	0.58364312267658	0	[2163 - 79] (REVERSE SENSE)
s23Contig2634_1	131	Nemve215101	786	1	1	5e-33,	340	0.511450381679389	1	131	0	0.511450381679389	0	317	446	1	0.515384615384615	0	[395 - 3] (REVERSE SENSE)
s23Contig2638_14	534	Nemve176357	486	1	1	1e-163,	1469	0.583850931677019	52	534	0	0.583850931677019	0	7	486	3	0.5875	0	[1665 - 64] (REVERSE SENSE)
s23Contig2638_14	534	Nemve233945	546	2	1	2e-81,	766	0.368421052631579	21	530	3	0.370588235294118	0	36	539	9	0.375	0	[1665 - 64] (REVERSE SENSE)
s23Contig2638_14	534	Nemve151104	519	3	1	8e-73,	691	0.350877192982456	21	530	3	0.352941176470588	0	24	512	24	0.368098159509202	0	[1665 - 64] (REVERSE SENSE)
s23Contig2638_14	534	Nemve238513	545	4	1	2e-67,	645	0.315891472868217	26	531	10	0.322134387351779	0	22	519	18	0.327309236947791	0	[1665 - 64] (REVERSE SENSE)
s23Contig2638_14	534	Nemve191440	532	5	1	7e-67,	640	0.317490494296578	14	531	8	0.322393822393822	0	12	519	18	0.328740157480315	0	[1665 - 64] (REVERSE SENSE)
s23Contig2638_14	534	Nemve237354	541	6	1	1e-62,	603	0.290630975143403	14	531	5	0.293436293436293	0	8	520	10	0.296296296296296	0	[1665 - 64] (REVERSE SENSE)
s23Contig2638_14	534	Nemve124119	487	7	1	8e-59,	570	0.306042884990253	27	531	8	0.310891089108911	0	1	482	31	0.325726141078838	0	[1665 - 64] (REVERSE SENSE)
s23Contig2638_14	534	Nemve244189	543	8	1	6e-58,	563	0.275929549902153	28	534	4	0.27810650887574	0	31	527	14	0.283702213279678	0	[1665 - 64] (REVERSE SENSE)
s23Contig2638_14	534	Nemve109595	504	9	1	5e-57,	555	0.291242362525458	58	531	17	0.30168776371308	0	1	481	10	0.297297297297297	0	[1665 - 64] (REVERSE SENSE)
s23Contig2638_14	534	Nemve160314	534	10	1	1e-48,	482	0.288702928870293	28	493	12	0.296137339055794	0	23	486	14	0.297413793103448	0	[1665 - 64] (REVERSE SENSE)
s23Contig2638_14	534	Nemve146208	457	11	1	2e-48,	480	0.299781181619256	81	531	6	0.303769401330377	0	14	452	18	0.312072892938497	0	[1665 - 64] (REVERSE SENSE)
s23Contig2638_14	534	Nemve247897	497	12	1	4e-37,	383	0.251046025104602	14	478	13	0.258064516129032	0	8	450	35	0.270880361173815	0	[1665 - 64] (REVERSE SENSE)
s23Contig2660_1	134	Nemve228868	584	1	1	3e-52,	506	0.646616541353383	1	133	0	0.646616541353383	0	430	560	2	0.656488549618321	0	[2 - 403]
s23Contig2674_25	812	Nemve242502	1752	1	1	4e-70,	670	0.55440414507772	91	283	0	0.55440414507772	0	1012	1204	0	0.55440414507772	0	[3984 - 1549] (REVERSE SENSE)
s23Contig2686_6	128	Nemve246818	123	1	1	1e-32,	336	0.566666666666667	7	126	0	0.566666666666667	0	2	121	0	0.566666666666667	0	[405 - 22] (REVERSE SENSE)
s23Contig2691_2	211	Nemve115016	395	1	1	2e-88,	821	0.700934579439252	1	209	5	0.717703349282297	0	149	362	0	0.700934579439252	0	[2 - 634]
s23Contig2691_2	211	Nemve144802	255	2	1	1e-87,	815	0.700934579439252	1	209	5	0.717703349282297	0	9	222	0	0.700934579439252	0	[2 - 634]
s23Contig2693_8	1160	Nemve94893	1006	1	1	0.0,	2794	0.546401515151515	173	1160	68	0.584008097165992	0	1	1006	50	0.573558648111332	0	[2 - 3481]
s23Contig2694_1	205	Nemve174469	590	1	1	1e-60,	582	0.568720379146919	1	203	8	0.591133004926108	0	145	354	1	0.571428571428571	0	[1 - 615]
s23Contig2704_4	238	Nemve89518	173	1	1	4e-51,	500	0.71875	61	188	0	0.71875	0	1	126	2	0.73015873015873	0	[1 - 714]
s23Contig2712_2	754	Nemve180316	735	1	1	0.0,	3360	0.824489795918367	20	754	0	0.824489795918367	0	1	735	0	0.824489795918367	0	[1 - 2262]
s23Contig2733_2	363	Nemve241997	1157	1	1	0.0,	1676	0.851239669421488	1	363	0	0.851239669421488	0	8	370	0	0.851239669421488	0	[2 - 1090]
s23Contig2734_9	372	Nemve241392	552	1	1	2e-79,	747	0.4	1	372	3	0.403225806451613	0	159	533	0	0.4	0	[1117 - 2] (REVERSE SENSE)
s23Contig2734_9	372	Nemve241391	507	2	1	4e-64,	614	0.338753387533875	4	372	0	0.338753387533875	0	114	480	2	0.340599455040872	0	[1117 - 2] (REVERSE SENSE)
s23Contig2734_9	372	Nemve96724	395	3	1	2e-56,	548	0.303523035230352	4	372	0	0.303523035230352	0	9	374	3	0.306010928961749	0	[1117 - 2] (REVERSE SENSE)
s23Contig2734_9	372	Nemve222356	585	4	1	5e-45,	450	0.315789473684211	38	360	0	0.315789473684211	0	57	377	2	0.317757009345794	0	[1117 - 2] (REVERSE SENSE)
s23Contig2734_9	372	Nemve60758	366	5	1	2e-31,	332	0.271386430678466	38	372	4	0.274626865671642	0	32	357	13	0.282208588957055	0	[1117 - 2] (REVERSE SENSE)
s23Contig2746_6	304	Nemve35771	285	1	1	4e-69,	657	0.450171821305842	14	303	1	0.451724137931034	0	1	281	10	0.466192170818505	0	[912 - 1] (REVERSE SENSE)
s23Contig2746_6	304	Nemve199886	186	2	1	5e-40,	406	0.458823529411765	134	303	0	0.458823529411765	0	4	171	2	0.464285714285714	0	[912 - 1] (REVERSE SENSE)
s23Contig2747_2	274	Nemve216259	252	1	1	1e-52,	514	0.423236514522822	47	274	13	0.447368421052632	0	5	244	1	0.425	0	[3 - 824]
s23Contig2747_2	274	Nemve216499	300	2	1	6e-49,	482	0.4149377593361	47	274	13	0.43859649122807	0	5	244	1	0.416666666666667	0	[3 - 824]
s23Contig2747_2	274	Nemve225217	273	3	1	2e-47,	468	0.397810218978102	17	274	16	0.422480620155039	0	1	264	10	0.412878787878788	0	[3 - 824]
s23Contig2747_2	274	Nemve216498	299	4	1	6e-44,	439	0.407079646017699	47	259	13	0.431924882629108	0	5	229	1	0.408888888888889	0	[3 - 824]
s23Contig2747_2	274	Nemve223279	356	5	1	4e-43,	431	0.394067796610169	23	245	13	0.417040358744395	0	116	350	1	0.395744680851064	0	[3 - 824]
s23Contig2747_2	274	Nemve216264	219	6	1	3e-42,	425	0.40952380952381	47	245	11	0.4321608040201	0	5	213	1	0.411483253588517	0	[3 - 824]
s23Contig2747_2	274	Nemve223883	263	7	1	9e-40,	403	0.380165289256198	17	250	8	0.393162393162393	0	1	233	9	0.394849785407725	0	[3 - 824]
s23Contig2747_2	274	Nemve198132	506	8	1	2e-39,	400	0.395744680851064	23	250	7	0.407894736842105	0	268	493	9	0.411504424778761	0	[3 - 824]
s23Contig2747_2	274	Nemve198132	506	8	2	4e-34,	355	0.493421052631579	138	274	15	0.547445255474453	0	116	266	1	0.496688741721854	0	[3 - 824]
s23Contig2747_2	274	Nemve201513	337	9	1	5e-39,	397	0.369649805447471	17	266	7	0.38	0	14	265	5	0.376984126984127	0	[3 - 824]
s23Contig2747_2	274	Nemve197971	356	10	1	2e-37,	383	0.384279475982533	67	274	21	0.423076923076923	0	67	293	2	0.387665198237885	0	[3 - 824]
s23Contig2747_2	274	Nemve210976	690	11	1	3e-34,	355	0.376744186046512	45	245	14	0.402985074626866	0	247	461	0	0.376744186046512	0	[3 - 824]
s23Contig2754_9	391	Nemve124567	380	1	1	1e-105,	972	0.493438320209974	15	390	5	0.5	0	1	379	2	0.496042216358839	0	[1260 - 88] (REVERSE SENSE)
s23Contig2754_9	391	Nemve236002	507	2	1	1e-100,	930	0.44559585492228	5	390	0	0.44559585492228	0	122	507	0	0.44559585492228	0	[1260 - 88] (REVERSE SENSE)
s23Contig2754_9	391	Nemve180149	498	3	1	1e-100,	930	0.466494845360825	5	390	2	0.468911917098446	0	111	498	0	0.466494845360825	0	[1260 - 88] (REVERSE SENSE)
s23Contig2754_9	391	Nemve101105	472	4	1	3e-94,	875	0.432642487046632	5	390	0	0.432642487046632	0	87	472	0	0.432642487046632	0	[1260 - 88] (REVERSE SENSE)
s23Contig2754_9	391	Nemve101023	472	5	1	9e-94,	871	0.430051813471503	5	390	0	0.430051813471503	0	87	472	0	0.430051813471503	0	[1260 - 88] (REVERSE SENSE)
s23Contig2754_9	391	Nemve113799	505	6	1	8e-85,	793	0.41343669250646	5	391	0	0.41343669250646	0	114	500	0	0.41343669250646	0	[1260 - 88] (REVERSE SENSE)
s23Contig2754_9	391	Nemve11772	450	7	1	2e-78,	737	0.381201044386423	1	383	0	0.381201044386423	0	77	450	9	0.390374331550802	0	[1260 - 88] (REVERSE SENSE)
s23Contig2754_9	391	Nemve194035	465	8	1	2e-51,	506	0.350974930362117	6	364	0	0.350974930362117	0	92	447	3	0.353932584269663	0	[1260 - 88] (REVERSE SENSE)
s23Contig2754_9	391	Nemve129215	472	9	1	6e-43,	432	0.327635327635328	20	361	9	0.33625730994152	0	125	472	3	0.330459770114943	0	[1260 - 88] (REVERSE SENSE)
s23Contig2754_9	391	Nemve233531	470	10	1	3e-42,	426	0.308571428571429	20	361	8	0.315789473684211	0	91	438	2	0.310344827586207	0	[1260 - 88] (REVERSE SENSE)
s23Contig2754_9	391	Nemve89564	459	11	1	2e-40,	411	0.296495956873315	25	385	10	0.304709141274238	0	87	447	10	0.304709141274238	0	[1260 - 88] (REVERSE SENSE)
s23Contig2754_9	391	Nemve176140	481	12	1	3e-40,	409	0.304020100502513	12	390	19	0.319261213720317	0	104	481	20	0.32010582010582	0	[1260 - 88] (REVERSE SENSE)
s23Contig2754_9	391	Nemve142057	364	13	1	3e-39,	401	0.297142857142857	21	361	9	0.304985337243402	0	1	346	4	0.300578034682081	0	[1260 - 88] (REVERSE SENSE)
s23Contig2754_9	391	Nemve190607	512	14	1	5e-37,	381	0.266497461928934	24	390	27	0.286103542234332	0	130	512	11	0.274151436031332	0	[1260 - 88] (REVERSE SENSE)
s23Contig2754_9	391	Nemve890	455	15	1	5e-37,	381	0.280112044817927	20	365	11	0.289017341040462	0	105	447	14	0.291545189504373	0	[1260 - 88] (REVERSE SENSE)
s23Contig2754_9	391	Nemve181495	510	16	1	4e-36,	374	0.281653746770026	21	390	17	0.294594594594595	0	130	510	6	0.286089238845144	0	[1260 - 88] (REVERSE SENSE)
s23Contig2754_9	391	Nemve176175	498	17	1	5e-36,	372	0.268096514745308	20	383	9	0.274725274725275	0	126	491	7	0.273224043715847	0	[1260 - 88] (REVERSE SENSE)
s23Contig2754_9	391	Nemve32845	414	18	1	9e-36,	370	0.28	25	388	11	0.288461538461538	0	38	402	10	0.287671232876712	0	[1260 - 88] (REVERSE SENSE)
s23Contig2754_9	391	Nemve136068	441	19	1	2e-33,	351	0.291989664082687	16	391	11	0.300531914893617	0	67	438	15	0.303763440860215	0	[1260 - 88] (REVERSE SENSE)
s23Contig2754_9	391	Nemve122064	490	20	1	2e-33,	351	0.272479564032698	21	373	14	0.28328611898017	0	110	470	6	0.277008310249307	0	[1260 - 88] (REVERSE SENSE)
s23Contig2754_9	391	Nemve120897	499	21	1	4e-32,	338	0.25	22	390	39	0.276422764227642	0	100	499	8	0.255	0	[1260 - 88] (REVERSE SENSE)
s23Contig2754_9	391	Nemve219163	481	22	1	3e-31,	331	0.289693593314763	16	361	13	0.300578034682081	0	113	450	21	0.307692307692308	0	[1260 - 88] (REVERSE SENSE)
s23Contig2757_2	105	Nemve184407	631	1	1	5e-42,	416	0.695238095238095	1	105	0	0.695238095238095	0	320	424	0	0.695238095238095	0	[315 - 1] (REVERSE SENSE)
s23Contig2758_5	344	Nemve59063	98	1	1	3e-36,	373	0.8375	107	186	0	0.8375	0	1	80	0	0.8375	0	[1 - 1032]
s23Contig2758_5	344	Nemve39596	97	2	1	3e-35,	365	0.842105263157895	107	182	0	0.842105263157895	0	1	76	0	0.842105263157895	0	[1 - 1032]
s23Contig2780_2	318	Nemve237291	351	1	1	2e-40,	409	0.350993377483444	2	299	4	0.355704697986577	0	43	319	25	0.382671480144404	0	[2 - 955]
s23Contig2793_3	170	Nemve100352	618	1	1	1e-52,	510	0.576687116564417	4	164	2	0.583850931677019	0	451	611	2	0.583850931677019	0	[3 - 512]
s23Contig2800_4	373	Nemve207840	482	1	1	1e-52,	515	0.445945945945946	137	356	2	0.45	0	180	400	1	0.447963800904977	0	[1 - 1119]
s23Contig2800_4	373	Nemve209947	862	2	1	5e-38,	390	0.349593495934959	130	372	3	0.353909465020576	0	199	444	0	0.349593495934959	0	[1 - 1119]
s23Contig2815_2	256	Nemve116534	372	1	1	5e-63,	603	0.756756756756757	1	148	0	0.756756756756757	0	225	372	0	0.756756756756757	0	[3 - 770]
s23Contig2815_2	256	Nemve51665	386	2	1	4e-48,	474	0.624161073825503	1	149	0	0.624161073825503	0	233	379	2	0.63265306122449	0	[3 - 770]
s23Contig2815_2	256	Nemve189854	436	3	1	5e-46,	456	0.640522875816993	1	153	0	0.640522875816993	0	282	432	2	0.649006622516556	0	[3 - 770]
s23Contig2815_2	256	Nemve109242	418	4	1	2e-43,	434	0.562913907284768	1	151	0	0.562913907284768	0	262	410	2	0.570469798657718	0	[3 - 770]
s23Contig2815_2	256	Nemve23227	380	5	1	2e-42,	425	0.705882352941177	29	147	0	0.705882352941177	0	262	380	0	0.705882352941177	0	[3 - 770]
s23Contig2815_2	256	Nemve21645	377	6	1	4e-41,	415	0.653225806451613	33	154	2	0.663934426229508	0	256	375	4	0.675	0	[3 - 770]
s23Contig2815_2	256	Nemve206803	478	7	1	9e-39,	394	0.574324324324324	1	148	0	0.574324324324324	0	245	388	4	0.590277777777778	0	[3 - 770]
s23Contig2815_2	256	Nemve12053	357	8	1	6e-38,	387	0.542483660130719	1	153	0	0.542483660130719	0	210	357	5	0.560810810810811	0	[3 - 770]
s23Contig2815_2	256	Nemve135889	491	9	1	5e-36,	370	0.58974358974359	29	145	0	0.58974358974359	0	290	405	1	0.594827586206897	0	[3 - 770]
s23Contig2815_2	256	Nemve21646	403	10	1	1e-34,	358	0.621848739495798	33	151	0	0.621848739495798	0	277	394	1	0.627118644067797	0	[3 - 770]
s23Contig2815_2	256	Nemve85267	429	11	1	1e-33,	350	0.575	30	149	0	0.575	0	303	421	1	0.579831932773109	0	[3 - 770]
s23Contig2815_2	256	Nemve212573	393	12	1	2e-32,	340	0.458904109589041	1	145	1	0.462068965517241	0	244	385	4	0.471830985915493	0	[3 - 770]
s23Contig2850_7	139	Nemve139284	141	1	1	9e-34,	347	0.435714285714286	1	138	2	0.442028985507246	0	1	140	0	0.435714285714286	0	[419 - 3] (REVERSE SENSE)
s23Contig2858_4	108	Nemve181382	287	1	1	2e-38,	385	0.62037037037037	1	108	0	0.62037037037037	0	54	161	0	0.62037037037037	0	[3 - 326]
s23Contig2862_2	129	Nemve211951	341	1	1	4e-35,	358	0.516393442622951	1	122	0	0.516393442622951	0	221	341	1	0.520661157024793	0	[612 - 226] (REVERSE SENSE)
s23Contig2870_4	193	Nemve137645	373	1	1	7e-84,	781	0.740932642487047	1	193	0	0.740932642487047	0	180	372	0	0.740932642487047	0	[661 - 83] (REVERSE SENSE)
s23Contig2873_3	199	Nemve207057	209	1	1	1e-58,	564	0.571428571428571	20	199	2	0.577777777777778	0	28	209	0	0.571428571428571	0	[598 - 2] (REVERSE SENSE)
s23Contig2873_3	199	Nemve220626	133	2	1	4e-52,	508	0.691729323308271	68	199	1	0.696969696969697	0	1	133	0	0.691729323308271	0	[598 - 2] (REVERSE SENSE)
s23Contig2875_13	360	Nemve139527	652	1	1	6e-38,	388	0.343629343629344	5	258	5	0.350393700787402	0	44	290	12	0.360323886639676	0	[1080 - 1] (REVERSE SENSE)
s23Contig2891_11	366	Nemve202514	364	1	1	4e-60,	580	0.426666666666667	49	361	62	0.511182108626198	0	1	364	11	0.43956043956044	0	[1348 - 251] (REVERSE SENSE)
s23Contig2894_6	142	Nemve108246	189	1	1	4e-42,	419	0.550724637681159	1	138	0	0.550724637681159	0	58	189	6	0.575757575757576	0	[538 - 113] (REVERSE SENSE)
s23Contig2894_6	142	Nemve142236	189	2	1	7e-42,	417	0.550724637681159	1	138	0	0.550724637681159	0	58	189	6	0.575757575757576	0	[538 - 113] (REVERSE SENSE)
s23Contig2894_6	142	Nemve64699	193	3	1	2e-37,	379	0.551470588235294	1	136	0	0.551470588235294	0	62	193	4	0.568181818181818	0	[538 - 113] (REVERSE SENSE)
s23Contig2894_6	142	Nemve88827	164	4	1	2e-37,	379	0.560283687943262	1	137	4	0.576642335766423	0	30	164	6	0.585185185185185	0	[538 - 113] (REVERSE SENSE)
s23Contig2894_6	142	Nemve85625	166	5	1	2e-33,	344	0.482014388489209	1	137	2	0.489051094890511	0	31	166	3	0.492647058823529	0	[538 - 113] (REVERSE SENSE)
s23Contig2894_6	142	Nemve45056	157	6	1	5e-33,	340	0.532374100719424	1	136	3	0.544117647058823	0	24	157	5	0.552238805970149	0	[538 - 113] (REVERSE SENSE)
s23Contig2909_6	556	Nemve10129	1060	1	1	1e-84,	794	0.35812133072407	26	520	16	0.36969696969697	0	509	1012	7	0.363095238095238	0	[1 - 1668]
s23Contig2909_6	556	Nemve115237	1084	2	1	3e-80,	755	0.370449678800857	25	477	14	0.381898454746137	0	530	993	3	0.372844827586207	0	[1 - 1668]
s23Contig2909_6	556	Nemve50157	1146	3	1	3e-75,	712	0.357601713062098	31	455	42	0.392941176470588	0	523	983	6	0.362255965292842	0	[1 - 1668]
s23Contig2909_6	556	Nemve106065	1257	4	1	3e-70,	669	0.349785407725322	20	446	39	0.381733021077283	0	704	1165	4	0.352813852813853	0	[1 - 1668]
s23Contig2909_6	556	Nemve10112	1028	5	1	1e-51,	509	0.331564986737401	28	402	2	0.333333333333333	0	499	867	8	0.338753387533875	0	[1 - 1668]
s23Contig2909_6	556	Nemve115155	252	6	1	2e-31,	335	0.390134529147982	262	477	7	0.402777777777778	0	2	220	4	0.397260273972603	0	[1 - 1668]
s23Contig2910_3	228	Nemve247787	225	1	1	3e-88,	820	0.689189189189189	7	228	0	0.689189189189189	0	4	225	0	0.689189189189189	0	[1 - 684]
s23Contig2910_3	228	Nemve154593	120	2	1	2e-39,	399	0.658333333333333	109	228	0	0.658333333333333	0	1	120	0	0.658333333333333	0	[1 - 684]
s23Contig2923_1	114	Nemve95565	507	1	1	3e-38,	383	0.652542372881356	1	114	4	0.675438596491228	0	158	274	1	0.658119658119658	0	[3 - 344]
s23Contig2923_1	114	Nemve89183	506	2	1	3e-37,	375	0.610619469026549	2	114	0	0.610619469026549	0	163	274	1	0.616071428571429	0	[3 - 344]
s23Contig2925_9	353	Nemve181209	906	1	1	1e-127,	1160	0.603351955307263	1	353	5	0.611898016997167	0	97	450	4	0.610169491525424	0	[1060 - 2] (REVERSE SENSE)
s23Contig2936_1	301	Nemve205382	701	1	1	1e-37,	386	0.315436241610738	17	301	13	0.329824561403509	0	171	459	9	0.325259515570934	0	[1 - 903]
s23Contig2938_6	521	Nemve239891	1463	1	1	1e-124,	1138	0.447876447876448	1	511	7	0.454011741682975	0	959	1459	17	0.463073852295409	0	[3 - 1565]
s23Contig2955_15	525	Nemve12480	370	1	1	1e-127,	1158	0.868525896414343	1	249	2	0.875502008032129	0	108	356	2	0.875502008032129	0	[1991 - 417] (REVERSE SENSE)
s23Contig2974_21	889	Nemve161221	911	1	1	7e-60,	582	0.294425087108014	386	882	77	0.340040241448692	0	298	853	18	0.303956834532374	0	[2673 - 7] (REVERSE SENSE)
s23Contig2974_21	889	Nemve226879	1022	2	1	4e-58,	567	0.318658280922432	384	844	16	0.329718004338395	0	142	583	35	0.343891402714932	0	[2673 - 7] (REVERSE SENSE)
s23Contig2974_21	889	Nemve83656	1002	3	1	5e-57,	557	0.291044776119403	377	857	55	0.324324324324324	0	15	513	37	0.312625250501002	0	[2673 - 7] (REVERSE SENSE)
s23Contig2974_21	889	Nemve178940	1552	4	1	6e-56,	548	0.301707779886148	384	877	33	0.321862348178138	0	644	1146	24	0.31610337972167	0	[2673 - 7] (REVERSE SENSE)
s23Contig2974_21	889	Nemve169525	1872	5	1	2e-55,	543	0.299307958477509	364	884	57	0.332053742802303	0	1262	1820	19	0.309481216457961	0	[2673 - 7] (REVERSE SENSE)
s23Contig2974_21	889	Nemve229706	824	6	1	8e-54,	529	0.292490118577075	384	853	36	0.314893617021277	0	256	726	35	0.314225053078556	0	[2673 - 7] (REVERSE SENSE)
s23Contig2974_21	889	Nemve30104	1360	7	1	3e-53,	525	0.323170731707317	386	842	35	0.347921225382932	0	229	682	38	0.350220264317181	0	[2673 - 7] (REVERSE SENSE)
s23Contig2974_21	889	Nemve50041	1492	8	1	1e-50,	501	0.308151093439364	385	864	23	0.322916666666667	0	390	853	39	0.334051724137931	0	[2673 - 7] (REVERSE SENSE)
s23Contig2974_21	889	Nemve135257	863	9	1	3e-45,	455	0.285714285714286	386	840	14	0.294505494505495	0	16	450	34	0.308045977011494	0	[2673 - 7] (REVERSE SENSE)
s23Contig2974_21	889	Nemve171328	756	10	1	8e-43,	435	0.278368794326241	386	886	63	0.313373253493014	0	152	682	33	0.295668549905838	0	[2673 - 7] (REVERSE SENSE)
s23Contig2974_21	889	Nemve111040	1128	11	1	2e-35,	371	0.320987654320988	376	686	13	0.334405144694534	0	28	324	27	0.35016835016835	0	[2673 - 7] (REVERSE SENSE)
s23Contig2974_21	889	Nemve238634	1429	12	1	7e-34,	357	0.335640138408304	379	640	27	0.370229007633588	0	496	770	14	0.352727272727273	0	[2673 - 7] (REVERSE SENSE)
s23Contig2985_10	192	Nemve87644	292	1	1	2e-75,	708	0.671875	1	192	0	0.671875	0	101	292	0	0.671875	0	[1671 - 1096] (REVERSE SENSE)
s23Contig2993_1	110	Nemve246296	412	1	1	4e-37,	374	0.618181818181818	1	110	0	0.618181818181818	0	274	381	2	0.62962962962963	0	[2 - 331]
s23Contig2994_2	392	Nemve243354	432	1	1	1e-125,	1142	0.522077922077922	1	383	2	0.524804177545692	0	40	423	1	0.5234375	0	[2 - 1177]
s23Contig2994_2	392	Nemve167335	384	2	1	1e-120,	1097	0.507978723404255	10	383	2	0.510695187165775	0	1	375	1	0.509333333333333	0	[2 - 1177]
s23Contig2994_2	392	Nemve118781	385	3	1	3e-76,	719	0.349081364829396	7	386	1	0.35	0	8	384	4	0.352785145888594	0	[2 - 1177]
s23Contig2994_2	392	Nemve170739	438	4	1	3e-64,	616	0.329896907216495	2	387	2	0.33160621761658	0	41	425	3	0.332467532467532	0	[2 - 1177]
s23Contig2994_2	392	Nemve136707	227	5	1	1e-40,	412	0.374468085106383	23	257	0	0.374468085106383	0	1	225	10	0.391111111111111	0	[2 - 1177]
s23Contig2994_2	392	Nemve118796	230	6	1	1e-38,	396	0.334801762114537	7	233	0	0.334801762114537	0	8	230	4	0.340807174887892	0	[2 - 1177]
s23Contig2994_2	392	Nemve122521	337	7	1	8e-34,	353	0.288515406162465	26	373	9	0.295977011494253	0	4	337	23	0.308383233532934	0	[2 - 1177]
s23Contig3000_24	368	Nemve210850	866	1	1	7e-38,	388	0.4375	210	368	1	0.440251572327044	0	471	630	0	0.4375	0	[1105 - 2] (REVERSE SENSE)
s23Contig3005_1	103	Nemve183701	476	1	1	1e-31,	326	0.628865979381443	7	103	0	0.628865979381443	0	303	399	0	0.628865979381443	0	[3 - 311]
s23Contig3007_3	424	Nemve239170	460	1	1	1e-125,	1140	0.5	5	410	24	0.529556650246305	0	23	448	4	0.504694835680751	0	[3 - 1274]
s23Contig3009_10	276	Nemve85505	273	1	1	6e-52,	508	0.38768115942029	4	275	4	0.393382352941176	0	5	272	8	0.399253731343284	0	[829 - 2] (REVERSE SENSE)
s23Contig3009_10	276	Nemve104385	271	2	1	9e-52,	506	0.390681003584229	3	276	5	0.397810218978102	0	3	266	15	0.412878787878788	0	[829 - 2] (REVERSE SENSE)
s23Contig3009_10	276	Nemve120549	845	3	1	2e-40,	408	0.350553505535055	4	269	5	0.357142857142857	0	577	839	8	0.361216730038023	0	[829 - 2] (REVERSE SENSE)
s23Contig3009_10	276	Nemve241948	324	4	1	3e-35,	365	0.334519572953737	4	272	12	0.349442379182156	0	24	275	29	0.373015873015873	0	[829 - 2] (REVERSE SENSE)
s23Contig3009_10	276	Nemve223498	274	5	1	7e-33,	343	0.38150289017341	41	211	2	0.385964912280702	0	77	245	4	0.390532544378698	0	[829 - 2] (REVERSE SENSE)
s23Contig3009_10	276	Nemve135318	394	6	1	2e-32,	340	0.323529411764706	4	272	3	0.327137546468401	0	11	261	21	0.350597609561753	0	[829 - 2] (REVERSE SENSE)
s23Contig3011_3	287	Nemve127396	249	1	1	1e-71,	679	0.531645569620253	41	277	0	0.531645569620253	0	1	236	1	0.533898305084746	0	[1 - 861]
s23Contig3022_3	267	Nemve122106	707	1	1	5e-46,	457	0.351063829787234	1	265	17	0.373584905660377	0	212	472	21	0.379310344827586	0	[803 - 3] (REVERSE SENSE)
s23Contig3025_22	543	Nemve61581	292	1	1	2e-36,	377	0.339285714285714	58	334	3	0.342960288808664	0	14	292	1	0.340501792114695	0	[1630 - 2] (REVERSE SENSE)
s23Contig3025_22	543	Nemve61581	292	1	2	2e-34,	359	0.308219178082192	7	295	3	0.311418685121107	0	2	292	1	0.309278350515464	0	[1630 - 2] (REVERSE SENSE)
s23Contig3025_22	543	Nemve237480	354	2	1	5e-36,	374	0.333333333333333	91	336	6	0.341463414634146	0	57	308	0	0.333333333333333	0	[1630 - 2] (REVERSE SENSE)
s23Contig3025_22	543	Nemve237480	354	2	2	6e-32,	338	0.303448275862069	57	335	11	0.315412186379928	0	65	351	3	0.306620209059233	0	[1630 - 2] (REVERSE SENSE)
s23Contig3025_22	543	Nemve94209	273	3	1	2e-31,	333	0.333333333333333	70	334	11	0.347169811320755	0	1	272	4	0.338235294117647	0	[1630 - 2] (REVERSE SENSE)
s23Contig3029_1	146	Nemve162389	454	1	1	6e-34,	349	0.503759398496241	1	133	0	0.503759398496241	0	292	424	0	0.503759398496241	0	[2 - 439]
s23Contig3038_2	143	Nemve179476	523	1	1	4e-64,	609	0.755244755244755	1	143	0	0.755244755244755	0	183	325	0	0.755244755244755	0	[2 - 430]
s23Contig3038_2	143	Nemve181421	494	2	1	3e-57,	550	0.692307692307692	1	143	0	0.692307692307692	0	155	297	0	0.692307692307692	0	[2 - 430]
s23Contig3038_2	143	Nemve245626	460	3	1	1e-54,	527	0.678321678321678	1	143	0	0.678321678321678	0	148	290	0	0.678321678321678	0	[2 - 430]
s23Contig3038_2	143	Nemve231413	405	4	1	4e-45,	445	0.583333333333333	1	143	1	0.587412587412587	0	65	208	0	0.583333333333333	0	[2 - 430]
s23Contig3038_2	143	Nemve200699	874	5	1	1e-44,	441	0.552447552447552	1	143	0	0.552447552447552	0	537	679	0	0.552447552447552	0	[2 - 430]
s23Contig3038_2	143	Nemve235302	847	6	1	5e-39,	393	0.545454545454545	1	143	0	0.545454545454545	0	188	328	2	0.553191489361702	0	[2 - 430]
s23Contig3038_2	143	Nemve192075	465	7	1	8e-32,	330	0.475524475524476	1	143	0	0.475524475524476	0	120	260	2	0.482269503546099	0	[2 - 430]
s23Contig3038_2	143	Nemve89632	486	8	1	2e-31,	326	0.448979591836735	1	143	4	0.461538461538462	0	141	285	2	0.455172413793103	0	[2 - 430]
s23Contig3049_31	810	Nemve30005	4412	1	1	2e-41,	421	0.25098814229249	63	557	11	0.256565656565657	0	2001	2461	45	0.275488069414317	0	[2431 - 2] (REVERSE SENSE)
s23Contig3055_2	104	Nemve135617	373	1	1	4e-36,	366	0.628571428571429	1	104	1	0.634615384615385	0	238	342	0	0.628571428571429	0	[314 - 3] (REVERSE SENSE)
s23Contig3056_5	169	Nemve122656	737	1	1	3e-56,	543	0.814516129032258	1	124	0	0.814516129032258	0	614	737	0	0.814516129032258	0	[509 - 3] (REVERSE SENSE)
s23Contig3056_5	169	Nemve239709	923	2	1	2e-50,	492	0.546583850931677	7	167	0	0.546583850931677	0	724	884	0	0.546583850931677	0	[509 - 3] (REVERSE SENSE)
s23Contig3056_5	169	Nemve91794	837	3	1	4e-46,	455	0.49685534591195	4	162	0	0.49685534591195	0	636	794	0	0.49685534591195	0	[509 - 3] (REVERSE SENSE)
s23Contig3068_3	155	Nemve130243	232	1	1	8e-43,	426	0.606060606060606	24	155	0	0.606060606060606	0	3	134	0	0.606060606060606	0	[1 - 465]
s23Contig3068_3	155	Nemve201033	700	2	1	6e-39,	392	0.466666666666667	6	155	0	0.466666666666667	0	11	160	0	0.466666666666667	0	[1 - 465]
s23Contig3068_3	155	Nemve24565	269	3	1	8e-39,	391	0.564516129032258	32	155	0	0.564516129032258	0	1	124	0	0.564516129032258	0	[1 - 465]
s23Contig3070_1	276	Nemve240370	270	1	1	2e-57,	555	0.444029850746269	4	271	0	0.444029850746269	0	3	264	6	0.454198473282443	0	[3 - 830]
s23Contig3082_7	360	Nemve11764	327	1	1	3e-77,	727	0.640552995391705	129	341	4	0.652582159624413	0	1	216	1	0.643518518518518	0	[1081 - 2] (REVERSE SENSE)
s23Contig3082_7	360	Nemve135488	118	2	1	4e-44,	442	0.661016949152542	15	132	0	0.661016949152542	0	1	118	0	0.661016949152542	0	[1081 - 2] (REVERSE SENSE)
s23Contig3082_7	360	Nemve4359	118	3	1	4e-44,	442	0.661016949152542	15	132	0	0.661016949152542	0	1	118	0	0.661016949152542	0	[1081 - 2] (REVERSE SENSE)
s23Contig3082_7	360	Nemve108828	462	4	1	3e-36,	374	0.371212121212121	2	256	9	0.384313725490196	0	59	313	9	0.384313725490196	0	[1081 - 2] (REVERSE SENSE)
s23Contig3082_7	360	Nemve221254	680	5	1	3e-34,	357	0.332142857142857	19	268	30	0.372	0	33	310	2	0.334532374100719	0	[1081 - 2] (REVERSE SENSE)
s23Contig3089_1	159	Nemve244951	428	1	1	4e-63,	600	0.8125	16	159	0	0.8125	0	12	153	2	0.823943661971831	0	[10 - 486]
s23Contig3095_2	160	Nemve248539	196	1	1	1e-34,	356	0.546099290780142	1	141	0	0.546099290780142	0	41	181	0	0.546099290780142	0	[1 - 480]
s23Contig3101_37	1197	Nemve216726	913	1	1	1e-172,	1548	0.36896197327852	67	1035	4	0.370485036119711	0	55	877	150	0.436208991494532	0	[3592 - 2] (REVERSE SENSE)
s23Contig3101_37	1197	Nemve30088	1108	2	1	3e-98,	913	0.285977859778598	68	1114	37	0.296084049665712	0	75	1059	99	0.314720812182741	0	[3592 - 2] (REVERSE SENSE)
s23Contig3101_37	1197	Nemve189883	1182	3	1	4e-76,	723	0.342155009451796	668	1180	16	0.352826510721248	0	697	1171	54	0.381052631578947	0	[3592 - 2] (REVERSE SENSE)
s23Contig3101_37	1197	Nemve54544	185	4	1	4e-57,	559	0.564356435643564	876	1077	0	0.564356435643564	0	5	185	21	0.629834254143646	0	[3592 - 2] (REVERSE SENSE)
s23Contig3101_37	1197	Nemve94184	134	5	1	5e-34,	360	0.660377358490566	998	1103	0	0.660377358490566	0	26	131	0	0.660377358490566	0	[3592 - 2] (REVERSE SENSE)
s23Contig3116_5	136	Nemve105436	381	1	1	3e-57,	549	0.7	1	136	4	0.720588235294118	0	139	278	0	0.7	0	[410 - 3] (REVERSE SENSE)
s23Contig3117_4	153	Nemve81508	149	1	1	3e-42,	421	0.546052631578947	1	150	2	0.553333333333333	0	1	149	3	0.557046979865772	0	[714 - 256] (REVERSE SENSE)
s23Contig3117_4	153	Nemve63846	163	2	1	2e-38,	387	0.534351145038168	3	133	0	0.534351145038168	0	37	163	4	0.551181102362205	0	[714 - 256] (REVERSE SENSE)
s23Contig3117_4	153	Nemve238222	203	3	1	3e-38,	386	0.483443708609272	8	153	5	0.5	0	48	192	6	0.503448275862069	0	[714 - 256] (REVERSE SENSE)
s23Contig3117_4	153	Nemve81388	130	4	1	4e-38,	385	0.569230769230769	24	150	3	0.582677165354331	0	3	130	2	0.578125	0	[714 - 256] (REVERSE SENSE)
s23Contig3136_5	202	Nemve162389	454	1	1	8e-48,	471	0.45771144278607	2	202	0	0.45771144278607	0	169	369	0	0.45771144278607	0	[607 - 2] (REVERSE SENSE)
s23Contig3147_5	293	Nemve185226	344	1	1	5e-80,	750	0.48780487804878	6	289	3	0.492957746478873	0	38	324	0	0.48780487804878	0	[947 - 69] (REVERSE SENSE)
s23Contig3147_5	293	Nemve123722	317	2	1	2e-76,	720	0.496478873239437	4	285	2	0.5	0	18	300	1	0.498233215547703	0	[947 - 69] (REVERSE SENSE)
s23Contig3147_5	293	Nemve129211	331	3	1	2e-76,	719	0.498281786941581	1	289	2	0.501730103806228	0	24	312	2	0.501730103806228	0	[947 - 69] (REVERSE SENSE)
s23Contig3147_5	293	Nemve127195	296	4	1	6e-76,	715	0.475352112676056	6	289	0	0.475352112676056	0	1	284	0	0.475352112676056	0	[947 - 69] (REVERSE SENSE)
s23Contig3147_5	293	Nemve214506	338	5	1	6e-76,	715	0.48936170212766	4	285	0	0.48936170212766	0	41	321	1	0.491103202846975	0	[947 - 69] (REVERSE SENSE)
s23Contig3147_5	293	Nemve123713	317	6	1	2e-75,	711	0.485915492957746	4	285	2	0.48936170212766	0	18	300	1	0.487632508833922	0	[947 - 69] (REVERSE SENSE)
s23Contig3147_5	293	Nemve123682	291	7	1	3e-74,	700	0.492857142857143	6	285	0	0.492857142857143	0	1	274	6	0.503649635036496	0	[947 - 69] (REVERSE SENSE)
s23Contig3147_5	293	Nemve99318	328	8	1	7e-74,	697	0.469964664310954	6	287	1	0.471631205673759	0	33	315	0	0.469964664310954	0	[947 - 69] (REVERSE SENSE)
s23Contig3147_5	293	Nemve123720	317	9	1	8e-74,	697	0.482394366197183	4	285	2	0.485815602836879	0	18	300	1	0.484098939929329	0	[947 - 69] (REVERSE SENSE)
s23Contig3147_5	293	Nemve177208	321	10	1	5e-73,	690	0.50530035335689	4	285	1	0.50709219858156	0	36	316	2	0.508896797153025	0	[947 - 69] (REVERSE SENSE)
s23Contig3147_5	293	Nemve123699	251	11	1	5e-71,	673	0.559090909090909	4	223	0	0.559090909090909	0	19	238	0	0.559090909090909	0	[947 - 69] (REVERSE SENSE)
s23Contig3147_5	293	Nemve160897	325	12	1	2e-68,	651	0.459183673469388	3	291	5	0.467128027681661	0	25	312	6	0.46875	0	[947 - 69] (REVERSE SENSE)
s23Contig3147_5	293	Nemve83011	252	13	1	4e-62,	596	0.484304932735426	1	223	0	0.484304932735426	0	10	231	1	0.486486486486487	0	[947 - 69] (REVERSE SENSE)
s23Contig3147_5	293	Nemve213829	323	14	1	1e-58,	566	0.409893992932862	6	285	3	0.414285714285714	0	29	309	2	0.412811387900356	0	[947 - 69] (REVERSE SENSE)
s23Contig3147_5	293	Nemve2466	193	15	1	4e-46,	458	0.477386934673367	88	285	1	0.47979797979798	0	1	193	6	0.492227979274611	0	[947 - 69] (REVERSE SENSE)
s23Contig3147_5	293	Nemve16279	142	16	1	4e-42,	423	0.544827586206897	5	149	0	0.544827586206897	0	1	142	3	0.556338028169014	0	[947 - 69] (REVERSE SENSE)
s23Contig3151_4	527	Nemve164111	313	1	1	1e-51,	508	0.734848484848485	396	527	0	0.734848484848485	0	185	313	3	0.751937984496124	0	[1 - 1581]
s23Contig3151_4	527	Nemve164111	313	1	2	5e-42,	426	0.580152671755725	1	127	4	0.598425196850394	0	61	191	0	0.580152671755725	0	[1 - 1581]
s23Contig3164_8	263	Nemve200362	295	1	1	5e-35,	362	0.331658291457286	43	241	0	0.331658291457286	0	6	199	5	0.34020618556701	0	[791 - 3] (REVERSE SENSE)
s23Contig3166_13	407	Nemve232588	420	1	1	8e-36,	371	0.320588235294118	72	388	23	0.34384858044164	0	48	365	22	0.342767295597484	0	[1222 - 2] (REVERSE SENSE)
s23Contig3169_1	180	Nemve20215	964	1	1	2e-51,	502	0.578313253012048	17	180	2	0.585365853658537	0	759	924	0	0.578313253012048	0	[2 - 541]
s23Contig3170_4	440	Nemve97944	236	1	1	2e-66,	635	0.475206611570248	194	434	1	0.477178423236515	0	1	234	8	0.491452991452991	0	[1 - 1320]
s23Contig3170_4	440	Nemve200868	220	2	1	4e-61,	589	0.477064220183486	223	434	6	0.490566037735849	0	3	218	2	0.481481481481481	0	[1 - 1320]
s23Contig3170_4	440	Nemve210516	244	3	1	4e-58,	563	0.448979591836735	193	435	2	0.452674897119342	0	2	238	8	0.464135021097046	0	[1 - 1320]
s23Contig3170_4	440	Nemve236044	291	4	1	9e-45,	448	0.37984496124031	182	434	5	0.387351778656126	0	38	288	7	0.390438247011952	0	[1 - 1320]
s23Contig3170_4	440	Nemve105460	249	5	1	4e-42,	426	0.386454183266932	182	430	2	0.389558232931727	0	4	242	12	0.405857740585774	0	[1 - 1320]
s23Contig3170_4	440	Nemve85993	259	6	1	3e-41,	418	0.360594795539033	182	436	14	0.380392156862745	0	1	258	11	0.375968992248062	0	[1 - 1320]
s23Contig3170_4	440	Nemve229711	261	7	1	9e-39,	396	0.347328244274809	179	437	3	0.351351351351351	0	16	261	16	0.369918699186992	0	[1 - 1320]
s23Contig3170_4	440	Nemve93430	254	8	1	1e-38,	396	0.384030418250951	182	437	7	0.39453125	0	2	253	11	0.400793650793651	0	[1 - 1320]
s23Contig3170_4	440	Nemve170524	299	9	1	1e-37,	386	0.382239382239382	182	436	4	0.388235294117647	0	57	299	16	0.407407407407407	0	[1 - 1320]
s23Contig3170_4	440	Nemve230203	255	10	1	2e-37,	385	0.373015873015873	195	436	10	0.388429752066116	0	13	255	9	0.386831275720165	0	[1 - 1320]
s23Contig3170_4	440	Nemve105548	228	11	1	2e-37,	385	0.380566801619433	194	437	3	0.385245901639344	0	1	228	19	0.412280701754386	0	[1 - 1320]
s23Contig3170_4	440	Nemve85345	240	12	1	3e-37,	384	0.340163934426229	194	430	7	0.350210970464135	0	1	239	5	0.347280334728033	0	[1 - 1320]
s23Contig3170_4	440	Nemve149919	228	13	1	3e-37,	383	0.376518218623482	194	437	3	0.381147540983607	0	1	228	19	0.407894736842105	0	[1 - 1320]
s23Contig3170_4	440	Nemve108942	240	14	1	4e-36,	374	0.352226720647773	195	434	7	0.3625	0	1	240	7	0.3625	0	[1 - 1320]
s23Contig3170_4	440	Nemve124644	230	15	1	1e-35,	370	0.347107438016529	194	430	5	0.354430379746835	0	2	229	14	0.368421052631579	0	[1 - 1320]
s23Contig3170_4	440	Nemve127469	246	16	1	1e-35,	369	0.35408560311284	194	438	12	0.371428571428571	0	1	246	11	0.369918699186992	0	[1 - 1320]
s23Contig3170_4	440	Nemve25219	235	17	1	6e-35,	364	0.352697095435685	194	430	4	0.358649789029536	0	2	232	10	0.367965367965368	0	[1 - 1320]
s23Contig3170_4	440	Nemve124772	261	18	1	7e-35,	363	0.345528455284553	194	436	3	0.349794238683128	0	16	250	11	0.361702127659574	0	[1 - 1320]
s23Contig3170_4	440	Nemve130234	260	19	1	2e-34,	359	0.342629482071713	194	434	10	0.356846473029046	0	1	245	6	0.351020408163265	0	[1 - 1320]
s23Contig3170_4	440	Nemve129447	253	20	1	3e-34,	357	0.329218106995885	193	430	5	0.336134453781513	0	1	237	6	0.337552742616034	0	[1 - 1320]
s23Contig3170_4	440	Nemve83864	251	21	1	5e-34,	356	0.34297520661157	195	430	6	0.351694915254237	0	1	238	4	0.348739495798319	0	[1 - 1320]
s23Contig3170_4	440	Nemve99932	252	22	1	9e-34,	353	0.346456692913386	195	430	18	0.372881355932203	0	1	243	11	0.362139917695473	0	[1 - 1320]
s23Contig3170_4	440	Nemve101093	252	23	1	9e-34,	353	0.345679012345679	194	430	6	0.354430379746835	0	17	245	14	0.366812227074236	0	[1 - 1320]
s23Contig3170_4	440	Nemve109239	240	24	1	2e-33,	351	0.333333333333333	194	436	3	0.337448559670782	0	3	238	10	0.347457627118644	0	[1 - 1320]
s23Contig3170_4	440	Nemve144191	241	25	1	3e-33,	349	0.345381526104418	192	437	3	0.349593495934959	0	4	241	11	0.361344537815126	0	[1 - 1320]
s23Contig3170_4	440	Nemve2158	243	26	1	3e-33,	348	0.3515625	182	434	3	0.355731225296443	0	2	242	15	0.37344398340249	0	[1 - 1320]
s23Contig3170_4	440	Nemve25829	235	27	1	4e-33,	348	0.33195020746888	194	430	4	0.337552742616034	0	2	232	10	0.346320346320346	0	[1 - 1320]
s23Contig3170_4	440	Nemve124911	237	28	1	8e-33,	345	0.334677419354839	194	434	7	0.344398340248963	0	2	234	15	0.356223175965665	0	[1 - 1320]
s23Contig3170_4	440	Nemve110126	235	29	1	8e-33,	345	0.340248962655602	195	432	3	0.34453781512605	0	1	230	11	0.356521739130435	0	[1 - 1320]
s23Contig3170_4	440	Nemve88458	252	30	1	9e-33,	345	0.33206106870229	194	440	15	0.352226720647773	0	1	250	12	0.348	0	[1 - 1320]
s23Contig3170_4	440	Nemve227960	271	31	1	1e-32,	344	0.337254901960784	194	437	11	0.352459016393443	0	31	271	14	0.356846473029046	0	[1 - 1320]
s23Contig3170_4	440	Nemve111870	250	32	1	1e-32,	344	0.304	195	434	10	0.316666666666667	0	1	236	14	0.322033898305085	0	[1 - 1320]
s23Contig3170_4	440	Nemve85362	240	33	1	5e-32,	338	0.345381526104418	194	435	7	0.355371900826446	0	1	240	9	0.358333333333333	0	[1 - 1320]
s23Contig3170_4	440	Nemve1857	290	34	1	8e-32,	337	0.320610687022901	182	434	9	0.33201581027668	0	50	290	21	0.348547717842324	0	[1 - 1320]
s23Contig3170_4	440	Nemve122904	246	35	1	1e-31,	335	0.333333333333333	195	434	6	0.341666666666667	0	1	240	6	0.341666666666667	0	[1 - 1320]
s23Contig3170_4	440	Nemve199428	285	36	1	3e-31,	332	0.34156378600823	194	430	6	0.350210970464135	0	30	258	14	0.362445414847162	0	[1 - 1320]
s23Contig3170_4	440	Nemve140545	247	37	1	3e-31,	332	0.329218106995885	194	432	4	0.334728033472803	0	4	236	10	0.343347639484979	0	[1 - 1320]
s23Contig3170_4	440	Nemve127472	251	38	1	9e-31,	327	0.317796610169492	194	422	7	0.327510917030568	0	4	235	4	0.323275862068966	0	[1 - 1320]
s23Contig3176_11	866	Nemve178696	455	1	1	4e-53,	524	0.310657596371882	433	857	16	0.322352941176471	0	13	437	16	0.322352941176471	0	[3 - 2600]
s23Contig3177_3	317	Nemve138346	1548	1	1	2e-40,	409	0.339393939393939	1	310	20	0.361290322580645	0	651	977	3	0.342507645259939	0	[3 - 953]
s23Contig3180_4	548	Nemve223246	720	1	1	1e-141,	1285	0.471454880294659	1	531	12	0.48210922787194	0	184	717	9	0.47940074906367	0	[3 - 1646]
s23Contig3180_4	548	Nemve217512	720	2	1	1e-141,	1284	0.471454880294659	1	531	12	0.48210922787194	0	184	717	9	0.47940074906367	0	[3 - 1646]
s23Contig3188_4	411	Nemve87709	754	1	1	1e-152,	1374	0.73463687150838	54	411	0	0.73463687150838	0	1	354	4	0.742937853107345	0	[2 - 1234]
s23Contig3192_4	170	Nemve135666	290	1	1	3e-61,	585	0.609467455621302	3	170	1	0.613095238095238	0	122	290	0	0.609467455621302	0	[1 - 510]
s23Contig3214_2	463	Nemve95978	297	1	1	1e-112,	1027	0.623728813559322	101	395	0	0.623728813559322	0	3	297	0	0.623728813559322	0	[3 - 1391]
s23Contig3214_2	463	Nemve213347	358	2	1	1e-30,	328	0.335740072202166	143	395	24	0.367588932806324	0	28	294	10	0.348314606741573	0	[3 - 1391]
s23Contig3217_2	90	Nemve136836	464	1	1	3e-47,	461	0.922222222222222	1	90	0	0.922222222222222	0	73	162	0	0.922222222222222	0	[3 - 272]
s23Contig3219_2	226	Nemve220256	1641	1	1	1e-51,	503	0.456896551724138	1	217	15	0.488479262672811	0	1409	1640	0	0.456896551724138	0	[2 - 679]
s23Contig3219_2	226	Nemve201578	1293	2	1	2e-51,	502	0.459227467811159	1	217	16	0.493087557603687	0	1060	1292	0	0.459227467811159	0	[2 - 679]
s23Contig3219_2	226	Nemve218735	781	3	1	3e-51,	501	0.456896551724138	1	217	15	0.488479262672811	0	345	576	0	0.456896551724138	0	[2 - 679]
s23Contig3219_2	226	Nemve218735	781	3	2	6e-45,	446	0.474747474747475	24	217	4	0.484536082474227	0	583	780	0	0.474747474747475	0	[2 - 679]
s23Contig3219_2	226	Nemve218744	1325	4	1	4e-51,	500	0.448275862068966	1	217	15	0.47926267281106	0	1093	1324	0	0.448275862068966	0	[2 - 679]
s23Contig3219_2	226	Nemve248035	953	5	1	4e-51,	500	0.452586206896552	1	217	15	0.483870967741935	0	721	952	0	0.452586206896552	0	[2 - 679]
s23Contig3219_2	226	Nemve222415	1331	6	1	8e-51,	497	0.452586206896552	1	217	15	0.483870967741935	0	1099	1330	0	0.452586206896552	0	[2 - 679]
s23Contig3219_2	226	Nemve240434	1250	7	1	9e-51,	497	0.45021645021645	1	217	14	0.47926267281106	0	1019	1249	0	0.45021645021645	0	[2 - 679]
s23Contig3219_2	226	Nemve216337	1446	8	1	9e-51,	497	0.452586206896552	1	217	15	0.483870967741935	0	1210	1441	0	0.452586206896552	0	[2 - 679]
s23Contig3219_2	226	Nemve201580	988	9	1	1e-50,	496	0.456896551724138	1	217	15	0.488479262672811	0	744	975	0	0.456896551724138	0	[2 - 679]
s23Contig3219_2	226	Nemve221811	1321	10	1	1e-50,	495	0.448275862068966	1	217	15	0.47926267281106	0	1089	1320	0	0.448275862068966	0	[2 - 679]
s23Contig3219_2	226	Nemve246950	1071	11	1	2e-50,	494	0.456896551724138	1	217	15	0.488479262672811	0	839	1070	0	0.456896551724138	0	[2 - 679]
s23Contig3219_2	226	Nemve222313	1020	12	1	4e-50,	492	0.443965517241379	1	217	15	0.474654377880184	0	788	1019	0	0.443965517241379	0	[2 - 679]
s23Contig3219_2	226	Nemve221985	264	13	1	6e-50,	490	0.448275862068966	1	217	15	0.47926267281106	0	28	259	0	0.448275862068966	0	[2 - 679]
s23Contig3219_2	226	Nemve223650	825	14	1	6e-50,	489	0.456896551724138	1	217	15	0.488479262672811	0	593	824	0	0.456896551724138	0	[2 - 679]
s23Contig3219_2	226	Nemve218739	605	15	1	7e-50,	489	0.445887445887446	1	217	14	0.474654377880184	0	374	604	0	0.445887445887446	0	[2 - 679]
s23Contig3219_2	226	Nemve216339	423	16	1	1e-49,	487	0.518716577540107	34	217	3	0.527173913043478	0	236	422	0	0.518716577540107	0	[2 - 679]
s23Contig3219_2	226	Nemve242448	1194	17	1	1e-48,	479	0.44017094017094	3	217	19	0.47906976744186	0	961	1193	1	0.44206008583691	0	[2 - 679]
s23Contig3219_2	226	Nemve205876	1528	18	1	3e-47,	466	0.435897435897436	3	217	19	0.474418604651163	0	1295	1527	1	0.437768240343348	0	[2 - 679]
s23Contig3219_2	226	Nemve222670	1459	19	1	7e-47,	463	0.431623931623932	3	217	19	0.469767441860465	0	1226	1458	1	0.433476394849785	0	[2 - 679]
s23Contig3219_2	226	Nemve219321	1436	20	1	2e-44,	443	0.543624161073825	70	217	1	0.547297297297297	0	1287	1435	0	0.543624161073825	0	[2 - 679]
s23Contig3219_2	226	Nemve218738	198	21	1	2e-44,	443	0.479166666666667	30	217	4	0.48936170212766	0	6	197	0	0.479166666666667	0	[2 - 679]
s23Contig3219_2	226	Nemve218740	983	22	1	2e-44,	442	0.448780487804878	17	217	4	0.45771144278607	0	778	982	0	0.448780487804878	0	[2 - 679]
s23Contig3219_2	226	Nemve218747	1001	23	1	5e-35,	361	0.484076433121019	70	220	6	0.503311258278146	0	832	988	0	0.484076433121019	0	[2 - 679]
s23Contig3219_2	226	Nemve219316	750	24	1	2e-33,	347	0.564102564102564	102	217	1	0.568965517241379	0	630	745	1	0.568965517241379	0	[2 - 679]
s23Contig3219_2	226	Nemve219320	112	25	1	7e-33,	342	0.567567567567568	108	217	1	0.572727272727273	0	1	111	0	0.567567567567568	0	[2 - 679]
s23Contig3219_2	226	Nemve247306	1240	26	1	2e-32,	339	0.521008403361345	99	217	0	0.521008403361345	0	1107	1225	0	0.521008403361345	0	[2 - 679]
s23Contig3224_2	183	Nemve220028	608	1	1	5e-73,	687	0.715846994535519	1	183	0	0.715846994535519	0	247	428	1	0.71978021978022	0	[3 - 551]
s23Contig3226_1	119	Nemve95367	135	1	1	6e-43,	424	0.722772277227723	19	119	0	0.722772277227723	0	15	115	0	0.722772277227723	0	[3 - 359]
s23Contig3234_6	287	Nemve92823	416	1	1	1e-105,	964	0.626459143968872	1	257	0	0.626459143968872	0	147	403	0	0.626459143968872	0	[869 - 9] (REVERSE SENSE)
s23Contig3234_6	287	Nemve201849	339	2	1	6e-84,	784	0.624390243902439	1	205	0	0.624390243902439	0	122	326	0	0.624390243902439	0	[869 - 9] (REVERSE SENSE)
s23Contig3234_6	287	Nemve182924	476	3	1	2e-82,	771	0.541984732824427	1	260	2	0.546153846153846	0	188	447	2	0.546153846153846	0	[869 - 9] (REVERSE SENSE)
s23Contig3234_6	287	Nemve224680	399	4	1	1e-48,	479	0.351648351648352	2	262	12	0.367816091954023	0	86	356	2	0.354243542435424	0	[869 - 9] (REVERSE SENSE)
s23Contig3244_1	95	Nemve222088	299	1	1	7e-39,	389	0.75531914893617	1	94	0	0.75531914893617	0	89	182	0	0.75531914893617	0	[2 - 286]
s23Contig3245_8	240	Nemve90231	373	1	1	7e-58,	559	0.624309392265193	1	181	0	0.624309392265193	0	193	373	0	0.624309392265193	0	[1398 - 679] (REVERSE SENSE)
s23Contig3245_8	240	Nemve135889	491	2	1	3e-32,	338	0.35678391959799	1	199	0	0.35678391959799	0	218	415	1	0.358585858585859	0	[1398 - 679] (REVERSE SENSE)
s23Contig3245_8	240	Nemve85827	374	3	1	6e-31,	326	0.37696335078534	1	184	7	0.391304347826087	0	182	369	3	0.382978723404255	0	[1398 - 679] (REVERSE SENSE)
s23Contig3256_34	991	Nemve136650	825	1	1	1e-128,	1174	0.537349397590361	233	647	0	0.537349397590361	0	146	557	3	0.54126213592233	0	[3036 - 64] (REVERSE SENSE)
s23Contig3256_34	991	Nemve136650	825	1	2	9e-60,	581	0.476	729	977	1	0.477911646586345	0	594	817	26	0.53125	0	[3036 - 64] (REVERSE SENSE)
s23Contig3256_34	991	Nemve22353	431	2	1	1e-41,	426	0.339522546419098	617	967	26	0.364672364672365	0	82	402	56	0.398753894080997	0	[3036 - 64] (REVERSE SENSE)
s23Contig3263_6	353	Nemve232588	420	1	1	6e-34,	354	0.338607594936709	52	352	15	0.355481727574751	0	38	340	13	0.353135313531353	0	[3 - 1061]
s23Contig3267_2	197	Nemve96103	417	1	1	2e-47,	467	0.47752808988764	17	194	0	0.47752808988764	0	85	262	0	0.47752808988764	0	[2 - 592]
s23Contig3267_2	197	Nemve210207	401	2	1	1e-44,	444	0.451977401129944	17	193	0	0.451977401129944	0	85	261	0	0.451977401129944	0	[2 - 592]
s23Contig3267_2	197	Nemve88545	230	3	1	3e-36,	371	0.401098901098901	17	194	4	0.410112359550562	0	49	230	0	0.401098901098901	0	[2 - 592]
s23Contig3267_2	197	Nemve240128	387	4	1	2e-33,	347	0.333333333333333	17	193	0	0.333333333333333	0	83	259	0	0.333333333333333	0	[2 - 592]
s23Contig3267_2	197	Nemve158913	447	5	1	1e-32,	339	0.370786516853933	17	194	0	0.370786516853933	0	93	270	0	0.370786516853933	0	[2 - 592]
s23Contig3267_2	197	Nemve163784	259	6	1	7e-32,	333	0.394285714285714	17	190	1	0.396551724137931	0	82	256	0	0.394285714285714	0	[2 - 592]
s23Contig3267_2	197	Nemve110745	386	7	1	2e-31,	329	0.375722543352601	17	189	0	0.375722543352601	0	85	256	1	0.377906976744186	0	[2 - 592]
s23Contig3274_5	204	Nemve233916	328	1	1	3e-49,	483	0.521505376344086	20	204	1	0.524324324324324	0	145	326	4	0.532967032967033	0	[614 - 3] (REVERSE SENSE)
s23Contig3274_5	204	Nemve188073	309	2	1	2e-44,	441	0.46875	15	204	2	0.473684210526316	0	121	308	4	0.478723404255319	0	[614 - 3] (REVERSE SENSE)
s23Contig3274_5	204	Nemve180478	350	3	1	2e-41,	416	0.471794871794872	16	204	6	0.486772486772487	0	158	348	4	0.481675392670157	0	[614 - 3] (REVERSE SENSE)
s23Contig3274_5	204	Nemve218610	343	4	1	2e-38,	390	0.459770114942529	21	192	2	0.465116279069767	0	161	329	5	0.473372781065089	0	[614 - 3] (REVERSE SENSE)
s23Contig3274_5	204	Nemve14189	342	5	1	5e-38,	386	0.459770114942529	21	192	2	0.465116279069767	0	161	329	5	0.473372781065089	0	[614 - 3] (REVERSE SENSE)
s23Contig3274_5	204	Nemve209987	325	6	1	4e-33,	343	0.461988304093567	23	192	1	0.464705882352941	0	146	312	4	0.473053892215569	0	[614 - 3] (REVERSE SENSE)
s23Contig3289_2	179	Nemve204814	969	1	1	3e-33,	345	0.39344262295082	3	176	9	0.413793103448276	0	365	539	8	0.411428571428571	0	[1 - 537]
s23Contig3297_10	252	Nemve145019	216	1	1	4e-40,	406	0.431372549019608	30	233	0	0.431372549019608	0	7	207	3	0.437810945273632	0	[756 - 1] (REVERSE SENSE)
s23Contig3298_14	420	Nemve217048	399	1	1	0.0,	1743	0.812820512820513	29	417	1	0.814910025706941	0	6	395	0	0.812820512820513	0	[2548 - 1289] (REVERSE SENSE)
s23Contig3304_16	562	Nemve238513	545	1	1	1e-177,	1593	0.570075757575758	4	529	2	0.572243346007605	0	1	524	4	0.574427480916031	0	[1799 - 114] (REVERSE SENSE)
s23Contig3304_16	562	Nemve191440	532	2	1	9e-70,	665	0.335249042145594	10	525	6	0.339147286821705	0	9	520	10	0.341796875	0	[1799 - 114] (REVERSE SENSE)
s23Contig3304_16	562	Nemve237354	541	3	1	3e-67,	643	0.289224952741021	8	524	12	0.295938104448743	0	3	520	11	0.295366795366795	0	[1799 - 114] (REVERSE SENSE)
s23Contig3304_16	562	Nemve109595	504	4	1	2e-65,	628	0.317907444668008	58	533	21	0.331932773109244	0	3	490	9	0.323770491803279	0	[1799 - 114] (REVERSE SENSE)
s23Contig3304_16	562	Nemve176357	486	5	1	4e-65,	625	0.329918032786885	51	524	14	0.339662447257384	0	7	483	11	0.337526205450734	0	[1799 - 114] (REVERSE SENSE)
s23Contig3304_16	562	Nemve233945	546	6	1	2e-63,	611	0.307240704500978	26	527	9	0.312749003984064	0	42	544	8	0.312127236580517	0	[1799 - 114] (REVERSE SENSE)
s23Contig3304_16	562	Nemve124119	487	7	1	7e-61,	589	0.326653306613226	33	525	6	0.330628803245436	0	8	483	23	0.342436974789916	0	[1799 - 114] (REVERSE SENSE)
s23Contig3304_16	562	Nemve244189	543	8	1	2e-57,	559	0.284905660377358	10	533	6	0.288167938931298	0	13	533	9	0.289827255278311	0	[1799 - 114] (REVERSE SENSE)
s23Contig3304_16	562	Nemve151104	519	9	1	2e-56,	550	0.284313725490196	26	527	8	0.288844621513944	0	30	517	22	0.297131147540984	0	[1799 - 114] (REVERSE SENSE)
s23Contig3304_16	562	Nemve146208	457	10	1	6e-54,	529	0.326666666666667	79	525	3	0.328859060402685	0	14	453	10	0.334090909090909	0	[1799 - 114] (REVERSE SENSE)
s23Contig3308_24	744	Nemve169217	805	1	1	7e-90,	840	0.315521628498728	2	744	43	0.333781965006729	0	29	804	10	0.319587628865979	0	[2304 - 73] (REVERSE SENSE)
s23Contig3319_5	145	Nemve59988	3224	1	1	8e-68,	641	0.825174825174825	1	143	0	0.825174825174825	0	2651	2793	0	0.825174825174825	0	[784 - 350] (REVERSE SENSE)
s23Contig3319_8	124	Nemve59988	3224	1	1	5e-50,	486	0.745762711864407	7	124	0	0.745762711864407	0	2787	2904	0	0.745762711864407	0	[372 - 1] (REVERSE SENSE)
s23Contig3341_4	190	Nemve206757	594	1	1	4e-40,	404	0.402116402116402	3	189	2	0.406417112299465	0	304	491	1	0.404255319148936	0	[570 - 1] (REVERSE SENSE)
s23Contig3342_11	399	Nemve99266	530	1	1	1e-100,	923	0.478908188585608	3	399	6	0.486146095717884	0	67	468	1	0.480099502487562	0	[1198 - 2] (REVERSE SENSE)
s23Contig3342_11	399	Nemve30434	834	2	1	3e-66,	633	0.367977528089888	5	357	3	0.371104815864023	0	486	834	7	0.375358166189112	0	[1198 - 2] (REVERSE SENSE)
s23Contig3342_11	399	Nemve139926	476	3	1	2e-46,	462	0.31358024691358	3	391	16	0.326478149100257	0	12	407	9	0.320707070707071	0	[1198 - 2] (REVERSE SENSE)
s23Contig3342_11	399	Nemve212944	755	4	1	3e-46,	461	0.325268817204301	10	359	22	0.345714285714286	0	223	586	8	0.332417582417582	0	[1198 - 2] (REVERSE SENSE)
s23Contig3342_11	399	Nemve246132	1136	5	1	2e-44,	445	0.328981723237598	10	371	21	0.348066298342541	0	618	992	8	0.336	0	[1198 - 2] (REVERSE SENSE)
s23Contig3342_11	399	Nemve246133	1022	6	1	7e-44,	440	0.318559556786704	10	353	17	0.334302325581395	0	567	918	9	0.326704545454545	0	[1198 - 2] (REVERSE SENSE)
s23Contig3342_11	399	Nemve240559	1124	7	1	1e-43,	438	0.311653116531165	1	353	16	0.325779036827195	0	650	1009	9	0.319444444444444	0	[1198 - 2] (REVERSE SENSE)
s23Contig3342_11	399	Nemve95408	1592	8	1	2e-38,	393	0.290540540540541	6	384	65	0.340369393139842	0	420	853	10	0.297235023041475	0	[1198 - 2] (REVERSE SENSE)
s23Contig3342_11	399	Nemve201879	1006	9	1	5e-32,	338	0.310975609756098	11	315	23	0.334426229508197	0	591	906	12	0.322784810126582	0	[1198 - 2] (REVERSE SENSE)
s23Contig3342_11	399	Nemve246793	1664	10	1	2e-31,	333	0.337606837606838	97	327	3	0.341991341991342	0	1064	1290	7	0.348017621145374	0	[1198 - 2] (REVERSE SENSE)
s23Contig3343_2	178	Nemve199785	1945	1	1	3e-39,	396	0.434065934065934	4	175	10	0.459302325581395	0	138	307	12	0.464705882352941	0	[1 - 534]
s23Contig3343_2	178	Nemve199785	1945	1	2	3e-39,	396	0.434065934065934	4	175	10	0.459302325581395	0	582	751	12	0.464705882352941	0	[1 - 534]
s23Contig3343_2	178	Nemve239622	393	2	1	4e-33,	343	0.453900709219858	32	172	0	0.453900709219858	0	187	319	8	0.481203007518797	0	[1 - 534]
s23Contig3345_4	183	Nemve199749	1507	1	1	3e-36,	370	0.474820143884892	12	150	0	0.474820143884892	0	1248	1386	0	0.474820143884892	0	[550 - 2] (REVERSE SENSE)
s23Contig3347_2	96	Nemve234918	338	1	1	1e-37,	379	0.673684210526316	1	95	0	0.673684210526316	0	86	180	0	0.673684210526316	0	[3 - 290]
s23Contig3358_2	170	Nemve93026	1557	1	1	4e-77,	722	0.764705882352941	1	170	0	0.764705882352941	0	1294	1460	3	0.778443113772455	0	[1 - 510]
s23Contig3358_2	170	Nemve30320	1570	2	1	3e-76,	715	0.747058823529412	1	170	0	0.747058823529412	0	1292	1458	3	0.760479041916168	0	[1 - 510]
s23Contig3359_1	146	Nemve204335	583	1	1	1e-44,	441	0.568493150684932	1	146	0	0.568493150684932	0	218	363	0	0.568493150684932	0	[438 - 1] (REVERSE SENSE)
s23Contig3363_1	205	Nemve209409	644	1	1	2e-57,	553	0.502702702702703	1	185	0	0.502702702702703	0	203	387	0	0.502702702702703	0	[2 - 616]
s23Contig3363_1	205	Nemve212182	881	2	1	6e-57,	549	0.502702702702703	1	185	0	0.502702702702703	0	384	568	0	0.502702702702703	0	[2 - 616]
s23Contig3363_1	205	Nemve193880	478	3	1	2e-55,	537	0.48780487804878	1	205	0	0.48780487804878	0	28	232	0	0.48780487804878	0	[2 - 616]
s23Contig3363_1	205	Nemve106504	515	4	1	7e-51,	497	0.441747572815534	1	205	1	0.44390243902439	0	102	307	0	0.441747572815534	0	[2 - 616]
s23Contig3363_1	205	Nemve140877	226	5	1	2e-42,	424	0.530201342281879	1	149	0	0.530201342281879	0	77	225	0	0.530201342281879	0	[2 - 616]
s23Contig3366_6	650	Nemve94762	414	1	1	5e-72,	685	0.498181818181818	320	590	4	0.505535055350554	0	140	412	2	0.501831501831502	0	[290 - 2239]
s23Contig3366_6	650	Nemve94762	414	1	2	8e-32,	338	0.59047619047619	111	215	0	0.59047619047619	0	1	94	11	0.659574468085106	0	[290 - 2239]
s23Contig3385_6	201	Nemve12115	400	1	1	2e-73,	692	0.852112676056338	1	142	0	0.852112676056338	0	154	295	0	0.852112676056338	0	[806 - 204] (REVERSE SENSE)
s23Contig3385_6	201	Nemve161273	347	2	1	1e-64,	616	0.773049645390071	1	141	0	0.773049645390071	0	164	304	0	0.773049645390071	0	[806 - 204] (REVERSE SENSE)
s23Contig3385_6	201	Nemve159193	336	3	1	3e-61,	587	0.74468085106383	1	141	0	0.74468085106383	0	159	299	0	0.74468085106383	0	[806 - 204] (REVERSE SENSE)
s23Contig3385_6	201	Nemve192152	459	4	1	3e-47,	466	0.598540145985402	1	137	0	0.598540145985402	0	193	329	0	0.598540145985402	0	[806 - 204] (REVERSE SENSE)
s23Contig3387_4	444	Nemve84932	666	1	1	2e-60,	584	0.664634146341463	1	164	0	0.664634146341463	0	165	315	13	0.721854304635762	0	[1 - 1332]
s23Contig3401_3	188	Nemve190366	771	1	1	2e-75,	709	0.637254901960784	3	188	18	0.698924731182796	0	200	403	0	0.637254901960784	0	[564 - 1] (REVERSE SENSE)
s23Contig3401_3	188	Nemve239646	707	2	1	9e-50,	487	0.462311557788945	3	188	13	0.494623655913978	0	200	390	8	0.481675392670157	0	[564 - 1] (REVERSE SENSE)
s23Contig3401_3	188	Nemve100529	555	3	1	1e-41,	416	0.428571428571429	1	188	15	0.462765957446808	0	194	393	3	0.435	0	[564 - 1] (REVERSE SENSE)
s23Contig3401_3	188	Nemve50379	583	4	1	1e-39,	400	0.404651162790698	1	188	27	0.462765957446808	0	197	406	5	0.414285714285714	0	[564 - 1] (REVERSE SENSE)
s23Contig3401_3	188	Nemve225136	196	5	1	7e-33,	341	0.504132231404959	35	155	0	0.504132231404959	0	78	196	2	0.512605042016807	0	[564 - 1] (REVERSE SENSE)
s23Contig3406_1	202	Nemve178884	155	1	1	3e-54,	526	0.621794871794872	3	158	0	0.621794871794872	0	1	155	1	0.625806451612903	0	[607 - 2] (REVERSE SENSE)
s23Contig3410_5	331	Nemve239961	310	1	1	1e-129,	1171	0.702875399361022	23	331	4	0.711974110032362	0	1	310	3	0.709677419354839	0	[1 - 993]
s23Contig3415_1	182	Nemve187740	769	1	1	8e-75,	703	0.718232044198895	2	182	0	0.718232044198895	0	345	524	1	0.722222222222222	0	[2 - 547]
s23Contig3420_4	401	Nemve113364	308	1	1	8e-46,	457	0.337662337662338	7	301	13	0.352542372881356	0	7	308	6	0.344370860927152	0	[130 - 1332]
s23Contig3420_4	401	Nemve22365	259	2	1	5e-40,	407	0.34375	31	286	0	0.34375	0	18	251	22	0.376068376068376	0	[130 - 1332]
s23Contig3426_6	428	Nemve215773	549	1	1	3e-90,	840	0.486631016042781	1	362	12	0.502762430939227	0	84	434	23	0.518518518518518	0	[2047 - 764] (REVERSE SENSE)
s23Contig3437_29	1048	Nemve224259	349	1	1	3e-94,	879	0.484240687679083	659	1001	6	0.492711370262391	0	1	349	0	0.484240687679083	0	[3273 - 130] (REVERSE SENSE)
s23Contig3441_1	278	Nemve242391	541	1	1	2e-71,	676	0.508532423208191	1	278	15	0.535971223021583	0	139	426	5	0.517361111111111	0	[1 - 834]
s23Contig3458_2	291	Nemve128230	429	1	1	3e-91,	847	0.614285714285714	1	277	3	0.620938628158845	0	144	417	6	0.627737226277372	0	[3 - 875]
s23Contig3458_2	291	Nemve218474	565	2	1	5e-38,	389	0.34061135371179	6	229	5	0.348214285714286	0	165	386	7	0.351351351351351	0	[3 - 875]
s23Contig3460_3	162	Nemve210666	1670	1	1	2e-33,	345	0.48936170212766	5	145	0	0.48936170212766	0	819	956	3	0.5	0	[486 - 1] (REVERSE SENSE)
s23Contig3473_7	393	Nemve162264	545	1	1	5e-96,	890	0.467005076142132	12	388	17	0.488063660477454	0	121	513	1	0.468193384223919	0	[1179 - 1] (REVERSE SENSE)
s23Contig3473_7	393	Nemve243830	243	2	1	5e-49,	485	0.442748091603053	93	347	7	0.454901960784314	0	22	243	40	0.522522522522523	0	[1179 - 1] (REVERSE SENSE)
s23Contig3473_7	393	Nemve27950	129	3	1	2e-33,	350	0.53125	256	378	5	0.552845528455285	0	2	129	0	0.53125	0	[1179 - 1] (REVERSE SENSE)
s23Contig3475_1	318	Nemve212706	259	1	1	2e-49,	487	0.393617021276596	54	318	17	0.418867924528302	0	17	250	48	0.474358974358974	0	[2 - 955]
s23Contig3480_7	312	Nemve228729	472	1	1	4e-35,	364	0.374485596707819	54	290	6	0.383966244725738	0	99	332	9	0.388888888888889	0	[81 - 1016]
s23Contig3489_2	299	Nemve235624	1088	1	1	8e-55,	533	0.411764705882353	10	297	1	0.413194444444444	0	10	281	17	0.4375	0	[1 - 897]
s23Contig3497_1	150	Nemve10113	1459	1	1	2e-35,	362	0.514925373134328	16	149	0	0.514925373134328	0	170	296	7	0.543307086614173	0	[2 - 451]
s23Contig3500_1	231	Nemve100311	212	1	1	4e-90,	836	0.826086956521739	50	231	2	0.835164835164835	0	1	184	0	0.826086956521739	0	[1 - 693]
s23Contig3500_1	231	Nemve235331	2412	2	1	4e-74,	698	0.576923076923077	1	229	5	0.589519650655022	0	601	830	4	0.58695652173913	0	[1 - 693]
s23Contig3500_1	231	Nemve161999	3941	3	1	2e-68,	650	0.547008547008547	1	229	5	0.558951965065502	0	1900	2132	1	0.549356223175966	0	[1 - 693]
s23Contig3500_1	231	Nemve246369	3976	4	1	1e-59,	574	0.508695652173913	1	229	1	0.510917030567686	0	1989	2216	2	0.513157894736842	0	[1 - 693]
s23Contig3500_1	231	Nemve175144	3894	5	1	1e-57,	556	0.458874458874459	1	229	2	0.462882096069869	0	1857	2084	3	0.464912280701754	0	[1 - 693]
s23Contig3500_1	231	Nemve224037	603	6	1	1e-55,	539	0.476190476190476	1	229	2	0.480349344978166	0	285	512	3	0.482456140350877	0	[1 - 693]
s23Contig3500_1	231	Nemve173194	3955	7	1	7e-51,	498	0.426086956521739	1	229	1	0.427947598253275	0	2242	2468	3	0.431718061674009	0	[1 - 693]
s23Contig3500_1	231	Nemve245829	4309	8	1	9e-43,	428	0.375545851528384	1	229	0	0.375545851528384	0	2321	2548	1	0.37719298245614	0	[1 - 693]
s23Contig3500_1	231	Nemve30056	2145	9	1	5e-41,	412	0.404347826086957	1	228	2	0.407894736842105	0	128	332	25	0.453658536585366	0	[1 - 693]
s23Contig3500_1	231	Nemve101464	2211	10	1	3e-40,	406	0.411483253588517	23	229	2	0.415458937198068	0	161	367	2	0.415458937198068	0	[1 - 693]
s23Contig3500_1	231	Nemve165696	3923	11	1	4e-39,	397	0.372294372294372	1	229	2	0.375545851528384	0	2552	2782	0	0.372294372294372	0	[1 - 693]
s23Contig3500_1	231	Nemve171736	4614	12	1	4e-38,	387	0.363636363636364	1	229	2	0.366812227074236	0	2586	2816	0	0.363636363636364	0	[1 - 693]
s23Contig3500_1	231	Nemve100259	133	13	1	6e-38,	386	0.855421686746988	1	83	0	0.855421686746988	0	51	133	0	0.855421686746988	0	[1 - 693]
s23Contig3500_1	231	Nemve135061	3483	14	1	1e-37,	384	0.356521739130435	1	229	1	0.358078602620087	0	1881	2110	0	0.356521739130435	0	[1 - 693]
s23Contig3512_9	638	Nemve172449	569	1	1	1e-61,	595	0.488461538461538	381	638	2	0.492248062015504	0	6	243	22	0.533613445378151	0	[1 - 1914]
s23Contig3512_9	638	Nemve190285	641	2	1	2e-46,	465	0.440677966101695	403	638	0	0.440677966101695	0	115	333	17	0.474885844748858	0	[1 - 1914]
s23Contig3512_9	638	Nemve244883	575	3	1	1e-43,	440	0.386617100371747	370	638	0	0.386617100371747	0	21	259	30	0.435146443514644	0	[1 - 1914]
s23Contig3513_5	346	Nemve212027	2408	1	1	5e-79,	743	0.540636042402827	1	282	1	0.542553191489362	0	1070	1348	4	0.548387096774194	0	[1040 - 3] (REVERSE SENSE)
s23Contig3514_7	177	Nemve129211	331	1	1	1e-45,	451	0.515151515151515	16	176	4	0.527950310559006	0	6	170	0	0.515151515151515	0	[533 - 3] (REVERSE SENSE)
s23Contig3514_7	177	Nemve185226	344	2	1	7e-44,	436	0.524822695035461	38	177	1	0.528571428571429	0	40	180	0	0.524822695035461	0	[533 - 3] (REVERSE SENSE)
s23Contig3514_7	177	Nemve127195	296	3	1	7e-43,	427	0.553956834532374	38	175	1	0.557971014492754	0	3	141	0	0.553956834532374	0	[533 - 3] (REVERSE SENSE)
s23Contig3514_7	177	Nemve123699	251	4	1	2e-41,	415	0.517730496453901	38	177	1	0.521428571428571	0	23	163	0	0.517730496453901	0	[533 - 3] (REVERSE SENSE)
s23Contig3514_7	177	Nemve123720	317	5	1	1e-40,	408	0.514285714285714	38	176	1	0.517985611510791	0	22	161	0	0.514285714285714	0	[533 - 3] (REVERSE SENSE)
s23Contig3514_7	177	Nemve123722	317	6	1	1e-40,	408	0.514285714285714	38	176	1	0.517985611510791	0	22	161	0	0.514285714285714	0	[533 - 3] (REVERSE SENSE)
s23Contig3514_7	177	Nemve99318	328	7	1	2e-40,	406	0.539007092198582	38	177	1	0.542857142857143	0	35	175	0	0.539007092198582	0	[533 - 3] (REVERSE SENSE)
s23Contig3514_7	177	Nemve123713	317	8	1	4e-40,	403	0.517730496453901	38	176	2	0.525179856115108	0	22	161	1	0.521428571428571	0	[533 - 3] (REVERSE SENSE)
s23Contig3514_7	177	Nemve123682	291	9	1	6e-40,	402	0.517985611510791	38	175	1	0.521739130434783	0	3	141	0	0.517985611510791	0	[533 - 3] (REVERSE SENSE)
s23Contig3514_7	177	Nemve177208	321	10	1	7e-40,	401	0.535714285714286	38	176	1	0.539568345323741	0	40	179	0	0.535714285714286	0	[533 - 3] (REVERSE SENSE)
s23Contig3514_7	177	Nemve214506	338	11	1	9e-40,	400	0.510791366906475	38	175	1	0.514492753623188	0	45	183	0	0.510791366906475	0	[533 - 3] (REVERSE SENSE)
s23Contig3514_7	177	Nemve160897	325	12	1	3e-39,	396	0.55	38	177	0	0.55	0	30	167	2	0.557971014492754	0	[533 - 3] (REVERSE SENSE)
s23Contig3514_7	177	Nemve16279	142	13	1	4e-39,	395	0.55	38	177	0	0.55	0	4	141	2	0.557971014492754	0	[533 - 3] (REVERSE SENSE)
s23Contig3514_7	177	Nemve83011	252	14	1	6e-37,	376	0.473684210526316	25	175	1	0.47682119205298	0	3	154	0	0.473684210526316	0	[533 - 3] (REVERSE SENSE)
s23Contig3514_7	177	Nemve213829	323	15	1	1e-31,	331	0.442424242424242	18	177	5	0.45625	0	10	173	1	0.445121951219512	0	[533 - 3] (REVERSE SENSE)
s23Contig3516_8	427	Nemve189570	1280	1	1	1e-131,	1198	0.576059850374065	1	399	2	0.578947368421053	0	768	1164	4	0.581863979848867	0	[1283 - 3] (REVERSE SENSE)
s23Contig3516_8	427	Nemve224206	284	2	1	8e-51,	500	0.516908212560386	29	230	5	0.52970297029703	0	2	198	10	0.543147208121827	0	[1283 - 3] (REVERSE SENSE)
s23Contig3517_2	445	Nemve216337	1446	1	1	9e-57,	552	0.411960132890365	156	439	17	0.436619718309859	0	1145	1441	4	0.417508417508417	0	[3 - 1337]
s23Contig3517_2	445	Nemve222415	1331	2	1	8e-56,	544	0.41	157	439	17	0.434628975265018	0	1035	1330	4	0.415540540540541	0	[3 - 1337]
s23Contig3517_2	445	Nemve218739	605	3	1	5e-55,	537	0.396166134185303	140	439	13	0.413333333333333	0	293	604	1	0.397435897435897	0	[3 - 1337]
s23Contig3517_2	445	Nemve248035	953	4	1	8e-55,	535	0.40531561461794	156	439	17	0.429577464788732	0	656	952	4	0.410774410774411	0	[3 - 1337]
s23Contig3517_2	445	Nemve246950	1071	5	1	9e-55,	535	0.408637873754153	156	439	17	0.433098591549296	0	774	1070	4	0.414141414141414	0	[3 - 1337]
s23Contig3517_2	445	Nemve223650	825	6	1	3e-54,	530	0.408637873754153	156	439	17	0.433098591549296	0	528	824	4	0.414141414141414	0	[3 - 1337]
s23Contig3517_2	445	Nemve222313	1020	7	1	4e-54,	529	0.395348837209302	156	439	17	0.419014084507042	0	723	1019	4	0.400673400673401	0	[3 - 1337]
s23Contig3517_2	445	Nemve240434	1250	8	1	2e-53,	524	0.4	153	439	13	0.418118466898955	0	951	1249	1	0.40133779264214	0	[3 - 1337]
s23Contig3517_2	445	Nemve201578	1293	9	1	7e-53,	519	0.407284768211921	153	439	15	0.428571428571429	0	992	1292	1	0.408637873754153	0	[3 - 1337]
s23Contig3517_2	445	Nemve220256	1641	10	1	9e-53,	517	0.401993355481728	153	439	14	0.421602787456446	0	1341	1640	1	0.403333333333333	0	[3 - 1337]
s23Contig3517_2	445	Nemve201580	988	11	1	9e-53,	517	0.403908794788274	153	443	16	0.426116838487972	0	676	981	1	0.405228758169935	0	[3 - 1337]
s23Contig3517_2	445	Nemve218735	781	12	1	5e-52,	511	0.398671096345515	153	439	14	0.418118466898955	0	277	576	1	0.4	0	[3 - 1337]
s23Contig3517_2	445	Nemve218735	781	12	2	2e-34,	358	0.41588785046729	234	439	8	0.432038834951456	0	568	780	1	0.417840375586854	0	[3 - 1337]
s23Contig3517_2	445	Nemve242448	1194	13	1	5e-52,	511	0.395424836601307	152	439	18	0.420138888888889	0	890	1193	2	0.398026315789474	0	[3 - 1337]
s23Contig3517_2	445	Nemve205876	1528	14	1	2e-51,	507	0.392156862745098	152	439	18	0.416666666666667	0	1224	1527	2	0.394736842105263	0	[3 - 1337]
s23Contig3517_2	445	Nemve222670	1459	15	1	3e-50,	495	0.366071428571429	129	439	25	0.395498392282958	0	1125	1458	2	0.368263473053892	0	[3 - 1337]
s23Contig3517_2	445	Nemve221985	264	16	1	2e-48,	481	0.425287356321839	196	439	17	0.454918032786885	0	3	259	4	0.431906614785992	0	[3 - 1337]
s23Contig3517_2	445	Nemve218744	1325	17	1	4e-45,	452	0.413127413127413	200	439	19	0.445833333333333	0	1068	1324	2	0.416342412451362	0	[3 - 1337]
s23Contig3517_2	445	Nemve221811	1321	18	1	3e-42,	426	0.415966386554622	219	439	17	0.447963800904977	0	1087	1320	4	0.423076923076923	0	[3 - 1337]
s23Contig3517_2	445	Nemve216339	423	19	1	9e-37,	379	0.446808510638298	255	439	3	0.454054054054054	0	236	422	1	0.449197860962567	0	[3 - 1337]
s23Contig3517_2	445	Nemve218740	983	20	1	4e-34,	356	0.446236559139785	258	439	4	0.456043956043956	0	798	982	1	0.448648648648649	0	[3 - 1337]
s23Contig3517_2	445	Nemve218738	198	21	1	5e-34,	355	0.435233160621762	251	439	4	0.444444444444444	0	6	197	1	0.4375	0	[3 - 1337]
s23Contig3517_2	445	Nemve137107	1799	22	1	2e-32,	341	0.307210031347962	157	435	40	0.351254480286738	0	1274	1585	7	0.314102564102564	0	[3 - 1337]
s23Contig3525_6	1072	Nemve176360	1005	1	1	0.0,	3032	0.594836146971202	67	1072	1	0.595427435387674	0	4	1004	6	0.598401598401598	0	[14 - 3229]
s23Contig3525_6	1072	Nemve211039	1005	2	1	0.0,	3027	0.594836146971202	67	1072	1	0.595427435387674	0	4	1004	6	0.598401598401598	0	[14 - 3229]
s23Contig3527_3	527	Nemve230667	416	1	1	0.0,	1832	0.845410628019324	112	525	0	0.845410628019324	0	1	414	0	0.845410628019324	0	[1 - 1581]
s23Contig3529_4	217	Nemve242883	572	1	1	6e-68,	645	0.590909090909091	1	217	3	0.599078341013825	0	249	464	4	0.601851851851852	0	[652 - 2] (REVERSE SENSE)
s23Contig3531_10	1043	Nemve182679	856	1	1	1e-132,	1203	0.405819295558959	340	981	11	0.412772585669782	0	4	605	51	0.440199335548173	0	[3 - 3131]
s23Contig3531_10	1043	Nemve108642	940	2	1	1e-73,	700	0.320552147239264	339	979	11	0.326053042121685	0	2	589	64	0.355442176870748	0	[3 - 3131]
s23Contig3531_10	1043	Nemve114611	446	3	1	2e-68,	655	0.430379746835443	3	318	0	0.430379746835443	0	128	440	3	0.434504792332268	0	[3 - 3131]
s23Contig3531_10	1043	Nemve97621	518	4	1	3e-66,	637	0.440625	6	325	0	0.440625	0	179	493	5	0.447619047619048	0	[3 - 3131]
s23Contig3531_10	1043	Nemve164776	794	5	1	7e-65,	626	0.423780487804878	6	330	3	0.427692307692308	0	210	531	6	0.43167701863354	0	[3 - 3131]
s23Contig3531_10	1043	Nemve235676	669	6	1	1e-63,	615	0.47	10	304	5	0.477966101694915	0	278	573	4	0.476351351351351	0	[3 - 3131]
s23Contig3531_10	1043	Nemve228991	777	7	1	3e-60,	586	0.387640449438202	6	328	33	0.427244582043344	0	427	773	9	0.397694524495677	0	[3 - 3131]
s23Contig3531_10	1043	Nemve230331	361	8	1	3e-55,	542	0.374251497005988	1	330	4	0.378787878787879	0	28	356	5	0.379939209726444	0	[3 - 3131]
s23Contig3531_10	1043	Nemve21616	426	9	1	2e-52,	519	0.379204892966361	5	310	21	0.405228758169935	0	97	415	8	0.38871473354232	0	[3 - 3131]
s23Contig3531_10	1043	Nemve88129	285	10	1	9e-52,	512	0.443137254901961	8	257	5	0.452	0	31	279	6	0.453815261044177	0	[3 - 3131]
s23Contig3531_10	1043	Nemve158506	487	11	1	1e-51,	512	0.398648648648649	4	292	7	0.408304498269896	0	121	409	7	0.408304498269896	0	[3 - 3131]
s23Contig3531_10	1043	Nemve192845	446	12	1	2e-49,	492	0.380622837370242	10	297	1	0.381944444444444	0	86	369	5	0.387323943661972	0	[3 - 3131]
s23Contig3531_10	1043	Nemve210889	411	13	1	4e-48,	481	0.384083044982699	1	286	3	0.388111888111888	0	108	391	5	0.390845070422535	0	[3 - 3131]
s23Contig3531_10	1043	Nemve782	624	14	1	9e-47,	469	0.416	76	321	4	0.422764227642276	0	366	607	8	0.429752066115702	0	[3 - 3131]
s23Contig3531_10	1043	Nemve164655	436	15	1	2e-45,	457	0.358361774744027	6	297	1	0.35958904109589	0	75	363	4	0.363321799307958	0	[3 - 3131]
s23Contig3531_10	1043	Nemve236351	620	16	1	2e-44,	450	0.317757009345794	10	327	3	0.320754716981132	0	278	592	6	0.323809523809524	0	[3 - 3131]
s23Contig3531_10	1043	Nemve92056	700	17	1	1e-43,	442	0.353571428571429	6	285	0	0.353571428571429	0	89	364	4	0.358695652173913	0	[3 - 3131]
s23Contig3531_10	1043	Nemve64197	244	18	1	4e-42,	429	0.390350877192982	61	288	0	0.390350877192982	0	1	223	5	0.399103139013453	0	[3 - 3131]
s23Contig3531_10	1043	Nemve236387	407	19	1	3e-41,	421	0.323843416370107	10	285	5	0.329710144927536	0	106	377	9	0.334558823529412	0	[3 - 3131]
s23Contig3531_10	1043	Nemve116885	471	20	1	2e-39,	407	0.336182336182336	5	338	17	0.353293413173653	0	115	442	23	0.359756097560976	0	[3 - 3131]
s23Contig3531_10	1043	Nemve11031	539	21	1	3e-39,	404	0.307453416149068	8	313	16	0.323529411764706	0	79	388	12	0.319354838709677	0	[3 - 3131]
s23Contig3531_10	1043	Nemve236766	429	22	1	5e-36,	377	0.297945205479452	3	290	4	0.302083333333333	0	111	398	4	0.302083333333333	0	[3 - 3131]
s23Contig3531_10	1043	Nemve112850	495	23	1	8e-36,	375	0.307958477508651	5	285	8	0.316725978647687	0	72	352	8	0.316725978647687	0	[3 - 3131]
s23Contig3531_10	1043	Nemve206799	583	24	1	9e-36,	374	0.337579617834395	7	305	15	0.354515050167224	0	79	385	7	0.345276872964169	0	[3 - 3131]
[truncated: 70,499 more rows]
