# Supplementary material for: Transcriptome deep-sequencing and clustering of expressed isoforms from Favia corals
Source: BMC Genomics. 2013 Aug 12;14:546. doi: 10.1186/1471-2164-14-546 (PMC3751062; doi:10.1186/1471-2164-14-546)
Supplement: Additional file 3: Files S3 — BlastP parsed output files against N. vectensis proteome for sample Fav1 and Fav2 with 2e-30. [file 1471-2164-14-546-S3.txt]

s62Contig10_7	905	Nemve158857	719	1	1	1e-73,	700	0.279229711141678	50	765	11	0.283519553072626	0	63	711	78	0.312788906009245	0	[1 - 2715]
s62Contig10_7	905	Nemve86565	649	2	1	7e-72,	685	0.293859649122807	50	721	12	0.299107142857143	0	45	649	79	0.332231404958678	0	[1 - 2715]
s62Contig10_7	905	Nemve87697	688	3	1	4e-62,	601	0.261049723756906	51	765	9	0.264335664335664	0	41	687	77	0.292117465224111	0	[1 - 2715]
s62Contig10_7	905	Nemve244104	1015	4	1	2e-45,	456	0.278438030560272	313	879	22	0.289241622574956	0	362	876	74	0.318446601941748	0	[1 - 2715]
s62Contig10_7	905	Nemve239821	893	5	1	8e-43,	435	0.304932735426009	342	774	13	0.314087759815243	0	369	768	46	0.34	0	[1 - 2715]
s62Contig10_7	905	Nemve206093	1272	6	1	6e-36,	375	0.237001209189843	55	847	34	0.247162673392182	0	501	1237	90	0.265943012211669	0	[1 - 2715]
s62Contig16_5	226	Nemve233531	470	1	1	2e-56,	546	0.535135135135135	43	226	1	0.53804347826087	0	10	194	0	0.535135135135135	0	[678 - 1] (REVERSE SENSE)
s62Contig16_5	226	Nemve129215	472	2	1	6e-51,	498	0.45	14	226	7	0.464788732394366	0	17	228	8	0.466981132075472	0	[678 - 1] (REVERSE SENSE)
s62Contig16_5	226	Nemve89564	459	3	1	5e-49,	482	0.494565217391304	43	226	0	0.494565217391304	0	3	185	1	0.497267759562842	0	[678 - 1] (REVERSE SENSE)
s62Contig16_5	226	Nemve114170	376	4	1	6e-43,	429	0.451086956521739	43	226	0	0.451086956521739	0	3	184	2	0.456043956043956	0	[678 - 1] (REVERSE SENSE)
s62Contig16_5	226	Nemve181495	510	5	1	1e-41,	418	0.407239819004525	8	226	2	0.410958904109589	0	15	232	3	0.412844036697248	0	[678 - 1] (REVERSE SENSE)
s62Contig16_5	226	Nemve176140	481	6	1	3e-40,	406	0.431578947368421	26	215	0	0.431578947368421	0	15	202	2	0.436170212765957	0	[678 - 1] (REVERSE SENSE)
s62Contig16_5	226	Nemve122064	490	7	1	4e-38,	387	0.377880184331797	12	226	2	0.381395348837209	0	1	212	5	0.386792452830189	0	[678 - 1] (REVERSE SENSE)
s62Contig16_5	226	Nemve890	455	8	1	1e-37,	383	0.384615384615385	19	225	1	0.386473429951691	0	2	206	3	0.390243902439024	0	[678 - 1] (REVERSE SENSE)
s62Contig16_5	226	Nemve219163	481	9	1	1e-36,	374	0.384615384615385	12	219	0	0.384615384615385	0	3	203	7	0.398009950248756	0	[678 - 1] (REVERSE SENSE)
s62Contig16_5	226	Nemve176175	498	10	1	4e-36,	371	0.366197183098592	16	226	2	0.369668246445498	0	19	228	3	0.371428571428571	0	[678 - 1] (REVERSE SENSE)
s62Contig17_3	178	Nemve170340	498	1	1	8e-35,	358	0.732558139534884	1	86	0	0.732558139534884	0	288	373	0	0.732558139534884	0	[535 - 2] (REVERSE SENSE)
s62Contig19_3	278	Nemve163440	255	1	1	3e-53,	519	0.481308411214953	19	229	3	0.488151658767773	0	4	216	1	0.483568075117371	0	[17 - 850]
s62Contig25_6	690	Nemve163204	214	1	1	4e-81,	764	0.638009049773756	31	251	0	0.638009049773756	0	2	214	8	0.661971830985915	0	[73 - 2142]
s62Contig31_2	168	Nemve125496	1263	1	1	2e-86,	803	0.875	1	168	0	0.875	0	821	988	0	0.875	0	[3 - 506]
s62Contig31_2	168	Nemve683	314	2	1	5e-65,	618	0.723529411764706	1	167	3	0.736526946107784	0	34	196	7	0.754601226993865	0	[3 - 506]
s62Contig33_2	214	Nemve137107	1799	1	1	2e-34,	356	0.388625592417062	1	211	0	0.388625592417062	0	227	437	0	0.388625592417062	0	[1 - 642]
s62Contig33_2	214	Nemve137107	1799	1	2	8e-34,	350	0.375586854460094	3	214	1	0.377358490566038	0	189	400	1	0.377358490566038	0	[1 - 642]
s62Contig33_2	214	Nemve137107	1799	1	3	8e-32,	333	0.338028169014085	2	214	0	0.338028169014085	0	308	520	0	0.338028169014085	0	[1 - 642]
s62Contig33_2	214	Nemve247306	1240	2	1	2e-32,	339	0.37914691943128	1	211	0	0.37914691943128	0	302	512	0	0.37914691943128	0	[1 - 642]
s62Contig33_2	214	Nemve247306	1240	2	2	8e-31,	324	0.384615384615385	9	209	7	0.398009950248756	0	343	550	0	0.384615384615385	0	[1 - 642]
s62Contig33_2	214	Nemve220143	348	3	1	1e-31,	331	0.369565217391304	1	210	20	0.404761904761905	0	85	314	0	0.369565217391304	0	[1 - 642]
s62Contig33_2	214	Nemve220143	348	3	2	1e-30,	324	0.398907103825137	17	199	0	0.398907103825137	0	161	343	0	0.398907103825137	0	[1 - 642]
s62Contig41_5	269	Nemve239505	5624	1	1	2e-41,	417	0.464285714285714	53	245	3	0.471502590673575	0	4093	4286	2	0.469072164948454	0	[1 - 807]
s62Contig41_5	269	Nemve199550	4312	2	1	3e-41,	415	0.441964285714286	53	269	7	0.456221198156682	0	3887	4108	2	0.445945945945946	0	[1 - 807]
s62Contig48_5	394	Nemve165740	643	1	1	1e-105,	973	0.495821727019499	1	358	1	0.497206703910615	0	133	490	1	0.497206703910615	0	[2 - 1183]
s62Contig48_5	394	Nemve112850	495	2	1	3e-68,	650	0.406593406593407	1	358	6	0.41340782122905	0	84	441	6	0.41340782122905	0	[2 - 1183]
s62Contig48_5	394	Nemve206799	583	3	1	1e-53,	525	0.345646437994723	1	365	14	0.358904109589041	0	89	464	3	0.348404255319149	0	[2 - 1183]
s62Contig48_5	394	Nemve213101	585	4	1	1e-46,	464	0.333333333333333	1	360	30	0.361111111111111	0	193	569	13	0.344827586206897	0	[2 - 1183]
s62Contig48_5	394	Nemve192845	446	5	1	3e-44,	444	0.359430604982206	1	280	1	0.360714285714286	0	93	368	5	0.365942028985507	0	[2 - 1183]
s62Contig48_5	394	Nemve164655	436	6	1	5e-33,	347	0.339622641509434	1	263	2	0.342205323193916	0	86	345	5	0.346153846153846	0	[2 - 1183]
s62Contig48_5	394	Nemve158506	487	7	1	4e-31,	330	0.307971014492754	1	269	7	0.315985130111524	0	134	402	7	0.315985130111524	0	[2 - 1183]
s62Contig60_2	266	Nemve208025	273	1	1	4e-73,	691	0.542016806722689	6	242	1	0.544303797468354	0	25	253	9	0.563318777292576	0	[1 - 798]
s62Contig60_2	266	Nemve128201	364	2	1	4e-49,	484	0.383399209486166	14	262	4	0.389558232931727	0	115	362	5	0.391129032258065	0	[1 - 798]
s62Contig62_3	293	Nemve207418	236	1	1	2e-71,	676	0.50210970464135	2	238	0	0.50210970464135	0	1	236	1	0.504237288135593	0	[1 - 879]
s62Contig64_40	1274	Nemve128552	924	1	1	3e-91,	854	0.286463798530955	21	955	18	0.291978609625668	0	21	922	51	0.302660753880266	0	[3942 - 121] (REVERSE SENSE)
s62Contig74_7	338	Nemve161623	334	1	1	1e-145,	1314	0.740853658536585	9	336	0	0.740853658536585	0	7	332	2	0.745398773006135	0	[1125 - 112] (REVERSE SENSE)
s62Contig77_13	341	Nemve233970	1092	1	1	6e-94,	871	0.542857142857143	1	315	0	0.542857142857143	0	654	967	1	0.544585987261146	0	[1025 - 3] (REVERSE SENSE)
s62Contig82_9	512	Nemve116745	1835	1	1	1e-166,	1499	0.565891472868217	1	512	4	0.5703125	0	710	1221	4	0.5703125	0	[1537 - 2] (REVERSE SENSE)
s62Contig86_3	365	Nemve210933	376	1	1	1e-129,	1180	0.568681318681319	1	364	0	0.568681318681319	0	25	375	13	0.58974358974359	0	[2 - 1096]
s62Contig86_3	365	Nemve242065	375	2	1	1e-129,	1180	0.568681318681319	1	364	0	0.568681318681319	0	24	374	13	0.58974358974359	0	[2 - 1096]
s62Contig86_3	365	Nemve234494	375	3	1	1e-129,	1177	0.564383561643836	1	365	0	0.564383561643836	0	24	375	13	0.585227272727273	0	[2 - 1096]
s62Contig86_3	365	Nemve188243	376	4	1	1e-129,	1173	0.564383561643836	1	365	0	0.564383561643836	0	25	376	13	0.585227272727273	0	[2 - 1096]
s62Contig86_3	365	Nemve169611	375	5	1	1e-128,	1168	0.561643835616438	1	365	0	0.561643835616438	0	24	375	13	0.582386363636364	0	[2 - 1096]
s62Contig86_3	365	Nemve213250	377	6	1	1e-123,	1121	0.550684931506849	1	365	0	0.550684931506849	0	26	377	13	0.571022727272727	0	[2 - 1096]
s62Contig86_3	365	Nemve93634	367	7	1	1e-104,	959	0.506775067750677	1	365	4	0.512328767123288	0	17	367	18	0.532763532763533	0	[2 - 1096]
s62Contig86_3	365	Nemve159077	376	8	1	9e-91,	844	0.435261707988981	4	365	1	0.43646408839779	0	31	376	17	0.456647398843931	0	[2 - 1096]
s62Contig86_3	365	Nemve186733	394	9	1	1e-75,	713	0.404199475065617	4	365	19	0.425414364640884	0	28	391	17	0.423076923076923	0	[2 - 1096]
s62Contig86_3	365	Nemve165941	418	10	1	2e-53,	523	0.343915343915344	12	359	30	0.373563218390805	0	43	407	13	0.356164383561644	0	[2 - 1096]
s62Contig86_3	365	Nemve5371	117	11	1	1e-47,	472	0.717948717948718	39	155	0	0.717948717948718	0	1	117	0	0.717948717948718	0	[2 - 1096]
s62Contig86_3	365	Nemve157748	433	12	1	2e-44,	445	0.304812834224599	27	364	36	0.337278106508876	0	70	432	11	0.31404958677686	0	[2 - 1096]
s62Contig86_3	365	Nemve72142	265	13	1	9e-40,	404	0.330612244897959	4	244	4	0.336099585062241	0	21	265	0	0.330612244897959	0	[2 - 1096]
s62Contig101_4	172	Nemve106028	162	1	1	2e-85,	793	0.981481481481482	11	172	0	0.981481481481482	0	1	162	0	0.981481481481482	0	[1299 - 784] (REVERSE SENSE)
s62Contig101_4	172	Nemve226527	168	2	1	4e-47,	464	0.607843137254902	17	166	3	0.62	0	12	164	0	0.607843137254902	0	[1299 - 784] (REVERSE SENSE)
s62Contig101_4	172	Nemve239788	149	3	1	1e-38,	391	0.559440559440559	24	166	0	0.559440559440559	0	4	146	0	0.559440559440559	0	[1299 - 784] (REVERSE SENSE)
s62Contig101_4	172	Nemve88970	140	4	1	5e-36,	368	0.555555555555556	32	166	0	0.555555555555556	0	3	137	0	0.555555555555556	0	[1299 - 784] (REVERSE SENSE)
s62Contig101_4	172	Nemve220271	172	5	1	1e-35,	365	0.489655172413793	24	168	0	0.489655172413793	0	12	156	0	0.489655172413793	0	[1299 - 784] (REVERSE SENSE)
s62Contig101_4	172	Nemve102533	162	6	1	2e-34,	355	0.462025316455696	18	172	3	0.470967741935484	0	4	161	0	0.462025316455696	0	[1299 - 784] (REVERSE SENSE)
s62Contig101_4	172	Nemve216465	153	7	1	3e-34,	353	0.493055555555556	23	166	0	0.493055555555556	0	3	146	0	0.493055555555556	0	[1299 - 784] (REVERSE SENSE)
s62Contig106_1	177	Nemve79962	451	1	1	4e-68,	645	0.733766233766234	1	154	0	0.733766233766234	0	288	441	0	0.733766233766234	0	[1 - 531]
s62Contig110_3	282	Nemve199823	585	1	1	4e-31,	329	0.393939393939394	98	282	13	0.421621621621622	0	407	585	19	0.435754189944134	0	[3 - 848]
s62Contig111_3	259	Nemve81932	289	1	1	1e-108,	996	0.674418604651163	1	258	0	0.674418604651163	0	29	286	0	0.674418604651163	0	[3 - 779]
s62Contig114_3	444	Nemve122088	1921	1	1	0.0,	2019	0.815315315315315	1	444	0	0.815315315315315	0	966	1409	0	0.815315315315315	0	[1 - 1332]
s62Contig114_3	444	Nemve225104	144	2	1	1e-46,	465	0.965909090909091	1	88	0	0.965909090909091	0	57	144	0	0.965909090909091	0	[1 - 1332]
s62Contig114_3	444	Nemve14218	218	3	1	6e-35,	364	0.415094339622642	4	162	0	0.415094339622642	0	58	216	0	0.415094339622642	0	[1 - 1332]
s62Contig116_3	251	Nemve167183	669	1	1	2e-87,	813	0.708133971291866	43	251	0	0.708133971291866	0	42	250	0	0.708133971291866	0	[753 - 1] (REVERSE SENSE)
s62Contig119_2	185	Nemve205438	304	1	1	1e-34,	356	0.526315789473684	23	171	3	0.536912751677852	0	140	287	4	0.540540540540541	0	[570 - 16] (REVERSE SENSE)
s62Contig128_2	211	Nemve171280	626	1	1	3e-53,	518	0.464454976303318	1	210	1	0.466666666666667	0	419	625	4	0.473429951690821	0	[2 - 634]
s62Contig133_3	213	Nemve177096	462	1	1	9e-40,	402	0.435233160621762	7	196	3	0.442105263157895	0	247	434	5	0.446808510638298	0	[1 - 639]
s62Contig133_3	213	Nemve106903	204	2	1	9e-32,	333	0.546296296296296	5	112	0	0.546296296296296	0	96	198	5	0.572815533980582	0	[1 - 639]
s62Contig139_2	245	Nemve193641	424	1	1	6e-56,	542	0.461538461538462	1	245	2	0.46530612244898	0	22	262	6	0.473029045643154	0	[1 - 735]
s62Contig153_6	234	Nemve212944	755	1	1	3e-37,	380	0.386666666666667	2	224	2	0.390134529147982	0	272	493	3	0.391891891891892	0	[702 - 1] (REVERSE SENSE)
s62Contig153_6	234	Nemve240559	1124	2	1	9e-33,	342	0.361607142857143	3	223	3	0.366515837104072	0	709	928	4	0.368181818181818	0	[702 - 1] (REVERSE SENSE)
s62Contig153_6	234	Nemve246132	1136	3	1	3e-31,	328	0.334728033472803	2	234	6	0.343347639484979	0	667	901	4	0.340425531914894	0	[702 - 1] (REVERSE SENSE)
s62Contig162_1	349	Nemve93294	448	1	1	4e-77,	726	0.715909090909091	2	177	0	0.715909090909091	0	273	448	0	0.715909090909091	0	[3 - 1049]
s62Contig162_1	349	Nemve191975	559	2	1	3e-58,	564	0.566666666666667	1	180	0	0.566666666666667	0	333	512	0	0.566666666666667	0	[3 - 1049]
s62Contig162_1	349	Nemve151444	227	3	1	3e-39,	400	0.672727272727273	2	111	0	0.672727272727273	0	117	226	0	0.672727272727273	0	[3 - 1049]
s62Contig169_1	172	Nemve161278	222	1	1	7e-42,	418	0.465909090909091	1	172	4	0.476744186046512	0	34	203	6	0.482352941176471	0	[3 - 518]
s62Contig175_2	265	Nemve125775	622	1	1	1e-126,	1146	0.739622641509434	1	265	0	0.739622641509434	0	64	328	0	0.739622641509434	0	[2 - 796]
s62Contig175_2	265	Nemve95313	461	2	1	6e-67,	637	0.660919540229885	101	265	9	0.696969696969697	0	1	174	0	0.660919540229885	0	[2 - 796]
s62Contig175_2	265	Nemve117279	155	3	1	3e-41,	415	0.747252747252747	1	91	0	0.747252747252747	0	64	154	0	0.747252747252747	0	[2 - 796]
s62Contig185_21	559	Nemve218243	496	1	1	7e-33,	347	0.296028880866426	253	529	0	0.296028880866426	0	208	454	30	0.331983805668016	0	[1679 - 3] (REVERSE SENSE)
s62Contig185_21	559	Nemve134535	844	2	1	3e-31,	333	0.292358803986711	250	548	2	0.294314381270903	0	560	843	17	0.309859154929577	0	[1679 - 3] (REVERSE SENSE)
s62Contig192_1	145	Nemve219307	372	1	1	4e-54,	522	0.686131386861314	1	137	0	0.686131386861314	0	235	371	0	0.686131386861314	0	[1 - 435]
s62Contig198_6	215	Nemve244961	400	1	1	7e-34,	351	0.401098901098901	41	215	7	0.417142857142857	0	25	206	0	0.401098901098901	0	[646 - 2] (REVERSE SENSE)
s62Contig198_6	215	Nemve244962	732	2	1	8e-33,	342	0.395604395604396	41	215	7	0.411428571428571	0	349	530	0	0.395604395604396	0	[646 - 2] (REVERSE SENSE)
s62Contig213_14	439	Nemve207364	1641	1	1	1e-149,	1348	0.608591885441527	29	437	10	0.623471882640587	0	1221	1636	3	0.612980769230769	0	[1686 - 370] (REVERSE SENSE)
s62Contig214_2	104	Nemve101464	2211	1	1	3e-39,	393	0.730769230769231	1	104	0	0.730769230769231	0	699	802	0	0.730769230769231	0	[313 - 2] (REVERSE SENSE)
s62Contig224_8	188	Nemve212909	2279	1	1	3e-47,	466	0.55026455026455	1	186	3	0.559139784946237	0	2098	2279	7	0.571428571428571	0	[951 - 388] (REVERSE SENSE)
s62Contig227_4	209	Nemve239194	284	1	1	8e-52,	505	0.476683937823834	1	193	0	0.476683937823834	0	78	267	3	0.484210526315789	0	[721 - 95] (REVERSE SENSE)
s62Contig227_4	209	Nemve239195	289	2	1	1e-47,	469	0.513368983957219	1	186	1	0.516129032258065	0	80	263	3	0.521739130434783	0	[721 - 95] (REVERSE SENSE)
s62Contig227_4	209	Nemve2707	232	3	1	8e-46,	454	0.50887573964497	1	169	0	0.50887573964497	0	67	232	3	0.518072289156627	0	[721 - 95] (REVERSE SENSE)
s62Contig227_4	209	Nemve239196	318	4	1	1e-37,	383	0.386243386243386	1	188	1	0.388297872340426	0	110	297	1	0.388297872340426	0	[721 - 95] (REVERSE SENSE)
s62Contig238_3	234	Nemve228429	538	1	1	5e-45,	447	0.429787234042553	2	234	2	0.433476394849785	0	39	268	5	0.439130434782609	0	[2 - 703]
s62Contig241_4	184	Nemve161489	340	1	1	3e-69,	655	0.67816091954023	3	176	0	0.67816091954023	0	160	333	0	0.67816091954023	0	[553 - 2] (REVERSE SENSE)
s62Contig244_2	139	Nemve241086	2151	1	1	9e-40,	399	0.462025316455696	3	139	21	0.532846715328467	0	1783	1940	0	0.462025316455696	0	[1 - 417]
s62Contig244_2	139	Nemve130067	1695	2	1	3e-32,	333	0.453900709219858	1	139	2	0.460431654676259	0	1386	1526	0	0.453900709219858	0	[1 - 417]
s62Contig253_2	154	Nemve30364	1068	1	1	2e-54,	526	0.673202614379085	1	153	0	0.673202614379085	0	764	915	1	0.677631578947368	0	[1 - 462]
s62Contig255_10	492	Nemve89765	504	1	1	1e-107,	988	0.437125748502994	36	491	45	0.480263157894737	0	8	503	5	0.441532258064516	0	[1599 - 124] (REVERSE SENSE)
s62Contig255_10	492	Nemve902	352	2	1	3e-57,	556	0.495726495726496	36	269	0	0.495726495726496	0	8	241	0	0.495726495726496	0	[1599 - 124] (REVERSE SENSE)
s62Contig264_1	258	Nemve166205	869	1	1	2e-74,	701	0.625592417061611	45	255	0	0.625592417061611	0	557	767	0	0.625592417061611	0	[2 - 775]
s62Contig264_1	258	Nemve60037	915	2	1	2e-72,	683	0.62200956937799	45	253	0	0.62200956937799	0	598	806	0	0.62200956937799	0	[2 - 775]
s62Contig270_4	409	Nemve237874	1118	1	1	5e-40,	407	0.310160427807487	3	369	7	0.316076294277929	0	42	410	5	0.314363143631436	0	[2 - 1228]
s62Contig270_4	409	Nemve31495	571	2	1	9e-40,	405	0.267379679144385	3	369	7	0.272479564032698	0	91	459	5	0.2710027100271	0	[2 - 1228]
s62Contig270_4	409	Nemve168501	698	3	1	1e-38,	395	0.300268096514745	3	369	6	0.305177111716621	0	213	583	2	0.30188679245283	0	[2 - 1228]
s62Contig284_2	321	Nemve239782	408	1	1	2e-68,	652	0.532520325203252	13	256	2	0.536885245901639	0	1	245	1	0.53469387755102	0	[1 - 963]
s62Contig297_7	221	Nemve228040	770	1	1	5e-93,	861	0.718181818181818	2	221	0	0.718181818181818	0	207	416	10	0.752380952380952	0	[665 - 3] (REVERSE SENSE)
s62Contig298_2	100	Nemve192745	479	1	1	7e-37,	372	0.641304347826087	2	93	0	0.641304347826087	0	99	190	0	0.641304347826087	0	[301 - 2] (REVERSE SENSE)
s62Contig298_2	100	Nemve1537	366	2	1	1e-35,	361	0.648351648351648	3	93	0	0.648351648351648	0	47	137	0	0.648351648351648	0	[301 - 2] (REVERSE SENSE)
s62Contig313_10	305	Nemve243783	501	1	1	8e-50,	490	0.471544715447154	70	305	10	0.491525423728814	0	4	242	7	0.485355648535565	0	[915 - 1] (REVERSE SENSE)
s62Contig319_3	429	Nemve244535	482	1	1	1e-122,	1116	0.464583333333333	6	429	56	0.525943396226415	0	8	482	5	0.469473684210526	0	[2 - 1288]
s62Contig340_1	178	Nemve169754	539	1	1	2e-47,	466	0.511627906976744	1	172	0	0.511627906976744	0	13	183	1	0.514619883040936	0	[1 - 534]
s62Contig347_7	217	Nemve135766	482	1	1	1e-37,	383	0.409756097560976	2	204	2	0.413793103448276	0	48	249	3	0.415841584158416	0	[811 - 161] (REVERSE SENSE)
s62Contig347_7	217	Nemve135766	482	1	2	6e-34,	351	0.404761904761905	2	206	5	0.414634146341463	0	272	478	3	0.410628019323671	0	[811 - 161] (REVERSE SENSE)
s62Contig347_7	217	Nemve135766	482	1	3	2e-33,	348	0.405797101449275	3	204	5	0.415841584158416	0	161	364	3	0.411764705882353	0	[811 - 161] (REVERSE SENSE)
s62Contig347_7	217	Nemve21003	424	2	1	2e-36,	374	0.393805309734513	9	204	30	0.454081632653061	0	198	421	2	0.397321428571429	0	[811 - 161] (REVERSE SENSE)
s62Contig347_7	217	Nemve21003	424	2	2	7e-34,	351	0.416243654822335	10	204	2	0.420512820512821	0	143	337	2	0.420512820512821	0	[811 - 161] (REVERSE SENSE)
s62Contig347_7	217	Nemve143532	263	3	1	3e-36,	372	0.416243654822335	10	204	2	0.420512820512821	0	28	222	2	0.420512820512821	0	[811 - 161] (REVERSE SENSE)
s62Contig347_7	217	Nemve143532	263	3	2	8e-32,	333	0.378787878787879	16	207	6	0.390625	0	6	201	2	0.38265306122449	0	[811 - 161] (REVERSE SENSE)
s62Contig347_7	217	Nemve192	509	4	1	4e-36,	370	0.416243654822335	10	204	2	0.420512820512821	0	225	419	2	0.420512820512821	0	[811 - 161] (REVERSE SENSE)
s62Contig347_7	217	Nemve192	509	4	2	2e-33,	347	0.395939086294416	10	204	2	0.4	0	169	363	2	0.4	0	[811 - 161] (REVERSE SENSE)
s62Contig347_7	217	Nemve192	509	4	3	8e-33,	342	0.389162561576355	4	204	2	0.393034825870647	0	304	503	3	0.395	0	[811 - 161] (REVERSE SENSE)
s62Contig347_7	217	Nemve192	509	4	4	2e-31,	330	0.382775119617225	4	204	8	0.398009950248756	0	18	223	3	0.388349514563107	0	[811 - 161] (REVERSE SENSE)
s62Contig347_7	217	Nemve10533	710	5	1	7e-36,	368	0.411167512690355	10	204	2	0.415384615384615	0	116	310	2	0.415384615384615	0	[811 - 161] (REVERSE SENSE)
s62Contig347_7	217	Nemve10533	710	5	2	1e-34,	358	0.395121951219512	2	204	2	0.399014778325123	0	193	394	3	0.400990099009901	0	[811 - 161] (REVERSE SENSE)
s62Contig347_7	217	Nemve10533	710	5	3	5e-34,	352	0.395939086294416	10	204	2	0.4	0	60	254	2	0.4	0	[811 - 161] (REVERSE SENSE)
s62Contig347_7	217	Nemve10533	710	5	4	5e-34,	352	0.394088669950739	4	204	2	0.398009950248756	0	223	422	3	0.4	0	[811 - 161] (REVERSE SENSE)
s62Contig347_7	217	Nemve10533	710	5	5	1e-33,	349	0.399014778325123	4	204	2	0.402985074626866	0	27	226	3	0.405	0	[811 - 161] (REVERSE SENSE)
s62Contig347_7	217	Nemve231585	409	6	1	2e-35,	364	0.403940886699507	4	204	2	0.407960199004975	0	186	385	3	0.41	0	[811 - 161] (REVERSE SENSE)
s62Contig347_7	217	Nemve231585	409	6	2	3e-34,	354	0.420512820512821	4	196	2	0.424870466321244	0	214	405	3	0.427083333333333	0	[811 - 161] (REVERSE SENSE)
s62Contig347_7	217	Nemve231585	409	6	3	2e-33,	346	0.39047619047619	4	207	6	0.401960784313726	0	102	308	3	0.396135265700483	0	[811 - 161] (REVERSE SENSE)
s62Contig347_7	217	Nemve82654	562	7	1	3e-35,	362	0.403061224489796	11	204	2	0.407216494845361	0	238	431	2	0.407216494845361	0	[811 - 161] (REVERSE SENSE)
s62Contig347_7	217	Nemve82654	562	7	2	4e-34,	352	0.380487804878049	3	205	2	0.38423645320197	0	287	488	3	0.386138613861386	0	[811 - 161] (REVERSE SENSE)
s62Contig347_7	217	Nemve82654	562	7	3	1e-33,	349	0.41025641025641	12	204	2	0.414507772020725	0	211	403	2	0.414507772020725	0	[811 - 161] (REVERSE SENSE)
s62Contig347_7	217	Nemve82654	562	7	4	6e-33,	343	0.39047619047619	3	210	2	0.394230769230769	0	119	325	3	0.396135265700483	0	[811 - 161] (REVERSE SENSE)
s62Contig347_7	217	Nemve82654	562	7	5	3e-32,	336	0.346153846153846	1	204	30	0.397058823529412	0	145	375	3	0.350649350649351	0	[811 - 161] (REVERSE SENSE)
s62Contig347_7	217	Nemve171510	399	8	1	5e-35,	361	0.411483253588517	4	205	7	0.425742574257426	0	102	307	3	0.41747572815534	0	[811 - 161] (REVERSE SENSE)
s62Contig347_7	217	Nemve113856	540	9	1	5e-35,	360	0.423645320197044	4	204	2	0.427860696517413	0	332	531	3	0.43	0	[811 - 161] (REVERSE SENSE)
s62Contig347_7	217	Nemve113856	540	9	2	2e-34,	356	0.413793103448276	4	204	2	0.417910447761194	0	304	503	3	0.42	0	[811 - 161] (REVERSE SENSE)
s62Contig347_7	217	Nemve113856	540	9	3	3e-31,	329	0.401015228426396	10	204	2	0.405128205128205	0	281	475	2	0.405128205128205	0	[811 - 161] (REVERSE SENSE)
s62Contig347_7	217	Nemve135772	453	10	1	7e-35,	359	0.420212765957447	10	195	2	0.424731182795699	0	14	199	2	0.424731182795699	0	[811 - 161] (REVERSE SENSE)
s62Contig347_7	217	Nemve22037	298	11	1	2e-34,	356	0.381443298969072	4	195	2	0.385416666666667	0	108	298	3	0.387434554973822	0	[811 - 161] (REVERSE SENSE)
s62Contig347_7	217	Nemve22037	298	11	2	1e-31,	331	0.359605911330049	4	204	2	0.36318407960199	0	52	251	3	0.365	0	[811 - 161] (REVERSE SENSE)
s62Contig347_7	217	Nemve966	385	12	1	7e-34,	351	0.402010050251256	10	204	4	0.41025641025641	0	140	336	2	0.406091370558376	0	[811 - 161] (REVERSE SENSE)
s62Contig347_7	217	Nemve966	385	12	2	3e-32,	337	0.4	4	204	4	0.407960199004975	0	79	280	3	0.405940594059406	0	[811 - 161] (REVERSE SENSE)
s62Contig347_7	217	Nemve966	385	12	3	3e-32,	337	0.400943396226415	4	207	8	0.416666666666667	0	163	371	3	0.406698564593301	0	[811 - 161] (REVERSE SENSE)
s62Contig347_7	217	Nemve141921	277	13	1	1e-33,	349	0.392156862745098	3	204	2	0.396039603960396	0	44	244	3	0.398009950248756	0	[811 - 161] (REVERSE SENSE)
s62Contig347_7	217	Nemve141921	277	13	2	5e-33,	344	0.399014778325123	4	204	2	0.402985074626866	0	17	216	3	0.405	0	[811 - 161] (REVERSE SENSE)
s62Contig347_7	217	Nemve141921	277	13	3	3e-31,	328	0.383495145631068	2	205	2	0.387254901960784	0	71	273	3	0.389162561576355	0	[811 - 161] (REVERSE SENSE)
s62Contig347_7	217	Nemve135736	580	14	1	2e-32,	338	0.4	4	204	4	0.407960199004975	0	312	513	3	0.405940594059406	0	[811 - 161] (REVERSE SENSE)
s62Contig347_7	217	Nemve135736	580	14	2	5e-32,	335	0.353448275862069	4	204	31	0.407960199004975	0	340	569	2	0.356521739130435	0	[811 - 161] (REVERSE SENSE)
s62Contig347_7	217	Nemve104526	384	15	1	2e-31,	331	0.365853658536585	5	206	3	0.371287128712871	0	19	220	3	0.371287128712871	0	[811 - 161] (REVERSE SENSE)
s62Contig347_7	217	Nemve104526	384	15	2	2e-31,	329	0.368421052631579	11	211	8	0.383084577114428	0	53	257	4	0.375609756097561	0	[811 - 161] (REVERSE SENSE)
s62Contig347_7	217	Nemve107	399	16	1	5e-31,	326	0.401960784313726	3	204	2	0.405940594059406	0	17	217	3	0.407960199004975	0	[811 - 161] (REVERSE SENSE)
s62Contig351_2	205	Nemve195152	208	1	1	1e-77,	729	0.668292682926829	1	205	0	0.668292682926829	0	8	208	4	0.681592039800995	0	[1 - 615]
s62Contig358_2	209	Nemve239529	428	1	1	2e-32,	338	0.419753086419753	2	159	4	0.430379746835443	0	2	159	4	0.430379746835443	0	[1 - 627]
s62Contig364_4	155	Nemve51308	360	1	1	2e-34,	353	0.552631578947368	43	155	1	0.557522123893805	0	1	114	0	0.552631578947368	0	[465 - 1] (REVERSE SENSE)
s62Contig369_5	186	Nemve170741	222	1	1	1e-43,	434	0.547770700636943	27	180	3	0.558441558441558	0	66	219	3	0.558441558441558	0	[1355 - 798] (REVERSE SENSE)
s62Contig371_8	991	Nemve199749	1507	1	1	0.0,	2180	0.479484173505276	49	900	1	0.480046948356808	0	614	1453	13	0.486904761904762	0	[49 - 3021]
s62Contig371_8	991	Nemve212182	881	2	1	2e-67,	648	0.260975609756098	47	841	25	0.269182389937107	0	9	795	33	0.271918678526048	0	[49 - 3021]
s62Contig371_8	991	Nemve193880	478	3	1	8e-47,	469	0.301810865191147	394	880	10	0.308008213552361	0	1	476	21	0.315126050420168	0	[49 - 3021]
s62Contig371_8	991	Nemve209409	644	4	1	5e-46,	463	0.255627009646302	212	819	14	0.261513157894737	0	1	592	30	0.268581081081081	0	[49 - 3021]
s62Contig371_8	991	Nemve106504	515	5	1	1e-44,	451	0.284883720930233	337	842	10	0.290513833992095	0	22	514	23	0.298174442190669	0	[49 - 3021]
s62Contig372_5	168	Nemve90597	264	1	1	1e-37,	382	0.538461538461538	42	168	3	0.551181102362205	0	40	169	0	0.538461538461538	0	[505 - 2] (REVERSE SENSE)
s62Contig372_5	168	Nemve87498	128	2	1	2e-34,	353	0.512396694214876	47	167	0	0.512396694214876	0	2	122	0	0.512396694214876	0	[505 - 2] (REVERSE SENSE)
s62Contig372_5	168	Nemve92090	217	3	1	2e-33,	345	0.516666666666667	49	168	0	0.516666666666667	0	2	121	0	0.516666666666667	0	[505 - 2] (REVERSE SENSE)
s62Contig372_5	168	Nemve216157	225	4	1	3e-33,	344	0.504	44	167	1	0.508064516129032	0	7	131	0	0.504	0	[505 - 2] (REVERSE SENSE)
s62Contig372_5	168	Nemve87541	216	5	1	2e-32,	336	0.495867768595041	47	167	0	0.495867768595041	0	1	121	0	0.495867768595041	0	[505 - 2] (REVERSE SENSE)
s62Contig372_5	168	Nemve219569	192	6	1	6e-32,	333	0.5	49	168	0	0.5	0	13	132	0	0.5	0	[505 - 2] (REVERSE SENSE)
s62Contig372_5	168	Nemve129798	202	7	1	1e-31,	330	0.504273504273504	49	165	0	0.504273504273504	0	5	121	0	0.504273504273504	0	[505 - 2] (REVERSE SENSE)
s62Contig372_5	168	Nemve92258	224	8	1	2e-31,	328	0.495798319327731	49	167	0	0.495798319327731	0	13	131	0	0.495798319327731	0	[505 - 2] (REVERSE SENSE)
s62Contig372_5	168	Nemve36375	206	9	1	3e-31,	327	0.495867768595041	47	167	0	0.495867768595041	0	1	120	1	0.5	0	[505 - 2] (REVERSE SENSE)
s62Contig372_5	168	Nemve92082	224	10	1	3e-31,	326	0.483333333333333	49	168	0	0.483333333333333	0	13	132	0	0.483333333333333	0	[505 - 2] (REVERSE SENSE)
s62Contig398_10	342	Nemve246951	452	1	1	2e-76,	720	0.413597733711048	1	342	11	0.426900584795322	0	31	372	11	0.426900584795322	0	[1028 - 3] (REVERSE SENSE)
s62Contig398_10	342	Nemve31531	735	2	1	2e-41,	418	0.328947368421053	1	295	9	0.338983050847458	0	71	367	7	0.336700336700337	0	[1028 - 3] (REVERSE SENSE)
s62Contig407_6	271	Nemve242771	4909	1	1	3e-77,	726	0.73015873015873	85	271	2	0.737967914438503	0	4025	4213	0	0.73015873015873	0	[813 - 1] (REVERSE SENSE)
s62Contig410_1	148	Nemve144253	126	1	1	5e-42,	419	0.584	5	129	0	0.584	0	1	125	0	0.584	0	[3 - 446]
s62Contig410_1	148	Nemve91249	404	2	1	4e-34,	350	0.447368421052632	1	129	23	0.527131782945736	0	234	385	0	0.447368421052632	0	[3 - 446]
s62Contig425_11	810	Nemve229175	570	1	1	4e-78,	739	0.332214765100671	85	670	10	0.337883959044369	0	9	521	83	0.385964912280702	0	[2 - 2431]
s62Contig425_11	810	Nemve191344	823	2	1	2e-38,	395	0.353571428571429	401	662	18	0.377862595419847	0	447	714	12	0.369402985074627	0	[2 - 2431]
s62Contig425_11	810	Nemve125609	858	3	1	3e-38,	395	0.358156028368794	401	679	3	0.362007168458781	0	505	775	11	0.372693726937269	0	[2 - 2431]
s62Contig425_11	810	Nemve192492	821	4	1	6e-37,	384	0.369477911646586	401	646	3	0.373983739837398	0	390	628	10	0.384937238493724	0	[2 - 2431]
s62Contig425_11	810	Nemve237165	719	5	1	4e-34,	359	0.337620578778135	375	670	15	0.35472972972973	0	346	646	10	0.348837209302326	0	[2 - 2431]
s62Contig425_11	810	Nemve238608	730	6	1	3e-33,	352	0.331081081081081	401	687	9	0.341463414634146	0	377	661	11	0.343859649122807	0	[2 - 2431]
s62Contig431_2	404	Nemve197623	680	1	1	2e-96,	894	0.502415458937198	2	402	13	0.518703241895262	0	281	678	16	0.522613065326633	0	[3 - 1214]
s62Contig436_1	206	Nemve244236	452	1	1	2e-45,	450	0.451282051282051	1	194	1	0.45360824742268	0	39	229	4	0.460732984293194	0	[1 - 618]
s62Contig436_2	208	Nemve244236	452	1	1	2e-61,	588	0.527638190954774	12	208	2	0.532994923857868	0	228	422	4	0.538461538461538	0	[546 - 1169]
s62Contig438_6	421	Nemve914	413	1	1	1e-128,	1171	0.713815789473684	1	303	1	0.716171617161716	0	44	347	0	0.713815789473684	0	[1609 - 347] (REVERSE SENSE)
s62Contig443_2	332	Nemve242046	1730	1	1	5e-31,	329	0.331838565022422	111	330	3	0.336363636363636	0	328	542	8	0.344186046511628	0	[3 - 998]
s62Contig445_11	321	Nemve162805	2475	1	1	2e-91,	850	0.509146341463415	1	320	8	0.521875	0	1403	1729	1	0.510703363914373	0	[963 - 1] (REVERSE SENSE)
s62Contig454_10	332	Nemve245970	710	1	1	1e-141,	1278	0.672727272727273	1	330	0	0.672727272727273	0	380	709	0	0.672727272727273	0	[1264 - 269] (REVERSE SENSE)
s62Contig454_10	332	Nemve124231	705	2	1	1e-115,	1058	0.572727272727273	1	330	0	0.572727272727273	0	373	701	1	0.574468085106383	0	[1264 - 269] (REVERSE SENSE)
s62Contig454_10	332	Nemve202173	564	3	1	1e-107,	988	0.529761904761905	1	327	9	0.54434250764526	0	219	554	0	0.529761904761905	0	[1264 - 269] (REVERSE SENSE)
s62Contig454_10	332	Nemve31379	297	4	1	2e-96,	892	0.548494983277592	32	330	0	0.548494983277592	0	1	297	2	0.552188552188552	0	[1264 - 269] (REVERSE SENSE)
s62Contig454_10	332	Nemve93932	413	5	1	1e-85,	800	0.718592964824121	2	200	0	0.718592964824121	0	214	412	0	0.718592964824121	0	[1264 - 269] (REVERSE SENSE)
s62Contig454_10	332	Nemve115630	410	6	1	2e-83,	781	0.46969696969697	3	326	6	0.478395061728395	0	73	401	1	0.47112462006079	0	[1264 - 269] (REVERSE SENSE)
s62Contig454_10	332	Nemve98367	940	7	1	6e-82,	768	0.493975903614458	1	326	6	0.503067484662577	0	609	936	4	0.5	0	[1264 - 269] (REVERSE SENSE)
s62Contig454_10	332	Nemve232710	418	8	1	2e-77,	729	0.443768996960486	2	326	4	0.449230769230769	0	63	388	3	0.447852760736196	0	[1264 - 269] (REVERSE SENSE)
s62Contig454_10	332	Nemve111564	749	9	1	4e-72,	683	0.405325443786982	1	326	12	0.420245398773006	0	13	344	6	0.412650602409639	0	[1264 - 269] (REVERSE SENSE)
s62Contig454_10	332	Nemve135493	589	10	1	5e-64,	613	0.38855421686747	4	332	3	0.39209726443769	0	9	334	6	0.395705521472393	0	[1264 - 269] (REVERSE SENSE)
s62Contig454_10	332	Nemve244400	661	11	1	7e-60,	577	0.379661016949153	1	293	2	0.382252559726962	0	349	640	3	0.383561643835616	0	[1264 - 269] (REVERSE SENSE)
s62Contig454_10	332	Nemve230515	328	12	1	1e-57,	559	0.389830508474576	1	294	1	0.391156462585034	0	15	304	5	0.396551724137931	0	[1264 - 269] (REVERSE SENSE)
s62Contig454_10	332	Nemve31039	631	13	1	2e-54,	530	0.371428571428571	2	295	21	0.397959183673469	0	286	591	9	0.382352941176471	0	[1264 - 269] (REVERSE SENSE)
s62Contig454_10	332	Nemve169881	411	14	1	7e-53,	517	0.394736842105263	2	294	11	0.409556313993174	0	80	373	10	0.408163265306122	0	[1264 - 269] (REVERSE SENSE)
s62Contig454_10	332	Nemve84740	309	15	1	1e-52,	515	0.376271186440678	2	289	7	0.385416666666667	0	7	298	3	0.38013698630137	0	[1264 - 269] (REVERSE SENSE)
s62Contig454_10	332	Nemve179295	549	16	1	6e-51,	500	0.387543252595156	4	286	6	0.395759717314488	0	176	459	5	0.394366197183099	0	[1264 - 269] (REVERSE SENSE)
s62Contig454_10	332	Nemve156347	267	17	1	1e-50,	498	0.364312267657993	1	267	2	0.367041198501873	0	1	266	3	0.368421052631579	0	[1264 - 269] (REVERSE SENSE)
s62Contig454_10	332	Nemve100066	456	18	1	7e-50,	491	0.335347432024169	2	294	38	0.378839590443686	0	92	409	13	0.349056603773585	0	[1264 - 269] (REVERSE SENSE)
s62Contig454_10	332	Nemve10896	278	19	1	8e-47,	465	0.459715639810427	2	207	5	0.470873786407767	0	65	273	2	0.464114832535885	0	[1264 - 269] (REVERSE SENSE)
s62Contig454_10	332	Nemve229919	654	20	1	1e-46,	463	0.341692789968652	1	294	25	0.370748299319728	0	328	634	12	0.355048859934853	0	[1264 - 269] (REVERSE SENSE)
s62Contig454_10	332	Nemve155794	164	21	1	3e-46,	459	0.565789473684211	43	194	0	0.565789473684211	0	5	155	1	0.56953642384106	0	[1264 - 269] (REVERSE SENSE)
s62Contig454_10	332	Nemve236378	402	22	1	3e-45,	451	0.321428571428571	2	324	13	0.334365325077399	0	21	345	11	0.332307692307692	0	[1264 - 269] (REVERSE SENSE)
s62Contig454_10	332	Nemve147631	361	23	1	1e-42,	429	0.355805243445693	2	242	26	0.394190871369295	0	99	361	4	0.361216730038023	0	[1264 - 269] (REVERSE SENSE)
s62Contig454_10	332	Nemve139527	652	24	1	2e-41,	419	0.362139917695473	4	245	1	0.363636363636364	0	38	277	3	0.366666666666667	0	[1264 - 269] (REVERSE SENSE)
s62Contig454_10	332	Nemve230469	314	25	1	8e-41,	413	0.348754448398576	1	281	0	0.348754448398576	0	45	314	11	0.362962962962963	0	[1264 - 269] (REVERSE SENSE)
s62Contig454_10	332	Nemve163148	518	26	1	3e-39,	400	0.31864406779661	4	287	11	0.330985915492958	0	193	486	1	0.319727891156463	0	[1264 - 269] (REVERSE SENSE)
s62Contig454_10	332	Nemve100834	502	27	1	5e-38,	389	0.377431906614786	2	245	13	0.397540983606557	0	244	491	9	0.391129032258065	0	[1264 - 269] (REVERSE SENSE)
s62Contig454_10	332	Nemve171208	539	28	1	3e-37,	383	0.332155477031802	1	282	1	0.333333333333333	0	17	282	17	0.353383458646617	0	[1264 - 269] (REVERSE SENSE)
s62Contig454_10	332	Nemve120257	305	29	1	5e-37,	380	0.348484848484849	8	263	8	0.359375	0	21	273	11	0.363636363636364	0	[1264 - 269] (REVERSE SENSE)
s62Contig454_10	332	Nemve106290	294	30	1	3e-36,	373	0.33984375	2	245	12	0.35655737704918	0	25	277	3	0.343873517786561	0	[1264 - 269] (REVERSE SENSE)
s62Contig454_10	332	Nemve161733	334	31	1	6e-36,	371	0.338289962825279	8	275	1	0.33955223880597	0	24	281	11	0.352713178294574	0	[1264 - 269] (REVERSE SENSE)
s62Contig454_10	332	Nemve88759	339	32	1	2e-35,	367	0.347079037800687	8	285	13	0.363309352517986	0	29	308	11	0.360714285714286	0	[1264 - 269] (REVERSE SENSE)
s62Contig454_10	332	Nemve246204	384	33	1	9e-35,	361	0.36	1	199	1	0.361809045226131	0	188	384	3	0.365482233502538	0	[1264 - 269] (REVERSE SENSE)
s62Contig454_10	332	Nemve50047	608	34	1	2e-34,	359	0.322097378277154	71	332	5	0.32824427480916	0	1	261	6	0.329501915708812	0	[1264 - 269] (REVERSE SENSE)
s62Contig454_10	332	Nemve230033	624	35	1	2e-34,	357	0.309917355371901	8	249	0	0.309917355371901	0	27	266	2	0.3125	0	[1264 - 269] (REVERSE SENSE)
s62Contig454_10	332	Nemve95129	256	36	1	4e-34,	355	0.335820895522388	4	262	9	0.347490347490348	0	1	255	13	0.352941176470588	0	[1264 - 269] (REVERSE SENSE)
s62Contig454_10	332	Nemve95020	335	37	1	8e-34,	353	0.340080971659919	8	249	5	0.347107438016529	0	18	258	6	0.348547717842324	0	[1264 - 269] (REVERSE SENSE)
s62Contig454_10	332	Nemve128941	560	38	1	1e-33,	351	0.305785123966942	8	245	4	0.310924369747899	0	21	258	4	0.310924369747899	0	[1264 - 269] (REVERSE SENSE)
s62Contig454_10	332	Nemve130809	1627	39	1	1e-32,	343	0.408536585365854	2	164	1	0.411042944785276	0	76	238	1	0.411042944785276	0	[1264 - 269] (REVERSE SENSE)
s62Contig454_10	332	Nemve33670	264	40	1	6e-32,	336	0.339449541284404	1	217	1	0.341013824884793	0	1	216	2	0.342592592592593	0	[1264 - 269] (REVERSE SENSE)
s62Contig454_10	332	Nemve79942	276	41	1	7e-32,	336	0.330645161290323	1	245	3	0.33469387755102	0	1	246	2	0.333333333333333	0	[1264 - 269] (REVERSE SENSE)
s62Contig454_10	332	Nemve246408	978	42	1	4e-31,	329	0.291497975708502	1	246	1	0.292682926829268	0	10	255	1	0.292682926829268	0	[1264 - 269] (REVERSE SENSE)
s62Contig463_6	603	Nemve104656	700	1	1	1e-166,	1497	0.522920203735144	1	579	10	0.531951640759931	0	113	700	1	0.523809523809524	0	[1 - 1809]
s62Contig464_9	280	Nemve118107	617	1	1	8e-45,	446	0.446511627906977	48	259	3	0.452830188679245	0	413	605	22	0.49740932642487	0	[919 - 80] (REVERSE SENSE)
s62Contig484_4	294	Nemve175733	541	1	1	9e-64,	610	0.422818791946309	2	292	7	0.43298969072165	0	247	541	3	0.427118644067797	0	[3 - 884]
s62Contig484_4	294	Nemve176363	614	2	1	2e-62,	598	0.421404682274247	2	292	8	0.43298969072165	0	319	614	3	0.425675675675676	0	[3 - 884]
s62Contig487_6	320	Nemve248453	472	1	1	4e-62,	596	0.429878048780488	1	320	8	0.440625	0	145	465	7	0.439252336448598	0	[962 - 3] (REVERSE SENSE)
s62Contig490_9	499	Nemve115977	886	1	1	0.0,	1632	0.685446009389671	1	426	0	0.685446009389671	0	462	886	1	0.687058823529412	0	[1631 - 135] (REVERSE SENSE)
s62Contig493_5	154	Nemve124247	160	1	1	1e-32,	338	0.445205479452055	16	154	7	0.467625899280576	0	1	146	0	0.445205479452055	0	[68 - 529]
s62Contig493_5	154	Nemve105476	827	2	1	1e-31,	330	0.430555555555556	11	154	0	0.430555555555556	0	202	341	4	0.442857142857143	0	[68 - 529]
s62Contig493_5	154	Nemve105476	827	2	2	1e-31,	330	0.430555555555556	11	154	0	0.430555555555556	0	518	657	4	0.442857142857143	0	[68 - 529]
s62Contig493_5	154	Nemve201705	303	3	1	2e-31,	327	0.433823529411765	19	154	0	0.433823529411765	0	1	130	6	0.453846153846154	0	[68 - 529]
s62Contig508_8	220	Nemve171362	1227	1	1	4e-51,	500	0.490909090909091	1	220	0	0.490909090909091	0	250	450	19	0.537313432835821	0	[661 - 2] (REVERSE SENSE)
s62Contig511_3	179	Nemve228729	472	1	1	1e-56,	545	0.555555555555556	1	178	2	0.561797752808989	0	193	371	1	0.558659217877095	0	[539 - 3] (REVERSE SENSE)
s62Contig511_3	179	Nemve126271	471	2	1	7e-41,	410	0.473372781065089	12	178	2	0.479041916167665	0	203	370	1	0.476190476190476	0	[539 - 3] (REVERSE SENSE)
s62Contig511_3	179	Nemve222506	481	3	1	7e-41,	410	0.473372781065089	12	178	2	0.479041916167665	0	236	403	1	0.476190476190476	0	[539 - 3] (REVERSE SENSE)
s62Contig512_8	344	Nemve32208	321	1	1	9e-56,	542	0.438127090301003	51	344	5	0.445578231292517	0	4	277	25	0.478102189781022	0	[1034 - 3] (REVERSE SENSE)
s62Contig512_8	344	Nemve105290	448	2	1	9e-31,	327	0.296969696969697	2	326	5	0.301538461538462	0	4	298	35	0.332203389830508	0	[1034 - 3] (REVERSE SENSE)
s62Contig512_8	344	Nemve19616	117	3	1	9e-31,	326	0.576271186440678	81	193	5	0.601769911504425	0	1	117	1	0.581196581196581	0	[1034 - 3] (REVERSE SENSE)
s62Contig535_1	134	Nemve92762	364	1	1	1e-31,	328	0.515384615384615	6	134	1	0.51937984496124	0	121	244	6	0.540322580645161	0	[2 - 403]
s62Contig537_16	621	Nemve245105	722	1	1	2e-32,	343	0.43030303030303	312	475	1	0.432926829268293	0	12	167	9	0.455128205128205	0	[2428 - 566] (REVERSE SENSE)
s62Contig538_4	198	Nemve241253	2468	1	1	2e-62,	597	0.582914572864322	1	198	1	0.585858585858586	0	344	539	3	0.591836734693878	0	[596 - 3] (REVERSE SENSE)
s62Contig538_4	198	Nemve189070	802	2	1	8e-32,	332	0.366834170854271	1	197	2	0.370558375634518	0	262	451	9	0.384210526315789	0	[596 - 3] (REVERSE SENSE)
s62Contig539_15	464	Nemve240405	449	1	1	1e-108,	998	0.513392857142857	27	464	10	0.525114155251142	0	14	449	12	0.527522935779816	0	[1689 - 298] (REVERSE SENSE)
s62Contig540_1	136	Nemve159004	473	1	1	4e-58,	557	0.722627737226277	1	136	1	0.727941176470588	0	71	207	0	0.722627737226277	0	[410 - 3] (REVERSE SENSE)
s62Contig548_8	247	Nemve208577	680	1	1	3e-32,	337	0.368888888888889	3	227	0	0.368888888888889	0	441	652	13	0.391509433962264	0	[742 - 2] (REVERSE SENSE)
s62Contig548_8	247	Nemve208577	680	1	2	4e-31,	328	0.390243902439024	3	247	1	0.391836734693878	0	114	339	20	0.424778761061947	0	[742 - 2] (REVERSE SENSE)
s62Contig548_8	247	Nemve130928	326	2	1	6e-31,	327	0.392070484581498	3	228	1	0.393805309734513	0	116	325	17	0.423809523809524	0	[742 - 2] (REVERSE SENSE)
s62Contig549_3	245	Nemve103120	934	1	1	3e-77,	726	0.542016806722689	1	238	0	0.542016806722689	0	520	757	0	0.542016806722689	0	[1 - 735]
s62Contig549_3	245	Nemve142809	714	2	1	3e-37,	381	0.373333333333333	1	222	3	0.378378378378378	0	331	555	0	0.373333333333333	0	[1 - 735]
s62Contig560_5	523	Nemve245806	1145	1	1	2e-40,	412	0.335365853658537	35	353	9	0.344827586206897	0	406	708	25	0.363036303630363	0	[3 - 1571]
s62Contig560_5	523	Nemve209600	1176	2	1	5e-34,	357	0.303977272727273	41	353	39	0.34185303514377	0	772	1106	17	0.319402985074627	0	[3 - 1571]
s62Contig590_7	340	Nemve98778	252	1	1	5e-95,	881	0.616600790513834	89	340	1	0.619047619047619	0	1	252	1	0.619047619047619	0	[1085 - 66] (REVERSE SENSE)
s62Contig590_7	340	Nemve140211	256	2	1	1e-66,	636	0.474509803921569	89	339	4	0.48207171314741	0	1	255	0	0.474509803921569	0	[1085 - 66] (REVERSE SENSE)
s62Contig590_7	340	Nemve140241	138	3	1	5e-42,	423	0.608	89	212	1	0.612903225806452	0	14	138	0	0.608	0	[1085 - 66] (REVERSE SENSE)
s62Contig598_3	185	Nemve246951	452	1	1	5e-35,	360	0.426395939086294	1	185	12	0.454054054054054	0	210	396	10	0.449197860962567	0	[2 - 556]
s62Contig611_2	567	Nemve87242	162	1	1	3e-54,	531	0.662337662337662	407	560	0	0.662337662337662	0	1	154	0	0.662337662337662	0	[3 - 1703]
s62Contig619_2	128	Nemve131533	348	1	1	2e-33,	343	0.519685039370079	2	128	0	0.519685039370079	0	199	324	1	0.523809523809524	0	[384 - 1] (REVERSE SENSE)
s62Contig620_5	122	Nemve186704	246	1	1	1e-34,	353	0.616071428571429	2	113	0	0.616071428571429	0	123	234	0	0.616071428571429	0	[474 - 109] (REVERSE SENSE)
s62Contig621_1	231	Nemve90374	413	1	1	1e-101,	928	0.722943722943723	1	231	0	0.722943722943723	0	183	413	0	0.722943722943723	0	[3 - 695]
s62Contig624_2	208	Nemve10129	1060	1	1	1e-73,	693	0.629807692307692	1	208	0	0.629807692307692	0	474	681	0	0.629807692307692	0	[2 - 625]
s62Contig624_2	208	Nemve50157	1146	2	1	5e-55,	533	0.541463414634146	1	204	1	0.544117647058823	0	483	686	1	0.544117647058823	0	[2 - 625]
s62Contig624_2	208	Nemve115237	1084	3	1	5e-49,	481	0.483091787439614	1	207	0	0.483091787439614	0	496	700	2	0.48780487804878	0	[2 - 625]
s62Contig624_2	208	Nemve106065	1257	4	1	7e-49,	480	0.461187214611872	1	205	14	0.492682926829268	0	671	889	0	0.461187214611872	0	[2 - 625]
s62Contig624_2	208	Nemve50296	679	5	1	7e-44,	437	0.482233502538071	1	197	0	0.482233502538071	0	377	566	7	0.5	0	[2 - 625]
s62Contig627_13	1011	Nemve173010	1072	1	1	5e-38,	394	0.241626794258373	70	893	12	0.245145631067961	0	140	878	97	0.273342354533153	0	[3 - 3035]
s62Contig631_19	1170	Nemve110159	354	1	1	1e-30,	331	0.329639889196676	449	797	12	0.340974212034384	0	12	351	21	0.35	0	[1 - 3510]
s62Contig643_2	524	Nemve193264	556	1	1	0.0,	1645	0.599616858237548	1	518	4	0.604247104247104	0	36	556	1	0.600767754318618	0	[2 - 1573]
s62Contig667_2	150	Nemve241256	4477	1	1	1e-38,	389	0.532374100719424	4	141	1	0.536231884057971	0	4185	4323	0	0.532374100719424	0	[452 - 3] (REVERSE SENSE)
s62Contig676_1	187	Nemve85128	367	1	1	3e-59,	568	0.817460317460317	1	126	0	0.817460317460317	0	11	136	0	0.817460317460317	0	[3 - 563]
s62Contig676_3	278	Nemve85128	367	1	1	2e-67,	641	0.52914798206278	23	244	1	0.531531531531532	0	142	363	1	0.531531531531532	0	[332 - 1165]
s62Contig681_15	435	Nemve137089	336	1	1	8e-34,	354	0.478527607361963	272	433	1	0.481481481481481	0	162	316	8	0.503225806451613	0	[1307 - 3] (REVERSE SENSE)
s62Contig683_3	326	Nemve234428	285	1	1	1e-96,	895	0.59106529209622	37	326	1	0.593103448275862	0	1	285	6	0.603508771929825	0	[2 - 979]
s62Contig683_3	326	Nemve87987	394	2	1	4e-93,	864	0.523809523809524	1	314	1	0.525477707006369	0	69	382	1	0.525477707006369	0	[2 - 979]
s62Contig683_3	326	Nemve98336	396	3	1	1e-83,	782	0.5	2	326	9	0.513846153846154	0	72	396	9	0.513846153846154	0	[2 - 979]
s62Contig683_3	326	Nemve88036	287	4	1	1e-71,	678	0.466192170818505	37	314	3	0.471223021582734	0	1	277	4	0.472924187725632	0	[2 - 979]
s62Contig683_3	326	Nemve199717	373	5	1	1e-60,	584	0.43	16	314	1	0.431438127090301	0	104	363	40	0.496153846153846	0	[2 - 979]
s62Contig684_1	84	Nemve30088	1108	1	1	4e-45,	443	0.904761904761905	1	84	0	0.904761904761905	0	1018	1101	0	0.904761904761905	0	[1 - 252]
s62Contig696_3	346	Nemve177378	354	1	1	1e-123,	1122	0.592485549132948	1	346	0	0.592485549132948	0	10	354	1	0.594202898550725	0	[2 - 1039]
s62Contig696_3	346	Nemve237532	354	2	1	1e-122,	1119	0.609826589595376	1	346	0	0.609826589595376	0	10	354	1	0.611594202898551	0	[2 - 1039]
s62Contig696_3	346	Nemve242737	353	3	1	7e-83,	776	0.453757225433526	1	345	1	0.455072463768116	0	10	352	3	0.457725947521866	0	[2 - 1039]
s62Contig696_3	346	Nemve234118	358	4	1	5e-75,	708	0.435530085959885	1	345	4	0.440579710144928	0	11	357	2	0.438040345821326	0	[2 - 1039]
s62Contig696_3	346	Nemve158666	380	5	1	2e-67,	642	0.409972299168975	10	346	24	0.439169139465875	0	26	380	6	0.416901408450704	0	[2 - 1039]
s62Contig696_3	346	Nemve234158	316	6	1	4e-53,	519	0.343108504398827	1	341	0	0.343108504398827	0	17	311	46	0.396610169491525	0	[2 - 1039]
s62Contig708_3	90	Nemve236613	185	1	1	5e-43,	425	0.885057471264368	4	90	0	0.885057471264368	0	1	87	0	0.885057471264368	0	[272 - 3] (REVERSE SENSE)
s62Contig718_7	370	Nemve89768	684	1	1	6e-85,	794	0.440944881889764	1	365	16	0.46027397260274	0	130	505	5	0.446808510638298	0	[1110 - 1] (REVERSE SENSE)
s62Contig718_7	370	Nemve50499	693	2	1	7e-83,	776	0.46	14	358	5	0.466666666666667	0	195	538	6	0.468023255813953	0	[1110 - 1] (REVERSE SENSE)
s62Contig718_7	370	Nemve106355	663	3	1	8e-83,	776	0.462162162162162	1	362	8	0.472375690607735	0	128	492	5	0.468493150684932	0	[1110 - 1] (REVERSE SENSE)
s62Contig718_7	370	Nemve11272	665	4	1	1e-82,	774	0.439353099730458	1	361	10	0.451523545706371	0	128	491	7	0.447802197802198	0	[1110 - 1] (REVERSE SENSE)
s62Contig718_7	370	Nemve130123	680	5	1	1e-77,	731	0.44	1	363	12	0.454545454545455	0	138	504	8	0.449591280653951	0	[1110 - 1] (REVERSE SENSE)
s62Contig718_7	370	Nemve164727	680	6	1	6e-77,	725	0.440633245382586	1	369	10	0.452574525745257	0	145	518	5	0.446524064171123	0	[1110 - 1] (REVERSE SENSE)
s62Contig718_7	370	Nemve99196	663	7	1	2e-72,	687	0.411311053984576	1	370	19	0.432432432432432	0	125	500	13	0.425531914893617	0	[1110 - 1] (REVERSE SENSE)
s62Contig718_7	370	Nemve242650	741	8	1	4e-70,	666	0.413333333333333	1	363	12	0.426997245179063	0	207	575	6	0.420054200542005	0	[1110 - 1] (REVERSE SENSE)
s62Contig718_7	370	Nemve214643	748	9	1	5e-67,	639	0.420612813370474	14	361	11	0.433908045977011	0	218	572	4	0.425352112676056	0	[1110 - 1] (REVERSE SENSE)
s62Contig718_7	370	Nemve126198	682	10	1	1e-66,	637	0.388746803069054	1	365	26	0.416438356164384	0	133	517	6	0.394805194805195	0	[1110 - 1] (REVERSE SENSE)
s62Contig718_7	370	Nemve100342	558	11	1	3e-66,	633	0.387012987012987	1	370	15	0.402702702702703	0	133	511	6	0.393139841688654	0	[1110 - 1] (REVERSE SENSE)
s62Contig718_7	370	Nemve116624	673	12	1	7e-66,	629	0.421750663129974	1	358	19	0.444134078212291	0	135	505	6	0.428571428571429	0	[1110 - 1] (REVERSE SENSE)
s62Contig718_7	370	Nemve82371	644	13	1	3e-65,	625	0.387978142076503	8	361	12	0.401129943502825	0	130	488	7	0.395543175487465	0	[1110 - 1] (REVERSE SENSE)
s62Contig718_7	370	Nemve204601	681	14	1	1e-64,	620	0.487364620938628	1	276	1	0.489130434782609	0	270	541	5	0.496323529411765	0	[1110 - 1] (REVERSE SENSE)
s62Contig718_7	370	Nemve31090	593	15	1	1e-64,	620	0.383333333333333	14	363	10	0.394285714285714	0	141	494	6	0.389830508474576	0	[1110 - 1] (REVERSE SENSE)
s62Contig718_7	370	Nemve203744	692	16	1	6e-58,	561	0.407766990291262	1	306	3	0.411764705882353	0	219	523	4	0.413114754098361	0	[1110 - 1] (REVERSE SENSE)
s62Contig721_6	236	Nemve245829	4309	1	1	2e-86,	804	0.635593220338983	1	236	0	0.635593220338983	0	1632	1867	0	0.635593220338983	0	[710 - 3] (REVERSE SENSE)
s62Contig721_6	236	Nemve173194	3955	2	1	3e-77,	725	0.587234042553191	1	235	0	0.587234042553191	0	1566	1800	0	0.587234042553191	0	[710 - 3] (REVERSE SENSE)
s62Contig721_6	236	Nemve159788	4471	3	1	2e-69,	658	0.527659574468085	2	236	0	0.527659574468085	0	1795	2029	0	0.527659574468085	0	[710 - 3] (REVERSE SENSE)
s62Contig721_6	236	Nemve60046	2033	4	1	2e-69,	658	0.559322033898305	1	236	0	0.559322033898305	0	1442	1675	2	0.564102564102564	0	[710 - 3] (REVERSE SENSE)
s62Contig721_6	236	Nemve175144	3894	5	1	1e-68,	651	0.529661016949153	1	236	0	0.529661016949153	0	1170	1405	0	0.529661016949153	0	[710 - 3] (REVERSE SENSE)
s62Contig721_6	236	Nemve161999	3941	6	1	9e-65,	618	0.543478260869565	7	236	0	0.543478260869565	0	1196	1425	0	0.543478260869565	0	[710 - 3] (REVERSE SENSE)
s62Contig721_6	236	Nemve101648	361	7	1	6e-64,	611	0.534562211981567	20	236	0	0.534562211981567	0	3	219	0	0.534562211981567	0	[710 - 3] (REVERSE SENSE)
s62Contig721_6	236	Nemve235331	2412	8	1	2e-60,	579	0.530973451327434	11	236	0	0.530973451327434	0	2	227	0	0.530973451327434	0	[710 - 3] (REVERSE SENSE)
s62Contig721_6	236	Nemve246369	3976	9	1	3e-60,	578	0.526315789473684	9	236	0	0.526315789473684	0	1303	1520	10	0.55045871559633	0	[710 - 3] (REVERSE SENSE)
s62Contig721_6	236	Nemve244113	4294	10	1	1e-56,	547	0.471615720524017	11	236	3	0.47787610619469	0	1649	1877	0	0.471615720524017	0	[710 - 3] (REVERSE SENSE)
s62Contig721_6	236	Nemve241316	4655	11	1	1e-55,	539	0.455284552845528	1	236	10	0.474576271186441	0	1851	2096	0	0.455284552845528	0	[710 - 3] (REVERSE SENSE)
s62Contig721_6	236	Nemve135061	3483	12	1	2e-51,	502	0.464435146443515	1	235	4	0.472340425531915	0	1210	1445	3	0.470338983050847	0	[710 - 3] (REVERSE SENSE)
s62Contig721_6	236	Nemve171736	4614	13	1	6e-51,	498	0.493087557603687	20	235	1	0.49537037037037	0	1936	2152	0	0.493087557603687	0	[710 - 3] (REVERSE SENSE)
s62Contig721_6	236	Nemve165696	3923	14	1	6e-51,	498	0.453389830508475	1	235	1	0.45531914893617	0	1883	2118	0	0.453389830508475	0	[710 - 3] (REVERSE SENSE)
s62Contig724_1	164	Nemve243494	590	1	1	2e-38,	389	0.516778523489933	1	147	2	0.523809523809524	0	49	195	2	0.523809523809524	0	[1 - 492]
s62Contig729_8	330	Nemve245670	474	1	1	1e-81,	765	0.473846153846154	8	327	5	0.48125	0	36	343	17	0.5	0	[1197 - 208] (REVERSE SENSE)
s62Contig730_6	414	Nemve186153	857	1	1	1e-175,	1575	0.707729468599034	1	414	0	0.707729468599034	0	239	646	6	0.718137254901961	0	[1244 - 3] (REVERSE SENSE)
s62Contig750_10	279	Nemve160841	291	1	1	3e-69,	658	0.47841726618705	3	279	1	0.48014440433213	0	1	270	8	0.492592592592593	0	[870 - 34] (REVERSE SENSE)
s62Contig750_10	279	Nemve1183	244	2	1	7e-60,	576	0.462450592885375	23	275	0	0.462450592885375	0	5	244	13	0.4875	0	[870 - 34] (REVERSE SENSE)
s62Contig755_15	519	Nemve192682	569	1	1	5e-48,	477	0.321525885558583	31	378	19	0.339080459770115	0	54	386	34	0.354354354354354	0	[1594 - 38] (REVERSE SENSE)
s62Contig755_15	519	Nemve166826	734	2	1	4e-46,	461	0.313984168865435	4	378	4	0.317333333333333	0	10	348	40	0.351032448377581	0	[1594 - 38] (REVERSE SENSE)
s62Contig755_15	519	Nemve230104	378	3	1	6e-46,	459	0.316622691292876	7	377	8	0.323450134770889	0	25	360	43	0.357142857142857	0	[1594 - 38] (REVERSE SENSE)
s62Contig755_15	519	Nemve30871	531	4	1	2e-45,	456	0.32010582010582	24	383	18	0.336111111111111	0	1	349	29	0.346704871060172	0	[1594 - 38] (REVERSE SENSE)
s62Contig755_15	519	Nemve176484	673	5	1	3e-43,	436	0.312997347480106	34	389	21	0.331460674157303	0	22	363	35	0.345029239766082	0	[1594 - 38] (REVERSE SENSE)
s62Contig755_15	519	Nemve208913	383	6	1	2e-41,	420	0.329153605015674	70	377	11	0.340909090909091	0	82	364	36	0.371024734982332	0	[1594 - 38] (REVERSE SENSE)
s62Contig755_15	519	Nemve238203	1108	7	1	9e-39,	397	0.31830985915493	36	377	13	0.330409356725146	0	58	378	34	0.35202492211838	0	[1594 - 38] (REVERSE SENSE)
s62Contig755_15	519	Nemve227907	326	8	1	2e-36,	377	0.306060606060606	6	331	4	0.309815950920245	0	22	310	41	0.349480968858132	0	[1594 - 38] (REVERSE SENSE)
s62Contig755_15	519	Nemve124130	385	9	1	3e-36,	375	0.316455696202532	32	344	3	0.319488817891374	0	91	371	35	0.355871886120996	0	[1594 - 38] (REVERSE SENSE)
s62Contig755_15	519	Nemve100017	328	10	1	5e-35,	365	0.341176470588235	49	379	9	0.350453172205438	0	8	320	27	0.370607028753994	0	[1594 - 38] (REVERSE SENSE)
s62Contig755_15	519	Nemve94578	389	11	1	2e-32,	342	0.303834808259587	58	378	18	0.320872274143302	0	65	370	33	0.336601307189543	0	[1594 - 38] (REVERSE SENSE)
s62Contig761_3	272	Nemve156516	281	1	1	4e-48,	475	0.393129770992366	1	262	0	0.393129770992366	0	38	281	18	0.422131147540984	0	[1 - 816]
s62Contig762_6	394	Nemve115956	1001	1	1	2e-93,	868	0.634980988593156	2	264	0	0.634980988593156	0	248	482	28	0.71063829787234	0	[1222 - 41] (REVERSE SENSE)
s62Contig766_9	919	Nemve94425	1177	1	1	8e-95,	883	0.367941712204007	120	663	5	0.371323529411765	0	49	558	39	0.396078431372549	0	[3 - 2759]
s62Contig766_9	919	Nemve94473	850	2	1	9e-74,	702	0.339468302658487	137	609	16	0.350951374207188	0	64	504	48	0.376417233560091	0	[3 - 2759]
s62Contig781_2	134	Nemve132332	104	1	1	2e-35,	360	0.844155844155844	39	115	0	0.844155844155844	0	10	86	0	0.844155844155844	0	[1 - 402]
s62Contig784_5	215	Nemve243354	432	1	1	1e-44,	443	0.418367346938776	1	196	0	0.418367346938776	0	233	428	0	0.418367346938776	0	[826 - 182] (REVERSE SENSE)
s62Contig784_5	215	Nemve167335	384	2	1	9e-44,	436	0.418367346938776	1	196	0	0.418367346938776	0	185	380	0	0.418367346938776	0	[826 - 182] (REVERSE SENSE)
s62Contig784_5	215	Nemve118781	385	3	1	1e-43,	435	0.405128205128205	1	194	1	0.407216494845361	0	190	384	0	0.405128205128205	0	[826 - 182] (REVERSE SENSE)
s62Contig792_1	274	Nemve97030	361	1	1	1e-98,	910	0.669090909090909	1	274	1	0.671532846715328	0	94	361	7	0.686567164179104	0	[3 - 824]
s62Contig797_5	563	Nemve212049	511	1	1	3e-84,	790	0.363636363636364	4	524	7	0.36852207293666	0	1	488	40	0.39344262295082	0	[114 - 1802]
s62Contig797_5	563	Nemve198805	452	2	1	3e-66,	634	0.342233009708738	150	539	22	0.361538461538462	0	55	444	22	0.361538461538462	0	[114 - 1802]
s62Contig798_1	162	Nemve92641	578	1	1	2e-33,	345	0.438709677419355	1	154	1	0.441558441558442	0	52	201	5	0.453333333333333	0	[2 - 487]
s62Contig798_1	162	Nemve88020	1874	2	1	5e-33,	342	0.426751592356688	1	156	1	0.429487179487179	0	1351	1502	5	0.440789473684211	0	[2 - 487]
s62Contig798_1	162	Nemve31844	574	3	1	1e-32,	338	0.441558441558442	1	153	1	0.444444444444444	0	52	200	5	0.456375838926175	0	[2 - 487]
s62Contig798_1	162	Nemve96888	580	4	1	8e-32,	331	0.416666666666667	1	155	1	0.419354838709677	0	54	205	4	0.427631578947368	0	[2 - 487]
s62Contig807_12	519	Nemve50175	598	1	1	1e-145,	1317	0.565573770491803	21	503	5	0.571428571428571	0	2	426	63	0.649411764705882	0	[1559 - 3] (REVERSE SENSE)
s62Contig814_7	265	Nemve180603	302	1	1	1e-104,	960	0.656603773584906	1	265	0	0.656603773584906	0	39	302	1	0.659090909090909	0	[800 - 6] (REVERSE SENSE)
s62Contig814_7	265	Nemve237381	415	2	1	7e-31,	326	0.317991631799163	20	257	1	0.319327731092437	0	130	368	0	0.317991631799163	0	[800 - 6] (REVERSE SENSE)
s62Contig832_5	383	Nemve182990	1032	1	1	3e-47,	469	0.310650887573964	15	336	16	0.326086956521739	0	478	814	1	0.311572700296736	0	[2 - 1150]
s62Contig836_5	618	Nemve116629	425	1	1	1e-122,	1121	0.482435597189696	194	618	2	0.484705882352941	0	1	425	2	0.484705882352941	0	[3 - 1856]
s62Contig836_5	618	Nemve172129	672	2	1	1e-116,	1066	0.373996789727127	2	618	6	0.377633711507293	0	65	672	15	0.383223684210526	0	[3 - 1856]
s62Contig836_5	618	Nemve157697	719	3	1	1e-103,	952	0.349025974025974	7	618	4	0.351307189542484	0	126	719	22	0.361952861952862	0	[3 - 1856]
s62Contig836_5	618	Nemve229362	710	4	1	1e-93,	872	0.320450885668277	7	618	9	0.32516339869281	0	115	710	25	0.333892617449664	0	[3 - 1856]
s62Contig836_5	618	Nemve135118	340	5	1	7e-92,	856	0.481481481481481	272	618	4	0.487031700288184	0	1	340	11	0.497058823529412	0	[3 - 1856]
s62Contig836_5	618	Nemve102981	690	6	1	8e-85,	795	0.301282051282051	11	618	16	0.309210526315789	0	88	680	31	0.317032040472175	0	[3 - 1856]
s62Contig836_5	618	Nemve80250	676	7	1	8e-85,	795	0.312698412698413	1	618	12	0.318770226537217	0	78	676	31	0.328881469115192	0	[3 - 1856]
s62Contig836_5	618	Nemve105766	691	8	1	2e-82,	774	0.308917197452229	4	618	13	0.315447154471545	0	84	691	20	0.319078947368421	0	[3 - 1856]
s62Contig836_5	618	Nemve218515	693	9	1	4e-81,	763	0.30016051364366	1	618	5	0.302588996763754	0	100	693	29	0.314814814814815	0	[3 - 1856]
s62Contig836_5	618	Nemve135094	523	10	1	3e-77,	730	0.35427135678392	223	618	2	0.356060606060606	0	126	523	0	0.35427135678392	0	[3 - 1856]
s62Contig836_5	618	Nemve192985	714	11	1	2e-71,	681	0.330078125	2	506	7	0.334653465346535	0	172	658	25	0.347022587268994	0	[3 - 1856]
s62Contig836_5	618	Nemve240562	806	12	1	3e-70,	669	0.282539682539683	2	618	13	0.288492706645057	0	207	806	30	0.296666666666667	0	[3 - 1856]
s62Contig836_5	618	Nemve208887	788	13	1	2e-63,	611	0.265335235378031	3	618	85	0.301948051948052	0	124	788	36	0.279699248120301	0	[3 - 1856]
s62Contig836_5	618	Nemve201895	751	14	1	1e-62,	605	0.345646437994723	249	618	9	0.354054054054054	0	373	751	0	0.345646437994723	0	[3 - 1856]
s62Contig836_5	618	Nemve40134	603	15	1	2e-55,	541	0.25974025974026	4	527	15	0.267175572519084	0	77	603	12	0.265654648956357	0	[3 - 1856]
s62Contig838_4	644	Nemve191580	645	1	1	0.0,	2454	0.68062015503876	3	644	3	0.68380062305296	0	1	645	0	0.68062015503876	0	[18 - 1949]
s62Contig838_4	644	Nemve243450	678	2	1	2e-99,	922	0.402	11	489	21	0.419624217118998	0	3	479	23	0.421383647798742	0	[18 - 1949]
s62Contig838_4	644	Nemve83057	652	3	1	2e-85,	800	0.353728489483748	3	505	20	0.36779324055666	0	1	501	22	0.369261477045908	0	[18 - 1949]
s62Contig838_4	644	Nemve197920	625	4	1	2e-59,	576	0.390029325513196	57	389	8	0.399399399399399	0	11	298	53	0.461805555555556	0	[18 - 1949]
s62Contig838_4	644	Nemve169580	633	5	1	2e-43,	438	0.35042735042735	8	346	12	0.36283185840708	0	25	349	26	0.378461538461538	0	[18 - 1949]
s62Contig850_1	101	Nemve128774	356	1	1	2e-35,	359	0.653465346534653	1	101	0	0.653465346534653	0	202	302	0	0.653465346534653	0	[1 - 303]
s62Contig870_3	222	Nemve124985	439	1	1	8e-62,	592	0.504545454545455	4	221	2	0.509174311926605	0	218	436	1	0.506849315068493	0	[1 - 666]
s62Contig879_1	216	Nemve186301	442	1	1	2e-87,	813	0.702325581395349	1	215	0	0.702325581395349	0	226	440	0	0.702325581395349	0	[1 - 648]
s62Contig880_5	273	Nemve165376	288	1	1	2e-93,	865	0.564575645756458	1	271	0	0.564575645756458	0	16	286	0	0.564575645756458	0	[882 - 64] (REVERSE SENSE)
s62Contig880_5	273	Nemve156736	164	2	1	1e-32,	342	0.435064935064935	3	155	1	0.437908496732026	0	13	164	2	0.440789473684211	0	[882 - 64] (REVERSE SENSE)
s62Contig887_1	96	Nemve234599	1031	1	1	3e-35,	358	0.726315789473684	1	95	0	0.726315789473684	0	477	571	0	0.726315789473684	0	[2 - 289]
s62Contig892_22	710	Nemve235624	1088	1	1	5e-37,	383	0.296398891966759	6	340	26	0.319402985074627	0	363	721	2	0.298050139275766	0	[2132 - 3] (REVERSE SENSE)
s62Contig900_3	271	Nemve241916	428	1	1	1e-115,	1055	0.708487084870849	1	271	0	0.708487084870849	0	124	394	0	0.708487084870849	0	[1 - 813]
s62Contig904_10	497	Nemve107726	1048	1	1	0.0,	1737	0.639839034205231	1	497	0	0.639839034205231	0	433	928	1	0.641129032258065	0	[1493 - 3] (REVERSE SENSE)
s62Contig904_10	497	Nemve10544	934	2	1	2e-90,	843	0.394849785407725	5	468	2	0.396551724137931	0	441	874	32	0.423963133640553	0	[1493 - 3] (REVERSE SENSE)
s62Contig904_10	497	Nemve21213	766	3	1	1e-66,	637	0.356223175965665	6	469	2	0.357758620689655	0	264	710	19	0.371364653243848	0	[1493 - 3] (REVERSE SENSE)
s62Contig905_26	759	Nemve124130	385	1	1	3e-51,	507	0.360655737704918	393	736	22	0.383720930232558	0	15	379	1	0.361643835616438	0	[2415 - 139] (REVERSE SENSE)
s62Contig905_26	759	Nemve161891	454	2	1	2e-49,	492	0.373177842565598	403	735	10	0.384384384384384	0	76	409	9	0.383233532934132	0	[2415 - 139] (REVERSE SENSE)
s62Contig905_26	759	Nemve117242	294	3	1	1e-48,	484	0.417910447761194	477	737	7	0.42911877394636	0	1	261	7	0.42911877394636	0	[2415 - 139] (REVERSE SENSE)
s62Contig905_26	759	Nemve175313	817	4	1	1e-47,	476	0.364705882352941	402	735	6	0.37125748502994	0	475	802	12	0.378048780487805	0	[2415 - 139] (REVERSE SENSE)
s62Contig905_26	759	Nemve230104	378	5	1	3e-46,	464	0.375366568914956	417	737	20	0.398753894080997	0	5	336	9	0.385542168674699	0	[2415 - 139] (REVERSE SENSE)
s62Contig905_26	759	Nemve166826	734	6	1	3e-44,	446	0.38109756097561	420	737	10	0.393081761006289	0	10	323	14	0.398089171974522	0	[2415 - 139] (REVERSE SENSE)
s62Contig905_26	759	Nemve233887	672	7	1	2e-43,	440	0.336309523809524	417	737	15	0.35202492211838	0	12	342	5	0.341389728096677	0	[2415 - 139] (REVERSE SENSE)
s62Contig905_26	759	Nemve238203	1108	8	1	5e-42,	427	0.344729344729345	416	737	29	0.375776397515528	0	11	353	8	0.352769679300292	0	[2415 - 139] (REVERSE SENSE)
s62Contig905_26	759	Nemve192682	569	9	1	2e-41,	422	0.338888888888889	417	737	39	0.38006230529595	0	4	361	2	0.340782122905028	0	[2415 - 139] (REVERSE SENSE)
s62Contig905_26	759	Nemve94578	389	10	1	4e-41,	419	0.357954545454545	422	737	36	0.39873417721519	0	3	345	9	0.36734693877551	0	[2415 - 139] (REVERSE SENSE)
s62Contig905_26	759	Nemve232941	580	11	1	2e-40,	413	0.348275862068965	455	737	7	0.356890459363958	0	68	350	7	0.356890459363958	0	[2415 - 139] (REVERSE SENSE)
s62Contig905_26	759	Nemve168976	1299	12	1	2e-40,	412	0.343575418994413	417	737	37	0.383177570093458	0	5	356	6	0.349431818181818	0	[2415 - 139] (REVERSE SENSE)
s62Contig905_26	759	Nemve81491	390	13	1	4e-40,	411	0.374570446735395	455	735	10	0.387900355871886	0	67	348	9	0.386524822695035	0	[2415 - 139] (REVERSE SENSE)
s62Contig905_26	759	Nemve234547	772	14	1	3e-39,	404	0.335276967930029	415	735	22	0.358255451713396	0	5	342	5	0.340236686390533	0	[2415 - 139] (REVERSE SENSE)
s62Contig905_26	759	Nemve128732	323	15	1	3e-39,	403	0.36734693877551	465	737	21	0.395604395604396	0	23	313	3	0.371134020618557	0	[2415 - 139] (REVERSE SENSE)
s62Contig905_26	759	Nemve208913	383	16	1	3e-39,	403	0.351906158357771	417	737	20	0.373831775700935	0	6	340	6	0.358208955223881	0	[2415 - 139] (REVERSE SENSE)
s62Contig905_26	759	Nemve245960	983	17	1	5e-39,	402	0.337950138504155	417	737	40	0.38006230529595	0	6	358	8	0.345609065155807	0	[2415 - 139] (REVERSE SENSE)
s62Contig905_26	759	Nemve114717	447	18	1	5e-39,	401	0.367697594501718	455	735	10	0.380782918149466	0	53	332	11	0.382142857142857	0	[2415 - 139] (REVERSE SENSE)
s62Contig905_26	759	Nemve227907	326	19	1	1e-38,	398	0.325077399380805	416	731	7	0.332278481012658	0	12	326	8	0.333333333333333	0	[2415 - 139] (REVERSE SENSE)
s62Contig905_26	759	Nemve30871	531	20	1	6e-38,	392	0.357142857142857	465	737	21	0.384615384615385	0	27	319	1	0.358361774744027	0	[2415 - 139] (REVERSE SENSE)
s62Contig905_26	759	Nemve160820	646	21	1	2e-37,	387	0.354166666666667	411	726	20	0.376582278481013	0	5	332	8	0.36280487804878	0	[2415 - 139] (REVERSE SENSE)
s62Contig905_26	759	Nemve194682	577	22	1	2e-37,	387	0.330275229357798	417	737	6	0.336448598130841	0	5	320	11	0.341772151898734	0	[2415 - 139] (REVERSE SENSE)
s62Contig905_26	759	Nemve89335	298	23	1	9e-36,	373	0.367491166077739	455	715	22	0.398467432950192	0	21	296	7	0.376811594202899	0	[2415 - 139] (REVERSE SENSE)
s62Contig905_26	759	Nemve217410	470	24	1	1e-35,	373	0.350340136054422	455	737	11	0.363957597173145	0	56	345	4	0.355172413793103	0	[2415 - 139] (REVERSE SENSE)
s62Contig905_26	759	Nemve30037	1657	25	1	2e-35,	370	0.319327731092437	417	736	37	0.35625	0	3	350	9	0.327586206896552	0	[2415 - 139] (REVERSE SENSE)
s62Contig905_26	759	Nemve79512	359	26	1	8e-35,	365	0.339563862928349	429	737	12	0.352750809061489	0	18	325	13	0.353896103896104	0	[2415 - 139] (REVERSE SENSE)
s62Contig905_26	759	Nemve85553	399	27	1	1e-34,	364	0.329376854599407	417	704	49	0.385416666666667	0	11	343	4	0.333333333333333	0	[2415 - 139] (REVERSE SENSE)
s62Contig905_26	759	Nemve50292	296	28	1	2e-34,	361	0.361774744027304	455	737	10	0.374558303886926	0	3	284	11	0.375886524822695	0	[2415 - 139] (REVERSE SENSE)
s62Contig905_26	759	Nemve94108	736	29	1	4e-33,	350	0.347826086956522	472	735	12	0.363636363636364	0	72	342	5	0.354243542435424	0	[2415 - 139] (REVERSE SENSE)
s62Contig905_26	759	Nemve138097	334	30	1	2e-32,	345	0.302114803625378	417	731	16	0.317460317460317	0	14	334	10	0.311526479750779	0	[2415 - 139] (REVERSE SENSE)
s62Contig905_26	759	Nemve176484	673	31	1	3e-32,	342	0.340579710144928	477	737	15	0.360153256704981	0	48	318	5	0.346863468634686	0	[2415 - 139] (REVERSE SENSE)
s62Contig905_26	759	Nemve100017	328	32	1	4e-31,	333	0.331081081081081	457	737	15	0.348754448398576	0	1	293	3	0.334470989761092	0	[2415 - 139] (REVERSE SENSE)
s62Contig912_9	284	Nemve191860	259	1	1	4e-94,	872	0.654320987654321	41	283	0	0.654320987654321	0	3	245	0	0.654320987654321	0	[854 - 3] (REVERSE SENSE)
s62Contig912_9	284	Nemve233056	311	2	1	2e-51,	504	0.4375	29	283	1	0.43921568627451	0	71	301	25	0.484848484848485	0	[854 - 3] (REVERSE SENSE)
s62Contig930_5	242	Nemve110386	311	1	1	1e-80,	754	0.576923076923077	3	236	0	0.576923076923077	0	66	299	0	0.576923076923077	0	[1008 - 283] (REVERSE SENSE)
s62Contig931_2	164	Nemve240064	495	1	1	2e-71,	672	0.791411042944785	1	163	0	0.791411042944785	0	113	274	1	0.796296296296296	0	[492 - 1] (REVERSE SENSE)
s62Contig931_2	164	Nemve101715	222	2	1	3e-31,	326	0.45	1	140	0	0.45	0	38	177	0	0.45	0	[492 - 1] (REVERSE SENSE)
s62Contig933_4	393	Nemve116977	181	1	1	2e-72,	686	0.706214689265537	217	393	0	0.706214689265537	0	1	176	1	0.710227272727273	0	[3 - 1181]
s62Contig936_1	106	Nemve127814	988	1	1	6e-39,	389	0.669811320754717	1	106	0	0.669811320754717	0	779	882	2	0.682692307692308	0	[2 - 319]
s62Contig938_3	434	Nemve154278	328	1	1	5e-41,	416	0.310975609756098	10	328	9	0.31974921630094	0	4	320	11	0.321766561514196	0	[243 - 1544]
s62Contig945_2	137	Nemve132292	469	1	1	8e-60,	571	0.833333333333333	1	120	0	0.833333333333333	0	349	468	0	0.833333333333333	0	[1 - 411]
s62Contig945_2	137	Nemve155677	166	2	1	4e-59,	565	0.833333333333333	1	120	0	0.833333333333333	0	46	165	0	0.833333333333333	0	[1 - 411]
s62Contig945_2	137	Nemve217670	295	3	1	2e-51,	498	0.803738317757009	13	119	0	0.803738317757009	0	8	114	0	0.803738317757009	0	[1 - 411]
s62Contig945_2	137	Nemve151083	149	4	1	9e-35,	355	0.866666666666667	63	137	0	0.866666666666667	0	2	76	0	0.866666666666667	0	[1 - 411]
s62Contig949_1	148	Nemve243312	797	1	1	3e-36,	368	0.493055555555556	5	148	0	0.493055555555556	0	397	540	0	0.493055555555556	0	[1 - 444]
s62Contig955_2	236	Nemve209497	357	1	1	3e-37,	381	0.408450704225352	7	215	4	0.416267942583732	0	120	331	1	0.410377358490566	0	[1 - 708]
s62Contig955_2	236	Nemve199093	908	2	1	6e-34,	352	0.352459016393443	3	224	22	0.387387387387387	0	657	900	0	0.352459016393443	0	[1 - 708]
s62Contig955_2	236	Nemve199087	418	3	1	5e-32,	336	0.394366197183099	7	216	3	0.4	0	132	339	5	0.403846153846154	0	[1 - 708]
s62Contig958_6	288	Nemve157697	719	1	1	2e-69,	658	0.445229681978799	6	288	0	0.445229681978799	0	444	719	7	0.456521739130435	0	[1176 - 313] (REVERSE SENSE)
s62Contig958_6	288	Nemve201895	751	2	1	3e-69,	658	0.431972789115646	2	288	7	0.442508710801394	0	465	751	7	0.442508710801394	0	[1176 - 313] (REVERSE SENSE)
s62Contig958_6	288	Nemve102981	690	3	1	1e-68,	653	0.441379310344828	4	288	5	0.449122807017544	0	395	680	4	0.447552447552448	0	[1176 - 313] (REVERSE SENSE)
s62Contig958_6	288	Nemve240562	806	4	1	2e-68,	650	0.419243986254296	2	288	4	0.425087108013937	0	520	806	4	0.425087108013937	0	[1176 - 313] (REVERSE SENSE)
s62Contig958_6	288	Nemve172129	672	5	1	6e-65,	620	0.419243986254296	1	288	3	0.423611111111111	0	389	672	7	0.429577464788732	0	[1176 - 313] (REVERSE SENSE)
s62Contig958_6	288	Nemve80250	676	6	1	7e-65,	620	0.416666666666667	2	288	1	0.418118466898955	0	394	676	5	0.424028268551237	0	[1176 - 313] (REVERSE SENSE)
s62Contig958_6	288	Nemve116629	425	7	1	1e-63,	609	0.411764705882353	1	288	1	0.413194444444444	0	146	425	9	0.425	0	[1176 - 313] (REVERSE SENSE)
s62Contig958_6	288	Nemve40134	603	8	1	2e-62,	598	0.517766497461929	1	197	0	0.517766497461929	0	407	603	0	0.517766497461929	0	[1176 - 313] (REVERSE SENSE)
s62Contig958_6	288	Nemve105766	691	9	1	8e-62,	593	0.39568345323741	11	288	0	0.39568345323741	0	417	691	3	0.4	0	[1176 - 313] (REVERSE SENSE)
s62Contig958_6	288	Nemve229362	710	10	1	1e-61,	593	0.408450704225352	6	288	1	0.409893992932862	0	435	710	8	0.420289855072464	0	[1176 - 313] (REVERSE SENSE)
s62Contig958_6	288	Nemve135118	340	11	1	7e-59,	568	0.412371134020619	1	288	3	0.416666666666667	0	69	340	19	0.441176470588235	0	[1176 - 313] (REVERSE SENSE)
s62Contig958_6	288	Nemve218515	693	12	1	6e-58,	560	0.394463667820069	7	288	7	0.404255319148936	0	414	693	9	0.407142857142857	0	[1176 - 313] (REVERSE SENSE)
s62Contig958_6	288	Nemve135094	523	13	1	2e-56,	547	0.391003460207612	1	288	1	0.392361111111111	0	242	523	7	0.400709219858156	0	[1176 - 313] (REVERSE SENSE)
s62Contig958_6	288	Nemve208887	788	14	1	4e-40,	406	0.369047619047619	52	288	15	0.392405063291139	0	548	788	11	0.385892116182573	0	[1176 - 313] (REVERSE SENSE)
s62Contig960_2	188	Nemve194038	454	1	1	4e-44,	439	0.484210526315789	5	186	8	0.505494505494505	0	265	453	1	0.486772486772487	0	[2 - 565]
s62Contig966_1	178	Nemve79192	790	1	1	2e-64,	614	0.64804469273743	1	178	1	0.651685393258427	0	166	337	7	0.674418604651163	0	[1 - 534]
s62Contig966_1	178	Nemve157705	707	2	1	2e-63,	605	0.614130434782609	1	178	6	0.634831460674157	0	81	251	13	0.660818713450292	0	[1 - 534]
s62Contig966_1	178	Nemve30680	808	3	1	2e-36,	372	0.424581005586592	1	178	1	0.426966292134831	0	181	347	12	0.455089820359281	0	[1 - 534]
s62Contig966_1	178	Nemve20583	806	4	1	2e-36,	372	0.458100558659218	1	178	1	0.460674157303371	0	179	347	10	0.485207100591716	0	[1 - 534]
s62Contig966_1	178	Nemve159852	853	5	1	3e-36,	370	0.443820224719101	2	178	1	0.446327683615819	0	198	363	12	0.475903614457831	0	[1 - 534]
s62Contig966_1	178	Nemve30994	751	6	1	3e-33,	344	0.41340782122905	2	178	2	0.418079096045198	0	127	293	12	0.44311377245509	0	[1 - 534]
s62Contig969_4	169	Nemve208400	160	1	1	9e-42,	417	0.778947368421053	75	169	0	0.778947368421053	0	1	95	0	0.778947368421053	0	[507 - 1] (REVERSE SENSE)
s62Contig986_3	484	Nemve242102	1401	1	1	7e-89,	829	0.396341463414634	5	484	12	0.40625	0	589	986	94	0.489949748743719	0	[3 - 1454]
s62Contig994_2	153	Nemve207416	1040	1	1	2e-40,	405	0.486842105263158	2	153	0	0.486842105263158	0	171	322	0	0.486842105263158	0	[2 - 460]
s62Contig994_2	153	Nemve207416	1040	1	2	6e-39,	392	0.467105263157895	2	153	0	0.467105263157895	0	228	379	0	0.467105263157895	0	[2 - 460]
s62Contig994_2	153	Nemve110159	354	2	1	3e-35,	360	0.457516339869281	1	153	0	0.457516339869281	0	122	274	0	0.457516339869281	0	[2 - 460]
s62Contig994_2	153	Nemve110159	354	2	2	1e-31,	329	0.415584415584416	2	153	2	0.421052631578947	0	7	160	0	0.415584415584416	0	[2 - 460]
s62Contig994_2	153	Nemve110159	354	2	3	5e-31,	324	0.412903225806452	1	153	2	0.418300653594771	0	63	217	0	0.412903225806452	0	[2 - 460]
s62Contig994_2	153	Nemve138675	360	3	1	6e-35,	358	0.435064935064935	2	153	2	0.440789473684211	0	7	160	0	0.435064935064935	0	[2 - 460]
s62Contig994_2	153	Nemve138675	360	3	2	5e-34,	350	0.445161290322581	1	150	5	0.46	0	63	217	0	0.445161290322581	0	[2 - 460]
s62Contig994_2	153	Nemve138675	360	3	3	3e-32,	335	0.417721518987342	1	153	5	0.431372549019608	0	122	279	0	0.417721518987342	0	[2 - 460]
s62Contig994_2	153	Nemve138675	360	3	4	5e-31,	324	0.445859872611465	1	153	4	0.457516339869281	0	182	338	0	0.445859872611465	0	[2 - 460]
s62Contig994_2	153	Nemve12396	258	4	1	1e-34,	355	0.460526315789474	2	153	0	0.460526315789474	0	89	240	0	0.460526315789474	0	[2 - 460]
s62Contig994_2	153	Nemve2130	336	5	1	9e-33,	339	0.432258064516129	1	153	2	0.437908496732026	0	179	333	0	0.432258064516129	0	[2 - 460]
s62Contig994_2	153	Nemve34322	354	6	1	2e-32,	336	0.435897435897436	2	153	4	0.447368421052632	0	1	156	0	0.435897435897436	0	[2 - 460]
s62Contig994_2	153	Nemve34322	354	6	2	7e-32,	331	0.420382165605096	1	153	4	0.431372549019608	0	177	333	0	0.420382165605096	0	[2 - 460]
s62Contig994_2	153	Nemve34322	354	6	3	1e-31,	330	0.414012738853503	1	153	4	0.42483660130719	0	59	215	0	0.414012738853503	0	[2 - 460]
s62Contig994_2	153	Nemve34322	354	6	4	1e-31,	329	0.414012738853503	1	153	4	0.42483660130719	0	118	274	0	0.414012738853503	0	[2 - 460]
s62Contig994_2	153	Nemve35366	292	7	1	3e-32,	334	0.442307692307692	2	153	4	0.453947368421053	0	57	212	0	0.442307692307692	0	[2 - 460]
s62Contig994_2	153	Nemve86049	362	8	1	5e-32,	333	0.420382165605096	1	153	4	0.431372549019608	0	8	164	0	0.420382165605096	0	[2 - 460]
s62Contig994_2	153	Nemve86049	362	8	2	7e-32,	331	0.414012738853503	1	153	4	0.42483660130719	0	185	341	0	0.414012738853503	0	[2 - 460]
s62Contig994_2	153	Nemve86049	362	8	3	2e-31,	327	0.414012738853503	1	153	4	0.42483660130719	0	126	282	0	0.414012738853503	0	[2 - 460]
s62Contig994_2	153	Nemve86049	362	8	4	3e-31,	326	0.414012738853503	1	153	4	0.42483660130719	0	67	223	0	0.414012738853503	0	[2 - 460]
s62Contig994_2	153	Nemve2608	354	9	1	5e-32,	332	0.43312101910828	1	153	4	0.444444444444444	0	177	333	0	0.43312101910828	0	[2 - 460]
s62Contig994_2	153	Nemve2608	354	9	2	1e-31,	329	0.426751592356688	1	153	4	0.437908496732026	0	59	215	0	0.426751592356688	0	[2 - 460]
s62Contig994_2	153	Nemve2608	354	9	3	2e-31,	328	0.417721518987342	1	153	5	0.431372549019608	0	118	274	1	0.420382165605096	0	[2 - 460]
s62Contig995_1	113	Nemve10204	898	1	1	4e-33,	340	0.598214285714286	1	111	1	0.603603603603604	0	787	898	0	0.598214285714286	0	[1 - 339]
s62Contig997_2	164	Nemve247925	382	1	1	6e-53,	513	0.580246913580247	1	162	0	0.580246913580247	0	118	279	0	0.580246913580247	0	[3 - 494]
s62Contig998_3	299	Nemve168974	562	1	1	1e-99,	919	0.64963503649635	28	299	2	0.654411764705882	0	6	276	3	0.656826568265683	0	[1 - 897]
s62Contig998_3	299	Nemve113989	555	2	1	5e-69,	655	0.477941176470588	33	299	5	0.48689138576779	0	4	270	5	0.48689138576779	0	[1 - 897]
s62Contig998_3	299	Nemve88712	574	3	1	5e-34,	353	0.356164383561644	39	255	2	0.359447004608295	0	8	210	16	0.38423645320197	0	[1 - 897]
s62Contig1003_1	235	Nemve83566	554	1	1	9e-74,	695	0.54468085106383	1	235	0	0.54468085106383	0	266	498	2	0.549356223175966	0	[1 - 705]
s62Contig1003_1	235	Nemve10699	422	2	1	7e-52,	506	0.48936170212766	1	235	0	0.48936170212766	0	173	372	35	0.575	0	[1 - 705]
s62Contig1012_3	273	Nemve10204	898	1	1	1e-102,	938	0.635379061371841	1	273	4	0.644688644688645	0	182	457	1	0.63768115942029	0	[1 - 819]
s62Contig1013_4	777	Nemve176303	683	1	1	0.0,	3218	0.857142857142857	95	773	0	0.857142857142857	0	1	679	0	0.857142857142857	0	[2 - 2332]
s62Contig1014_1	334	Nemve159083	1746	1	1	1e-100,	929	0.598802395209581	1	334	0	0.598802395209581	0	598	928	3	0.604229607250755	0	[1 - 1002]
s62Contig1032_1	124	Nemve199564	1503	1	1	3e-39,	393	0.584615384615385	1	124	6	0.612903225806452	0	691	820	0	0.584615384615385	0	[2 - 373]
s62Contig1032_1	124	Nemve239513	1342	2	1	1e-34,	353	0.55	1	110	10	0.6	0	711	829	1	0.554621848739496	0	[2 - 373]
s62Contig1032_1	124	Nemve248545	1363	3	1	4e-33,	340	0.532786885245902	1	110	12	0.590909090909091	0	612	730	3	0.546218487394958	0	[2 - 373]
s62Contig1034_2	180	Nemve95565	507	1	1	2e-47,	467	0.549019607843137	1	153	0	0.549019607843137	0	354	506	0	0.549019607843137	0	[1 - 540]
s62Contig1034_2	180	Nemve89183	506	2	1	5e-39,	394	0.509803921568627	1	152	1	0.513157894736842	0	354	506	0	0.509803921568627	0	[1 - 540]
s62Contig1043_5	168	Nemve234082	420	1	1	8e-72,	676	0.738095238095238	1	168	0	0.738095238095238	0	130	297	0	0.738095238095238	0	[506 - 3] (REVERSE SENSE)
s62Contig1043_5	168	Nemve32294	372	2	1	5e-71,	669	0.732142857142857	1	168	0	0.732142857142857	0	162	329	0	0.732142857142857	0	[506 - 3] (REVERSE SENSE)
s62Contig1055_2	160	Nemve198796	456	1	1	2e-55,	535	0.625	1	160	0	0.625	0	55	209	5	0.645161290322581	0	[3 - 482]
s62Contig1055_2	160	Nemve158453	455	2	1	2e-51,	500	0.59375	1	160	0	0.59375	0	53	205	7	0.620915032679739	0	[3 - 482]
s62Contig1055_2	160	Nemve50821	430	3	1	4e-50,	489	0.55	1	160	0	0.55	0	32	185	6	0.571428571428571	0	[3 - 482]
s62Contig1055_2	160	Nemve120822	463	4	1	1e-49,	484	0.566265060240964	1	160	6	0.5875	0	53	215	3	0.576687116564417	0	[3 - 482]
s62Contig1055_2	160	Nemve84915	438	5	1	1e-48,	477	0.566037735849057	1	159	0	0.566037735849057	0	36	187	7	0.592105263157895	0	[3 - 482]
s62Contig1055_2	160	Nemve235182	459	6	1	2e-43,	431	0.50625	1	160	0	0.50625	0	55	207	7	0.529411764705882	0	[3 - 482]
s62Contig1055_2	160	Nemve53708	157	7	1	2e-36,	371	0.48993288590604	1	149	0	0.48993288590604	0	31	157	22	0.574803149606299	0	[3 - 482]
s62Contig1056_3	307	Nemve52083	238	1	1	1e-105,	969	0.762114537444934	1	227	0	0.762114537444934	0	12	238	0	0.762114537444934	0	[3 - 923]
s62Contig1059_2	204	Nemve239941	655	1	1	3e-34,	353	0.349514563106796	3	204	4	0.356435643564356	0	117	316	6	0.36	0	[1 - 612]
s62Contig1059_2	204	Nemve92170	630	2	1	1e-31,	331	0.33495145631068	2	204	3	0.339901477832512	0	59	257	7	0.346733668341709	0	[1 - 612]
s62Contig1066_1	274	Nemve34851	225	1	1	4e-64,	613	0.48068669527897	41	272	1	0.482758620689655	0	1	225	8	0.497777777777778	0	[2 - 823]
s62Contig1070_2	187	Nemve182583	504	1	1	6e-76,	712	0.727272727272727	1	187	0	0.727272727272727	0	13	197	2	0.735135135135135	0	[3 - 563]
s62Contig1072_2	357	Nemve119208	340	1	1	2e-34,	359	0.324404761904762	9	331	13	0.337461300309598	0	23	333	25	0.35048231511254	0	[3 - 1073]
s62Contig1072_2	357	Nemve111564	749	2	1	7e-32,	336	0.333333333333333	7	265	11	0.347490347490348	0	398	664	3	0.337078651685393	0	[3 - 1073]
s62Contig1074_9	455	Nemve131389	338	1	1	1e-42,	430	0.323204419889503	123	450	34	0.356707317073171	0	2	338	25	0.347181008902077	0	[2 - 1366]
s62Contig1074_9	455	Nemve87652	357	2	1	3e-37,	384	0.435754189944134	126	298	6	0.450867052023121	0	29	207	0	0.435754189944134	0	[2 - 1366]
s62Contig1074_9	455	Nemve91247	317	3	1	1e-31,	335	0.375	131	312	2	0.379120879120879	0	5	188	0	0.375	0	[2 - 1366]
s62Contig1081_8	900	Nemve31495	571	1	1	3e-98,	913	0.363963963963964	306	859	1	0.364620938628159	0	27	569	12	0.372007366482505	0	[3 - 2702]
s62Contig1081_8	900	Nemve206043	833	2	1	4e-94,	877	0.355400696864112	306	860	19	0.367567567567568	0	239	796	16	0.365591397849462	0	[3 - 2702]
s62Contig1081_8	900	Nemve237874	1118	3	1	9e-88,	822	0.369230769230769	342	858	3	0.37137330754352	0	16	519	16	0.380952380952381	0	[3 - 2702]
s62Contig1081_8	900	Nemve237874	1118	3	2	4e-73,	696	0.311973018549747	280	859	13	0.318965517241379	0	538	1112	18	0.321739130434783	0	[3 - 2702]
s62Contig1081_8	900	Nemve168501	698	4	1	7e-83,	780	0.346499102333932	304	858	2	0.347747747747748	0	142	693	5	0.34963768115942	0	[3 - 2702]
s62Contig1081_8	900	Nemve82183	850	5	1	2e-75,	716	0.345656192236599	335	859	16	0.356190476190476	0	319	843	16	0.356190476190476	0	[3 - 2702]
s62Contig1081_8	900	Nemve82183	850	5	2	6e-50,	496	0.507537688442211	660	858	0	0.507537688442211	0	1	196	3	0.51530612244898	0	[3 - 2702]
s62Contig1081_8	900	Nemve99533	676	6	1	6e-56,	548	0.37037037037037	457	840	21	0.390625	0	302	676	30	0.4	0	[3 - 2702]
s62Contig1081_8	900	Nemve247032	613	7	1	8e-53,	521	0.327710843373494	457	860	11	0.336633663366337	0	172	571	15	0.34	0	[3 - 2702]
s62Contig1081_8	900	Nemve157496	223	8	1	3e-36,	378	0.389908256880734	646	858	5	0.39906103286385	0	4	218	3	0.395348837209302	0	[3 - 2702]
s62Contig1081_8	900	Nemve10108	1307	9	1	1e-34,	364	0.242248062015504	348	851	12	0.248015873015873	0	803	1298	20	0.252016129032258	0	[3 - 2702]
s62Contig1081_8	900	Nemve110132	138	10	1	2e-34,	362	0.548872180451128	730	862	0	0.548872180451128	0	4	134	2	0.557251908396947	0	[3 - 2702]
s62Contig1081_8	900	Nemve190171	1222	11	1	2e-34,	362	0.24950495049505	365	851	18	0.258726899383984	0	734	1212	26	0.263048016701461	0	[3 - 2702]
s62Contig1081_8	900	Nemve94692	1254	12	1	3e-31,	335	0.256673511293634	377	852	11	0.262605042016807	0	774	1238	22	0.268817204301075	0	[3 - 2702]
s62Contig1084_3	143	Nemve50123	1230	1	1	1e-40,	407	0.517482517482518	1	143	0	0.517482517482518	0	1007	1149	0	0.517482517482518	0	[3 - 431]
s62Contig1092_4	178	Nemve173586	491	1	1	3e-34,	353	0.450292397660819	1	171	0	0.450292397660819	0	322	490	2	0.455621301775148	0	[618 - 85] (REVERSE SENSE)
s62Contig1092_4	178	Nemve31566	486	2	1	4e-34,	352	0.450867052023121	1	171	2	0.456140350877193	0	325	486	11	0.481481481481481	0	[618 - 85] (REVERSE SENSE)
s62Contig1092_4	178	Nemve174400	488	3	1	6e-32,	333	0.416184971098266	1	171	2	0.421052631578947	0	322	486	8	0.436363636363636	0	[618 - 85] (REVERSE SENSE)
s62Contig1092_4	178	Nemve208510	540	4	1	2e-31,	328	0.417142857142857	1	173	2	0.421965317919075	0	335	506	3	0.424418604651163	0	[618 - 85] (REVERSE SENSE)
s62Contig1095_2	227	Nemve158054	948	1	1	1e-121,	1101	0.947136563876652	1	227	0	0.947136563876652	0	351	577	0	0.947136563876652	0	[2 - 682]
s62Contig1096_5	291	Nemve244032	431	1	1	2e-40,	409	0.531914893617021	17	155	2	0.539568345323741	0	3	143	0	0.531914893617021	0	[136 - 1008]
s62Contig1099_18	671	Nemve11272	665	1	1	2e-99,	922	0.353383458646617	40	671	33	0.371835443037975	0	1	657	8	0.357686453576865	0	[2014 - 2] (REVERSE SENSE)
s62Contig1099_18	671	Nemve89768	684	2	1	2e-93,	870	0.345808383233533	39	661	45	0.370786516853933	0	2	658	11	0.351598173515982	0	[2014 - 2] (REVERSE SENSE)
s62Contig1099_18	671	Nemve164727	680	3	1	3e-93,	869	0.350073855243722	37	669	44	0.374407582938389	0	16	670	22	0.361832061068702	0	[2014 - 2] (REVERSE SENSE)
s62Contig1099_18	671	Nemve130123	680	4	1	7e-93,	865	0.342182890855457	37	671	43	0.365354330708661	0	2	669	10	0.347305389221557	0	[2014 - 2] (REVERSE SENSE)
s62Contig1099_18	671	Nemve106355	663	5	1	4e-88,	824	0.331306990881459	40	667	30	0.347133757961783	0	9	650	16	0.339563862928349	0	[2014 - 2] (REVERSE SENSE)
s62Contig1099_18	671	Nemve126198	682	6	1	1e-76,	725	0.35	39	531	47	0.383367139959432	0	4	533	10	0.356603773584906	0	[2014 - 2] (REVERSE SENSE)
s62Contig1099_18	671	Nemve242650	741	7	1	4e-76,	721	0.345878136200717	12	540	29	0.364839319470699	0	54	598	13	0.354128440366972	0	[2014 - 2] (REVERSE SENSE)
s62Contig1099_18	671	Nemve50499	693	8	1	6e-76,	719	0.308016877637131	9	671	48	0.330316742081448	0	17	689	38	0.325408618127786	0	[2014 - 2] (REVERSE SENSE)
s62Contig1099_18	671	Nemve100342	558	9	1	1e-75,	716	0.352490421455939	39	528	32	0.375510204081633	0	8	519	10	0.359375	0	[2014 - 2] (REVERSE SENSE)
s62Contig1099_18	671	Nemve116624	673	10	1	2e-74,	707	0.305637982195846	37	671	39	0.324409448818898	0	6	667	12	0.311178247734139	0	[2014 - 2] (REVERSE SENSE)
s62Contig1099_18	671	Nemve214643	748	11	1	3e-72,	687	0.309838472834068	37	671	46	0.332283464566929	0	81	737	24	0.321156773211568	0	[2014 - 2] (REVERSE SENSE)
s62Contig1099_18	671	Nemve82371	644	12	1	3e-71,	678	0.338432122370937	39	531	30	0.359026369168357	0	4	508	18	0.35049504950495	0	[2014 - 2] (REVERSE SENSE)
s62Contig1099_18	671	Nemve31090	593	13	1	2e-70,	671	0.33587786259542	36	531	28	0.354838709677419	0	1	512	12	0.34375	0	[2014 - 2] (REVERSE SENSE)
s62Contig1099_18	671	Nemve203744	692	14	1	1e-68,	655	0.382830626450116	34	455	9	0.390995260663507	0	89	511	8	0.390070921985816	0	[2014 - 2] (REVERSE SENSE)
s62Contig1099_18	671	Nemve204601	681	15	1	3e-65,	627	0.381294964028777	29	438	7	0.38780487804878	0	135	541	10	0.390663390663391	0	[2014 - 2] (REVERSE SENSE)
s62Contig1108_24	1120	Nemve248457	896	1	1	1e-166,	1498	0.410513141426783	350	1120	28	0.425421530479896	0	146	896	48	0.436750998668442	0	[4093 - 734] (REVERSE SENSE)
s62Contig1108_24	1120	Nemve248457	896	1	2	1e-44,	451	0.68141592920354	107	219	0	0.68141592920354	0	34	146	0	0.68141592920354	0	[4093 - 734] (REVERSE SENSE)
s62Contig1108_24	1120	Nemve85009	920	2	1	3e-64,	620	0.288109756097561	38	673	20	0.297169811320755	0	17	621	51	0.312396694214876	0	[4093 - 734] (REVERSE SENSE)
s62Contig1113_3	245	Nemve185753	248	1	1	2e-52,	511	0.467532467532468	20	245	5	0.47787610619469	0	4	230	4	0.475770925110132	0	[1 - 735]
s62Contig1113_3	245	Nemve24968	208	2	1	6e-47,	464	0.432692307692308	34	240	1	0.434782608695652	0	1	208	0	0.432692307692308	0	[1 - 735]
s62Contig1113_3	245	Nemve206913	282	3	1	9e-42,	419	0.387665198237885	19	242	3	0.392857142857143	0	8	234	0	0.387665198237885	0	[1 - 735]
s62Contig1120_2	157	Nemve164652	468	1	1	1e-34,	355	0.478260869565217	1	157	4	0.490445859872611	0	308	450	18	0.538461538461538	0	[471 - 1] (REVERSE SENSE)
s62Contig1132_6	191	Nemve30005	4412	1	1	7e-89,	824	0.753926701570681	1	191	0	0.753926701570681	0	3448	3638	0	0.753926701570681	0	[574 - 2] (REVERSE SENSE)
s62Contig1140_8	211	Nemve216057	289	1	1	7e-88,	816	0.710900473933649	1	211	0	0.710900473933649	0	79	289	0	0.710900473933649	0	[927 - 295] (REVERSE SENSE)
s62Contig1146_6	244	Nemve239508	617	1	1	6e-32,	335	0.375565610859729	30	244	6	0.386046511627907	0	403	611	12	0.397129186602871	0	[759 - 28] (REVERSE SENSE)
s62Contig1148_7	209	Nemve45324	94	1	1	2e-36,	372	0.806818181818182	1	88	0	0.806818181818182	0	7	94	0	0.806818181818182	0	[1369 - 743] (REVERSE SENSE)
s62Contig1152_10	281	Nemve238428	1190	1	1	8e-33,	343	0.440251572327044	122	280	0	0.440251572327044	0	6	154	10	0.469798657718121	0	[843 - 1] (REVERSE SENSE)
s62Contig1161_3	188	Nemve234646	222	1	1	5e-49,	480	0.549019607843137	10	162	0	0.549019607843137	0	43	195	0	0.549019607843137	0	[564 - 1] (REVERSE SENSE)
s62Contig1164_4	167	Nemve104836	468	1	1	2e-37,	381	0.448979591836735	15	161	0	0.448979591836735	0	320	466	0	0.448979591836735	0	[709 - 209] (REVERSE SENSE)
s62Contig1166_4	118	Nemve79458	211	1	1	2e-36,	367	0.626168224299065	12	118	0	0.626168224299065	0	39	145	0	0.626168224299065	0	[354 - 1] (REVERSE SENSE)
s62Contig1168_2	239	Nemve236269	347	1	1	7e-32,	334	0.416184971098266	1	173	0	0.416184971098266	0	143	291	24	0.483221476510067	0	[3 - 719]
s62Contig1172_1	377	Nemve218534	588	1	1	1e-30,	327	0.324137931034483	85	357	17	0.344322344322344	0	14	298	5	0.329824561403509	0	[3 - 1133]
s62Contig1173_2	184	Nemve204335	583	1	1	1e-55,	538	0.548387096774194	1	184	2	0.554347826086957	0	395	579	1	0.551351351351351	0	[3 - 554]
s62Contig1173_2	184	Nemve140123	149	2	1	5e-46,	455	0.661290322580645	11	134	0	0.661290322580645	0	12	135	0	0.661290322580645	0	[3 - 554]
s62Contig1188_5	121	Nemve211039	1005	1	1	4e-44,	435	0.73394495412844	1	108	1	0.740740740740741	0	251	359	0	0.73394495412844	0	[363 - 1] (REVERSE SENSE)
s62Contig1188_5	121	Nemve176360	1005	2	1	4e-44,	435	0.73394495412844	1	108	1	0.740740740740741	0	251	359	0	0.73394495412844	0	[363 - 1] (REVERSE SENSE)
s62Contig1192_12	554	Nemve134544	374	1	1	1e-150,	1356	0.699468085106383	6	380	1	0.701333333333333	0	1	374	2	0.703208556149733	0	[2815 - 1154] (REVERSE SENSE)
s62Contig1193_1	190	Nemve245408	606	1	1	4e-37,	378	0.492753623188406	24	161	0	0.492753623188406	0	156	293	0	0.492753623188406	0	[1 - 570]
s62Contig1195_9	573	Nemve188407	589	1	1	1e-135,	1229	0.440959409594096	14	548	7	0.446728971962617	0	67	585	23	0.460500963391137	0	[2 - 1720]
s62Contig1196_3	212	Nemve124291	112	1	1	8e-34,	350	0.726190476190476	2	85	0	0.726190476190476	0	28	111	0	0.726190476190476	0	[1 - 636]
s62Contig1205_1	168	Nemve238290	1171	1	1	2e-88,	819	0.875	1	168	0	0.875	0	2	169	0	0.875	0	[3 - 506]
s62Contig1206_9	559	Nemve130067	1695	1	1	0.0,	2034	0.670840787119857	1	558	1	0.672043010752688	0	355	903	10	0.683060109289617	0	[1678 - 2] (REVERSE SENSE)
s62Contig1209_1	141	Nemve118447	414	1	1	3e-39,	394	0.486666666666667	1	139	11	0.525179856115108	0	124	273	0	0.486666666666667	0	[2 - 424]
s62Contig1211_2	368	Nemve241545	828	1	1	1e-143,	1296	0.668493150684932	5	368	1	0.67032967032967	0	140	502	2	0.672176308539945	0	[1106 - 3] (REVERSE SENSE)
s62Contig1211_2	368	Nemve190378	681	2	1	5e-42,	424	0.325657894736842	65	368	0	0.325657894736842	0	277	567	13	0.34020618556701	0	[1106 - 3] (REVERSE SENSE)
s62Contig1213_1	73	Nemve88429	658	1	1	5e-32,	330	0.835616438356164	1	73	0	0.835616438356164	0	492	564	0	0.835616438356164	0	[2 - 220]
s62Contig1213_1	73	Nemve148857	221	2	1	3e-31,	324	0.835616438356164	1	73	0	0.835616438356164	0	123	195	0	0.835616438356164	0	[2 - 220]
s62Contig1262_5	209	Nemve20089	1535	1	1	2e-51,	503	0.454545454545455	3	208	3	0.461165048543689	0	617	824	1	0.456730769230769	0	[3 - 629]
s62Contig1269_6	219	Nemve120882	784	1	1	3e-64,	613	0.678391959798995	21	219	0	0.678391959798995	0	1	199	0	0.678391959798995	0	[657 - 1] (REVERSE SENSE)
s62Contig1286_17	511	Nemve105887	276	1	1	1e-91,	853	0.644628099173554	235	460	16	0.690265486725664	0	43	276	8	0.666666666666667	0	[1535 - 3] (REVERSE SENSE)
s62Contig1286_17	511	Nemve237983	599	2	1	1e-36,	379	0.325259515570934	250	493	45	0.385245901639344	0	1	288	1	0.326388888888889	0	[1535 - 3] (REVERSE SENSE)
s62Contig1293_2	100	Nemve92641	578	1	1	1e-31,	327	0.631578947368421	1	93	2	0.645161290322581	0	330	424	0	0.631578947368421	0	[2 - 301]
s62Contig1299_4	190	Nemve171143	332	1	1	2e-59,	570	0.534031413612565	1	190	1	0.536842105263158	0	140	327	3	0.542553191489362	0	[571 - 2] (REVERSE SENSE)
s62Contig1308_2	139	Nemve246770	775	1	1	2e-43,	430	0.575757575757576	1	131	1	0.580152671755725	0	646	775	2	0.584615384615385	0	[1 - 417]
s62Contig1308_2	139	Nemve231142	786	2	1	4e-43,	427	0.568181818181818	1	131	1	0.572519083969466	0	657	786	2	0.576923076923077	0	[1 - 417]
s62Contig1309_7	288	Nemve84158	676	1	1	2e-95,	883	0.613718411552347	10	286	0	0.613718411552347	0	1	249	28	0.682730923694779	0	[864 - 1] (REVERSE SENSE)
s62Contig1319_3	303	Nemve94190	243	1	1	4e-84,	786	0.599173553719008	70	298	13	0.633187772925764	0	1	242	0	0.599173553719008	0	[21 - 929]
s62Contig1323_2	313	Nemve116184	1089	1	1	1e-140,	1268	0.724358974358974	1	312	0	0.724358974358974	0	671	982	0	0.724358974358974	0	[3 - 941]
s62Contig1332_6	145	Nemve94346	213	1	1	2e-41,	413	0.6015625	18	145	0	0.6015625	0	86	213	0	0.6015625	0	[809 - 375] (REVERSE SENSE)
s62Contig1338_3	194	Nemve182068	488	1	1	1e-35,	366	0.415300546448087	6	186	2	0.419889502762431	0	18	191	9	0.436781609195402	0	[582 - 1] (REVERSE SENSE)
s62Contig1340_3	262	Nemve204159	589	1	1	4e-47,	466	0.403100775193798	1	248	10	0.419354838709677	0	338	586	9	0.417670682730924	0	[1 - 786]
s62Contig1355_2	160	Nemve160244	614	1	1	3e-57,	550	0.80327868852459	1	122	0	0.80327868852459	0	491	612	0	0.80327868852459	0	[481 - 2] (REVERSE SENSE)
s62Contig1369_1	174	Nemve90343	676	1	1	7e-74,	694	0.76219512195122	3	166	0	0.76219512195122	0	123	286	0	0.76219512195122	0	[3 - 524]
s62Contig1369_1	174	Nemve79897	285	2	1	9e-38,	383	0.517985611510791	1	138	1	0.521739130434783	0	124	261	1	0.521739130434783	0	[3 - 524]
s62Contig1369_1	174	Nemve33670	264	3	1	2e-37,	380	0.558823529411765	2	136	1	0.562962962962963	0	121	255	1	0.562962962962963	0	[3 - 524]
s62Contig1369_1	174	Nemve121980	626	4	1	4e-37,	377	0.485507246376812	1	138	0	0.485507246376812	0	133	269	1	0.489051094890511	0	[3 - 524]
s62Contig1369_1	174	Nemve79942	276	5	1	2e-36,	371	0.477124183006536	2	152	2	0.483443708609272	0	122	273	1	0.480263157894737	0	[3 - 524]
s62Contig1369_1	174	Nemve42155	203	6	1	5e-33,	342	0.694736842105263	3	97	0	0.694736842105263	0	111	203	2	0.709677419354839	0	[3 - 524]
s62Contig1377_1	298	Nemve188942	587	1	1	1e-126,	1152	0.772241992882562	20	297	3	0.780575539568345	0	1	281	0	0.772241992882562	0	[7 - 900]
s62Contig1383_15	1151	Nemve169332	388	1	1	5e-40,	412	0.324909747292419	437	710	3	0.328467153284672	0	104	373	7	0.333333333333333	0	[3 - 3455]
s62Contig1383_15	1151	Nemve83866	375	2	1	7e-36,	376	0.328671328671329	430	713	2	0.330985915492958	0	95	370	10	0.340579710144928	0	[3 - 3455]
s62Contig1383_15	1151	Nemve80319	390	3	1	8e-33,	349	0.323420074349442	446	710	4	0.328301886792453	0	111	372	7	0.33206106870229	0	[3 - 3455]
s62Contig1385_4	561	Nemve94726	616	1	1	0.0,	2392	0.842504743833017	1	524	3	0.847328244274809	0	99	616	9	0.857142857142857	0	[2 - 1684]
s62Contig1385_4	561	Nemve134817	600	2	1	1e-140,	1273	0.470363288718929	2	520	4	0.473988439306358	0	105	596	31	0.5	0	[2 - 1684]
s62Contig1385_4	561	Nemve110219	830	3	1	1e-117,	1072	0.405797101449275	1	539	13	0.415584415584416	0	283	821	13	0.415584415584416	0	[2 - 1684]
s62Contig1385_4	561	Nemve183341	725	4	1	1e-97,	905	0.373646209386282	1	533	21	0.388367729831144	0	183	717	19	0.386915887850467	0	[2 - 1684]
s62Contig1385_4	561	Nemve113222	472	5	1	2e-75,	713	0.364185110663984	58	535	19	0.378661087866109	0	2	471	27	0.385106382978723	0	[2 - 1684]
s62Contig1385_4	561	Nemve164927	264	6	1	7e-71,	675	0.471910112359551	272	535	3	0.477272727272727	0	3	263	6	0.482758620689655	0	[2 - 1684]
s62Contig1385_4	561	Nemve219709	466	7	1	2e-36,	378	0.367713004484305	1	218	5	0.376146788990826	0	244	465	1	0.369369369369369	0	[2 - 1684]
s62Contig1385_4	561	Nemve218243	496	8	1	5e-31,	331	0.304832713754647	251	514	5	0.310606060606061	0	187	447	8	0.314176245210728	0	[2 - 1684]
s62Contig1398_4	306	Nemve134893	490	1	1	1e-118,	1076	0.662295081967213	1	305	0	0.662295081967213	0	191	489	6	0.675585284280936	0	[2 - 919]
s62Contig1398_4	306	Nemve85050	429	2	1	7e-52,	508	0.482758620689655	88	290	0	0.482758620689655	0	221	418	5	0.494949494949495	0	[2 - 919]
s62Contig1398_4	306	Nemve83881	211	3	1	3e-43,	433	0.472636815920398	102	302	0	0.472636815920398	0	9	209	0	0.472636815920398	0	[2 - 919]
s62Contig1398_4	306	Nemve198469	639	4	1	1e-40,	410	0.392344497607655	84	290	2	0.396135265700483	0	396	601	3	0.398058252427184	0	[2 - 919]
s62Contig1398_4	306	Nemve206699	643	5	1	5e-32,	337	0.386740331491713	102	282	0	0.386740331491713	0	452	631	1	0.388888888888889	0	[2 - 919]
s62Contig1408_2	170	Nemve80232	424	1	1	2e-49,	483	0.529411764705882	1	170	0	0.529411764705882	0	178	347	0	0.529411764705882	0	[3 - 512]
s62Contig1408_2	170	Nemve87740	420	2	1	2e-39,	397	0.435294117647059	1	170	0	0.435294117647059	0	185	354	0	0.435294117647059	0	[3 - 512]
s62Contig1414_2	202	Nemve224172	214	1	1	1e-59,	572	0.5678391959799	2	198	2	0.573604060913706	0	12	205	5	0.582474226804124	0	[3 - 608]
s62Contig1414_2	202	Nemve194779	401	2	1	3e-59,	569	0.5678391959799	2	198	2	0.573604060913706	0	12	205	5	0.582474226804124	0	[3 - 608]
s62Contig1420_4	325	Nemve185054	538	1	1	3e-98,	908	0.537037037037037	1	324	0	0.537037037037037	0	217	535	5	0.545454545454545	0	[1 - 975]
s62Contig1420_4	325	Nemve102678	450	2	1	2e-97,	902	0.533950617283951	1	324	0	0.533950617283951	0	127	445	5	0.542319749216301	0	[1 - 975]
s62Contig1420_4	325	Nemve83609	426	3	1	3e-91,	847	0.496913580246914	1	324	0	0.496913580246914	0	111	426	8	0.509493670886076	0	[1 - 975]
s62Contig1420_4	325	Nemve122810	384	4	1	7e-80,	750	0.461538461538462	1	324	1	0.462962962962963	0	67	381	10	0.476190476190476	0	[1 - 975]
s62Contig1420_4	325	Nemve107622	460	5	1	2e-78,	736	0.452887537993921	1	325	4	0.458461538461538	0	138	459	7	0.462732919254658	0	[1 - 975]
s62Contig1420_4	325	Nemve140839	471	6	1	6e-61,	586	0.377708978328173	1	323	0	0.377708978328173	0	160	470	12	0.392282958199357	0	[1 - 975]
s62Contig1420_4	325	Nemve176042	445	7	1	3e-60,	581	0.37037037037037	1	324	0	0.37037037037037	0	133	444	12	0.384615384615385	0	[1 - 975]
s62Contig1420_4	325	Nemve162389	454	8	1	3e-51,	502	0.330246913580247	3	325	1	0.331269349845201	0	143	453	13	0.344051446945338	0	[1 - 975]
s62Contig1424_2	80	Nemve30056	2145	1	1	4e-35,	357	0.825	1	80	0	0.825	0	1801	1880	0	0.825	0	[242 - 3] (REVERSE SENSE)
s62Contig1432_3	168	Nemve222148	322	1	1	7e-44,	435	0.502994011976048	2	166	2	0.509090909090909	0	51	215	2	0.509090909090909	0	[2 - 505]
s62Contig1432_3	168	Nemve93134	625	2	1	1e-43,	433	0.485380116959064	1	168	3	0.494047619047619	0	103	273	0	0.485380116959064	0	[2 - 505]
s62Contig1432_3	168	Nemve123758	536	3	1	2e-43,	431	0.463855421686747	2	167	0	0.463855421686747	0	47	211	1	0.466666666666667	0	[2 - 505]
s62Contig1432_3	168	Nemve136229	577	4	1	4e-43,	429	0.469879518072289	2	167	0	0.469879518072289	0	91	255	1	0.472727272727273	0	[2 - 505]
s62Contig1432_3	168	Nemve31844	574	5	1	5e-42,	419	0.457831325301205	2	167	0	0.457831325301205	0	89	254	0	0.457831325301205	0	[2 - 505]
s62Contig1432_3	168	Nemve11664	418	6	1	9e-42,	417	0.473053892215569	2	167	1	0.475903614457831	0	91	256	1	0.475903614457831	0	[2 - 505]
s62Contig1432_3	168	Nemve92641	578	7	1	1e-41,	417	0.467455621301775	1	168	1	0.470238095238095	0	88	256	0	0.467455621301775	0	[2 - 505]
s62Contig1432_3	168	Nemve88022	553	8	1	1e-40,	407	0.443181818181818	2	167	10	0.469879518072289	0	54	228	1	0.445714285714286	0	[2 - 505]
s62Contig1432_3	168	Nemve88020	1874	9	1	2e-40,	405	0.455089820359281	2	168	0	0.455089820359281	0	1388	1554	0	0.455089820359281	0	[2 - 505]
s62Contig1432_3	168	Nemve136220	476	10	1	2e-39,	398	0.44578313253012	2	167	0	0.44578313253012	0	48	212	1	0.448484848484848	0	[2 - 505]
s62Contig1432_3	168	Nemve2091	242	11	1	4e-39,	394	0.433734939759036	2	167	0	0.433734939759036	0	56	220	1	0.436363636363636	0	[2 - 505]
s62Contig1432_3	168	Nemve2016	242	12	1	4e-39,	394	0.433734939759036	2	167	0	0.433734939759036	0	56	220	1	0.436363636363636	0	[2 - 505]
s62Contig1432_3	168	Nemve96888	580	13	1	4e-39,	394	0.416666666666667	2	168	1	0.419161676646707	0	91	258	0	0.416666666666667	0	[2 - 505]
s62Contig1432_3	168	Nemve138872	242	14	1	5e-39,	394	0.433734939759036	2	167	0	0.433734939759036	0	56	220	1	0.436363636363636	0	[2 - 505]
s62Contig1432_3	168	Nemve136247	549	15	1	5e-39,	393	0.453416149068323	7	167	0	0.453416149068323	0	62	221	1	0.45625	0	[2 - 505]
s62Contig1432_3	168	Nemve230727	548	16	1	3e-37,	378	0.411764705882353	1	168	2	0.416666666666667	0	97	265	1	0.414201183431953	0	[2 - 505]
s62Contig1432_3	168	Nemve120727	466	17	1	4e-35,	360	0.486486486486487	22	167	2	0.493150684931507	0	1	146	2	0.493150684931507	0	[2 - 505]
s62Contig1432_3	168	Nemve136198	473	18	1	6e-35,	359	0.449664429530201	19	167	0	0.449664429530201	0	1	148	1	0.452702702702703	0	[2 - 505]
s62Contig1432_3	168	Nemve123777	556	19	1	6e-35,	359	0.401162790697674	1	168	4	0.410714285714286	0	65	236	0	0.401162790697674	0	[2 - 505]
s62Contig1432_3	168	Nemve41992	222	20	1	4e-33,	342	0.385093167701863	2	158	4	0.394904458598726	0	32	192	0	0.385093167701863	0	[2 - 505]
s62Contig1432_3	168	Nemve10792	573	21	1	1e-32,	339	0.417142857142857	2	168	8	0.437125748502994	0	94	268	0	0.417142857142857	0	[2 - 505]
s62Contig1432_3	168	Nemve160028	272	22	1	9e-32,	331	0.358823529411765	2	167	4	0.367469879518072	0	61	230	0	0.358823529411765	0	[2 - 505]
s62Contig1432_3	168	Nemve35794	188	23	1	8e-31,	323	0.36969696969697	7	167	4	0.37888198757764	0	1	165	0	0.36969696969697	0	[2 - 505]
s62Contig1433_1	83	Nemve240929	1118	1	1	3e-37,	375	0.829268292682927	2	83	0	0.829268292682927	0	361	442	0	0.829268292682927	0	[3 - 251]
s62Contig1435_5	243	Nemve106616	719	1	1	3e-58,	561	0.640776699029126	1	198	8	0.666666666666667	0	333	531	7	0.663316582914573	0	[731 - 3] (REVERSE SENSE)
s62Contig1440_3	236	Nemve178085	246	1	1	5e-71,	671	0.551282051282051	4	233	4	0.560869565217391	0	7	239	1	0.553648068669528	0	[297 - 1004]
s62Contig1447_2	137	Nemve248270	870	1	1	1e-40,	406	0.575757575757576	7	137	1	0.580152671755725	0	466	592	5	0.598425196850394	0	[3 - 413]
s62Contig1453_4	510	Nemve168693	1792	1	1	0.0,	2169	0.758823529411765	1	510	0	0.758823529411765	0	271	779	1	0.760314341846758	0	[1 - 1530]
s62Contig1453_4	510	Nemve87844	1639	2	1	1e-168,	1515	0.572549019607843	3	510	2	0.574803149606299	0	53	547	15	0.58989898989899	0	[1 - 1530]
s62Contig1453_4	510	Nemve87844	1639	2	2	4e-35,	366	0.398963730569948	324	509	7	0.413978494623656	0	1308	1500	0	0.398963730569948	0	[1 - 1530]
s62Contig1453_4	510	Nemve30195	1590	3	1	1e-112,	1029	0.42	4	509	44	0.456521739130435	0	56	592	13	0.430167597765363	0	[1 - 1530]
s62Contig1453_4	510	Nemve30195	1590	3	2	5e-37,	382	0.457627118644068	336	509	3	0.46551724137931	0	1272	1448	0	0.457627118644068	0	[1 - 1530]
s62Contig1453_4	510	Nemve82333	1740	4	1	1e-110,	1014	0.433925049309665	9	510	5	0.438247011952191	0	189	677	18	0.449897750511247	0	[1 - 1530]
s62Contig1453_4	510	Nemve134819	522	5	1	8e-65,	622	0.320537428023033	4	509	15	0.3300395256917	0	8	499	29	0.339430894308943	0	[1 - 1530]
s62Contig1477_3	91	Nemve162049	573	1	1	4e-32,	331	0.696629213483146	3	91	0	0.696629213483146	0	443	531	0	0.696629213483146	0	[274 - 2] (REVERSE SENSE)
s62Contig1478_9	289	Nemve94717	234	1	1	1e-75,	713	0.651982378854626	2	226	2	0.657777777777778	0	2	224	4	0.663677130044843	0	[896 - 30] (REVERSE SENSE)
s62Contig1483_2	160	Nemve139295	186	1	1	2e-60,	577	0.736486486486487	14	160	1	0.741496598639456	0	37	184	0	0.736486486486487	0	[32 - 511]
s62Contig1487_5	362	Nemve228311	350	1	1	2e-93,	868	0.533950617283951	2	325	0	0.533950617283951	0	25	345	3	0.538940809968847	0	[2 - 1087]
s62Contig1493_1	194	Nemve241098	1004	1	1	4e-73,	689	0.675257731958763	1	193	1	0.678756476683938	0	499	691	1	0.678756476683938	0	[1 - 582]
s62Contig1510_4	331	Nemve124731	300	1	1	1e-112,	1027	0.695167286245353	1	266	3	0.703007518796993	0	31	299	0	0.695167286245353	0	[3 - 995]
s62Contig1512_2	185	Nemve90246	614	1	1	1e-66,	632	0.616666666666667	1	180	0	0.616666666666667	0	135	314	0	0.616666666666667	0	[1 - 555]
s62Contig1516_3	321	Nemve238894	1128	1	1	2e-79,	747	0.452173913043478	1	320	25	0.4875	0	202	543	3	0.456140350877193	0	[1 - 963]
s62Contig1516_3	321	Nemve239644	1450	2	1	9e-70,	663	0.435045317220544	1	321	10	0.448598130841121	0	196	520	6	0.443076923076923	0	[1 - 963]
s62Contig1516_3	321	Nemve243265	1235	3	1	3e-44,	443	0.350299401197605	1	318	16	0.367924528301887	0	274	590	17	0.369085173501577	0	[1 - 963]
s62Contig1516_3	321	Nemve196469	981	4	1	3e-37,	383	0.323863636363636	1	319	33	0.357366771159875	0	207	535	23	0.346504559270517	0	[1 - 963]
s62Contig1522_5	932	Nemve199450	1026	1	1	4e-94,	877	0.342622950819672	99	672	36	0.36411149825784	0	153	739	23	0.356047700170358	0	[3 - 2798]
s62Contig1522_5	932	Nemve199450	1026	1	2	2e-90,	845	0.313868613138686	38	682	40	0.333333333333333	0	194	865	13	0.319940476190476	0	[3 - 2798]
s62Contig1522_5	932	Nemve199450	1026	1	3	8e-80,	754	0.30945558739255	1	652	46	0.331288343558282	0	215	894	18	0.317647058823529	0	[3 - 2798]
s62Contig1522_5	932	Nemve199450	1026	1	4	4e-53,	523	0.290018832391714	2	490	42	0.314928425357873	0	384	901	13	0.297297297297297	0	[3 - 2798]
s62Contig1522_5	932	Nemve20002	1060	2	1	1e-53,	527	0.307324840764331	50	652	25	0.320066334991708	0	340	943	24	0.31953642384106	0	[3 - 2798]
s62Contig1522_5	932	Nemve20002	1060	2	2	3e-51,	507	0.295518207282913	2	652	63	0.324116743471582	0	190	885	18	0.30316091954023	0	[3 - 2798]
s62Contig1522_5	932	Nemve20002	1060	2	3	5e-47,	471	0.292880258899676	2	597	22	0.303691275167785	0	465	1060	22	0.303691275167785	0	[3 - 2798]
s62Contig1522_5	932	Nemve20002	1060	2	4	2e-38,	397	0.276972624798712	50	652	18	0.285240464344942	0	3	595	28	0.290050590219224	0	[3 - 2798]
s62Contig1522_5	932	Nemve22137	409	3	1	2e-39,	406	0.291169451073986	256	652	22	0.307304785894207	0	1	409	10	0.298288508557457	0	[3 - 2798]
s62Contig1522_5	932	Nemve22137	409	3	2	1e-32,	347	0.282407407407407	144	539	36	0.308080808080808	0	1	409	23	0.298288508557457	0	[3 - 2798]
s62Contig1522_5	932	Nemve119506	725	4	1	3e-36,	378	0.293986636971047	109	542	15	0.304147465437788	0	10	451	7	0.298642533936652	0	[3 - 2798]
s62Contig1522_5	932	Nemve119506	725	4	2	1e-33,	355	0.250733137829912	13	675	19	0.257918552036199	0	35	688	28	0.261467889908257	0	[3 - 2798]
s62Contig1522_5	932	Nemve119506	725	4	3	2e-31,	337	0.286031042128603	166	599	17	0.297235023041475	0	11	451	10	0.292517006802721	0	[3 - 2798]
s62Contig1522_5	932	Nemve125072	272	5	1	1e-35,	374	0.359073359073359	404	653	9	0.372	0	14	270	2	0.361867704280156	0	[3 - 2798]
s62Contig1522_5	932	Nemve125072	272	5	2	3e-34,	361	0.358208955223881	338	596	9	0.370656370656371	0	5	269	3	0.362264150943396	0	[3 - 2798]
s62Contig1522_5	932	Nemve98279	359	6	1	1e-32,	347	0.318877551020408	111	486	16	0.332446808510638	0	1	350	42	0.357142857142857	0	[3 - 2798]
s62Contig1522_5	932	Nemve98279	359	6	2	8e-31,	331	0.307909604519774	224	540	37	0.34384858044164	0	2	348	7	0.314121037463977	0	[3 - 2798]
s62Contig1522_5	932	Nemve98279	359	6	3	9e-31,	331	0.311239193083574	342	652	36	0.347266881028939	0	2	347	1	0.312138728323699	0	[3 - 2798]
s62Contig1525_4	139	Nemve121518	803	1	1	1e-61,	588	0.762589928057554	1	139	0	0.762589928057554	0	507	645	0	0.762589928057554	0	[417 - 1] (REVERSE SENSE)
s62Contig1542_8	216	Nemve246101	465	1	1	5e-47,	464	0.433179723502304	1	216	1	0.435185185185185	0	70	278	8	0.449760765550239	0	[650 - 3] (REVERSE SENSE)
s62Contig1547_29	810	Nemve227907	326	1	1	4e-63,	610	0.402985074626866	8	340	2	0.405405405405405	0	6	326	14	0.420560747663551	0	[2432 - 3] (REVERSE SENSE)
s62Contig1547_29	810	Nemve166826	734	2	1	2e-61,	594	0.38801261829653	66	377	5	0.394230769230769	0	38	350	4	0.39297124600639	0	[2432 - 3] (REVERSE SENSE)
s62Contig1547_29	810	Nemve230104	378	3	1	3e-60,	585	0.425170068027211	65	351	7	0.435540069686411	0	50	341	2	0.428082191780822	0	[2432 - 3] (REVERSE SENSE)
s62Contig1547_29	810	Nemve30037	1657	4	1	2e-57,	561	0.408360128617363	65	351	24	0.442508710801394	0	46	356	0	0.408360128617363	0	[2432 - 3] (REVERSE SENSE)
s62Contig1547_29	810	Nemve217410	470	5	1	9e-57,	555	0.378461538461538	64	377	11	0.39171974522293	0	54	373	5	0.384375	0	[2432 - 3] (REVERSE SENSE)
s62Contig1547_29	810	Nemve238203	1108	6	1	9e-57,	555	0.361538461538462	5	374	20	0.381081081081081	0	4	385	8	0.369109947643979	0	[2432 - 3] (REVERSE SENSE)
s62Contig1547_29	810	Nemve233887	672	7	1	2e-55,	543	0.363387978142077	15	367	13	0.376770538243626	0	12	363	14	0.377840909090909	0	[2432 - 3] (REVERSE SENSE)
s62Contig1547_29	810	Nemve208913	383	8	1	4e-55,	540	0.386819484240688	15	351	12	0.400593471810089	0	6	345	9	0.397058823529412	0	[2432 - 3] (REVERSE SENSE)
s62Contig1547_29	810	Nemve168976	1299	9	1	2e-54,	535	0.4	64	351	17	0.423611111111111	0	62	361	5	0.406666666666667	0	[2432 - 3] (REVERSE SENSE)
s62Contig1547_29	810	Nemve160820	646	10	1	3e-52,	515	0.391849529780564	8	318	8	0.401929260450161	0	2	316	4	0.396825396825397	0	[2432 - 3] (REVERSE SENSE)
s62Contig1547_29	810	Nemve192682	569	11	1	8e-51,	503	0.3359375	15	368	30	0.364406779661017	0	4	383	4	0.339473684210526	0	[2432 - 3] (REVERSE SENSE)
s62Contig1547_29	810	Nemve94108	736	12	1	2e-50,	500	0.389067524115756	59	351	18	0.41296928327645	0	44	349	5	0.395424836601307	0	[2432 - 3] (REVERSE SENSE)
s62Contig1547_29	810	Nemve124130	385	13	1	2e-49,	491	0.351906158357771	14	343	11	0.363636363636364	0	38	377	1	0.352941176470588	0	[2432 - 3] (REVERSE SENSE)
s62Contig1547_29	810	Nemve128732	323	14	1	4e-49,	489	0.361904761904762	66	353	27	0.395833333333333	0	6	320	0	0.361904761904762	0	[2432 - 3] (REVERSE SENSE)
s62Contig1547_29	810	Nemve50292	296	15	1	4e-49,	489	0.372881355932203	66	352	8	0.383275261324042	0	3	290	7	0.381944444444444	0	[2432 - 3] (REVERSE SENSE)
s62Contig1547_29	810	Nemve30871	531	16	1	2e-48,	482	0.37	77	351	25	0.403636363636364	0	28	324	3	0.373737373737374	0	[2432 - 3] (REVERSE SENSE)
s62Contig1547_29	810	Nemve176484	673	17	1	2e-48,	482	0.348837209302326	53	368	28	0.379746835443038	0	5	340	8	0.357142857142857	0	[2432 - 3] (REVERSE SENSE)
s62Contig1547_29	810	Nemve79512	359	18	1	3e-48,	481	0.394557823129252	66	351	8	0.405594405594406	0	45	330	8	0.405594405594406	0	[2432 - 3] (REVERSE SENSE)
s62Contig1547_29	810	Nemve194682	577	19	1	4e-48,	480	0.339181286549708	15	353	3	0.342182890855457	0	5	327	19	0.359133126934985	0	[2432 - 3] (REVERSE SENSE)
s62Contig1547_29	810	Nemve89335	298	20	1	1e-47,	475	0.409594095940959	65	318	17	0.437007874015748	0	20	290	0	0.409594095940959	0	[2432 - 3] (REVERSE SENSE)
s62Contig1547_29	810	Nemve85870	291	21	1	2e-47,	474	0.368965517241379	66	352	3	0.372822299651568	0	9	287	11	0.383512544802867	0	[2432 - 3] (REVERSE SENSE)
s62Contig1547_29	810	Nemve81491	390	22	1	2e-47,	474	0.346260387811634	14	353	21	0.367647058823529	0	1	357	4	0.350140056022409	0	[2432 - 3] (REVERSE SENSE)
s62Contig1547_29	810	Nemve126459	300	23	1	2e-47,	473	0.393103448275862	81	359	11	0.408602150537634	0	16	294	11	0.408602150537634	0	[2432 - 3] (REVERSE SENSE)
s62Contig1547_29	810	Nemve161891	454	24	1	8e-47,	469	0.362275449101796	14	344	3	0.365558912386707	0	89	409	13	0.376947040498442	0	[2432 - 3] (REVERSE SENSE)
s62Contig1547_29	810	Nemve114717	447	25	1	8e-47,	469	0.347962382445141	66	377	7	0.355769230769231	0	53	368	3	0.35126582278481	0	[2432 - 3] (REVERSE SENSE)
s62Contig1547_29	810	Nemve245960	983	26	1	2e-46,	466	0.337016574585635	15	351	25	0.362017804154303	0	6	363	4	0.340782122905028	0	[2432 - 3] (REVERSE SENSE)
s62Contig1547_29	810	Nemve100691	837	27	1	2e-45,	456	0.338461538461538	63	351	36	0.380622837370242	0	48	369	3	0.341614906832298	0	[2432 - 3] (REVERSE SENSE)
s62Contig1547_29	810	Nemve167011	697	28	1	4e-45,	454	0.302139037433155	13	377	9	0.30958904109589	0	7	341	39	0.337313432835821	0	[2432 - 3] (REVERSE SENSE)
s62Contig1547_29	810	Nemve234547	772	29	1	1e-44,	451	0.3359375	15	386	12	0.346774193548387	0	13	381	15	0.349593495934959	0	[2432 - 3] (REVERSE SENSE)
s62Contig1547_29	810	Nemve232941	580	30	1	2e-43,	440	0.322128851540616	6	350	12	0.333333333333333	0	9	354	11	0.332369942196532	0	[2432 - 3] (REVERSE SENSE)
s62Contig1547_29	810	Nemve175313	817	31	1	5e-43,	436	0.347222222222222	62	345	4	0.352112676056338	0	521	803	5	0.353356890459364	0	[2432 - 3] (REVERSE SENSE)
s62Contig1547_29	810	Nemve117242	294	32	1	2e-42,	432	0.372693726937269	90	351	9	0.385496183206107	0	2	266	6	0.381132075471698	0	[2432 - 3] (REVERSE SENSE)
s62Contig1547_29	810	Nemve94578	389	33	1	7e-42,	426	0.328571428571429	18	346	21	0.349544072948328	0	1	345	5	0.333333333333333	0	[2432 - 3] (REVERSE SENSE)
s62Contig1547_29	810	Nemve9183	222	34	1	2e-39,	404	0.377510040160643	66	314	0	0.377510040160643	0	1	222	27	0.423423423423423	0	[2432 - 3] (REVERSE SENSE)
s62Contig1547_29	810	Nemve85553	399	35	1	1e-35,	373	0.313559322033898	7	313	47	0.361563517915309	0	3	343	13	0.325513196480938	0	[2432 - 3] (REVERSE SENSE)
s62Contig1547_29	810	Nemve100017	328	36	1	3e-35,	369	0.335347432024169	68	381	17	0.353503184713376	0	1	325	6	0.341538461538462	0	[2432 - 3] (REVERSE SENSE)
s62Contig1547_29	810	Nemve87917	740	37	1	3e-34,	360	0.335640138408304	66	344	10	0.347670250896057	0	262	549	1	0.336805555555556	0	[2432 - 3] (REVERSE SENSE)
s62Contig1547_29	810	Nemve97853	369	38	1	3e-32,	343	0.31638418079096	18	351	20	0.335329341317365	0	8	347	14	0.329411764705882	0	[2432 - 3] (REVERSE SENSE)
s62Contig1555_7	320	Nemve85808	301	1	1	9e-51,	499	0.38013698630137	23	312	2	0.382758620689655	0	13	285	19	0.406593406593407	0	[960 - 1] (REVERSE SENSE)
s62Contig1555_7	320	Nemve87445	303	2	1	3e-50,	495	0.367697594501718	24	312	2	0.370242214532872	0	12	291	11	0.382142857142857	0	[960 - 1] (REVERSE SENSE)
s62Contig1555_7	320	Nemve87486	304	3	1	3e-50,	494	0.38013698630137	34	312	13	0.397849462365591	0	22	300	13	0.397849462365591	0	[960 - 1] (REVERSE SENSE)
s62Contig1555_7	320	Nemve81258	341	4	1	4e-50,	493	0.364864864864865	26	320	1	0.366101694915254	0	57	338	14	0.382978723404255	0	[960 - 1] (REVERSE SENSE)
s62Contig1555_7	320	Nemve98570	624	5	1	5e-50,	492	0.358885017421603	23	308	1	0.36013986013986	0	329	605	10	0.371841155234657	0	[960 - 1] (REVERSE SENSE)
s62Contig1555_7	320	Nemve87477	280	6	1	5e-50,	492	0.388704318936877	23	314	9	0.400684931506849	0	3	279	24	0.422382671480144	0	[960 - 1] (REVERSE SENSE)
s62Contig1555_7	320	Nemve31143	615	7	1	7e-48,	474	0.362068965517241	26	314	1	0.363321799307958	0	321	598	12	0.377697841726619	0	[960 - 1] (REVERSE SENSE)
s62Contig1555_7	320	Nemve115371	299	8	1	2e-47,	471	0.352542372881356	24	313	5	0.358620689655172	0	11	296	9	0.363636363636364	0	[960 - 1] (REVERSE SENSE)
s62Contig1555_7	320	Nemve1620	283	9	1	2e-47,	469	0.371134020618557	23	312	1	0.372413793103448	0	2	276	16	0.392727272727273	0	[960 - 1] (REVERSE SENSE)
s62Contig1555_7	320	Nemve87358	290	10	1	3e-47,	468	0.371134020618557	23	308	5	0.377622377622378	0	9	261	38	0.426877470355731	0	[960 - 1] (REVERSE SENSE)
s62Contig1555_7	320	Nemve98616	301	11	1	6e-46,	457	0.377622377622378	30	304	11	0.392727272727273	0	18	284	19	0.404494382022472	0	[960 - 1] (REVERSE SENSE)
s62Contig1555_7	320	Nemve60034	982	12	1	1e-45,	455	0.360824742268041	23	313	0	0.360824742268041	0	430	687	33	0.406976744186047	0	[960 - 1] (REVERSE SENSE)
s62Contig1555_7	320	Nemve109532	304	13	1	2e-45,	452	0.353896103896104	23	312	18	0.375862068965517	0	2	294	15	0.372013651877133	0	[960 - 1] (REVERSE SENSE)
s62Contig1555_7	320	Nemve122799	282	14	1	2e-45,	452	0.348432055749129	23	308	1	0.34965034965035	0	6	273	19	0.373134328358209	0	[960 - 1] (REVERSE SENSE)
s62Contig1555_7	320	Nemve109586	304	15	1	7e-45,	448	0.362459546925566	23	312	19	0.386206896551724	0	2	294	16	0.382252559726962	0	[960 - 1] (REVERSE SENSE)
s62Contig1555_7	320	Nemve82372	295	16	1	9e-45,	447	0.374125874125874	24	308	1	0.375438596491228	0	5	280	10	0.38768115942029	0	[960 - 1] (REVERSE SENSE)
s62Contig1555_7	320	Nemve94990	337	17	1	8e-44,	439	0.361774744027304	23	306	9	0.373239436619718	0	27	310	9	0.373239436619718	0	[960 - 1] (REVERSE SENSE)
s62Contig1555_7	320	Nemve119330	312	18	1	1e-43,	436	0.335526315789474	23	312	14	0.351724137931034	0	7	297	13	0.350515463917526	0	[960 - 1] (REVERSE SENSE)
s62Contig1555_7	320	Nemve94997	318	19	1	2e-43,	434	0.3421926910299	23	314	9	0.352739726027397	0	22	313	9	0.352739726027397	0	[960 - 1] (REVERSE SENSE)
s62Contig1555_7	320	Nemve196615	220	20	1	3e-43,	434	0.391666666666667	58	295	2	0.394957983193277	0	5	214	30	0.447619047619048	0	[960 - 1] (REVERSE SENSE)
s62Contig1555_7	320	Nemve234961	411	21	1	1e-42,	429	0.372822299651568	28	314	0	0.372822299651568	0	58	314	30	0.416342412451362	0	[960 - 1] (REVERSE SENSE)
s62Contig1555_7	320	Nemve50070	968	22	1	3e-42,	425	0.363957597173145	34	313	3	0.367857142857143	0	684	947	19	0.390151515151515	0	[960 - 1] (REVERSE SENSE)
s62Contig1555_7	320	Nemve194745	277	23	1	5e-42,	423	0.362989323843416	28	308	0	0.362989323843416	0	26	277	29	0.404761904761905	0	[960 - 1] (REVERSE SENSE)
s62Contig1555_7	320	Nemve111583	315	24	1	8e-42,	421	0.353535353535354	23	314	5	0.35958904109589	0	23	307	12	0.368421052631579	0	[960 - 1] (REVERSE SENSE)
s62Contig1555_7	320	Nemve81124	337	25	1	3e-41,	417	0.337979094076655	23	308	1	0.339160839160839	0	13	291	8	0.347670250896057	0	[960 - 1] (REVERSE SENSE)
s62Contig1555_7	320	Nemve109636	228	26	1	8e-41,	413	0.383928571428571	85	308	0	0.383928571428571	0	15	222	16	0.413461538461538	0	[960 - 1] (REVERSE SENSE)
s62Contig1555_7	320	Nemve229403	277	27	1	2e-40,	409	0.337883959044369	21	313	0	0.337883959044369	0	1	269	24	0.368029739776952	0	[960 - 1] (REVERSE SENSE)
s62Contig1555_7	320	Nemve10376	897	28	1	4e-40,	407	0.352739726027397	27	312	6	0.36013986013986	0	543	803	31	0.39463601532567	0	[960 - 1] (REVERSE SENSE)
s62Contig1555_7	320	Nemve41471	274	29	1	7e-40,	404	0.343642611683849	34	308	16	0.363636363636364	0	7	274	23	0.373134328358209	0	[960 - 1] (REVERSE SENSE)
s62Contig1555_7	320	Nemve102806	273	30	1	2e-39,	400	0.332214765100671	22	313	6	0.339041095890411	0	1	270	28	0.366666666666667	0	[960 - 1] (REVERSE SENSE)
s62Contig1555_7	320	Nemve122252	252	31	1	2e-39,	400	0.366379310344828	78	308	1	0.367965367965368	0	15	233	13	0.388127853881279	0	[960 - 1] (REVERSE SENSE)
s62Contig1555_7	320	Nemve173481	394	32	1	7e-39,	396	0.356401384083045	28	309	7	0.365248226950355	0	27	284	31	0.39922480620155	0	[960 - 1] (REVERSE SENSE)
s62Contig1555_7	320	Nemve163453	253	33	1	1e-38,	394	0.35361216730038	66	318	10	0.367588932806324	0	2	248	16	0.376518218623482	0	[960 - 1] (REVERSE SENSE)
s62Contig1555_7	320	Nemve41034	291	34	1	2e-38,	393	0.329861111111111	23	308	2	0.332167832167832	0	7	284	10	0.341726618705036	0	[960 - 1] (REVERSE SENSE)
s62Contig1555_7	320	Nemve210816	311	35	1	2e-38,	391	0.312080536912752	23	318	2	0.314189189189189	0	7	294	10	0.322916666666667	0	[960 - 1] (REVERSE SENSE)
s62Contig1555_7	320	Nemve87552	236	36	1	4e-38,	390	0.351020408163265	72	313	3	0.355371900826446	0	5	233	16	0.375545851528384	0	[960 - 1] (REVERSE SENSE)
s62Contig1555_7	320	Nemve158493	250	37	1	5e-38,	388	0.384297520661157	78	312	7	0.395744680851064	0	1	227	15	0.409691629955947	0	[960 - 1] (REVERSE SENSE)
s62Contig1555_7	320	Nemve92237	224	38	1	2e-37,	384	0.362869198312236	61	297	0	0.362869198312236	0	4	223	17	0.390909090909091	0	[960 - 1] (REVERSE SENSE)
s62Contig1555_7	320	Nemve127426	169	39	1	1e-36,	377	0.438709677419355	159	313	0	0.438709677419355	0	17	166	5	0.453333333333333	0	[960 - 1] (REVERSE SENSE)
s62Contig1555_7	320	Nemve111563	242	40	1	1e-35,	368	0.377777777777778	90	308	6	0.388127853881279	0	21	235	10	0.395348837209302	0	[960 - 1] (REVERSE SENSE)
s62Contig1555_7	320	Nemve22387	280	41	1	3e-35,	365	0.321917808219178	23	313	1	0.323024054982818	0	3	276	18	0.343065693430657	0	[960 - 1] (REVERSE SENSE)
s62Contig1555_7	320	Nemve84420	681	42	1	9e-35,	361	0.321678321678322	28	312	1	0.32280701754386	0	402	673	14	0.338235294117647	0	[960 - 1] (REVERSE SENSE)
s62Contig1555_7	320	Nemve179216	438	43	1	9e-35,	360	0.338815789473684	22	312	13	0.353951890034364	0	110	378	35	0.382899628252788	0	[960 - 1] (REVERSE SENSE)
s62Contig1555_7	320	Nemve125819	293	44	1	2e-34,	358	0.317796610169492	80	305	10	0.331858407079646	0	56	277	14	0.337837837837838	0	[960 - 1] (REVERSE SENSE)
s62Contig1555_7	320	Nemve146109	326	45	1	3e-34,	356	0.354166666666667	79	312	6	0.363247863247863	0	12	224	27	0.39906103286385	0	[960 - 1] (REVERSE SENSE)
s62Contig1555_7	320	Nemve119412	257	46	1	6e-34,	353	0.322222222222222	23	287	5	0.328301886792453	0	7	257	19	0.346613545816733	0	[960 - 1] (REVERSE SENSE)
s62Contig1555_7	320	Nemve120496	244	47	1	9e-34,	352	0.361607142857143	90	313	0	0.361607142857143	0	22	238	7	0.373271889400922	0	[960 - 1] (REVERSE SENSE)
s62Contig1555_7	320	Nemve116420	375	48	1	1e-32,	342	0.304347826086957	16	312	2	0.306397306397306	0	23	274	47	0.361111111111111	0	[960 - 1] (REVERSE SENSE)
s62Contig1555_7	320	Nemve116411	229	49	1	1e-32,	341	0.340425531914894	61	295	0	0.340425531914894	0	3	221	16	0.365296803652968	0	[960 - 1] (REVERSE SENSE)
s62Contig1555_7	320	Nemve106463	255	50	1	2e-32,	341	0.353658536585366	34	278	1	0.355102040816327	0	13	248	10	0.36864406779661	0	[960 - 1] (REVERSE SENSE)
s62Contig1555_7	320	Nemve239047	191	51	1	3e-31,	331	0.369458128078818	111	312	1	0.371287128712871	0	1	179	24	0.418994413407821	0	[960 - 1] (REVERSE SENSE)
s62Contig1564_4	143	Nemve182679	856	1	1	4e-70,	661	0.816901408450704	1	142	0	0.816901408450704	0	622	763	0	0.816901408450704	0	[431 - 3] (REVERSE SENSE)
s62Contig1566_2	143	Nemve40721	322	1	1	9e-45,	442	0.553191489361702	3	143	0	0.553191489361702	0	10	148	2	0.561151079136691	0	[1 - 429]
s62Contig1571_8	325	Nemve203589	349	1	1	4e-79,	744	0.477203647416413	1	325	4	0.483076923076923	0	14	337	5	0.484567901234568	0	[977 - 3] (REVERSE SENSE)
s62Contig1572_5	239	Nemve245679	4037	1	1	1e-33,	349	0.346153846153846	1	238	22	0.378151260504202	0	1071	1330	0	0.346153846153846	0	[718 - 2] (REVERSE SENSE)
s62Contig1578_14	382	Nemve55712	108	1	1	6e-34,	355	0.605769230769231	254	357	0	0.605769230769231	0	5	108	0	0.605769230769231	0	[1586 - 441] (REVERSE SENSE)
s62Contig1578_14	382	Nemve172382	177	2	1	9e-33,	344	0.411428571428571	170	344	0	0.411428571428571	0	1	170	5	0.423529411764706	0	[1586 - 441] (REVERSE SENSE)
s62Contig1586_2	142	Nemve122269	221	1	1	1e-34,	355	0.563636363636364	34	142	1	0.568807339449541	0	2	111	0	0.563636363636364	0	[3 - 428]
s62Contig1592_1	92	Nemve129031	178	1	1	1e-31,	328	0.656862745098039	1	92	10	0.728260869565217	0	77	178	0	0.656862745098039	0	[1 - 276]
s62Contig1608_1	278	Nemve31202	632	1	1	4e-42,	424	0.637096774193548	157	278	2	0.647540983606557	0	288	411	0	0.637096774193548	0	[1 - 834]
s62Contig1622_5	213	Nemve93924	521	1	1	1e-57,	556	0.626582278481013	1	158	0	0.626582278481013	0	364	521	0	0.626582278481013	0	[639 - 1] (REVERSE SENSE)
s62Contig1622_5	213	Nemve118073	1940	2	1	5e-57,	550	0.531073446327684	15	190	1	0.534090909090909	0	398	574	0	0.531073446327684	0	[639 - 1] (REVERSE SENSE)
s62Contig1622_5	213	Nemve20072	1209	3	1	4e-44,	439	0.462365591397849	16	201	0	0.462365591397849	0	344	528	1	0.464864864864865	0	[639 - 1] (REVERSE SENSE)
s62Contig1622_5	213	Nemve40084	625	4	1	3e-32,	337	0.402116402116402	14	201	1	0.404255319148936	0	291	476	3	0.408602150537634	0	[639 - 1] (REVERSE SENSE)
s62Contig1633_2	145	Nemve126496	885	1	1	9e-49,	476	0.608391608391608	3	145	0	0.608391608391608	0	631	773	0	0.608391608391608	0	[3 - 437]
s62Contig1645_3	247	Nemve129274	191	1	1	8e-39,	394	0.461538461538462	1	156	0	0.461538461538462	0	8	162	1	0.464516129032258	0	[1 - 741]
s62Contig1646_5	288	Nemve30871	531	1	1	7e-44,	438	0.4	38	287	0	0.4	0	77	311	15	0.425531914893617	0	[164 - 1027]
s62Contig1646_5	288	Nemve30037	1657	2	1	7e-38,	387	0.417391304347826	62	287	4	0.424778761061947	0	139	343	25	0.468292682926829	0	[164 - 1027]
s62Contig1646_5	288	Nemve128732	323	3	1	1e-37,	385	0.354581673306773	38	288	0	0.354581673306773	0	76	306	20	0.385281385281385	0	[164 - 1027]
s62Contig1646_5	288	Nemve94108	736	4	1	1e-36,	376	0.408510638297872	58	288	4	0.415584415584416	0	134	337	31	0.470588235294118	0	[164 - 1027]
s62Contig1646_5	288	Nemve233887	672	5	1	5e-36,	371	0.389830508474576	54	287	2	0.393162393162393	0	128	334	29	0.444444444444444	0	[164 - 1027]
s62Contig1646_5	288	Nemve168976	1299	6	1	2e-35,	366	0.391304347826087	61	288	2	0.394736842105263	0	143	349	23	0.434782608695652	0	[164 - 1027]
s62Contig1646_5	288	Nemve100691	837	7	1	2e-34,	356	0.405063291139241	59	288	7	0.417391304347826	0	148	357	27	0.457142857142857	0	[164 - 1027]
s62Contig1646_5	288	Nemve192682	569	8	1	3e-34,	356	0.346613545816733	38	288	0	0.346613545816733	0	123	354	19	0.375	0	[164 - 1027]
s62Contig1651_2	232	Nemve198482	1038	1	1	2e-91,	848	0.656521739130435	3	232	0	0.656521739130435	0	653	882	0	0.656521739130435	0	[2 - 697]
s62Contig1651_2	232	Nemve150523	180	2	1	1e-74,	703	0.754491017964072	66	232	0	0.754491017964072	0	1	167	0	0.754491017964072	0	[2 - 697]
s62Contig1651_2	232	Nemve88429	658	3	1	7e-36,	368	0.483443708609272	81	227	4	0.496598639455782	0	431	581	0	0.483443708609272	0	[2 - 697]
s62Contig1651_2	232	Nemve148857	221	4	1	8e-36,	368	0.483443708609272	81	227	4	0.496598639455782	0	62	212	0	0.483443708609272	0	[2 - 697]
s62Contig1651_2	232	Nemve103523	157	5	1	2e-33,	347	0.510204081632653	87	228	5	0.528169014084507	0	11	157	0	0.510204081632653	0	[2 - 697]
s62Contig1658_9	310	Nemve236423	459	1	1	7e-83,	775	0.495207667731629	1	310	3	0.5	0	148	459	1	0.496794871794872	0	[1043 - 114] (REVERSE SENSE)
s62Contig1658_9	310	Nemve238879	629	2	1	1e-68,	653	0.407185628742515	1	310	24	0.438709677419355	0	299	625	7	0.415902140672783	0	[1043 - 114] (REVERSE SENSE)
s62Contig1658_9	310	Nemve240316	457	3	1	4e-40,	407	0.337620578778135	1	310	1	0.338709677419355	0	173	457	26	0.368421052631579	0	[1043 - 114] (REVERSE SENSE)
s62Contig1658_9	310	Nemve125870	312	4	1	1e-38,	394	0.420512820512821	80	273	1	0.422680412371134	0	118	312	0	0.420512820512821	0	[1043 - 114] (REVERSE SENSE)
s62Contig1658_9	310	Nemve217943	418	5	1	1e-38,	393	0.298013245033113	5	305	1	0.299003322259136	0	133	414	20	0.319148936170213	0	[1043 - 114] (REVERSE SENSE)
s62Contig1658_9	310	Nemve201307	460	6	1	1e-32,	343	0.309446254071661	1	300	7	0.316666666666667	0	145	447	4	0.313531353135314	0	[1043 - 114] (REVERSE SENSE)
s62Contig1658_9	310	Nemve244394	496	7	1	1e-32,	342	0.271929824561404	1	308	34	0.301948051948052	0	154	483	12	0.281818181818182	0	[1043 - 114] (REVERSE SENSE)
s62Contig1659_7	212	Nemve212869	926	1	1	2e-41,	416	0.5625	1	144	0	0.5625	0	562	703	2	0.570422535211268	0	[636 - 1] (REVERSE SENSE)
s62Contig1660_4	277	Nemve119340	210	1	1	6e-31,	327	0.427777777777778	6	166	19	0.478260869565217	0	29	208	0	0.427777777777778	0	[3 - 833]
s62Contig1660_4	277	Nemve32913	379	2	1	8e-31,	326	0.401015228426396	6	182	20	0.446327683615819	0	95	291	0	0.401015228426396	0	[3 - 833]
s62Contig1662_8	290	Nemve96234	332	1	1	6e-42,	422	0.849462365591398	1	92	1	0.858695652173913	0	239	331	0	0.849462365591398	0	[1822 - 953] (REVERSE SENSE)
s62Contig1663_11	322	Nemve177058	323	1	1	1e-143,	1300	0.742236024844721	2	322	1	0.744548286604361	0	1	322	0	0.742236024844721	0	[1500 - 535] (REVERSE SENSE)
s62Contig1675_3	225	Nemve180736	268	1	1	4e-85,	793	0.675925925925926	1	216	0	0.675925925925926	0	44	259	0	0.675925925925926	0	[3 - 677]
s62Contig1682_5	273	Nemve204182	484	1	1	6e-82,	766	0.533088235294118	1	272	0	0.533088235294118	0	44	315	0	0.533088235294118	0	[821 - 3] (REVERSE SENSE)
s62Contig1682_5	273	Nemve242959	457	2	1	7e-37,	378	0.343065693430657	4	273	4	0.348148148148148	0	61	319	15	0.362934362934363	0	[821 - 3] (REVERSE SENSE)
s62Contig1694_3	252	Nemve247614	588	1	1	8e-72,	679	0.560344827586207	1	231	1	0.562770562770563	0	323	554	0	0.560344827586207	0	[1 - 756]
s62Contig1694_3	252	Nemve236066	594	2	1	5e-52,	508	0.464285714285714	7	230	0	0.464285714285714	0	353	572	4	0.472727272727273	0	[1 - 756]
s62Contig1694_3	252	Nemve228010	591	3	1	2e-49,	486	0.436123348017621	4	230	0	0.436123348017621	0	346	569	3	0.441964285714286	0	[1 - 756]
s62Contig1694_3	252	Nemve187148	605	4	1	4e-47,	466	0.399159663865546	7	244	0	0.399159663865546	0	362	595	4	0.405982905982906	0	[1 - 756]
s62Contig1694_3	252	Nemve229612	570	5	1	6e-46,	456	0.4	3	222	0	0.4	0	328	544	3	0.405529953917051	0	[1 - 756]
s62Contig1694_3	252	Nemve209450	403	6	1	3e-41,	416	0.383620689655172	3	234	0	0.383620689655172	0	160	388	3	0.388646288209607	0	[1 - 756]
s62Contig1694_3	252	Nemve209454	501	7	1	4e-39,	397	0.374429223744292	3	221	0	0.374429223744292	0	282	497	3	0.37962962962963	0	[1 - 756]
s62Contig1694_3	252	Nemve109800	534	8	1	1e-36,	375	0.39647577092511	4	230	0	0.39647577092511	0	313	533	6	0.407239819004525	0	[1 - 756]
s62Contig1707_2	308	Nemve166010	1075	1	1	4e-47,	467	0.360128617363344	4	308	6	0.367213114754098	0	448	749	9	0.370860927152318	0	[2 - 925]
s62Contig1707_2	308	Nemve182548	1014	2	1	2e-43,	434	0.344410876132931	5	308	27	0.375	0	436	758	8	0.352941176470588	0	[2 - 925]
s62Contig1707_2	308	Nemve166011	1124	3	1	5e-35,	363	0.34384858044164	4	307	13	0.358552631578947	0	479	786	9	0.353896103896104	0	[2 - 925]
s62Contig1714_3	179	Nemve242402	1041	1	1	8e-60,	573	0.609195402298851	3	176	0	0.609195402298851	0	865	1038	0	0.609195402298851	0	[559 - 23] (REVERSE SENSE)
s62Contig1714_3	179	Nemve90881	1310	2	1	6e-32,	333	0.438202247191011	1	176	2	0.443181818181818	0	837	1013	1	0.440677966101695	0	[559 - 23] (REVERSE SENSE)
s62Contig1729_5	162	Nemve238792	205	1	1	1e-33,	347	0.480519480519481	2	153	2	0.486842105263158	0	51	201	3	0.490066225165563	0	[855 - 370] (REVERSE SENSE)
s62Contig1729_5	162	Nemve238793	495	2	1	1e-33,	346	0.480519480519481	2	153	2	0.486842105263158	0	341	491	3	0.490066225165563	0	[855 - 370] (REVERSE SENSE)
s62Contig1729_5	162	Nemve198135	205	3	1	2e-33,	345	0.474025974025974	2	153	2	0.480263157894737	0	51	201	3	0.483443708609272	0	[855 - 370] (REVERSE SENSE)
s62Contig1729_5	162	Nemve238791	205	4	1	4e-33,	343	0.474025974025974	2	153	2	0.480263157894737	0	51	201	3	0.483443708609272	0	[855 - 370] (REVERSE SENSE)
s62Contig1740_4	654	Nemve200396	672	1	1	1e-155,	1400	0.488653555219365	1	642	19	0.503115264797508	0	56	661	55	0.533003300330033	0	[1 - 1962]
s62Contig1743_19	668	Nemve171134	743	1	1	1e-137,	1250	0.410794602698651	18	666	18	0.422187981510015	0	43	700	9	0.416413373860182	0	[2006 - 3] (REVERSE SENSE)
s62Contig1743_19	668	Nemve190325	807	2	1	4e-40,	410	0.309045226130653	188	567	18	0.323684210526316	0	201	572	26	0.330645161290323	0	[2006 - 3] (REVERSE SENSE)
s62Contig1743_19	668	Nemve190325	807	2	2	3e-37,	385	0.309248554913295	132	475	2	0.311046511627907	0	426	745	26	0.334375	0	[2006 - 3] (REVERSE SENSE)
s62Contig1743_19	668	Nemve112047	573	3	1	4e-36,	376	0.282978723404255	38	464	43	0.311475409836066	0	137	566	40	0.309302325581395	0	[2006 - 3] (REVERSE SENSE)
s62Contig1743_19	668	Nemve112047	573	3	2	2e-32,	344	0.273781902552204	164	569	25	0.29064039408867	0	7	411	26	0.291358024691358	0	[2006 - 3] (REVERSE SENSE)
s62Contig1743_19	668	Nemve196829	398	4	1	2e-35,	369	0.349090909090909	179	451	2	0.351648351648352	0	136	382	28	0.388663967611336	0	[2006 - 3] (REVERSE SENSE)
s62Contig1743_19	668	Nemve171694	613	5	1	4e-35,	367	0.359848484848485	179	435	7	0.369649805447471	0	285	529	19	0.387755102040816	0	[2006 - 3] (REVERSE SENSE)
s62Contig1743_19	668	Nemve178597	675	6	1	2e-33,	352	0.342560553633218	179	454	13	0.358695652173913	0	396	658	26	0.376425855513308	0	[2006 - 3] (REVERSE SENSE)
s62Contig1743_19	668	Nemve189255	434	7	1	4e-33,	350	0.358267716535433	178	426	5	0.365461847389558	0	170	405	18	0.385593220338983	0	[2006 - 3] (REVERSE SENSE)
s62Contig1743_19	668	Nemve10407	982	8	1	1e-32,	346	0.335740072202166	187	454	9	0.347014925373134	0	161	423	14	0.35361216730038	0	[2006 - 3] (REVERSE SENSE)
s62Contig1743_19	668	Nemve91581	689	9	1	2e-31,	336	0.277044854881267	207	571	14	0.287671232876712	0	149	502	25	0.296610169491525	0	[2006 - 3] (REVERSE SENSE)
s62Contig1743_19	668	Nemve215693	391	10	1	4e-31,	332	0.350210970464135	188	421	3	0.354700854700855	0	137	357	16	0.375565610859729	0	[2006 - 3] (REVERSE SENSE)
s62Contig1748_5	201	Nemve238966	365	1	1	2e-53,	520	0.51980198019802	1	201	1	0.522388059701492	0	160	359	2	0.525	0	[605 - 3] (REVERSE SENSE)
s62Contig1748_5	201	Nemve4369	200	2	1	3e-51,	500	0.520408163265306	7	201	1	0.523076923076923	0	1	194	2	0.525773195876289	0	[605 - 3] (REVERSE SENSE)
s62Contig1751_6	232	Nemve247537	801	1	1	9e-31,	324	0.324675324675325	1	231	0	0.324675324675325	0	491	709	12	0.342465753424658	0	[698 - 3] (REVERSE SENSE)
s62Contig1756_3	147	Nemve230011	352	1	1	2e-42,	422	0.54421768707483	1	147	0	0.54421768707483	0	30	174	2	0.551724137931034	0	[443 - 3] (REVERSE SENSE)
s62Contig1757_5	306	Nemve181382	287	1	1	4e-36,	372	0.369098712446352	66	298	0	0.369098712446352	0	56	266	22	0.407582938388626	0	[376 - 1293]
s62Contig1759_1	225	Nemve119884	199	1	1	6e-39,	395	0.634782608695652	2	116	0	0.634782608695652	0	84	198	0	0.634782608695652	0	[3 - 677]
s62Contig1759_1	225	Nemve149048	146	2	1	1e-38,	392	0.634782608695652	2	116	0	0.634782608695652	0	31	145	0	0.634782608695652	0	[3 - 677]
s62Contig1759_1	225	Nemve99149	211	3	1	5e-31,	326	0.516949152542373	1	118	0	0.516949152542373	0	89	206	0	0.516949152542373	0	[3 - 677]
s62Contig1776_5	361	Nemve216337	1446	1	1	8e-54,	525	0.382352941176471	65	354	16	0.403448275862069	0	1141	1441	5	0.388704318936877	0	[1317 - 235] (REVERSE SENSE)
s62Contig1776_5	361	Nemve222415	1331	2	1	1e-53,	524	0.38255033557047	73	354	16	0.404255319148936	0	1036	1330	3	0.386440677966102	0	[1317 - 235] (REVERSE SENSE)
s62Contig1776_5	361	Nemve220256	1641	3	1	2e-53,	521	0.389261744966443	73	355	15	0.409893992932862	0	1346	1641	2	0.391891891891892	0	[1317 - 235] (REVERSE SENSE)
s62Contig1776_5	361	Nemve240434	1250	4	1	8e-53,	517	0.390572390572391	73	355	14	0.409893992932862	0	956	1250	2	0.393220338983051	0	[1317 - 235] (REVERSE SENSE)
s62Contig1776_5	361	Nemve201578	1293	5	1	1e-52,	515	0.395973154362416	73	354	16	0.418439716312057	0	997	1292	2	0.398648648648649	0	[1317 - 235] (REVERSE SENSE)
s62Contig1776_5	361	Nemve201580	988	6	1	2e-52,	514	0.385906040268456	73	355	15	0.406360424028269	0	681	976	2	0.388513513513513	0	[1317 - 235] (REVERSE SENSE)
s62Contig1776_5	361	Nemve218735	781	7	1	2e-52,	514	0.386666666666667	73	357	15	0.407017543859649	0	282	579	2	0.389261744966443	0	[1317 - 235] (REVERSE SENSE)
s62Contig1776_5	361	Nemve218735	781	7	2	1e-34,	361	0.386046511627907	150	355	9	0.402912621359223	0	568	781	1	0.38785046728972	0	[1317 - 235] (REVERSE SENSE)
s62Contig1776_5	361	Nemve218739	605	8	1	2e-52,	513	0.387205387205387	73	355	14	0.406360424028269	0	311	605	2	0.389830508474576	0	[1317 - 235] (REVERSE SENSE)
s62Contig1776_5	361	Nemve246950	1071	9	1	7e-52,	509	0.379084967320261	65	354	16	0.4	0	770	1070	5	0.385382059800664	0	[1317 - 235] (REVERSE SENSE)
s62Contig1776_5	361	Nemve248035	953	10	1	2e-51,	505	0.375816993464052	65	354	16	0.396551724137931	0	652	952	5	0.382059800664452	0	[1317 - 235] (REVERSE SENSE)
s62Contig1776_5	361	Nemve222670	1459	11	1	4e-51,	502	0.39	71	352	18	0.414893617021277	0	1159	1456	2	0.39261744966443	0	[1317 - 235] (REVERSE SENSE)
s62Contig1776_5	361	Nemve242448	1194	12	1	5e-51,	502	0.399328859060403	73	352	18	0.425	0	896	1191	2	0.402027027027027	0	[1317 - 235] (REVERSE SENSE)
s62Contig1776_5	361	Nemve223650	825	13	1	5e-51,	501	0.372549019607843	65	354	16	0.393103448275862	0	524	824	5	0.378737541528239	0	[1317 - 235] (REVERSE SENSE)
s62Contig1776_5	361	Nemve205876	1528	14	1	2e-50,	496	0.396666666666667	71	352	18	0.421985815602837	0	1228	1525	2	0.399328859060403	0	[1317 - 235] (REVERSE SENSE)
s62Contig1776_5	361	Nemve222313	1020	15	1	4e-50,	494	0.359477124183007	65	354	16	0.379310344827586	0	719	1019	5	0.365448504983389	0	[1317 - 235] (REVERSE SENSE)
s62Contig1776_5	361	Nemve221985	264	16	1	7e-44,	440	0.384615384615385	111	354	16	0.409836065573771	0	3	259	3	0.389105058365759	0	[1317 - 235] (REVERSE SENSE)
s62Contig1776_5	361	Nemve218744	1325	17	1	1e-42,	430	0.348993288590604	73	355	15	0.367491166077739	0	1046	1325	18	0.371428571428571	0	[1317 - 235] (REVERSE SENSE)
s62Contig1776_5	361	Nemve221811	1321	18	1	4e-36,	373	0.360169491525424	135	354	16	0.386363636363636	0	1087	1320	2	0.363247863247863	0	[1317 - 235] (REVERSE SENSE)
s62Contig1776_5	361	Nemve216339	423	19	1	5e-36,	372	0.402173913043478	174	354	3	0.408839779005525	0	239	422	0	0.402173913043478	0	[1317 - 235] (REVERSE SENSE)
s62Contig1776_5	361	Nemve218740	983	20	1	2e-34,	359	0.416216216216216	174	353	5	0.427777777777778	0	798	981	1	0.418478260869565	0	[1317 - 235] (REVERSE SENSE)
s62Contig1776_5	361	Nemve218738	198	21	1	6e-34,	354	0.398963730569948	168	355	5	0.409574468085106	0	7	198	1	0.401041666666667	0	[1317 - 235] (REVERSE SENSE)
s62Contig1777_2	340	Nemve184544	805	1	1	1e-101,	933	0.669291338582677	87	340	0	0.669291338582677	0	1	254	0	0.669291338582677	0	[2 - 1021]
s62Contig1789_8	229	Nemve240434	1250	1	1	8e-48,	471	0.449781659388646	1	217	12	0.474654377880184	0	1022	1249	1	0.451754385964912	0	[1358 - 672] (REVERSE SENSE)
s62Contig1789_8	229	Nemve201580	988	2	1	2e-47,	468	0.443478260869565	1	217	13	0.470046082949309	0	747	975	1	0.445414847161572	0	[1358 - 672] (REVERSE SENSE)
s62Contig1789_8	229	Nemve220256	1641	3	1	5e-47,	465	0.447826086956522	1	217	13	0.474654377880184	0	1412	1640	1	0.449781659388646	0	[1358 - 672] (REVERSE SENSE)
s62Contig1789_8	229	Nemve218739	605	4	1	8e-47,	463	0.445414847161572	1	217	12	0.470046082949309	0	377	604	1	0.447368421052632	0	[1358 - 672] (REVERSE SENSE)
s62Contig1789_8	229	Nemve218735	781	5	1	1e-46,	461	0.438297872340426	1	222	13	0.463963963963964	0	348	581	1	0.44017094017094	0	[1358 - 672] (REVERSE SENSE)
s62Contig1789_8	229	Nemve218735	781	5	2	6e-44,	438	0.45	9	217	11	0.473684210526316	0	566	780	5	0.46046511627907	0	[1358 - 672] (REVERSE SENSE)
s62Contig1789_8	229	Nemve218744	1325	6	1	2e-46,	460	0.439130434782609	1	217	13	0.465437788018433	0	1096	1324	1	0.441048034934498	0	[1358 - 672] (REVERSE SENSE)
s62Contig1789_8	229	Nemve201578	1293	7	1	2e-45,	451	0.441558441558442	1	217	14	0.470046082949309	0	1063	1292	1	0.443478260869565	0	[1358 - 672] (REVERSE SENSE)
s62Contig1789_8	229	Nemve222415	1331	8	1	8e-45,	446	0.423580786026201	1	217	12	0.447004608294931	0	1102	1330	0	0.423580786026201	0	[1358 - 672] (REVERSE SENSE)
s62Contig1789_8	229	Nemve216337	1446	9	1	3e-44,	440	0.419213973799127	1	217	12	0.442396313364055	0	1213	1441	0	0.419213973799127	0	[1358 - 672] (REVERSE SENSE)
s62Contig1789_8	229	Nemve248035	953	10	1	4e-44,	440	0.419213973799127	1	217	12	0.442396313364055	0	724	952	0	0.419213973799127	0	[1358 - 672] (REVERSE SENSE)
s62Contig1789_8	229	Nemve216339	423	11	1	8e-44,	437	0.432038834951456	15	217	3	0.438423645320197	0	217	422	0	0.432038834951456	0	[1358 - 672] (REVERSE SENSE)
s62Contig1789_8	229	Nemve246950	1071	12	1	1e-43,	435	0.423580786026201	1	217	12	0.447004608294931	0	842	1070	0	0.423580786026201	0	[1358 - 672] (REVERSE SENSE)
s62Contig1789_8	229	Nemve221985	264	13	1	3e-43,	432	0.414847161572052	1	217	12	0.43778801843318	0	31	259	0	0.414847161572052	0	[1358 - 672] (REVERSE SENSE)
s62Contig1789_8	229	Nemve221811	1321	14	1	3e-43,	431	0.414847161572052	1	217	12	0.43778801843318	0	1092	1320	0	0.414847161572052	0	[1358 - 672] (REVERSE SENSE)
s62Contig1789_8	229	Nemve218738	198	15	1	4e-42,	422	0.455958549222798	30	217	5	0.468085106382979	0	6	197	1	0.458333333333333	0	[1358 - 672] (REVERSE SENSE)
s62Contig1789_8	229	Nemve222313	1020	16	1	5e-42,	421	0.397379912663755	1	217	12	0.419354838709677	0	791	1019	0	0.397379912663755	0	[1358 - 672] (REVERSE SENSE)
s62Contig1789_8	229	Nemve218740	983	17	1	2e-41,	415	0.467741935483871	37	217	5	0.480662983425414	0	798	982	1	0.47027027027027	0	[1358 - 672] (REVERSE SENSE)
s62Contig1789_8	229	Nemve223650	825	18	1	4e-41,	414	0.414847161572052	1	217	12	0.43778801843318	0	596	824	0	0.414847161572052	0	[1358 - 672] (REVERSE SENSE)
s62Contig1789_8	229	Nemve222670	1459	19	1	1e-39,	401	0.399141630901288	1	217	16	0.428571428571429	0	1227	1458	1	0.400862068965517	0	[1358 - 672] (REVERSE SENSE)
s62Contig1789_8	229	Nemve205876	1528	20	1	2e-39,	400	0.399141630901288	1	217	16	0.428571428571429	0	1296	1527	1	0.400862068965517	0	[1358 - 672] (REVERSE SENSE)
s62Contig1789_8	229	Nemve242448	1194	21	1	3e-39,	398	0.407725321888412	1	217	16	0.43778801843318	0	962	1193	1	0.40948275862069	0	[1358 - 672] (REVERSE SENSE)
s62Contig1789_8	229	Nemve219321	1436	22	1	5e-39,	395	0.470967741935484	64	217	1	0.474025974025974	0	1281	1435	0	0.470967741935484	0	[1358 - 672] (REVERSE SENSE)
s62Contig1789_8	229	Nemve218747	1001	23	1	4e-34,	353	0.51219512195122	70	191	1	0.516393442622951	0	832	954	0	0.51219512195122	0	[1358 - 672] (REVERSE SENSE)
s62Contig1789_8	229	Nemve247306	1240	24	1	1e-33,	350	0.523809523809524	98	223	0	0.523809523809524	0	1106	1229	2	0.532258064516129	0	[1358 - 672] (REVERSE SENSE)
s62Contig1791_13	520	Nemve237718	544	1	1	3e-86,	807	0.395491803278689	20	489	18	0.41063829787234	0	49	525	11	0.40461215932914	0	[1642 - 83] (REVERSE SENSE)
s62Contig1791_13	520	Nemve224747	335	2	1	2e-57,	558	0.371681415929204	148	467	19	0.39375	0	3	328	13	0.386503067484663	0	[1642 - 83] (REVERSE SENSE)
s62Contig1791_13	520	Nemve248668	525	3	1	3e-34,	358	0.27431906614786	16	489	40	0.29746835443038	0	29	504	38	0.296218487394958	0	[1642 - 83] (REVERSE SENSE)
s62Contig1792_3	393	Nemve167919	366	1	1	5e-94,	872	0.724890829694323	1	229	0	0.724890829694323	0	119	342	5	0.741071428571429	0	[3 - 1181]
s62Contig1792_3	393	Nemve96644	762	2	1	5e-37,	381	0.463414634146341	10	168	5	0.477987421383648	0	117	280	0	0.463414634146341	0	[3 - 1181]
s62Contig1796_4	221	Nemve199992	1098	1	1	8e-61,	583	0.66120218579235	1	183	0	0.66120218579235	0	872	1054	0	0.66120218579235	0	[1 - 663]
s62Contig1796_4	221	Nemve199991	1016	2	1	5e-46,	456	0.554347826086957	2	185	0	0.554347826086957	0	797	980	0	0.554347826086957	0	[1 - 663]
s62Contig1805_3	166	Nemve166900	950	1	1	4e-59,	567	0.610062893081761	8	166	0	0.610062893081761	0	247	405	0	0.610062893081761	0	[500 - 3] (REVERSE SENSE)
s62Contig1815_1	286	Nemve10278	666	1	1	5e-56,	543	0.678082191780822	1	142	4	0.697183098591549	0	98	243	0	0.678082191780822	0	[3 - 860]
s62Contig1815_1	286	Nemve221321	440	2	1	1e-55,	540	0.678082191780822	1	142	4	0.697183098591549	0	98	243	0	0.678082191780822	0	[3 - 860]
s62Contig1822_4	340	Nemve91541	444	1	1	1e-157,	1421	0.742690058479532	1	340	2	0.747058823529412	0	103	444	0	0.742690058479532	0	[3 - 1022]
s62Contig1829_4	261	Nemve240986	707	1	1	9e-34,	351	0.60377358490566	4	109	0	0.60377358490566	0	10	114	1	0.60952380952381	0	[785 - 3] (REVERSE SENSE)
s62Contig1833_14	655	Nemve244113	4294	1	1	0.0,	1711	0.511976047904192	1	654	14	0.522935779816514	0	1224	1877	14	0.522935779816514	0	[1965 - 1] (REVERSE SENSE)
s62Contig1833_14	655	Nemve241316	4655	2	1	1e-121,	1107	0.382262996941896	32	654	31	0.401284109149278	0	1452	2096	9	0.387596899224806	0	[1965 - 1] (REVERSE SENSE)
s62Contig1833_14	655	Nemve173194	3955	3	1	1e-112,	1031	0.362229102167183	30	653	22	0.375	0	1169	1800	14	0.370253164556962	0	[1965 - 1] (REVERSE SENSE)
s62Contig1833_14	655	Nemve60046	2033	4	1	1e-101,	941	0.343122102009274	27	654	19	0.353503184713376	0	1057	1675	28	0.358642972536349	0	[1965 - 1] (REVERSE SENSE)
s62Contig1833_14	655	Nemve159788	4471	5	1	5e-99,	918	0.348765432098765	30	654	23	0.3616	0	1398	2029	16	0.357594936708861	0	[1965 - 1] (REVERSE SENSE)
s62Contig1833_14	655	Nemve245829	4309	6	1	6e-98,	909	0.340490797546012	30	654	27	0.3552	0	1237	1867	21	0.351822503961965	0	[1965 - 1] (REVERSE SENSE)
s62Contig1833_14	655	Nemve161999	3941	7	1	5e-97,	901	0.330188679245283	31	654	12	0.336538461538462	0	806	1425	16	0.338709677419355	0	[1965 - 1] (REVERSE SENSE)
s62Contig1833_14	655	Nemve135061	3483	8	1	1e-96,	897	0.32398753894081	30	653	18	0.333333333333333	0	816	1445	12	0.33015873015873	0	[1965 - 1] (REVERSE SENSE)
s62Contig1833_14	655	Nemve165696	3923	9	1	1e-95,	888	0.334370139968896	30	653	19	0.344551282051282	0	1489	2118	13	0.341269841269841	0	[1965 - 1] (REVERSE SENSE)
s62Contig1833_14	655	Nemve175144	3894	10	1	3e-91,	850	0.326251896813354	27	654	31	0.342356687898089	0	768	1405	21	0.336990595611285	0	[1965 - 1] (REVERSE SENSE)
s62Contig1833_14	655	Nemve171736	4614	11	1	3e-90,	843	0.321928460342146	30	653	19	0.331730769230769	0	1523	2152	13	0.328571428571429	0	[1965 - 1] (REVERSE SENSE)
s62Contig1833_14	655	Nemve246369	3976	12	1	3e-87,	816	0.326530612244898	29	654	11	0.332268370607029	0	935	1520	51	0.354948805460751	0	[1965 - 1] (REVERSE SENSE)
s62Contig1833_14	655	Nemve235331	2412	13	1	1e-59,	578	0.480349344978166	426	654	0	0.480349344978166	0	2	227	3	0.486725663716814	0	[1965 - 1] (REVERSE SENSE)
s62Contig1833_14	655	Nemve101648	361	14	1	5e-59,	573	0.481818181818182	435	654	0	0.481818181818182	0	3	219	3	0.488479262672811	0	[1965 - 1] (REVERSE SENSE)
s62Contig1833_14	655	Nemve40065	1033	15	1	3e-49,	489	0.547486033519553	374	552	0	0.547486033519553	0	195	373	0	0.547486033519553	0	[1965 - 1] (REVERSE SENSE)
s62Contig1833_14	655	Nemve79732	1872	16	1	8e-38,	390	0.29295154185022	29	456	26	0.310747663551402	0	1033	1458	28	0.312206572769953	0	[1965 - 1] (REVERSE SENSE)
s62Contig1833_14	655	Nemve59988	3224	17	1	3e-35,	368	0.268354430379747	258	629	23	0.28494623655914	0	1614	1997	11	0.276041666666667	0	[1965 - 1] (REVERSE SENSE)
s62Contig1833_14	655	Nemve50114	1229	18	1	9e-34,	355	0.267605633802817	29	443	11	0.274698795180723	0	816	1228	13	0.276029055690073	0	[1965 - 1] (REVERSE SENSE)
s62Contig1836_4	356	Nemve197092	832	1	1	4e-89,	830	0.45273631840796	6	324	83	0.570532915360502	0	18	419	0	0.45273631840796	0	[146 - 1213]
s62Contig1836_4	356	Nemve171519	288	2	1	4e-48,	476	0.394833948339483	16	277	9	0.408396946564886	0	8	276	2	0.397769516728625	0	[146 - 1213]
s62Contig1840_14	615	Nemve70073	495	1	1	3e-59,	574	0.45	1	280	0	0.45	0	34	311	2	0.453237410071942	0	[1864 - 20] (REVERSE SENSE)
s62Contig1840_14	615	Nemve70073	495	1	2	7e-53,	520	0.410909090909091	9	283	0	0.410909090909091	0	1	273	2	0.413919413919414	0	[1864 - 20] (REVERSE SENSE)
s62Contig1840_14	615	Nemve70073	495	1	3	2e-52,	516	0.418439716312057	2	283	0	0.418439716312057	0	158	437	2	0.421428571428571	0	[1864 - 20] (REVERSE SENSE)
s62Contig1840_14	615	Nemve70073	495	1	4	5e-51,	504	0.424812030075188	2	267	0	0.424812030075188	0	199	460	4	0.431297709923664	0	[1864 - 20] (REVERSE SENSE)
s62Contig1840_14	615	Nemve70073	495	1	5	3e-45,	453	0.4	2	261	0	0.4	0	240	495	4	0.40625	0	[1864 - 20] (REVERSE SENSE)
s62Contig1840_14	615	Nemve124999	342	2	1	3e-56,	549	0.418367346938776	4	276	21	0.450549450549451	0	40	331	2	0.421232876712329	0	[1864 - 20] (REVERSE SENSE)
s62Contig1840_14	615	Nemve124999	342	2	2	2e-43,	438	0.40234375	1	234	22	0.44017094017094	0	78	331	2	0.405511811023622	0	[1864 - 20] (REVERSE SENSE)
s62Contig1840_14	615	Nemve124999	342	2	3	2e-32,	344	0.39344262295082	94	276	0	0.39344262295082	0	7	187	2	0.397790055248619	0	[1864 - 20] (REVERSE SENSE)
s62Contig1840_14	615	Nemve163197	1000	3	1	7e-55,	537	0.397212543554007	3	284	5	0.404255319148936	0	291	575	2	0.4	0	[1864 - 20] (REVERSE SENSE)
s62Contig1840_14	615	Nemve163197	1000	3	2	1e-51,	509	0.40625	4	284	7	0.416370106761566	0	458	739	6	0.414893617021277	0	[1864 - 20] (REVERSE SENSE)
s62Contig1840_14	615	Nemve163197	1000	3	3	5e-49,	486	0.398550724637681	1	271	5	0.40590405904059	0	540	807	8	0.41044776119403	0	[1864 - 20] (REVERSE SENSE)
s62Contig1840_14	615	Nemve163197	1000	3	4	3e-45,	454	0.36986301369863	1	283	9	0.381625441696113	0	330	618	3	0.373702422145329	0	[1864 - 20] (REVERSE SENSE)
s62Contig1840_14	615	Nemve163197	1000	3	5	2e-37,	387	0.336917562724014	32	267	43	0.398305084745763	0	198	473	3	0.340579710144928	0	[1864 - 20] (REVERSE SENSE)
s62Contig1840_14	615	Nemve163197	1000	3	6	3e-37,	385	0.372881355932203	4	234	5	0.380952380952381	0	630	858	7	0.384279475982533	0	[1864 - 20] (REVERSE SENSE)
s62Contig1840_14	615	Nemve137121	247	4	1	1e-52,	519	0.461538461538462	31	272	5	0.471074380165289	0	1	244	3	0.467213114754098	0	[1864 - 20] (REVERSE SENSE)
s62Contig1840_14	615	Nemve137121	247	4	2	2e-38,	395	0.463917525773196	1	189	5	0.476190476190476	0	53	244	2	0.46875	0	[1864 - 20] (REVERSE SENSE)
s62Contig1840_14	615	Nemve137121	247	4	3	6e-37,	382	0.389830508474576	1	230	6	0.4	0	12	244	3	0.394849785407725	0	[1864 - 20] (REVERSE SENSE)
s62Contig1840_14	615	Nemve24683	249	5	1	4e-48,	479	0.430379746835443	2	238	0	0.430379746835443	0	14	249	1	0.432203389830508	0	[1864 - 20] (REVERSE SENSE)
s62Contig1840_14	615	Nemve24683	249	5	2	3e-45,	454	0.401606425702811	32	280	0	0.401606425702811	0	3	249	2	0.404858299595142	0	[1864 - 20] (REVERSE SENSE)
s62Contig1840_14	615	Nemve22881	336	6	1	2e-45,	455	0.392857142857143	4	276	7	0.402930402930403	0	60	334	5	0.4	0	[1864 - 20] (REVERSE SENSE)
s62Contig1840_14	615	Nemve22881	336	6	2	8e-44,	442	0.387323943661972	3	280	6	0.39568345323741	0	17	296	4	0.392857142857143	0	[1864 - 20] (REVERSE SENSE)
s62Contig1840_14	615	Nemve83388	247	7	1	1e-44,	448	0.417670682730924	31	276	3	0.422764227642276	0	1	244	5	0.426229508196721	0	[1864 - 20] (REVERSE SENSE)
s62Contig1840_14	615	Nemve83388	247	7	2	9e-39,	398	0.39662447257384	1	234	3	0.401709401709402	0	12	244	4	0.40343347639485	0	[1864 - 20] (REVERSE SENSE)
s62Contig1840_14	615	Nemve83388	247	7	3	1e-34,	362	0.386046511627907	72	283	3	0.391509433962264	0	1	211	4	0.393364928909953	0	[1864 - 20] (REVERSE SENSE)
s62Contig1840_14	615	Nemve95182	248	8	1	4e-44,	445	0.408888888888889	12	229	7	0.422018348623853	0	24	247	1	0.410714285714286	0	[1864 - 20] (REVERSE SENSE)
s62Contig1840_14	615	Nemve95182	248	8	2	1e-40,	414	0.428571428571429	1	188	1	0.430851063829787	0	59	247	0	0.428571428571429	0	[1864 - 20] (REVERSE SENSE)
s62Contig1840_14	615	Nemve95182	248	8	3	3e-36,	376	0.366935483870968	34	271	10	0.382352941176471	0	1	247	1	0.368421052631579	0	[1864 - 20] (REVERSE SENSE)
s62Contig1840_14	615	Nemve216821	742	9	1	5e-41,	418	0.370503597122302	4	276	5	0.377289377289377	0	309	579	7	0.380073800738007	0	[1864 - 20] (REVERSE SENSE)
s62Contig1840_14	615	Nemve216821	742	9	2	2e-37,	387	0.38255033557047	2	284	15	0.402826855123675	0	215	504	8	0.393103448275862	0	[1864 - 20] (REVERSE SENSE)
s62Contig1840_14	615	Nemve216821	742	9	3	5e-32,	340	0.364864864864865	4	219	6	0.375	0	387	607	1	0.366515837104072	0	[1864 - 20] (REVERSE SENSE)
s62Contig1840_14	615	Nemve216821	742	9	4	1e-31,	336	0.347670250896057	30	273	35	0.397540983606557	0	98	367	9	0.359259259259259	0	[1864 - 20] (REVERSE SENSE)
s62Contig1840_14	615	Nemve212	727	10	1	5e-39,	400	0.330357142857143	3	280	58	0.399280575539568	0	379	711	3	0.333333333333333	0	[1864 - 20] (REVERSE SENSE)
s62Contig1840_14	615	Nemve212	727	10	2	9e-35,	364	0.382608695652174	45	273	1	0.384279475982533	0	14	242	1	0.384279475982533	0	[1864 - 20] (REVERSE SENSE)
s62Contig1840_14	615	Nemve212	727	10	3	5e-34,	357	0.375912408759124	1	267	7	0.385767790262172	0	11	281	3	0.380073800738007	0	[1864 - 20] (REVERSE SENSE)
s62Contig1840_14	615	Nemve212	727	10	4	5e-33,	349	0.357827476038339	4	280	36	0.404332129963899	0	221	530	3	0.361290322580645	0	[1864 - 20] (REVERSE SENSE)
s62Contig1840_14	615	Nemve87375	257	11	1	5e-39,	400	0.383399209486166	1	234	19	0.414529914529915	0	2	251	3	0.388	0	[1864 - 20] (REVERSE SENSE)
s62Contig1840_14	615	Nemve87375	257	11	2	6e-36,	374	0.396078431372549	41	276	19	0.427966101694915	0	1	251	4	0.402390438247012	0	[1864 - 20] (REVERSE SENSE)
s62Contig1840_14	615	Nemve87375	257	11	3	2e-32,	344	0.3963133640553	82	280	18	0.4321608040201	0	1	214	3	0.401869158878505	0	[1864 - 20] (REVERSE SENSE)
s62Contig1840_14	615	Nemve102616	720	12	1	3e-37,	385	0.411764705882353	4	234	7	0.424242424242424	0	488	720	5	0.420600858369099	0	[1864 - 20] (REVERSE SENSE)
s62Contig1840_14	615	Nemve102616	720	12	2	3e-36,	376	0.369718309859155	2	276	9	0.381818181818182	0	445	720	8	0.380434782608696	0	[1864 - 20] (REVERSE SENSE)
s62Contig1840_14	615	Nemve102616	720	12	3	9e-36,	372	0.36271186440678	2	283	13	0.379432624113475	0	404	686	12	0.378091872791519	0	[1864 - 20] (REVERSE SENSE)
s62Contig1840_14	615	Nemve146628	286	13	1	3e-37,	385	0.376865671641791	3	263	7	0.386973180076628	0	20	281	6	0.385496183206107	0	[1864 - 20] (REVERSE SENSE)
s62Contig1840_14	615	Nemve11770	467	14	1	1e-36,	380	0.366666666666667	4	266	7	0.376425855513308	0	199	467	1	0.368029739776952	0	[1864 - 20] (REVERSE SENSE)
s62Contig1840_14	615	Nemve11770	467	14	2	9e-34,	355	0.351145038167939	29	283	7	0.36078431372549	0	183	443	1	0.352490421455939	0	[1864 - 20] (REVERSE SENSE)
s62Contig1840_14	615	Nemve120081	231	15	1	2e-36,	378	0.409302325581395	34	234	14	0.437810945273632	0	3	216	1	0.411214953271028	0	[1864 - 20] (REVERSE SENSE)
s62Contig1840_14	615	Nemve120081	231	15	2	8e-35,	364	0.403846153846154	1	194	14	0.43298969072165	0	11	217	1	0.405797101449275	0	[1864 - 20] (REVERSE SENSE)
s62Contig1840_14	615	Nemve120081	231	15	3	2e-33,	353	0.385321100917431	73	276	14	0.411764705882353	0	1	216	2	0.388888888888889	0	[1864 - 20] (REVERSE SENSE)
s62Contig1840_14	615	Nemve123710	320	16	1	9e-36,	372	0.366548042704626	3	269	14	0.385767790262172	0	19	292	7	0.375912408759124	0	[1864 - 20] (REVERSE SENSE)
s62Contig1840_14	615	Nemve87090	209	17	1	2e-35,	370	0.404878048780488	41	234	11	0.427835051546392	0	1	203	2	0.408866995073892	0	[1864 - 20] (REVERSE SENSE)
s62Contig1840_14	615	Nemve87090	209	17	2	2e-34,	361	0.392156862745098	1	193	11	0.414507772020725	0	2	203	2	0.396039603960396	0	[1864 - 20] (REVERSE SENSE)
s62Contig1840_14	615	Nemve221487	712	18	1	1e-34,	363	0.376306620209059	4	268	22	0.407547169811321	0	120	395	11	0.391304347826087	0	[1864 - 20] (REVERSE SENSE)
s62Contig1840_14	615	Nemve221487	712	18	2	4e-34,	358	0.381118881118881	4	269	20	0.409774436090226	0	431	706	10	0.394927536231884	0	[1864 - 20] (REVERSE SENSE)
s62Contig1840_14	615	Nemve221487	712	18	3	2e-33,	351	0.356902356902357	2	269	29	0.395522388059701	0	377	665	8	0.366782006920415	0	[1864 - 20] (REVERSE SENSE)
s62Contig1840_14	615	Nemve223762	541	19	1	2e-34,	360	0.378378378378378	4	269	30	0.421052631578947	0	26	313	8	0.388888888888889	0	[1864 - 20] (REVERSE SENSE)
s62Contig1840_14	615	Nemve223762	541	19	2	7e-34,	356	0.368243243243243	4	269	30	0.409774436090226	0	202	489	8	0.378472222222222	0	[1864 - 20] (REVERSE SENSE)
s62Contig1840_14	615	Nemve223762	541	19	3	1e-33,	354	0.36026936026936	2	269	29	0.399253731343284	0	242	530	8	0.370242214532872	0	[1864 - 20] (REVERSE SENSE)
s62Contig1840_14	615	Nemve223762	541	19	4	7e-33,	347	0.356902356902357	2	269	29	0.395522388059701	0	66	354	8	0.366782006920415	0	[1864 - 20] (REVERSE SENSE)
s62Contig1840_14	615	Nemve2203	203	20	1	3e-34,	359	0.392156862745098	34	234	3	0.398009950248756	0	1	203	1	0.394088669950739	0	[1864 - 20] (REVERSE SENSE)
s62Contig1840_14	615	Nemve2203	203	20	2	5e-33,	349	0.385365853658537	75	276	3	0.391089108910891	0	1	203	2	0.389162561576355	0	[1864 - 20] (REVERSE SENSE)
s62Contig1840_14	615	Nemve2203	203	20	3	5e-32,	340	0.392857142857143	1	193	3	0.398963730569948	0	9	203	1	0.394871794871795	0	[1864 - 20] (REVERSE SENSE)
s62Contig1840_14	615	Nemve80370	662	21	1	1e-31,	337	0.368965517241379	4	280	13	0.386281588447653	0	19	294	14	0.38768115942029	0	[1864 - 20] (REVERSE SENSE)
s62Contig1840_14	615	Nemve182469	564	22	1	1e-31,	336	0.355400696864112	4	269	21	0.383458646616541	0	113	391	8	0.365591397849462	0	[1864 - 20] (REVERSE SENSE)
s62Contig1840_14	615	Nemve61301	449	23	1	3e-31,	333	0.37956204379562	4	267	10	0.393939393939394	0	180	442	11	0.395437262357414	0	[1864 - 20] (REVERSE SENSE)
s62Contig1842_2	162	Nemve241356	231	1	1	2e-44,	440	0.822916666666667	1	96	0	0.822916666666667	0	20	115	0	0.822916666666667	0	[1 - 486]
s62Contig1864_3	104	Nemve134675	378	1	1	8e-34,	346	0.77319587628866	8	104	0	0.77319587628866	0	14	110	0	0.77319587628866	0	[314 - 3] (REVERSE SENSE)
s62Contig1868_2	160	Nemve171328	756	1	1	3e-68,	645	0.735849056603774	1	158	1	0.740506329113924	0	51	209	0	0.735849056603774	0	[2 - 481]
s62Contig1868_2	160	Nemve213296	177	2	1	3e-51,	498	0.659574468085106	18	158	0	0.659574468085106	0	8	132	16	0.744	0	[2 - 481]
s62Contig1871_1	307	Nemve107042	825	1	1	7e-33,	344	0.388297872340426	74	261	0	0.388297872340426	0	630	815	2	0.39247311827957	0	[1 - 921]
s62Contig1885_4	150	Nemve170501	184	1	1	7e-63,	598	0.76158940397351	1	150	1	0.766666666666667	0	34	184	0	0.76158940397351	0	[997 - 548] (REVERSE SENSE)
s62Contig1896_6	269	Nemve132323	622	1	1	2e-47,	469	0.375	1	264	0	0.375	0	68	322	9	0.388235294117647	0	[807 - 1] (REVERSE SENSE)
s62Contig1896_6	269	Nemve114476	225	2	1	3e-31,	330	0.405	35	233	1	0.407035175879397	0	1	190	10	0.426315789473684	0	[807 - 1] (REVERSE SENSE)
s62Contig1907_3	259	Nemve206949	564	1	1	6e-84,	784	0.57089552238806	36	259	44	0.683035714285714	0	43	310	0	0.57089552238806	0	[3 - 779]
s62Contig1915_2	267	Nemve240102	565	1	1	1e-105,	972	0.671641791044776	1	267	1	0.674157303370786	0	31	298	0	0.671641791044776	0	[2 - 802]
s62Contig1917_6	357	Nemve21409	633	1	1	3e-90,	840	0.76530612244898	7	202	0	0.76530612244898	0	437	632	0	0.76530612244898	0	[136 - 1206]
s62Contig1917_6	357	Nemve81127	525	2	1	4e-45,	451	0.49738219895288	2	192	0	0.49738219895288	0	343	522	11	0.527777777777778	0	[136 - 1206]
s62Contig1918_19	390	Nemve213696	210	1	1	4e-41,	416	0.492227979274611	173	363	2	0.49738219895288	0	1	184	9	0.516304347826087	0	[1279 - 110] (REVERSE SENSE)
s62Contig1918_19	390	Nemve211489	673	2	1	6e-39,	398	0.419540229885057	173	345	1	0.421965317919075	0	230	394	9	0.442424242424242	0	[1279 - 110] (REVERSE SENSE)
s62Contig1926_7	232	Nemve10271	1367	1	1	2e-55,	536	0.596774193548387	1	186	0	0.596774193548387	0	1182	1333	34	0.730263157894737	0	[696 - 1] (REVERSE SENSE)
s62Contig1929_10	345	Nemve96861	358	1	1	1e-104,	962	0.561933534743202	2	326	6	0.572307692307692	0	31	358	3	0.567073170731707	0	[1117 - 83] (REVERSE SENSE)
s62Contig1929_10	345	Nemve243542	379	2	1	7e-76,	715	0.468085106382979	13	333	8	0.479750778816199	0	43	369	2	0.470948012232416	0	[1117 - 83] (REVERSE SENSE)
s62Contig1930_1	127	Nemve234225	224	1	1	4e-49,	479	0.704	4	127	1	0.709677419354839	0	99	223	0	0.704	0	[1 - 381]
s62Contig1932_2	196	Nemve135766	482	1	1	9e-46,	453	0.442708333333333	1	192	0	0.442708333333333	0	61	252	0	0.442708333333333	0	[3 - 590]
s62Contig1932_2	196	Nemve135766	482	1	2	9e-43,	427	0.420512820512821	1	192	3	0.427083333333333	0	229	423	0	0.420512820512821	0	[3 - 590]
s62Contig1932_2	196	Nemve135766	482	1	3	1e-42,	426	0.395833333333333	1	192	0	0.395833333333333	0	117	308	0	0.395833333333333	0	[3 - 590]
s62Contig1932_2	196	Nemve135766	482	1	4	1e-41,	416	0.426229508196721	1	183	0	0.426229508196721	0	35	215	2	0.430939226519337	0	[3 - 590]
s62Contig1932_2	196	Nemve135766	482	1	5	8e-41,	410	0.394871794871795	1	192	3	0.401041666666667	0	257	451	0	0.394871794871795	0	[3 - 590]
s62Contig1932_2	196	Nemve135766	482	1	6	1e-40,	409	0.385416666666667	1	192	0	0.385416666666667	0	145	336	0	0.385416666666667	0	[3 - 590]
s62Contig1932_2	196	Nemve135766	482	1	7	7e-40,	402	0.413978494623656	1	186	0	0.413978494623656	0	7	190	2	0.418478260869565	0	[3 - 590]
s62Contig1932_2	196	Nemve135766	482	1	8	2e-38,	389	0.39247311827957	1	183	3	0.398907103825137	0	173	358	0	0.39247311827957	0	[3 - 590]
s62Contig1932_2	196	Nemve135766	482	1	9	4e-38,	386	0.375661375661376	1	186	3	0.381720430107527	0	285	473	0	0.375661375661376	0	[3 - 590]
s62Contig1932_2	196	Nemve135766	482	1	10	8e-34,	350	0.410714285714286	25	192	0	0.410714285714286	0	3	168	2	0.41566265060241	0	[3 - 590]
s62Contig1932_2	196	Nemve135766	482	1	11	1e-32,	339	0.427536231884058	1	138	0	0.427536231884058	0	344	481	0	0.427536231884058	0	[3 - 590]
s62Contig1932_2	196	Nemve231585	409	2	1	3e-44,	440	0.427083333333333	1	192	0	0.427083333333333	0	197	388	0	0.427083333333333	0	[3 - 590]
s62Contig1932_2	196	Nemve231585	409	2	2	5e-43,	429	0.411458333333333	1	192	0	0.411458333333333	0	113	304	0	0.411458333333333	0	[3 - 590]
s62Contig1932_2	196	Nemve231585	409	2	3	9e-42,	418	0.460526315789474	1	152	0	0.460526315789474	0	253	404	0	0.460526315789474	0	[3 - 590]
s62Contig1932_2	196	Nemve231585	409	2	4	4e-41,	413	0.404371584699454	1	183	0	0.404371584699454	0	169	351	0	0.404371584699454	0	[3 - 590]
s62Contig1932_2	196	Nemve231585	409	2	5	6e-40,	402	0.395833333333333	1	192	0	0.395833333333333	0	57	248	0	0.395833333333333	0	[3 - 590]
s62Contig1932_2	196	Nemve231585	409	2	6	4e-33,	343	0.4609375	1	128	0	0.4609375	0	281	408	0	0.4609375	0	[3 - 590]
s62Contig1932_2	196	Nemve192	509	3	1	3e-42,	423	0.401041666666667	1	192	0	0.401041666666667	0	147	338	0	0.401041666666667	0	[3 - 590]
s62Contig1932_2	196	Nemve192	509	3	2	5e-42,	420	0.411458333333333	1	192	0	0.411458333333333	0	203	394	0	0.411458333333333	0	[3 - 590]
s62Contig1932_2	196	Nemve192	509	3	3	4e-41,	412	0.398907103825137	1	183	0	0.398907103825137	0	259	441	0	0.398907103825137	0	[3 - 590]
s62Contig1932_2	196	Nemve192	509	3	4	1e-39,	400	0.375	1	192	0	0.375	0	315	506	0	0.375	0	[3 - 590]
s62Contig1932_2	196	Nemve192	509	3	5	2e-38,	390	0.387096774193548	1	180	6	0.4	0	1	186	0	0.387096774193548	0	[3 - 590]
s62Contig1932_2	196	Nemve192	509	3	6	5e-38,	386	0.385026737967914	1	181	6	0.397790055248619	0	113	299	0	0.385026737967914	0	[3 - 590]
s62Contig1932_2	196	Nemve192	509	3	7	2e-31,	328	0.410071942446043	1	139	0	0.410071942446043	0	371	509	0	0.410071942446043	0	[3 - 590]
s62Contig1932_2	196	Nemve113856	540	4	1	5e-42,	421	0.47741935483871	1	155	0	0.47741935483871	0	371	525	0	0.47741935483871	0	[3 - 590]
s62Contig1932_2	196	Nemve113856	540	4	2	2e-41,	415	0.441988950276243	1	181	0	0.441988950276243	0	343	523	0	0.441988950276243	0	[3 - 590]
s62Contig1932_2	196	Nemve113856	540	4	3	4e-41,	413	0.43646408839779	1	181	0	0.43646408839779	0	287	467	0	0.43646408839779	0	[3 - 590]
s62Contig1932_2	196	Nemve113856	540	4	4	9e-41,	409	0.433155080213904	1	187	0	0.433155080213904	0	315	501	0	0.433155080213904	0	[3 - 590]
s62Contig1932_2	196	Nemve113856	540	4	5	9e-36,	366	0.468085106382979	1	141	0	0.468085106382979	0	399	539	0	0.468085106382979	0	[3 - 590]
s62Contig1932_2	196	Nemve113856	540	4	6	8e-33,	341	0.395480225988701	5	181	0	0.395480225988701	0	263	439	0	0.395480225988701	0	[3 - 590]
s62Contig1932_2	196	Nemve10533	710	5	1	8e-42,	419	0.421621621621622	2	186	0	0.421621621621622	0	518	702	0	0.421621621621622	0	[3 - 590]
s62Contig1932_2	196	Nemve10533	710	5	2	7e-41,	411	0.397905759162304	1	191	0	0.397905759162304	0	122	309	3	0.404255319148936	0	[3 - 590]
s62Contig1932_2	196	Nemve10533	710	5	3	8e-41,	410	0.408839779005525	1	181	0	0.408839779005525	0	38	218	0	0.408839779005525	0	[3 - 590]
s62Contig1932_2	196	Nemve10533	710	5	4	4e-40,	404	0.460526315789474	1	152	0	0.460526315789474	0	178	329	0	0.460526315789474	0	[3 - 590]
s62Contig1932_2	196	Nemve10533	710	5	5	5e-40,	403	0.363636363636364	1	192	28	0.416666666666667	0	206	425	0	0.363636363636364	0	[3 - 590]
s62Contig1932_2	196	Nemve10533	710	5	6	2e-39,	398	0.381720430107527	1	186	0	0.381720430107527	0	10	195	0	0.381720430107527	0	[3 - 590]
s62Contig1932_2	196	Nemve10533	710	5	7	4e-39,	396	0.39247311827957	1	186	0	0.39247311827957	0	94	279	0	0.39247311827957	0	[3 - 590]
s62Contig1932_2	196	Nemve10533	710	5	8	1e-38,	391	0.403141361256544	2	192	0	0.403141361256544	0	490	680	0	0.403141361256544	0	[3 - 590]
s62Contig1932_2	196	Nemve10533	710	5	9	7e-36,	367	0.427631578947368	1	152	0	0.427631578947368	0	545	696	0	0.427631578947368	0	[3 - 590]
s62Contig1932_2	196	Nemve10533	710	5	10	2e-35,	363	0.375	1	192	0	0.375	0	461	652	0	0.375	0	[3 - 590]
s62Contig1932_2	196	Nemve10533	710	5	11	7e-34,	350	0.336405529953917	1	186	31	0.39247311827957	0	402	618	0	0.336405529953917	0	[3 - 590]
s62Contig1932_2	196	Nemve10533	710	5	12	1e-32,	340	0.318385650224215	1	192	31	0.369791666666667	0	346	568	0	0.318385650224215	0	[3 - 590]
s62Contig1932_2	196	Nemve10533	710	5	13	2e-32,	338	0.304147465437788	1	186	31	0.354838709677419	0	290	506	0	0.304147465437788	0	[3 - 590]
s62Contig1932_2	196	Nemve10533	710	5	14	9e-32,	332	0.420289855072464	1	138	0	0.420289855072464	0	573	710	0	0.420289855072464	0	[3 - 590]
s62Contig1932_2	196	Nemve143532	263	6	1	4e-41,	412	0.38974358974359	1	192	3	0.395833333333333	0	62	255	1	0.391752577319588	0	[3 - 590]
s62Contig1932_2	196	Nemve143532	263	6	2	3e-39,	396	0.385416666666667	1	192	0	0.385416666666667	0	6	197	0	0.385416666666667	0	[3 - 590]
s62Contig1932_2	196	Nemve143532	263	6	3	6e-39,	394	0.371727748691099	1	191	0	0.371727748691099	0	34	224	0	0.371727748691099	0	[3 - 590]
s62Contig1932_2	196	Nemve143532	263	6	4	3e-33,	345	0.4	28	192	0	0.4	0	5	169	0	0.4	0	[3 - 590]
s62Contig1932_2	196	Nemve22123	485	7	1	5e-41,	412	0.395833333333333	1	192	0	0.395833333333333	0	205	396	0	0.395833333333333	0	[3 - 590]
s62Contig1932_2	196	Nemve22123	485	7	2	2e-40,	407	0.386740331491713	1	181	0	0.386740331491713	0	233	413	0	0.386740331491713	0	[3 - 590]
s62Contig1932_2	196	Nemve22123	485	7	3	4e-38,	387	0.380208333333333	1	192	0	0.380208333333333	0	149	340	0	0.380208333333333	0	[3 - 590]
s62Contig1932_2	196	Nemve22123	485	7	4	1e-37,	382	0.384615384615385	1	181	1	0.386740331491713	0	289	470	0	0.384615384615385	0	[3 - 590]
s62Contig1932_2	196	Nemve22123	485	7	5	2e-36,	373	0.380208333333333	1	192	0	0.380208333333333	0	37	228	0	0.380208333333333	0	[3 - 590]
s62Contig1932_2	196	Nemve22123	485	7	6	7e-35,	359	0.364583333333333	1	192	0	0.364583333333333	0	65	256	0	0.364583333333333	0	[3 - 590]
s62Contig1932_2	196	Nemve22123	485	7	7	4e-34,	352	0.370165745856354	1	181	0	0.370165745856354	0	121	301	0	0.370165745856354	0	[3 - 590]
s62Contig1932_2	196	Nemve22123	485	7	8	2e-33,	346	0.414473684210526	1	152	0	0.414473684210526	0	9	160	0	0.414473684210526	0	[3 - 590]
s62Contig1932_2	196	Nemve22123	485	7	9	2e-33,	346	0.418439716312057	1	140	1	0.421428571428571	0	345	485	0	0.418439716312057	0	[3 - 590]
s62Contig1932_2	196	Nemve135772	453	8	1	1e-40,	409	0.440789473684211	1	152	0	0.440789473684211	0	48	199	0	0.440789473684211	0	[3 - 590]
s62Contig1932_2	196	Nemve135772	453	8	2	1e-37,	382	0.412903225806452	1	155	0	0.412903225806452	0	20	174	0	0.412903225806452	0	[3 - 590]
s62Contig1932_2	196	Nemve135772	453	8	3	1e-36,	374	0.38121546961326	12	192	0	0.38121546961326	0	3	183	0	0.38121546961326	0	[3 - 590]
s62Contig1932_2	196	Nemve135772	453	8	4	9e-36,	366	0.427631578947368	1	152	0	0.427631578947368	0	76	227	0	0.427631578947368	0	[3 - 590]
s62Contig1932_2	196	Nemve135772	453	8	5	1e-33,	348	0.401360544217687	1	147	0	0.401360544217687	0	104	250	0	0.401360544217687	0	[3 - 590]
s62Contig1932_2	196	Nemve135772	453	8	6	9e-32,	332	0.413793103448276	1	145	0	0.413793103448276	0	308	452	0	0.413793103448276	0	[3 - 590]
s62Contig1932_2	196	Nemve135772	453	8	7	8e-31,	324	0.35	1	192	8	0.364583333333333	0	216	415	0	0.35	0	[3 - 590]
s62Contig1932_2	196	Nemve99869	364	9	1	7e-40,	402	0.503225806451613	1	155	0	0.503225806451613	0	21	175	0	0.503225806451613	0	[3 - 590]
s62Contig1932_2	196	Nemve99869	364	9	2	3e-37,	379	0.419191919191919	1	196	2	0.423469387755102	0	49	246	0	0.419191919191919	0	[3 - 590]
s62Contig1932_2	196	Nemve99869	364	9	3	2e-35,	363	0.432584269662921	9	186	0	0.432584269662921	0	1	178	0	0.432584269662921	0	[3 - 590]
s62Contig1932_2	196	Nemve99869	364	9	4	5e-33,	343	0.349019607843137	1	196	59	0.454081632653061	0	105	359	0	0.349019607843137	0	[3 - 590]
s62Contig1932_2	196	Nemve99869	364	9	5	7e-33,	342	0.468965517241379	1	145	0	0.468965517241379	0	219	363	0	0.468965517241379	0	[3 - 590]
s62Contig1932_2	196	Nemve107	399	10	1	1e-39,	401	0.40625	1	192	0	0.40625	0	1	192	0	0.40625	0	[3 - 590]
s62Contig1932_2	196	Nemve107	399	10	2	7e-37,	376	0.404371584699454	1	183	0	0.404371584699454	0	85	267	0	0.404371584699454	0	[3 - 590]
s62Contig1932_2	196	Nemve107	399	10	3	6e-34,	351	0.421052631578947	1	152	0	0.421052631578947	0	141	292	0	0.421052631578947	0	[3 - 590]
s62Contig1932_2	196	Nemve107	399	10	4	2e-33,	346	0.370165745856354	1	181	0	0.370165745856354	0	57	237	0	0.370165745856354	0	[3 - 590]
s62Contig1932_2	196	Nemve201626	521	11	1	2e-39,	398	0.435483870967742	1	186	0	0.435483870967742	0	233	418	0	0.435483870967742	0	[3 - 590]
s62Contig1932_2	196	Nemve201626	521	11	2	2e-39,	398	0.416243654822335	3	192	7	0.431578947368421	0	60	256	0	0.416243654822335	0	[3 - 590]
s62Contig1932_2	196	Nemve201626	521	11	3	1e-38,	391	0.407035175879397	1	192	7	0.421875	0	198	396	0	0.407035175879397	0	[3 - 590]
s62Contig1932_2	196	Nemve201626	521	11	4	1e-37,	382	0.416666666666667	1	192	0	0.416666666666667	0	289	480	0	0.416666666666667	0	[3 - 590]
s62Contig1932_2	196	Nemve201626	521	11	5	4e-33,	344	0.463087248322148	1	149	0	0.463087248322148	0	345	493	0	0.463087248322148	0	[3 - 590]
s62Contig1932_2	196	Nemve135736	580	12	1	2e-39,	397	0.366336633663366	1	192	10	0.385416666666667	0	33	234	0	0.366336633663366	0	[3 - 590]
s62Contig1932_2	196	Nemve135736	580	12	2	5e-39,	395	0.440789473684211	1	152	0	0.440789473684211	0	5	156	0	0.440789473684211	0	[3 - 590]
s62Contig1932_2	196	Nemve135736	580	12	3	3e-38,	388	0.390625	1	192	0	0.390625	0	183	374	0	0.390625	0	[3 - 590]
s62Contig1932_2	196	Nemve135736	580	12	4	3e-36,	371	0.387434554973822	1	181	10	0.408839779005525	0	117	307	0	0.387434554973822	0	[3 - 590]
s62Contig1932_2	196	Nemve135736	580	12	5	1e-35,	365	0.388571428571429	1	175	0	0.388571428571429	0	267	441	0	0.388571428571429	0	[3 - 590]
s62Contig1932_2	196	Nemve135736	580	12	6	1e-34,	357	0.31981981981982	1	192	30	0.369791666666667	0	351	572	0	0.31981981981982	0	[3 - 590]
s62Contig1932_2	196	Nemve135736	580	12	7	2e-33,	347	0.383233532934132	26	192	0	0.383233532934132	0	2	168	0	0.383233532934132	0	[3 - 590]
s62Contig1932_2	196	Nemve135736	580	12	8	8e-33,	341	0.4	1	150	0	0.4	0	295	444	0	0.4	0	[3 - 590]
s62Contig1932_2	196	Nemve137742	180	13	1	6e-39,	394	0.473684210526316	1	152	0	0.473684210526316	0	14	165	0	0.473684210526316	0	[3 - 590]
s62Contig1932_2	196	Nemve230928	352	14	1	7e-39,	393	0.40625	1	192	0	0.40625	0	129	320	0	0.40625	0	[3 - 590]
s62Contig1932_2	196	Nemve230928	352	14	2	9e-38,	384	0.470588235294118	1	153	0	0.470588235294118	0	185	337	0	0.470588235294118	0	[3 - 590]
s62Contig1932_2	196	Nemve230928	352	14	3	1e-37,	382	0.385416666666667	1	192	0	0.385416666666667	0	45	236	0	0.385416666666667	0	[3 - 590]
s62Contig1932_2	196	Nemve230928	352	14	4	1e-36,	375	0.406417112299465	3	189	0	0.406417112299465	0	19	205	0	0.406417112299465	0	[3 - 590]
s62Contig1932_2	196	Nemve230928	352	14	5	1e-33,	349	0.375	1	192	0	0.375	0	157	348	0	0.375	0	[3 - 590]
s62Contig1932_2	196	Nemve230928	352	14	6	1e-32,	339	0.398907103825137	1	183	0	0.398907103825137	0	101	283	0	0.398907103825137	0	[3 - 590]
s62Contig1932_2	196	Nemve141921	277	15	1	1e-38,	391	0.390625	1	192	0	0.390625	0	56	247	0	0.390625	0	[3 - 590]
s62Contig1932_2	196	Nemve141921	277	15	2	1e-37,	382	0.380208333333333	1	192	0	0.380208333333333	0	28	219	0	0.380208333333333	0	[3 - 590]
s62Contig1932_2	196	Nemve141921	277	15	3	1e-35,	365	0.421052631578947	1	152	0	0.421052631578947	0	112	263	0	0.421052631578947	0	[3 - 590]
s62Contig1932_2	196	Nemve171510	399	16	1	1e-38,	391	0.486842105263158	4	155	0	0.486842105263158	0	32	183	0	0.486842105263158	0	[3 - 590]
s62Contig1932_2	196	Nemve171510	399	16	2	6e-38,	385	0.473684210526316	1	152	0	0.473684210526316	0	57	208	0	0.473684210526316	0	[3 - 590]
s62Contig1932_2	196	Nemve171510	399	16	3	2e-36,	372	0.428571428571429	5	183	3	0.435754189944134	0	2	183	0	0.428571428571429	0	[3 - 590]
s62Contig1932_2	196	Nemve171510	399	16	4	9e-36,	366	0.383561643835616	1	186	33	0.451612903225806	0	85	303	0	0.383561643835616	0	[3 - 590]
s62Contig1932_2	196	Nemve171510	399	16	5	7e-35,	359	0.468354430379747	1	155	3	0.47741935483871	0	227	384	0	0.468354430379747	0	[3 - 590]
s62Contig1932_2	196	Nemve171510	399	16	6	7e-33,	342	0.47887323943662	1	142	0	0.47887323943662	0	258	399	0	0.47887323943662	0	[3 - 590]
s62Contig1932_2	196	Nemve81344	166	17	1	2e-38,	389	0.453947368421053	1	152	0	0.453947368421053	0	2	153	0	0.453947368421053	0	[3 - 590]
s62Contig1932_2	196	Nemve81344	166	17	2	2e-32,	337	0.437956204379562	1	137	0	0.437956204379562	0	30	166	0	0.437956204379562	0	[3 - 590]
s62Contig1932_2	196	Nemve966	385	18	1	2e-38,	389	0.385416666666667	1	192	0	0.385416666666667	0	6	197	0	0.385416666666667	0	[3 - 590]
s62Contig1932_2	196	Nemve966	385	18	2	4e-37,	378	0.415584415584416	2	155	0	0.415584415584416	0	63	216	0	0.415584415584416	0	[3 - 590]
s62Contig1932_2	196	Nemve966	385	18	3	1e-36,	374	0.384615384615385	2	183	0	0.384615384615385	0	35	216	0	0.384615384615385	0	[3 - 590]
s62Contig1932_2	196	Nemve966	385	18	4	1e-36,	374	0.324324324324324	1	192	30	0.375	0	90	311	0	0.324324324324324	0	[3 - 590]
s62Contig1932_2	196	Nemve966	385	18	5	3e-33,	344	0.401360544217687	1	147	0	0.401360544217687	0	232	378	0	0.401360544217687	0	[3 - 590]
s62Contig1932_2	196	Nemve966	385	18	6	6e-32,	334	0.388535031847134	1	155	2	0.393548387096774	0	202	358	0	0.388535031847134	0	[3 - 590]
s62Contig1932_2	196	Nemve184315	263	19	1	3e-38,	388	0.467105263157895	1	152	0	0.467105263157895	0	96	247	0	0.467105263157895	0	[3 - 590]
s62Contig1932_2	196	Nemve184315	263	19	2	4e-36,	370	0.39572192513369	1	187	0	0.39572192513369	0	68	254	0	0.39572192513369	0	[3 - 590]
s62Contig1932_2	196	Nemve184315	263	19	3	5e-31,	326	0.404907975460123	19	181	0	0.404907975460123	0	58	220	0	0.404907975460123	0	[3 - 590]
s62Contig1932_2	196	Nemve184315	263	19	4	9e-31,	323	0.43609022556391	1	133	0	0.43609022556391	0	124	256	0	0.43609022556391	0	[3 - 590]
s62Contig1932_2	196	Nemve200306	260	20	1	1e-37,	383	0.370558375634518	1	195	2	0.374358974358974	0	64	260	0	0.370558375634518	0	[3 - 590]
s62Contig1932_2	196	Nemve200306	260	20	2	4e-32,	335	0.434210526315789	1	152	0	0.434210526315789	0	36	187	0	0.434210526315789	0	[3 - 590]
s62Contig1932_2	196	Nemve200306	260	20	3	8e-31,	324	0.363157894736842	3	192	0	0.363157894736842	0	10	199	0	0.363157894736842	0	[3 - 590]
s62Contig1932_2	196	Nemve21470	410	21	1	1e-37,	382	0.369791666666667	1	192	0	0.369791666666667	0	12	203	0	0.369791666666667	0	[3 - 590]
s62Contig1932_2	196	Nemve21470	410	21	2	9e-33,	341	0.381578947368421	1	152	0	0.381578947368421	0	68	219	0	0.381578947368421	0	[3 - 590]
s62Contig1932_2	196	Nemve21470	410	21	3	1e-31,	331	0.323383084577114	1	192	9	0.338541666666667	0	96	296	0	0.323383084577114	0	[3 - 590]
s62Contig1932_2	196	Nemve21470	410	21	4	2e-31,	330	0.348571428571429	18	192	0	0.348571428571429	0	1	175	0	0.348571428571429	0	[3 - 590]
s62Contig1932_2	196	Nemve21003	424	22	1	2e-37,	381	0.459302325581395	1	170	2	0.464705882352941	0	119	290	0	0.459302325581395	0	[3 - 590]
s62Contig1932_2	196	Nemve21003	424	22	2	2e-35,	364	0.453947368421053	1	152	0	0.453947368421053	0	261	412	0	0.453947368421053	0	[3 - 590]
s62Contig1932_2	196	Nemve21003	424	22	3	3e-33,	344	0.440789473684211	1	152	0	0.440789473684211	0	205	356	0	0.440789473684211	0	[3 - 590]
s62Contig1932_2	196	Nemve21003	424	22	4	1e-31,	330	0.425806451612903	1	155	0	0.425806451612903	0	149	303	0	0.425806451612903	0	[3 - 590]
s62Contig1932_2	196	Nemve21003	424	22	5	6e-31,	325	0.448529411764706	1	136	0	0.448529411764706	0	289	424	0	0.448529411764706	0	[3 - 590]
s62Contig1932_2	196	Nemve1034	238	23	1	2e-37,	381	0.460526315789474	1	152	0	0.460526315789474	0	73	220	4	0.472972972972973	0	[3 - 590]
s62Contig1932_2	196	Nemve1034	238	23	2	1e-32,	339	0.360189573459716	1	186	25	0.408602150537634	0	20	226	4	0.367149758454106	0	[3 - 590]
s62Contig1932_2	196	Nemve1034	238	23	3	4e-32,	335	0.450704225352113	1	142	0	0.450704225352113	0	101	238	4	0.463768115942029	0	[3 - 590]
s62Contig1932_2	196	Nemve20980	617	24	1	6e-37,	377	0.413978494623656	1	186	0	0.413978494623656	0	3	188	0	0.413978494623656	0	[3 - 590]
s62Contig1932_2	196	Nemve20980	617	24	2	5e-36,	368	0.408602150537634	1	186	0	0.408602150537634	0	59	244	0	0.408602150537634	0	[3 - 590]
s62Contig1932_2	196	Nemve20980	617	24	3	2e-35,	363	0.366197183098592	1	185	28	0.421621621621622	0	87	299	0	0.366197183098592	0	[3 - 590]
s62Contig1932_2	196	Nemve20980	617	24	4	2e-31,	330	0.460526315789474	1	152	0	0.460526315789474	0	255	403	3	0.469798657718121	0	[3 - 590]
s62Contig1932_2	196	Nemve3275	364	25	1	7e-37,	376	0.376288659793814	1	192	2	0.380208333333333	0	34	227	0	0.376288659793814	0	[3 - 590]
s62Contig1932_2	196	Nemve3275	364	25	2	4e-36,	370	0.375	1	192	0	0.375	0	6	197	0	0.375	0	[3 - 590]
s62Contig1932_2	196	Nemve3275	364	25	3	7e-34,	350	0.345360824742268	1	192	2	0.348958333333333	0	118	311	0	0.345360824742268	0	[3 - 590]
s62Contig1932_2	196	Nemve108304	234	26	1	2e-36,	372	0.401041666666667	1	192	0	0.401041666666667	0	29	220	0	0.401041666666667	0	[3 - 590]
s62Contig1932_2	196	Nemve108304	234	26	2	6e-35,	359	0.401041666666667	1	192	0	0.401041666666667	0	1	192	0	0.401041666666667	0	[3 - 590]
s62Contig1932_2	196	Nemve108304	234	26	3	1e-34,	357	0.473333333333333	1	150	0	0.473333333333333	0	85	234	0	0.473333333333333	0	[3 - 590]
s62Contig1932_2	196	Nemve20972	568	27	1	9e-36,	367	0.395833333333333	1	192	0	0.395833333333333	0	141	332	0	0.395833333333333	0	[3 - 590]
s62Contig1932_2	196	Nemve20972	568	27	2	2e-35,	364	0.403314917127072	1	181	0	0.403314917127072	0	225	405	0	0.403314917127072	0	[3 - 590]
s62Contig1932_2	196	Nemve20972	568	27	3	3e-35,	362	0.39010989010989	1	182	0	0.39010989010989	0	1	182	0	0.39010989010989	0	[3 - 590]
s62Contig1932_2	196	Nemve20972	568	27	4	5e-34,	352	0.39010989010989	1	182	0	0.39010989010989	0	365	546	0	0.39010989010989	0	[3 - 590]
s62Contig1932_2	196	Nemve20972	568	27	5	2e-33,	347	0.380208333333333	1	192	0	0.380208333333333	0	57	248	0	0.380208333333333	0	[3 - 590]
s62Contig1932_2	196	Nemve20972	568	27	6	2e-32,	338	0.368131868131868	1	182	0	0.368131868131868	0	309	490	0	0.368131868131868	0	[3 - 590]
s62Contig1932_2	196	Nemve20972	568	27	7	3e-32,	336	0.361256544502618	2	192	0	0.361256544502618	0	198	388	0	0.361256544502618	0	[3 - 590]
s62Contig1932_2	196	Nemve20972	568	27	8	6e-32,	334	0.359116022099448	1	181	0	0.359116022099448	0	85	265	0	0.359116022099448	0	[3 - 590]
s62Contig1932_2	196	Nemve20972	568	27	9	2e-31,	329	0.408163265306122	2	148	0	0.408163265306122	0	422	568	0	0.408163265306122	0	[3 - 590]
s62Contig1932_2	196	Nemve21241	426	28	1	1e-35,	366	0.395833333333333	1	192	0	0.395833333333333	0	11	202	0	0.395833333333333	0	[3 - 590]
s62Contig1932_2	196	Nemve21241	426	28	2	2e-34,	355	0.401041666666667	1	192	0	0.401041666666667	0	67	257	1	0.403141361256544	0	[3 - 590]
s62Contig1932_2	196	Nemve214579	262	29	1	2e-35,	363	0.477124183006536	3	155	0	0.477124183006536	0	46	198	0	0.477124183006536	0	[3 - 590]
s62Contig1932_2	196	Nemve214579	262	29	2	3e-32,	336	0.430232558139535	4	155	20	0.486842105263158	0	75	246	0	0.430232558139535	0	[3 - 590]
s62Contig1932_2	196	Nemve1904	192	30	1	3e-35,	362	0.398843930635838	1	152	21	0.453947368421053	0	17	189	0	0.398843930635838	0	[3 - 590]
s62Contig1932_2	196	Nemve33793	257	31	1	8e-35,	358	0.415730337078652	4	181	0	0.415730337078652	0	6	183	0	0.415730337078652	0	[3 - 590]
s62Contig1932_2	196	Nemve33793	257	31	2	4e-33,	344	0.467532467532468	1	152	2	0.473684210526316	0	59	212	0	0.467532467532468	0	[3 - 590]
s62Contig1932_2	196	Nemve33793	257	31	3	8e-33,	341	0.473684210526316	1	150	2	0.48	0	87	238	0	0.473684210526316	0	[3 - 590]
s62Contig1932_2	196	Nemve34342	211	32	1	4e-34,	352	0.434210526315789	1	152	0	0.434210526315789	0	1	152	0	0.434210526315789	0	[3 - 590]
s62Contig1932_2	196	Nemve34342	211	32	2	2e-31,	329	0.401315789473684	1	152	0	0.401315789473684	0	29	180	0	0.401315789473684	0	[3 - 590]
s62Contig1932_2	196	Nemve34342	211	32	3	8e-31,	324	0.401315789473684	1	152	0	0.401315789473684	0	57	208	0	0.401315789473684	0	[3 - 590]
s62Contig1932_2	196	Nemve105290	448	33	1	5e-34,	351	0.364583333333333	1	192	0	0.364583333333333	0	194	385	0	0.364583333333333	0	[3 - 590]
s62Contig1932_2	196	Nemve105290	448	33	2	1e-33,	348	0.453947368421053	1	152	0	0.453947368421053	0	138	289	0	0.453947368421053	0	[3 - 590]
s62Contig1932_2	196	Nemve105290	448	33	3	2e-33,	346	0.427631578947368	1	152	0	0.427631578947368	0	166	317	0	0.427631578947368	0	[3 - 590]
s62Contig1932_2	196	Nemve105290	448	33	4	1e-32,	339	0.379679144385027	1	186	1	0.381720430107527	0	25	211	0	0.379679144385027	0	[3 - 590]
s62Contig1932_2	196	Nemve105290	448	33	5	8e-32,	332	0.415584415584416	1	153	1	0.418300653594771	0	109	262	0	0.415584415584416	0	[3 - 590]
s62Contig1932_2	196	Nemve105290	448	33	6	5e-31,	325	0.406451612903226	1	155	0	0.406451612903226	0	250	404	0	0.406451612903226	0	[3 - 590]
s62Contig1932_2	196	Nemve23194	230	34	1	5e-34,	351	0.417218543046358	2	152	0	0.417218543046358	0	60	210	0	0.417218543046358	0	[3 - 590]
s62Contig1932_2	196	Nemve82654	562	35	1	9e-34,	349	0.397790055248619	1	153	28	0.470588235294118	0	187	367	0	0.397790055248619	0	[3 - 590]
s62Contig1932_2	196	Nemve82654	562	35	2	2e-33,	347	0.440789473684211	1	152	0	0.440789473684211	0	243	394	0	0.440789473684211	0	[3 - 590]
s62Contig1932_2	196	Nemve82654	562	35	3	8e-33,	341	0.421052631578947	1	152	0	0.421052631578947	0	355	506	0	0.421052631578947	0	[3 - 590]
s62Contig1932_2	196	Nemve82654	562	35	4	2e-31,	329	0.382352941176471	1	170	0	0.382352941176471	0	103	272	0	0.382352941176471	0	[3 - 590]
s62Contig1932_2	196	Nemve82654	562	35	5	3e-31,	328	0.42483660130719	1	153	0	0.42483660130719	0	271	423	0	0.42483660130719	0	[3 - 590]
s62Contig1932_2	196	Nemve44106	191	36	1	9e-34,	349	0.355191256830601	1	155	28	0.419354838709677	0	1	183	0	0.355191256830601	0	[3 - 590]
s62Contig1932_2	196	Nemve242762	462	37	1	2e-33,	345	0.381443298969072	1	186	8	0.397849462365591	0	254	447	0	0.381443298969072	0	[3 - 590]
s62Contig1932_2	196	Nemve242762	462	37	2	2e-31,	329	0.412162162162162	1	145	3	0.420689655172414	0	315	462	0	0.412162162162162	0	[3 - 590]
s62Contig1932_2	196	Nemve22113	346	38	1	6e-33,	342	0.380952380952381	1	189	0	0.380952380952381	0	29	216	1	0.382978723404255	0	[3 - 590]
s62Contig1932_2	196	Nemve173851	383	39	1	3e-32,	337	0.407894736842105	1	152	0	0.407894736842105	0	15	166	0	0.407894736842105	0	[3 - 590]
s62Contig1932_2	196	Nemve119069	308	40	1	3e-32,	336	0.379679144385027	1	187	0	0.379679144385027	0	4	190	0	0.379679144385027	0	[3 - 590]
s62Contig1932_2	196	Nemve119069	308	40	2	1e-31,	332	0.440789473684211	1	152	0	0.440789473684211	0	88	239	0	0.440789473684211	0	[3 - 590]
s62Contig1932_2	196	Nemve119069	308	40	3	8e-31,	324	0.415584415584416	1	154	0	0.415584415584416	0	60	213	0	0.415584415584416	0	[3 - 590]
s62Contig1932_2	196	Nemve112357	424	41	1	3e-32,	336	0.419354838709677	1	153	2	0.42483660130719	0	29	183	0	0.419354838709677	0	[3 - 590]
s62Contig1932_2	196	Nemve102092	182	42	1	5e-32,	334	0.396103896103896	1	154	0	0.396103896103896	0	16	169	0	0.396103896103896	0	[3 - 590]
s62Contig1932_2	196	Nemve123933	414	43	1	6e-32,	333	0.436241610738255	4	152	0	0.436241610738255	0	140	286	2	0.442176870748299	0	[3 - 590]
s62Contig1932_2	196	Nemve52811	190	44	1	6e-32,	333	0.4	3	192	0	0.4	0	4	187	6	0.41304347826087	0	[3 - 590]
s62Contig1932_2	196	Nemve22037	298	45	1	9e-32,	332	0.355263157894737	1	152	0	0.355263157894737	0	147	298	0	0.355263157894737	0	[3 - 590]
s62Contig1932_2	196	Nemve22037	298	45	2	9e-32,	332	0.3125	1	192	0	0.3125	0	35	226	0	0.3125	0	[3 - 590]
s62Contig1932_2	196	Nemve22037	298	45	3	6e-31,	325	0.329411764705882	1	170	0	0.329411764705882	0	91	260	0	0.329411764705882	0	[3 - 590]
s62Contig1932_2	196	Nemve83449	163	46	1	1e-31,	331	0.410596026490066	3	152	1	0.413333333333333	0	3	153	0	0.410596026490066	0	[3 - 590]
s62Contig1932_2	196	Nemve32220	275	47	1	2e-31,	329	0.340909090909091	1	191	29	0.392670157068063	0	18	236	1	0.342465753424658	0	[3 - 590]
s62Contig1932_2	196	Nemve119949	338	48	1	3e-31,	328	0.394736842105263	1	152	0	0.394736842105263	0	170	321	0	0.394736842105263	0	[3 - 590]
s62Contig1932_2	196	Nemve138627	259	49	1	3e-31,	328	0.43125	1	153	7	0.450980392156863	0	55	214	0	0.43125	0	[3 - 590]
s62Contig1932_2	196	Nemve23386	266	50	1	5e-31,	325	0.438709677419355	3	155	2	0.444444444444444	0	31	185	0	0.438709677419355	0	[3 - 590]
s62Contig1932_2	196	Nemve116580	259	51	1	5e-31,	325	0.43125	1	153	7	0.450980392156863	0	55	214	0	0.43125	0	[3 - 590]
s62Contig1932_2	196	Nemve13117	310	52	1	7e-31,	324	0.423312883435583	1	155	8	0.445161290322581	0	95	254	3	0.43125	0	[3 - 590]
s62Contig1946_2	268	Nemve242522	2459	1	1	3e-75,	709	0.440729483282675	2	267	63	0.545112781954887	0	359	685	2	0.443425076452599	0	[804 - 1] (REVERSE SENSE)
s62Contig1946_2	268	Nemve242522	2459	1	2	5e-48,	474	0.446236559139785	82	267	0	0.446236559139785	0	726	909	2	0.451086956521739	0	[804 - 1] (REVERSE SENSE)
s62Contig1964_1	259	Nemve169554	389	1	1	6e-40,	404	0.396946564885496	2	257	6	0.40625	0	52	292	21	0.431535269709544	0	[1 - 777]
s62Contig1969_2	103	Nemve166808	380	1	1	7e-40,	398	0.660194174757282	1	103	0	0.660194174757282	0	258	360	0	0.660194174757282	0	[309 - 1] (REVERSE SENSE)
s62Contig1970_4	122	Nemve127212	138	1	1	6e-37,	373	0.591666666666667	1	120	0	0.591666666666667	0	18	137	0	0.591666666666667	0	[827 - 462] (REVERSE SENSE)
s62Contig1978_1	122	Nemve234547	772	1	1	1e-49,	483	0.684615384615385	1	122	8	0.729508196721312	0	643	772	0	0.684615384615385	0	[1 - 366]
s62Contig1988_1	153	Nemve183513	376	1	1	3e-51,	498	0.664285714285714	1	140	0	0.664285714285714	0	83	222	0	0.664285714285714	0	[1 - 459]
s62Contig1994_5	173	Nemve122252	252	1	1	3e-35,	362	0.41358024691358	2	163	0	0.41358024691358	0	77	238	0	0.41358024691358	0	[617 - 99] (REVERSE SENSE)
s62Contig1994_5	173	Nemve87445	303	2	1	2e-34,	355	0.442307692307692	3	158	0	0.442307692307692	0	132	287	0	0.442307692307692	0	[617 - 99] (REVERSE SENSE)
s62Contig1994_5	173	Nemve115371	299	3	1	5e-34,	351	0.422360248447205	3	163	0	0.422360248447205	0	136	296	0	0.422360248447205	0	[617 - 99] (REVERSE SENSE)
s62Contig1994_5	173	Nemve127426	169	4	1	7e-34,	350	0.422360248447205	3	163	0	0.422360248447205	0	6	166	0	0.422360248447205	0	[617 - 99] (REVERSE SENSE)
s62Contig1994_5	173	Nemve31143	615	5	1	3e-33,	344	0.409638554216867	7	172	0	0.409638554216867	0	441	603	3	0.417177914110429	0	[617 - 99] (REVERSE SENSE)
s62Contig1994_5	173	Nemve94997	318	6	1	1e-32,	339	0.412121212121212	4	168	0	0.412121212121212	0	153	317	0	0.412121212121212	0	[617 - 99] (REVERSE SENSE)
s62Contig1994_5	173	Nemve94990	337	7	1	1e-32,	339	0.412121212121212	4	168	0	0.412121212121212	0	158	322	0	0.412121212121212	0	[617 - 99] (REVERSE SENSE)
s62Contig1994_5	173	Nemve81124	337	8	1	7e-32,	332	0.407185628742515	3	168	1	0.409638554216867	0	135	301	0	0.407185628742515	0	[617 - 99] (REVERSE SENSE)
s62Contig1994_5	173	Nemve87486	304	9	1	1e-31,	330	0.408536585365854	3	165	1	0.411042944785276	0	141	303	1	0.411042944785276	0	[617 - 99] (REVERSE SENSE)
s62Contig1994_5	173	Nemve122799	282	10	1	4e-31,	326	0.398773006134969	3	165	0	0.398773006134969	0	118	280	0	0.398773006134969	0	[617 - 99] (REVERSE SENSE)
s62Contig2007_4	131	Nemve185918	483	1	1	1e-38,	389	0.555555555555556	2	118	0	0.555555555555556	0	223	339	0	0.555555555555556	0	[395 - 3] (REVERSE SENSE)
s62Contig2008_5	290	Nemve136650	825	1	1	4e-59,	570	0.442307692307692	9	268	0	0.442307692307692	0	597	824	32	0.504385964912281	0	[1 - 870]
s62Contig2011_1	198	Nemve233970	1092	1	1	6e-98,	902	0.857868020304569	1	197	0	0.857868020304569	0	571	767	0	0.857868020304569	0	[3 - 596]
s62Contig2013_7	188	Nemve246502	274	1	1	2e-44,	440	0.48502994011976	7	172	1	0.487951807228916	0	95	260	1	0.487951807228916	0	[583 - 20] (REVERSE SENSE)
s62Contig2016_1	152	Nemve239517	242	1	1	7e-54,	521	0.626666666666667	3	152	0	0.626666666666667	0	94	242	1	0.630872483221476	0	[1 - 456]
s62Contig2018_12	423	Nemve159064	634	1	1	1e-85,	801	0.44578313253012	22	423	13	0.460199004975124	0	5	396	23	0.471938775510204	0	[1271 - 3] (REVERSE SENSE)
s62Contig2019_3	126	Nemve166534	431	1	1	2e-32,	335	0.52755905511811	1	126	1	0.531746031746032	0	20	127	19	0.62037037037037	0	[378 - 1] (REVERSE SENSE)
s62Contig2023_7	256	Nemve226991	580	1	1	1e-67,	644	0.639344262295082	74	256	0	0.639344262295082	0	1	183	0	0.639344262295082	0	[770 - 3] (REVERSE SENSE)
s62Contig2032_5	179	Nemve135437	504	1	1	1e-61,	590	0.614525139664804	2	179	1	0.617977528089888	0	109	287	0	0.614525139664804	0	[537 - 1] (REVERSE SENSE)
s62Contig2034_3	124	Nemve245733	261	1	1	5e-47,	460	0.709677419354839	3	124	2	0.721311475409836	0	14	137	0	0.709677419354839	0	[374 - 3] (REVERSE SENSE)
s62Contig2045_5	428	Nemve20960	703	1	1	3e-49,	487	0.609467455621302	253	405	16	0.673202614379085	0	546	703	11	0.651898734177215	0	[1 - 1284]
s62Contig2045_5	428	Nemve20960	703	1	2	1e-43,	438	0.638461538461538	1	129	1	0.643410852713178	0	376	505	0	0.638461538461538	0	[1 - 1284]
s62Contig2047_9	566	Nemve106835	942	1	1	0.0,	1992	0.635157545605307	26	566	62	0.707948243992606	0	16	613	5	0.640468227424749	0	[1698 - 1] (REVERSE SENSE)
s62Contig2047_9	566	Nemve143011	395	2	1	1e-108,	996	0.725490196078431	8	257	5	0.74	0	134	388	0	0.725490196078431	0	[1698 - 1] (REVERSE SENSE)
s62Contig2052_12	457	Nemve81851	518	1	1	1e-135,	1225	0.550755939524838	1	457	6	0.557986870897155	0	64	518	8	0.56043956043956	0	[1517 - 147] (REVERSE SENSE)
s62Contig2056_2	587	Nemve159822	236	1	1	2e-42,	429	0.554744525547445	169	304	1	0.558823529411765	0	1	137	0	0.554744525547445	0	[3 - 1763]
s62Contig2059_1	206	Nemve221557	422	1	1	4e-39,	396	0.547445255474453	70	206	0	0.547445255474453	0	244	379	1	0.551470588235294	0	[1 - 618]
s62Contig2059_1	206	Nemve111564	749	2	1	2e-38,	390	0.4375	6	171	10	0.463855421686747	0	121	296	0	0.4375	0	[1 - 618]
s62Contig2059_1	206	Nemve202173	564	3	1	3e-38,	388	0.398936170212766	1	174	14	0.431034482758621	0	318	505	0	0.398936170212766	0	[1 - 618]
s62Contig2059_1	206	Nemve245970	710	4	1	6e-36,	368	0.405555555555556	1	174	6	0.419540229885057	0	479	657	1	0.407821229050279	0	[1 - 618]
s62Contig2059_1	206	Nemve232710	418	5	1	7e-35,	359	0.418994413407821	1	174	5	0.431034482758621	0	165	341	2	0.423728813559322	0	[1 - 618]
s62Contig2059_1	206	Nemve135493	589	6	1	1e-34,	357	0.398843930635838	6	174	4	0.408284023668639	0	111	282	1	0.401162790697674	0	[1 - 618]
s62Contig2059_1	206	Nemve96056	136	7	1	2e-34,	355	0.704545454545455	6	93	0	0.704545454545455	0	49	136	0	0.704545454545455	0	[1 - 618]
s62Contig2059_1	206	Nemve230515	328	8	1	5e-33,	343	0.391061452513966	1	174	5	0.402298850574713	0	113	288	3	0.397727272727273	0	[1 - 618]
s62Contig2059_1	206	Nemve124231	705	9	1	6e-33,	342	0.385026737967914	1	182	5	0.395604395604396	0	472	657	1	0.387096774193548	0	[1 - 618]
s62Contig2059_1	206	Nemve98367	940	10	1	1e-31,	331	0.416666666666667	8	181	6	0.431034482758621	0	716	894	1	0.418994413407821	0	[1 - 618]
s62Contig2080_1	154	Nemve125775	622	1	1	2e-71,	672	0.798701298701299	1	153	1	0.803921568627451	0	468	621	0	0.798701298701299	0	[3 - 464]
s62Contig2080_1	154	Nemve95313	461	2	1	3e-71,	671	0.798701298701299	1	153	1	0.803921568627451	0	307	460	0	0.798701298701299	0	[3 - 464]
s62Contig2080_1	154	Nemve235575	161	3	1	4e-36,	368	0.469387755102041	3	149	0	0.469387755102041	0	13	158	1	0.472602739726027	0	[3 - 464]
s62Contig2080_1	154	Nemve232984	164	4	1	2e-32,	336	0.423841059602649	2	152	0	0.423841059602649	0	4	154	0	0.423841059602649	0	[3 - 464]
s62Contig2086_4	170	Nemve163153	1677	1	1	5e-74,	695	0.727810650887574	1	169	0	0.727810650887574	0	1435	1603	0	0.727810650887574	0	[510 - 1] (REVERSE SENSE)
s62Contig2087_13	355	Nemve243308	358	1	1	3e-71,	676	0.520446096654275	6	273	1	0.522388059701492	0	124	356	36	0.600858369098712	0	[1079 - 15] (REVERSE SENSE)
s62Contig2087_13	355	Nemve91249	404	2	1	1e-58,	567	0.409722222222222	6	269	24	0.446969696969697	0	112	377	22	0.443609022556391	0	[1079 - 15] (REVERSE SENSE)
s62Contig2087_13	355	Nemve102109	333	3	1	7e-45,	448	0.396363636363636	5	272	7	0.406716417910448	0	96	333	37	0.457983193277311	0	[1079 - 15] (REVERSE SENSE)
s62Contig2113_4	354	Nemve117848	475	1	1	1e-111,	1019	0.543909348441926	1	353	0	0.543909348441926	0	13	349	16	0.56973293768546	0	[2 - 1063]
s62Contig2126_7	245	Nemve124761	362	1	1	9e-92,	851	0.637860082304527	1	243	0	0.637860082304527	0	122	362	2	0.643153526970954	0	[1013 - 279] (REVERSE SENSE)
s62Contig2126_7	245	Nemve187029	366	2	1	3e-51,	501	0.427385892116183	1	241	0	0.427385892116183	0	130	362	8	0.44206008583691	0	[1013 - 279] (REVERSE SENSE)
s62Contig2130_3	215	Nemve206855	896	1	1	2e-96,	889	0.761682242990654	2	215	0	0.761682242990654	0	684	896	1	0.765258215962441	0	[2 - 646]
s62Contig2130_3	215	Nemve147531	159	2	1	1e-66,	633	0.75	57	215	1	0.754716981132076	0	1	159	1	0.754716981132076	0	[2 - 646]
s62Contig2130_3	215	Nemve121576	2459	3	1	7e-39,	394	0.397196261682243	4	211	6	0.408653846153846	0	2244	2457	0	0.397196261682243	0	[2 - 646]
s62Contig2130_3	215	Nemve153193	401	4	1	9e-39,	393	0.397196261682243	4	211	6	0.408653846153846	0	186	399	0	0.397196261682243	0	[2 - 646]
s62Contig2131_8	328	Nemve106212	405	1	1	4e-53,	519	0.360927152317881	1	294	8	0.370748299319728	0	109	405	5	0.367003367003367	0	[984 - 1] (REVERSE SENSE)
s62Contig2133_2	307	Nemve184207	346	1	1	1e-129,	1178	0.731292517006803	14	307	0	0.731292517006803	0	55	346	2	0.736301369863014	0	[2 - 922]
s62Contig2134_9	273	Nemve239593	299	1	1	3e-44,	441	0.4375	1	270	2	0.440740740740741	0	47	298	20	0.472222222222222	0	[840 - 22] (REVERSE SENSE)
s62Contig2148_3	144	Nemve134107	443	1	1	3e-48,	472	0.645833333333333	1	144	0	0.645833333333333	0	165	308	0	0.645833333333333	0	[432 - 1] (REVERSE SENSE)
s62Contig2148_3	144	Nemve160244	614	2	1	2e-45,	449	0.625	1	143	1	0.629370629370629	0	305	448	0	0.625	0	[432 - 1] (REVERSE SENSE)
s62Contig2148_3	144	Nemve234208	597	3	1	2e-37,	378	0.527397260273973	1	144	2	0.534722222222222	0	280	425	0	0.527397260273973	0	[432 - 1] (REVERSE SENSE)
s62Contig2148_3	144	Nemve112522	612	4	1	4e-33,	341	0.476190476190476	1	144	3	0.486111111111111	0	261	407	0	0.476190476190476	0	[432 - 1] (REVERSE SENSE)
s62Contig2148_3	144	Nemve168742	627	5	1	5e-33,	341	0.472602739726027	2	144	3	0.482517482517482	0	260	405	0	0.472602739726027	0	[432 - 1] (REVERSE SENSE)
s62Contig2154_5	400	Nemve81963	574	1	1	6e-46,	458	0.342175066312997	23	382	17	0.358333333333333	0	89	453	12	0.353424657534247	0	[3 - 1202]
s62Contig2154_5	400	Nemve132366	522	2	1	1e-41,	421	0.347181008902077	26	351	11	0.358895705521472	0	97	403	30	0.381107491856678	0	[3 - 1202]
s62Contig2163_4	423	Nemve221688	976	1	1	3e-83,	780	0.432225063938619	36	423	3	0.435567010309278	0	568	946	12	0.445910290237467	0	[572 - 1840]
s62Contig2171_8	187	Nemve243257	368	1	1	1e-35,	365	0.473684210526316	19	186	3	0.482142857142857	0	25	187	8	0.496932515337423	0	[563 - 3] (REVERSE SENSE)
s62Contig2175_6	280	Nemve246363	370	1	1	1e-118,	1078	0.684587813620072	2	279	1	0.68705035971223	0	51	327	2	0.689530685920578	0	[841 - 2] (REVERSE SENSE)
s62Contig2175_6	280	Nemve228551	304	2	1	3e-63,	606	0.433823529411765	1	270	2	0.437037037037037	0	34	302	3	0.438661710037175	0	[841 - 2] (REVERSE SENSE)
s62Contig2175_6	280	Nemve147788	281	3	1	4e-55,	535	0.417582417582418	1	271	2	0.420664206642066	0	10	273	9	0.431818181818182	0	[841 - 2] (REVERSE SENSE)
s62Contig2175_6	280	Nemve185545	297	4	1	4e-53,	518	0.409090909090909	1	263	1	0.4106463878327	0	36	286	13	0.430278884462151	0	[841 - 2] (REVERSE SENSE)
s62Contig2175_6	280	Nemve237661	380	5	1	5e-49,	483	0.375886524822695	1	280	2	0.378571428571429	0	68	337	12	0.392592592592593	0	[841 - 2] (REVERSE SENSE)
s62Contig2175_6	280	Nemve105784	516	6	1	1e-48,	479	0.383802816901408	1	277	7	0.393501805054152	0	182	453	12	0.400735294117647	0	[841 - 2] (REVERSE SENSE)
s62Contig2175_6	280	Nemve228964	307	7	1	4e-47,	467	0.377697841726619	1	277	1	0.379061371841155	0	36	300	13	0.39622641509434	0	[841 - 2] (REVERSE SENSE)
s62Contig2175_6	280	Nemve122840	340	8	1	4e-45,	450	0.381889763779528	13	266	0	0.381889763779528	0	48	291	10	0.397540983606557	0	[841 - 2] (REVERSE SENSE)
s62Contig2175_6	280	Nemve25097	253	9	1	2e-44,	444	0.380228136882129	2	263	1	0.381679389312977	0	2	251	13	0.4	0	[841 - 2] (REVERSE SENSE)
s62Contig2175_6	280	Nemve236269	347	10	1	3e-43,	433	0.355311355311355	6	271	7	0.364661654135338	0	44	299	17	0.37890625	0	[841 - 2] (REVERSE SENSE)
s62Contig2175_6	280	Nemve84454	323	11	1	3e-43,	433	0.373584905660377	1	264	1	0.375	0	43	293	14	0.394422310756972	0	[841 - 2] (REVERSE SENSE)
s62Contig2175_6	280	Nemve241402	437	12	1	1e-42,	428	0.384328358208955	5	267	5	0.391634980988593	0	159	412	14	0.405511811023622	0	[841 - 2] (REVERSE SENSE)
s62Contig2175_6	280	Nemve177555	295	13	1	1e-41,	419	0.356877323420074	1	265	4	0.362264150943396	0	36	288	16	0.379446640316206	0	[841 - 2] (REVERSE SENSE)
s62Contig2175_6	280	Nemve130552	337	14	1	3e-41,	416	0.380073800738007	6	274	2	0.382899628252788	0	51	305	16	0.403921568627451	0	[841 - 2] (REVERSE SENSE)
s62Contig2175_6	280	Nemve80454	321	15	1	7e-39,	395	0.322709163346614	13	263	0	0.322709163346614	0	48	288	10	0.336099585062241	0	[841 - 2] (REVERSE SENSE)
s62Contig2175_6	280	Nemve104958	297	16	1	7e-36,	369	0.315589353612167	14	273	3	0.319230769230769	0	48	297	13	0.332	0	[841 - 2] (REVERSE SENSE)
s62Contig2175_6	280	Nemve116697	347	17	1	3e-35,	364	0.323636363636364	5	277	2	0.326007326007326	0	56	323	7	0.332089552238806	0	[841 - 2] (REVERSE SENSE)
s62Contig2175_6	280	Nemve244885	319	18	1	4e-34,	354	0.3125	1	265	7	0.320754716981132	0	38	295	14	0.329457364341085	0	[841 - 2] (REVERSE SENSE)
s62Contig2192_5	235	Nemve185581	926	1	1	2e-58,	563	0.533632286995516	5	227	0	0.533632286995516	0	698	919	1	0.536036036036036	0	[816 - 112] (REVERSE SENSE)
s62Contig2193_2	292	Nemve183599	324	1	1	2e-77,	729	0.477031802120141	1	281	2	0.480427046263345	0	44	324	2	0.480427046263345	0	[2 - 877]
s62Contig2196_8	618	Nemve85870	291	1	1	1e-49,	493	0.362068965517241	7	280	16	0.383211678832117	0	1	286	4	0.367132867132867	0	[3 - 1856]
s62Contig2196_8	618	Nemve50292	296	2	1	2e-44,	448	0.363321799307958	11	280	19	0.388888888888889	0	1	289	0	0.363321799307958	0	[3 - 1856]
s62Contig2196_8	618	Nemve238203	1108	3	1	2e-44,	448	0.321525885558583	10	341	35	0.355421686746988	0	56	418	4	0.325068870523416	0	[3 - 1856]
s62Contig2196_8	618	Nemve233887	672	4	1	6e-44,	442	0.308433734939759	11	377	48	0.348773841961853	0	49	450	13	0.318407960199005	0	[3 - 1856]
s62Contig2196_8	618	Nemve168976	1299	5	1	1e-39,	406	0.368600682593857	23	283	32	0.413793103448276	0	72	364	0	0.368600682593857	0	[3 - 1856]
s62Contig2196_8	618	Nemve227907	326	6	1	2e-39,	404	0.373076923076923	10	249	20	0.404166666666667	0	47	306	0	0.373076923076923	0	[3 - 1856]
s62Contig2196_8	618	Nemve166826	734	7	1	2e-39,	403	0.335593220338983	13	283	24	0.365313653136531	0	38	331	1	0.336734693877551	0	[3 - 1856]
s62Contig2196_8	618	Nemve194682	577	8	1	3e-39,	402	0.319727891156463	13	288	18	0.340579710144928	0	42	333	2	0.321917808219178	0	[3 - 1856]
s62Contig2196_8	618	Nemve79512	359	9	1	4e-39,	401	0.356209150326797	11	283	33	0.399267399267399	0	43	333	15	0.374570446735395	0	[3 - 1856]
s62Contig2196_8	618	Nemve230104	378	10	1	1e-38,	398	0.34	10	283	26	0.372262773722628	0	48	344	3	0.343434343434343	0	[3 - 1856]
s62Contig2196_8	618	Nemve161891	454	11	1	1e-37,	389	0.355871886120996	11	275	16	0.377358490566038	0	132	411	1	0.357142857142857	0	[3 - 1856]
s62Contig2196_8	618	Nemve114717	447	12	1	2e-37,	386	0.290055248618785	11	342	30	0.316265060240964	0	51	411	1	0.290858725761773	0	[3 - 1856]
s62Contig2196_8	618	Nemve30871	531	13	1	8e-37,	381	0.316109422492401	10	290	48	0.370106761565836	0	7	334	1	0.317073170731707	0	[3 - 1856]
s62Contig2196_8	618	Nemve124130	385	14	1	3e-35,	368	0.331034482758621	8	270	27	0.365019011406844	0	87	375	1	0.332179930795848	0	[3 - 1856]
s62Contig2196_8	618	Nemve30037	1657	15	1	5e-35,	366	0.320754716981132	10	283	44	0.372262773722628	0	44	359	2	0.322784810126582	0	[3 - 1856]
s62Contig2196_8	618	Nemve208913	383	16	1	1e-34,	363	0.33003300330033	13	283	32	0.3690036900369	0	52	348	6	0.336700336700337	0	[3 - 1856]
s62Contig2196_8	618	Nemve126459	300	17	1	1e-34,	363	0.350553505535055	28	280	18	0.375494071146245	0	16	286	0	0.350553505535055	0	[3 - 1856]
s62Contig2196_8	618	Nemve94108	736	18	1	1e-33,	354	0.30030959752322	9	283	48	0.352727272727273	0	32	352	2	0.302180685358255	0	[3 - 1856]
s62Contig2196_8	618	Nemve160820	646	19	1	1e-33,	354	0.35361216730038	10	247	25	0.390756302521008	0	55	316	1	0.354961832061069	0	[3 - 1856]
s62Contig2196_8	618	Nemve100691	837	20	1	2e-33,	352	0.294314381270903	20	283	35	0.333333333333333	0	74	372	0	0.294314381270903	0	[3 - 1856]
s62Contig2196_8	618	Nemve234547	772	21	1	3e-33,	351	0.328671328671329	22	279	28	0.364341085271318	0	63	348	0	0.328671328671329	0	[3 - 1856]
s62Contig2196_8	618	Nemve89335	298	22	1	1e-32,	346	0.339416058394161	9	247	35	0.389121338912134	0	17	290	0	0.339416058394161	0	[3 - 1856]
s62Contig2199_3	248	Nemve166263	286	1	1	2e-38,	390	0.463276836158192	74	243	7	0.482352941176471	0	61	236	1	0.465909090909091	0	[1 - 744]
s62Contig2209_2	317	Nemve171986	320	1	1	6e-62,	595	0.417197452229299	4	317	0	0.417197452229299	0	37	320	30	0.461267605633803	0	[1 - 951]
s62Contig2210_1	160	Nemve173802	463	1	1	2e-83,	776	0.9	1	160	0	0.9	0	119	278	0	0.9	0	[3 - 482]
s62Contig2210_1	160	Nemve229095	442	2	1	5e-35,	358	0.421383647798742	2	160	0	0.421383647798742	0	114	271	1	0.424050632911392	0	[3 - 482]
s62Contig2211_3	107	Nemve201207	2656	1	1	8e-37,	371	0.656862745098039	1	102	0	0.656862745098039	0	828	929	0	0.656862745098039	0	[323 - 3] (REVERSE SENSE)
s62Contig2214_2	211	Nemve209524	326	1	1	2e-85,	796	0.69811320754717	2	210	3	0.708133971291866	0	102	313	0	0.69811320754717	0	[2 - 634]
s62Contig2214_2	211	Nemve248697	326	2	1	2e-85,	795	0.69811320754717	2	210	3	0.708133971291866	0	102	313	0	0.69811320754717	0	[2 - 634]
s62Contig2220_5	790	Nemve222352	716	1	1	3e-74,	705	0.326612903225806	325	785	35	0.351409978308026	0	234	708	21	0.341052631578947	0	[2 - 2371]
s62Contig2220_5	790	Nemve197796	389	2	1	5e-65,	625	0.341176470588235	368	785	7	0.34688995215311	0	6	381	49	0.38563829787234	0	[2 - 2371]
s62Contig2220_5	790	Nemve207959	659	3	1	7e-51,	503	0.361940298507463	530	789	8	0.373076923076923	0	388	655	0	0.361940298507463	0	[2 - 2371]
s62Contig2224_3	236	Nemve50066	1086	1	1	5e-79,	741	0.593220338983051	1	236	0	0.593220338983051	0	749	983	1	0.595744680851064	0	[2 - 709]
s62Contig2224_3	236	Nemve21107	498	2	1	2e-44,	443	0.407563025210084	1	233	5	0.416309012875536	0	178	414	1	0.409282700421941	0	[2 - 709]
s62Contig2224_3	236	Nemve160849	903	3	1	1e-37,	384	0.362745098039216	1	203	1	0.364532019704433	0	285	487	1	0.364532019704433	0	[2 - 709]
s62Contig2224_3	236	Nemve94083	1118	4	1	9e-37,	376	0.351694915254237	1	236	0	0.351694915254237	0	793	1028	0	0.351694915254237	0	[2 - 709]
s62Contig2224_3	236	Nemve60020	1127	5	1	4e-36,	371	0.373271889400922	17	233	0	0.373271889400922	0	815	1030	1	0.375	0	[2 - 709]
s62Contig2224_3	236	Nemve61839	310	6	1	9e-36,	368	0.36986301369863	17	235	0	0.36986301369863	0	1	218	1	0.371559633027523	0	[2 - 709]
s62Contig2224_3	236	Nemve135278	949	7	1	9e-35,	359	0.346153846153846	1	233	1	0.347639484978541	0	609	841	1	0.347639484978541	0	[2 - 709]
s62Contig2224_3	236	Nemve10446	989	8	1	3e-32,	337	0.345622119815668	17	233	0	0.345622119815668	0	708	923	1	0.347222222222222	0	[2 - 709]
s62Contig2224_3	236	Nemve52623	311	9	1	4e-31,	328	0.361990950226244	17	236	1	0.363636363636364	0	1	219	2	0.365296803652968	0	[2 - 709]
s62Contig2224_3	236	Nemve93876	1061	10	1	7e-31,	325	0.336170212765957	1	233	2	0.339055793991416	0	735	967	2	0.339055793991416	0	[2 - 709]
s62Contig2228_6	178	Nemve172396	143	1	1	2e-36,	372	0.485074626865672	34	167	0	0.485074626865672	0	5	138	0	0.485074626865672	0	[589 - 56] (REVERSE SENSE)
s62Contig2235_14	388	Nemve112951	478	1	1	3e-38,	392	0.43010752688172	1	186	0	0.43010752688172	0	287	467	5	0.441988950276243	0	[1164 - 1] (REVERSE SENSE)
s62Contig2243_7	350	Nemve81238	300	1	1	6e-41,	414	0.391003460207612	32	316	4	0.396491228070175	0	14	288	14	0.410909090909091	0	[1052 - 3] (REVERSE SENSE)
s62Contig2245_3	119	Nemve242584	359	1	1	1e-49,	483	0.781512605042017	1	119	0	0.781512605042017	0	86	203	1	0.788135593220339	0	[359 - 3] (REVERSE SENSE)
s62Contig2245_3	119	Nemve158342	363	2	1	1e-32,	335	0.504201680672269	1	119	0	0.504201680672269	0	91	208	1	0.508474576271186	0	[359 - 3] (REVERSE SENSE)
s62Contig2245_3	119	Nemve106241	329	3	1	2e-31,	325	0.519685039370079	1	119	8	0.554621848739496	0	62	187	1	0.523809523809524	0	[359 - 3] (REVERSE SENSE)
s62Contig2246_5	206	Nemve108595	244	1	1	1e-39,	400	0.46195652173913	23	206	0	0.46195652173913	0	12	193	2	0.467032967032967	0	[620 - 3] (REVERSE SENSE)
s62Contig2257_2	176	Nemve202084	165	1	1	2e-39,	398	0.54421768707483	36	175	7	0.571428571428571	0	5	151	0	0.54421768707483	0	[2 - 529]
s62Contig2260_11	491	Nemve240231	1038	1	1	1e-152,	1375	0.541747572815534	5	491	28	0.572895277207392	0	526	1038	2	0.543859649122807	0	[2665 - 1193] (REVERSE SENSE)
s62Contig2275_3	270	Nemve216157	225	1	1	1e-35,	368	0.423963133640553	65	267	14	0.45320197044335	0	11	219	8	0.440191387559809	0	[969 - 160] (REVERSE SENSE)
s62Contig2275_3	270	Nemve108972	219	2	1	2e-35,	366	0.410958904109589	61	267	12	0.434782608695652	0	4	211	11	0.432692307692308	0	[969 - 160] (REVERSE SENSE)
s62Contig2275_3	270	Nemve92090	217	3	1	1e-34,	358	0.415525114155251	65	269	14	0.44390243902439	0	1	210	9	0.433333333333333	0	[969 - 160] (REVERSE SENSE)
s62Contig2275_3	270	Nemve87541	216	4	1	7e-33,	343	0.403669724770642	65	269	13	0.429268292682927	0	2	211	8	0.419047619047619	0	[969 - 160] (REVERSE SENSE)
s62Contig2275_3	270	Nemve113913	189	5	1	9e-32,	334	0.455497382198953	90	267	13	0.48876404494382	0	1	182	9	0.478021978021978	0	[969 - 160] (REVERSE SENSE)
s62Contig2275_3	270	Nemve113867	189	6	1	9e-32,	334	0.455497382198953	90	267	13	0.48876404494382	0	1	182	9	0.478021978021978	0	[969 - 160] (REVERSE SENSE)
s62Contig2275_3	270	Nemve107528	221	7	1	1e-31,	333	0.396825396825397	77	254	11	0.421348314606742	0	23	204	7	0.412087912087912	0	[969 - 160] (REVERSE SENSE)
s62Contig2275_3	270	Nemve95788	211	8	1	1e-31,	333	0.415458937198068	74	267	13	0.443298969072165	0	10	209	7	0.43	0	[969 - 160] (REVERSE SENSE)
s62Contig2275_3	270	Nemve80480	214	9	1	1e-31,	333	0.378995433789954	65	270	13	0.402912621359223	0	1	211	8	0.393364928909953	0	[969 - 160] (REVERSE SENSE)
s62Contig2275_3	270	Nemve92082	224	10	1	6e-31,	327	0.393665158371041	62	269	13	0.418269230769231	0	9	220	9	0.410377358490566	0	[969 - 160] (REVERSE SENSE)
s62Contig2275_3	270	Nemve90597	264	11	1	9e-31,	325	0.4	65	267	12	0.423645320197044	0	49	253	10	0.419512195121951	0	[969 - 160] (REVERSE SENSE)
s62Contig2286_6	196	Nemve112200	562	1	1	3e-42,	423	0.459459459459459	1	195	27	0.523076923076923	0	336	553	4	0.467889908256881	0	[588 - 1] (REVERSE SENSE)
s62Contig2291_1	129	Nemve177548	1080	1	1	1e-44,	439	0.626016260162602	1	123	0	0.626016260162602	0	374	496	0	0.626016260162602	0	[2 - 388]
s62Contig2291_1	129	Nemve91061	1001	2	1	5e-36,	365	0.53030303030303	1	123	9	0.569105691056911	0	357	488	0	0.53030303030303	0	[2 - 388]
s62Contig2291_1	129	Nemve225149	158	3	1	1e-35,	362	0.623853211009174	1	106	3	0.641509433962264	0	49	157	0	0.623853211009174	0	[2 - 388]
s62Contig2291_1	129	Nemve139026	613	4	1	6e-35,	356	0.573913043478261	16	123	7	0.611111111111111	0	59	173	0	0.573913043478261	0	[2 - 388]
s62Contig2292_13	475	Nemve245806	1145	1	1	3e-39,	401	0.32475884244373	1	308	3	0.327922077922078	0	611	915	6	0.331147540983607	0	[1427 - 3] (REVERSE SENSE)
s62Contig2295_1	98	Nemve116885	471	1	1	1e-32,	336	0.604166666666667	1	96	0	0.604166666666667	0	337	432	0	0.604166666666667	0	[2 - 295]
s62Contig2299_3	127	Nemve170199	217	1	1	2e-70,	662	0.937007874015748	1	127	0	0.937007874015748	0	64	190	0	0.937007874015748	0	[381 - 1] (REVERSE SENSE)
s62Contig2317_25	844	Nemve168196	1082	1	1	1e-103,	959	0.337984496124031	8	620	32	0.355628058727569	0	88	713	19	0.348242811501597	0	[2532 - 1] (REVERSE SENSE)
s62Contig2317_25	844	Nemve30571	820	2	1	7e-45,	452	0.374045801526718	370	620	11	0.390438247011952	0	523	782	2	0.376923076923077	0	[2532 - 1] (REVERSE SENSE)
s62Contig2328_2	162	Nemve86836	196	1	1	2e-61,	587	0.683229813664596	1	157	4	0.700636942675159	0	36	196	0	0.683229813664596	0	[3 - 488]
s62Contig2350_73	2414	Nemve30005	4412	1	1	0.0,	2288	0.26386748844376	26	2412	209	0.286971093422706	0	2001	4409	187	0.284350352843504	0	[7258 - 17] (REVERSE SENSE)
s62Contig2353_6	463	Nemve237598	488	1	1	1e-104,	964	0.468822170900693	30	459	3	0.472093023255814	0	54	482	4	0.473193473193473	0	[3 - 1391]
s62Contig2353_6	463	Nemve143510	312	2	1	6e-95,	881	0.516447368421053	150	453	0	0.516447368421053	0	1	304	0	0.516447368421053	0	[3 - 1391]
s62Contig2359_4	174	Nemve172396	143	1	1	3e-36,	370	0.477611940298507	30	163	0	0.477611940298507	0	5	138	0	0.477611940298507	0	[1 - 522]
s62Contig2360_10	818	Nemve243055	719	1	1	4e-56,	549	0.253218884120172	17	677	38	0.267776096822995	0	59	694	63	0.278301886792453	0	[2 - 2455]
s62Contig2366_2	257	Nemve180238	576	1	1	1e-125,	1142	0.805447470817121	1	257	0	0.805447470817121	0	320	576	0	0.805447470817121	0	[1 - 771]
s62Contig2371_21	668	Nemve135928	283	1	1	1e-83,	786	0.503246753246753	358	662	3	0.508196721311475	0	2	283	26	0.549645390070922	0	[2091 - 88] (REVERSE SENSE)
s62Contig2371_21	668	Nemve135970	196	2	1	8e-54,	528	0.497695852534562	415	631	0	0.497695852534562	0	1	191	26	0.565445026178011	0	[2091 - 88] (REVERSE SENSE)
s62Contig2377_8	228	Nemve241460	418	1	1	2e-76,	717	0.620087336244541	1	228	1	0.62280701754386	0	120	337	11	0.651376146788991	0	[685 - 2] (REVERSE SENSE)
s62Contig2377_8	228	Nemve144589	248	2	1	8e-42,	420	0.543624161073825	1	148	1	0.547297297297297	0	106	248	6	0.566433566433566	0	[685 - 2] (REVERSE SENSE)
s62Contig2379_21	928	Nemve20288	2901	1	1	0.0,	2885	0.610993657505285	1	928	18	0.622844827586207	0	480	1399	26	0.628260869565217	0	[2786 - 3] (REVERSE SENSE)
s62Contig2389_17	720	Nemve120549	845	1	1	1e-138,	1255	0.5625	273	714	6	0.570135746606335	0	2	417	32	0.605769230769231	0	[2162 - 3] (REVERSE SENSE)
s62Contig2390_2	183	Nemve242938	390	1	1	1e-43,	435	0.427807486631016	1	183	4	0.437158469945355	0	204	389	1	0.43010752688172	0	[2 - 550]
s62Contig2397_4	168	Nemve104439	506	1	1	7e-64,	608	0.630057803468208	1	168	5	0.648809523809524	0	39	211	0	0.630057803468208	0	[505 - 2] (REVERSE SENSE)
s62Contig2398_17	669	Nemve96382	685	1	1	2e-95,	888	0.611320754716981	100	364	0	0.611320754716981	0	385	645	4	0.620689655172414	0	[2007 - 1] (REVERSE SENSE)
s62Contig2399_13	356	Nemve173932	492	1	1	5e-36,	372	0.378600823045267	89	320	11	0.396551724137931	0	23	248	17	0.407079646017699	0	[1277 - 210] (REVERSE SENSE)
s62Contig2399_13	356	Nemve158535	500	2	1	1e-34,	361	0.353909465020576	89	320	11	0.370689655172414	0	25	250	17	0.380530973451327	0	[1277 - 210] (REVERSE SENSE)
s62Contig2399_13	356	Nemve81533	389	3	1	1e-31,	334	0.367713004484305	103	320	5	0.376146788990826	0	1	206	17	0.398058252427184	0	[1277 - 210] (REVERSE SENSE)
s62Contig2400_1	436	Nemve161329	900	1	1	1e-156,	1406	0.609090909090909	1	435	5	0.616091954022989	0	460	898	1	0.610478359908884	0	[3 - 1310]
s62Contig2405_7	216	Nemve101514	333	1	1	1e-55,	538	0.49047619047619	16	216	9	0.512437810945274	0	3	210	2	0.495192307692308	0	[650 - 3] (REVERSE SENSE)
s62Contig2411_3	129	Nemve85569	406	1	1	1e-67,	638	0.906976744186046	1	129	0	0.906976744186046	0	10	138	0	0.906976744186046	0	[389 - 3] (REVERSE SENSE)
s62Contig2411_3	129	Nemve110404	396	2	1	4e-45,	444	0.641221374045801	1	129	2	0.651162790697674	0	10	140	0	0.641221374045801	0	[389 - 3] (REVERSE SENSE)
s62Contig2413_3	157	Nemve185061	2274	1	1	5e-88,	816	0.961783439490446	1	157	0	0.961783439490446	0	1611	1767	0	0.961783439490446	0	[3 - 473]
s62Contig2414_6	587	Nemve145353	454	1	1	1e-107,	990	0.426373626373626	134	587	1	0.427312775330396	0	1	454	1	0.427312775330396	0	[1 - 1761]
s62Contig2414_6	587	Nemve229180	608	2	1	8e-68,	649	0.302675585284281	7	587	17	0.311531841652324	0	109	608	98	0.362	0	[1 - 1761]
s62Contig2414_6	587	Nemve205566	642	3	1	2e-39,	403	0.294906166219839	134	483	23	0.314285714285714	0	243	610	5	0.298913043478261	0	[1 - 1761]
s62Contig2414_6	587	Nemve240765	1428	4	1	1e-32,	344	0.277886497064579	110	584	36	0.298947368421053	0	320	812	18	0.288032454361055	0	[1 - 1761]
s62Contig2421_2	111	Nemve238290	1171	1	1	4e-53,	512	0.792792792792793	1	111	0	0.792792792792793	0	157	267	0	0.792792792792793	0	[335 - 3] (REVERSE SENSE)
s62Contig2427_4	119	Nemve159908	445	1	1	2e-39,	395	0.646017699115044	4	116	0	0.646017699115044	0	299	411	0	0.646017699115044	0	[359 - 3] (REVERSE SENSE)
s62Contig2455_1	256	Nemve128400	330	1	1	3e-65,	623	0.544354838709677	8	253	2	0.548780487804878	0	91	329	9	0.564853556485356	0	[3 - 770]
s62Contig2464_1	154	Nemve176042	445	1	1	1e-37,	381	0.529411764705882	1	136	0	0.529411764705882	0	124	257	2	0.537313432835821	0	[1 - 462]
s62Contig2464_1	154	Nemve140839	471	2	1	6e-36,	366	0.522058823529412	1	136	0	0.522058823529412	0	151	284	2	0.529850746268657	0	[1 - 462]
s62Contig2464_2	142	Nemve176042	445	1	1	9e-51,	493	0.630434782608696	5	142	0	0.630434782608696	0	258	395	0	0.630434782608696	0	[398 - 823]
s62Contig2464_2	142	Nemve140839	471	2	1	3e-50,	489	0.630434782608696	5	142	0	0.630434782608696	0	285	422	0	0.630434782608696	0	[398 - 823]
s62Contig2464_2	142	Nemve185054	538	3	1	1e-38,	389	0.521428571428571	5	142	2	0.528985507246377	0	345	484	0	0.521428571428571	0	[398 - 823]
s62Contig2464_2	142	Nemve102678	450	4	1	3e-38,	385	0.521428571428571	5	142	2	0.528985507246377	0	255	394	0	0.521428571428571	0	[398 - 823]
s62Contig2464_2	142	Nemve162389	454	5	1	5e-37,	375	0.485507246376812	5	142	0	0.485507246376812	0	270	405	2	0.492647058823529	0	[398 - 823]
s62Contig2479_2	138	Nemve184426	215	1	1	2e-37,	378	0.528169014084507	1	138	4	0.543478260869565	0	23	159	5	0.547445255474453	0	[416 - 3] (REVERSE SENSE)
s62Contig2498_2	208	Nemve91326	1292	1	1	1e-74,	702	0.637254901960784	1	204	0	0.637254901960784	0	547	749	1	0.640394088669951	0	[626 - 3] (REVERSE SENSE)
s62Contig2504_5	179	Nemve140812	891	1	1	3e-38,	388	0.5	2	179	12	0.533707865168539	0	392	577	4	0.510752688172043	0	[537 - 1] (REVERSE SENSE)
s62Contig2519_2	323	Nemve246739	1084	1	1	2e-59,	573	0.392739273927393	1	301	2	0.395348837209302	0	728	1025	5	0.399328859060403	0	[1 - 969]
s62Contig2527_2	170	Nemve248270	870	1	1	3e-44,	439	0.62043795620438	1	137	0	0.62043795620438	0	645	779	2	0.62962962962963	0	[3 - 512]
s62Contig2538_4	210	Nemve87666	338	1	1	3e-75,	707	0.597156398104265	1	210	1	0.6	0	25	235	0	0.597156398104265	0	[632 - 3] (REVERSE SENSE)
s62Contig2542_6	316	Nemve177626	520	1	1	6e-71,	672	0.444794952681388	1	316	1	0.44620253164557	0	116	418	14	0.465346534653465	0	[950 - 3] (REVERSE SENSE)
s62Contig2542_6	316	Nemve132292	469	2	1	2e-66,	633	0.425867507886435	6	313	9	0.438311688311688	0	164	468	12	0.442622950819672	0	[950 - 3] (REVERSE SENSE)
s62Contig2542_6	316	Nemve174574	696	3	1	6e-59,	569	0.394230769230769	6	314	3	0.398058252427184	0	320	617	14	0.412751677852349	0	[950 - 3] (REVERSE SENSE)
s62Contig2542_6	316	Nemve91100	607	4	1	2e-51,	504	0.373801916932907	4	315	1	0.375	0	304	599	17	0.39527027027027	0	[950 - 3] (REVERSE SENSE)
s62Contig2542_6	316	Nemve189070	802	5	1	2e-47,	469	0.358255451713396	1	315	6	0.365079365079365	0	316	631	5	0.363924050632911	0	[950 - 3] (REVERSE SENSE)
s62Contig2542_6	316	Nemve217670	295	6	1	6e-36,	371	0.524822695035461	6	140	6	0.548148148148148	0	151	291	0	0.524822695035461	0	[950 - 3] (REVERSE SENSE)
s62Contig2542_6	316	Nemve241791	1226	7	1	4e-34,	355	0.304635761589404	1	276	26	0.333333333333333	0	469	764	6	0.310810810810811	0	[950 - 3] (REVERSE SENSE)
s62Contig2542_6	316	Nemve189778	1134	8	1	1e-33,	350	0.307167235494881	1	272	21	0.330882352941176	0	572	864	0	0.307167235494881	0	[950 - 3] (REVERSE SENSE)
s62Contig2548_3	440	Nemve112567	393	1	1	1e-114,	1043	0.484126984126984	55	431	1	0.485411140583554	0	8	384	1	0.485411140583554	0	[2 - 1321]
s62Contig2552_1	107	Nemve165338	119	1	1	6e-54,	519	0.906542056074766	1	107	0	0.906542056074766	0	11	117	0	0.906542056074766	0	[400 - 80] (REVERSE SENSE)
s62Contig2552_1	107	Nemve181063	117	2	1	6e-35,	355	0.60377358490566	1	106	0	0.60377358490566	0	11	116	0	0.60377358490566	0	[400 - 80] (REVERSE SENSE)
s62Contig2553_1	174	Nemve172254	456	1	1	9e-47,	461	0.502762430939227	1	174	7	0.522988505747126	0	94	274	0	0.502762430939227	0	[1 - 522]
s62Contig2556_5	236	Nemve185061	2274	1	1	1e-71,	677	0.742690058479532	66	236	0	0.742690058479532	0	1	171	0	0.742690058479532	0	[710 - 3] (REVERSE SENSE)
s62Contig2565_5	224	Nemve112072	539	1	1	4e-62,	594	0.517241379310345	1	224	8	0.535714285714286	0	178	409	0	0.517241379310345	0	[673 - 2] (REVERSE SENSE)
s62Contig2565_5	224	Nemve189103	586	2	1	1e-60,	582	0.502183406113537	1	224	5	0.513392857142857	0	233	460	1	0.504385964912281	0	[673 - 2] (REVERSE SENSE)
s62Contig2565_5	224	Nemve202733	579	3	1	5e-58,	560	0.497854077253219	1	224	9	0.517857142857143	0	225	456	1	0.5	0	[673 - 2] (REVERSE SENSE)
s62Contig2565_5	224	Nemve129931	546	4	1	2e-52,	511	0.467248908296943	1	224	5	0.477678571428571	0	197	422	3	0.473451327433628	0	[673 - 2] (REVERSE SENSE)
s62Contig2565_5	224	Nemve163167	566	5	1	7e-51,	497	0.461538461538462	6	224	2	0.465753424657534	0	205	424	1	0.463636363636364	0	[673 - 2] (REVERSE SENSE)
s62Contig2565_5	224	Nemve140489	372	6	1	1e-41,	418	0.459183673469388	1	179	17	0.502793296089385	0	178	372	1	0.461538461538462	0	[673 - 2] (REVERSE SENSE)
s62Contig2565_5	224	Nemve83635	496	7	1	2e-35,	365	0.391111111111111	2	224	2	0.394618834080717	0	203	425	2	0.394618834080717	0	[673 - 2] (REVERSE SENSE)
s62Contig2565_5	224	Nemve100407	561	8	1	1e-32,	340	0.417085427135678	8	200	6	0.430051813471503	0	221	418	1	0.419191919191919	0	[673 - 2] (REVERSE SENSE)
s62Contig2571_2	241	Nemve116745	1835	1	1	1e-89,	833	0.641975308641975	1	241	2	0.647302904564315	0	80	322	0	0.641975308641975	0	[725 - 3] (REVERSE SENSE)
s62Contig2582_22	685	Nemve161891	454	1	1	4e-91,	850	0.453400503778338	295	684	7	0.461538461538462	0	15	407	4	0.458015267175573	0	[2055 - 1] (REVERSE SENSE)
s62Contig2582_22	685	Nemve175313	817	2	1	2e-68,	654	0.418604651162791	342	684	1	0.419825072886297	0	469	800	12	0.433734939759036	0	[2055 - 1] (REVERSE SENSE)
s62Contig2582_22	685	Nemve124130	385	3	1	4e-63,	609	0.406593406593407	340	683	20	0.430232558139535	0	16	375	4	0.411111111111111	0	[2055 - 1] (REVERSE SENSE)
s62Contig2582_22	685	Nemve227907	326	4	1	1e-55,	544	0.399390243902439	362	682	7	0.40809968847352	0	12	326	13	0.415873015873016	0	[2055 - 1] (REVERSE SENSE)
s62Contig2582_22	685	Nemve238203	1108	5	1	5e-55,	539	0.395348837209302	362	685	20	0.419753086419753	0	11	350	4	0.4	0	[2055 - 1] (REVERSE SENSE)
s62Contig2582_22	685	Nemve114717	447	6	1	3e-54,	532	0.381656804733728	365	684	18	0.403125	0	1	330	8	0.390909090909091	0	[2055 - 1] (REVERSE SENSE)
s62Contig2582_22	685	Nemve117242	294	7	1	1e-53,	526	0.428015564202335	430	684	2	0.431372549019608	0	1	257	0	0.428015564202335	0	[2055 - 1] (REVERSE SENSE)
s62Contig2582_22	685	Nemve230104	378	8	1	3e-53,	524	0.387573964497041	363	685	15	0.405572755417957	0	5	333	9	0.398176291793313	0	[2055 - 1] (REVERSE SENSE)
s62Contig2582_22	685	Nemve81491	390	9	1	2e-52,	516	0.371830985915493	362	684	32	0.408668730650155	0	1	346	9	0.38150289017341	0	[2055 - 1] (REVERSE SENSE)
s62Contig2582_22	685	Nemve233887	672	10	1	2e-51,	508	0.362017804154303	363	685	14	0.377708978328173	0	12	339	9	0.371951219512195	0	[2055 - 1] (REVERSE SENSE)
s62Contig2582_22	685	Nemve208913	383	11	1	2e-51,	508	0.37910447761194	363	685	12	0.393188854489164	0	6	337	3	0.382530120481928	0	[2055 - 1] (REVERSE SENSE)
s62Contig2582_22	685	Nemve168976	1299	12	1	2e-49,	491	0.355932203389831	363	684	32	0.391304347826087	0	5	352	6	0.362068965517241	0	[2055 - 1] (REVERSE SENSE)
s62Contig2582_22	685	Nemve166826	734	13	1	3e-49,	489	0.383275261324042	406	685	7	0.392857142857143	0	36	320	2	0.385964912280702	0	[2055 - 1] (REVERSE SENSE)
s62Contig2582_22	685	Nemve192682	569	14	1	2e-48,	481	0.348066298342541	363	685	39	0.390092879256966	0	4	358	7	0.354929577464789	0	[2055 - 1] (REVERSE SENSE)
s62Contig2582_22	685	Nemve160820	646	15	1	7e-48,	477	0.39297124600639	362	660	14	0.411371237458194	0	10	316	6	0.400651465798046	0	[2055 - 1] (REVERSE SENSE)
s62Contig2582_22	685	Nemve194682	577	16	1	2e-47,	474	0.36085626911315	363	684	5	0.366459627329193	0	5	316	15	0.378205128205128	0	[2055 - 1] (REVERSE SENSE)
s62Contig2582_22	685	Nemve232941	580	17	1	1e-46,	466	0.345345345345345	363	684	11	0.357142857142857	0	17	346	3	0.348484848484849	0	[2055 - 1] (REVERSE SENSE)
s62Contig2582_22	685	Nemve94578	389	18	1	1e-46,	466	0.342105263157895	368	684	25	0.369085173501577	0	3	341	3	0.345132743362832	0	[2055 - 1] (REVERSE SENSE)
s62Contig2582_22	685	Nemve217410	470	19	1	2e-46,	466	0.352941176470588	359	683	15	0.369230769230769	0	2	340	1	0.353982300884956	0	[2055 - 1] (REVERSE SENSE)
s62Contig2582_22	685	Nemve128732	323	20	1	6e-46,	461	0.38255033557047	411	685	23	0.414545454545455	0	19	310	6	0.39041095890411	0	[2055 - 1] (REVERSE SENSE)
s62Contig2582_22	685	Nemve30871	531	21	1	2e-45,	457	0.357366771159875	399	685	32	0.397212543554007	0	1	316	3	0.360759493670886	0	[2055 - 1] (REVERSE SENSE)
s62Contig2582_22	685	Nemve79512	359	22	1	2e-45,	455	0.363013698630137	404	685	10	0.375886524822695	0	41	322	10	0.375886524822695	0	[2055 - 1] (REVERSE SENSE)
s62Contig2582_22	685	Nemve94108	736	23	1	4e-45,	454	0.390243902439024	410	684	12	0.407272727272727	0	55	340	1	0.391608391608392	0	[2055 - 1] (REVERSE SENSE)
s62Contig2582_22	685	Nemve30037	1657	24	1	2e-44,	448	0.329577464788732	362	685	31	0.361111111111111	0	2	348	8	0.337175792507205	0	[2055 - 1] (REVERSE SENSE)
s62Contig2582_22	685	Nemve245960	983	25	1	1e-42,	433	0.331444759206799	362	684	30	0.362229102167183	0	5	354	3	0.334285714285714	0	[2055 - 1] (REVERSE SENSE)
s62Contig2582_22	685	Nemve234547	772	26	1	6e-42,	426	0.364942528735632	361	685	23	0.390769230769231	0	5	341	11	0.376854599406528	0	[2055 - 1] (REVERSE SENSE)
s62Contig2582_22	685	Nemve60838	294	27	1	9e-42,	424	0.347368421052632	438	684	38	0.40080971659919	0	1	284	1	0.348591549295775	0	[2055 - 1] (REVERSE SENSE)
s62Contig2582_22	685	Nemve100691	837	28	1	2e-41,	422	0.368421052631579	420	684	20	0.39622641509434	0	79	360	3	0.372340425531915	0	[2055 - 1] (REVERSE SENSE)
s62Contig2582_22	685	Nemve89335	298	29	1	2e-40,	412	0.373665480427046	406	666	20	0.402298850574713	0	19	296	3	0.377697841726619	0	[2055 - 1] (REVERSE SENSE)
s62Contig2582_22	685	Nemve167011	697	30	1	3e-40,	411	0.321212121212121	362	685	6	0.327160493827161	0	8	311	26	0.348684210526316	0	[2055 - 1] (REVERSE SENSE)
s62Contig2582_22	685	Nemve138097	334	31	1	4e-38,	393	0.327272727272727	363	682	10	0.3375	0	14	334	9	0.336448598130841	0	[2055 - 1] (REVERSE SENSE)
s62Contig2582_22	685	Nemve176484	673	32	1	3e-37,	385	0.375912408759124	428	684	17	0.400778210116732	0	46	314	5	0.382899628252788	0	[2055 - 1] (REVERSE SENSE)
s62Contig2582_22	685	Nemve97853	369	33	1	4e-36,	376	0.30791788856305	362	684	18	0.325077399380805	0	5	338	7	0.31437125748503	0	[2055 - 1] (REVERSE SENSE)
s62Contig2582_22	685	Nemve50292	296	34	1	4e-36,	376	0.370629370629371	406	683	8	0.381294964028777	0	1	279	7	0.379928315412186	0	[2055 - 1] (REVERSE SENSE)
s62Contig2582_22	685	Nemve85870	291	35	1	7e-36,	374	0.343971631205674	404	683	2	0.346428571428571	0	5	276	10	0.356617647058824	0	[2055 - 1] (REVERSE SENSE)
s62Contig2582_22	685	Nemve87917	740	36	1	6e-34,	357	0.337243401759531	363	684	19	0.357142857142857	0	212	547	5	0.342261904761905	0	[2055 - 1] (REVERSE SENSE)
s62Contig2582_22	685	Nemve9183	222	37	1	7e-34,	356	0.391304347826087	408	656	4	0.397590361445783	0	1	222	31	0.445945945945946	0	[2055 - 1] (REVERSE SENSE)
s62Contig2584_7	905	Nemve157985	932	1	1	0.0,	1701	0.391774891774892	1	905	19	0.4	0	20	932	11	0.396495071193866	0	[1 - 2715]
s62Contig2584_7	905	Nemve206544	448	2	1	7e-54,	530	0.361823361823362	25	368	7	0.369186046511628	0	49	392	7	0.369186046511628	0	[1 - 2715]
s62Contig2584_7	905	Nemve206544	448	2	2	3e-51,	507	0.308584686774942	450	873	7	0.313679245283019	0	13	427	16	0.320481927710843	0	[1 - 2715]
s62Contig2584_7	905	Nemve12130	394	3	1	7e-51,	504	0.31701030927835	443	828	2	0.318652849740933	0	1	379	9	0.324538258575198	0	[1 - 2715]
s62Contig2584_7	905	Nemve12130	394	3	2	9e-46,	460	0.327485380116959	37	376	2	0.329411764705882	0	55	387	9	0.336336336336336	0	[1 - 2715]
s62Contig2599_17	343	Nemve90343	676	1	1	2e-55,	539	0.402255639097744	30	295	0	0.402255639097744	0	2	258	9	0.416342412451362	0	[1672 - 644] (REVERSE SENSE)
s62Contig2599_17	343	Nemve79897	285	2	1	5e-55,	536	0.420849420849421	38	296	0	0.420849420849421	0	12	262	8	0.434262948207171	0	[1672 - 644] (REVERSE SENSE)
s62Contig2599_17	343	Nemve33670	264	3	1	3e-54,	529	0.404494382022472	32	298	0	0.404494382022472	0	4	260	10	0.420233463035019	0	[1672 - 644] (REVERSE SENSE)
s62Contig2599_17	343	Nemve79942	276	4	1	6e-54,	526	0.422053231939163	38	300	0	0.422053231939163	0	10	263	9	0.437007874015748	0	[1672 - 644] (REVERSE SENSE)
s62Contig2599_17	343	Nemve117779	268	5	1	3e-52,	511	0.400763358778626	29	290	0	0.400763358778626	0	3	257	7	0.411764705882353	0	[1672 - 644] (REVERSE SENSE)
s62Contig2599_17	343	Nemve121980	626	6	1	6e-50,	492	0.409961685823755	35	295	0	0.409961685823755	0	20	269	11	0.428	0	[1672 - 644] (REVERSE SENSE)
s62Contig2599_17	343	Nemve42155	203	7	1	4e-40,	407	0.411214953271028	41	253	1	0.413145539906103	0	1	202	12	0.435643564356436	0	[1672 - 644] (REVERSE SENSE)
s62Contig2599_17	343	Nemve116843	286	8	1	4e-39,	398	0.337037037037037	30	295	4	0.342105263157895	0	7	271	5	0.343396226415094	0	[1672 - 644] (REVERSE SENSE)
s62Contig2599_17	343	Nemve125185	289	9	1	3e-38,	391	0.33976833976834	31	284	5	0.346456692913386	0	20	270	8	0.350597609561753	0	[1672 - 644] (REVERSE SENSE)
s62Contig2599_17	343	Nemve36187	164	10	1	4e-36,	373	0.454545454545455	145	296	2	0.460526315789474	0	3	156	0	0.454545454545455	0	[1672 - 644] (REVERSE SENSE)
s62Contig2609_1	91	Nemve71320	304	1	1	1e-42,	421	0.879120879120879	1	91	0	0.879120879120879	0	90	180	0	0.879120879120879	0	[2 - 274]
s62Contig2626_2	403	Nemve170348	580	1	1	8e-54,	526	0.346330275229358	1	403	33	0.37468982630273	0	91	494	32	0.373762376237624	0	[3 - 1211]
s62Contig2628_4	121	Nemve237519	406	1	1	1e-48,	473	0.703125	1	121	7	0.743801652892562	0	202	329	0	0.703125	0	[365 - 3] (REVERSE SENSE)
s62Contig2628_4	121	Nemve131966	94	2	1	5e-37,	373	0.786516853932584	7	95	0	0.786516853932584	0	2	90	0	0.786516853932584	0	[365 - 3] (REVERSE SENSE)
s62Contig2636_6	173	Nemve110149	240	1	1	2e-41,	415	0.418604651162791	1	172	0	0.418604651162791	0	65	233	3	0.42603550295858	0	[521 - 3] (REVERSE SENSE)
s62Contig2638_3	173	Nemve131745	1506	1	1	1e-44,	442	0.488505747126437	1	172	2	0.494186046511628	0	758	929	2	0.494186046511628	0	[521 - 3] (REVERSE SENSE)
s62Contig2645_11	523	Nemve169128	205	1	1	1e-103,	952	0.870646766169154	1	200	1	0.875	0	1	201	0	0.870646766169154	0	[2355 - 787] (REVERSE SENSE)
s62Contig2645_11	523	Nemve113783	82	2	1	1e-38,	397	0.922077922077922	447	523	0	0.922077922077922	0	6	82	0	0.922077922077922	0	[2355 - 787] (REVERSE SENSE)
s62Contig2651_8	301	Nemve209434	295	1	1	3e-40,	408	0.352459016393443	57	287	13	0.372294372294372	0	59	294	8	0.364406779661017	0	[1058 - 156] (REVERSE SENSE)
s62Contig2651_8	301	Nemve93663	258	2	1	3e-38,	390	0.365546218487395	58	284	11	0.383259911894273	0	16	252	1	0.367088607594937	0	[1058 - 156] (REVERSE SENSE)
s62Contig2651_8	301	Nemve79982	273	3	1	6e-35,	362	0.322033898305085	60	288	7	0.331877729257642	0	37	268	4	0.327586206896552	0	[1058 - 156] (REVERSE SENSE)
s62Contig2659_7	615	Nemve91949	357	1	1	5e-46,	460	0.337423312883436	152	440	37	0.380622837370242	0	34	347	12	0.35031847133758	0	[3 - 1847]
s62Contig2659_7	615	Nemve106419	450	2	1	3e-40,	411	0.34	152	440	11	0.352941176470588	0	148	431	16	0.359154929577465	0	[3 - 1847]
s62Contig2659_7	615	Nemve237148	345	3	1	4e-38,	393	0.325581395348837	155	447	8	0.334470989761092	0	56	344	12	0.339100346020761	0	[3 - 1847]
s62Contig2659_7	615	Nemve229025	323	4	1	2e-35,	369	0.324324324324324	152	439	8	0.333333333333333	0	38	317	16	0.342857142857143	0	[3 - 1847]
s62Contig2659_7	615	Nemve82599	924	5	1	3e-34,	359	0.318021201413428	158	433	7	0.326086956521739	0	23	289	16	0.337078651685393	0	[3 - 1847]
s62Contig2659_7	615	Nemve241948	324	6	1	5e-33,	348	0.317518248175182	162	433	2	0.319852941176471	0	29	284	18	0.33984375	0	[3 - 1847]
s62Contig2663_1	126	Nemve105828	417	1	1	1e-40,	406	0.65	10	126	3	0.666666666666667	0	59	178	0	0.65	0	[2 - 379]
s62Contig2670_7	553	Nemve234745	448	1	1	2e-66,	636	0.361904761904762	116	529	6	0.367149758454106	0	24	415	28	0.387755102040816	0	[3 - 1661]
s62Contig2670_7	553	Nemve172607	481	2	1	1e-58,	570	0.333333333333333	104	531	4	0.336448598130841	0	68	473	26	0.354679802955665	0	[3 - 1661]
s62Contig2692_1	207	Nemve215872	300	1	1	1e-56,	546	0.52132701421801	1	206	5	0.533980582524272	0	89	299	0	0.52132701421801	0	[2 - 622]
s62Contig2697_2	347	Nemve209762	420	1	1	6e-73,	690	0.503496503496504	1	286	0	0.503496503496504	0	138	369	54	0.620689655172414	0	[3 - 1043]
s62Contig2698_5	232	Nemve86759	366	1	1	3e-65,	621	0.650602409638554	66	231	0	0.650602409638554	0	1	166	0	0.650602409638554	0	[697 - 2] (REVERSE SENSE)
s62Contig2700_1	148	Nemve239644	1450	1	1	2e-32,	336	0.425675675675676	1	148	0	0.425675675675676	0	655	793	9	0.453237410071942	0	[2 - 445]
s62Contig2708_4	335	Nemve244885	319	1	1	1e-138,	1255	0.713836477987421	15	332	0	0.713836477987421	0	1	318	0	0.713836477987421	0	[300 - 1304]
s62Contig2708_4	335	Nemve185545	297	2	1	2e-74,	704	0.471380471380471	17	309	4	0.477815699658703	0	2	288	10	0.48780487804878	0	[300 - 1304]
s62Contig2708_4	335	Nemve177555	295	3	1	3e-68,	649	0.441471571906354	17	310	5	0.448979591836735	0	2	289	11	0.458333333333333	0	[300 - 1304]
s62Contig2708_4	335	Nemve228964	307	4	1	5e-65,	622	0.433447098976109	19	307	4	0.439446366782007	0	4	286	10	0.448763250883392	0	[300 - 1304]
s62Contig2708_4	335	Nemve104958	297	5	1	3e-57,	554	0.395973154362416	17	308	6	0.404109589041096	0	2	285	14	0.415492957746479	0	[300 - 1304]
s62Contig2708_4	335	Nemve237661	380	6	1	1e-56,	550	0.424342105263158	18	309	12	0.441780821917808	0	35	322	16	0.447916666666667	0	[300 - 1304]
s62Contig2708_4	335	Nemve84454	323	7	1	2e-54,	530	0.385135135135135	17	307	5	0.391752577319588	0	9	292	12	0.401408450704225	0	[300 - 1304]
s62Contig2708_4	335	Nemve25097	253	8	1	4e-54,	528	0.431372549019608	57	307	4	0.438247011952191	0	6	251	9	0.447154471544715	0	[300 - 1304]
s62Contig2708_4	335	Nemve236269	347	9	1	5e-54,	527	0.39527027027027	18	307	6	0.403448275862069	0	6	291	10	0.409090909090909	0	[300 - 1304]
s62Contig2708_4	335	Nemve241402	437	10	1	8e-52,	508	0.368098159509202	17	330	12	0.382165605095541	0	122	435	12	0.382165605095541	0	[300 - 1304]
s62Contig2708_4	335	Nemve228551	304	11	1	2e-50,	495	0.369281045751634	19	309	15	0.388316151202749	0	2	297	10	0.381756756756757	0	[300 - 1304]
s62Contig2708_4	335	Nemve130552	337	12	1	5e-50,	493	0.384868421052632	16	307	12	0.400684931506849	0	8	294	17	0.407665505226481	0	[300 - 1304]
s62Contig2708_4	335	Nemve246363	370	13	1	8e-50,	491	0.376996805111821	9	307	14	0.394648829431438	0	11	313	10	0.389438943894389	0	[300 - 1304]
s62Contig2708_4	335	Nemve105784	516	14	1	3e-47,	468	0.354037267080745	1	309	13	0.368932038834951	0	136	441	16	0.372549019607843	0	[300 - 1304]
s62Contig2708_4	335	Nemve122840	340	15	1	2e-46,	461	0.344155844155844	17	309	15	0.361774744027304	0	2	290	19	0.366782006920415	0	[300 - 1304]
s62Contig2708_4	335	Nemve106787	391	16	1	7e-46,	457	0.337579617834395	18	321	10	0.348684210526316	0	22	329	6	0.344155844155844	0	[300 - 1304]
s62Contig2708_4	335	Nemve80454	321	17	1	1e-44,	446	0.353135313531353	17	312	7	0.361486486486487	0	2	293	11	0.366438356164384	0	[300 - 1304]
s62Contig2708_4	335	Nemve243879	315	18	1	2e-43,	436	0.369426751592357	15	316	12	0.384105960264901	0	9	313	9	0.380327868852459	0	[300 - 1304]
s62Contig2708_4	335	Nemve233772	428	19	1	1e-42,	428	0.374592833876221	15	309	12	0.389830508474576	0	35	332	9	0.385906040268456	0	[300 - 1304]
s62Contig2708_4	335	Nemve116697	347	20	1	1e-42,	428	0.349358974358974	15	316	10	0.360927152317881	0	17	318	10	0.360927152317881	0	[300 - 1304]
s62Contig2708_4	335	Nemve180219	375	21	1	2e-42,	426	0.345454545454545	12	330	11	0.357366771159875	0	17	338	8	0.354037267080745	0	[300 - 1304]
s62Contig2708_4	335	Nemve11543	396	22	1	1e-38,	394	0.332394366197183	21	309	66	0.408304498269896	0	23	364	13	0.345029239766082	0	[300 - 1304]
s62Contig2708_4	335	Nemve108108	288	23	1	5e-38,	389	0.318791946308725	18	310	5	0.324232081911263	0	1	287	11	0.331010452961672	0	[300 - 1304]
s62Contig2708_4	335	Nemve92175	345	24	1	9e-38,	387	0.362595419847328	17	275	3	0.366795366795367	0	16	269	8	0.374015748031496	0	[300 - 1304]
s62Contig2708_4	335	Nemve91543	337	25	1	2e-37,	384	0.354098360655738	25	307	22	0.381625441696113	0	20	312	12	0.368600682593857	0	[300 - 1304]
s62Contig2708_4	335	Nemve190252	418	26	1	2e-37,	384	0.300632911392405	19	316	18	0.318791946308725	0	55	348	22	0.32312925170068	0	[300 - 1304]
s62Contig2708_4	335	Nemve147788	281	27	1	3e-34,	356	0.329787234042553	43	309	15	0.348314606741573	0	1	268	14	0.347014925373134	0	[300 - 1304]
s62Contig2708_4	335	Nemve3585	189	28	1	4e-33,	347	0.400990099009901	17	216	2	0.405	0	2	189	14	0.430851063829787	0	[300 - 1304]
s62Contig2720_2	98	Nemve118073	1940	1	1	8e-33,	337	0.612244897959184	1	98	0	0.612244897959184	0	51	148	0	0.612244897959184	0	[295 - 2] (REVERSE SENSE)
s62Contig2720_2	98	Nemve93924	521	2	1	9e-33,	336	0.619565217391304	8	98	1	0.626373626373626	0	59	150	0	0.619565217391304	0	[295 - 2] (REVERSE SENSE)
s62Contig2721_3	471	Nemve40031	1228	1	1	0.0,	1787	0.70253164556962	1	471	3	0.707006369426752	0	292	762	3	0.707006369426752	0	[1 - 1413]
s62Contig2721_3	471	Nemve223231	357	2	1	4e-42,	426	0.669491525423729	248	363	2	0.681034482758621	0	158	275	0	0.669491525423729	0	[1 - 1413]
s62Contig2724_2	115	Nemve242938	390	1	1	3e-33,	341	0.495652173913044	1	115	0	0.495652173913044	0	275	389	0	0.495652173913044	0	[3 - 347]
s62Contig2725_7	265	Nemve240569	1782	1	1	3e-39,	398	0.424107142857143	42	265	0	0.424107142857143	0	947	1166	4	0.431818181818182	0	[797 - 3] (REVERSE SENSE)
s62Contig2725_7	265	Nemve240569	1782	1	2	8e-36,	369	0.39662447257384	45	265	16	0.425339366515837	0	1027	1260	3	0.401709401709402	0	[797 - 3] (REVERSE SENSE)
s62Contig2725_7	265	Nemve31209	629	2	1	8e-35,	360	0.400881057268722	45	265	6	0.411764705882353	0	1	224	3	0.40625	0	[797 - 3] (REVERSE SENSE)
s62Contig2725_7	265	Nemve31209	629	2	2	5e-33,	344	0.399122807017544	43	265	5	0.408071748878924	0	41	264	4	0.40625	0	[797 - 3] (REVERSE SENSE)
s62Contig2725_7	265	Nemve178890	635	3	1	2e-34,	358	0.51063829787234	125	265	0	0.51063829787234	0	2	142	0	0.51063829787234	0	[797 - 3] (REVERSE SENSE)
s62Contig2725_7	265	Nemve177505	770	4	1	3e-31,	329	0.358565737051793	24	265	9	0.371900826446281	0	16	262	4	0.364372469635628	0	[797 - 3] (REVERSE SENSE)
s62Contig2725_7	265	Nemve241327	355	5	1	9e-31,	325	0.352713178294574	23	265	15	0.374485596707819	0	7	261	3	0.356862745098039	0	[797 - 3] (REVERSE SENSE)
s62Contig2728_2	160	Nemve176002	160	1	1	6e-53,	513	0.628378378378378	10	157	0	0.628378378378378	0	10	154	3	0.641379310344828	0	[90 - 569]
s62Contig2751_8	214	Nemve89359	675	1	1	2e-68,	650	0.518867924528302	2	213	0	0.518867924528302	0	66	277	0	0.518867924528302	0	[644 - 3] (REVERSE SENSE)
s62Contig2758_4	111	Nemve83640	126	1	1	4e-45,	443	0.965909090909091	24	111	0	0.965909090909091	0	23	110	0	0.965909090909091	0	[333 - 1] (REVERSE SENSE)
s62Contig2758_4	111	Nemve219655	125	2	1	2e-44,	438	0.954545454545455	24	111	0	0.954545454545455	0	23	110	0	0.954545454545455	0	[333 - 1] (REVERSE SENSE)
s62Contig2758_4	111	Nemve225433	254	3	1	2e-44,	436	0.965909090909091	24	111	0	0.965909090909091	0	23	110	0	0.965909090909091	0	[333 - 1] (REVERSE SENSE)
s62Contig2758_4	111	Nemve177240	140	4	1	4e-44,	434	0.931818181818182	24	111	0	0.931818181818182	0	23	110	0	0.931818181818182	0	[333 - 1] (REVERSE SENSE)
s62Contig2758_4	111	Nemve231574	125	5	1	5e-44,	433	0.965909090909091	24	111	0	0.965909090909091	0	23	110	0	0.965909090909091	0	[333 - 1] (REVERSE SENSE)
s62Contig2758_4	111	Nemve231565	125	6	1	5e-44,	433	0.965909090909091	24	111	0	0.965909090909091	0	23	110	0	0.965909090909091	0	[333 - 1] (REVERSE SENSE)
s62Contig2758_4	111	Nemve231532	125	7	1	5e-44,	433	0.965909090909091	24	111	0	0.965909090909091	0	23	110	0	0.965909090909091	0	[333 - 1] (REVERSE SENSE)
s62Contig2758_4	111	Nemve230010	125	8	1	5e-44,	433	0.965909090909091	24	111	0	0.965909090909091	0	23	110	0	0.965909090909091	0	[333 - 1] (REVERSE SENSE)
s62Contig2758_4	111	Nemve225386	125	9	1	5e-44,	433	0.965909090909091	24	111	0	0.965909090909091	0	23	110	0	0.965909090909091	0	[333 - 1] (REVERSE SENSE)
s62Contig2758_4	111	Nemve224575	125	10	1	5e-44,	433	0.965909090909091	24	111	0	0.965909090909091	0	23	110	0	0.965909090909091	0	[333 - 1] (REVERSE SENSE)
s62Contig2758_4	111	Nemve223737	125	11	1	5e-44,	433	0.965909090909091	24	111	0	0.965909090909091	0	23	110	0	0.965909090909091	0	[333 - 1] (REVERSE SENSE)
s62Contig2758_4	111	Nemve196022	125	12	1	5e-44,	433	0.965909090909091	24	111	0	0.965909090909091	0	23	110	0	0.965909090909091	0	[333 - 1] (REVERSE SENSE)
s62Contig2758_4	111	Nemve176747	125	13	1	5e-44,	433	0.965909090909091	24	111	0	0.965909090909091	0	23	110	0	0.965909090909091	0	[333 - 1] (REVERSE SENSE)
s62Contig2758_4	111	Nemve176704	125	14	1	5e-44,	433	0.965909090909091	24	111	0	0.965909090909091	0	23	110	0	0.965909090909091	0	[333 - 1] (REVERSE SENSE)
s62Contig2758_4	111	Nemve225407	125	15	1	5e-44,	433	0.965909090909091	24	111	0	0.965909090909091	0	23	110	0	0.965909090909091	0	[333 - 1] (REVERSE SENSE)
s62Contig2758_4	111	Nemve237683	125	16	1	7e-44,	432	0.954545454545455	24	111	0	0.954545454545455	0	23	110	0	0.954545454545455	0	[333 - 1] (REVERSE SENSE)
s62Contig2758_4	111	Nemve230611	125	17	1	7e-44,	432	0.943181818181818	24	111	0	0.943181818181818	0	23	110	0	0.943181818181818	0	[333 - 1] (REVERSE SENSE)
s62Contig2758_4	111	Nemve47042	116	18	1	8e-44,	432	0.965909090909091	24	111	0	0.965909090909091	0	16	103	0	0.965909090909091	0	[333 - 1] (REVERSE SENSE)
s62Contig2758_4	111	Nemve225178	126	19	1	9e-44,	431	0.954545454545455	24	111	0	0.954545454545455	0	23	110	0	0.954545454545455	0	[333 - 1] (REVERSE SENSE)
s62Contig2758_4	111	Nemve83910	126	20	1	9e-44,	431	0.954545454545455	24	111	0	0.954545454545455	0	23	110	0	0.954545454545455	0	[333 - 1] (REVERSE SENSE)
s62Contig2758_4	111	Nemve83819	126	21	1	9e-44,	431	0.954545454545455	24	111	0	0.954545454545455	0	23	110	0	0.954545454545455	0	[333 - 1] (REVERSE SENSE)
s62Contig2758_4	111	Nemve83731	126	22	1	9e-44,	431	0.954545454545455	24	111	0	0.954545454545455	0	23	110	0	0.954545454545455	0	[333 - 1] (REVERSE SENSE)
s62Contig2758_4	111	Nemve83730	126	23	1	9e-44,	431	0.954545454545455	24	111	0	0.954545454545455	0	23	110	0	0.954545454545455	0	[333 - 1] (REVERSE SENSE)
s62Contig2758_4	111	Nemve83638	126	24	1	9e-44,	431	0.954545454545455	24	111	0	0.954545454545455	0	23	110	0	0.954545454545455	0	[333 - 1] (REVERSE SENSE)
s62Contig2758_4	111	Nemve6652	116	25	1	9e-44,	431	0.965909090909091	24	111	0	0.965909090909091	0	16	103	0	0.965909090909091	0	[333 - 1] (REVERSE SENSE)
s62Contig2758_4	111	Nemve150398	126	26	1	1e-43,	430	0.954545454545455	24	111	0	0.954545454545455	0	23	110	0	0.954545454545455	0	[333 - 1] (REVERSE SENSE)
s62Contig2758_4	111	Nemve228531	125	27	1	3e-43,	426	0.920454545454545	24	111	0	0.920454545454545	0	23	110	0	0.920454545454545	0	[333 - 1] (REVERSE SENSE)
s62Contig2758_4	111	Nemve224843	116	28	1	7e-43,	424	0.954545454545455	24	111	0	0.954545454545455	0	14	101	0	0.954545454545455	0	[333 - 1] (REVERSE SENSE)
s62Contig2758_4	111	Nemve148947	103	29	1	8e-43,	423	0.954022988505747	25	111	0	0.954022988505747	0	1	87	0	0.954022988505747	0	[333 - 1] (REVERSE SENSE)
s62Contig2758_4	111	Nemve224504	108	30	1	2e-42,	419	0.942528735632184	25	111	0	0.942528735632184	0	6	92	0	0.942528735632184	0	[333 - 1] (REVERSE SENSE)
s62Contig2758_4	111	Nemve213586	100	31	1	6e-39,	390	0.962962962962963	31	111	0	0.962962962962963	0	5	85	0	0.962962962962963	0	[333 - 1] (REVERSE SENSE)
s62Contig2758_4	111	Nemve225293	180	32	1	4e-36,	365	0.972602739726027	24	96	0	0.972602739726027	0	23	95	0	0.972602739726027	0	[333 - 1] (REVERSE SENSE)
s62Contig2758_4	111	Nemve19891	88	33	1	8e-36,	363	0.972602739726027	24	96	0	0.972602739726027	0	16	88	0	0.972602739726027	0	[333 - 1] (REVERSE SENSE)
s62Contig2758_4	111	Nemve201589	351	34	1	2e-34,	352	0.772727272727273	24	111	0	0.772727272727273	0	23	110	0	0.772727272727273	0	[333 - 1] (REVERSE SENSE)
s62Contig2758_4	111	Nemve153614	74	35	1	2e-34,	350	0.959459459459459	30	103	0	0.959459459459459	0	1	74	0	0.959459459459459	0	[333 - 1] (REVERSE SENSE)
s62Contig2758_4	111	Nemve8499	91	36	1	5e-34,	347	0.985507246376812	24	92	0	0.985507246376812	0	23	91	0	0.985507246376812	0	[333 - 1] (REVERSE SENSE)
s62Contig2758_4	111	Nemve49725	69	37	1	4e-32,	331	0.971014492753623	38	106	0	0.971014492753623	0	1	69	0	0.971014492753623	0	[333 - 1] (REVERSE SENSE)
s62Contig2760_12	429	Nemve95177	180	1	1	6e-72,	682	0.709497206703911	249	426	1	0.713483146067416	0	1	176	3	0.721590909090909	0	[2195 - 909] (REVERSE SENSE)
s62Contig2760_12	429	Nemve116463	164	2	1	1e-49,	491	0.583333333333333	270	424	1	0.587096774193548	0	1	156	0	0.583333333333333	0	[2195 - 909] (REVERSE SENSE)
s62Contig2760_12	429	Nemve37793	150	3	1	1e-48,	482	0.590604026845638	270	416	2	0.598639455782313	0	2	150	0	0.590604026845638	0	[2195 - 909] (REVERSE SENSE)
s62Contig2760_12	429	Nemve121215	255	4	1	4e-42,	426	0.519736842105263	271	421	1	0.52317880794702	0	39	189	1	0.52317880794702	0	[2195 - 909] (REVERSE SENSE)
s62Contig2760_12	429	Nemve25267	182	5	1	2e-40,	411	0.465909090909091	254	416	13	0.503067484662577	0	2	176	1	0.468571428571429	0	[2195 - 909] (REVERSE SENSE)
s62Contig2760_12	429	Nemve121204	179	6	1	2e-39,	403	0.510204081632653	275	420	1	0.513698630136986	0	29	174	1	0.513698630136986	0	[2195 - 909] (REVERSE SENSE)
s62Contig2760_12	429	Nemve121294	155	7	1	2e-39,	402	0.528571428571429	279	417	1	0.532374100719424	0	1	140	0	0.528571428571429	0	[2195 - 909] (REVERSE SENSE)
s62Contig2760_12	429	Nemve108729	176	8	1	2e-38,	394	0.456140350877193	256	417	9	0.481481481481481	0	7	173	4	0.467065868263473	0	[2195 - 909] (REVERSE SENSE)
s62Contig2773_6	171	Nemve128248	360	1	1	2e-34,	355	0.463414634146341	1	158	6	0.481012658227848	0	75	238	0	0.463414634146341	0	[515 - 3] (REVERSE SENSE)
s62Contig2774_1	150	Nemve159560	451	1	1	8e-47,	460	0.556291390728477	1	150	1	0.56	0	76	226	0	0.556291390728477	0	[3 - 452]
s62Contig2774_1	150	Nemve93768	459	2	1	1e-43,	432	0.509933774834437	1	150	1	0.513333333333333	0	83	233	0	0.509933774834437	0	[3 - 452]
s62Contig2774_1	150	Nemve84339	461	3	1	2e-42,	423	0.5	1	150	2	0.506666666666667	0	85	236	0	0.5	0	[3 - 452]
s62Contig2774_1	150	Nemve96533	463	4	1	2e-41,	413	0.464516129032258	1	150	5	0.48	0	85	239	0	0.464516129032258	0	[3 - 452]
s62Contig2774_1	150	Nemve164996	594	5	1	4e-40,	402	0.52	1	150	0	0.52	0	220	368	1	0.523489932885906	0	[3 - 452]
s62Contig2774_1	150	Nemve108244	467	6	1	2e-35,	363	0.441558441558442	1	150	4	0.453333333333333	0	88	241	0	0.441558441558442	0	[3 - 452]
s62Contig2774_1	150	Nemve247082	805	7	1	4e-32,	333	0.423841059602649	4	150	4	0.435374149659864	0	441	591	0	0.423841059602649	0	[3 - 452]
s62Contig2774_1	150	Nemve132277	458	8	1	7e-32,	331	0.421052631578947	2	150	3	0.429530201342282	0	85	235	1	0.423841059602649	0	[3 - 452]
s62Contig2781_12	440	Nemve169217	805	1	1	0.0,	1819	0.815909090909091	1	440	0	0.815909090909091	0	18	452	5	0.825287356321839	0	[1320 - 1] (REVERSE SENSE)
s62Contig2784_4	697	Nemve102109	333	1	1	1e-127,	1164	0.631736526946108	2	335	0	0.631736526946108	0	1	333	1	0.633633633633634	0	[1 - 2091]
s62Contig2784_4	697	Nemve21775	466	2	1	1e-55,	545	0.384105960264901	60	339	22	0.414285714285714	0	59	353	7	0.393220338983051	0	[1 - 2091]
s62Contig2784_4	697	Nemve92568	507	3	1	4e-55,	539	0.367088607594937	54	354	15	0.385382059800664	0	51	364	2	0.369426751592357	0	[1 - 2091]
s62Contig2784_4	697	Nemve11348	480	4	1	2e-52,	516	0.383838383838384	51	335	12	0.4	0	76	369	3	0.387755102040816	0	[1 - 2091]
s62Contig2784_4	697	Nemve243308	358	5	1	3e-47,	471	0.361842105263158	62	334	31	0.402930402930403	0	81	354	30	0.401459854014599	0	[1 - 2091]
s62Contig2784_4	697	Nemve126074	438	6	1	6e-47,	469	0.346153846153846	60	358	13	0.361204013377926	0	52	354	9	0.356435643564356	0	[1 - 2091]
s62Contig2784_4	697	Nemve91249	404	7	1	2e-43,	438	0.354037267080745	63	330	54	0.425373134328358	0	63	375	9	0.364217252396166	0	[1 - 2091]
s62Contig2785_33	1040	Nemve244400	661	1	1	2e-56,	552	0.294964028776978	386	910	31	0.312380952380952	0	90	626	19	0.305400372439479	0	[3120 - 1] (REVERSE SENSE)
s62Contig2785_33	1040	Nemve229919	654	2	1	2e-52,	518	0.313765182186235	383	847	29	0.333333333333333	0	61	535	19	0.326315789473684	0	[3120 - 1] (REVERSE SENSE)
s62Contig2785_33	1040	Nemve230515	328	3	1	1e-39,	407	0.363957597173145	636	910	8	0.374545454545455	0	22	289	15	0.384328358208955	0	[3120 - 1] (REVERSE SENSE)
s62Contig2785_33	1040	Nemve124231	705	4	1	3e-34,	362	0.321656050955414	609	910	12	0.334437086092715	0	359	650	22	0.345890410958904	0	[3120 - 1] (REVERSE SENSE)
s62Contig2785_33	1040	Nemve111564	749	5	1	1e-32,	348	0.325342465753425	627	902	16	0.344202898550725	0	11	292	10	0.336879432624113	0	[3120 - 1] (REVERSE SENSE)
s62Contig2785_33	1040	Nemve115630	410	6	1	2e-32,	345	0.306122448979592	635	912	16	0.323741007194245	0	77	350	20	0.328467153284672	0	[3120 - 1] (REVERSE SENSE)
s62Contig2785_33	1040	Nemve135493	589	7	1	6e-32,	342	0.319727891156463	628	910	11	0.332155477031802	0	5	283	15	0.336917562724014	0	[3120 - 1] (REVERSE SENSE)
s62Contig2785_33	1040	Nemve98367	940	8	1	8e-31,	332	0.324324324324324	627	910	12	0.338028169014085	0	607	888	14	0.340425531914894	0	[3120 - 1] (REVERSE SENSE)
s62Contig2791_3	96	Nemve137747	901	1	1	2e-31,	326	0.79746835443038	1	79	0	0.79746835443038	0	713	791	0	0.79746835443038	0	[1 - 288]
s62Contig2798_5	291	Nemve110232	357	1	1	8e-76,	714	0.706806282722513	62	251	1	0.710526315789474	0	7	192	5	0.725806451612903	0	[875 - 3] (REVERSE SENSE)
s62Contig2799_10	281	Nemve240003	758	1	1	4e-52,	510	0.545	82	279	2	0.55050505050505	0	558	756	1	0.547738693467337	0	[1340 - 498] (REVERSE SENSE)
s62Contig2811_3	149	Nemve238290	1171	1	1	1e-48,	476	0.728682170542636	1	129	0	0.728682170542636	0	540	667	1	0.734375	0	[2 - 448]
s62Contig2835_3	412	Nemve162648	423	1	1	0.0,	1788	0.794188861985472	1	412	1	0.796116504854369	0	11	423	0	0.794188861985472	0	[3 - 1238]
s62Contig2835_3	412	Nemve102934	429	2	1	4e-92,	856	0.411347517730496	2	411	13	0.424390243902439	0	11	429	4	0.41527446300716	0	[3 - 1238]
s62Contig2835_3	412	Nemve130881	432	3	1	3e-58,	565	0.320185614849188	2	402	30	0.344139650872818	0	11	432	9	0.327014218009479	0	[3 - 1238]
s62Contig2835_3	412	Nemve190793	421	4	1	1e-50,	498	0.279445727482679	3	411	24	0.295843520782396	0	12	421	23	0.295121951219512	0	[3 - 1238]
s62Contig2836_4	172	Nemve102182	268	1	1	3e-59,	567	0.596491228070175	2	172	0	0.596491228070175	0	40	210	0	0.596491228070175	0	[517 - 2] (REVERSE SENSE)
s62Contig2836_4	172	Nemve201904	456	2	1	8e-53,	513	0.534883720930233	1	172	0	0.534883720930233	0	188	358	1	0.538011695906433	0	[517 - 2] (REVERSE SENSE)
s62Contig2836_4	172	Nemve83698	221	3	1	4e-37,	377	0.503355704697987	21	169	0	0.503355704697987	0	1	146	3	0.513698630136986	0	[517 - 2] (REVERSE SENSE)
s62Contig2836_4	172	Nemve70257	404	4	1	6e-36,	367	0.424418604651163	1	172	0	0.424418604651163	0	181	342	10	0.450617283950617	0	[517 - 2] (REVERSE SENSE)
s62Contig2841_5	311	Nemve202453	930	1	1	5e-65,	622	0.420886075949367	2	311	6	0.429032258064516	0	67	369	13	0.438943894389439	0	[935 - 3] (REVERSE SENSE)
s62Contig2843_10	254	Nemve220148	419	1	1	4e-71,	673	0.486988847583643	1	253	16	0.517786561264822	0	154	418	4	0.494339622641509	0	[935 - 174] (REVERSE SENSE)
s62Contig2843_10	254	Nemve242789	247	2	1	2e-34,	356	0.507462686567164	1	131	3	0.519083969465649	0	114	247	0	0.507462686567164	0	[935 - 174] (REVERSE SENSE)
s62Contig2844_7	225	Nemve131270	210	1	1	3e-91,	846	0.721153846153846	15	222	0	0.721153846153846	0	1	207	1	0.72463768115942	0	[2506 - 3180]
s62Contig2845_1	202	Nemve204022	475	1	1	1e-48,	477	0.485875706214689	2	178	0	0.485875706214689	0	279	453	2	0.491428571428571	0	[1 - 606]
s62Contig2853_12	443	Nemve191325	499	1	1	1e-34,	361	0.278350515463918	62	432	17	0.291105121293801	0	98	474	11	0.286472148541114	0	[1359 - 31] (REVERSE SENSE)
s62Contig2853_12	443	Nemve174480	451	2	1	2e-34,	359	0.27807486631016	62	430	5	0.281842818428184	0	65	433	5	0.281842818428184	0	[1359 - 31] (REVERSE SENSE)
s62Contig2853_12	443	Nemve204860	469	3	1	2e-33,	351	0.28428927680798	62	433	29	0.306451612903226	0	67	454	13	0.293814432989691	0	[1359 - 31] (REVERSE SENSE)
s62Contig2857_10	342	Nemve164107	340	1	1	1e-110,	1014	0.569659442724458	20	342	0	0.569659442724458	0	5	327	0	0.569659442724458	0	[1026 - 1] (REVERSE SENSE)
s62Contig2862_5	808	Nemve158435	821	1	1	0.0,	2492	0.599009900990099	1	808	0	0.599009900990099	0	36	821	22	0.615776081424936	0	[3 - 2426]
s62Contig2864_5	521	Nemve125319	724	1	1	0.0,	1753	0.657692307692308	1	503	17	0.679920477137177	0	205	724	0	0.657692307692308	0	[3 - 1565]
s62Contig2864_5	521	Nemve13221	317	2	1	7e-75,	709	0.788235294117647	334	503	0	0.788235294117647	0	148	317	0	0.788235294117647	0	[3 - 1565]
s62Contig2864_5	521	Nemve13221	317	2	2	1e-38,	396	0.823529411764706	155	239	0	0.823529411764706	0	1	85	0	0.823529411764706	0	[3 - 1565]
s62Contig2868_1	156	Nemve100515	1729	1	1	2e-58,	560	0.762820512820513	1	156	0	0.762820512820513	0	1255	1408	2	0.772727272727273	0	[3 - 470]
s62Contig2883_1	160	Nemve96749	1529	1	1	6e-53,	513	0.65625	1	160	0	0.65625	0	285	444	0	0.65625	0	[3 - 482]
s62Contig2889_5	675	Nemve116212	1085	1	1	0.0,	1726	0.593862815884477	1	553	1	0.594936708860759	0	541	1085	9	0.603669724770642	0	[2 - 2026]
s62Contig2902_2	261	Nemve30871	531	1	1	8e-32,	334	0.411764705882353	1	207	14	0.439613526570048	0	178	398	0	0.411764705882353	0	[1 - 783]
s62Contig2905_3	298	Nemve98684	380	1	1	1e-96,	894	0.57516339869281	1	298	8	0.590604026845638	0	83	380	8	0.590604026845638	0	[2 - 895]
s62Contig2907_2	298	Nemve217835	355	1	1	1e-36,	376	0.431718061674009	97	298	25	0.485148514851485	0	9	219	16	0.464454976303318	0	[49 - 942]
s62Contig2916_1	83	Nemve194666	335	1	1	3e-39,	392	0.865853658536585	1	82	0	0.865853658536585	0	134	215	0	0.865853658536585	0	[3 - 251]
s62Contig2921_7	398	Nemve228848	869	1	1	1e-131,	1192	0.596977329974811	2	398	0	0.596977329974811	0	22	400	18	0.62532981530343	0	[1195 - 2] (REVERSE SENSE)
s62Contig2924_4	282	Nemve191879	290	1	1	7e-57,	550	0.490825688073394	62	271	8	0.509523809523809	0	15	231	1	0.493087557603687	0	[1 - 846]
s62Contig2935_9	355	Nemve245970	710	1	1	1e-72,	687	0.38728323699422	18	355	8	0.396449704142012	0	4	342	7	0.395280235988201	0	[1066 - 2] (REVERSE SENSE)
s62Contig2935_9	355	Nemve124231	705	2	1	3e-38,	391	0.330218068535826	20	316	24	0.356902356902357	0	2	300	22	0.354515050167224	0	[1066 - 2] (REVERSE SENSE)
s62Contig2936_1	231	Nemve213263	398	1	1	2e-58,	563	0.515695067264574	12	229	5	0.527522935779816	0	179	398	3	0.522727272727273	0	[2 - 694]
s62Contig2938_1	195	Nemve211211	317	1	1	9e-36,	366	0.630630630630631	85	195	0	0.630630630630631	0	1	111	0	0.630630630630631	0	[2 - 586]
s62Contig2944_2	421	Nemve244239	272	1	1	1e-67,	646	0.633165829145729	1	196	3	0.642857142857143	0	54	251	1	0.636363636363636	0	[3 - 1265]
s62Contig2946_2	217	Nemve124800	370	1	1	1e-68,	650	0.557077625570776	2	216	4	0.567441860465116	0	26	237	7	0.575471698113208	0	[1 - 651]
s62Contig2965_15	511	Nemve128230	429	1	1	3e-45,	453	0.344936708860759	83	388	10	0.356209150326797	0	64	359	20	0.368243243243243	0	[1574 - 42] (REVERSE SENSE)
s62Contig2969_6	168	Nemve201827	491	1	1	2e-51,	500	0.553571428571429	1	168	0	0.553571428571429	0	324	491	0	0.553571428571429	0	[1384 - 881] (REVERSE SENSE)
s62Contig2979_7	459	Nemve179780	552	1	1	1e-39,	404	0.310975609756098	1	318	10	0.320754716981132	0	85	396	16	0.326923076923077	0	[3 - 1379]
s62Contig2979_7	459	Nemve244565	532	2	1	8e-38,	389	0.317880794701987	1	299	3	0.321070234113712	0	120	405	16	0.335664335664336	0	[3 - 1379]
s62Contig2985_13	382	Nemve99612	367	1	1	8e-38,	388	0.770114942528736	146	232	0	0.770114942528736	0	266	352	0	0.770114942528736	0	[1481 - 336] (REVERSE SENSE)
s62Contig2985_13	382	Nemve39461	85	2	1	3e-37,	383	0.752941176470588	148	232	0	0.752941176470588	0	1	85	0	0.752941176470588	0	[1481 - 336] (REVERSE SENSE)
s62Contig2985_13	382	Nemve19278	88	3	1	6e-35,	363	0.744186046511628	148	233	0	0.744186046511628	0	3	88	0	0.744186046511628	0	[1481 - 336] (REVERSE SENSE)
s62Contig2985_13	382	Nemve28237	92	4	1	5e-33,	347	0.689655172413793	146	232	0	0.689655172413793	0	4	90	0	0.689655172413793	0	[1481 - 336] (REVERSE SENSE)
s62Contig2985_13	382	Nemve27142	117	5	1	9e-33,	344	0.689655172413793	147	233	0	0.689655172413793	0	28	114	0	0.689655172413793	0	[1481 - 336] (REVERSE SENSE)
s62Contig2985_13	382	Nemve236177	228	6	1	3e-31,	332	0.670454545454545	146	233	0	0.670454545454545	0	141	228	0	0.670454545454545	0	[1481 - 336] (REVERSE SENSE)
s62Contig2985_13	382	Nemve229565	89	7	1	3e-31,	331	0.666666666666667	146	232	0	0.666666666666667	0	3	89	0	0.666666666666667	0	[1481 - 336] (REVERSE SENSE)
s62Contig2993_3	175	Nemve84424	1120	1	1	2e-42,	423	0.458823529411765	1	170	0	0.458823529411765	0	663	831	1	0.461538461538462	0	[527 - 3] (REVERSE SENSE)
s62Contig2994_4	295	Nemve185061	2274	1	1	1e-158,	1425	0.875	8	295	0	0.875	0	1987	2274	0	0.875	0	[3 - 887]
s62Contig2997_10	398	Nemve175546	570	1	1	1e-163,	1473	0.766016713091922	1	359	0	0.766016713091922	0	212	570	0	0.766016713091922	0	[1271 - 78] (REVERSE SENSE)
s62Contig2997_10	398	Nemve87067	567	2	1	7e-81,	759	0.412256267409471	1	357	2	0.414565826330532	0	181	539	0	0.412256267409471	0	[1271 - 78] (REVERSE SENSE)
s62Contig2997_10	398	Nemve87067	567	2	2	6e-35,	363	0.423076923076923	98	278	1	0.425414364640884	0	373	554	0	0.423076923076923	0	[1271 - 78] (REVERSE SENSE)
s62Contig2997_10	398	Nemve158213	569	3	1	6e-78,	734	0.395095367847411	1	365	2	0.397260273972603	0	187	553	0	0.395095367847411	0	[1271 - 78] (REVERSE SENSE)
s62Contig2997_10	398	Nemve158213	569	3	2	5e-33,	347	0.405128205128205	190	373	11	0.429347826086957	0	282	476	0	0.405128205128205	0	[1271 - 78] (REVERSE SENSE)
s62Contig2997_10	398	Nemve165358	577	4	1	1e-75,	714	0.393617021276596	1	375	1	0.394666666666667	0	197	572	0	0.393617021276596	0	[1271 - 78] (REVERSE SENSE)
s62Contig2997_10	398	Nemve165358	577	4	2	2e-34,	359	0.389473684210526	94	282	1	0.391534391534392	0	384	573	0	0.389473684210526	0	[1271 - 78] (REVERSE SENSE)
s62Contig2997_10	398	Nemve161317	580	5	1	1e-75,	714	0.416438356164384	1	361	4	0.421052631578947	0	196	559	1	0.417582417582418	0	[1271 - 78] (REVERSE SENSE)
s62Contig2997_10	398	Nemve161317	580	5	2	2e-34,	359	0.443850267379679	192	375	3	0.451086956521739	0	294	479	1	0.446236559139785	0	[1271 - 78] (REVERSE SENSE)
s62Contig2997_10	398	Nemve195679	585	6	1	3e-72,	685	0.413612565445026	1	374	8	0.422459893048128	0	202	580	3	0.41688654353562	0	[1271 - 78] (REVERSE SENSE)
s62Contig2997_10	398	Nemve227865	588	7	1	3e-71,	677	0.395663956639566	1	367	2	0.397820163487738	0	189	552	5	0.401098901098901	0	[1271 - 78] (REVERSE SENSE)
s62Contig2997_10	398	Nemve169450	544	8	1	2e-67,	644	0.36436170212766	1	374	2	0.366310160427808	0	167	540	2	0.366310160427808	0	[1271 - 78] (REVERSE SENSE)
s62Contig2997_10	398	Nemve169450	544	8	2	3e-33,	349	0.375661375661376	94	281	1	0.377659574468085	0	353	541	0	0.375661375661376	0	[1271 - 78] (REVERSE SENSE)
s62Contig2997_10	398	Nemve237867	555	9	1	8e-67,	638	0.393048128342246	1	367	7	0.400544959128065	0	173	544	2	0.395161290322581	0	[1271 - 78] (REVERSE SENSE)
s62Contig2997_10	398	Nemve237867	555	9	2	2e-36,	375	0.456989247311828	190	374	1	0.459459459459459	0	266	451	0	0.456989247311828	0	[1271 - 78] (REVERSE SENSE)
s62Contig2997_10	398	Nemve176107	593	10	1	4e-66,	632	0.3734335839599	1	376	23	0.396276595744681	0	193	589	2	0.375314861460957	0	[1271 - 78] (REVERSE SENSE)
s62Contig2997_10	398	Nemve164986	560	11	1	3e-62,	598	0.350132625994695	1	374	3	0.352941176470588	0	185	559	2	0.352	0	[1271 - 78] (REVERSE SENSE)
s62Contig2997_10	398	Nemve164986	560	11	2	4e-31,	330	0.369565217391304	98	281	0	0.369565217391304	0	377	560	0	0.369565217391304	0	[1271 - 78] (REVERSE SENSE)
s62Contig2997_10	398	Nemve88501	569	12	1	2e-60,	583	0.355263157894737	1	367	13	0.367847411444142	0	187	561	5	0.36	0	[1271 - 78] (REVERSE SENSE)
s62Contig2997_10	398	Nemve227963	552	13	1	6e-53,	518	0.325396825396825	1	376	2	0.327127659574468	0	182	508	51	0.376146788990826	0	[1271 - 78] (REVERSE SENSE)
s62Contig2997_10	398	Nemve230758	546	14	1	2e-52,	514	0.320855614973262	1	357	17	0.336134453781513	0	167	528	12	0.331491712707182	0	[1271 - 78] (REVERSE SENSE)
s62Contig2997_10	398	Nemve169754	539	15	1	2e-50,	497	0.388059701492537	91	357	1	0.389513108614232	0	264	531	0	0.388059701492537	0	[1271 - 78] (REVERSE SENSE)
s62Contig2997_10	398	Nemve169754	539	15	2	3e-45,	452	0.416309012875536	145	376	1	0.418103448275862	0	271	503	0	0.416309012875536	0	[1271 - 78] (REVERSE SENSE)
s62Contig2997_10	398	Nemve230546	532	16	1	2e-49,	488	0.335276967930029	3	337	8	0.343283582089552	0	172	512	2	0.337243401759531	0	[1271 - 78] (REVERSE SENSE)
s62Contig2997_10	398	Nemve247000	599	17	1	2e-46,	463	0.298994974874372	1	389	9	0.305912596401028	0	197	588	6	0.303571428571429	0	[1271 - 78] (REVERSE SENSE)
s62Contig2997_10	398	Nemve214783	577	18	1	3e-46,	461	0.314578005115089	1	367	24	0.335149863760218	0	189	569	10	0.322834645669291	0	[1271 - 78] (REVERSE SENSE)
s62Contig2997_10	398	Nemve229338	549	19	1	9e-46,	457	0.323076923076923	1	322	3	0.326086956521739	0	189	512	1	0.324074074074074	0	[1271 - 78] (REVERSE SENSE)
s62Contig2997_10	398	Nemve165758	576	20	1	7e-43,	432	0.296875	1	367	17	0.310626702997275	0	185	566	2	0.298429319371728	0	[1271 - 78] (REVERSE SENSE)
s62Contig2997_10	398	Nemve129532	542	21	1	4e-42,	425	0.296195652173913	1	357	11	0.305322128851541	0	190	542	15	0.308781869688385	0	[1271 - 78] (REVERSE SENSE)
s62Contig2997_10	398	Nemve161461	520	22	1	7e-40,	406	0.291891891891892	1	366	4	0.295081967213115	0	162	482	49	0.336448598130841	0	[1271 - 78] (REVERSE SENSE)
s62Contig2997_10	398	Nemve60932	530	23	1	3e-39,	401	0.31129476584022	16	357	21	0.330409356725146	0	179	530	11	0.321022727272727	0	[1271 - 78] (REVERSE SENSE)
s62Contig2997_10	398	Nemve91842	539	24	1	4e-39,	399	0.294594594594595	1	318	52	0.342767295597484	0	170	527	12	0.304469273743017	0	[1271 - 78] (REVERSE SENSE)
s62Contig2997_10	398	Nemve128449	512	25	1	3e-35,	366	0.277472527472527	1	357	7	0.282913165266106	0	157	512	8	0.283707865168539	0	[1271 - 78] (REVERSE SENSE)
s62Contig2997_10	398	Nemve205849	571	26	1	8e-35,	362	0.263020833333333	3	376	10	0.270053475935829	0	182	561	4	0.265789473684211	0	[1271 - 78] (REVERSE SENSE)
s62Contig2997_10	398	Nemve114785	192	27	1	2e-33,	351	0.390625	118	308	1	0.392670157068063	0	1	192	0	0.390625	0	[1271 - 78] (REVERSE SENSE)
s62Contig2997_10	398	Nemve114785	192	27	2	2e-33,	350	0.431137724550898	212	377	1	0.433734939759036	0	1	167	0	0.431137724550898	0	[1271 - 78] (REVERSE SENSE)
s62Contig2997_10	398	Nemve114785	192	27	3	1e-32,	344	0.385416666666667	165	355	1	0.387434554973822	0	1	192	0	0.385416666666667	0	[1271 - 78] (REVERSE SENSE)
s62Contig2997_10	398	Nemve145075	192	28	1	7e-33,	345	0.450292397660819	194	361	3	0.458333333333333	0	1	171	0	0.450292397660819	0	[1271 - 78] (REVERSE SENSE)
s62Contig2997_10	398	Nemve96202	560	29	1	5e-32,	338	0.263888888888889	6	358	7	0.269121813031161	0	168	525	2	0.26536312849162	0	[1271 - 78] (REVERSE SENSE)
s62Contig2997_10	398	Nemve115638	214	30	1	1e-31,	334	0.384976525821596	145	355	2	0.388625592417062	0	1	213	0	0.384976525821596	0	[1271 - 78] (REVERSE SENSE)
s62Contig3007_9	340	Nemve143699	356	1	1	1e-104,	958	0.569131832797428	38	340	8	0.584158415841584	0	1	299	12	0.591973244147157	0	[1020 - 1] (REVERSE SENSE)
s62Contig3007_9	340	Nemve1916	354	2	1	2e-99,	918	0.543408360128617	38	340	8	0.557755775577558	0	1	299	12	0.565217391304348	0	[1020 - 1] (REVERSE SENSE)
s62Contig3007_9	340	Nemve3946	255	3	1	2e-71,	677	0.578947368421053	134	340	2	0.584541062801932	0	1	200	9	0.605	0	[1020 - 1] (REVERSE SENSE)
s62Contig3013_23	711	Nemve144785	334	1	1	8e-67,	641	0.437908496732026	324	624	5	0.445182724252492	0	29	334	0	0.437908496732026	0	[2142 - 10] (REVERSE SENSE)
s62Contig3013_23	711	Nemve195800	406	2	1	2e-48,	482	0.328611898016997	328	671	9	0.337209302325581	0	31	377	6	0.334293948126801	0	[2142 - 10] (REVERSE SENSE)
s62Contig3015_5	492	Nemve239614	3367	1	1	1e-161,	1452	0.595876288659794	19	492	11	0.609704641350211	0	346	826	4	0.600831600831601	0	[24 - 1499]
s62Contig3015_5	492	Nemve239614	3367	1	2	4e-70,	668	0.787096774193548	338	492	0	0.787096774193548	0	773	927	0	0.787096774193548	0	[24 - 1499]
s62Contig3015_5	492	Nemve239614	3367	1	3	3e-34,	358	0.414285714285714	276	485	0	0.414285714285714	0	1005	1205	9	0.432835820895522	0	[24 - 1499]
s62Contig3015_5	492	Nemve239614	3367	1	4	1e-31,	336	0.435185185185185	277	492	0	0.435185185185185	0	910	1116	9	0.454106280193237	0	[24 - 1499]
s62Contig3015_5	492	Nemve240553	1542	2	1	9e-48,	475	0.303854875283447	33	465	8	0.309468822170901	0	35	450	25	0.322115384615385	0	[24 - 1499]
s62Contig3015_5	492	Nemve240553	1542	2	2	2e-35,	369	0.289099526066351	59	476	4	0.291866028708134	0	171	555	37	0.316883116883117	0	[24 - 1499]
s62Contig3015_5	492	Nemve165235	2297	3	1	5e-34,	356	0.376068376068376	35	262	6	0.385964912280702	0	21	250	4	0.382608695652174	0	[24 - 1499]
s62Contig3015_5	492	Nemve206855	896	4	1	8e-32,	337	0.327586206896552	33	261	3	0.331877729257642	0	22	244	9	0.340807174887892	0	[24 - 1499]
s62Contig3020_7	371	Nemve202340	404	1	1	8e-43,	431	0.290858725761773	34	371	23	0.310650887573964	0	18	365	13	0.301724137931034	0	[1115 - 3] (REVERSE SENSE)
s62Contig3026_7	716	Nemve246845	724	1	1	1e-114,	1052	0.36056338028169	1	707	3	0.362093352192362	0	13	701	21	0.37155297532656	0	[3 - 2150]
s62Contig3026_7	716	Nemve192610	1215	2	1	1e-107,	991	0.354659248956885	1	708	11	0.360169491525424	0	519	1207	30	0.370101596516691	0	[3 - 2150]
s62Contig3026_7	716	Nemve50036	1192	3	1	6e-94,	875	0.339031339031339	1	694	8	0.342939481268012	0	541	1191	51	0.365591397849462	0	[3 - 2150]
s62Contig3026_7	716	Nemve198286	420	4	1	9e-77,	726	0.366515837104072	316	714	43	0.406015037593985	0	1	418	24	0.38755980861244	0	[3 - 2150]
s62Contig3026_7	716	Nemve130217	219	5	1	6e-38,	391	0.407079646017699	482	707	0	0.407079646017699	0	1	214	12	0.429906542056075	0	[3 - 2150]
s62Contig3026_7	716	Nemve72086	182	6	1	4e-35,	367	0.404878048780488	483	685	2	0.408866995073892	0	1	181	24	0.458563535911602	0	[3 - 2150]
s62Contig3039_1	104	Nemve102161	567	1	1	3e-40,	400	0.653846153846154	1	104	0	0.653846153846154	0	240	343	0	0.653846153846154	0	[313 - 2] (REVERSE SENSE)
s62Contig3056_28	2150	Nemve175144	3894	1	1	0.0,	4246	0.421960072595281	2	2150	55	0.432759422987436	0	453	2588	68	0.435393258426966	0	[3 - 6452]
s62Contig3056_28	2150	Nemve161999	3941	2	1	0.0,	3598	0.398699349674837	209	2140	67	0.412525879917184	0	686	2639	45	0.407881269191402	0	[3 - 6452]
s62Contig3056_28	2150	Nemve173194	3955	3	1	0.0,	3574	0.390132248219736	210	2148	27	0.39556472408458	0	1052	2965	52	0.40073145245559	0	[3 - 6452]
s62Contig3056_28	2150	Nemve246369	3976	4	1	0.0,	3373	0.38088376560999	118	2140	59	0.391992090954029	0	748	2720	109	0.401926001013685	0	[3 - 6452]
s62Contig3056_28	2150	Nemve159788	4471	5	1	0.0,	3028	0.362487360970677	202	2150	29	0.367880964597229	0	1270	3195	52	0.372274143302181	0	[3 - 6452]
s62Contig3056_28	2150	Nemve245829	4309	6	1	0.0,	2962	0.356814701378254	229	2150	37	0.363683662851197	0	1135	3021	72	0.370429252782194	0	[3 - 6452]
s62Contig3056_28	2150	Nemve135061	3483	7	1	0.0,	2780	0.334306569343066	155	2150	59	0.344188376753507	0	647	2640	61	0.344533600802407	0	[3 - 6452]
s62Contig3056_28	2150	Nemve171736	4614	8	1	0.0,	2759	0.335121951219512	156	2150	55	0.344360902255639	0	1355	3346	58	0.344879518072289	0	[3 - 6452]
s62Contig3056_28	2150	Nemve165696	3923	9	1	0.0,	2754	0.328599412340842	156	2150	47	0.336340852130326	0	1321	3313	49	0.336678374310085	0	[3 - 6452]
s62Contig3056_28	2150	Nemve235331	2412	10	1	0.0,	2481	0.387186629526462	743	2140	38	0.397711015736767	0	1	1324	112	0.419939577039275	0	[3 - 6452]
s62Contig3056_28	2150	Nemve60046	2033	11	1	0.0,	2363	0.438380281690141	166	1292	9	0.441881100266193	0	896	1997	34	0.451905626134301	0	[3 - 6452]
s62Contig3056_28	2150	Nemve241316	4655	12	1	0.0,	2084	0.288135593220339	278	2150	133	0.308595835557928	0	1400	3342	63	0.297478126608338	0	[3 - 6452]
s62Contig3056_28	2150	Nemve244113	4294	13	1	0.0,	1868	0.277027027027027	33	2138	114	0.292022792022792	0	964	3062	121	0.292996665078609	0	[3 - 6452]
s62Contig3056_28	2150	Nemve101464	2211	14	1	1e-148,	1347	0.347428571428571	1313	2150	37	0.362768496420048	0	20	876	18	0.354725787631272	0	[3 - 6452]
s62Contig3056_28	2150	Nemve30056	2145	15	1	1e-128,	1175	0.337485843714609	1320	2150	52	0.358604091456077	0	8	858	32	0.350176263219741	0	[3 - 6452]
s62Contig3056_28	2150	Nemve229146	1689	16	1	1e-111,	1029	0.425196850393701	1636	2140	3	0.427722772277228	0	6	511	2	0.426877470355731	0	[3 - 6452]
s62Contig3056_28	2150	Nemve101648	361	17	1	1e-101,	940	0.530434782608696	753	1089	8	0.543026706231454	0	3	347	0	0.530434782608696	0	[3 - 6452]
s62Contig3056_28	2150	Nemve79732	1872	18	1	1e-101,	939	0.453302961275626	910	1346	2	0.455377574370709	0	1462	1863	37	0.495024875621891	0	[3 - 6452]
s62Contig3056_28	2150	Nemve79732	1872	18	2	3e-84,	795	0.342812006319115	168	774	26	0.357495881383855	0	864	1458	38	0.364705882352941	0	[3 - 6452]
s62Contig3056_28	2150	Nemve59988	3224	19	1	1e-89,	842	0.284842319430315	976	1902	56	0.302049622437972	0	2251	3196	37	0.295983086680761	0	[3 - 6452]
s62Contig3056_28	2150	Nemve50114	1229	20	1	2e-77,	737	0.3687374749499	266	761	3	0.370967741935484	0	753	1228	23	0.38655462184874	0	[3 - 6452]
s62Contig3056_28	2150	Nemve224037	603	21	1	5e-74,	707	0.329331046312178	1178	1706	54	0.362948960302457	0	1	582	1	0.329896907216495	0	[3 - 6452]
s62Contig3056_28	2150	Nemve97748	1314	22	1	6e-69,	663	0.246168582375479	715	1637	121	0.278439869989166	0	17	972	88	0.268828451882845	0	[3 - 6452]
s62Contig3056_28	2150	Nemve101522	781	23	1	2e-67,	650	0.302839116719243	2	599	36	0.321070234113712	0	167	779	21	0.313213703099511	0	[3 - 6452]
s62Contig3056_28	2150	Nemve291	541	24	1	5e-66,	638	0.315696649029982	876	1406	36	0.337099811676083	0	1	530	37	0.337735849056604	0	[3 - 6452]
s62Contig3056_28	2150	Nemve1286	313	25	1	3e-53,	528	0.355140186915888	1623	1935	8	0.364217252396166	0	3	309	14	0.371335504885993	0	[3 - 6452]
s62Contig3056_28	2150	Nemve100311	212	26	1	4e-51,	509	0.492682926829268	1472	1672	4	0.502487562189055	0	1	204	1	0.495098039215686	0	[3 - 6452]
s62Contig3056_28	2150	Nemve43004	318	27	1	2e-50,	505	0.377551020408163	253	545	1	0.378839590443686	0	26	318	1	0.378839590443686	0	[3 - 6452]
s62Contig3056_28	2150	Nemve40065	1033	28	1	6e-38,	396	0.386363636363636	1008	1216	11	0.406698564593301	0	431	640	10	0.404761904761905	0	[3 - 6452]
s62Contig3056_28	2150	Nemve223384	264	29	1	5e-37,	388	0.554794520547945	1063	1208	0	0.554794520547945	0	122	264	3	0.566433566433566	0	[3 - 6452]
s62Contig3072_11	390	Nemve245881	2425	1	1	3e-63,	607	0.414239482200647	1	304	5	0.421052631578947	0	6	302	12	0.430976430976431	0	[1408 - 239] (REVERSE SENSE)
s62Contig3077_2	240	Nemve132366	522	1	1	3e-78,	734	0.557851239669422	1	240	2	0.5625	0	281	522	0	0.557851239669422	0	[1 - 720]
s62Contig3086_8	192	Nemve219591	559	1	1	3e-40,	406	0.54140127388535	1	156	1	0.544871794871795	0	392	530	18	0.611510791366906	0	[754 - 179] (REVERSE SENSE)
s62Contig3089_2	182	Nemve176370	209	1	1	6e-39,	393	0.490196078431373	1	152	1	0.493421052631579	0	25	176	1	0.493421052631579	0	[3 - 548]
s62Contig3113_18	662	Nemve223280	246	1	1	5e-59,	573	0.552083333333333	51	240	2	0.557894736842105	0	44	235	0	0.552083333333333	0	[2571 - 586] (REVERSE SENSE)
s62Contig3120_4	455	Nemve198158	612	1	1	1e-91,	852	0.554817275747508	109	407	2	0.558528428093645	0	80	375	5	0.564189189189189	0	[66 - 1430]
s62Contig3120_4	455	Nemve132272	613	2	1	8e-58,	561	0.445255474452555	129	396	6	0.455223880597015	0	2	275	0	0.445255474452555	0	[66 - 1430]
s62Contig3120_6	309	Nemve132272	613	1	1	7e-75,	707	0.492805755395683	8	279	6	0.503676470588235	0	336	613	0	0.492805755395683	0	[1406 - 2332]
s62Contig3120_6	309	Nemve198158	612	2	1	5e-74,	699	0.697802197802198	5	185	1	0.701657458563536	0	416	597	0	0.697802197802198	0	[1406 - 2332]
s62Contig3120_6	309	Nemve86631	420	3	1	1e-58,	566	0.405405405405405	5	295	5	0.412371134020619	0	133	417	11	0.421052631578947	0	[1406 - 2332]
s62Contig3129_1	296	Nemve198139	939	1	1	1e-64,	618	0.491735537190083	1	237	5	0.50210970464135	0	695	926	10	0.512931034482759	0	[3 - 890]
s62Contig3133_2	277	Nemve237481	265	1	1	2e-55,	537	0.493506493506494	54	277	7	0.508928571428571	0	41	263	8	0.511210762331839	0	[2 - 832]
s62Contig3134_8	239	Nemve207217	496	1	1	2e-77,	727	0.573221757322176	1	239	0	0.573221757322176	0	19	257	0	0.573221757322176	0	[719 - 3] (REVERSE SENSE)
s62Contig3144_19	635	Nemve174448	582	1	1	4e-43,	436	0.3125	97	428	4	0.316265060240964	0	87	413	9	0.321100917431193	0	[1947 - 43] (REVERSE SENSE)
s62Contig3144_19	635	Nemve127336	424	2	1	4e-40,	410	0.296803652968037	86	493	30	0.318627450980392	0	1	424	14	0.306603773584906	0	[1947 - 43] (REVERSE SENSE)
s62Contig3160_6	184	Nemve181564	553	1	1	2e-48,	476	0.502923976608187	9	179	0	0.502923976608187	0	247	417	0	0.502923976608187	0	[553 - 2] (REVERSE SENSE)
s62Contig3162_5	249	Nemve159788	4471	1	1	1e-44,	444	0.370967741935484	2	249	0	0.370967741935484	0	2370	2612	5	0.378600823045267	0	[748 - 2] (REVERSE SENSE)
s62Contig3164_3	140	Nemve211245	367	1	1	8e-40,	399	0.669491525423729	20	137	0	0.669491525423729	0	77	190	4	0.692982456140351	0	[421 - 2] (REVERSE SENSE)
s62Contig3165_4	230	Nemve217955	885	1	1	1e-47,	470	0.502732240437158	12	191	3	0.511111111111111	0	642	824	0	0.502732240437158	0	[1 - 690]
s62Contig3165_4	230	Nemve125574	292	2	1	2e-39,	398	0.429347826086957	2	184	1	0.431693989071038	0	108	291	0	0.429347826086957	0	[1 - 690]
s62Contig3165_4	230	Nemve133486	197	3	1	5e-39,	395	0.427777777777778	2	180	1	0.430167597765363	0	18	197	0	0.427777777777778	0	[1 - 690]
s62Contig3165_4	230	Nemve36088	191	4	1	1e-38,	393	0.427083333333333	2	193	0	0.427083333333333	0	1	190	2	0.431578947368421	0	[1 - 690]
s62Contig3165_4	230	Nemve81203	178	5	1	2e-38,	390	0.446327683615819	6	180	2	0.451428571428571	0	2	178	0	0.446327683615819	0	[1 - 690]
s62Contig3165_4	230	Nemve145494	186	6	1	2e-37,	381	0.433333333333333	2	180	1	0.435754189944134	0	3	182	0	0.433333333333333	0	[1 - 690]
s62Contig3165_4	230	Nemve13642	306	7	1	9e-36,	367	0.378378378378378	2	180	6	0.391061452513966	0	122	306	0	0.378378378378378	0	[1 - 690]
s62Contig3165_4	230	Nemve20971	298	8	1	1e-32,	340	0.397849462365591	2	180	7	0.41340782122905	0	117	298	4	0.406593406593407	0	[1 - 690]
s62Contig3166_2	207	Nemve202524	357	1	1	3e-33,	345	0.37914691943128	1	206	5	0.388349514563107	0	94	297	7	0.392156862745098	0	[1 - 621]
s62Contig3169_22	759	Nemve197331	990	1	1	8e-39,	400	0.273118279569892	20	444	40	0.298823529411765	0	106	534	36	0.296037296037296	0	[2311 - 35] (REVERSE SENSE)
s62Contig3182_8	269	Nemve247890	536	1	1	1e-43,	436	0.409836065573771	28	269	2	0.413223140495868	0	256	492	7	0.421940928270042	0	[809 - 3] (REVERSE SENSE)
s62Contig3182_8	269	Nemve231417	207	2	1	1e-33,	350	0.493589743589744	114	269	0	0.493589743589744	0	14	166	3	0.503267973856209	0	[809 - 3] (REVERSE SENSE)
s62Contig3184_6	316	Nemve134890	335	1	1	1e-106,	975	0.645051194539249	28	316	4	0.653979238754325	0	1	293	0	0.645051194539249	0	[950 - 3] (REVERSE SENSE)
s62Contig3184_6	316	Nemve245762	394	2	1	2e-71,	677	0.456375838926175	22	314	5	0.464163822525597	0	45	341	1	0.457912457912458	0	[950 - 3] (REVERSE SENSE)
s62Contig3184_6	316	Nemve173016	402	3	1	2e-66,	634	0.467576791808874	28	316	4	0.474048442906574	0	66	355	3	0.472413793103448	0	[950 - 3] (REVERSE SENSE)
s62Contig3184_6	316	Nemve226098	282	4	1	2e-56,	548	0.414285714285714	30	307	2	0.41726618705036	0	4	282	1	0.415770609318996	0	[950 - 3] (REVERSE SENSE)
s62Contig3192_12	822	Nemve245490	1059	1	1	1e-118,	1089	0.386013986013986	13	704	23	0.398843930635838	0	220	906	28	0.40174672489083	0	[3 - 2468]
s62Contig3192_12	822	Nemve186331	1067	2	1	1e-115,	1060	0.379263301500682	12	704	40	0.401154401154401	0	212	914	30	0.395448079658606	0	[3 - 2468]
s62Contig3192_12	822	Nemve160437	1005	3	1	1e-77,	735	0.321052631578947	12	708	63	0.350071736011478	0	144	866	37	0.337482710926694	0	[3 - 2468]
s62Contig3192_12	822	Nemve190967	907	4	1	3e-73,	697	0.292712066905615	13	811	38	0.306633291614518	0	140	871	105	0.334699453551913	0	[3 - 2468]
s62Contig3192_12	822	Nemve166011	1124	5	1	4e-51,	506	0.306338028169014	160	704	23	0.319266055045872	0	395	922	40	0.329545454545455	0	[3 - 2468]
s62Contig3192_12	822	Nemve166010	1075	6	1	1e-41,	424	0.264758497316637	160	698	20	0.274582560296846	0	363	880	41	0.285714285714286	0	[3 - 2468]
s62Contig3192_12	822	Nemve182548	1014	7	1	1e-36,	382	0.260096930533118	165	752	31	0.273809523809524	0	350	934	34	0.275213675213675	0	[3 - 2468]
s62Contig3209_4	400	Nemve244413	991	1	1	8e-88,	819	0.471698113207547	1	359	12	0.487465181058496	0	306	666	10	0.484764542936288	0	[2 - 1201]
s62Contig3211_6	351	Nemve230057	947	1	1	4e-73,	692	0.402857142857143	4	350	3	0.406340057636888	0	62	410	1	0.404011461318052	0	[2 - 1054]
s62Contig3211_6	351	Nemve194611	955	2	1	2e-49,	487	0.328611898016997	4	349	7	0.335260115606936	0	48	385	15	0.343195266272189	0	[2 - 1054]
s62Contig3217_2	190	Nemve245123	930	1	1	2e-36,	372	0.459770114942529	1	171	3	0.467836257309941	0	24	191	6	0.476190476190476	0	[571 - 2] (REVERSE SENSE)
s62Contig3220_5	548	Nemve86706	502	1	1	7e-63,	606	0.379710144927536	201	544	1	0.380813953488372	0	169	498	15	0.396969696969697	0	[3 - 1646]
s62Contig3220_5	548	Nemve20898	444	2	1	8e-36,	372	0.322222222222222	197	546	10	0.331428571428571	0	61	401	19	0.340175953079179	0	[3 - 1646]
s62Contig3220_5	548	Nemve81131	355	3	1	3e-34,	359	0.311572700296736	222	543	15	0.326086956521739	0	5	328	13	0.324074074074074	0	[3 - 1646]
s62Contig3220_5	548	Nemve200667	551	4	1	1e-33,	354	0.31437125748503	222	546	9	0.323076923076923	0	173	482	24	0.338709677419355	0	[3 - 1646]
s62Contig3223_2	261	Nemve238959	326	1	1	1e-102,	941	0.659003831417625	1	261	0	0.659003831417625	0	47	306	1	0.661538461538462	0	[1 - 783]
s62Contig3225_6	350	Nemve127653	261	1	1	5e-65,	622	0.540540540540541	132	348	5	0.552995391705069	0	18	239	0	0.540540540540541	0	[1050 - 1] (REVERSE SENSE)
s62Contig3231_9	563	Nemve189228	769	1	1	0.0,	1949	0.652021089630931	1	563	6	0.658969804618117	0	202	769	1	0.653169014084507	0	[1728 - 40] (REVERSE SENSE)
s62Contig3231_9	563	Nemve178205	746	2	1	1e-106,	979	0.381037567084079	12	563	7	0.385869565217391	0	193	746	5	0.384476534296029	0	[1728 - 40] (REVERSE SENSE)
s62Contig3231_9	563	Nemve191273	694	3	1	3e-79,	747	0.358024691358025	20	563	23	0.373161764705882	0	137	694	9	0.363799283154122	0	[1728 - 40] (REVERSE SENSE)
s62Contig3231_9	563	Nemve171734	577	4	1	2e-76,	722	0.331521739130435	17	563	5	0.3345521023766	0	41	577	15	0.340782122905028	0	[1728 - 40] (REVERSE SENSE)
s62Contig3231_9	563	Nemve244232	785	5	1	3e-71,	678	0.302876480541455	18	563	45	0.327838827838828	0	196	785	1	0.303389830508475	0	[1728 - 40] (REVERSE SENSE)
s62Contig3231_9	563	Nemve10353	724	6	1	2e-36,	378	0.328488372093023	20	357	6	0.334319526627219	0	172	497	18	0.346625766871166	0	[1728 - 40] (REVERSE SENSE)
s62Contig3238_5	176	Nemve159788	4471	1	1	7e-77,	721	0.732954545454545	1	176	0	0.732954545454545	0	4202	4377	0	0.732954545454545	0	[530 - 3] (REVERSE SENSE)
s62Contig3240_19	610	Nemve60304	532	1	1	2e-31,	334	0.301790281329923	96	479	7	0.307291666666667	0	81	449	22	0.319783197831978	0	[1872 - 43] (REVERSE SENSE)
s62Contig3253_9	418	Nemve236455	398	1	1	1e-172,	1546	0.703517587939699	15	411	1	0.705289672544081	0	1	398	0	0.703517587939699	0	[1657 - 404] (REVERSE SENSE)
s62Contig3253_9	418	Nemve83002	365	2	1	1e-104,	963	0.517615176151762	23	386	5	0.524725274725275	0	1	365	4	0.523287671232877	0	[1657 - 404] (REVERSE SENSE)
s62Contig3253_9	418	Nemve178461	374	3	1	1e-104,	957	0.535612535612536	15	362	3	0.540229885057471	0	1	348	3	0.540229885057471	0	[1657 - 404] (REVERSE SENSE)
s62Contig3253_9	418	Nemve197687	434	4	1	1e-101,	934	0.523121387283237	20	362	3	0.527696793002915	0	12	354	3	0.527696793002915	0	[1657 - 404] (REVERSE SENSE)
s62Contig3257_1	149	Nemve103050	483	1	1	1e-40,	407	0.604477611940298	18	149	2	0.613636363636364	0	1	127	7	0.637795275590551	0	[1 - 447]
s62Contig3261_5	109	Nemve245922	1178	1	1	5e-32,	330	0.648148148148148	1	108	0	0.648148148148148	0	728	835	0	0.648148148148148	0	[327 - 1] (REVERSE SENSE)
s62Contig3263_4	169	Nemve25584	223	1	1	4e-59,	567	0.652694610778443	3	169	0	0.652694610778443	0	55	221	0	0.652694610778443	0	[508 - 2] (REVERSE SENSE)
s62Contig3263_4	169	Nemve24490	296	2	1	1e-51,	503	0.587878787878788	5	169	0	0.587878787878788	0	40	204	0	0.587878787878788	0	[508 - 2] (REVERSE SENSE)
s62Contig3263_4	169	Nemve217885	829	3	1	1e-37,	382	0.437125748502994	3	169	0	0.437125748502994	0	562	725	3	0.445121951219512	0	[508 - 2] (REVERSE SENSE)
s62Contig3263_4	169	Nemve125574	292	4	1	2e-34,	354	0.437125748502994	3	169	0	0.437125748502994	0	37	200	3	0.445121951219512	0	[508 - 2] (REVERSE SENSE)
s62Contig3263_4	169	Nemve84228	2493	5	1	3e-33,	344	0.385093167701863	10	169	1	0.3875	0	2235	2392	3	0.392405063291139	0	[508 - 2] (REVERSE SENSE)
s62Contig3294_8	205	Nemve106239	281	1	1	6e-47,	463	0.489130434782609	24	205	2	0.494505494505495	0	2	183	2	0.494505494505495	0	[616 - 2] (REVERSE SENSE)
s62Contig3294_8	205	Nemve106039	274	2	1	8e-44,	436	0.491620111731844	28	205	1	0.49438202247191	0	1	176	3	0.5	0	[616 - 2] (REVERSE SENSE)
s62Contig3294_8	205	Nemve78952	295	3	1	1e-42,	425	0.427860696517413	11	205	6	0.441025641025641	0	1	195	6	0.441025641025641	0	[616 - 2] (REVERSE SENSE)
s62Contig3294_8	205	Nemve86774	273	4	1	6e-41,	411	0.405555555555556	27	205	1	0.407821229050279	0	1	178	2	0.410112359550562	0	[616 - 2] (REVERSE SENSE)
s62Contig3294_8	205	Nemve199956	250	5	1	7e-41,	411	0.481481481481481	47	205	3	0.490566037735849	0	6	159	8	0.506493506493506	0	[616 - 2] (REVERSE SENSE)
s62Contig3294_8	205	Nemve111868	253	6	1	3e-40,	405	0.474683544303797	49	205	1	0.477707006369427	0	1	153	5	0.490196078431373	0	[616 - 2] (REVERSE SENSE)
s62Contig3294_8	205	Nemve79079	269	7	1	1e-37,	383	0.425287356321839	34	205	2	0.430232558139535	0	6	177	2	0.430232558139535	0	[616 - 2] (REVERSE SENSE)
s62Contig3298_2	509	Nemve587	395	1	1	1e-146,	1326	0.617948717948718	2	390	1	0.619537275064267	0	8	395	2	0.621134020618557	0	[1 - 1527]
s62Contig3298_2	509	Nemve144527	282	2	1	4e-79,	745	0.507142857142857	2	278	3	0.512635379061372	0	8	280	7	0.52014652014652	0	[1 - 1527]
s62Contig3309_1	141	Nemve328	704	1	1	7e-32,	330	0.507575757575758	1	132	0	0.507575757575758	0	570	695	6	0.531746031746032	0	[1 - 423]
s62Contig3313_2	362	Nemve90783	2363	1	1	1e-138,	1254	0.637119113573407	1	360	1	0.638888888888889	0	144	501	3	0.642458100558659	0	[2 - 1087]
s62Contig3317_3	145	Nemve82333	1740	1	1	3e-47,	463	0.708661417322835	19	145	0	0.708661417322835	0	517	642	1	0.714285714285714	0	[435 - 1] (REVERSE SENSE)
s62Contig3317_3	145	Nemve168693	1792	2	1	2e-41,	414	0.589147286821705	17	145	0	0.589147286821705	0	617	744	1	0.59375	0	[435 - 1] (REVERSE SENSE)
s62Contig3317_3	145	Nemve87844	1639	3	1	2e-41,	413	0.606299212598425	19	145	0	0.606299212598425	0	387	512	1	0.611111111111111	0	[435 - 1] (REVERSE SENSE)
s62Contig3317_3	145	Nemve30195	1590	4	1	5e-40,	401	0.601503759398496	13	145	0	0.601503759398496	0	389	520	1	0.606060606060606	0	[435 - 1] (REVERSE SENSE)
s62Contig3317_3	145	Nemve134819	522	5	1	8e-33,	339	0.50381679389313	17	145	2	0.511627906976744	0	336	465	1	0.507692307692308	0	[435 - 1] (REVERSE SENSE)
s62Contig3322_3	162	Nemve200169	374	1	1	4e-32,	334	0.424242424242424	1	162	3	0.432098765432099	0	139	294	9	0.448717948717949	0	[487 - 2] (REVERSE SENSE)
s62Contig3325_1	191	Nemve99611	325	1	1	5e-64,	610	0.570707070707071	1	191	7	0.591623036649215	0	78	275	0	0.570707070707071	0	[1 - 573]
s62Contig3329_15	479	Nemve96024	416	1	1	2e-82,	774	0.413793103448276	89	452	13	0.428571428571429	0	37	409	4	0.418230563002681	0	[1552 - 116] (REVERSE SENSE)
s62Contig3329_15	479	Nemve3350	254	2	1	2e-50,	498	0.467289719626168	94	304	3	0.4739336492891	0	42	254	1	0.469483568075117	0	[1552 - 116] (REVERSE SENSE)
s62Contig3338_4	293	Nemve164541	511	1	1	1e-76,	722	0.668367346938776	15	210	0	0.668367346938776	0	319	511	3	0.678756476683938	0	[3 - 881]
s62Contig3338_4	293	Nemve130839	599	2	1	4e-72,	682	0.448275862068966	6	289	6	0.457746478873239	0	306	595	0	0.448275862068966	0	[3 - 881]
s62Contig3338_4	293	Nemve145097	216	3	1	2e-66,	634	0.538095238095238	32	241	0	0.538095238095238	0	7	216	0	0.538095238095238	0	[3 - 881]
s62Contig3338_4	293	Nemve133468	686	4	1	2e-32,	340	0.285140562248996	44	291	1	0.286290322580645	0	16	249	15	0.303418803418803	0	[3 - 881]
s62Contig3342_19	754	Nemve102625	1833	1	1	1e-57,	561	0.314732142857143	78	519	6	0.319004524886878	0	1109	1524	32	0.338942307692308	0	[2330 - 69] (REVERSE SENSE)
s62Contig3352_1	178	Nemve187212	266	1	1	5e-56,	540	0.616883116883117	1	154	0	0.616883116883117	0	109	262	0	0.616883116883117	0	[2 - 535]
s62Contig3359_19	833	Nemve40068	740	1	1	4e-99,	920	0.456043956043956	374	736	1	0.457300275482094	0	269	629	3	0.45983379501385	0	[2651 - 153] (REVERSE SENSE)
s62Contig3359_19	833	Nemve40068	740	1	2	5e-35,	367	0.439153439153439	86	274	0	0.439153439153439	0	1	184	5	0.451086956521739	0	[2651 - 153] (REVERSE SENSE)
s62Contig3359_19	833	Nemve1996	235	2	1	3e-61,	593	0.5	91	330	0	0.5	0	1	235	5	0.51063829787234	0	[2651 - 153] (REVERSE SENSE)
s62Contig3362_1	363	Nemve214092	503	1	1	3e-35,	366	0.463276836158192	2	176	2	0.468571428571429	0	325	501	0	0.463276836158192	0	[3 - 1091]
s62Contig3364_2	166	Nemve194926	300	1	1	2e-40,	406	0.487951807228916	1	166	0	0.487951807228916	0	47	206	6	0.50625	0	[1 - 498]
s62Contig3379_2	153	Nemve235862	154	1	1	5e-60,	574	0.76551724137931	9	153	0	0.76551724137931	0	1	145	0	0.76551724137931	0	[26 - 484]
s62Contig3397_2	185	Nemve191532	308	1	1	1e-47,	469	0.531428571428571	9	181	2	0.53757225433526	0	132	306	0	0.531428571428571	0	[1 - 555]
s62Contig3397_2	185	Nemve214792	345	2	1	9e-37,	375	0.484848484848485	13	176	1	0.48780487804878	0	176	340	0	0.484848484848485	0	[1 - 555]
s62Contig3397_2	185	Nemve23755	306	3	1	1e-35,	365	0.486301369863014	9	154	0	0.486301369863014	0	150	294	1	0.489655172413793	0	[1 - 555]
s62Contig3406_2	204	Nemve188032	201	1	1	3e-73,	690	0.600985221674877	1	203	0	0.600985221674877	0	2	201	3	0.61	0	[2 - 613]
s62Contig3411_7	646	Nemve110667	617	1	1	1e-154,	1397	0.48506151142355	2	560	10	0.493738819320215	0	64	617	15	0.498194945848375	0	[1 - 1938]
s62Contig3411_7	646	Nemve102161	567	2	1	1e-112,	1031	0.432291666666667	1	562	14	0.443060498220641	0	13	553	35	0.460258780036969	0	[1 - 1938]
s62Contig3411_7	646	Nemve142064	566	3	1	2e-88,	827	0.357512953367876	5	560	23	0.372302158273381	0	19	554	43	0.386194029850746	0	[1 - 1938]
s62Contig3411_7	646	Nemve50824	481	4	1	2e-74,	706	0.368421052631579	5	494	23	0.385714285714286	0	17	480	49	0.407327586206897	0	[1 - 1938]
s62Contig3411_7	646	Nemve94140	507	5	1	2e-74,	705	0.375954198473282	2	512	13	0.385518590998043	0	17	483	57	0.421841541755889	0	[1 - 1938]
s62Contig3412_3	194	Nemve243516	307	1	1	2e-44,	441	0.589041095890411	51	194	2	0.597222222222222	0	163	307	1	0.593103448275862	0	[655 - 74] (REVERSE SENSE)
s62Contig3421_10	485	Nemve181421	494	1	1	0.0,	2001	0.764462809917355	1	484	0	0.764462809917355	0	12	493	2	0.767634854771784	0	[1622 - 168] (REVERSE SENSE)
s62Contig3421_10	485	Nemve179476	523	2	1	0.0,	1760	0.672839506172839	1	485	1	0.674226804123711	0	39	523	1	0.674226804123711	0	[1622 - 168] (REVERSE SENSE)
s62Contig3421_10	485	Nemve245626	460	3	1	0.0,	1639	0.693363844393593	1	437	0	0.693363844393593	0	5	440	1	0.694954128440367	0	[1622 - 168] (REVERSE SENSE)
s62Contig3421_10	485	Nemve149662	449	4	1	1e-156,	1410	0.588842975206612	6	478	11	0.602536997885835	0	1	436	48	0.653669724770642	0	[1622 - 168] (REVERSE SENSE)
s62Contig3421_10	485	Nemve200699	874	5	1	1e-113,	1036	0.443064182194617	5	479	8	0.450526315789474	0	394	873	3	0.445833333333333	0	[1622 - 168] (REVERSE SENSE)
s62Contig3421_10	485	Nemve192075	465	6	1	1e-103,	955	0.442352941176471	61	480	5	0.447619047619048	0	37	458	3	0.445497630331754	0	[1622 - 168] (REVERSE SENSE)
s62Contig3421_10	485	Nemve231413	405	7	1	1e-101,	932	0.468671679197995	87	482	3	0.472222222222222	0	7	405	0	0.468671679197995	0	[1622 - 168] (REVERSE SENSE)
s62Contig3421_10	485	Nemve235302	847	8	1	5e-83,	779	0.364025695931477	8	471	3	0.366379310344828	0	64	511	19	0.379464285714286	0	[1622 - 168] (REVERSE SENSE)
s62Contig3421_10	485	Nemve89632	486	9	1	2e-81,	764	0.387614678899083	61	480	16	0.402380952380952	0	55	486	4	0.391203703703704	0	[1622 - 168] (REVERSE SENSE)
s62Contig3421_10	485	Nemve162370	491	10	1	3e-69,	660	0.343685300207039	5	478	9	0.350210970464135	0	13	484	11	0.351694915254237	0	[1622 - 168] (REVERSE SENSE)
s62Contig3421_10	485	Nemve150665	417	11	1	4e-68,	651	0.361904761904762	68	481	6	0.367149758454106	0	2	415	6	0.367149758454106	0	[1622 - 168] (REVERSE SENSE)
s62Contig3421_10	485	Nemve102986	480	12	1	9e-58,	561	0.315899581589958	8	475	10	0.322649572649573	0	4	474	7	0.320594479830149	0	[1622 - 168] (REVERSE SENSE)
s62Contig3421_10	485	Nemve156946	273	13	1	1e-48,	483	0.377862595419847	219	476	4	0.383720930232558	0	1	260	2	0.380769230769231	0	[1622 - 168] (REVERSE SENSE)
s62Contig3421_10	485	Nemve5740	174	14	1	3e-48,	479	0.507692307692308	194	385	3	0.515625	0	1	174	21	0.568965517241379	0	[1622 - 168] (REVERSE SENSE)
s62Contig3421_10	485	Nemve154509	369	15	1	1e-47,	473	0.357827476038339	61	370	3	0.361290322580645	0	59	369	2	0.360128617363344	0	[1622 - 168] (REVERSE SENSE)
s62Contig3421_10	485	Nemve175287	546	16	1	3e-44,	445	0.289351851851852	61	481	11	0.296912114014252	0	106	534	3	0.291375291375291	0	[1622 - 168] (REVERSE SENSE)
s62Contig3421_10	485	Nemve177644	530	17	1	8e-42,	424	0.284536082474227	2	477	9	0.289915966386555	0	33	509	8	0.289308176100629	0	[1622 - 168] (REVERSE SENSE)
s62Contig3421_10	485	Nemve186547	553	18	1	6e-34,	355	0.297423887587822	61	457	30	0.319899244332494	0	105	517	14	0.307506053268765	0	[1622 - 168] (REVERSE SENSE)
s62Contig3427_29	1246	Nemve20024	2119	1	1	0.0,	2981	0.68407960199005	443	1246	0	0.68407960199005	0	1	776	28	0.708762886597938	0	[3738 - 1] (REVERSE SENSE)
s62Contig3427_29	1246	Nemve22099	437	2	1	0.0,	1840	0.796338672768879	7	443	0	0.796338672768879	0	1	436	1	0.798165137614679	0	[3738 - 1] (REVERSE SENSE)
s62Contig3434_2	162	Nemve230060	385	1	1	8e-46,	452	0.525	1	159	1	0.528301886792453	0	226	384	1	0.528301886792453	0	[1 - 486]
s62Contig3434_2	162	Nemve234104	451	2	1	9e-44,	434	0.5125	1	159	1	0.515723270440252	0	291	450	0	0.5125	0	[1 - 486]
s62Contig3434_2	162	Nemve238893	493	3	1	5e-43,	428	0.53125	1	159	1	0.534591194968553	0	334	493	0	0.53125	0	[1 - 486]
s62Contig3434_2	162	Nemve231212	470	4	1	1e-42,	424	0.519480519480519	4	156	1	0.522875816993464	0	308	461	0	0.519480519480519	0	[1 - 486]
s62Contig3434_2	162	Nemve220856	470	5	1	4e-42,	420	0.512987012987013	4	156	1	0.516339869281046	0	308	461	0	0.512987012987013	0	[1 - 486]
s62Contig3434_2	162	Nemve200272	475	6	1	5e-42,	419	0.506172839506173	1	160	2	0.5125	0	314	475	0	0.506172839506173	0	[1 - 486]
s62Contig3434_2	162	Nemve107875	470	7	1	4e-41,	411	0.548387096774194	6	159	1	0.551948051948052	0	313	467	0	0.548387096774194	0	[1 - 486]
s62Contig3434_2	162	Nemve206900	494	8	1	9e-41,	408	0.509316770186335	4	161	3	0.518987341772152	0	334	494	0	0.509316770186335	0	[1 - 486]
s62Contig3434_2	162	Nemve147800	460	9	1	2e-40,	405	0.509316770186335	4	161	3	0.518987341772152	0	300	460	0	0.509316770186335	0	[1 - 486]
s62Contig3434_2	162	Nemve229410	493	10	1	3e-40,	404	0.515723270440252	4	159	3	0.525641025641026	0	334	492	0	0.515723270440252	0	[1 - 486]
s62Contig3434_2	162	Nemve235065	207	11	1	6e-40,	401	0.548387096774194	6	159	1	0.551948051948052	0	50	204	0	0.548387096774194	0	[1 - 486]
s62Contig3434_2	162	Nemve221914	507	12	1	5e-39,	393	0.546583850931677	1	159	2	0.553459119496855	0	328	487	1	0.55	0	[1 - 486]
s62Contig3434_2	162	Nemve171703	493	13	1	2e-38,	388	0.525974025974026	7	159	1	0.529411764705882	0	341	492	2	0.532894736842105	0	[1 - 486]
s62Contig3434_2	162	Nemve87502	459	14	1	3e-38,	386	0.503105590062112	1	159	2	0.509433962264151	0	296	455	1	0.50625	0	[1 - 486]
s62Contig3434_2	162	Nemve87891	468	15	1	5e-38,	385	0.478260869565217	1	159	2	0.484276729559748	0	308	468	0	0.478260869565217	0	[1 - 486]
s62Contig3434_2	162	Nemve234969	493	16	1	6e-38,	384	0.503267973856209	8	159	1	0.506578947368421	0	342	492	2	0.509933774834437	0	[1 - 486]
s62Contig3434_2	162	Nemve231218	473	17	1	1e-37,	381	0.481012658227848	3	159	1	0.484076433121019	0	317	472	2	0.487179487179487	0	[1 - 486]
s62Contig3434_2	162	Nemve164939	472	18	1	3e-37,	377	0.45625	3	161	1	0.459119496855346	0	312	471	0	0.45625	0	[1 - 486]
s62Contig3434_2	162	Nemve12630	461	19	1	1e-36,	374	0.470198675496689	7	156	1	0.473333333333333	0	313	461	2	0.476510067114094	0	[1 - 486]
s62Contig3434_2	162	Nemve161477	500	20	1	6e-36,	367	0.487012987012987	9	160	2	0.493421052631579	0	349	500	2	0.493421052631579	0	[1 - 486]
s62Contig3434_2	162	Nemve122119	330	21	1	2e-35,	363	0.493506493506494	7	159	1	0.496732026143791	0	178	329	2	0.5	0	[1 - 486]
s62Contig3434_2	162	Nemve143569	393	22	1	3e-35,	360	0.475308641975309	1	161	1	0.478260869565217	0	233	392	2	0.48125	0	[1 - 486]
s62Contig3434_2	162	Nemve82634	478	23	1	4e-35,	360	0.47741935483871	9	161	2	0.483660130718954	0	321	473	2	0.483660130718954	0	[1 - 486]
s62Contig3434_2	162	Nemve204234	515	24	1	4e-34,	351	0.422360248447205	1	160	1	0.425	0	356	515	1	0.425	0	[1 - 486]
s62Contig3434_2	162	Nemve22420	466	25	1	6e-33,	341	0.471337579617834	1	156	1	0.474358974358974	0	312	466	2	0.47741935483871	0	[1 - 486]
s62Contig3434_2	162	Nemve209361	491	26	1	1e-32,	338	0.503448275862069	4	147	1	0.506944444444444	0	336	480	0	0.503448275862069	0	[1 - 486]
s62Contig3434_2	162	Nemve182833	513	27	1	2e-32,	337	0.41875	1	160	0	0.41875	0	356	513	2	0.424050632911392	0	[1 - 486]
s62Contig3434_2	162	Nemve164344	515	28	1	3e-31,	326	0.422360248447205	1	160	1	0.425	0	356	515	1	0.425	0	[1 - 486]
s62Contig3439_4	362	Nemve245738	1124	1	1	5e-45,	450	0.329639889196676	6	361	5	0.334269662921348	0	1	336	25	0.354166666666667	0	[17 - 1102]
s62Contig3446_5	248	Nemve219712	308	1	1	1e-113,	1034	0.793248945147679	3	239	0	0.793248945147679	0	67	303	0	0.793248945147679	0	[1151 - 408] (REVERSE SENSE)
s62Contig3456_3	153	Nemve161803	989	1	1	6e-59,	565	0.647058823529412	2	153	1	0.651315789473684	0	837	989	0	0.647058823529412	0	[516 - 58] (REVERSE SENSE)
s62Contig3456_3	153	Nemve81671	364	2	1	2e-48,	473	0.563758389261745	1	149	0	0.563758389261745	0	213	361	0	0.563758389261745	0	[516 - 58] (REVERSE SENSE)
s62Contig3456_3	153	Nemve33527	339	3	1	1e-46,	459	0.546666666666667	1	149	1	0.550335570469799	0	187	336	0	0.546666666666667	0	[516 - 58] (REVERSE SENSE)
s62Contig3456_3	153	Nemve30016	4210	4	1	2e-39,	397	0.516556291390728	1	149	2	0.523489932885906	0	4057	4207	0	0.516556291390728	0	[516 - 58] (REVERSE SENSE)
s62Contig3456_3	153	Nemve125752	400	5	1	1e-38,	390	0.509933774834437	1	149	2	0.516778523489933	0	247	397	0	0.509933774834437	0	[516 - 58] (REVERSE SENSE)
s62Contig3456_3	153	Nemve158690	659	6	1	4e-34,	350	0.528	1	124	1	0.532258064516129	0	534	658	0	0.528	0	[516 - 58] (REVERSE SENSE)
s62Contig3460_3	335	Nemve135766	482	1	1	4e-33,	346	0.503703703703704	1	135	0	0.503703703703704	0	126	257	3	0.515151515151515	0	[2 - 1006]
s62Contig3460_3	335	Nemve135766	482	1	2	1e-32,	342	0.496296296296296	1	135	0	0.496296296296296	0	98	229	3	0.507575757575758	0	[2 - 1006]
s62Contig3460_3	335	Nemve135766	482	1	3	2e-31,	332	0.515151515151515	1	132	0	0.515151515151515	0	70	198	3	0.527131782945736	0	[2 - 1006]
s62Contig3460_3	335	Nemve135766	482	1	4	2e-31,	332	0.5	1	132	0	0.5	0	154	282	3	0.511627906976744	0	[2 - 1006]
s62Contig3460_3	335	Nemve135772	453	2	1	4e-32,	338	0.492424242424242	1	132	0	0.492424242424242	0	29	157	3	0.503875968992248	0	[2 - 1006]
s62Contig3460_3	335	Nemve143532	263	3	1	5e-32,	337	0.492424242424242	1	132	0	0.492424242424242	0	43	171	3	0.503875968992248	0	[2 - 1006]
s62Contig3460_3	335	Nemve10533	710	4	1	6e-32,	337	0.484848484848485	1	132	0	0.484848484848485	0	75	203	3	0.496124031007752	0	[2 - 1006]
s62Contig3460_3	335	Nemve10533	710	4	2	3e-31,	331	0.484848484848485	1	132	0	0.484848484848485	0	271	399	3	0.496124031007752	0	[2 - 1006]
s62Contig3460_3	335	Nemve10533	710	4	3	4e-31,	329	0.484615384615385	3	132	0	0.484615384615385	0	21	147	3	0.496062992125984	0	[2 - 1006]
s62Contig3460_3	335	Nemve113856	540	5	1	2e-31,	332	0.437037037037037	1	135	0	0.437037037037037	0	408	539	3	0.446969696969697	0	[2 - 1006]
s62Contig3460_3	335	Nemve141921	277	6	1	2e-31,	332	0.484848484848485	1	132	0	0.484848484848485	0	121	249	3	0.496124031007752	0	[2 - 1006]
s62Contig3460_3	335	Nemve966	385	7	1	7e-31,	327	0.456521739130435	1	138	0	0.456521739130435	0	241	375	3	0.466666666666667	0	[2 - 1006]
s62Contig3460_3	335	Nemve192	509	8	1	7e-31,	327	0.484848484848485	1	132	0	0.484848484848485	0	212	340	3	0.496124031007752	0	[2 - 1006]
s62Contig3462_11	435	Nemve50013	1073	1	1	1e-154,	1390	0.637413394919169	1	432	1	0.638888888888889	0	25	449	8	0.649411764705882	0	[1564 - 260] (REVERSE SENSE)
s62Contig3464_3	439	Nemve248318	279	1	1	1e-102,	947	0.68359375	11	265	1	0.686274509803922	0	1	253	3	0.691699604743083	0	[107 - 1423]
s62Contig3474_7	287	Nemve246161	1308	1	1	1e-113,	1041	0.673611111111111	4	285	6	0.687943262411348	0	340	625	2	0.678321678321678	0	[862 - 2] (REVERSE SENSE)
s62Contig3478_6	237	Nemve10108	1307	1	1	6e-61,	585	0.506382978723404	1	234	1	0.508547008547009	0	163	391	6	0.519650655021834	0	[711 - 1] (REVERSE SENSE)
s62Contig3478_6	237	Nemve190171	1222	2	1	2e-58,	562	0.480851063829787	2	236	0	0.480851063829787	0	64	293	5	0.491304347826087	0	[711 - 1] (REVERSE SENSE)
s62Contig3478_6	237	Nemve10039	1041	3	1	1e-48,	478	0.443514644351464	2	236	4	0.451063829787234	0	29	262	5	0.452991452991453	0	[711 - 1] (REVERSE SENSE)
s62Contig3478_6	237	Nemve216377	933	4	1	2e-42,	424	0.441558441558442	1	231	0	0.441558441558442	0	263	488	5	0.451327433628319	0	[711 - 1] (REVERSE SENSE)
s62Contig3483_7	581	Nemve188407	589	1	1	0.0,	1674	0.64	79	578	0	0.64	0	96	579	16	0.661157024793388	0	[1827 - 85] (REVERSE SENSE)
s62Contig3495_4	138	Nemve167853	1204	1	1	4e-61,	582	0.797101449275362	1	138	0	0.797101449275362	0	977	1113	1	0.802919708029197	0	[414 - 1] (REVERSE SENSE)
s62Contig3502_4	478	Nemve210351	211	1	1	2e-69,	662	0.641025641025641	229	421	2	0.647668393782383	0	11	205	0	0.641025641025641	0	[1 - 1434]
s62Contig3504_2	216	Nemve82705	484	1	1	1e-32,	341	0.445205479452055	1	146	0	0.445205479452055	0	329	473	1	0.448275862068966	0	[1 - 648]
s62Contig3514_1	175	Nemve131938	507	1	1	2e-50,	493	0.659420289855073	38	175	0	0.659420289855073	0	42	179	0	0.659420289855073	0	[2 - 526]
s62Contig3518_4	407	Nemve217833	1002	1	1	1e-113,	1041	0.476658476658477	1	405	2	0.479012345679012	0	162	566	2	0.479012345679012	0	[3 - 1223]
s62Contig3518_4	407	Nemve217833	1002	1	2	5e-51,	502	0.330578512396694	1	402	82	0.398009950248756	0	386	853	16	0.341880341880342	0	[3 - 1223]
s62Contig3518_4	407	Nemve217833	1002	1	3	2e-43,	437	0.39041095890411	117	402	6	0.398601398601399	0	52	334	9	0.402826855123675	0	[3 - 1223]
s62Contig3518_4	407	Nemve217833	1002	1	4	5e-32,	338	0.366666666666667	1	237	3	0.371308016877637	0	686	915	10	0.382608695652174	0	[3 - 1223]
s62Contig3525_3	289	Nemve104046	306	1	1	2e-84,	788	0.494809688581315	1	289	0	0.494809688581315	0	3	290	1	0.496527777777778	0	[2 - 868]
s62Contig3525_3	289	Nemve194889	305	2	1	2e-71,	676	0.456747404844291	1	289	0	0.456747404844291	0	4	290	2	0.45993031358885	0	[2 - 868]
s62Contig3525_3	289	Nemve109498	274	3	1	8e-52,	507	0.397769516728625	1	269	0	0.397769516728625	0	3	269	2	0.400749063670412	0	[2 - 868]
s62Contig3525_3	289	Nemve4788	152	4	1	1e-47,	471	0.597222222222222	88	231	0	0.597222222222222	0	6	149	0	0.597222222222222	0	[2 - 868]
s62Contig3529_2	136	Nemve87844	1639	1	1	1e-33,	346	0.466165413533835	4	136	0	0.466165413533835	0	385	517	0	0.466165413533835	0	[1 - 408]
s62Contig3530_1	184	Nemve242802	326	1	1	2e-57,	554	0.572222222222222	4	183	0	0.572222222222222	0	145	324	0	0.572222222222222	0	[2 - 553]
s62Contig3531_4	152	Nemve11319	602	1	1	8e-59,	564	0.735714285714286	1	139	1	0.741007194244604	0	463	602	0	0.735714285714286	0	[457 - 2] (REVERSE SENSE)
s62Contig3536_4	208	Nemve244506	1022	1	1	1e-42,	426	0.451807228915663	20	185	0	0.451807228915663	0	849	1014	0	0.451807228915663	0	[748 - 125] (REVERSE SENSE)
s62Contig3536_4	208	Nemve204466	847	2	1	3e-40,	405	0.451807228915663	20	185	0	0.451807228915663	0	683	846	2	0.457317073170732	0	[748 - 125] (REVERSE SENSE)
s62Contig3536_4	208	Nemve201378	855	3	1	6e-39,	394	0.410891089108911	1	200	2	0.415	0	664	855	10	0.432291666666667	0	[748 - 125] (REVERSE SENSE)
s62Contig3536_4	208	Nemve200922	881	4	1	4e-37,	379	0.510204081632653	32	177	1	0.513698630136986	0	693	839	0	0.510204081632653	0	[748 - 125] (REVERSE SENSE)
[truncated: 60,207 more rows]
