# Supplementary material for: Transcriptome deep-sequencing and clustering of expressed isoforms from Favia corals
Source: BMC Genomics. 2013 Aug 12;14:546. doi: 10.1186/1471-2164-14-546 (PMC3751062; doi:10.1186/1471-2164-14-546)
Supplement: Additional file 4: Files S4 — TRIBE-MCL input files. [file 1471-2164-14-546-S4.txt]

s23Contig10001_10	Nemve244507	458
s23Contig10002_2	Nemve207959	450
s23Contig10008_2	Nemve246365	583
s23Contig10010_11	Nemve98476	428
s23Contig10012_13	Nemve242938	1074
s23Contig10014_3	Nemve246432	408
s23Contig10020_21	Nemve33075	1268
s23Contig10022_4	Nemve129257	816
s23Contig10031_7	Nemve105451	358
s23Contig10035_21	Nemve238062	1746
s23Contig10036_2	Nemve164727	462
s23Contig10040_27	Nemve30283	2252
s23Contig10041_10	Nemve40552	435
s23Contig10055_15	Nemve168356	599
s23Contig10069_1	Nemve161336	2131
s23Contig10072_6	Nemve179997	858
s23Contig1008_39	Nemve235331	8250
s23Contig10084_2	Nemve237334	1264
s23Contig10087_10	Nemve197800	583
s23Contig10088_3	Nemve47573	351
s23Contig10091_4	Nemve83876	752
s23Contig10092_1	Nemve218832	368
s23Contig10093_2	Nemve190500	396
s23Contig10099_8	Nemve176975	524
s23Contig10_1	Nemve199995	581
s23Contig10101_4	Nemve199963	708
s23Contig10104_47	Nemve20079	1650
s23Contig10107_15	Nemve247032	2174
s23Contig10109_17	Nemve114611	732
s23Contig10110_9	Nemve91041	342
s23Contig10111_2	Nemve50774	1243
s23Contig10116_2	Nemve55147	405
s23Contig10119_1	Nemve175257	1224
s23Contig10121_11	Nemve204029	431
s23Contig10122_16	Nemve167977	841
s23Contig10122_3	Nemve105041	1258
s23Contig10123_3	Nemve163860	1548
s23Contig10126_5	Nemve117612	476
s23Contig10132_3	Nemve243825	900
s23Contig10136_1	Nemve206574	444
s23Contig10140_6	Nemve165971	476
s23Contig10147_7	Nemve207760	1069
s23Contig10148_11	Nemve157973	1846
s23Contig10154_16	Nemve161329	3101
s23Contig10156_3	Nemve189422	1278
s23Contig10159_3	Nemve247210	527
s23Contig10163_14	Nemve239716	376
s23Contig10166_7	Nemve165791	1899
s23Contig10171_2	Nemve82312	606
s23Contig10172_19	Nemve171935	2506
s23Contig10178_25	Nemve246621	2702
s23Contig10179_8	Nemve235651	1286
s23Contig10185_2	Nemve110858	381
s23Contig10186_2	Nemve241179	858
s23Contig10190_9	Nemve236919	371
s23Contig10191_5	Nemve221185	770
s23Contig10194_2	Nemve100491	1123
s23Contig10195_24	Nemve192	491
s23Contig10197_17	Nemve228574	2249
s23Contig10198_19	Nemve100135	534
s23Contig1020_1	Nemve122232	796
s23Contig10206_9	Nemve240406	4175
s23Contig10208_3	Nemve238114	474
s23Contig102_1	Nemve200212	435
s23Contig10213_9	Nemve114533	1250
s23Contig10214_3	Nemve86213	634
s23Contig10220_6	Nemve86003	1358
s23Contig10223_4	Nemve10117	848
s23Contig10224_4	Nemve162399	664
s23Contig10227_5	Nemve22981	1156
s23Contig10230_1	Nemve213735	383
s23Contig10232_2	Nemve211830	728
s23Contig10233_7	Nemve142809	2965
s23Contig10236_17	Nemve120142	508
s23Contig10240_19	Nemve246204	1655
s23Contig10243_5	Nemve127891	346
s23Contig10244_2	Nemve14428	540
s23Contig10250_6	Nemve234970	1026
s23Contig10253_3	Nemve238240	449
s23Contig10255_6	Nemve184544	3119
s23Contig10257_8	Nemve246524	453
s23Contig10258_2	Nemve105520	355
s23Contig10261_5	Nemve134675	1143
s23Contig10263_10	Nemve230864	1437
s23Contig10264_5	Nemve244049	705
s23Contig10265_1	Nemve194445	694
s23Contig10266_4	Nemve226991	710
s23Contig10273_7	Nemve229475	1643
s23Contig10274_6	Nemve244897	649
s23Contig10275_2	Nemve245712	447
s23Contig10276_2	Nemve165372	779
s23Contig10278_3	Nemve136229	894
s23Contig1028_1	Nemve102940	395
s23Contig10296_9	Nemve11424	1057
s23Contig10298_9	Nemve120225	1635
s23Contig1030_5	Nemve60841	1041
s23Contig10306_33	Nemve243609	2903
s23Contig10314_8	Nemve83173	772
s23Contig1031_5	Nemve167381	503
s23Contig10317_3	Nemve202287	736
s23Contig10321_3	Nemve222046	1193
s23Contig10325_10	Nemve236387	1416
s23Contig10331_8	Nemve197267	404
s23Contig10347_7	Nemve183874	423
s23Contig10348_9	Nemve10843	407
s23Contig10350_11	Nemve229706	1652
s23Contig10361_10	Nemve242817	341
s23Contig10363_3	Nemve204186	504
s23Contig10364_25	Nemve103120	1041
s23Contig10366_3	Nemve200763	335
s23Contig10368_4	Nemve191580	2388
s23Contig10373_26	Nemve245349	407
s23Contig10374_5	Nemve213337	997
s23Contig10378_3	Nemve240728	1357
s23Contig10379_6	Nemve219446	395
s23Contig10385_18	Nemve121576	9454
s23Contig10385_2	Nemve121576	395
s23Contig10397_3	Nemve239511	657
s23Contig10398_14	Nemve79992	3228
s23Contig10399_10	Nemve206717	594
s23Contig10400_4	Nemve240826	2526
s23Contig10401_1	Nemve228581	455
s23Contig10402_30	Nemve190699	764
s23Contig10404_5	Nemve174250	1532
s23Contig10407_15	Nemve170394	332
s23Contig10410_19	Nemve202733	1390
s23Contig10413_9	Nemve134989	1032
s23Contig10416_6	Nemve122551	2776
s23Contig10420_16	Nemve103092	521
s23Contig10426_2	Nemve158628	567
s23Contig10429_9	Nemve239885	3333
s23Contig10432_2	Nemve195342	1889
s23Contig10434_3	Nemve100691	2062
s23Contig10435_6	Nemve158977	1268
s23Contig10436_2	Nemve218112	692
s23Contig10439_3	Nemve238446	416
s23Contig10442_4	Nemve240214	505
s23Contig10443_12	Nemve199564	872
s23Contig10447_20	Nemve115417	1315
s23Contig10450_3	Nemve180887	581
s23Contig10452_3	Nemve174976	890
s23Contig10452_5	Nemve174976	1491
s23Contig10455_12	Nemve233056	349
s23Contig10456_15	Nemve198805	557
s23Contig10461_5	Nemve248371	378
s23Contig10462_9	Nemve224359	515
s23Contig10463_8	Nemve239377	459
s23Contig10468_7	Nemve177129	1611
s23Contig10469_1	Nemve20000	388
s23Contig10470_7	Nemve211253	347
s23Contig10479_41	Nemve159083	2504
s23Contig10486_10	Nemve174876	2078
s23Contig10492_3	Nemve108798	485
s23Contig10495_9	Nemve114209	573
s23Contig10496_26	Nemve41172	776
s23Contig10498_1	Nemve228910	1009
s23Contig10499_13	Nemve185304	1169
s23Contig10502_27	Nemve130907	824
s23Contig10504_25	Nemve244400	863
s23Contig10522_6	Nemve89916	1569
s23Contig10546_14	Nemve243361	940
s23Contig10549_3	Nemve190171	1229
s23Contig10554_2	Nemve243666	374
s23Contig10561_2	Nemve211658	389
s23Contig10562_4	Nemve211567	611
s23Contig10572_2	Nemve175297	620
s23Contig10573_3	Nemve179127	1301
s23Contig10575_3	Nemve198897	1443
s23Contig10578_12	Nemve107575	925
s23Contig10579_5	Nemve239206	644
s23Contig10581_3	Nemve232710	1673
s23Contig10585_6	Nemve111564	390
s23Contig10588_4	Nemve128615	786
s23Contig10589_2	Nemve11543	1739
s23Contig10592_39	Nemve243519	2945
s23Contig10592_43	Nemve243519	1352
s23Contig10594_2	Nemve80717	1043
s23Contig10596_5	Nemve172604	1127
s23Contig10597_14	Nemve192352	1964
s23Contig10598_3	Nemve89117	1263
s23Contig10601_7	Nemve219165	754
s23Contig10611_13	Nemve11838	1262
s23Contig10612_31	Nemve196737	635
s23Contig10614_5	Nemve194914	662
s23Contig10618_2	Nemve189134	927
s23Contig10620_8	Nemve20498	521
s23Contig10621_3	Nemve222352	1148
s23Contig10621_6	Nemve222352	374
s23Contig10623_1	Nemve201177	487
s23Contig1063_1	Nemve193152	330
s23Contig10631_3	Nemve180953	402
s23Contig10634_3	Nemve202232	369
s23Contig10635_29	Nemve135928	786
s23Contig10639_4	Nemve240279	483
s23Contig10644_11	Nemve81517	787
s23Contig10658_5	Nemve232570	525
s23Contig10667_3	Nemve52055	820
s23Contig10674_3	Nemve195059	1321
s23Contig10676_6	Nemve145353	1069
s23Contig10677_3	Nemve122091	1072
s23Contig10682_2	Nemve164893	630
s23Contig10689_1	Nemve228777	445
s23Contig10694_27	Nemve239171	578
s23Contig10696_10	Nemve175574	1038
s23Contig10701_3	Nemve238857	402
s23Contig10709_12	Nemve163197	761
s23Contig10710_2	Nemve247019	515
s23Contig10711_4	Nemve245327	465
s23Contig10714_2	Nemve212312	403
s23Contig10715_26	Nemve30680	2628
s23Contig10719_3	Nemve202340	465
s23Contig10720_2	Nemve167750	1115
s23Contig10721_26	Nemve215863	1014
s23Contig10731_17	Nemve188642	852
s23Contig10733_6	Nemve87636	653
s23Contig10736_7	Nemve240145	341
s23Contig107_4	Nemve119814	396
s23Contig10741_7	Nemve238489	776
s23Contig10751_2	Nemve203154	343
s23Contig10752_1	Nemve34322	338
s23Contig10757_2	Nemve200212	660
s23Contig10758_5	Nemve21775	811
s23Contig10761_1	Nemve90789	471
s23Contig10764_4	Nemve236578	915
s23Contig10765_9	Nemve157697	1073
s23Contig10768_1	Nemve178546	583
s23Contig10770_1	Nemve166826	667
s23Contig10779_17	Nemve229404	659
s23Contig1078_2	Nemve242166	558
s23Contig10784_6	Nemve186733	370
s23Contig10784_7	Nemve186733	956
s23Contig10786_7	Nemve170765	1705
s23Contig10793_31	Nemve88040	3378
s23Contig10794_15	Nemve89916	1569
s23Contig10796_7	Nemve93666	604
s23Contig10799_5	Nemve105857	1151
s23Contig10803_4	Nemve91031	1304
s23Contig10805_9	Nemve64028	363
s23Contig108_1	Nemve239390	441
s23Contig1081_3	Nemve168448	380
s23Contig10816_2	Nemve189660	516
s23Contig10817_1	Nemve13173	769
s23Contig10818_10	Nemve245588	2087
s23Contig10821_19	Nemve239528	2100
s23Contig10826_2	Nemve98570	1136
s23Contig10828_21	Nemve242416	726
s23Contig10829_1	Nemve122091	579
s23Contig10835_7	Nemve173932	1225
s23Contig10839_6	Nemve209600	1915
s23Contig10840_21	Nemve182004	4523
s23Contig10852_2	Nemve84777	899
s23Contig1085_4	Nemve120257	356
s23Contig10855_5	Nemve90224	778
s23Contig10857_6	Nemve168765	828
s23Contig10858_16	Nemve242772	570
s23Contig10861_1	Nemve178088	844
s23Contig10873_9	Nemve187756	1359
s23Contig10874_2	Nemve161101	498
s23Contig10876_1	Nemve162262	389
s23Contig10884_4	Nemve108246	408
s23Contig10886_4	Nemve216254	390
s23Contig10890_7	Nemve167135	847
s23Contig10893_1	Nemve233989	671
s23Contig10896_3	Nemve200049	721
s23Contig10901_11	Nemve116849	497
s23Contig10902_5	Nemve80945	496
s23Contig10904_5	Nemve240907	2231
s23Contig10905_7	Nemve194654	350
s23Contig10910_6	Nemve239824	1474
s23Contig10911_19	Nemve33386	967
s23Contig10913_5	Nemve109048	522
s23Contig10921_1	Nemve168774	348
s23Contig10923_4	Nemve40374	475
s23Contig10927_10	Nemve96771	374
s23Contig10928_38	Nemve240903	427
s23Contig10930_29	Nemve205229	466
s23Contig10934_20	Nemve241022	930
s23Contig10936_4	Nemve245452	456
s23Contig10938_1	Nemve236106	836
s23Contig10941_5	Nemve175823	513
s23Contig10947_9	Nemve114665	717
s23Contig10957_74	Nemve79745	446
s23Contig10959_21	Nemve210743	441
s23Contig10961_2	Nemve160797	1053
s23Contig10966_7	Nemve100135	1707
s23Contig10978_16	Nemve242815	592
s23Contig10984_2	Nemve22904	377
s23Contig10984_3	Nemve22904	749
s23Contig10989_10	Nemve165676	2033
s23Contig10991_5	Nemve190967	3380
s23Contig10995_16	Nemve187756	1569
s23Contig10999_3	Nemve174161	472
s23Contig11001_2	Nemve239924	429
s23Contig11003_2	Nemve239249	356
s23Contig11008_21	Nemve174872	2939
s23Contig11009_3	Nemve204186	523
s23Contig11014_10	Nemve188243	1950
s23Contig11019_5	Nemve29595	360
s23Contig11020_7	Nemve109532	408
s23Contig11022_39	Nemve161999	7415
s23Contig11024_11	Nemve239103	632
s23Contig11032_3	Nemve186733	967
s23Contig11039_4	Nemve186367	3711
s23Contig11042_2	Nemve171103	1365
s23Contig11051_5	Nemve92596	936
s23Contig11063_4	Nemve213489	590
s23Contig11065_5	Nemve38704	524
s23Contig11066_2	Nemve124120	564
s23Contig11067_3	Nemve121435	360
s23Contig11068_3	Nemve121435	360
s23Contig11071_1	Nemve124869	902
s23Contig11073_5	Nemve200212	490
s23Contig11076_1	Nemve162659	384
s23Contig11077_3	Nemve135671	410
s23Contig1108_4	Nemve92568	1758
s23Contig11084_40	Nemve10129	1429
s23Contig11089_3	Nemve247546	556
s23Contig11092_4	Nemve161196	465
s23Contig11094_4	Nemve238059	390
s23Contig11095_1	Nemve239793	478
s23Contig11102_14	Nemve199909	395
s23Contig11105_6	Nemve179278	666
s23Contig11110_18	Nemve100372	882
s23Contig11114_2	Nemve237840	1319
s23Contig11115_1	Nemve158438	1057
s23Contig11120_5	Nemve80887	512
s23Contig11121_4	Nemve18	413
s23Contig11125_12	Nemve112267	2816
s23Contig11126_11	Nemve223668	843
s23Contig11127_2	Nemve246040	523
s23Contig11131_2	Nemve247781	581
s23Contig11138_13	Nemve86631	1017
s23Contig11139_1	Nemve178404	892
s23Contig11142_5	Nemve20002	609
s23Contig11143_2	Nemve83648	543
s23Contig11143_4	Nemve83648	1085
s23Contig11147_9	Nemve131752	878
s23Contig11154_5	Nemve173194	1319
s23Contig11162_19	Nemve207642	2067
s23Contig11164_9	Nemve176908	1414
s23Contig11173_2	Nemve244977	376
s23Contig11174_18	Nemve206838	774
s23Contig11174_3	Nemve206837	360
s23Contig11185_23	Nemve167661	3691
s23Contig11198_2	Nemve80075	520
s23Contig11200_18	Nemve20960	1597
s23Contig11204_5	Nemve245582	1031
s23Contig11205_3	Nemve113741	323
s23Contig11205_6	Nemve206654	368
s23Contig11208_5	Nemve189660	1700
s23Contig1121_1	Nemve128208	482
s23Contig11211_1	Nemve139805	516
s23Contig11219_5	Nemve116184	2738
s23Contig11224_1	Nemve245850	683
s23Contig11230_12	Nemve20110	2428
s23Contig11231_3	Nemve95177	683
s23Contig11235_8	Nemve189239	1014
s23Contig11236_1	Nemve111102	356
s23Contig11240_3	Nemve140805	1451
s23Contig11241_10	Nemve179966	546
s23Contig11245_2	Nemve188669	333
s23Contig11252_8	Nemve240569	856
s23Contig11260_1	Nemve173586	530
s23Contig11261_2	Nemve173586	521
s23Contig11265_9	Nemve100982	406
s23Contig11268_2	Nemve215299	384
s23Contig11276_4	Nemve188937	601
s23Contig11285_37	Nemve171736	6782
s23Contig11294_16	Nemve116009	775
s23Contig11300_26	Nemve10108	3377
s23Contig11308_18	Nemve95008	419
s23Contig11310_3	Nemve172254	1126
s23Contig11314_26	Nemve20140	3228
s23Contig11329_2	Nemve236573	330
s23Contig11330_10	Nemve79992	621
s23Contig11330_11	Nemve79992	1095
s23Contig11332_12	Nemve18	663
s23Contig11334_3	Nemve14584	677
s23Contig11340_10	Nemve212312	423
s23Contig11341_13	Nemve246662	1543
s23Contig1134_13	Nemve236653	609
s23Contig11348_8	Nemve248148	2048
s23Contig11349_26	Nemve241380	469
s23Contig11358_4	Nemve21744	971
s23Contig1136_4	Nemve179005	342
s23Contig11368_6	Nemve229919	374
s23Contig11370_1	Nemve171694	1212
s23Contig11372_15	Nemve183962	1668
s23Contig11372_16	Nemve183962	339
s23Contig11373_1	Nemve239374	652
s23Contig1138_2	Nemve94732	385
s23Contig11384_13	Nemve111153	952
s23Contig11395_11	Nemve200306	1121
s23Contig11396_6	Nemve84607	1427
s23Contig11399_6	Nemve208411	1424
s23Contig11400_29	Nemve81126	1178
s23Contig11404_3	Nemve157829	1812
s23Contig11408_11	Nemve199719	345
s23Contig11419_20	Nemve193231	840
s23Contig11419_5	Nemve217048	1743
s23Contig11423_2	Nemve31143	334
s23Contig11428_16	Nemve10765	1235
s23Contig11431_4	Nemve183894	642
s23Contig11431_8	Nemve183894	1060
s23Contig11435_3	Nemve216597	373
s23Contig11439_2	Nemve248100	915
s23Contig11444_2	Nemve129574	419
s23Contig11447_16	Nemve79732	499
s23Contig11451_5	Nemve247019	416
s23Contig11452_2	Nemve20143	1201
s23Contig11453_15	Nemve123168	466
s23Contig11455_6	Nemve119814	883
s23Contig11456_7	Nemve197370	391
s23Contig11459_2	Nemve160394	485
s23Contig11460_18	Nemve110962	1617
s23Contig11461_3	Nemve129610	983
s23Contig11462_3	Nemve235509	2146
s23Contig11471_3	Nemve110166	611
s23Contig11476_2	Nemve31566	376
s23Contig11478_4	Nemve104199	973
s23Contig11479_9	Nemve119683	946
s23Contig11486_4	Nemve245456	1034
s23Contig11492_4	Nemve228877	732
s23Contig11493_20	Nemve217462	1926
s23Contig11502_15	Nemve120584	1811
s23Contig11504_18	Nemve239723	408
s23Contig11507_1	Nemve229061	1307
s23Contig11512_1	Nemve179157	455
s23Contig11518_10	Nemve240395	373
s23Contig11524_2	Nemve161349	1572
s23Contig11528_11	Nemve181975	844
s23Contig11530_6	Nemve225231	366
s23Contig11533_6	Nemve24400	772
s23Contig11539_10	Nemve50499	820
s23Contig115_4	Nemve171736	3580
s23Contig11540_16	Nemve167342	1382
s23Contig11542_3	Nemve245970	2495
s23Contig11543_6	Nemve241128	359
s23Contig11547_32	Nemve162970	1381
s23Contig11549_5	Nemve124302	563
s23Contig11550_7	Nemve95252	464
s23Contig11551_2	Nemve211300	470
s23Contig11557_2	Nemve176042	634
s23Contig11559_2	Nemve240787	497
s23Contig11560_18	Nemve241870	1008
s23Contig11563_5	Nemve176677	634
s23Contig11567_20	Nemve242774	1155
s23Contig11579_21	Nemve83918	1157
s23Contig11580_9	Nemve238900	913
s23Contig11585_7	Nemve198158	748
s23Contig11587_9	Nemve190677	533
s23Contig11588_15	Nemve100359	538
s23Contig11600_11	Nemve88882	415
s23Contig11601_1	Nemve198796	798
s23Contig11603_27	Nemve183813	1591
s23Contig11608_8	Nemve199543	414
s23Contig11611_2	Nemve84126	1662
s23Contig11615_5	Nemve119044	1593
s23Contig11619_4	Nemve232516	384
s23Contig11635_12	Nemve209756	478
s23Contig11638_3	Nemve197055	577
s23Contig11641_5	Nemve248701	1247
s23Contig11644_11	Nemve25946	560
s23Contig11645_2	Nemve163878	1249
s23Contig11651_11	Nemve248427	1237
s23Contig11655_9	Nemve205876	507
s23Contig11659_2	Nemve110696	1303
s23Contig11661_2	Nemve158213	2186
s23Contig11663_1	Nemve44380	497
s23Contig11670_3	Nemve200196	1984
s23Contig11673_17	Nemve116548	631
s23Contig11679_3	Nemve115533	1183
s23Contig11679_6	Nemve169705	648
s23Contig11681_2	Nemve55150	336
s23Contig11682_14	Nemve171779	1389
s23Contig11686_4	Nemve170833	349
s23Contig1169_5	Nemve93134	2151
s23Contig11699_2	Nemve154671	351
s23Contig11701_17	Nemve161006	532
s23Contig11703_9	Nemve94990	1182
s23Contig11704_2	Nemve244590	668
s23Contig11706_1	Nemve164373	976
s23Contig11707_19	Nemve85371	708
s23Contig1171_1	Nemve20166	413
s23Contig11716_10	Nemve243859	828
s23Contig11719_13	Nemve244049	704
s23Contig11721_14	Nemve161947	2045
s23Contig11722_4	Nemve35532	535
s23Contig11725_7	Nemve244565	1613
s23Contig1172_7	Nemve238290	4700
s23Contig11727_1	Nemve229193	521
s23Contig11728_7	Nemve159029	468
s23Contig11737_3	Nemve161775	1380
s23Contig11741_7	Nemve225297	746
s23Contig11742_3	Nemve101079	346
s23Contig11742_5	Nemve101079	835
s23Contig11744_2	Nemve173499	331
s23Contig11745_6	Nemve163923	841
s23Contig11748_7	Nemve122997	784
s23Contig11750_1	Nemve207221	491
s23Contig11754_4	Nemve160446	488
s23Contig11764_4	Nemve197331	375
s23Contig11768_1	Nemve246955	535
s23Contig11774_12	Nemve248425	508
s23Contig11776_7	Nemve30037	1984
s23Contig11780_3	Nemve99498	646
s23Contig1178_2	Nemve89183	573
s23Contig11782_22	Nemve114254	1516
s23Contig11783_5	Nemve240047	373
s23Contig11785_7	Nemve82024	809
s23Contig11786_18	Nemve168783	1479
s23Contig11787_3	Nemve193385	743
s23Contig11788_4	Nemve142537	349
s23Contig11790_30	Nemve241256	1643
s23Contig11792_11	Nemve172662	1336
s23Contig11800_2	Nemve181408	543
s23Contig11801_2	Nemve243021	760
s23Contig11803_30	Nemve215383	1229
s23Contig11807_8	Nemve181421	582
s23Contig11808_3	Nemve94692	342
s23Contig11810_10	Nemve121992	952
s23Contig11816_4	Nemve247754	419
s23Contig11817_4	Nemve60533	339
s23Contig11818_11	Nemve83189	598
s23Contig11826_3	Nemve111097	1333
s23Contig11827_2	Nemve184757	799
s23Contig11827_4	Nemve184757	469
s23Contig11828_4	Nemve86020	1222
s23Contig11830_9	Nemve227950	459
s23Contig11834_10	Nemve237629	867
s23Contig11838_3	Nemve240691	1373
s23Contig11840_2	Nemve247365	1322
s23Contig11844_2	Nemve122716	440
s23Contig11846_12	Nemve234207	935
s23Contig11850_7	Nemve223668	889
s23Contig11851_24	Nemve197109	1400
s23Contig11854_2	Nemve197579	384
s23Contig11855_4	Nemve170435	557
s23Contig11860_3	Nemve93682	520
s23Contig11873_13	Nemve184029	1816
s23Contig11879_5	Nemve2729	762
s23Contig11882_4	Nemve92170	1903
s23Contig11887_5	Nemve237983	1086
s23Contig11900_1	Nemve100141	335
s23Contig11902_5	Nemve245773	1657
s23Contig11905_16	Nemve117848	1383
s23Contig11909_1	Nemve172129	547
s23Contig11914_2	Nemve204186	722
s23Contig11915_4	Nemve43795	358
s23Contig11916_3	Nemve189585	591
s23Contig11917_18	Nemve245600	759
s23Contig11918_9	Nemve201028	525
s23Contig11919_18	Nemve110667	1615
s23Contig11919_22	Nemve110667	790
s23Contig11922_19	Nemve246617	2548
s23Contig11924_4	Nemve88924	559
s23Contig11933_1	Nemve124761	428
s23Contig11935_1	Nemve98567	368
s23Contig11947_17	Nemve40031	1034
s23Contig11951_7	Nemve214628	335
s23Contig11953_42	Nemve237840	439
s23Contig11954_10	Nemve86158	501
s23Contig11956_18	Nemve248021	362
s23Contig11959_9	Nemve211400	362
s23Contig11965_3	Nemve248115	946
s23Contig11966_7	Nemve200530	1194
s23Contig11969_1	Nemve83635	1487
s23Contig11970_12	Nemve243817	579
s23Contig11974_5	Nemve123220	518
s23Contig11975_2	Nemve123220	458
s23Contig11979_10	Nemve237969	519
s23Contig11989_2	Nemve179334	1294
s23Contig11994_6	Nemve100526	696
s23Contig12002_10	Nemve123220	680
s23Contig12011_23	Nemve240852	3312
s23Contig12020_17	Nemve61368	1276
s23Contig12026_9	Nemve239679	452
s23Contig12030_6	Nemve166872	857
s23Contig12031_5	Nemve220177	1801
s23Contig12036_2	Nemve245160	1068
s23Contig12046_17	Nemve10544	468
s23Contig12046_5	Nemve210892	1086
s23Contig12047_7	Nemve192951	907
s23Contig12048_8	Nemve209130	733
s23Contig12050_5	Nemve98970	1477
s23Contig12054_3	Nemve92241	431
s23Contig12058_13	Nemve218524	906
s23Contig12060_5	Nemve234104	654
s23Contig12065_20	Nemve200699	3851
s23Contig12072_1	Nemve90855	693
s23Contig12073_14	Nemve105931	719
s23Contig12077_9	Nemve244990	615
s23Contig12079_6	Nemve220197	424
s23Contig1208_3	Nemve125015	395
s23Contig12092_2	Nemve190252	368
s23Contig12093_7	Nemve206574	362
s23Contig12096_3	Nemve198360	530
s23Contig12098_9	Nemve191624	410
s23Contig12101_1	Nemve244663	434
s23Contig12103_2	Nemve81449	403
s23Contig12114_16	Nemve113364	342
s23Contig12116_7	Nemve200362	683
s23Contig12123_6	Nemve198796	1151
s23Contig12124_11	Nemve99103	750
s23Contig12126_3	Nemve207993	484
s23Contig12127_4	Nemve247576	3764
s23Contig12129_11	Nemve216057	1147
s23Contig12132_4	Nemve141730	387
s23Contig12134_4	Nemve243116	1727
s23Contig12137_1	Nemve238117	506
s23Contig12143_2	Nemve197323	540
s23Contig12146_16	Nemve228040	507
s23Contig12149_3	Nemve82479	500
s23Contig12150_11	Nemve189130	1835
s23Contig12151_5	Nemve10142	2519
s23Contig1215_26	Nemve164461	651
s23Contig12153_16	Nemve238314	524
s23Contig12153_20	Nemve238314	2783
s23Contig12154_8	Nemve212518	624
s23Contig12159_3	Nemve93943	945
s23Contig12160_4	Nemve108233	355
s23Contig12161_14	Nemve106520	2067
s23Contig1216_2	Nemve115856	382
s23Contig12164_11	Nemve137751	535
s23Contig12174_3	Nemve188332	389
s23Contig12178_1	Nemve240064	742
s23Contig12180_13	Nemve83566	583
s23Contig12181_26	Nemve240248	1196
s23Contig12186_2	Nemve236029	502
s23Contig12189_8	Nemve108550	1056
s23Contig12190_4	Nemve125073	1162
s23Contig12193_1	Nemve115538	362
s23Contig12194_17	Nemve238669	1307
s23Contig12195_1	Nemve159984	523
s23Contig12199_47	Nemve240518	1367
s23Contig12203_24	Nemve144785	532
s23Contig12214_12	Nemve11959	831
s23Contig12215_3	Nemve198315	933
s23Contig12222_2	Nemve134192	397
s23Contig12224_8	Nemve124482	496
s23Contig12225_21	Nemve21775	617
s23Contig12229_2	Nemve95939	900
s23Contig12231_7	Nemve101701	493
s23Contig12235_26	Nemve208016	2143
s23Contig12236_3	Nemve231906	968
s23Contig12240_12	Nemve245592	389
s23Contig12245_4	Nemve91901	2695
s23Contig12245_5	Nemve91901	834
s23Contig12246_12	Nemve141560	2155
s23Contig12247_38	Nemve99756	1652
s23Contig12250_17	Nemve240368	1784
s23Contig12251_2	Nemve247395	730
s23Contig12253_16	Nemve245466	2047
s23Contig12259_28	Nemve10490	1384
s23Contig12278_4	Nemve113129	541
s23Contig12281_2	Nemve117154	628
s23Contig12283_2	Nemve129106	583
s23Contig12284_4	Nemve99833	406
s23Contig12285_17	Nemve218275	404
s23Contig12287_10	Nemve92237	470
s23Contig12290_1	Nemve11821	404
s23Contig12291_2	Nemve194255	648
s23Contig12292_8	Nemve164893	394
s23Contig12293_14	Nemve211309	1101
s23Contig1230_10	Nemve223493	524
s23Contig12302_7	Nemve92540	495
s23Contig12303_2	Nemve24516	1155
s23Contig12311_8	Nemve240594	724
s23Contig12312_54	Nemve20161	6057
s23Contig12313_14	Nemve239058	1294
s23Contig12314_21	Nemve11085	1366
s23Contig12319_4	Nemve160457	477
s23Contig12329_1	Nemve157950	1500
s23Contig12333_5	Nemve158535	528
s23Contig12334_10	Nemve208196	483
s23Contig12337_7	Nemve246479	428
s23Contig12348_8	Nemve179119	647
s23Contig12353_6	Nemve167786	937
s23Contig12354_2	Nemve242391	1146
s23Contig12363_4	Nemve236357	454
s23Contig12365_5	Nemve170935	1024
s23Contig1236_8	Nemve161733	1153
s23Contig12368_11	Nemve243369	702
s23Contig12370_3	Nemve237480	470
s23Contig12371_7	Nemve79948	543
s23Contig12372_39	Nemve245960	700
s23Contig12374_2	Nemve170558	858
s23Contig12375_6	Nemve243086	1135
s23Contig12377_11	Nemve178799	783
s23Contig12384_11	Nemve242697	484
s23Contig12393_6	Nemve198971	591
s23Contig12394_14	Nemve242522	566
s23Contig12396_6	Nemve127582	422
s23Contig12397_5	Nemve61541	905
s23Contig12407_3	Nemve201367	625
s23Contig12408_17	Nemve139026	2512
s23Contig12415_14	Nemve237292	590
s23Contig12416_1	Nemve246622	461
s23Contig12418_5	Nemve234825	447
s23Contig12419_17	Nemve212854	744
s23Contig12420_22	Nemve210344	1163
s23Contig12421_7	Nemve210933	1881
s23Contig12425_23	Nemve241340	479
s23Contig12427_1	Nemve10501	820
s23Contig12427_3	Nemve10501	598
s23Contig12430_19	Nemve91794	1254
s23Contig12430_20	Nemve195870	638
s23Contig12431_12	Nemve242795	503
s23Contig12433_2	Nemve165649	765
s23Contig12435_1	Nemve110667	536
s23Contig12441_6	Nemve242832	2153
s23Contig12442_1	Nemve186249	675
s23Contig12446_2	Nemve245530	497
s23Contig12448_5	Nemve191975	2087
s23Contig12455_20	Nemve238356	1203
s23Contig12455_24	Nemve238356	2020
s23Contig12460_2	Nemve228964	1017
s23Contig12473_19	Nemve247614	1899
s23Contig12474_10	Nemve127054	1848
s23Contig12486_11	Nemve30589	1106
s23Contig12487_3	Nemve241141	883
s23Contig12497_9	Nemve212662	971
s23Contig12498_3	Nemve231343	519
s23Contig12499_3	Nemve167835	866
s23Contig12501_5	Nemve209130	756
s23Contig12508_7	Nemve246358	581
s23Contig12509_5	Nemve184356	1622
s23Contig12514_3	Nemve234654	450
s23Contig12516_26	Nemve101514	392
s23Contig12517_20	Nemve221254	2308
s23Contig12522_11	Nemve107990	1006
s23Contig12523_7	Nemve237334	559
s23Contig12526_6	Nemve167625	898
s23Contig12528_2	Nemve208349	325
s23Contig12529_16	Nemve208016	1373
s23Contig12531_13	Nemve246930	1255
s23Contig12537_15	Nemve171689	722
s23Contig12537_2	Nemve172491	1348
s23Contig12539_3	Nemve173586	478
s23Contig12544_26	Nemve173435	1864
s23Contig12547_14	Nemve245724	798
s23Contig12552_6	Nemve83189	1168
s23Contig12553_6	Nemve20166	830
s23Contig12556_25	Nemve93932	1659
s23Contig12557_11	Nemve87399	789
s23Contig12562_20	Nemve202038	493
s23Contig12564_10	Nemve93634	1438
s23Contig12569_18	Nemve176303	3219
s23Contig12570_7	Nemve184411	684
s23Contig12571_1	Nemve215046	386
s23Contig1257_3	Nemve176107	1673
s23Contig12574_14	Nemve115237	2527
s23Contig12579_5	Nemve212057	1109
s23Contig12591_1	Nemve178208	398
s23Contig12593_6	Nemve91193	2296
s23Contig12594_4	Nemve118365	408
s23Contig12598_18	Nemve328	452
s23Contig12602_5	Nemve228294	791
s23Contig12606_1	Nemve238389	962
s23Contig12613_2	Nemve242616	1248
s23Contig12613_8	Nemve242616	2318
s23Contig12614_1	Nemve139747	605
s23Contig12616_46	Nemve189121	4069
s23Contig12622_4	Nemve178049	1873
s23Contig12624_10	Nemve241190	677
s23Contig12625_8	Nemve248001	1693
s23Contig12628_2	Nemve197744	615
s23Contig12631_4	Nemve15679	485
s23Contig1263_3	Nemve130067	2295
s23Contig12636_4	Nemve132292	2248
s23Contig12640_2	Nemve176042	634
s23Contig12651_2	Nemve208724	422
s23Contig12652_2	Nemve161278	1041
s23Contig12656_2	Nemve99617	796
s23Contig12665_4	Nemve190533	356
s23Contig12669_15	Nemve244842	1227
s23Contig12673_2	Nemve196726	400
s23Contig12674_2	Nemve247134	461
s23Contig12675_1	Nemve190019	518
s23Contig12684_1	Nemve131401	1530
s23Contig12690_11	Nemve121841	376
s23Contig12690_12	Nemve121841	569
s23Contig12691_19	Nemve174448	437
s23Contig12695_3	Nemve244806	402
s23Contig12696_4	Nemve241689	421
s23Contig12697_1	Nemve168144	2142
s23Contig12_7	Nemve128230	636
s23Contig12701_14	Nemve158412	598
s23Contig12705_1	Nemve191864	1160
s23Contig12710_10	Nemve239799	695
s23Contig12713_20	Nemve200404	520
s23Contig12714_4	Nemve32224	952
s23Contig12718_4	Nemve170435	1328
s23Contig12727_4	Nemve164013	2079
s23Contig12730_3	Nemve246637	478
s23Contig12731_5	Nemve247980	1101
s23Contig12737_6	Nemve162447	708
s23Contig12738_3	Nemve193420	1033
s23Contig12743_2	Nemve157742	323
s23Contig12744_5	Nemve205230	919
s23Contig12748_4	Nemve99543	402
s23Contig12749_2	Nemve241446	704
s23Contig12752_21	Nemve97320	531
s23Contig12753_3	Nemve202568	671
s23Contig12757_1	Nemve199475	409
s23Contig12758_16	Nemve243055	1482
s23Contig12758_18	Nemve243055	1182
s23Contig12761_6	Nemve202084	330
s23Contig12762_5	Nemve205438	1007
s23Contig1276_27	Nemve182854	1717
s23Contig12765_14	Nemve240998	792
s23Contig12771_11	Nemve244395	1950
s23Contig12774_2	Nemve193385	521
s23Contig12778_7	Nemve10072	1978
s23Contig12782_6	Nemve166728	509
s23Contig12799_2	Nemve80717	1043
s23Contig12807_4	Nemve88546	497
s23Contig12810_15	Nemve72008	430
s23Contig12814_2	Nemve178746	725
s23Contig12819_4	Nemve130157	764
s23Contig12823_6	Nemve237567	869
s23Contig12825_11	Nemve248483	698
s23Contig12828_4	Nemve190658	848
s23Contig12831_5	Nemve209051	329
s23Contig12834_3	Nemve200094	878
s23Contig12845_6	Nemve103092	433
s23Contig12846_4	Nemve234118	1620
s23Contig12847_5	Nemve246436	405
s23Contig12849_3	Nemve237730	440
s23Contig12851_10	Nemve229337	345
s23Contig12860_7	Nemve127863	2174
s23Contig12862_3	Nemve172662	505
s23Contig12863_2	Nemve90597	648
s23Contig12869_4	Nemve187451	479
s23Contig12871_31	Nemve36389	678
s23Contig12872_1	Nemve233970	1073
s23Contig12872_7	Nemve105578	379
s23Contig12874_13	Nemve10247	1825
s23Contig12878_4	Nemve240891	563
s23Contig12879_4	Nemve240891	563
s23Contig12882_3	Nemve188687	2330
s23Contig12885_5	Nemve129041	1031
s23Contig12890_5	Nemve86017	902
s23Contig12893_1	Nemve238606	379
s23Contig12899_128	Nemve171736	6737
s23Contig12903_4	Nemve236707	860
s23Contig12912_7	Nemve87080	1183
s23Contig12916_7	Nemve247499	775
s23Contig12919_3	Nemve166745	1121
s23Contig12920_6	Nemve241119	559
s23Contig12933_21	Nemve174480	1492
s23Contig1293_4	Nemve245261	421
s23Contig12935_38	Nemve103523	686
s23Contig12937_10	Nemve136570	465
s23Contig12942_8	Nemve210689	974
s23Contig12950_9	Nemve191325	1279
s23Contig12951_3	Nemve105928	640
s23Contig12956_1	Nemve158998	595
s23Contig12961_5	Nemve16994	558
s23Contig12966_9	Nemve24446	500
s23Contig12974_10	Nemve240522	347
s23Contig12974_3	Nemve181671	1891
s23Contig12975_24	Nemve189854	1553
s23Contig12976_1	Nemve10376	470
s23Contig12981_3	Nemve206870	1504
s23Contig12982_6	Nemve244873	578
s23Contig12985_6	Nemve184544	3119
s23Contig12990_6	Nemve135138	703
s23Contig1299_15	Nemve248535	519
s23Contig12992_3	Nemve163533	1032
s23Contig12993_2	Nemve203554	1132
s23Contig13000_16	Nemve215218	1664
s23Contig13006_11	Nemve132896	997
s23Contig13007_17	Nemve139382	2170
s23Contig13008_10	Nemve96536	346
s23Contig13010_13	Nemve40188	901
s23Contig13013_7	Nemve212141	877
s23Contig13019_8	Nemve195431	369
s23Contig13024_18	Nemve243223	1695
s23Contig13026_1	Nemve109532	357
s23Contig13027_4	Nemve227246	951
s23Contig13030_1	Nemve220980	1087
s23Contig13043_6	Nemve196991	965
s23Contig13046_9	Nemve237798	483
s23Contig13050_16	Nemve188080	2474
s23Contig13052_3	Nemve70984	595
s23Contig13069_8	Nemve241626	934
s23Contig13075_1	Nemve124130	593
s23Contig13076_5	Nemve184952	416
s23Contig13079_8	Nemve190967	839
s23Contig13080_10	Nemve187863	1023
s23Contig13087_1	Nemve181274	820
s23Contig13090_9	Nemve247341	708
s23Contig13091_15	Nemve170952	1602
s23Contig13094_10	Nemve198272	340
s23Contig13094_8	Nemve198272	336
s23Contig13098_23	Nemve241800	431
s23Contig13100_1	Nemve173586	680
s23Contig13103_43	Nemve173194	7399
s23Contig13106_5	Nemve244806	1386
s23Contig13108_1	Nemve80173	818
s23Contig13109_6	Nemve88448	550
s23Contig13112_2	Nemve191954	367
s23Contig1311_3	Nemve170702	549
s23Contig13118_3	Nemve29874	365
s23Contig13120_7	Nemve20239	787
s23Contig13125_2	Nemve11167	1647
s23Contig13130_19	Nemve195622	1583
s23Contig13130_6	Nemve79785	1977
s23Contig13136_3	Nemve186036	1454
s23Contig13140_1	Nemve177083	1059
s23Contig13141_9	Nemve191975	995
s23Contig13145_15	Nemve179224	1481
s23Contig13159_20	Nemve88690	1405
s23Contig13160_1	Nemve168780	337
s23Contig13160_5	Nemve168783	413
s23Contig13167_5	Nemve207081	470
s23Contig13169_25	Nemve182331	2992
s23Contig13176_3	Nemve241686	780
s23Contig13178_16	Nemve86704	1297
s23Contig13185_4	Nemve237165	441
s23Contig13188_31	Nemve241911	5941
s23Contig13190_3	Nemve237797	758
s23Contig13191_7	Nemve119762	2399
s23Contig13197_1	Nemve230412	1056
s23Contig13199_6	Nemve129031	558
s23Contig13_2	Nemve165173	573
s23Contig13201_5	Nemve227269	448
s23Contig13228_3	Nemve160725	934
s23Contig13231_18	Nemve90602	412
s23Contig13234_2	Nemve192499	756
s23Contig13245_2	Nemve165401	954
s23Contig13255_4	Nemve227226	1183
s23Contig13256_14	Nemve87128	1302
s23Contig13257_10	Nemve236739	685
s23Contig13265_5	Nemve163941	933
s23Contig13267_12	Nemve242732	452
s23Contig13272_2	Nemve240929	1029
s23Contig1327_4	Nemve116745	733
s23Contig13281_8	Nemve242820	816
s23Contig13297_18	Nemve102784	1149
s23Contig13301_31	Nemve116548	618
s23Contig133_1	Nemve83462	533
s23Contig13312_13	Nemve202733	1220
s23Contig13314_11	Nemve85083	661
s23Contig13314_12	Nemve85083	955
s23Contig13316_7	Nemve246781	1129
s23Contig13318_3	Nemve179566	884
s23Contig13325_3	Nemve206544	1356
s23Contig13327_11	Nemve195668	991
s23Contig13329_4	Nemve168335	1517
s23Contig13333_3	Nemve166728	810
s23Contig13334_17	Nemve238013	1993
s23Contig13337_7	Nemve239368	410
s23Contig13339_4	Nemve50857	848
s23Contig13340_7	Nemve209425	467
s23Contig1334_10	Nemve136781	575
s23Contig13341_7	Nemve132153	778
s23Contig13344_13	Nemve82333	655
s23Contig13349_2	Nemve238702	533
s23Contig13352_7	Nemve232723	651
s23Contig13355_12	Nemve221557	1112
s23Contig13357_2	Nemve182839	1260
s23Contig13374_8	Nemve237545	739
s23Contig13376_2	Nemve200333	344
s23Contig13387_15	Nemve94836	795
s23Contig13397_9	Nemve31928	517
s23Contig13401_8	Nemve238356	659
s23Contig13403_10	Nemve195005	831
s23Contig13404_9	Nemve112390	418
s23Contig13406_18	Nemve161851	3219
s23Contig1340_9	Nemve61967	471
s23Contig13411_16	Nemve187737	1586
s23Contig13411_3	Nemve88487	702
s23Contig13412_7	Nemve88487	702
s23Contig13413_31	Nemve60533	526
s23Contig13416_3	Nemve235042	392
s23Contig13417_1	Nemve228555	801
s23Contig13418_5	Nemve172833	977
s23Contig13425_3	Nemve50036	693
s23Contig13427_15	Nemve240575	678
s23Contig13431_3	Nemve221452	608
s23Contig13433_3	Nemve240032	1299
s23Contig13434_3	Nemve10112	1742
s23Contig13435_4	Nemve180397	349
s23Contig13438_16	Nemve176602	1795
s23Contig13439_12	Nemve137089	787
s23Contig13446_6	Nemve52544	920
s23Contig13452_4	Nemve12051	586
s23Contig13455_3	Nemve202412	484
s23Contig13459_36	Nemve122088	366
s23Contig13462_3	Nemve247373	1827
s23Contig13463_10	Nemve194841	1204
s23Contig13465_5	Nemve31622	2051
s23Contig13466_2	Nemve182282	1232
s23Contig13471_3	Nemve158216	807
s23Contig13482_7	Nemve35830	705
s23Contig13483_1	Nemve53664	468
s23Contig13490_12	Nemve119208	1198
s23Contig13501_5	Nemve159064	2459
s23Contig13505_16	Nemve165384	1088
s23Contig13506_6	Nemve177334	1891
s23Contig13510_2	Nemve169077	710
s23Contig13516_18	Nemve158506	2066
s23Contig13518_2	Nemve185226	394
s23Contig13520_7	Nemve158178	455
s23Contig13523_2	Nemve93827	648
s23Contig13526_43	Nemve84350	1777
s23Contig13527_2	Nemve79458	739
s23Contig13532_18	Nemve243380	3274
s23Contig1353_4	Nemve102625	4833
s23Contig13534_8	Nemve108438	569
s23Contig13536_5	Nemve198354	407
s23Contig13537_2	Nemve244688	371
s23Contig13542_3	Nemve125319	744
s23Contig13542_7	Nemve125319	1628
s23Contig13546_8	Nemve210933	783
s23Contig13549_15	Nemve116118	461
s23Contig13549_17	Nemve116118	1239
s23Contig13550_13	Nemve83762	1719
s23Contig1355_2	Nemve88924	532
s23Contig13557_2	Nemve86003	498
s23Contig13561_2	Nemve92892	1308
s23Contig13573_13	Nemve102868	876
s23Contig13585_12	Nemve236547	1264
s23Contig13587_10	Nemve99227	837
s23Contig13589_2	Nemve126362	557
s23Contig13596_1	Nemve60304	1882
s23Contig13608_3	Nemve201904	787
s23Contig13609_1	Nemve113088	606
s23Contig13612_22	Nemve115565	1440
s23Contig13613_16	Nemve229673	1071
s23Contig13614_12	Nemve161317	1902
s23Contig13615_3	Nemve229971	981
s23Contig13616_40	Nemve169332	413
s23Contig13620_19	Nemve172190	587
s23Contig13621_3	Nemve212723	1111
s23Contig13622_1	Nemve91756	602
s23Contig13623_7	Nemve248519	964
s23Contig13638_3	Nemve239505	401
s23Contig13640_17	Nemve162805	3513
s23Contig13642_8	Nemve30088	1972
s23Contig13644_2	Nemve125309	544
s23Contig13645_11	Nemve239561	994
s23Contig13647_2	Nemve200796	722
s23Contig13648_8	Nemve173993	1497
s23Contig1365_1	Nemve111867	368
s23Contig13656_4	Nemve194898	1844
s23Contig13657_3	Nemve197278	829
s23Contig13658_14	Nemve189485	1690
s23Contig13659_16	Nemve31174	1587
s23Contig13662_4	Nemve116977	686
s23Contig13666_5	Nemve212944	746
s23Contig13668_13	Nemve106419	1663
s23Contig13672_2	Nemve239961	1518
s23Contig13674_4	Nemve98292	3450
s23Contig13675_3	Nemve246637	435
s23Contig13679_11	Nemve248770	1413
s23Contig13684_1	Nemve209409	354
s23Contig13685_5	Nemve236679	453
s23Contig13690_5	Nemve205412	590
s23Contig13692_2	Nemve95660	510
s23Contig13693_4	Nemve239974	568
s23Contig13699_26	Nemve191111	3339
s23Contig13702_11	Nemve98446	1630
s23Contig13709_5	Nemve218492	350
s23Contig13714_3	Nemve202059	590
s23Contig13719_12	Nemve236282	909
s23Contig13724_7	Nemve81331	424
s23Contig13728_4	Nemve241997	1975
s23Contig13730_2	Nemve193827	349
s23Contig13735_2	Nemve189007	933
s23Contig13738_14	Nemve206329	332
s23Contig13740_2	Nemve245041	464
s23Contig1374_2	Nemve243494	801
s23Contig13746_12	Nemve117911	1200
s23Contig13750_6	Nemve124153	715
s23Contig13754_1	Nemve125757	439
s23Contig13763_7	Nemve231702	417
s23Contig13777_4	Nemve230546	648
s23Contig13782_3	Nemve173993	955
s23Contig13784_3	Nemve159148	2762
s23Contig13786_5	Nemve78861	1103
s23Contig13787_48	Nemve233285	526
s23Contig13789_3	Nemve86616	1346
s23Contig13795_5	Nemve181456	1216
s23Contig13797_19	Nemve107005	1085
s23Contig13798_11	Nemve211141	986
s23Contig13804_10	Nemve233042	385
s23Contig13809_9	Nemve167837	1596
s23Contig13810_2	Nemve162659	445
s23Contig13812_13	Nemve198001	645
s23Contig13820_19	Nemve84607	1427
s23Contig13825_3	Nemve232587	681
s23Contig1383_1	Nemve237113	356
s23Contig13832_5	Nemve238123	455
s23Contig13834_10	Nemve234494	1352
s23Contig13838_14	Nemve241155	1384
s23Contig13842_3	Nemve30016	477
s23Contig13844_6	Nemve117787	831
s23Contig13847_6	Nemve236547	1256
s23Contig13849_2	Nemve113661	775
s23Contig13859_11	Nemve152185	854
s23Contig13865_1	Nemve214058	535
s23Contig13866_6	Nemve100691	694
s23Contig13867_3	Nemve141683	335
s23Contig13869_15	Nemve232979	1692
s23Contig13872_9	Nemve233863	1170
s23Contig13874_1	Nemve20072	455
s23Contig13875_15	Nemve229595	1973
s23Contig13879_4	Nemve176499	840
s23Contig13880_4	Nemve221128	668
s23Contig1389_11	Nemve105041	754
s23Contig13895_2	Nemve247951	970
s23Contig13897_4	Nemve245881	501
s23Contig13899_3	Nemve2918	391
s23Contig13900_45	Nemve241814	1018
s23Contig13902_8	Nemve182498	508
s23Contig13908_7	Nemve218869	749
s23Contig13908_8	Nemve218869	481
s23Contig13912_13	Nemve193865	659
s23Contig13912_3	Nemve232160	1173
s23Contig13913_3	Nemve238119	2472
s23Contig13916_9	Nemve239052	522
s23Contig13922_3	Nemve194278	1604
s23Contig13924_13	Nemve238404	415
s23Contig13925_2	Nemve241470	452
s23Contig13933_2	Nemve166265	569
s23Contig13942_1	Nemve40068	355
s23Contig13943_4	Nemve182962	941
s23Contig13944_12	Nemve207820	951
s23Contig13945_13	Nemve143699	1119
s23Contig13945_3	Nemve84929	645
s23Contig13952_2	Nemve171129	938
s23Contig1395_7	Nemve25682	811
s23Contig13969_2	Nemve240971	343
s23Contig13976_9	Nemve135205	465
s23Contig13977_9	Nemve165217	1687
s23Contig13981_4	Nemve216271	488
s23Contig13983_12	Nemve30196	976
s23Contig13986_8	Nemve107629	567
s23Contig13987_3	Nemve218910	494
s23Contig13992_14	Nemve129196	519
s23Contig13994_21	Nemve89035	871
s23Contig13997_15	Nemve196763	560
s23Contig13997_17	Nemve142236	606
s23Contig1400_1	Nemve170685	451
s23Contig14001_57	Nemve60046	986
s23Contig14001_87	Nemve161999	6319
s23Contig14003_17	Nemve40068	2554
s23Contig14007_4	Nemve180767	586
s23Contig14008_2	Nemve211167	704
s23Contig14011_17	Nemve192525	701
s23Contig14015_141	Nemve30005	2269
s23Contig14016_11	Nemve167737	1736
s23Contig14021_5	Nemve229428	1245
s23Contig14022_7	Nemve111153	352
s23Contig14023_4	Nemve160622	1215
s23Contig14028_7	Nemve200034	848
s23Contig14032_11	Nemve163150	1617
s23Contig14033_6	Nemve237177	942
s23Contig14041_2	Nemve244837	545
s23Contig1404_5	Nemve88728	398
s23Contig14046_22	Nemve208820	372
s23Contig14047_19	Nemve5059	365
s23Contig14048_3	Nemve242089	756
s23Contig14051_4	Nemve93919	996
s23Contig14053_9	Nemve125819	799
s23Contig14054_2	Nemve117697	1040
s23Contig140_7	Nemve207930	1003
s23Contig14071_3	Nemve236730	539
s23Contig1407_15	Nemve172491	646
s23Contig14072_28	Nemve239938	1459
s23Contig14073_5	Nemve167719	1853
s23Contig14080_4	Nemve110153	757
s23Contig14084_9	Nemve41034	932
s23Contig14088_5	Nemve145353	1097
s23Contig14089_9	Nemve32586	522
s23Contig14090_4	Nemve103243	478
s23Contig14_1	Nemve40188	425
s23Contig1410_1	Nemve190285	1939
s23Contig14102_26	Nemve95157	930
s23Contig14104_3	Nemve217964	670
s23Contig14116_4	Nemve129673	908
s23Contig14120_16	Nemve197545	781
s23Contig14122_18	Nemve188942	2341
s23Contig14130_2	Nemve85719	1014
s23Contig14131_12	Nemve211198	1103
s23Contig14135_15	Nemve120931	434
s23Contig14140_3	Nemve87713	404
s23Contig14143_2	Nemve18	416
s23Contig14145_5	Nemve212385	1651
s23Contig14146_5	Nemve212385	1651
s23Contig14150_5	Nemve246324	707
s23Contig14156_2	Nemve240340	771
s23Contig14157_8	Nemve240340	771
s23Contig14165_4	Nemve226633	586
s23Contig14168_4	Nemve227192	677
s23Contig14171_3	Nemve199721	1307
s23Contig14173_10	Nemve26004	532
s23Contig14181_3	Nemve100237	1644
s23Contig14192_2	Nemve135318	1383
s23Contig1420_7	Nemve80370	474
s23Contig14208_8	Nemve170381	416
s23Contig14210_1	Nemve100379	1020
s23Contig14214_15	Nemve244400	508
s23Contig14216_15	Nemve28237	501
s23Contig14217_9	Nemve190101	1306
s23Contig14218_11	Nemve167719	848
s23Contig14221_3	Nemve238247	578
s23Contig14222_9	Nemve131042	794
s23Contig14225_2	Nemve120705	1505
s23Contig14227_1	Nemve241031	1426
s23Contig14227_13	Nemve233903	1380
s23Contig14230_3	Nemve101531	674
s23Contig14238_2	Nemve200362	383
s23Contig14241_5	Nemve108300	883
s23Contig14244_2	Nemve210849	1542
s23Contig14245_5	Nemve122269	753
s23Contig14247_8	Nemve60019	483
s23Contig14249_9	Nemve179894	1167
s23Contig14250_1	Nemve237274	1098
s23Contig1425_6	Nemve111854	1985
s23Contig14260_4	Nemve244456	712
s23Contig14261_6	Nemve106290	343
s23Contig14265_4	Nemve242253	413
s23Contig14273_10	Nemve210463	853
s23Contig14274_8	Nemve232052	813
s23Contig14282_2	Nemve161999	448
s23Contig14283_4	Nemve159899	1073
s23Contig14284_2	Nemve182326	878
s23Contig14287_5	Nemve241029	401
s23Contig14288_18	Nemve159788	3736
s23Contig14289_3	Nemve233945	2363
s23Contig14290_5	Nemve175455	2437
s23Contig14291_1	Nemve117062	387
s23Contig14291_12	Nemve189628	341
s23Contig14292_9	Nemve79732	346
s23Contig14299_22	Nemve79682	1066
s23Contig14306_4	Nemve162416	1243
s23Contig14310_4	Nemve121512	637
s23Contig14320_3	Nemve192015	523
s23Contig14321_19	Nemve137206	1442
s23Contig14321_29	Nemve137206	3025
s23Contig14324_23	Nemve118750	642
s23Contig14330_9	Nemve241559	403
s23Contig14331_14	Nemve240013	1326
s23Contig14333_11	Nemve21552	1403
s23Contig14340_4	Nemve166591	801
s23Contig14342_6	Nemve88036	757
s23Contig14343_5	Nemve142236	352
s23Contig14351_6	Nemve20165	1360
s23Contig14357_3	Nemve113364	1322
s23Contig14360_7	Nemve157697	512
s23Contig14362_6	Nemve243590	953
s23Contig14373_3	Nemve47103	423
s23Contig14374_11	Nemve239788	531
s23Contig14383_3	Nemve123281	553
s23Contig14384_5	Nemve88621	865
s23Contig14390_1	Nemve24847	564
s23Contig14395_1	Nemve216339	350
s23Contig14396_11	Nemve236165	926
s23Contig14397_5	Nemve186830	1272
s23Contig14400_14	Nemve205896	1478
s23Contig14402_1	Nemve116616	413
s23Contig14404_21	Nemve6605	542
s23Contig14407_2	Nemve157973	507
s23Contig14416_1	Nemve235777	577
s23Contig14420_1	Nemve117241	464
s23Contig14421_14	Nemve209013	349
s23Contig1442_2	Nemve169110	359
s23Contig14422_4	Nemve231022	2058
s23Contig14439_6	Nemve234844	1862
s23Contig144_4	Nemve79897	372
s23Contig14440_7	Nemve247211	554
s23Contig14442_5	Nemve238240	806
s23Contig14443_11	Nemve232219	556
s23Contig14449_16	Nemve248197	885
s23Contig14449_2	Nemve230609	1234
s23Contig14452_5	Nemve14650	545
s23Contig14457_8	Nemve170242	598
s23Contig14459_13	Nemve178640	816
s23Contig14465_8	Nemve229208	1178
s23Contig14469_45	Nemve243312	673
s23Contig14471_5	Nemve141731	675
s23Contig14477_49	Nemve159788	4561
s23Contig14477_61	Nemve159788	7410
s23Contig14478_14	Nemve245869	1032
s23Contig14479_14	Nemve245869	943
s23Contig14480_4	Nemve166469	1254
s23Contig14486_11	Nemve189804	1166
s23Contig14487_3	Nemve209494	790
s23Contig14488_3	Nemve240936	401
s23Contig14492_23	Nemve50175	1067
s23Contig14493_22	Nemve168315	2213
s23Contig14494_3	Nemve231850	947
s23Contig14495_2	Nemve218392	573
s23Contig14495_5	Nemve218392	580
s23Contig14499_10	Nemve115630	1852
s23Contig14500_3	Nemve203127	1905
s23Contig1450_10	Nemve170367	791
s23Contig14502_8	Nemve137089	384
s23Contig14505_5	Nemve118309	1577
s23Contig14508_3	Nemve160673	1310
s23Contig14509_4	Nemve109754	1113
s23Contig14515_8	Nemve80159	1581
s23Contig14519_1	Nemve211508	403
s23Contig14520_7	Nemve224635	744
s23Contig14522_2	Nemve102586	508
s23Contig14524_1	Nemve87636	398
s23Contig14525_4	Nemve248257	1394
s23Contig14526_5	Nemve96737	406
s23Contig14528_23	Nemve161287	1315
s23Contig14529_11	Nemve218753	684
s23Contig14530_11	Nemve218753	684
s23Contig14533_1	Nemve102784	740
s23Contig14534_8	Nemve176360	1885
s23Contig14536_6	Nemve161920	1144
s23Contig14540_14	Nemve179827	543
s23Contig14544_6	Nemve196737	430
s23Contig14545_6	Nemve243959	454
s23Contig14546_8	Nemve88486	1295
s23Contig14547_8	Nemve88486	1295
s23Contig14549_5	Nemve164114	1826
s23Contig14551_5	Nemve166027	740
s23Contig14555_1	Nemve10699	398
s23Contig14559_3	Nemve98402	1069
s23Contig1456_3	Nemve207796	417
s23Contig14563_2	Nemve237718	1779
s23Contig14564_2	Nemve237718	345
s23Contig14567_2	Nemve231729	366
s23Contig14571_16	Nemve241826	1893
s23Contig14577_18	Nemve242822	794
s23Contig14577_3	Nemve219102	511
s23Contig14586_2	Nemve239937	1479
s23Contig14588_3	Nemve245141	1508
s23Contig1458_9	Nemve244400	664
s23Contig14591_3	Nemve246089	494
s23Contig14595_15	Nemve89183	1537
s23Contig14596_3	Nemve243810	361
s23Contig14598_11	Nemve85286	413
s23Contig14603_13	Nemve342	642
s23Contig14604_18	Nemve51041	1355
s23Contig14608_14	Nemve115210	374
s23Contig14610_6	Nemve58562	346
s23Contig14612_5	Nemve206043	2124
s23Contig14613_7	Nemve233604	336
s23Contig14622_4	Nemve118574	795
s23Contig14633_5	Nemve31928	402
s23Contig14643_7	Nemve108165	367
s23Contig14646_12	Nemve127019	668
s23Contig14649_10	Nemve92887	324
s23Contig14653_2	Nemve240720	336
s23Contig14655_4	Nemve242621	840
s23Contig14660_12	Nemve98072	378
s23Contig14667_9	Nemve163820	1865
s23Contig14684_4	Nemve133695	766
s23Contig14689_5	Nemve163148	505
s23Contig14690_1	Nemve86262	862
s23Contig14696_21	Nemve94595	889
s23Contig1469_7	Nemve100694	557
s23Contig14702_2	Nemve240106	489
s23Contig14703_10	Nemve219650	446
s23Contig14707_7	Nemve229512	968
s23Contig14710_5	Nemve244980	2214
s23Contig14714_2	Nemve169538	1009
s23Contig14714_8	Nemve169538	533
s23Contig14717_29	Nemve167409	1692
s23Contig14718_2	Nemve128910	655
s23Contig1473_4	Nemve100515	553
s23Contig14741_1	Nemve239136	688
s23Contig14743_6	Nemve215442	1524
s23Contig14749_19	Nemve113989	1774
s23Contig14750_15	Nemve239601	1330
s23Contig14756_5	Nemve167466	407
s23Contig14757_2	Nemve91483	678
s23Contig14759_9	Nemve237453	868
s23Contig14768_4	Nemve239505	346
s23Contig14771_11	Nemve114717	598
s23Contig14771_3	Nemve114717	424
s23Contig14776_1	Nemve235180	986
s23Contig14787_10	Nemve156990	771
s23Contig14797_3	Nemve90373	606
s23Contig14801_2	Nemve93849	362
s23Contig14803_3	Nemve99345	1928
s23Contig14805_12	Nemve88772	461
s23Contig14808_77	Nemve119951	2628
s23Contig14815_6	Nemve200333	384
s23Contig14820_1	Nemve236387	1067
s23Contig14823_16	Nemve103092	421
s23Contig14830_3	Nemve238240	723
s23Contig14831_1	Nemve216118	342
s23Contig14833_10	Nemve123568	915
s23Contig1483_4	Nemve181047	565
s23Contig14836_2	Nemve188937	1654
s23Contig14849_4	Nemve112757	468
s23Contig1485_5	Nemve239511	1003
s23Contig14860_3	Nemve242282	366
s23Contig14861_1	Nemve45144	471
s23Contig14866_5	Nemve176183	2923
s23Contig14868_2	Nemve238595	582
s23Contig14870_27	Nemve189992	3800
s23Contig14871_2	Nemve88977	402
s23Contig1487_13	Nemve99756	490
s23Contig14887_2	Nemve43311	434
s23Contig14904_6	Nemve242923	1494
s23Contig14915_6	Nemve100014	649
s23Contig14916_7	Nemve237481	541
s23Contig14930_3	Nemve245915	507
s23Contig1493_1	Nemve108631	488
s23Contig14936_4	Nemve115283	460
s23Contig14944_10	Nemve183903	2463
s23Contig14948_19	Nemve238865	603
s23Contig14949_5	Nemve213187	1471
s23Contig14955_1	Nemve181820	882
s23Contig14959_9	Nemve244565	1619
s23Contig14960_12	Nemve104656	1390
s23Contig14969_1	Nemve212137	395
s23Contig14977_2	Nemve178259	858
s23Contig14983_11	Nemve214881	605
s23Contig14990_1	Nemve236359	382
s23Contig14994_12	Nemve89181	632
s23Contig14994_5	Nemve110064	636
s23Contig14999_9	Nemve235218	1037
s23Contig1500_11	Nemve191557	834
s23Contig15004_5	Nemve178799	786
s23Contig15005_4	Nemve199157	382
s23Contig15009_5	Nemve135766	463
s23Contig15010_1	Nemve210816	660
s23Contig15011_17	Nemve13029	514
s23Contig15013_4	Nemve161841	873
s23Contig15017_13	Nemve41253	939
s23Contig15019_26	Nemve94229	977
s23Contig15023_9	Nemve193264	1639
s23Contig15025_1	Nemve106028	627
s23Contig15027_13	Nemve236526	671
s23Contig15032_2	Nemve40279	1574
s23Contig15036_3	Nemve170435	873
s23Contig15037_4	Nemve33613	740
s23Contig15039_7	Nemve233285	498
s23Contig15041_7	Nemve242539	659
s23Contig15046_4	Nemve246510	650
s23Contig15052_3	Nemve248582	536
s23Contig15056_5	Nemve200763	1838
s23Contig15059_5	Nemve236282	653
s23Contig15069_2	Nemve244490	348
s23Contig15071_6	Nemve112842	1011
s23Contig1507_3	Nemve190623	1198
s23Contig15079_41	Nemve208267	767
s23Contig15084_3	Nemve35366	435
s23Contig15087_5	Nemve242611	326
s23Contig15088_1	Nemve229200	1348
s23Contig15089_1	Nemve160179	799
s23Contig15092_2	Nemve101514	1207
s23Contig1509_4	Nemve178046	379
s23Contig15094_5	Nemve241559	562
s23Contig15100_6	Nemve157247	441
s23Contig15103_9	Nemve196829	1984
s23Contig15106_3	Nemve83837	775
s23Contig15115_5	Nemve245241	516
s23Contig15118_3	Nemve228390	837
s23Contig15121_1	Nemve243867	440
s23Contig15131_9	Nemve205803	1141
s23Contig15139_15	Nemve92827	1531
s23Contig1514_2	Nemve167638	443
s23Contig15144_8	Nemve243536	788
s23Contig15147_38	Nemve87844	962
s23Contig15153_1	Nemve92832	661
s23Contig15158_2	Nemve181181	1239
s23Contig15160_9	Nemve132893	749
s23Contig15163_3	Nemve120559	717
s23Contig15164_15	Nemve215177	391
s23Contig15169_3	Nemve163128	2197
s23Contig15172_1	Nemve111879	800
s23Contig15191_3	Nemve237238	509
s23Contig15194_4	Nemve157973	338
s23Contig15198_7	Nemve207418	1063
s23Contig15203_5	Nemve230076	855
s23Contig15205_7	Nemve248519	1354
s23Contig15206_5	Nemve101739	1867
s23Contig15213_9	Nemve239446	420
s23Contig15217_1	Nemve140887	346
s23Contig15220_78	Nemve86049	362
s23Contig15223_16	Nemve157973	996
s23Contig15224_5	Nemve110368	1156
s23Contig15229_6	Nemve211829	632
s23Contig15231_7	Nemve114223	1010
s23Contig15233_1	Nemve245009	579
s23Contig15243_12	Nemve125130	529
s23Contig15244_1	Nemve245244	720
s23Contig15247_22	Nemve243040	1370
s23Contig15249_6	Nemve244489	467
s23Contig15252_10	Nemve226328	717
s23Contig15254_3	Nemve244895	562
s23Contig15255_8	Nemve247088	951
s23Contig15257_1	Nemve165768	1011
s23Contig15260_11	Nemve232929	517
s23Contig15263_16	Nemve110829	1800
s23Contig15264_5	Nemve199564	452
s23Contig15267_9	Nemve164599	435
s23Contig15268_15	Nemve199450	617
s23Contig15269_20	Nemve34342	1000
s23Contig15277_10	Nemve159381	548
s23Contig15281_4	Nemve30416	565
s23Contig15284_21	Nemve230864	1017
s23Contig15285_7	Nemve238350	478
s23Contig15286_3	Nemve89511	1399
s23Contig15287_6	Nemve134883	372
s23Contig15290_1	Nemve240936	507
s23Contig15292_2	Nemve191692	501
s23Contig15294_5	Nemve118838	441
s23Contig15297_2	Nemve81169	370
s23Contig15298_11	Nemve197064	830
s23Contig15299_7	Nemve236104	431
s23Contig15302_4	Nemve161808	1155
s23Contig15307_4	Nemve209947	502
s23Contig15309_5	Nemve244866	380
s23Contig15310_2	Nemve204990	422
s23Contig15313_16	Nemve87358	690
s23Contig15315_3	Nemve86778	1385
s23Contig15317_12	Nemve236753	1640
s23Contig15321_10	Nemve84167	613
s23Contig15322_3	Nemve53401	431
s23Contig15323_4	Nemve189003	485
s23Contig15326_4	Nemve104083	349
s23Contig15329_1	Nemve12522	339
s23Contig15344_16	Nemve86706	606
s23Contig15346_6	Nemve125608	1611
s23Contig15348_6	Nemve194562	716
s23Contig15359_12	Nemve177058	608
s23Contig15364_10	Nemve80818	573
s23Contig15366_2	Nemve159698	418
s23Contig15376_22	Nemve80283	566
s23Contig15378_4	Nemve169201	2003
s23Contig15379_1	Nemve186693	435
s23Contig1538_1	Nemve201856	460
s23Contig15387_2	Nemve103876	598
s23Contig15390_1	Nemve238528	386
s23Contig15392_2	Nemve176602	858
s23Contig15395_9	Nemve240462	435
s23Contig15402_13	Nemve83090	525
s23Contig15407_9	Nemve240614	1345
s23Contig15413_16	Nemve230057	739
s23Contig15420_26	Nemve84933	505
s23Contig15422_10	Nemve246028	376
s23Contig1542_3	Nemve136688	646
s23Contig15423_2	Nemve80438	1105
s23Contig15429_3	Nemve193909	443
s23Contig15434_7	Nemve204860	1589
s23Contig15438_10	Nemve240016	381
s23Contig15440_2	Nemve100869	1901
s23Contig1544_1	Nemve162204	571
s23Contig15452_4	Nemve215299	476
s23Contig15453_7	Nemve10499	1035
s23Contig15454_2	Nemve35350	373
s23Contig15458_19	Nemve187740	3631
s23Contig15464_2	Nemve158216	493
s23Contig15465_41	Nemve239520	432
s23Contig15468_7	Nemve230001	2732
s23Contig15469_3	Nemve186039	1870
s23Contig15471_7	Nemve239517	628
s23Contig15473_16	Nemve110360	1547
s23Contig15475_8	Nemve205085	2732
s23Contig15485_6	Nemve246711	373
s23Contig15488_4	Nemve129266	669
s23Contig15490_14	Nemve178640	1448
s23Contig15491_16	Nemve66580	454
s23Contig15493_12	Nemve234715	1034
s23Contig15494_3	Nemve181936	1569
s23Contig15495_2	Nemve164989	377
s23Contig15499_7	Nemve20990	591
s23Contig15502_2	Nemve248491	370
s23Contig15503_5	Nemve195668	1174
s23Contig15504_16	Nemve80429	904
s23Contig15508_3	Nemve97345	437
s23Contig15511_15	Nemve173464	1525
s23Contig15513_4	Nemve241035	737
s23Contig15519_1	Nemve242264	409
s23Contig15522_6	Nemve136229	1228
s23Contig1552_4	Nemve13474	1301
s23Contig15528_4	Nemve242065	1245
s23Contig15531_8	Nemve241559	394
s23Contig15532_3	Nemve228797	1517
s23Contig15536_2	Nemve177252	1044
s23Contig1553_7	Nemve239133	470
s23Contig15538_8	Nemve242539	583
s23Contig15540_40	Nemve30196	3925
s23Contig15544_2	Nemve13054	999
s23Contig15548_2	Nemve245421	530
s23Contig15549_7	Nemve245421	530
s23Contig15550_9	Nemve236492	716
s23Contig15552_2	Nemve119986	514
s23Contig15553_8	Nemve79785	1974
s23Contig15557_6	Nemve102958	460
s23Contig15560_5	Nemve144095	387
s23Contig15569_5	Nemve85598	527
s23Contig15571_7	Nemve125757	438
s23Contig15572_9	Nemve210012	364
s23Contig15579_2	Nemve210670	680
s23Contig15584_15	Nemve246312	1450
s23Contig15589_16	Nemve117769	1451
s23Contig15592_7	Nemve24490	621
s23Contig15598_13	Nemve243788	1091
s23Contig15603_22	Nemve240506	992
s23Contig15603_27	Nemve240506	1285
s23Contig15604_3	Nemve139805	1101
s23Contig15606_14	Nemve170678	1357
s23Contig15611_4	Nemve108724	533
s23Contig15613_2	Nemve237860	465
s23Contig15614_8	Nemve214798	801
s23Contig15616_9	Nemve161077	1903
s23Contig15618_8	Nemve161597	973
s23Contig15625_3	Nemve82673	1145
s23Contig15627_2	Nemve200353	471
s23Contig1563_18	Nemve171280	441
s23Contig15636_3	Nemve145359	363
s23Contig15643_5	Nemve194745	437
s23Contig15644_2	Nemve200699	386
s23Contig15649_17	Nemve186287	2620
s23Contig1565_1	Nemve205207	359
s23Contig15653_21	Nemve98367	3405
s23Contig15659_2	Nemve215325	638
s23Contig15663_21	Nemve23386	881
s23Contig15667_7	Nemve110797	921
s23Contig15673_5	Nemve14650	514
s23Contig15678_35	Nemve60037	731
s23Contig15679_4	Nemve160416	1460
s23Contig15680_6	Nemve198796	941
s23Contig1568_2	Nemve102562	434
s23Contig15684_2	Nemve236583	1060
s23Contig15689_16	Nemve40179	1891
s23Contig15698_3	Nemve83918	1157
s23Contig15699_2	Nemve102625	323
s23Contig15702_5	Nemve174365	585
s23Contig15706_2	Nemve85930	2070
s23Contig15708_5	Nemve240861	1763
s23Contig1571_11	Nemve214998	1722
s23Contig15713_4	Nemve179157	410
s23Contig15718_7	Nemve242285	400
s23Contig15720_2	Nemve246739	426
s23Contig15726_21	Nemve238581	2608
s23Contig1573_1	Nemve243527	572
s23Contig15733_3	Nemve197035	856
s23Contig15735_1	Nemve217113	388
s23Contig15736_6	Nemve125911	503
s23Contig15737_23	Nemve245865	1704
s23Contig15739_10	Nemve240852	1345
s23Contig15742_1	Nemve192646	391
s23Contig15743_8	Nemve186588	558
s23Contig15744_7	Nemve97888	554
s23Contig15746_2	Nemve178601	983
s23Contig15750_6	Nemve189692	846
s23Contig15751_15	Nemve168935	1085
s23Contig15754_10	Nemve176237	428
s23Contig15757_6	Nemve171328	1430
s23Contig15759_11	Nemve169895	739
s23Contig15765_10	Nemve162238	630
s23Contig15769_10	Nemve199788	735
s23Contig15771_3	Nemve221185	532
s23Contig15774_4	Nemve239962	1129
s23Contig1578_2	Nemve238375	1018
s23Contig15784_3	Nemve87541	594
s23Contig15790_3	Nemve133978	1627
s23Contig15792_1	Nemve234893	329
s23Contig15793_13	Nemve244961	791
s23Contig15794_16	Nemve782	1469
s23Contig15797_10	Nemve104830	1102
s23Contig15799_2	Nemve247591	727
s23Contig15800_9	Nemve63622	398
s23Contig1580_1	Nemve118846	658
s23Contig15808_6	Nemve170937	2787
s23Contig15810_1	Nemve246357	1073
s23Contig1581_1	Nemve247019	327
s23Contig15816_10	Nemve244928	578
s23Contig15817_36	Nemve186523	1372
s23Contig15818_30	Nemve165393	1737
s23Contig15819_7	Nemve247942	655
s23Contig15820_4	Nemve185054	955
s23Contig15821_18	Nemve136329	2184
s23Contig15823_31	Nemve122407	954
s23Contig15825_17	Nemve238632	1811
s23Contig1583_10	Nemve173580	862
s23Contig15831_4	Nemve96942	1072
s23Contig15833_10	Nemve205628	406
s23Contig15841_5	Nemve220599	405
s23Contig15841_7	Nemve220599	779
s23Contig15844_3	Nemve160743	792
s23Contig15848_27	Nemve60533	520
s23Contig15852_9	Nemve236331	1113
s23Contig15854_1	Nemve137732	647
s23Contig1586_21	Nemve94804	433
s23Contig15862_1	Nemve200840	792
s23Contig15864_18	Nemve81294	2169
s23Contig15865_4	Nemve114126	386
s23Contig15869_2	Nemve181975	1191
s23Contig15870_5	Nemve160768	585
s23Contig15872_16	Nemve107726	1980
s23Contig1587_3	Nemve201842	363
s23Contig15876_3	Nemve207081	329
s23Contig15880_11	Nemve204606	1134
s23Contig15884_22	Nemve95751	749
s23Contig15889_11	Nemve187451	473
s23Contig15890_6	Nemve86396	841
s23Contig15891_3	Nemve170111	712
s23Contig15893_25	Nemve161959	1238
s23Contig15893_3	Nemve231988	934
s23Contig15895_1	Nemve112390	589
s23Contig15897_23	Nemve164090	1992
s23Contig15897_5	Nemve227937	1220
s23Contig15899_3	Nemve237177	1500
s23Contig15900_11	Nemve206093	365
s23Contig15903_3	Nemve212662	973
s23Contig15904_2	Nemve230649	423
s23Contig15908_24	Nemve168693	761
s23Contig15914_15	Nemve248844	348
s23Contig15916_2	Nemve242660	2255
s23Contig15918_4	Nemve164768	586
s23Contig15926_3	Nemve126362	962
s23Contig15932_4	Nemve238856	1148
s23Contig15934_6	Nemve206542	526
s23Contig15938_3	Nemve93209	360
s23Contig15941_21	Nemve163564	1093
s23Contig15947_7	Nemve186331	962
s23Contig15950_4	Nemve236730	488
s23Contig15951_3	Nemve239278	938
s23Contig15959_7	Nemve200084	639
s23Contig15961_6	Nemve244876	2348
s23Contig15963_5	Nemve130928	657
s23Contig15969_21	Nemve192346	2682
s23Contig15970_6	Nemve230057	683
s23Contig15975_5	Nemve209524	696
s23Contig15981_6	Nemve25465	516
s23Contig15988_7	Nemve237514	1142
s23Contig15997_3	Nemve96464	803
s23Contig15998_8	Nemve245162	499
s23Contig15999_8	Nemve132328	673
s23Contig16001_4	Nemve242105	883
s23Contig16003_23	Nemve222352	765
s23Contig16011_17	Nemve114611	1273
s23Contig16018_1	Nemve188090	1145
s23Contig16024_4	Nemve216666	337
s23Contig16028_11	Nemve239723	530
s23Contig16032_7	Nemve220256	578
s23Contig16033_5	Nemve169205	584
s23Contig16036_12	Nemve85870	655
s23Contig16038_17	Nemve228024	1293
s23Contig1604_5	Nemve161193	632
s23Contig16047_15	Nemve130736	615
s23Contig1605_2	Nemve246030	1563
s23Contig16054_4	Nemve177328	1748
s23Contig1606_13	Nemve186240	2080
s23Contig16061_9	Nemve196785	2133
s23Contig16066_11	Nemve79942	670
s23Contig16070_5	Nemve248552	354
s23Contig16083_1	Nemve137996	415
s23Contig16084_12	Nemve85870	655
s23Contig16085_5	Nemve173932	653
s23Contig16092_18	Nemve247373	1709
s23Contig16097_20	Nemve178049	1399
s23Contig16098_4	Nemve244161	1296
s23Contig16101_22	Nemve239941	2423
s23Contig16102_2	Nemve241065	665
s23Contig16104_2	Nemve143061	418
s23Contig16106_11	Nemve246414	1522
s23Contig16106_2	Nemve229539	635
s23Contig16112_10	Nemve236730	721
s23Contig16113_7	Nemve118161	516
s23Contig16115_2	Nemve87714	408
s23Contig16121_10	Nemve158806	1108
s23Contig1612_2	Nemve238351	423
s23Contig16124_2	Nemve85975	587
s23Contig16127_2	Nemve168923	1126
s23Contig16133_11	Nemve183264	1375
s23Contig16134_5	Nemve229146	4854
s23Contig16137_30	Nemve94108	501
s23Contig16138_3	Nemve173515	680
s23Contig16140_6	Nemve190388	2539
s23Contig16143_58	Nemve159788	2432
s23Contig16147_5	Nemve102784	1703
s23Contig16148_8	Nemve172695	1410
s23Contig16151_7	Nemve63442	643
s23Contig16159_4	Nemve200527	434
s23Contig16160_8	Nemve130991	822
s23Contig16166_3	Nemve242697	489
s23Contig16167_12	Nemve186331	2331
s23Contig16167_13	Nemve186331	1067
s23Contig16169_16	Nemve203043	1706
s23Contig16178_44	Nemve88035	395
s23Contig16181_1	Nemve236955	837
s23Contig16184_9	Nemve199674	894
s23Contig16185_17	Nemve183768	2098
s23Contig16187_4	Nemve230357	1270
s23Contig16189_7	Nemve212027	2807
s23Contig1620_3	Nemve60023	665
s23Contig16204_11	Nemve108619	973
s23Contig16214_1	Nemve138752	433
s23Contig16222_6	Nemve113298	368
s23Contig16224_4	Nemve2806	392
s23Contig16226_6	Nemve178049	398
s23Contig16233_15	Nemve244400	842
s23Contig16236_1	Nemve181408	507
s23Contig16239_15	Nemve94578	609
s23Contig16239_19	Nemve94578	927
s23Contig16241_15	Nemve179399	1534
s23Contig16254_21	Nemve244988	790
s23Contig16255_22	Nemve107005	1444
s23Contig16257_2	Nemve107007	325
s23Contig16259_1	Nemve123220	643
s23Contig16262_20	Nemve240970	570
s23Contig16263_13	Nemve208260	1548
s23Contig16268_9	Nemve245069	1512
s23Contig16269_2	Nemve194666	1551
s23Contig16273_1	Nemve157973	654
s23Contig16277_6	Nemve169197	726
s23Contig16282_32	Nemve245281	971
s23Contig16282_36	Nemve245281	438
s23Contig1628_5	Nemve229475	496
s23Contig16285_4	Nemve165225	1429
s23Contig16301_4	Nemve168568	629
s23Contig1630_2	Nemve182889	328
s23Contig16304_6	Nemve24362	1027
s23Contig16305_3	Nemve200187	953
s23Contig16306_4	Nemve85808	455
s23Contig16307_5	Nemve142236	533
s23Contig16311_1	Nemve225205	348
s23Contig16318_2	Nemve110975	420
s23Contig16320_6	Nemve231850	973
s23Contig16321_7	Nemve88040	514
s23Contig16326_1	Nemve187173	438
s23Contig16334_24	Nemve88887	4404
s23Contig16336_14	Nemve235730	2451
s23Contig16339_2	Nemve241193	394
s23Contig16340_3	Nemve248273	582
s23Contig16342_3	Nemve243970	708
s23Contig16343_3	Nemve243391	369
s23Contig16344_6	Nemve232469	814
s23Contig16345_5	Nemve232469	468
s23Contig16348_3	Nemve238119	2472
s23Contig16355_13	Nemve79897	451
s23Contig16357_6	Nemve217783	594
s23Contig16358_5	Nemve201840	1143
s23Contig16361_16	Nemve245829	5890
s23Contig16361_4	Nemve245829	831
s23Contig16364_7	Nemve158326	471
s23Contig16366_3	Nemve239788	351
s23Contig16369_5	Nemve124454	1509
s23Contig1637_18	Nemve185644	1461
s23Contig1637_5	Nemve104439	1383
s23Contig16375_2	Nemve163220	660
s23Contig16388_10	Nemve158066	2577
s23Contig16390_10	Nemve245738	1137
s23Contig1639_1	Nemve165173	610
s23Contig16391_5	Nemve242888	1155
s23Contig16395_3	Nemve42712	346
s23Contig16397_17	Nemve243717	1363
s23Contig16398_3	Nemve121965	744
s23Contig16403_4	Nemve230123	400
s23Contig16408_1	Nemve239456	725
s23Contig1640_9	Nemve185711	340
s23Contig16419_8	Nemve188665	2220
s23Contig16427_1	Nemve85624	437
s23Contig16428_1	Nemve193135	1807
s23Contig16434_3	Nemve87917	1032
s23Contig16436_26	Nemve106065	2603
s23Contig16440_20	Nemve98950	1043
s23Contig16444_3	Nemve30983	1001
s23Contig16445_3	Nemve157697	338
s23Contig16455_3	Nemve229266	686
s23Contig16459_4	Nemve170004	1808
s23Contig16463_17	Nemve114087	1384
s23Contig16465_14	Nemve109275	831
s23Contig16467_11	Nemve216823	2632
s23Contig16479_10	Nemve244883	332
s23Contig16481_5	Nemve13429	898
s23Contig16483_4	Nemve168335	1519
s23Contig16486_26	Nemve124130	462
s23Contig1648_9	Nemve122088	7054
s23Contig16490_3	Nemve105540	1731
s23Contig16491_2	Nemve164036	2110
s23Contig16497_2	Nemve244883	959
s23Contig16498_2	Nemve191557	562
s23Contig16500_14	Nemve203470	644
s23Contig16515_6	Nemve82630	352
s23Contig16518_2	Nemve104066	856
s23Contig16522_1	Nemve104011	526
s23Contig16524_3	Nemve128899	348
s23Contig16526_3	Nemve192317	788
s23Contig16528_3	Nemve190767	969
s23Contig16530_3	Nemve25854	454
s23Contig16533_4	Nemve175215	1178
s23Contig16537_3	Nemve86416	1735
s23Contig16538_1	Nemve81576	407
s23Contig16540_29	Nemve137344	1232
s23Contig16543_15	Nemve179130	2137
s23Contig16549_1	Nemve183236	1362
s23Contig16551_7	Nemve219214	2046
s23Contig16552_13	Nemve98098	399
s23Contig16558_21	Nemve248474	2329
s23Contig16560_2	Nemve174806	1204
s23Contig16561_10	Nemve30195	4885
s23Contig16562_30	Nemve178940	3590
s23Contig16563_2	Nemve198844	493
s23Contig16565_7	Nemve212869	2690
s23Contig16567_5	Nemve208073	395
s23Contig16568_5	Nemve170394	3593
s23Contig16570_2	Nemve135617	742
s23Contig16570_3	Nemve218651	386
s23Contig16572_1	Nemve233669	448
s23Contig16574_2	Nemve193880	501
s23Contig16585_20	Nemve96927	2416
s23Contig16586_6	Nemve198667	377
s23Contig16587_9	Nemve139208	1824
s23Contig16589_7	Nemve223651	367
s23Contig16597_25	Nemve200257	1324
s23Contig16607_13	Nemve247336	431
s23Contig16610_3	Nemve40529	393
s23Contig1661_12	Nemve239058	377
s23Contig16613_3	Nemve183779	827
s23Contig16620_1	Nemve31079	341
s23Contig16624_3	Nemve232863	516
s23Contig1662_6	Nemve211386	759
s23Contig16630_40	Nemve211503	2772
s23Contig16634_7	Nemve185216	375
s23Contig16638_4	Nemve239926	356
s23Contig16641_4	Nemve244113	3070
s23Contig16642_4	Nemve101662	1403
s23Contig16647_7	Nemve236976	669
s23Contig16653_5	Nemve165005	574
s23Contig16657_5	Nemve205348	471
s23Contig16658_10	Nemve139527	563
s23Contig16660_11	Nemve244812	474
s23Contig16662_16	Nemve164144	1606
s23Contig16664_3	Nemve178004	429
s23Contig16667_9	Nemve192992	731
s23Contig16672_4	Nemve237731	579
s23Contig16675_8	Nemve246586	577
s23Contig16678_3	Nemve242285	790
s23Contig16679_6	Nemve89805	871
s23Contig16688_2	Nemve205787	571
s23Contig16689_2	Nemve61607	662
s23Contig16690_2	Nemve222421	435
s23Contig16692_6	Nemve110362	1311
s23Contig16702_12	Nemve167737	2071
s23Contig16703_19	Nemve216823	2152
s23Contig16706_18	Nemve202466	659
s23Contig16711_5	Nemve184530	2932
s23Contig16723_9	Nemve235633	1078
s23Contig16726_8	Nemve106554	420
s23Contig16732_2	Nemve163681	832
s23Contig16737_9	Nemve118107	609
s23Contig16738_12	Nemve200212	821
s23Contig16741_3	Nemve50066	667
s23Contig16742_1	Nemve230438	470
s23Contig16745_13	Nemve161733	445
s23Contig16750_4	Nemve237177	1367
s23Contig16756_2	Nemve189485	358
s23Contig16761_2	Nemve243223	1815
s23Contig1676_21	Nemve136552	385
s23Contig16764_10	Nemve243800	771
s23Contig16768_4	Nemve198376	514
s23Contig167_7	Nemve227963	1017
s23Contig16776_10	Nemve134893	911
s23Contig16779_22	Nemve30165	872
s23Contig16789_4	Nemve232929	457
s23Contig16796_9	Nemve90973	1400
s23Contig16797_4	Nemve193946	2708
s23Contig16798_1	Nemve107937	482
s23Contig16802_3	Nemve220885	372
s23Contig16809_16	Nemve165393	2784
s23Contig16811_6	Nemve82372	1306
s23Contig16812_1	Nemve207102	515
s23Contig16836_13	Nemve241380	610
s23Contig16838_33	Nemve10373	3089
s23Contig16840_1	Nemve244951	2076
s23Contig16856_12	Nemve241089	1276
s23Contig16857_11	Nemve50970	363
s23Contig16860_1	Nemve178554	1884
s23Contig16862_4	Nemve89864	330
s23Contig16863_18	Nemve85742	390
s23Contig16872_2	Nemve179376	1434
s23Contig16873_3	Nemve244945	890
s23Contig16879_19	Nemve188942	1942
s23Contig16880_14	Nemve43832	551
s23Contig16882_10	Nemve245039	462
s23Contig16889_5	Nemve198796	972
s23Contig16898_11	Nemve233999	847
s23Contig16902_3	Nemve227384	1123
s23Contig16909_5	Nemve159302	1731
s23Contig16913_7	Nemve235676	839
s23Contig16915_5	Nemve229988	812
s23Contig16920_20	Nemve198482	1395
s23Contig16928_4	Nemve221490	391
s23Contig16930_11	Nemve165271	804
s23Contig16931_3	Nemve96024	1544
s23Contig16936_4	Nemve215299	431
s23Contig16942_1	Nemve175823	435
s23Contig16944_11	Nemve87802	1316
s23Contig16949_3	Nemve119091	859
s23Contig16951_1	Nemve101124	614
s23Contig16953_2	Nemve242448	603
[truncated: 10,141 more rows]
