# Supplementary material for: Transcriptome deep-sequencing and clustering of expressed isoforms from Favia corals
Source: BMC Genomics. 2013 Aug 12;14:546. doi: 10.1186/1471-2164-14-546 (PMC3751062; doi:10.1186/1471-2164-14-546)
Supplement: Additional file 5: File S5 — TRIBE-MCL input files. [file 1471-2164-14-546-S5.txt]

s62Contig10026_3	Nemve211503	601
s62Contig1003_1	Nemve83566	695
s62Contig10031_1	Nemve173010	428
s62Contig10033_6	Nemve239540	365
s62Contig10034_4	Nemve189485	377
s62Contig10035_2	Nemve190300	799
s62Contig10040_3	Nemve107650	641
s62Contig10042_4	Nemve108790	347
s62Contig10045_4	Nemve244710	578
s62Contig10046_1	Nemve180278	565
s62Contig10069_6	Nemve168210	1259
s62Contig10076_2	Nemve125185	957
s62Contig10096_1	Nemve246369	589
s62Contig10097_2	Nemve166761	407
s62Contig10098_3	Nemve93189	820
s62Contig10103_6	Nemve128248	352
s62Contig1012_3	Nemve10204	938
s62Contig10125_3	Nemve199388	486
s62Contig10127_1	Nemve124040	412
s62Contig1013_4	Nemve176303	3218
s62Contig10135_6	Nemve163137	832
s62Contig10139_4	Nemve242155	396
s62Contig101_4	Nemve106028	793
s62Contig1014_1	Nemve159083	929
s62Contig10141_3	Nemve228135	340
s62Contig10146_3	Nemve204084	600
s62Contig10155_3	Nemve204462	340
s62Contig10158_3	Nemve246779	518
s62Contig10161_1	Nemve236682	389
s62Contig10162_2	Nemve100982	598
s62Contig10164_1	Nemve177083	1194
s62Contig10165_1	Nemve184363	408
s62Contig10180_3	Nemve237368	332
s62Contig10184_1	Nemve119762	367
s62Contig10185_17	Nemve161025	507
s62Contig10190_1	Nemve245712	405
s62Contig10191_4	Nemve239738	1529
s62Contig10196_4	Nemve50259	748
s62Contig10212_12	Nemve22270	829
s62Contig10216_14	Nemve50041	2783
s62Contig10224_7	Nemve85083	789
s62Contig10229_10	Nemve197992	390
s62Contig10231_4	Nemve240852	391
s62Contig10245_3	Nemve247395	682
s62Contig10249_1	Nemve244186	344
s62Contig10251_2	Nemve179624	468
s62Contig10253_2	Nemve210997	353
s62Contig10253_3	Nemve247836	331
s62Contig10256_3	Nemve83962	406
s62Contig10264_4	Nemve107058	547
s62Contig10269_1	Nemve217387	361
s62Contig10279_3	Nemve186153	408
s62Contig10289_3	Nemve136552	1229
s62Contig10294_3	Nemve189775	440
s62Contig10297_2	Nemve101920	1393
s62Contig10299_6	Nemve109242	726
s62Contig10311_3	Nemve162041	469
s62Contig10314_3	Nemve136835	360
s62Contig10316_3	Nemve240580	527
s62Contig10319_2	Nemve207254	332
s62Contig1032_1	Nemve199564	393
s62Contig10333_5	Nemve81635	804
s62Contig10341_1	Nemve168693	585
s62Contig1034_2	Nemve95565	467
s62Contig10343_2	Nemve173264	958
s62Contig10347_16	Nemve80092	823
s62Contig10349_4	Nemve68554	387
s62Contig10353_2	Nemve117700	874
s62Contig10355_4	Nemve160052	408
s62Contig10384_12	Nemve30007	1467
s62Contig10398_6	Nemve241190	381
s62Contig10399_3	Nemve183894	603
s62Contig10412_8	Nemve239897	671
s62Contig10433_2	Nemve161920	591
s62Contig10434_5	Nemve213452	1551
s62Contig1043_5	Nemve234082	676
s62Contig10437_1	Nemve167919	439
s62Contig10438_6	Nemve239220	347
s62Contig10440_8	Nemve218243	413
s62Contig10456_14	Nemve39461	474
s62Contig10463_5	Nemve127372	1093
s62Contig10474_5	Nemve31599	355
s62Contig10475_2	Nemve163524	379
s62Contig10488_4	Nemve242660	734
s62Contig10489_4	Nemve243859	364
s62Contig10495_6	Nemve88924	818
s62Contig10508_4	Nemve216919	379
s62Contig10511_17	Nemve239614	9019
s62Contig10532_14	Nemve114611	564
s62Contig10538_4	Nemve199629	502
s62Contig10543_3	Nemve114762	929
s62Contig1055_2	Nemve198796	535
s62Contig10553_3	Nemve13959	411
s62Contig1056_3	Nemve52083	969
s62Contig10564_1	Nemve110027	380
s62Contig10567_11	Nemve196354	541
s62Contig10569_3	Nemve80250	402
s62Contig10582_1	Nemve228797	390
s62Contig10589_3	Nemve190860	347
s62Contig1059_2	Nemve239941	353
s62Contig10599_7	Nemve173335	540
s62Contig106_1	Nemve79962	645
s62Contig10617_3	Nemve162785	335
s62Contig10636_11	Nemve236711	897
s62Contig10643_2	Nemve170730	432
s62Contig10645_4	Nemve185596	688
s62Contig10655_5	Nemve189578	593
s62Contig10659_3	Nemve179157	330
s62Contig1066_1	Nemve34851	613
s62Contig10664_2	Nemve197093	663
s62Contig10679_47	Nemve86049	503
s62Contig10681_3	Nemve171012	418
s62Contig10690_4	Nemve223651	346
s62Contig10692_13	Nemve180651	710
s62Contig10694_3	Nemve92823	1290
s62Contig10695_11	Nemve237881	650
s62Contig10698_6	Nemve11096	347
s62Contig10_7	Nemve158857	700
s62Contig1070_2	Nemve182583	712
s62Contig10703_2	Nemve118361	535
s62Contig10717_26	Nemve83656	435
s62Contig10719_4	Nemve113364	585
s62Contig1072_2	Nemve119208	359
s62Contig10724_1	Nemve247652	392
s62Contig10730_9	Nemve240335	696
s62Contig10731_2	Nemve120019	360
s62Contig10734_7	Nemve25031	516
s62Contig10743_4	Nemve61607	351
s62Contig10747_6	Nemve201840	488
s62Contig1074_9	Nemve131389	430
s62Contig10759_8	Nemve11348	592
s62Contig10760_2	Nemve198654	450
s62Contig10762_17	Nemve227987	1111
s62Contig10773_4	Nemve91949	969
s62Contig10780_3	Nemve163935	608
s62Contig10787_4	Nemve161999	619
s62Contig10789_1	Nemve164013	556
s62Contig10794_13	Nemve17368	526
s62Contig10806_1	Nemve167736	368
s62Contig10807_1	Nemve235331	430
s62Contig10812_1	Nemve106275	724
s62Contig10817_3	Nemve241150	510
s62Contig1081_8	Nemve31495	913
s62Contig10823_8	Nemve222292	450
s62Contig10827_16	Nemve111564	389
s62Contig10828_9	Nemve135849	771
s62Contig10830_3	Nemve196772	458
s62Contig10836_7	Nemve160797	983
s62Contig10838_5	Nemve191789	637
s62Contig10839_2	Nemve159899	350
s62Contig1084_3	Nemve50123	407
s62Contig10851_1	Nemve184404	328
s62Contig10861_15	Nemve204860	1021
s62Contig10864_4	Nemve11085	345
s62Contig10875_16	Nemve160314	1619
s62Contig10880_6	Nemve230884	360
s62Contig10889_2	Nemve184407	411
s62Contig10895_1	Nemve158066	644
s62Contig10901_1	Nemve118618	389
s62Contig10908_3	Nemve248374	962
s62Contig10910_3	Nemve242616	420
s62Contig10912_1	Nemve161176	693
s62Contig10913_2	Nemve118813	1011
s62Contig10916_1	Nemve248561	538
s62Contig10922_1	Nemve165941	770
s62Contig1092_4	Nemve173586	353
s62Contig10925_6	Nemve104852	1023
s62Contig10943_1	Nemve234961	361
s62Contig1095_2	Nemve158054	1101
s62Contig10955_3	Nemve188749	422
s62Contig10961_6	Nemve118387	392
s62Contig1096_5	Nemve244032	409
s62Contig10970_5	Nemve93180	350
s62Contig10978_10	Nemve246268	359
s62Contig1099_18	Nemve11272	922
s62Contig11004_3	Nemve160244	1000
s62Contig11010_2	Nemve240237	1025
s62Contig11021_2	Nemve124028	458
s62Contig11025_8	Nemve159083	904
s62Contig110_3	Nemve199823	329
s62Contig11037_3	Nemve203861	338
s62Contig11038_3	Nemve205323	349
s62Contig11047_7	Nemve237233	1313
s62Contig11054_6	Nemve168693	582
s62Contig11065_23	Nemve244261	663
s62Contig11073_1	Nemve194445	695
s62Contig1108_24	Nemve248457	1498
s62Contig11084_18	Nemve188264	529
s62Contig11087_92	Nemve171736	6144
s62Contig11109_4	Nemve186750	443
s62Contig11120_13	Nemve245960	414
s62Contig11121_3	Nemve228574	1527
s62Contig111_3	Nemve81932	996
s62Contig11130_6	Nemve103967	404
s62Contig1113_3	Nemve185753	511
s62Contig11133_3	Nemve247236	473
s62Contig11138_6	Nemve168629	1226
s62Contig11155_9	Nemve235331	2118
s62Contig11157_4	Nemve184757	1022
s62Contig11169_10	Nemve245588	2087
s62Contig11183_6	Nemve123677	959
s62Contig11185_3	Nemve96946	510
s62Contig11190_9	Nemve91671	327
s62Contig11191_2	Nemve158576	722
s62Contig11199_1	Nemve91640	484
s62Contig11201_8	Nemve93222	1313
s62Contig1120_2	Nemve164652	355
s62Contig11203_4	Nemve132075	908
s62Contig11214_1	Nemve242391	850
s62Contig11215_3	Nemve248033	378
s62Contig11217_2	Nemve110368	1111
s62Contig11217_5	Nemve210997	377
s62Contig11220_14	Nemve137737	870
s62Contig11230_3	Nemve240868	335
s62Contig11240_2	Nemve223385	345
s62Contig11242_7	Nemve175414	2498
s62Contig11244_12	Nemve114087	1117
s62Contig11248_4	Nemve89585	402
s62Contig11255_4	Nemve120436	746
s62Contig11256_2	Nemve159647	986
s62Contig11257_4	Nemve158066	1206
s62Contig11267_4	Nemve173194	568
s62Contig11277_8	Nemve235676	542
s62Contig11279_3	Nemve189113	530
s62Contig11283_3	Nemve241253	624
s62Contig11285_7	Nemve99543	398
s62Contig11293_7	Nemve97137	1333
s62Contig11301_6	Nemve222995	679
s62Contig11303_6	Nemve167144	817
s62Contig11309_2	Nemve129031	341
s62Contig11314_3	Nemve157742	433
s62Contig11318_3	Nemve157776	1644
s62Contig11321_4	Nemve239520	523
s62Contig1132_6	Nemve30005	824
s62Contig11329_1	Nemve218593	545
s62Contig11331_4	Nemve84904	707
s62Contig11340_4	Nemve218029	577
s62Contig11344_2	Nemve89357	527
s62Contig11348_1	Nemve232409	324
s62Contig11349_2	Nemve208907	887
s62Contig11356_9	Nemve99756	1613
s62Contig11360_2	Nemve240773	381
s62Contig11362_3	Nemve240998	406
s62Contig11373_4	Nemve90289	804
s62Contig11376_2	Nemve243827	391
s62Contig11378_5	Nemve211521	427
s62Contig11402_1	Nemve243223	596
s62Contig11404_8	Nemve100670	507
s62Contig1140_8	Nemve216057	816
s62Contig114_3	Nemve122088	2019
s62Contig11430_3	Nemve190325	1223
s62Contig11432_11	Nemve128899	431
s62Contig11438_14	Nemve157887	1204
s62Contig11443_10	Nemve96644	842
s62Contig11455_10	Nemve242678	866
s62Contig11456_2	Nemve199679	414
s62Contig11463_2	Nemve178597	516
s62Contig1146_6	Nemve239508	335
s62Contig1148_7	Nemve45324	372
s62Contig11489_1	Nemve97735	681
s62Contig11490_1	Nemve87644	747
s62Contig11501_2	Nemve238696	357
s62Contig11508_6	Nemve222274	369
s62Contig1152_10	Nemve238428	343
s62Contig11524_3	Nemve110792	326
s62Contig11527_4	Nemve230437	1016
s62Contig11529_2	Nemve124861	443
s62Contig11530_5	Nemve17350	368
s62Contig11531_5	Nemve226911	1609
s62Contig11541_3	Nemve83057	2068
s62Contig11550_1	Nemve190677	370
s62Contig11557_2	Nemve91851	778
s62Contig11562_4	Nemve184928	724
s62Contig11565_6	Nemve239052	358
s62Contig11568_3	Nemve162932	487
s62Contig11570_16	Nemve119016	1350
s62Contig11576_13	Nemve10129	1518
s62Contig11578_5	Nemve102958	1762
s62Contig11579_4	Nemve209155	421
s62Contig11584_2	Nemve52380	339
s62Contig11587_3	Nemve190171	676
s62Contig11594_12	Nemve89298	1243
s62Contig11605_8	Nemve239485	505
s62Contig11607_4	Nemve179528	549
s62Contig1161_3	Nemve234646	480
s62Contig116_3	Nemve167183	813
s62Contig11639_5	Nemve112243	1023
s62Contig11640_8	Nemve237661	514
s62Contig11643_5	Nemve239459	461
s62Contig1164_4	Nemve104836	381
s62Contig11657_12	Nemve242599	367
s62Contig11657_4	Nemve206210	377
s62Contig11658_4	Nemve202580	820
s62Contig1166_4	Nemve79458	367
s62Contig11664_8	Nemve159788	427
s62Contig11665_11	Nemve105451	361
s62Contig11675_1	Nemve20161	464
s62Contig11676_2	Nemve245850	703
s62Contig11677_16	Nemve242650	1883
s62Contig11679_5	Nemve119986	432
s62Contig1168_2	Nemve236269	334
s62Contig11683_8	Nemve125609	588
s62Contig11686_4	Nemve246446	439
s62Contig11706_8	Nemve170394	379
s62Contig11719_1	Nemve185545	386
s62Contig1172_1	Nemve218534	327
s62Contig11727_5	Nemve193546	576
s62Contig11728_2	Nemve241143	337
s62Contig11730_12	Nemve81470	445
s62Contig1173_2	Nemve204335	538
s62Contig11734_2	Nemve177548	1072
s62Contig11737_2	Nemve87709	1082
s62Contig11743_36	Nemve16003	799
s62Contig11761_2	Nemve248347	340
s62Contig11767_6	Nemve92936	357
s62Contig11775_11	Nemve114632	347
s62Contig11791_2	Nemve82503	817
s62Contig11795_2	Nemve242218	518
s62Contig11797_1	Nemve114933	344
s62Contig11800_5	Nemve93932	1657
s62Contig11810_2	Nemve89768	594
s62Contig11811_3	Nemve161317	2375
s62Contig11818_4	Nemve237573	458
s62Contig11820_5	Nemve219650	616
s62Contig11821_5	Nemve245281	2058
s62Contig11822_3	Nemve179399	1084
s62Contig11823_1	Nemve167853	563
s62Contig11834_1	Nemve107058	369
s62Contig11844_3	Nemve103940	1131
s62Contig11846_4	Nemve92090	344
s62Contig11850_7	Nemve244371	818
s62Contig11862_1	Nemve89106	678
s62Contig11864_4	Nemve239520	1302
s62Contig11877_4	Nemve104560	1268
s62Contig11881_3	Nemve237586	474
s62Contig11882_6	Nemve240215	535
s62Contig1188_5	Nemve211039	435
s62Contig11889_4	Nemve245829	552
s62Contig11891_1	Nemve30571	594
s62Contig11896_9	Nemve186817	2181
s62Contig11901_2	Nemve130839	687
s62Contig11902_2	Nemve225729	331
s62Contig11903_4	Nemve244906	444
s62Contig11908_8	Nemve207416	357
s62Contig11910_8	Nemve84846	587
s62Contig11919_4	Nemve79900	643
s62Contig119_2	Nemve205438	356
s62Contig1192_12	Nemve134544	1356
s62Contig11922_3	Nemve108544	429
s62Contig11929_2	Nemve86891	461
s62Contig11930_2	Nemve81331	353
s62Contig1193_1	Nemve245408	378
s62Contig11935_2	Nemve163128	443
s62Contig11950_2	Nemve105578	332
s62Contig11952_14	Nemve51603	861
s62Contig11955_5	Nemve195315	622
s62Contig1195_9	Nemve188407	1229
s62Contig11961_2	Nemve248661	488
s62Contig1196_3	Nemve124291	350
s62Contig11969_3	Nemve218142	339
s62Contig11979_4	Nemve113937	525
s62Contig11983_8	Nemve163572	1381
s62Contig11990_5	Nemve243257	466
s62Contig12005_1	Nemve88098	630
s62Contig12007_1	Nemve31143	368
s62Contig12010_3	Nemve189660	376
s62Contig12024_11	Nemve88731	410
s62Contig12036_4	Nemve195312	367
s62Contig12042_1	Nemve247133	467
s62Contig12046_2	Nemve30010	412
s62Contig1205_1	Nemve238290	819
s62Contig12051_30	Nemve186331	1201
s62Contig12052_1	Nemve241252	354
s62Contig12065_7	Nemve246161	1924
s62Contig1206_9	Nemve130067	2034
s62Contig12073_8	Nemve31543	838
s62Contig12088_3	Nemve236786	615
s62Contig1209_1	Nemve118447	394
s62Contig12093_8	Nemve247912	352
s62Contig12105_6	Nemve170741	666
s62Contig12108_7	Nemve243615	954
s62Contig1211_2	Nemve241545	1296
s62Contig12113_3	Nemve22575	338
s62Contig12120_9	Nemve130928	384
s62Contig1213_1	Nemve88429	330
s62Contig12138_6	Nemve248208	425
s62Contig12143_10	Nemve217048	1411
s62Contig12157_1	Nemve236387	654
s62Contig12172_3	Nemve34059	957
s62Contig12175_9	Nemve120257	394
s62Contig12176_2	Nemve209929	410
s62Contig12180_2	Nemve121857	374
s62Contig12181_5	Nemve230469	407
s62Contig12183_1	Nemve247341	708
s62Contig12188_9	Nemve120428	461
s62Contig12189_4	Nemve217955	457
s62Contig12208_2	Nemve237867	360
s62Contig12210_2	Nemve191320	629
s62Contig12224_5	Nemve199771	1072
s62Contig12227_2	Nemve239031	453
s62Contig12233_1	Nemve169611	879
s62Contig12235_2	Nemve244138	409
s62Contig12236_4	Nemve81972	625
s62Contig12241_12	Nemve11348	510
s62Contig12250_2	Nemve240368	333
s62Contig12262_1	Nemve161332	519
s62Contig12264_19	Nemve176721	754
s62Contig12294_12	Nemve101727	387
s62Contig12295_2	Nemve30362	947
s62Contig12301_2	Nemve10193	362
s62Contig12313_2	Nemve234715	762
s62Contig12322_1	Nemve31143	344
s62Contig12328_2	Nemve114665	388
s62Contig12336_1	Nemve116228	433
s62Contig12337_4	Nemve88115	726
s62Contig12347_3	Nemve61644	448
s62Contig12358_5	Nemve118756	692
s62Contig12369_4	Nemve117138	520
s62Contig12391_7	Nemve113902	1374
s62Contig12394_2	Nemve247177	364
s62Contig12398_2	Nemve192075	593
s62Contig12405_2	Nemve105784	1234
s62Contig12413_5	Nemve246436	537
s62Contig12415_1	Nemve243247	335
s62Contig12417_16	Nemve84126	604
s62Contig12418_1	Nemve134535	678
s62Contig12419_7	Nemve93943	756
s62Contig12421_12	Nemve40068	1791
s62Contig12428_1	Nemve81393	795
s62Contig12429_28	Nemve170394	419
s62Contig12435_7	Nemve50004	722
s62Contig12436_2	Nemve171792	421
s62Contig12447_4	Nemve182990	926
s62Contig12456_4	Nemve234286	688
s62Contig12460_20	Nemve83583	524
s62Contig12460_3	Nemve83762	2352
s62Contig12468_4	Nemve114387	337
s62Contig12470_4	Nemve240431	499
s62Contig12478_4	Nemve170952	437
s62Contig12501_4	Nemve244707	1410
s62Contig12511_7	Nemve30196	643
s62Contig12514_3	Nemve196670	327
s62Contig12518_2	Nemve228294	562
s62Contig12519_4	Nemve201054	553
s62Contig12520_7	Nemve90372	456
s62Contig12521_9	Nemve105857	332
s62Contig12529_12	Nemve229919	492
s62Contig12535_2	Nemve79346	1325
s62Contig12537_1	Nemve172254	339
s62Contig12556_3	Nemve241380	686
s62Contig12563_2	Nemve215101	498
s62Contig12566_2	Nemve205936	601
s62Contig12574_3	Nemve84846	379
s62Contig12604_2	Nemve229475	558
s62Contig12609_7	Nemve31023	1387
s62Contig12618_3	Nemve243106	805
s62Contig12624_4	Nemve134949	378
s62Contig1262_5	Nemve20089	503
s62Contig12630_2	Nemve80169	513
s62Contig12643_6	Nemve179187	484
s62Contig12652_9	Nemve194815	696
s62Contig12653_5	Nemve242045	694
s62Contig12665_1	Nemve242597	772
s62Contig12669_3	Nemve130178	381
s62Contig12671_2	Nemve145353	710
s62Contig12673_1	Nemve244177	369
s62Contig12691_5	Nemve183874	421
s62Contig1269_6	Nemve120882	613
s62Contig12697_5	Nemve138459	506
s62Contig12698_4	Nemve105779	947
s62Contig12700_11	Nemve205696	449
s62Contig12709_2	Nemve164392	427
s62Contig12710_1	Nemve92254	538
s62Contig12713_3	Nemve139410	500
s62Contig12714_9	Nemve167381	1202
s62Contig12733_7	Nemve244806	657
s62Contig12740_5	Nemve181975	553
s62Contig12756_2	Nemve170437	355
s62Contig12757_8	Nemve90231	869
s62Contig12758_2	Nemve191297	720
s62Contig12768_3	Nemve235335	920
s62Contig12780_2	Nemve240794	692
s62Contig12781_2	Nemve20907	355
s62Contig12788_6	Nemve215929	499
s62Contig12793_9	Nemve205085	1061
s62Contig12797_13	Nemve238896	964
s62Contig128_2	Nemve171280	518
s62Contig12827_2	Nemve231938	780
s62Contig12829_2	Nemve238584	356
s62Contig12830_1	Nemve131959	695
s62Contig12834_4	Nemve120257	435
s62Contig12838_5	Nemve201207	576
s62Contig12839_3	Nemve205757	487
s62Contig12840_1	Nemve217387	754
s62Contig12844_7	Nemve235461	1166
s62Contig12853_1	Nemve33439	485
s62Contig1286_17	Nemve105887	853
s62Contig12864_1	Nemve142771	363
s62Contig12870_7	Nemve124260	1865
s62Contig12873_6	Nemve238356	449
s62Contig12883_2	Nemve214251	342
s62Contig12896_2	Nemve11103	379
s62Contig12899_8	Nemve237970	894
s62Contig12900_4	Nemve94425	332
s62Contig12902_3	Nemve242963	390
s62Contig12903_3	Nemve168451	538
s62Contig12908_5	Nemve161196	491
s62Contig12911_6	Nemve209966	1700
s62Contig12919_4	Nemve238787	344
s62Contig12920_4	Nemve198469	464
s62Contig12922_1	Nemve186733	486
s62Contig1293_2	Nemve92641	327
s62Contig12937_2	Nemve179209	379
s62Contig12938_2	Nemve162970	630
s62Contig12948_4	Nemve129329	515
s62Contig12954_14	Nemve136852	629
s62Contig12963_3	Nemve191511	699
s62Contig12964_9	Nemve91326	1151
s62Contig12966_4	Nemve214543	573
s62Contig12968_3	Nemve87790	377
s62Contig12972_20	Nemve92056	1102
s62Contig12975_12	Nemve179716	1550
s62Contig12978_7	Nemve163386	736
s62Contig12986_3	Nemve206160	441
s62Contig1299_4	Nemve171143	570
s62Contig12999_14	Nemve40044	3096
s62Contig13018_1	Nemve165305	786
s62Contig13023_2	Nemve12051	773
s62Contig13050_2	Nemve111564	608
s62Contig13051_3	Nemve175414	769
s62Contig13052_10	Nemve241935	522
s62Contig13054_3	Nemve211859	576
s62Contig13060_2	Nemve172247	467
s62Contig13068_3	Nemve85011	395
s62Contig1308_2	Nemve246770	430
s62Contig13091_3	Nemve106616	575
s62Contig1309_7	Nemve84158	883
s62Contig13097_1	Nemve223347	432
s62Contig13113_7	Nemve197208	573
s62Contig13115_3	Nemve241323	433
s62Contig13117_3	Nemve210933	499
s62Contig13122_5	Nemve194255	464
s62Contig13129_5	Nemve137089	550
s62Contig13133_4	Nemve204768	687
s62Contig13142_5	Nemve187853	647
s62Contig13166_13	Nemve160835	1426
s62Contig13179_7	Nemve127582	368
s62Contig13183_3	Nemve167737	1273
s62Contig13187_4	Nemve123477	363
s62Contig13191_8	Nemve173646	1037
s62Contig1319_3	Nemve94190	786
s62Contig13195_4	Nemve237480	517
s62Contig13199_15	Nemve166299	596
s62Contig13200_19	Nemve228171	343
s62Contig13206_3	Nemve10765	1097
s62Contig13207_25	Nemve191557	818
s62Contig13211_2	Nemve116843	375
s62Contig13214_3	Nemve126282	749
s62Contig13216_4	Nemve189007	624
s62Contig13219_8	Nemve167428	569
s62Contig1323_2	Nemve116184	1268
s62Contig13246_9	Nemve244812	716
s62Contig13255_4	Nemve112200	548
s62Contig13262_6	Nemve230057	534
s62Contig13264_6	Nemve240206	715
s62Contig13268_9	Nemve89035	375
s62Contig13273_7	Nemve220036	684
s62Contig13277_4	Nemve117393	527
s62Contig13286_2	Nemve84034	438
s62Contig13300_2	Nemve109257	349
s62Contig13306_7	Nemve202925	389
s62Contig13309_4	Nemve236374	683
s62Contig13318_6	Nemve120257	356
s62Contig13320_12	Nemve82333	655
s62Contig1332_6	Nemve94346	413
s62Contig13327_2	Nemve242285	464
s62Contig13328_9	Nemve122268	433
s62Contig133_3	Nemve177096	402
s62Contig13331_6	Nemve72142	858
s62Contig13341_3	Nemve234715	1215
s62Contig13358_1	Nemve240102	641
s62Contig13361_13	Nemve242612	503
s62Contig13367_6	Nemve89035	870
s62Contig13370_5	Nemve229193	532
s62Contig13375_3	Nemve22904	470
s62Contig13379_12	Nemve182548	821
s62Contig13381_7	Nemve166897	528
s62Contig1338_3	Nemve182068	366
s62Contig13383_31	Nemve172038	562
s62Contig13384_5	Nemve235307	723
s62Contig13388_6	Nemve244490	369
s62Contig13392_7	Nemve94026	691
s62Contig13394_10	Nemve247133	2026
s62Contig13397_8	Nemve85083	898
s62Contig13398_13	Nemve10717	1275
s62Contig13400_3	Nemve243970	423
s62Contig1340_3	Nemve204159	466
s62Contig13403_3	Nemve240098	342
s62Contig13404_5	Nemve208279	1203
s62Contig13405_13	Nemve208279	1357
s62Contig13409_11	Nemve182256	684
s62Contig13410_4	Nemve177264	710
s62Contig13416_6	Nemve190171	1459
s62Contig13417_2	Nemve218943	560
s62Contig13420_4	Nemve158576	1185
s62Contig13422_9	Nemve177813	524
s62Contig13425_8	Nemve84228	429
s62Contig13430_4	Nemve245041	1084
s62Contig13431_5	Nemve82333	1106
s62Contig13432_12	Nemve188125	1028
s62Contig13435_1	Nemve86017	1177
s62Contig13438_19	Nemve192750	1355
s62Contig13444_3	Nemve147144	777
s62Contig13449_3	Nemve242619	389
s62Contig13451_3	Nemve108798	484
s62Contig13454_12	Nemve11959	832
s62Contig13455_31	Nemve130495	1677
s62Contig13456_13	Nemve232141	913
s62Contig13460_40	Nemve130809	1070
s62Contig13462_4	Nemve202361	393
s62Contig13467_3	Nemve198667	338
s62Contig13472_5	Nemve207953	689
s62Contig13476_2	Nemve194666	1501
s62Contig13480_16	Nemve190441	2410
s62Contig13486_2	Nemve189485	806
s62Contig13488_2	Nemve238963	395
s62Contig13497_22	Nemve173194	1075
s62Contig13498_3	Nemve177453	774
s62Contig13499_4	Nemve180130	1238
s62Contig13501_17	Nemve80887	512
s62Contig13504_30	Nemve60050	4205
s62Contig13507_6	Nemve82024	557
s62Contig13508_12	Nemve185829	826
s62Contig13512_3	Nemve90458	2302
s62Contig13513_12	Nemve196629	1096
s62Contig13514_3	Nemve244996	391
s62Contig13515_1	Nemve179731	458
s62Contig13523_2	Nemve127657	551
s62Contig13524_17	Nemve245679	437
s62Contig13527_1	Nemve237728	1220
s62Contig13529_5	Nemve184535	2218
s62Contig13532_2	Nemve243459	432
s62Contig13538_1	Nemve226489	353
s62Contig13542_3	Nemve243874	702
s62Contig1355_2	Nemve160244	550
s62Contig13553_6	Nemve240479	1316
s62Contig13554_4	Nemve134949	901
s62Contig13556_9	Nemve95934	759
s62Contig13557_3	Nemve245210	777
s62Contig13559_6	Nemve201578	548
s62Contig13566_6	Nemve113517	517
s62Contig13572_2	Nemve239778	1273
s62Contig13574_12	Nemve80221	1659
s62Contig13577_16	Nemve110797	912
s62Contig13581_3	Nemve240781	569
s62Contig13582_10	Nemve206544	1350
s62Contig13586_2	Nemve198796	447
s62Contig13591_4	Nemve108165	703
s62Contig13595_3	Nemve181181	685
s62Contig13597_11	Nemve244968	587
s62Contig13599_11	Nemve234844	2353
s62Contig13600_4	Nemve183768	1948
s62Contig13611_13	Nemve169554	1183
s62Contig13618_7	Nemve236736	799
s62Contig13629_14	Nemve95020	1081
s62Contig13632_4	Nemve165393	768
s62Contig13633_12	Nemve246035	992
s62Contig13635_26	Nemve208016	2143
s62Contig13640_6	Nemve162785	517
s62Contig13641_16	Nemve115992	1331
s62Contig13644_13	Nemve203470	643
s62Contig13645_2	Nemve138669	419
s62Contig13646_5	Nemve229475	1890
s62Contig13662_7	Nemve230864	1222
s62Contig13669_9	Nemve211386	4518
s62Contig13670_5	Nemve125819	761
s62Contig13671_6	Nemve208361	373
s62Contig13680_13	Nemve170108	1320
s62Contig13685_16	Nemve108724	534
s62Contig13686_7	Nemve242274	892
s62Contig1369_1	Nemve90343	694
s62Contig13697_4	Nemve166681	431
s62Contig13702_14	Nemve247046	2100
s62Contig13711_11	Nemve204525	466
s62Contig13713_8	Nemve236734	1114
s62Contig13714_8	Nemve228748	406
s62Contig13716_16	Nemve228574	2252
s62Contig13723_10	Nemve193231	450
s62Contig13726_2	Nemve204316	976
s62Contig13732_7	Nemve165493	1191
s62Contig13736_2	Nemve129799	441
s62Contig13746_13	Nemve191273	3287
s62Contig13747_7	Nemve10639	768
s62Contig13748_2	Nemve189274	699
s62Contig13753_9	Nemve121754	558
s62Contig13759_8	Nemve188032	603
s62Contig1377_1	Nemve188942	1152
s62Contig13781_2	Nemve235509	1227
s62Contig13784_3	Nemve204186	981
s62Contig13787_3	Nemve241218	402
s62Contig13788_13	Nemve163628	1988
s62Contig13791_5	Nemve236643	552
s62Contig13792_15	Nemve214058	557
s62Contig13793_2	Nemve236349	365
s62Contig13795_7	Nemve171977	781
s62Contig13796_17	Nemve2855	735
s62Contig13797_7	Nemve199995	863
s62Contig13799_12	Nemve248023	428
s62Contig13801_2	Nemve102677	374
s62Contig13806_2	Nemve125202	611
s62Contig13806_6	Nemve246586	371
s62Contig13807_5	Nemve244748	418
s62Contig13808_3	Nemve207820	952
s62Contig13816_5	Nemve206164	441
s62Contig13825_3	Nemve198406	1083
s62Contig13828_18	Nemve222352	1561
s62Contig1383_15	Nemve169332	412
s62Contig13832_10	Nemve232692	796
s62Contig13836_14	Nemve200879	374
s62Contig13851_1	Nemve239511	433
s62Contig1385_4	Nemve94726	2392
s62Contig13860_3	Nemve242428	489
s62Contig13864_15	Nemve164768	1529
s62Contig13870_5	Nemve184544	2101
s62Contig13872_11	Nemve235624	429
s62Contig13877_1	Nemve245668	504
s62Contig13879_10	Nemve172894	946
s62Contig13883_20	Nemve130928	660
s62Contig13887_7	Nemve240980	1306
s62Contig13890_2	Nemve173586	1193
s62Contig13891_7	Nemve228390	946
s62Contig13895_11	Nemve2784	363
s62Contig13900_11	Nemve158535	329
s62Contig13901_6	Nemve241911	2426
s62Contig13903_8	Nemve240891	538
s62Contig13907_9	Nemve211567	467
s62Contig13908_8	Nemve231023	654
s62Contig13915_1	Nemve212706	397
s62Contig13916_7	Nemve239485	524
s62Contig139_2	Nemve193641	542
s62Contig13926_7	Nemve195002	734
s62Contig13928_6	Nemve103590	2219
s62Contig13931_5	Nemve30362	583
s62Contig13932_10	Nemve219291	1447
s62Contig13938_2	Nemve242621	754
s62Contig13945_5	Nemve236492	734
s62Contig13949_7	Nemve118838	438
s62Contig13951_3	Nemve236895	751
s62Contig13954_2	Nemve52979	334
s62Contig13955_2	Nemve246035	408
s62Contig13957_1	Nemve166699	770
s62Contig13957_5	Nemve166699	801
s62Contig13961_2	Nemve137810	837
s62Contig13964_7	Nemve110416	459
s62Contig13976_4	Nemve235461	487
s62Contig13977_2	Nemve219291	1301
s62Contig13978_2	Nemve230938	844
s62Contig1398_4	Nemve134893	1076
s62Contig13988_8	Nemve164354	1146
s62Contig13992_13	Nemve192492	2446
s62Contig13993_8	Nemve158372	604
s62Contig13999_2	Nemve112567	801
s62Contig14002_7	Nemve185681	865
s62Contig14005_21	Nemve248115	881
s62Contig14008_3	Nemve96324	375
s62Contig14010_1	Nemve234825	429
s62Contig14012_2	Nemve244232	3432
s62Contig14014_17	Nemve79947	889
s62Contig14015_26	Nemve163197	755
s62Contig14016_1	Nemve163941	752
s62Contig14018_7	Nemve233671	370
s62Contig14024_1	Nemve232845	557
s62Contig14025_2	Nemve247673	513
s62Contig14026_7	Nemve244089	5276
s62Contig14028_14	Nemve223268	797
s62Contig14030_2	Nemve210816	542
s62Contig14033_18	Nemve239233	411
s62Contig14034_2	Nemve87713	408
s62Contig14035_6	Nemve88939	628
s62Contig14046_2	Nemve248588	389
s62Contig14049_2	Nemve135929	692
s62Contig14052_4	Nemve52976	348
s62Contig14053_22	Nemve158601	2818
s62Contig14055_5	Nemve200272	385
s62Contig14057_7	Nemve185932	346
s62Contig14059_4	Nemve248687	1753
s62Contig14063_2	Nemve228340	967
s62Contig14064_23	Nemve40040	608
s62Contig14066_2	Nemve236834	412
s62Contig14067_3	Nemve211568	424
s62Contig14069_6	Nemve115372	2049
s62Contig14071_9	Nemve246069	1245
s62Contig14073_3	Nemve86714	982
s62Contig14074_2	Nemve172254	351
s62Contig14075_18	Nemve104385	402
s62Contig14076_3	Nemve179157	381
s62Contig14077_44	Nemve195888	333
s62Contig1408_2	Nemve80232	483
s62Contig14084_19	Nemve243338	902
s62Contig14085_10	Nemve197242	415
s62Contig14088_4	Nemve1620	434
s62Contig14091_2	Nemve243223	560
s62Contig14093_4	Nemve180767	609
s62Contig14099_6	Nemve208190	624
s62Contig14103_3	Nemve89632	1019
s62Contig14115_3	Nemve163941	788
s62Contig14119_2	Nemve238059	363
s62Contig14122_5	Nemve213187	632
s62Contig14123_4	Nemve239595	1032
s62Contig14125_19	Nemve178640	1436
s62Contig14126_4	Nemve11152	1121
s62Contig14127_3	Nemve236378	1518
s62Contig14129_6	Nemve158326	920
s62Contig14135_8	Nemve239752	1047
s62Contig14137_2	Nemve218262	1055
s62Contig1414_2	Nemve224172	572
s62Contig14144_12	Nemve189124	891
s62Contig14146_2	Nemve238321	596
s62Contig14147_5	Nemve167658	707
s62Contig14149_8	Nemve238452	552
s62Contig14150_2	Nemve184658	357
s62Contig14154_16	Nemve169166	431
s62Contig14157_1	Nemve244739	570
s62Contig14168_3	Nemve80293	803
s62Contig14172_5	Nemve86861	851
s62Contig14179_17	Nemve217300	1173
s62Contig14181_1	Nemve191692	501
s62Contig14188_5	Nemve107573	768
s62Contig14190_15	Nemve173932	1299
s62Contig14192_2	Nemve158071	726
s62Contig14193_10	Nemve61368	635
s62Contig14197_5	Nemve85854	473
s62Contig14201_3	Nemve240032	1299
s62Contig14202_2	Nemve187853	346
s62Contig14203_11	Nemve110220	786
s62Contig1420_4	Nemve185054	908
s62Contig14213_4	Nemve237573	394
s62Contig14215_6	Nemve164144	479
s62Contig14220_8	Nemve177378	749
s62Contig14221_14	Nemve220670	1589
s62Contig14222_4	Nemve122149	640
s62Contig14223_8	Nemve82333	4012
s62Contig14224_2	Nemve172574	352
s62Contig14227_8	Nemve183877	1469
s62Contig14230_10	Nemve127893	357
s62Contig14236_9	Nemve246645	422
s62Contig1424_2	Nemve30056	357
s62Contig14243_14	Nemve202773	711
s62Contig14246_4	Nemve112390	760
s62Contig14253_4	Nemve205399	1086
s62Contig14254_2	Nemve30037	1267
s62Contig14255_25	Nemve236547	1264
s62Contig14256_12	Nemve179476	1420
s62Contig14261_11	Nemve109532	772
s62Contig14263_7	Nemve11018	345
s62Contig14264_11	Nemve10892	470
s62Contig14266_8	Nemve168735	788
s62Contig14269_6	Nemve70040	1912
s62Contig14273_3	Nemve112198	404
s62Contig14274_7	Nemve115630	863
s62Contig14276_9	Nemve247425	476
s62Contig14278_7	Nemve104509	738
s62Contig14280_15	Nemve165173	2550
s62Contig14281_1	Nemve118944	370
s62Contig14282_12	Nemve174458	1106
s62Contig14292_5	Nemve239738	435
s62Contig14293_3	Nemve211830	367
s62Contig14295_14	Nemve230812	1033
s62Contig14299_5	Nemve6605	538
s62Contig14301_5	Nemve207788	531
s62Contig14305_5	Nemve87790	398
s62Contig14306_2	Nemve236583	1058
s62Contig14317_1	Nemve124307	373
s62Contig14318_3	Nemve242402	329
s62Contig1432_3	Nemve222148	435
s62Contig14325_21	Nemve241699	914
s62Contig14326_5	Nemve236562	724
s62Contig14328_24	Nemve24260	484
s62Contig1433_1	Nemve240929	375
s62Contig14334_11	Nemve89058	790
s62Contig14337_4	Nemve84167	530
s62Contig14340_6	Nemve167342	1922
s62Contig14346_7	Nemve31926	643
s62Contig14350_2	Nemve121435	325
s62Contig14353_6	Nemve107735	608
s62Contig1435_5	Nemve106616	561
s62Contig14357_3	Nemve93761	1039
s62Contig14358_5	Nemve240980	750
s62Contig14361_6	Nemve115630	1379
s62Contig14362_2	Nemve235286	456
s62Contig14367_2	Nemve96973	758
s62Contig14372_8	Nemve40263	1330
s62Contig14373_6	Nemve118365	443
s62Contig14374_3	Nemve173044	1156
s62Contig14380_2	Nemve245326	363
s62Contig14383_1	Nemve188431	2184
s62Contig14391_3	Nemve160233	894
s62Contig14396_4	Nemve246069	337
s62Contig14397_5	Nemve169201	2033
s62Contig14402_6	Nemve163561	1272
s62Contig1440_3	Nemve178085	671
s62Contig14404_2	Nemve189306	427
s62Contig14406_2	Nemve169697	474
s62Contig14412_1	Nemve98567	407
s62Contig14414_10	Nemve116658	1656
s62Contig14415_5	Nemve242858	501
s62Contig14417_24	Nemve241316	3811
s62Contig14419_3	Nemve237364	658
s62Contig14421_16	Nemve240861	1756
s62Contig14429_3	Nemve123477	549
s62Contig14430_1	Nemve83635	1490
s62Contig14432_1	Nemve239788	363
s62Contig14437_2	Nemve98698	818
s62Contig14444_4	Nemve219446	355
s62Contig14450_6	Nemve92160	365
s62Contig14452_18	Nemve244400	618
s62Contig14469_6	Nemve102784	1310
s62Contig14471_10	Nemve108425	534
s62Contig1447_2	Nemve248270	406
s62Contig14472_2	Nemve171700	1723
s62Contig14475_21	Nemve240970	496
s62Contig14477_5	Nemve166819	592
s62Contig14478_17	Nemve248021	362
s62Contig14481_5	Nemve227907	351
s62Contig14485_5	Nemve238114	417
s62Contig14487_3	Nemve239961	1340
s62Contig14490_2	Nemve172456	1510
s62Contig14493_7	Nemve158412	729
s62Contig14494_4	Nemve199963	698
s62Contig14498_4	Nemve20161	329
s62Contig14500_7	Nemve140937	783
s62Contig14503_7	Nemve120257	604
s62Contig14512_10	Nemve243995	824
s62Contig14514_3	Nemve243427	899
s62Contig14517_7	Nemve242071	601
s62Contig14519_5	Nemve167234	1726
s62Contig14520_5	Nemve167347	1057
s62Contig14521_12	Nemve241689	1409
s62Contig14523_5	Nemve54581	569
s62Contig1453_4	Nemve168693	2169
s62Contig14534_18	Nemve12461	1136
s62Contig14536_4	Nemve136329	2185
s62Contig14537_3	Nemve244161	954
s62Contig14541_7	Nemve129257	657
s62Contig14543_4	Nemve109595	2021
s62Contig14546_4	Nemve205527	1100
s62Contig14549_11	Nemve239804	554
s62Contig14550_12	Nemve246645	411
s62Contig14553_8	Nemve198796	1223
s62Contig14562_2	Nemve159311	497
s62Contig14571_4	Nemve229551	697
s62Contig14577_2	Nemve182669	336
s62Contig14580_5	Nemve204186	494
s62Contig14585_2	Nemve242360	452
s62Contig14590_2	Nemve195236	477
s62Contig14594_3	Nemve184605	1509
s62Contig14599_11	Nemve205412	589
s62Contig14600_2	Nemve98072	403
s62Contig14611_14	Nemve10106	994
s62Contig14611_19	Nemve10106	1737
s62Contig14614_1	Nemve179537	814
s62Contig14616_4	Nemve239070	4005
s62Contig14618_2	Nemve226219	3067
s62Contig14629_8	Nemve127721	1253
s62Contig14633_6	Nemve174800	1057
s62Contig14638_12	Nemve173586	1475
s62Contig14639_7	Nemve241870	1081
s62Contig14643_14	Nemve20376	356
s62Contig14645_4	Nemve242402	995
s62Contig14651_3	Nemve124130	1117
s62Contig14657_17	Nemve61545	1182
s62Contig14661_20	Nemve81232	512
s62Contig14662_6	Nemve173618	1168
s62Contig14667_7	Nemve180651	644
s62Contig14672_9	Nemve236730	488
s62Contig14680_19	Nemve113343	2915
s62Contig14684_4	Nemve98567	415
s62Contig14690_1	Nemve234494	1974
s62Contig14693_4	Nemve236730	721
s62Contig14694_3	Nemve239962	345
s62Contig14699_8	Nemve192525	347
s62Contig14705_8	Nemve233708	791
s62Contig14707_1	Nemve237905	734
s62Contig14710_1	Nemve188942	1220
s62Contig14711_8	Nemve186523	1377
s62Contig14714_5	Nemve218233	955
s62Contig14716_3	Nemve204073	416
s62Contig14717_18	Nemve236893	1637
s62Contig14718_2	Nemve236715	733
s62Contig14719_28	Nemve221688	954
s62Contig14721_2	Nemve188937	1353
s62Contig14722_15	Nemve245970	825
s62Contig14724_5	Nemve103120	3340
s62Contig14744_2	Nemve217764	554
s62Contig14747_9	Nemve211503	1820
s62Contig14748_19	Nemve158852	1383
s62Contig14752_3	Nemve85536	3686
s62Contig14753_3	Nemve202059	505
s62Contig14759_3	Nemve161775	1376
s62Contig14770_14	Nemve163681	1486
s62Contig1477_3	Nemve162049	331
s62Contig14778_4	Nemve240748	1554
s62Contig14782_4	Nemve178640	762
s62Contig14783_3	Nemve86778	902
s62Contig14785_10	Nemve242056	539
s62Contig14788_2	Nemve30568	429
s62Contig1478_9	Nemve94717	713
s62Contig14791_3	Nemve176363	2162
s62Contig14795_2	Nemve82156	1838
s62Contig14796_7	Nemve201904	554
s62Contig14797_6	Nemve100525	615
s62Contig14803_10	Nemve103208	726
s62Contig14808_12	Nemve208975	559
s62Contig14810_7	Nemve160601	742
s62Contig14811_12	Nemve167953	942
s62Contig14816_3	Nemve120549	1463
s62Contig14819_2	Nemve235103	530
s62Contig14822_1	Nemve157950	680
s62Contig14824_9	Nemve160554	447
s62Contig14825_1	Nemve108211	357
s62Contig1483_2	Nemve139295	577
s62Contig14835_13	Nemve109498	791
s62Contig14837_3	Nemve243976	589
s62Contig14838_4	Nemve97756	1140
s62Contig14841_3	Nemve235000	718
s62Contig14845_18	Nemve135437	894
s62Contig14850_9	Nemve245338	567
s62Contig14851_10	Nemve30104	701
s62Contig14853_5	Nemve160000	394
s62Contig14854_18	Nemve20904	961
s62Contig14859_7	Nemve191879	944
s62Contig14861_3	Nemve106062	1097
s62Contig14864_8	Nemve232949	336
s62Contig14865_10	Nemve91657	1193
s62Contig14871_2	Nemve178546	697
s62Contig14873_3	Nemve129845	1273
s62Contig1487_5	Nemve228311	868
s62Contig14878_5	Nemve11821	1862
s62Contig14884_2	Nemve89359	1153
s62Contig14886_1	Nemve17799	451
s62Contig14891_27	Nemve21450	1272
s62Contig14892_12	Nemve116044	499
s62Contig14893_7	Nemve247925	1146
s62Contig14895_4	Nemve108211	973
s62Contig14899_7	Nemve173932	1182
s62Contig14900_5	Nemve193638	2681
s62Contig14902_15	Nemve132328	1725
s62Contig14904_4	Nemve197962	1270
s62Contig14907_7	Nemve12228	960
s62Contig14908_4	Nemve204844	584
s62Contig14909_3	Nemve18	647
s62Contig14911_6	Nemve98567	623
s62Contig14916_9	Nemve202353	677
s62Contig14917_3	Nemve131022	420
s62Contig1493_1	Nemve241098	689
s62Contig14936_2	Nemve184363	1662
s62Contig14937_12	Nemve86403	546
s62Contig14942_2	Nemve239603	1360
s62Contig14946_6	Nemve241253	2180
s62Contig14950_7	Nemve182068	857
s62Contig14951_3	Nemve92175	484
s62Contig14959_1	Nemve218243	1354
s62Contig14960_2	Nemve96606	480
s62Contig14962_14	Nemve239399	2156
s62Contig14966_16	Nemve85808	1288
s62Contig14967_5	Nemve161273	635
s62Contig14973_8	Nemve202521	419
s62Contig14979_1	Nemve67237	390
s62Contig14980_13	Nemve234753	1553
s62Contig14980_18	Nemve234753	987
s62Contig14985_16	Nemve219738	860
s62Contig14987_12	Nemve125727	620
s62Contig14988_11	Nemve247318	391
s62Contig14993_3	Nemve239660	388
s62Contig14996_5	Nemve244812	1573
s62Contig14997_1	Nemve242621	658
s62Contig15001_5	Nemve44227	355
s62Contig15002_15	Nemve154278	340
s62Contig15014_2	Nemve159381	548
s62Contig15017_22	Nemve70040	383
s62Contig15018_10	Nemve242397	917
s62Contig15021_23	Nemve78936	1015
s62Contig15024_4	Nemve20815	1598
s62Contig15025_6	Nemve181671	416
s62Contig15033_25	Nemve239938	1462
s62Contig15038_4	Nemve89807	559
s62Contig15047_3	Nemve238606	442
s62Contig15048_11	Nemve243923	1615
s62Contig15049_4	Nemve101914	658
s62Contig15053_21	Nemve90602	448
s62Contig15054_12	Nemve240211	1172
s62Contig15071_9	Nemve207272	769
s62Contig15073_20	Nemve94898	685
s62Contig15074_10	Nemve242660	1625
s62Contig15077_2	Nemve232931	517
s62Contig15083_3	Nemve50774	1087
s62Contig15087_2	Nemve87790	450
s62Contig15091_3	Nemve228651	426
s62Contig15097_4	Nemve86197	2572
s62Contig15098_1	Nemve125185	1277
s62Contig15100_8	Nemve97944	538
s62Contig15101_1	Nemve167244	360
s62Contig1510_4	Nemve124731	1027
s62Contig15104_4	Nemve120073	1151
s62Contig15106_8	Nemve445	554
s62Contig15106_9	Nemve112545	761
s62Contig15109_3	Nemve106239	475
s62Contig15110_4	Nemve246784	634
s62Contig15114_10	Nemve24362	804
s62Contig1512_2	Nemve90246	632
s62Contig15123_5	Nemve177762	1302
s62Contig15126_5	Nemve207390	382
s62Contig15131_4	Nemve167457	340
s62Contig15134_6	Nemve193454	1185
s62Contig15141_6	Nemve105663	960
s62Contig15145_15	Nemve82673	1200
s62Contig15146_7	Nemve168297	2593
s62Contig15148_2	Nemve191927	409
s62Contig15148_9	Nemve244001	446
s62Contig15149_9	Nemve166897	528
s62Contig15153_6	Nemve230864	1790
s62Contig15154_11	Nemve211668	795
s62Contig15155_10	Nemve231022	558
s62Contig15157_16	Nemve162264	1295
s62Contig15158_1	Nemve96085	739
s62Contig1516_3	Nemve238894	747
s62Contig15163_3	Nemve87358	610
s62Contig15168_9	Nemve247306	430
s62Contig15173_9	Nemve104385	573
s62Contig15174_20	Nemve213508	564
s62Contig15175_3	Nemve242772	573
s62Contig15178_53	Nemve177989	631
s62Contig15182_19	Nemve235854	1616
s62Contig15183_11	Nemve238356	1563
s62Contig15184_12	Nemve240973	1295
s62Contig15186_19	Nemve189070	2828
s62Contig15190_12	Nemve11821	2449
s62Contig15191_7	Nemve231022	789
s62Contig15196_13	Nemve175215	1178
s62Contig15197_5	Nemve216752	642
s62Contig15198_4	Nemve245781	749
s62Contig15199_5	Nemve242002	748
s62Contig15201_4	Nemve190658	997
s62Contig15203_18	Nemve109064	735
s62Contig15204_6	Nemve138799	2089
s62Contig15205_3	Nemve189407	849
s62Contig15209_2	Nemve238335	1169
s62Contig15210_7	Nemve89183	1555
s62Contig15212_2	Nemve243917	1064
s62Contig15217_1	Nemve88887	836
s62Contig15219_10	Nemve90754	850
s62Contig15220_7	Nemve168935	623
s62Contig1522_5	Nemve199450	877
s62Contig15229_4	Nemve167160	681
s62Contig15233_13	Nemve192610	434
s62Contig15241_5	Nemve208189	754
s62Contig15245_2	Nemve196982	399
s62Contig15248_18	Nemve241634	1768
s62Contig15249_26	Nemve176360	3791
s62Contig15250_4	Nemve169415	571
s62Contig15251_6	Nemve548	758
s62Contig1525_4	Nemve121518	588
s62Contig15256_5	Nemve244739	1114
s62Contig15270_3	Nemve89471	865
s62Contig15271_6	Nemve93121	591
s62Contig15281_4	Nemve235366	750
s62Contig15284_3	Nemve188332	908
s62Contig15285_33	Nemve156990	976
s62Contig15292_14	Nemve204412	1292
s62Contig15296_6	Nemve113343	455
s62Contig15297_2	Nemve134893	337
s62Contig15299_4	Nemve11203	368
s62Contig15300_4	Nemve16006	679
s62Contig15304_12	Nemve119951	1933
s62Contig15306_4	Nemve205661	889
s62Contig15309_2	Nemve187611	402
s62Contig15314_10	Nemve114642	663
s62Contig15315_13	Nemve33613	612
s62Contig15316_11	Nemve129467	2020
s62Contig15319_15	Nemve167428	2308
s62Contig15320_9	Nemve186733	1886
s62Contig15321_4	Nemve239058	446
s62Contig15322_4	Nemve194841	1200
s62Contig15326_14	Nemve167737	2222
s62Contig15331_3	Nemve178345	1740
s62Contig15337_13	Nemve191557	2468
s62Contig15342_1	Nemve240727	377
s62Contig15345_22	Nemve111040	1506
s62Contig15348_26	Nemve239520	785
s62Contig15348_43	Nemve239520	3752
s62Contig15350_3	Nemve199564	443
s62Contig15352_7	Nemve162785	892
s62Contig15355_4	Nemve81470	473
s62Contig15356_3	Nemve84532	352
s62Contig153_6	Nemve212944	380
s62Contig15363_23	Nemve233881	887
s62Contig15366_5	Nemve208411	1423
s62Contig15367_10	Nemve197820	625
s62Contig15373_3	Nemve190857	330
s62Contig15377_5	Nemve237358	688
s62Contig15378_3	Nemve11821	876
s62Contig15383_1	Nemve85624	570
s62Contig15383_2	Nemve85624	982
s62Contig15384_1	Nemve85624	570
s62Contig15384_2	Nemve85624	982
s62Contig15385_1	Nemve243051	786
s62Contig15388_7	Nemve104847	450
s62Contig15390_2	Nemve107252	768
s62Contig15391_4	Nemve169424	2108
s62Contig15392_2	Nemve244165	474
s62Contig15393_2	Nemve98352	1732
s62Contig15403_3	Nemve85456	484
s62Contig15405_3	Nemve201704	398
s62Contig15408_5	Nemve82385	1474
s62Contig15411_7	Nemve106996	1626
s62Contig15413_7	Nemve239622	391
s62Contig15416_5	Nemve167582	398
s62Contig15418_13	Nemve102755	1070
s62Contig15420_22	Nemve171134	3040
s62Contig15421_9	Nemve189251	879
s62Contig15422_21	Nemve178049	1403
s62Contig15426_5	Nemve35615	447
s62Contig15427_2	Nemve203633	480
s62Contig1542_8	Nemve246101	464
s62Contig15428_3	Nemve90844	557
s62Contig15430_2	Nemve174	638
s62Contig15432_26	Nemve107058	1204
s62Contig15436_2	Nemve99345	877
s62Contig15443_23	Nemve37985	563
s62Contig15445_11	Nemve166341	1133
s62Contig15456_14	Nemve245219	660
s62Contig15465_3	Nemve236766	1116
s62Contig15465_9	Nemve236766	821
s62Contig15470_7	Nemve100066	501
s62Contig15471_12	Nemve181671	633
s62Contig15472_2	Nemve181975	649
s62Contig1547_29	Nemve227907	610
s62Contig15476_1	Nemve245162	449
s62Contig15477_9	Nemve240794	1936
s62Contig15478_12	Nemve161999	594
s62Contig15478_16	Nemve173194	564
s62Contig15479_2	Nemve242697	459
s62Contig15480_1	Nemve248432	722
s62Contig15482_2	Nemve118540	1243
s62Contig15484_4	Nemve239788	489
s62Contig15488_26	Nemve127454	1860
s62Contig15491_7	Nemve169715	577
s62Contig15496_2	Nemve96771	383
s62Contig15497_7	Nemve102219	459
s62Contig15505_2	Nemve236834	746
s62Contig15508_3	Nemve232401	754
s62Contig15510_1	Nemve81895	1017
s62Contig15518_10	Nemve105540	1802
s62Contig15520_2	Nemve238584	846
s62Contig15521_2	Nemve239008	593
s62Contig15528_10	Nemve179127	1374
s62Contig15531_4	Nemve158412	428
s62Contig15532_2	Nemve237519	504
s62Contig15536_6	Nemve80868	2229
s62Contig15541_22	Nemve238865	726
s62Contig15547_5	Nemve245006	999
s62Contig15548_6	Nemve112243	907
s62Contig15550_4	Nemve229337	523
s62Contig15552_5	Nemve188669	652
s62Contig15556_10	Nemve137107	453
s62Contig1555_7	Nemve85808	499
s62Contig15560_1	Nemve208415	787
s62Contig15563_7	Nemve244746	435
s62Contig15566_7	Nemve120884	375
s62Contig15568_5	Nemve246653	632
s62Contig15570_12	Nemve104653	1190
s62Contig15575_4	Nemve200567	628
s62Contig15577_22	Nemve237519	1241
s62Contig15577_35	Nemve239709	1258
s62Contig15579_14	Nemve121336	982
s62Contig15580_3	Nemve96536	347
s62Contig15587_1	Nemve139747	391
s62Contig15588_9	Nemve52544	920
s62Contig15595_7	Nemve159788	483
s62Contig15596_8	Nemve166900	1341
s62Contig15600_22	Nemve171736	4588
s62Contig15602_1	Nemve240395	339
s62Contig15606_1	Nemve163923	427
s62Contig15607_4	Nemve99833	338
s62Contig15611_6	Nemve215299	437
s62Contig15618_7	Nemve83837	741
s62Contig15621_27	Nemve89019	878
s62Contig15623_6	Nemve177129	1057
s62Contig15625_4	Nemve195832	1608
s62Contig15627_4	Nemve230573	964
s62Contig15629_9	Nemve40063	592
s62Contig15630_18	Nemve190325	2881
s62Contig15632_11	Nemve239234	857
s62Contig15638_11	Nemve174172	1402
s62Contig15639_4	Nemve180772	428
s62Contig15640_19	Nemve111883	422
s62Contig15641_6	Nemve29999	3232
s62Contig1564_4	Nemve182679	661
s62Contig15646_4	Nemve86755	1080
s62Contig15647_13	Nemve82668	915
s62Contig15648_26	Nemve207953	406
s62Contig15649_6	Nemve244592	1004
s62Contig15650_2	Nemve237330	414
s62Contig15652_2	Nemve244951	1934
s62Contig15653_12	Nemve182009	956
s62Contig15655_6	Nemve87987	1306
s62Contig15656_5	Nemve87987	975
s62Contig15657_16	Nemve208175	777
s62Contig1566_2	Nemve40721	442
s62Contig15664_2	Nemve182319	445
s62Contig15669_7	Nemve211830	445
s62Contig15672_13	Nemve245940	1305
s62Contig15676_3	Nemve129211	588
s62Contig15678_25	Nemve191975	2095
s62Contig15679_3	Nemve208871	362
s62Contig15684_7	Nemve115110	1011
s62Contig15685_7	Nemve189433	364
s62Contig15691_3	Nemve240939	364
s62Contig15694_5	Nemve158372	423
s62Contig15695_2	Nemve137732	361
s62Contig15699_1	Nemve200847	361
s62Contig15706_7	Nemve217852	1715
s62Contig15707_3	Nemve174383	948
s62Contig1571_8	Nemve203589	744
s62Contig15723_5	Nemve159777	1479
s62Contig1572_5	Nemve245679	349
s62Contig15726_6	Nemve130660	460
s62Contig15728_3	Nemve171944	687
s62Contig15729_8	Nemve180953	402
s62Contig15733_1	Nemve247137	428
s62Contig15736_16	Nemve164013	925
s62Contig15738_4	Nemve234038	369
s62Contig15752_6	Nemve208361	345
s62Contig15767_19	Nemve90622	489
s62Contig15767_24	Nemve90457	685
s62Contig15768_7	Nemve197242	338
s62Contig15770_2	Nemve163252	2256
s62Contig15777_2	Nemve173914	1474
s62Contig15779_33	Nemve30196	3917
s62Contig1578_14	Nemve55712	355
s62Contig15782_2	Nemve194898	639
s62Contig15790_3	Nemve99165	709
s62Contig15793_7	Nemve237976	356
s62Contig15797_7	Nemve200362	683
s62Contig15804_8	Nemve103590	1862
s62Contig15805_17	Nemve93883	624
s62Contig15808_28	Nemve187791	812
s62Contig15812_3	Nemve53664	596
s62Contig15815_10	Nemve84275	657
s62Contig15821_7	Nemve20665	1935
s62Contig15822_2	Nemve240027	591
s62Contig15825_11	Nemve103876	527
s62Contig15826_2	Nemve244411	349
s62Contig15831_9	Nemve238513	1566
s62Contig15838_3	Nemve93074	376
s62Contig15850_4	Nemve124290	458
s62Contig15852_2	Nemve236739	487
s62Contig15854_7	Nemve240817	1557
s62Contig15856_7	Nemve52158	810
s62Contig15857_6	Nemve238527	930
s62Contig15860_35	Nemve100359	538
s62Contig15861_2	Nemve189003	440
s62Contig1586_2	Nemve122269	355
s62Contig15862_3	Nemve30196	579
s62Contig15863_2	Nemve168119	640
s62Contig15870_18	Nemve167234	1726
s62Contig15874_2	Nemve248519	375
s62Contig15876_22	Nemve50205	1247
s62Contig15876_4	Nemve159004	935
s62Contig15881_9	Nemve170833	1408
s62Contig15883_1	Nemve243859	723
s62Contig15884_2	Nemve30005	745
s62Contig15885_7	Nemve87358	643
s62Contig15888_2	Nemve30351	1123
s62Contig15891_1	Nemve231045	622
s62Contig15893_3	Nemve98857	1223
s62Contig15894_6	Nemve240868	598
s62Contig15896_3	Nemve176125	1089
s62Contig15900_11	Nemve241000	1129
s62Contig15903_3	Nemve88731	410
s62Contig15904_9	Nemve110765	1528
s62Contig15906_1	Nemve96019	810
s62Contig15910_6	Nemve186331	3436
s62Contig15911_2	Nemve199545	1619
s62Contig15913_8	Nemve131752	867
s62Contig15916_3	Nemve124567	927
s62Contig15917_7	Nemve161803	1539
s62Contig1592_1	Nemve129031	328
s62Contig15927_14	Nemve168976	739
s62Contig15935_6	Nemve165493	1149
s62Contig15937_15	Nemve159517	1996
s62Contig15941_2	Nemve239505	530
s62Contig15942_8	Nemve170252	669
s62Contig15949_3	Nemve99617	499
s62Contig15957_3	Nemve138734	393
s62Contig15958_5	Nemve208192	610
s62Contig15959_4	Nemve186353	391
s62Contig15963_5	Nemve80869	745
s62Contig15971_1	Nemve90289	421
s62Contig15972_20	Nemve95413	766
s62Contig15973_6	Nemve96888	905
s62Contig15974_6	Nemve107253	910
s62Contig15976_2	Nemve169881	521
s62Contig15976_3	Nemve135014	1135
s62Contig15977_4	Nemve238595	573
s62Contig15980_10	Nemve22327	498
s62Contig15984_6	Nemve83795	694
s62Contig15985_6	Nemve92241	424
s62Contig15986_4	Nemve117404	665
s62Contig15987_1	Nemve236679	452
s62Contig15988_6	Nemve91193	849
s62Contig15993_11	Nemve125111	1336
s62Contig15995_2	Nemve87416	695
s62Contig15997_2	Nemve167545	571
s62Contig16000_12	Nemve206625	903
s62Contig16011_4	Nemve96888	434
s62Contig16015_3	Nemve190019	343
s62Contig16023_7	Nemve237425	1052
s62Contig16025_13	Nemve113364	457
s62Contig16027_4	Nemve167582	608
s62Contig16035_3	Nemve236860	1453
s62Contig16044_35	Nemve71074	615
s62Contig16046_3	Nemve211132	421
s62Contig16051_15	Nemve87358	824
s62Contig16052_5	Nemve113902	461
s62Contig16054_8	Nemve159579	757
s62Contig16056_7	Nemve85971	723
s62Contig16057_4	Nemve112567	1265
s62Contig16059_2	Nemve235656	1179
s62Contig16060_15	Nemve84454	1499
s62Contig16061_3	Nemve99833	1389
s62Contig16073_4	Nemve163400	451
s62Contig16074_2	Nemve163601	373
s62Contig1608_1	Nemve31202	424
s62Contig16082_1	Nemve118229	341
s62Contig16087_11	Nemve105457	694
s62Contig16090_6	Nemve209831	909
s62Contig16091_2	Nemve246845	1052
s62Contig16093_1	Nemve99870	352
s62Contig16095_21	Nemve24917	819
s62Contig16096_2	Nemve82183	682
s62Contig16099_6	Nemve185113	452
s62Contig16104_4	Nemve97531	463
s62Contig16106_12	Nemve247677	888
s62Contig16110_11	Nemve98430	818
s62Contig16113_6	Nemve117726	1394
s62Contig16114_4	Nemve222305	346
s62Contig16116_13	Nemve245724	790
s62Contig16124_7	Nemve219165	777
s62Contig16136_4	Nemve191325	1279
s62Contig16143_4	Nemve245146	734
s62Contig16145_5	Nemve218586	458
s62Contig16155_7	Nemve189578	1252
s62Contig16160_3	Nemve189255	1036
s62Contig16161_19	Nemve172449	512
s62Contig16164_4	Nemve198795	466
s62Contig16173_4	Nemve91901	1250
s62Contig16175_19	Nemve209600	1917
s62Contig16186_4	Nemve231022	1450
s62Contig16187_34	Nemve239018	1127
s62Contig16194_4	Nemve242253	326
s62Contig16197_2	Nemve190239	356
s62Contig16200_1	Nemve247306	355
s62Contig16202_3	Nemve236730	539
s62Contig16203_2	Nemve216064	344
s62Contig16205_12	Nemve190019	394
s62Contig16206_4	Nemve93407	337
s62Contig162_1	Nemve93294	726
s62Contig16213_1	Nemve204835	338
s62Contig16220_4	Nemve241316	1634
s62Contig16223_4	Nemve198553	555
s62Contig1622_5	Nemve93924	556
s62Contig16229_4	Nemve161158	1084
s62Contig16231_6	Nemve135493	452
s62Contig16234_5	Nemve240601	360
s62Contig16235_5	Nemve240907	1689
s62Contig16241_2	Nemve94285	473
s62Contig16242_2	Nemve159597	1397
s62Contig16245_35	Nemve99556	2058
s62Contig16248_2	Nemve34050	814
s62Contig16255_10	Nemve243391	505
s62Contig16256_11	Nemve243086	875
s62Contig16257_6	Nemve94425	421
s62Contig16263_8	Nemve229065	493
s62Contig16265_14	Nemve174872	2691
s62Contig16268_2	Nemve106239	461
s62Contig16274_5	Nemve116948	735
s62Contig16275_13	Nemve172662	1938
s62Contig16279_6	Nemve238102	477
s62Contig16282_4	Nemve234158	957
s62Contig16283_6	Nemve67737	860
s62Contig16289_2	Nemve238886	810
s62Contig16299_14	Nemve134833	354
s62Contig16303_2	Nemve50131	993
s62Contig16305_10	Nemve161336	1906
s62Contig16306_1	Nemve11117	936
s62Contig16308_7	Nemve170518	430
s62Contig16313_5	Nemve93878	1393
s62Contig16314_10	Nemve244101	1090
s62Contig16320_1	Nemve88355	532
s62Contig16322_1	Nemve120322	712
s62Contig1633_2	Nemve126496	476
s62Contig16332_7	Nemve172156	3496
s62Contig16338_4	Nemve242283	421
s62Contig16339_4	Nemve84929	650
s62Contig16342_8	Nemve90597	640
s62Contig16343_6	Nemve169651	631
s62Contig16345_8	Nemve168144	1345
s62Contig16362_1	Nemve159761	989
s62Contig16369_14	Nemve238906	1511
s62Contig16370_17	Nemve109826	867
s62Contig16373_3	Nemve165614	652
s62Contig16378_3	Nemve244590	448
s62Contig16380_4	Nemve203286	808
s62Contig16382_10	Nemve160437	471
s62Contig16384_5	Nemve159544	768
s62Contig16384_8	Nemve159544	1080
s62Contig16388_11	Nemve229336	1398
s62Contig16390_2	Nemve195312	1541
s62Contig16391_3	Nemve206542	1111
s62Contig16393_1	Nemve3582	364
s62Contig16396_11	Nemve166826	1933
s62Contig16398_49	Nemve82183	1381
s62Contig16401_1	Nemve187927	1041
s62Contig16402_8	Nemve246958	559
s62Contig16409_3	Nemve247019	372
s62Contig16412_9	Nemve237834	369
s62Contig16413_1	Nemve244083	434
s62Contig16417_1	Nemve162962	497
s62Contig16421_4	Nemve187690	690
s62Contig16422_6	Nemve80747	1196
s62Contig16426_1	Nemve152417	373
s62Contig16427_1	Nemve243901	1052
s62Contig16430_1	Nemve216715	334
s62Contig16431_1	Nemve94285	570
s62Contig16434_8	Nemve99774	673
s62Contig16436_8	Nemve248415	408
s62Contig1645_3	Nemve129274	394
s62Contig16453_11	Nemve185681	1305
s62Contig16454_5	Nemve105857	1167
s62Contig1646_5	Nemve30871	438
s62Contig16468_3	Nemve237177	1217
s62Contig16475_6	Nemve243257	783
s62Contig16478_1	Nemve247019	344
s62Contig16488_13	Nemve241316	2577
s62Contig16488_15	Nemve241316	574
s62Contig16493_2	Nemve219557	409
s62Contig16494_8	Nemve94276	472
s62Contig16_5	Nemve233531	546
s62Contig16509_7	Nemve165664	518
s62Contig1651_2	Nemve198482	848
s62Contig16514_2	Nemve237612	348
s62Contig16515_7	Nemve244471	1388
s62Contig16516_6	Nemve215414	568
s62Contig16520_6	Nemve10129	1287
s62Contig16526_14	Nemve53219	733
s62Contig16528_5	Nemve240172	906
s62Contig16529_3	Nemve240817	1161
s62Contig16536_7	Nemve127871	723
s62Contig16538_3	Nemve161959	335
s62Contig16539_1	Nemve111058	392
s62Contig16542_6	Nemve161101	1083
s62Contig16543_24	Nemve82910	425
s62Contig16547_6	Nemve128208	600
s62Contig16549_5	Nemve114291	792
s62Contig16552_3	Nemve241022	907
s62Contig16554_17	Nemve242587	779
s62Contig16558_17	Nemve243141	417
s62Contig16560_1	Nemve170702	572
s62Contig16561_4	Nemve241851	498
s62Contig16572_6	Nemve182282	806
s62Contig16583_21	Nemve131326	2121
s62Contig16585_4	Nemve234599	1204
s62Contig16587_2	Nemve208393	375
s62Contig1658_9	Nemve236423	775
s62Contig16591_4	Nemve83596	537
s62Contig16592_13	Nemve87358	744
s62Contig1659_7	Nemve212869	416
s62Contig16600_5	Nemve134192	381
s62Contig1660_4	Nemve119340	327
s62Contig16608_3	Nemve96024	1552
s62Contig16611_3	Nemve241923	518
s62Contig16614_3	Nemve85993	713
s62Contig16616_2	Nemve235042	461
s62Contig16619_3	Nemve125536	540
s62Contig16622_6	Nemve188937	1654
s62Contig16623_1	Nemve237501	685
s62Contig16626_15	Nemve229362	756
s62Contig1662_8	Nemve96234	422
s62Contig16628_1	Nemve167953	1351
s62Contig16629_2	Nemve90769	585
s62Contig16630_43	Nemve96749	1191
s62Contig1663_11	Nemve177058	1300
s62Contig16632_3	Nemve53549	555
s62Contig16649_1	Nemve244634	805
s62Contig16653_2	Nemve234521	496
s62Contig16658_8	Nemve130552	1375
s62Contig16659_3	Nemve167825	1195
s62Contig16663_11	Nemve163564	1091
s62Contig16673_3	Nemve100734	396
s62Contig16674_7	Nemve92763	651
s62Contig16675_9	Nemve169502	1889
s62Contig16679_11	Nemve183195	505
s62Contig16679_14	Nemve183195	1159
s62Contig16699_6	Nemve190366	2439
s62Contig16707_6	Nemve84607	1430
s62Contig16709_10	Nemve232450	1433
s62Contig16711_8	Nemve184640	734
s62Contig16712_5	Nemve21439	931
s62Contig16717_2	Nemve246933	2026
s62Contig16718_6	Nemve20215	811
s62Contig16729_3	Nemve171873	1333
s62Contig16731_12	Nemve142064	780
s62Contig16737_7	Nemve195293	472
s62Contig16738_1	Nemve106028	580
s62Contig16740_8	Nemve28237	500
s62Contig16743_2	Nemve20376	1066
s62Contig16744_6	Nemve89765	1031
s62Contig16747_13	Nemve60176	802
s62Contig1675_3	Nemve180736	793
s62Contig16753_4	Nemve116873	1383
s62Contig16758_3	Nemve234207	1602
s62Contig16761_8	Nemve125072	428
s62Contig16764_6	Nemve243223	662
s62Contig16776_8	Nemve235286	1342
s62Contig16777_2	Nemve167737	697
s62Contig16783_16	Nemve237797	711
s62Contig16784_9	Nemve216726	840
s62Contig16785_2	Nemve96888	684
s62Contig16788_13	Nemve199545	2000
s62Contig16791_2	Nemve102784	698
s62Contig16792_7	Nemve50028	552
s62Contig16799_4	Nemve219711	528
s62Contig16801_9	Nemve163153	7781
s62Contig16802_5	Nemve61533	460
s62Contig16804_17	Nemve239955	1962
s62Contig16806_14	Nemve94443	1118
s62Contig16809_3	Nemve180263	472
s62Contig16810_1	Nemve243470	496
s62Contig16815_12	Nemve244691	536
s62Contig16819_13	Nemve22855	455
s62Contig16820_18	Nemve189113	1165
s62Contig1682_5	Nemve204182	766
s62Contig16827_6	Nemve244962	1206
s62Contig16836_4	Nemve185723	858
s62Contig16838_11	Nemve240445	662
s62Contig16847_2	Nemve219395	409
s62Contig16848_18	Nemve127067	463
s62Contig16852_11	Nemve178640	697
s62Contig16852_14	Nemve178640	488
s62Contig16860_3	Nemve92762	889
s62Contig16861_4	Nemve92936	823
s62Contig16862_16	Nemve239614	370
s62Contig16864_4	Nemve181274	819
s62Contig16865_5	Nemve143738	398
s62Contig16866_8	Nemve212174	368
s62Contig16868_4	Nemve114625	824
s62Contig16871_5	Nemve160257	867
s62Contig16873_28	Nemve20079	578
s62Contig16875_25	Nemve128857	1230
s62Contig16878_6	Nemve84846	2212
s62Contig16880_1	Nemve160743	539
s62Contig16881_11	Nemve175144	3701
s62Contig16883_3	Nemve243762	828
s62Contig16885_3	Nemve246510	500
s62Contig16886_5	Nemve89791	642
s62Contig16901_8	Nemve248122	528
s62Contig16902_2	Nemve169424	417
s62Contig16903_3	Nemve110766	743
s62Contig16904_1	Nemve229061	1301
s62Contig16905_22	Nemve212579	704
s62Contig169_1	Nemve161278	418
s62Contig16913_9	Nemve163339	2158
s62Contig16915_9	Nemve239058	1292
s62Contig16916_5	Nemve202420	335
s62Contig16919_8	Nemve97743	365
s62Contig16921_3	Nemve172011	546
s62Contig16925_10	Nemve236767	1074
s62Contig16926_20	Nemve82312	513
s62Contig16927_2	Nemve228555	463
s62Contig16927_6	Nemve113129	410
s62Contig16929_4	Nemve247601	1281
s62Contig16935_9	Nemve229146	1850
s62Contig16939_3	Nemve211253	347
s62Contig16941_16	Nemve11203	1487
s62Contig16942_2	Nemve244984	828
s62Contig1694_3	Nemve247614	679
s62Contig16945_3	Nemve80445	367
s62Contig16946_11	Nemve193535	1256
s62Contig16952_5	Nemve81895	404
s62Contig16955_3	Nemve233095	538
s62Contig16960_1	Nemve86632	932
s62Contig16963_11	Nemve85909	358
s62Contig16965_4	Nemve164392	385
s62Contig16967_3	Nemve248491	373
s62Contig16968_9	Nemve243055	910
s62Contig16978_2	Nemve117089	571
s62Contig16979_3	Nemve242	1030
s62Contig16981_9	Nemve172038	1453
s62Contig16983_3	Nemve151083	403
s62Contig16985_6	Nemve168581	1683
s62Contig16989_10	Nemve194333	1338
s62Contig16995_3	Nemve207415	507
s62Contig16999_3	Nemve230438	1196
s62Contig17001_7	Nemve161999	5072
s62Contig17002_3	Nemve248282	454
s62Contig17004_3	Nemve164373	977
s62Contig17006_20	Nemve236066	2180
s62Contig17014_11	Nemve34627	799
s62Contig17015_20	Nemve117779	421
s62Contig17028_10	Nemve208577	412
s62Contig17028_8	Nemve208577	583
s62Contig17029_2	Nemve85543	795
s62Contig17032_3	Nemve2091	668
s62Contig17045_4	Nemve242832	1764
s62Contig17046_4	Nemve107650	442
s62Contig17047_6	Nemve241141	568
s62Contig17050_1	Nemve60304	803
s62Contig17056_2	Nemve243279	695
s62Contig17060_10	Nemve179675	1932
s62Contig17070_2	Nemve237468	546
s62Contig1707_2	Nemve166010	467
s62Contig17074_1	Nemve171762	774
s62Contig17075_5	Nemve191860	634
s62Contig17076_5	Nemve229180	425
s62Contig17077_10	Nemve229180	484
s62Contig17078_10	Nemve236331	1698
s62Contig17085_8	Nemve239788	531
s62Contig17086_5	Nemve237453	1985
s62Contig17087_4	Nemve127267	769
s62Contig17102_9	Nemve147359	457
s62Contig17103_4	Nemve182482	708
s62Contig17104_1	Nemve95270	680
s62Contig17112_3	Nemve176002	493
s62Contig17117_5	Nemve103700	443
s62Contig17124_2	Nemve184404	698
s62Contig17128_2	Nemve163008	468
s62Contig17133_4	Nemve240720	336
s62Contig17138_1	Nemve238606	389
s62Contig1714_3	Nemve242402	573
s62Contig17144_2	Nemve181408	546
s62Contig17151_7	Nemve79419	634
s62Contig17153_9	Nemve91543	1054
s62Contig17157_6	Nemve43832	543
s62Contig17158_13	Nemve216823	2395
s62Contig17164_3	Nemve197242	412
s62Contig17176_4	Nemve221521	546
s62Contig17178_6	Nemve88022	509
s62Contig17183_7	Nemve80332	984
s62Contig17184_1	Nemve108246	359
s62Contig17187_1	Nemve99151	759
s62Contig17191_5	Nemve242949	594
s62Contig17194_3	Nemve129799	501
s62Contig17202_9	Nemve88887	1968
s62Contig17206_5	Nemve238856	1174
s62Contig17207_14	Nemve78936	1870
s62Contig17208_3	Nemve203158	348
s62Contig17211_8	Nemve32586	593
s62Contig17219_8	Nemve140391	1144
s62Contig17220_18	Nemve196267	420
s62Contig17225_8	Nemve20640	461
s62Contig17229_5	Nemve10142	2535
s62Contig17231_3	Nemve118942	892
s62Contig17234_4	Nemve84228	655
s62Contig17236_14	Nemve94089	1183
s62Contig17237_9	Nemve243817	577
s62Contig17240_34	Nemve127125	421
s62Contig17241_4	Nemve228010	347
s62Contig17247_1	Nemve189251	877
s62Contig17251_33	Nemve197331	1174
s62Contig17252_6	Nemve248067	650
s62Contig17253_5	Nemve132910	600
s62Contig17258_12	Nemve109586	874
s62Contig17260_16	Nemve11161	911
s62Contig17263_17	Nemve88429	1229
s62Contig17264_2	Nemve235065	375
s62Contig17271_2	Nemve234942	784
s62Contig17273_6	Nemve188665	2031
s62Contig17282_4	Nemve70832	1012
s62Contig17284_2	Nemve227960	482
s62Contig17288_13	Nemve245298	1298
s62Contig17289_25	Nemve168356	4477
s62Contig17290_32	Nemve173637	1857
s62Contig1729_5	Nemve238792	347
s62Contig17297_3	Nemve210816	392
s62Contig17_3	Nemve170340	358
s62Contig17300_25	Nemve782	1477
s62Contig17306_10	Nemve246278	566
s62Contig17315_2	Nemve30047	372
s62Contig17316_3	Nemve173814	595
s62Contig17317_1	Nemve228777	444
s62Contig17319_36	Nemve211386	3229
s62Contig17325_8	Nemve228581	385
s62Contig17332_10	Nemve208593	382
s62Contig17341_2	Nemve171613	398
s62Contig17351_14	Nemve227565	390
s62Contig17352_3	Nemve114717	830
s62Contig17360_10	Nemve82680	560
s62Contig17366_5	Nemve176140	1078
s62Contig17371_2	Nemve241400	354
s62Contig17377_1	Nemve244731	390
s62Contig17381_5	Nemve185681	602
s62Contig17382_4	Nemve89471	510
s62Contig17383_6	Nemve241973	2314
s62Contig17386_7	Nemve100379	1575
s62Contig17388_7	Nemve102563	323
s62Contig17389_5	Nemve100014	639
s62Contig17392_4	Nemve178799	784
s62Contig17395_1	Nemve194582	829
s62Contig17396_3	Nemve238240	723
s62Contig17399_4	Nemve161349	854
s62Contig17401_1	Nemve86003	622
s62Contig1740_4	Nemve200396	1400
s62Contig17404_8	Nemve173932	423
s62Contig17407_10	Nemve127359	649
s62Contig17408_2	Nemve240601	389
s62Contig17412_2	Nemve81331	344
s62Contig17415_10	Nemve178746	714
s62Contig17416_13	Nemve112069	359
s62Contig17420_2	Nemve180812	527
s62Contig17421_2	Nemve236613	954
s62Contig17422_5	Nemve166027	388
s62Contig17423_5	Nemve237547	683
s62Contig17427_44	Nemve50268	4939
s62Contig17428_12	Nemve20288	2467
s62Contig17429_11	Nemve118161	468
s62Contig17430_3	Nemve246369	1700
s62Contig1743_19	Nemve171134	1250
s62Contig17435_4	Nemve176880	1672
s62Contig17436_10	Nemve167837	1608
s62Contig17439_7	Nemve61117	1480
s62Contig17442_1	Nemve52572	589
s62Contig17450_14	Nemve164837	1413
s62Contig17459_7	Nemve229027	1069
s62Contig17462_4	Nemve239089	515
s62Contig17463_4	Nemve125111	1706
s62Contig17465_8	Nemve185483	687
s62Contig17466_13	Nemve142815	1265
s62Contig17474_2	Nemve129717	1192
s62Contig17481_3	Nemve40628	596
s62Contig1748_5	Nemve238966	520
s62Contig17487_12	Nemve161560	1044
s62Contig17488_2	Nemve224635	745
s62Contig17489_4	Nemve158216	1021
s62Contig17492_9	Nemve244049	858
s62Contig17498_7	Nemve79942	585
s62Contig17499_1	Nemve89249	390
s62Contig17500_1	Nemve202733	606
s62Contig17505_18	Nemve231946	2469
s62Contig17506_15	Nemve220143	1675
s62Contig17507_18	Nemve124231	2621
s62Contig17515_6	Nemve220177	571
s62Contig1751_6	Nemve247537	324
s62Contig17516_7	Nemve888	890
s62Contig175_2	Nemve125775	1146
s62Contig17522_5	Nemve114611	1677
s62Contig17529_2	Nemve230469	1184
s62Contig17530_4	Nemve241051	2032
s62Contig17531_3	Nemve99833	1453
s62Contig17542_24	Nemve11821	2305
s62Contig17542_9	Nemve31928	441
s62Contig17543_14	Nemve195800	1475
s62Contig17553_11	Nemve105798	1520
s62Contig17554_11	Nemve13490	678
s62Contig17556_2	Nemve82490	1262
s62Contig17559_3	Nemve242105	346
s62Contig17560_1	Nemve239377	391
s62Contig1756_3	Nemve230011	422
s62Contig17563_7	Nemve38704	412
s62Contig17569_32	Nemve25760	793
s62Contig17570_4	Nemve87569	453
s62Contig17571_3	Nemve109102	1247
s62Contig17573_7	Nemve198844	364
s62Contig1757_5	Nemve181382	372
s62Contig17575_4	Nemve92056	1507
s62Contig17582_12	Nemve210463	847
s62Contig17585_4	Nemve220742	457
s62Contig17586_3	Nemve193980	671
s62Contig1759_1	Nemve119884	395
s62Contig17595_5	Nemve240787	509
s62Contig17605_1	Nemve10314	746
s62Contig17614_3	Nemve118966	1399
s62Contig17615_6	Nemve228991	683
s62Contig17619_6	Nemve120890	504
s62Contig17620_4	Nemve106062	1404
s62Contig17621_7	Nemve195152	576
s62Contig17622_4	Nemve31030	875
s62Contig17639_9	Nemve185913	1113
s62Contig17640_9	Nemve35350	609
s62Contig17653_3	Nemve240980	365
s62Contig17658_9	Nemve246510	446
s62Contig17667_13	Nemve166138	823
s62Contig17667_3	Nemve11226	993
s62Contig17668_4	Nemve172911	590
s62Contig17671_6	Nemve110360	473
s62Contig17672_1	Nemve128716	856
s62Contig17675_3	Nemve81972	669
s62Contig17676_4	Nemve202232	436
s62Contig17679_3	Nemve237252	354
s62Contig17681_15	Nemve241849	339
s62Contig17682_9	Nemve163935	666
s62Contig17689_2	Nemve161245	606
s62Contig17693_1	Nemve163738	1328
s62Contig17696_1	Nemve205274	393
s62Contig17706_13	Nemve32208	481
s62Contig17707_13	Nemve162970	1381
s62Contig17710_4	Nemve196524	417
s62Contig17719_4	Nemve212385	1202
s62Contig17720_1	Nemve158071	932
s62Contig17724_1	Nemve246933	622
s62Contig17728_1	Nemve173499	559
s62Contig17734_1	Nemve171009	414
s62Contig17735_8	Nemve95288	754
s62Contig17736_2	Nemve242621	769
s62Contig17737_10	Nemve237567	871
s62Contig17739_4	Nemve35532	473
s62Contig17744_2	Nemve241029	670
s62Contig17745_3	Nemve219523	1429
s62Contig17746_4	Nemve199162	438
s62Contig17750_16	Nemve86049	361
s62Contig17752_6	Nemve93121	789
s62Contig17757_1	Nemve248392	546
s62Contig17759_2	Nemve243859	812
s62Contig17761_3	Nemve107575	570
s62Contig17762_15	Nemve182236	388
s62Contig1776_5	Nemve216337	525
s62Contig17771_9	Nemve104509	690
s62Contig1777_2	Nemve184544	933
s62Contig17777_2	Nemve204029	563
s62Contig17785_5	Nemve191841	631
s62Contig17789_7	Nemve105578	379
s62Contig17790_10	Nemve181181	901
s62Contig17791_12	Nemve200603	392
s62Contig17792_3	Nemve12090	469
s62Contig17795_20	Nemve80445	1679
s62Contig17796_13	Nemve245787	878
s62Contig17800_6	Nemve237718	1234
s62Contig17801_2	Nemve63583	326
s62Contig17803_7	Nemve136840	1292
s62Contig17808_3	Nemve179157	386
s62Contig17816_15	Nemve163111	1937
s62Contig17818_4	Nemve128814	399
s62Contig17821_3	Nemve162359	1129
s62Contig17822_28	Nemve244480	3232
s62Contig17825_9	Nemve20079	729
s62Contig17828_10	Nemve83866	1702
s62Contig17829_6	Nemve214369	431
s62Contig17831_24	Nemve189628	3805
s62Contig17833_5	Nemve245491	490
s62Contig17835_6	Nemve233945	1038
s62Contig17837_10	Nemve238857	626
s62Contig17841_2	Nemve40068	482
s62Contig17842_5	Nemve116416	1999
s62Contig17849_2	Nemve99227	767
s62Contig17857_3	Nemve13429	885
s62Contig17867_3	Nemve115538	357
s62Contig17876_3	Nemve241973	776
s62Contig17883_3	Nemve244660	1219
s62Contig17889_9	Nemve211642	938
s62Contig17894_2	Nemve107177	1190
s62Contig1789_8	Nemve240434	471
s62Contig17909_3	Nemve245263	590
s62Contig17911_10	Nemve20143	2436
s62Contig1791_13	Nemve237718	807
s62Contig17915_1	Nemve248390	1090
s62Contig17916_1	Nemve248390	1090
s62Contig17917_4	Nemve91324	2512
s62Contig17919_4	Nemve180767	1384
s62Contig1792_3	Nemve167919	872
s62Contig17925_8	Nemve96536	1413
s62Contig17927_5	Nemve217048	1742
s62Contig17929_4	Nemve205229	996
s62Contig17951_20	Nemve202038	492
s62Contig17958_11	Nemve206329	405
s62Contig17962_15	Nemve246114	1427
s62Contig1796_4	Nemve199992	583
s62Contig17964_1	Nemve130839	764
s62Contig17970_8	Nemve31599	486
s62Contig17972_11	Nemve240980	1559
s62Contig17973_12	Nemve139527	1677
s62Contig17974_4	Nemve29595	360
s62Contig17980_7	Nemve162107	1185
s62Contig17981_5	Nemve93717	1160
s62Contig17982_11	Nemve133491	548
s62Contig17987_3	Nemve134949	907
s62Contig17996_4	Nemve118540	539
s62Contig18009_5	Nemve33417	1405
s62Contig18010_18	Nemve119329	1528
s62Contig18013_17	Nemve142064	920
s62Contig18016_9	Nemve100096	1051
s62Contig18017_2	Nemve199682	572
s62Contig18019_2	Nemve95856	734
s62Contig18024_11	Nemve125537	1621
s62Contig18029_7	Nemve124563	1155
s62Contig18037_14	Nemve238404	405
s62Contig18044_5	Nemve116228	1496
s62Contig18045_15	Nemve238337	449
s62Contig18050_2	Nemve240145	337
s62Contig1805_3	Nemve166900	567
s62Contig18056_3	Nemve245416	495
[truncated: 10,425 more rows]
