# Supplementary material for: Transcriptome deep-sequencing and clustering of expressed isoforms from Favia corals
Source: BMC Genomics. 2013 Aug 12;14:546. doi: 10.1186/1471-2164-14-546 (PMC3751062; doi:10.1186/1471-2164-14-546)
Supplement: Additional file 6: Files S6 — Homologous protein clusters (TRIBE-MCL) output for sample Fav1 and Fav2. [file 1471-2164-14-546-S6.txt]

s23Contig10504_25	Nemve244400	s23Contig14214_15	s23Contig1458_9	s23Contig16233_15	s23Contig22329_8	s23Contig22621_9	s23Contig22981_5	s23Contig23725_36	s23Contig24051_9	s23Contig24403_18	s23Contig24850_10	s23Contig25386_48	s23Contig27998_10	s23Contig28433_9	s23Contig29498_9	s23Contig32124_13	s23Contig32425_13	s23Contig37012_9	s23Contig3836_13	s23Contig41634_23	s23Contig44506_7	s23Contig50079_28	s23Contig57547_5
s23Contig10109_17	Nemve114611	s23Contig16011_17	s23Contig17454_6	s23Contig20678_17	s23Contig22283_9	s23Contig22396_4	s23Contig22695_24	s23Contig26079_6	s23Contig28241_24	s23Contig29397_10	s23Contig33971_11	s23Contig3626_19	s23Contig38108_20	s23Contig38108_27	s23Contig40121_7	s23Contig42616_18	s23Contig5094_8	s23Contig5397_4	s23Contig5675_8	s23Contig57216_9
s23Contig14374_11	Nemve239788	s23Contig16366_3	s23Contig24430_2	s23Contig26518_1	s23Contig30539_1	s23Contig30661_1	s23Contig31282_8	s23Contig32896_6	s23Contig50926_1	s23Contig53800_6	s23Contig53801_2	s23Contig54034_2	s23Contig54929_1	s23Contig56745_2	s23Contig57803_5	s23Contig58221_1	s23Contig58222_1
s23Contig1085_4	Nemve120257	s23Contig17383_15	s23Contig17466_6	s23Contig22225_12	s23Contig22551_3	s23Contig24741_5	s23Contig25819_3	s23Contig32094_14	s23Contig32797_17	s23Contig36727_5	s23Contig3845_14	s23Contig42740_2	s23Contig45054_10	s23Contig50530_17	s23Contig51575_13	s23Contig61_10
s23Contig11022_39	Nemve161999	s23Contig14001_87	s23Contig14282_2	s23Contig30209_24	s23Contig33137_8	s23Contig35069_22	s23Contig37741_87	s23Contig38468_26	s23Contig47955_16	s23Contig49205_2	s23Contig52355_27	s23Contig5399_2	s23Contig54679_120	s23Contig55474_32	s23Contig57607_37	s23Contig57908_21
s23Contig14330_9	Nemve241559	s23Contig15094_5	s23Contig15531_8	s23Contig16970_12	s23Contig2048_4	s23Contig2405_1	s23Contig25635_6	s23Contig26870_2	s23Contig3728_1	s23Contig42291_6	s23Contig50536_3	s23Contig53303_3	s23Contig55115_20	s23Contig55999_2	s23Contig56909_5	s23Contig6936_1
s23Contig11260_1	Nemve173586	s23Contig11261_2	s23Contig12539_3	s23Contig13100_1	s23Contig19765_1	s23Contig19766_7	s23Contig27709_4	s23Contig31021_9	s23Contig38785_5	s23Contig39283_13	s23Contig42389_3	s23Contig52912_5	s23Contig54987_5	s23Contig57789_4
s23Contig16066_11	Nemve79942	s23Contig1968_17	s23Contig20908_20	s23Contig20910_15	s23Contig23508_29	s23Contig25862_3	s23Contig26401_15	s23Contig32599_4	s23Contig37620_4	s23Contig38764_16	s23Contig47480_15	s23Contig53835_3	s23Contig54027_17	s23Contig6003_7
s23Contig11974_5	Nemve123220	s23Contig11975_2	s23Contig12002_10	s23Contig16259_1	s23Contig17493_7	s23Contig19605_3	s23Contig32822_3	s23Contig34316_8	s23Contig38640_2	s23Contig40028_6	s23Contig42276_2	s23Contig53494_2	s23Contig58248_2
s23Contig14288_18	Nemve159788	s23Contig14477_49	s23Contig14477_61	s23Contig16143_58	s23Contig29912_63	s23Contig29912_67	s23Contig29912_95	s23Contig34012_118	s23Contig41262_31	s23Contig4155_1	s23Contig43286_12	s23Contig46728_6	s23Contig719_33
s23Contig10148_11	Nemve157973	s23Contig14407_2	s23Contig15194_4	s23Contig15223_16	s23Contig16273_1	s23Contig24898_2	s23Contig32083_4	s23Contig36526_4	s23Contig36685_2	s23Contig40650_9	s23Contig41088_3	s23Contig43599_1
s23Contig10549_3	Nemve190171	s23Contig18225_17	s23Contig198_14	s23Contig20004_17	s23Contig31058_6	s23Contig31058_8	s23Contig32568_12	s23Contig39323_47	s23Contig40943_12	s23Contig5468_1	s23Contig56207_12	s23Contig9968_3
s23Contig11121_4	Nemve18	s23Contig11332_12	s23Contig14143_2	s23Contig27877_3	s23Contig31357_3	s23Contig38083_1	s23Contig39379_2	s23Contig42322_31	s23Contig44573_9	s23Contig54660_1	s23Contig57020_7	s23Contig57821_8
s23Contig14016_11	Nemve167737	s23Contig16702_12	s23Contig23217_3	s23Contig26810_7	s23Contig27853_14	s23Contig29436_5	s23Contig31551_4	s23Contig33384_6	s23Contig42697_2	s23Contig52498_6	s23Contig56583_2	s23Contig8017_2
s23Contig2377_2	Nemve217764	s23Contig26530_21	s23Contig34682_1	s23Contig35578_3	s23Contig37649_10	s23Contig38780_7	s23Contig39901_2	s23Contig42950_11	s23Contig52500_4	s23Contig52598_5	s23Contig56547_3	s23Contig57356_3
s23Contig10273_7	Nemve229475	s23Contig1628_5	s23Contig22001_20	s23Contig22638_3	s23Contig24030_28	s23Contig27869_11	s23Contig28108_19	s23Contig31402_5	s23Contig32565_10	s23Contig37363_14	s23Contig40971_8
s23Contig10835_7	Nemve173932	s23Contig16085_5	s23Contig28106_8	s23Contig32018_18	s23Contig34369_8	s23Contig37368_28	s23Contig38857_6	s23Contig40053_10	s23Contig42649_18	s23Contig55188_7	s23Contig55792_5
s23Contig11211_1	Nemve139805	s23Contig15604_3	s23Contig18802_4	s23Contig22609_9	s23Contig2525_2	s23Contig25518_7	s23Contig25567_3	s23Contig26997_47	s23Contig27085_4	s23Contig46402_4	s23Contig7356_28
s23Contig11817_4	Nemve60533	s23Contig13413_31	s23Contig15848_27	s23Contig19328_91	s23Contig21623_39	s23Contig21862_10	s23Contig25184_33	s23Contig33929_13	s23Contig47702_16	s23Contig7435_11	s23Contig8444_26
s23Contig14689_5	Nemve163148	s23Contig17284_16	s23Contig20145_7	s23Contig27097_1	s23Contig28209_5	s23Contig30628_14	s23Contig32485_6	s23Contig32649_3	s23Contig5121_7	s23Contig51754_5	s23Contig57608_28
s23Contig15413_16	Nemve230057	s23Contig15970_6	s23Contig18179_29	s23Contig18179_35	s23Contig18657_5	s23Contig22496_33	s23Contig29313_13	s23Contig46588_4	s23Contig54562_5	s23Contig54994_1	s23Contig56383_10
s23Contig15718_7	Nemve242285	s23Contig16678_3	s23Contig20425_8	s23Contig22046_4	s23Contig32295_5	s23Contig35098_1	s23Contig43524_2	s23Contig46396_4	s23Contig4706_6	s23Contig57545_1	s23Contig7667_1
s23Contig18763_2	Nemve81470	s23Contig19094_14	s23Contig22974_4	s23Contig24745_4	s23Contig25621_12	s23Contig25699_16	s23Contig26189_15	s23Contig32640_6	s23Contig3544_16	s23Contig36368_6	s23Contig5435_3
s23Contig22951_16	Nemve237874	s23Contig30088_42	s23Contig32424_44	s23Contig40507_11	s23Contig40532_1	s23Contig4193_14	s23Contig4193_9	s23Contig56686_42	s23Contig56763_41	s23Contig7173_7	s23Contig927_11
s23Contig24661_13	Nemve182198	s23Contig30440_8	s23Contig31576_7	s23Contig42574_3	s23Contig43118_12	s23Contig47249_2	s23Contig53685_6	s23Contig53990_9	s23Contig56086_12	s23Contig56729_13	s23Contig57271_7
s23Contig10363_3	Nemve204186	s23Contig11009_3	s23Contig11914_2	s23Contig22558_15	s23Contig33523_24	s23Contig39452_7	s23Contig53935_13	s23Contig54698_22	s23Contig56637_9	s23Contig58098_22
s23Contig10443_12	Nemve199564	s23Contig15264_5	s23Contig18324_7	s23Contig18903_7	s23Contig20820_4	s23Contig24732_7	s23Contig34455_13	s23Contig51016_3	s23Contig53387_7	s23Contig57137_2
s23Contig11547_32	Nemve162970	s23Contig18354_13	s23Contig24237_32	s23Contig34337_4	s23Contig37308_9	s23Contig38349_16	s23Contig55779_22	s23Contig6642_6	s23Contig7902_13	s23Contig8362_2
s23Contig12251_2	Nemve247395	s23Contig27661_1	s23Contig28496_5	s23Contig43370_10	s23Contig43530_22	s23Contig50126_1	s23Contig5362_3	s23Contig55245_13	s23Contig57303_49	s23Contig57515_3
s23Contig12675_1	Nemve190019	s23Contig18965_4	s23Contig36896_4	s23Contig38916_5	s23Contig39768_4	s23Contig42421_3	s23Contig42595_2	s23Contig43866_11	s23Contig53980_2	s23Contig8576_6
s23Contig15025_1	Nemve106028	s23Contig20606_2	s23Contig20845_7	s23Contig26777_1	s23Contig31847_1	s23Contig36816_5	s23Contig4856_1	s23Contig55185_2	s23Contig55938_1	s23Contig57538_2
s23Contig17054_8	Nemve162182	s23Contig18613_22	s23Contig19642_13	s23Contig36815_11	s23Contig39874_20	s23Contig39874_26	s23Contig43467_1	s23Contig43502_8	s23Contig55876_20	s23Contig9092_8
s23Contig19589_43	Nemve189113	s23Contig26330_52	s23Contig26887_2	s23Contig38403_14	s23Contig4657_2	s23Contig51814_24	s23Contig55018_5	s23Contig6534_2	s23Contig7961_3	s23Contig8215_4
s23Contig19833_2	Nemve207415	s23Contig24575_4	s23Contig26915_5	s23Contig40889_6	s23Contig41627_8	s23Contig43795_2	s23Contig54349_5	s23Contig54820_2	s23Contig6603_2	s23Contig9821_11
s23Contig23177_5	Nemve158520	s23Contig34264_4	s23Contig39044_50	s23Contig39044_56	s23Contig39803_3	s23Contig40462_10	s23Contig42617_9	s23Contig56364_2	s23Contig56364_5	s23Contig56720_7
s23Contig102_1	Nemve200212	s23Contig10757_2	s23Contig11073_5	s23Contig16738_12	s23Contig19221_20	s23Contig28438_4	s23Contig41565_7	s23Contig42516_11	s23Contig43188_6
s23Contig10420_16	Nemve103092	s23Contig12845_6	s23Contig14823_16	s23Contig23975_2	s23Contig25957_12	s23Contig36990_2	s23Contig41936_4	s23Contig48621_2	s23Contig54040_2
s23Contig11512_1	Nemve179157	s23Contig15713_4	s23Contig21221_4	s23Contig2572_2	s23Contig29104_2	s23Contig34232_2	s23Contig35075_4	s23Contig38993_2	s23Contig4806_9
s23Contig11935_1	Nemve98567	s23Contig22509_25	s23Contig29145_5	s23Contig32114_4	s23Contig32531_14	s23Contig38941_22	s23Contig39168_10	s23Contig44082_5	s23Contig52055_13
s23Contig12375_6	Nemve243086	s23Contig30568_14	s23Contig31159_13	s23Contig34919_12	s23Contig40936_6	s23Contig40956_5	s23Contig56879_5	s23Contig7204_7	s23Contig9839_5
s23Contig12421_7	Nemve210933	s23Contig13546_8	s23Contig20937_16	s23Contig21128_7	s23Contig34403_2	s23Contig37298_12	s23Contig42026_4	s23Contig56567_1	s23Contig7047_1
s23Contig13638_3	Nemve239505	s23Contig14768_4	s23Contig17783_3	s23Contig17783_8	s23Contig25242_2	s23Contig26078_2	s23Contig39780_2	s23Contig6115_1	s23Contig6991_14
s23Contig15046_4	Nemve246510	s23Contig18329_5	s23Contig19302_8	s23Contig26959_4	s23Contig29815_2	s23Contig35204_8	s23Contig51778_7	s23Contig54764_3	s23Contig57414_9
s23Contig15947_7	Nemve186331	s23Contig16167_12	s23Contig16167_13	s23Contig26207_2	s23Contig32772_4	s23Contig39306_38	s23Contig41854_24	s23Contig569_31	s23Contig6042_7
s23Contig16658_10	Nemve139527	s23Contig2103_3	s23Contig26071_26	s23Contig2875_13	s23Contig29168_14	s23Contig30266_29	s23Contig39887_23	s23Contig45573_4	s23Contig49502_1
s23Contig16913_7	Nemve235676	s23Contig19802_18	s23Contig23632_7	s23Contig24515_7	s23Contig25353_19	s23Contig32210_8	s23Contig38555_19	s23Contig48035_24	s23Contig6637_17
s23Contig17187_5	Nemve232588	s23Contig28664_3	s23Contig29324_6	s23Contig3166_13	s23Contig3263_6	s23Contig52187_2	s23Contig5300_2	s23Contig8095_14	s23Contig8816_5
s23Contig17730_1	Nemve104509	s23Contig25475_10	s23Contig31688_8	s23Contig37303_15	s23Contig38729_10	s23Contig42736_9	s23Contig54118_2	s23Contig55444_3	s23Contig56688_8
s23Contig18085_4	Nemve242402	s23Contig31728_1	s23Contig33417_2	s23Contig36106_9	s23Contig41466_1	s23Contig51922_5	s23Contig52715_9	s23Contig55955_3	s23Contig56789_5
s23Contig2168_22	Nemve33270	s23Contig22187_25	s23Contig28257_13	s23Contig44647_18	s23Contig52890_7	s23Contig55448_5	s23Contig57888_32	s23Contig7731_11	s23Contig8947_21
s23Contig27049_4	Nemve180651	s23Contig36103_4	s23Contig36249_6	s23Contig42595_5	s23Contig47576_5	s23Contig53540_15	s23Contig53903_5	s23Contig56107_7	s23Contig56892_3
s23Contig11638_3	Nemve197055	s23Contig28136_2	s23Contig32137_1	s23Contig33724_4	s23Contig42743_5	s23Contig46404_1	s23Contig52996_2	s23Contig8074_2
s23Contig12247_38	Nemve99756	s23Contig1487_13	s23Contig2329_9	s23Contig28197_5	s23Contig40442_15	s23Contig4194_9	s23Contig52529_13	s23Contig6892_5
s23Contig12814_2	Nemve178746	s23Contig20028_4	s23Contig27564_3	s23Contig35091_11	s23Contig39994_1	s23Contig40897_6	s23Contig49536_3	s23Contig58256_10
s23Contig12869_4	Nemve187451	s23Contig15889_11	s23Contig18147_4	s23Contig31946_2	s23Contig49461_21	s23Contig56080_6	s23Contig57141_41	s23Contig9360_2
s23Contig13075_1	Nemve124130	s23Contig16486_26	s23Contig20635_6	s23Contig24302_11	s23Contig24581_8	s23Contig32516_29	s23Contig45940_1	s23Contig54317_32
s23Contig13997_17	Nemve142236	s23Contig14343_5	s23Contig16307_5	s23Contig17233_1	s23Contig22432_2	s23Contig29398_1	s23Contig30546_1	s23Contig9619_5
s23Contig144_4	Nemve79897	s23Contig16355_13	s23Contig18603_11	s23Contig22466_29	s23Contig24208_40	s23Contig34497_4	s23Contig34646_17	s23Contig656_7
s23Contig14459_13	Nemve178640	s23Contig15490_14	s23Contig30677_4	s23Contig31954_18	s23Contig35011_23	s23Contig41335_7	s23Contig4893_10	s23Contig52363_2
s23Contig15100_6	Nemve157247	s23Contig23446_9	s23Contig24453_10	s23Contig25943_7	s23Contig28542_19	s23Contig37256_2	s23Contig37257_5	s23Contig4930_5
s23Contig16586_6	Nemve198667	s23Contig1749_3	s23Contig21507_19	s23Contig39191_3	s23Contig39860_4	s23Contig39969_33	s23Contig58126_31	s23Contig9904_12
s23Contig17347_13	Nemve106483	s23Contig17485_33	s23Contig31904_28	s23Contig34253_14	s23Contig55745_28	s23Contig5693_17	s23Contig6948_28	s23Contig8709_22
s23Contig19695_2	Nemve184645	s23Contig19695_5	s23Contig26902_5	s23Contig28908_2	s23Contig45492_8	s23Contig46083_4	s23Contig8349_2	s23Contig8819_4
s23Contig19841_8	Nemve157664	s23Contig20830_5	s23Contig20970_4	s23Contig30659_12	s23Contig31909_11	s23Contig35771_16	s23Contig36252_57	s23Contig43181_13
s23Contig22392_6	Nemve161273	s23Contig26340_3	s23Contig28007_3	s23Contig35474_3	s23Contig41617_2	s23Contig41941_5	s23Contig44854_10	s23Contig47976_18
s23Contig22554_11	Nemve80332	s23Contig27087_4	s23Contig29867_4	s23Contig30331_4	s23Contig32105_16	s23Contig40064_5	s23Contig44284_21	s23Contig54575_5
s23Contig25497_4	Nemve240980	s23Contig26360_4	s23Contig28746_6	s23Contig30899_2	s23Contig31731_3	s23Contig34031_10	s23Contig54625_9	s23Contig54902_3
s23Contig2634_1	Nemve215101	s23Contig28910_3	s23Contig34239_1	s23Contig38081_22	s23Contig42049_1	s23Contig48075_2	s23Contig52354_2	s23Contig7382_2
s23Contig10230_1	Nemve213735	s23Contig33545_4	s23Contig33791_3	s23Contig37596_3	s23Contig43444_11	s23Contig54267_10	s23Contig54268_9
s23Contig10585_6	Nemve111564	s23Contig21399_16	s23Contig22275_6	s23Contig28958_5	s23Contig29591_2	s23Contig47177_3	s23Contig53734_12
s23Contig11014_10	Nemve188243	s23Contig34815_4	s23Contig35937_7	s23Contig40260_14	s23Contig42368_9	s23Contig53944_10	s23Contig57933_4
s23Contig11126_11	Nemve223668	s23Contig11850_7	s23Contig23406_11	s23Contig44725_7	s23Contig54401_21	s23Contig55125_4	s23Contig55126_3
s23Contig11268_2	Nemve215299	s23Contig15452_4	s23Contig16936_4	s23Contig34435_10	s23Contig41927_11	s23Contig42431_4	s23Contig6793_3
s23Contig11601_1	Nemve198796	s23Contig12123_6	s23Contig15680_6	s23Contig16889_5	s23Contig17967_3	s23Contig18680_3	s23Contig31790_10
s23Contig11716_10	Nemve243859	s23Contig27810_3	s23Contig38723_1	s23Contig53579_2	s23Contig55160_1	s23Contig5606_5	s23Contig6501_7
s23Contig12695_3	Nemve244806	s23Contig13106_5	s23Contig19539_23	s23Contig34376_108	s23Contig39889_13	s23Contig43099_16	s23Contig5937_4
s23Contig12757_1	Nemve199475	s23Contig17535_2	s23Contig18761_1	s23Contig34339_1	s23Contig37313_2	s23Contig40853_2	s23Contig8311_2
s23Contig12863_2	Nemve90597	s23Contig18860_2	s23Contig22257_2	s23Contig22352_9	s23Contig35567_1	s23Contig41650_13	s23Contig43255_2
s23Contig13404_9	Nemve112390	s23Contig15895_1	s23Contig2148_4	s23Contig36684_4	s23Contig42369_2	s23Contig47769_1	s23Contig50165_3
s23Contig13658_14	Nemve189485	s23Contig16756_2	s23Contig29857_7	s23Contig32882_14	s23Contig33269_5	s23Contig37224_3	s23Contig6927_24
s23Contig13834_10	Nemve234494	s23Contig25446_9	s23Contig26814_10	s23Contig31806_2	s23Contig33986_13	s23Contig57933_1	s23Contig9946_5
s23Contig13983_12	Nemve30196	s23Contig15540_40	s23Contig2045_23	s23Contig30540_25	s23Contig30657_17	s23Contig32215_22	s23Contig38104_23
s23Contig13987_3	Nemve218910	s23Contig17678_3	s23Contig35774_6	s23Contig39046_4	s23Contig41726_10	s23Contig55514_4	s23Contig57496_8
s23Contig14071_3	Nemve236730	s23Contig15950_4	s23Contig16112_10	s23Contig17267_3	s23Contig23116_2	s23Contig25419_1	s23Contig40528_8
s23Contig15010_1	Nemve210816	s23Contig19797_5	s23Contig27302_3	s23Contig37671_5	s23Contig40838_3	s23Contig42229_23	s23Contig44297_1
s23Contig15268_15	Nemve199450	s23Contig33878_7	s23Contig34234_2	s23Contig35728_3	s23Contig38934_3	s23Contig42436_3	s23Contig42792_3
s23Contig16607_13	Nemve247336	s23Contig18478_5	s23Contig19346_8	s23Contig23288_15	s23Contig33849_7	s23Contig38621_5	s23Contig38635_5
s23Contig16641_4	Nemve244113	s23Contig24856_3	s23Contig37171_17	s23Contig41489_25	s23Contig41489_33	s23Contig56585_93	s23Contig5841_8
s23Contig16660_11	Nemve244812	s23Contig34599_26	s23Contig3670_6	s23Contig39781_3	s23Contig4052_13	s23Contig50683_1	s23Contig54479_16
s23Contig16706_18	Nemve202466	s23Contig3697_2	s23Contig52115_8	s23Contig52190_3	s23Contig53037_4	s23Contig57167_4	s23Contig57660_4
s23Contig16964_3	Nemve216337	s23Contig20642_3	s23Contig30962_7	s23Contig3517_2	s23Contig37063_1	s23Contig47098_4	s23Contig7877_5
s23Contig17191_5	Nemve85505	s23Contig26145_5	s23Contig270_5	s23Contig3009_10	s23Contig39891_12	s23Contig48811_7	s23Contig7081_3
s23Contig17782_23	Nemve118073	s23Contig33353_13	s23Contig34061_23	s23Contig41603_11	s23Contig42425_54	s23Contig55521_15	s23Contig57535_3
s23Contig21250_2	Nemve243257	s23Contig24388_4	s23Contig25830_13	s23Contig281_5	s23Contig28504_1	s23Contig36976_6	s23Contig53832_10
s23Contig2228_4	Nemve137107	s23Contig23566_2	s23Contig49791_4	s23Contig52965_12	s23Contig53314_15	s23Contig53314_5	s23Contig7877_2
s23Contig23358_11	Nemve243561	s23Contig25906_2	s23Contig35982_8	s23Contig37112_16	s23Contig39179_23	s23Contig49213_3	s23Contig54732_3
s23Contig26487_18	Nemve50359	s23Contig42391_12	s23Contig49332_1	s23Contig511_1	s23Contig53503_7	s23Contig56237_21	s23Contig6363_10
s23Contig26732_29	Nemve117138	s23Contig27767_24	s23Contig32560_28	s23Contig45477_34	s23Contig4993_1	s23Contig53847_7	s23Contig7685_28
s23Contig30726_9	Nemve220607	s23Contig39648_10	s23Contig41148_3	s23Contig44685_4	s23Contig44775_4	s23Contig53559_2	s23Contig57546_1
s23Contig10012_13	Nemve242938	s23Contig17155_4	s23Contig19991_2	s23Contig31285_14	s23Contig33692_10	s23Contig56978_3
s23Contig10121_11	Nemve204029	s23Contig25849_1	s23Contig50060_2	s23Contig51562_13	s23Contig53620_12	s23Contig56887_12
s23Contig10195_24	Nemve192	s23Contig32331_13	s23Contig42713_14	s23Contig52468_4	s23Contig7852_3	s23Contig9811_3
s23Contig10263_10	Nemve230864	s23Contig15284_21	s23Contig17563_13	s23Contig17769_18	s23Contig20559_5	s23Contig32575_7
s23Contig10581_3	Nemve232710	s23Contig20953_12	s23Contig36938_22	s23Contig54210_11	s23Contig5840_6	s23Contig8029_4
s23Contig10621_3	Nemve222352	s23Contig10621_6	s23Contig16003_23	s23Contig5255_10	s23Contig57630_3	s23Contig8409_4
s23Contig10826_2	Nemve98570	s23Contig18574_1	s23Contig19034_6	s23Contig21018_6	s23Contig34651_32	s23Contig35637_20
s23Contig10884_4	Nemve108246	s23Contig18629_2	s23Contig28168_4	s23Contig2894_6	s23Contig4276_1	s23Contig54249_4
s23Contig10890_7	Nemve167135	s23Contig1806_3	s23Contig31690_3	s23Contig37088_3	s23Contig40267_5	s23Contig54022_3
s23Contig11067_3	Nemve121435	s23Contig11068_3	s23Contig19762_2	s23Contig30658_4	s23Contig39064_9	s23Contig41673_2
s23Contig11285_37	Nemve171736	s23Contig115_4	s23Contig12899_128	s23Contig33963_2	s23Contig33963_9	s23Contig52260_80
s23Contig11368_6	Nemve229919	s23Contig32238_72	s23Contig36171_31	s23Contig47592_25	s23Contig51020_11	s23Contig56444_22
s23Contig11452_2	Nemve20143	s23Contig29261_2	s23Contig37275_7	s23Contig38241_16	s23Contig38242_17	s23Contig9242_13
s23Contig11818_11	Nemve83189	s23Contig12552_6	s23Contig21926_1	s23Contig32548_5	s23Contig43016_4	s23Contig7151_6
s23Contig12020_17	Nemve61368	s23Contig19019_2	s23Contig34642_11	s23Contig34748_5	s23Contig39905_3	s23Contig57931_5
s23Contig12290_1	Nemve11821	s23Contig26003_8	s23Contig28469_14	s23Contig33648_12	s23Contig54281_5	s23Contig56905_6
s23Contig12665_4	Nemve190533	s23Contig19188_1	s23Contig26476_6	s23Contig54615_3	s23Contig57355_4	s23Contig9036_6
s23Contig12673_2	Nemve196726	s23Contig45907_1	s23Contig53356_2	s23Contig57079_4	s23Contig57273_3	s23Contig767_2
s23Contig13024_18	Nemve243223	s23Contig16761_2	s23Contig22517_11	s23Contig30917_13	s23Contig39883_5	s23Contig56087_9
s23Contig13130_19	Nemve195622	s23Contig27899_3	s23Contig29800_7	s23Contig35320_11	s23Contig35320_12	s23Contig43267_1
s23Contig13_2	Nemve165173	s23Contig1639_1	s23Contig20670_4	s23Contig26355_1	s23Contig54025_9	s23Contig9560_6
s23Contig13616_40	Nemve169332	s23Contig20229_4	s23Contig22560_4	s23Contig23151_14	s23Contig43373_15	s23Contig7603_10
s23Contig13874_1	Nemve20072	s23Contig17782_3	s23Contig45897_37	s23Contig48930_4	s23Contig57828_4	s23Contig7936_50
s23Contig14396_11	Nemve236165	s23Contig19113_3	s23Contig34808_20	s23Contig44606_1	s23Contig45466_7	s23Contig9738_4
s23Contig14422_4	Nemve231022	s23Contig27431_23	s23Contig36955_8	s23Contig49068_24	s23Contig51689_18	s23Contig6795_1
s23Contig14702_2	Nemve240106	s23Contig1765_3	s23Contig19678_2	s23Contig28949_3	s23Contig51599_2	s23Contig8452_5
s23Contig14870_27	Nemve189992	s23Contig18667_30	s23Contig18667_38	s23Contig29349_31	s23Contig41200_4	s23Contig9276_2
s23Contig1507_3	Nemve190623	s23Contig21750_7	s23Contig21758_12	s23Contig23325_6	s23Contig24912_11	s23Contig35903_5
s23Contig15742_1	Nemve192646	s23Contig32318_5	s23Contig37454_1	s23Contig4271_2	s23Contig43240_1	s23Contig57374_1
s23Contig15908_24	Nemve168693	s23Contig20847_17	s23Contig20847_19	s23Contig20847_22	s23Contig38158_81	s23Contig4971_8
s23Contig15988_7	Nemve237514	s23Contig32461_4	s23Contig46219_1	s23Contig53048_2	s23Contig55348_1	s23Contig6967_3
s23Contig16361_16	Nemve245829	s23Contig16361_4	s23Contig26050_5	s23Contig42999_16	s23Contig5208_7	s23Contig6870_1
s23Contig16388_10	Nemve158066	s23Contig24818_9	s23Contig28567_8	s23Contig30119_13	s23Contig31781_14	s23Contig53158_5
s23Contig16467_11	Nemve216823	s23Contig16703_19	s23Contig21500_4	s23Contig25281_5	s23Contig32656_18	s23Contig36796_4
s23Contig1662_6	Nemve211386	s23Contig2066_11	s23Contig31988_35	s23Contig42272_25	s23Contig47261_6	s23Contig6373_1
s23Contig16657_5	Nemve205348	s23Contig19691_3	s23Contig38173_2	s23Contig40465_7	s23Contig57659_2	s23Contig9635_2
s23Contig17675_2	Nemve235624	s23Contig28016_30	s23Contig29518_11	s23Contig3489_2	s23Contig8978_4	s23Contig9677_30
s23Contig18137_8	Nemve104385	s23Contig19967_3	s23Contig25244_11	s23Contig30811_3	s23Contig31407_5	s23Contig42656_10
s23Contig18204_5	Nemve144549	s23Contig19399_10	s23Contig33209_1	s23Contig42973_2	s23Contig53770_3	s23Contig9845_1
s23Contig18648_2	Nemve83656	s23Contig18648_7	s23Contig2031_1	s23Contig43712_10	s23Contig45122_1	s23Contig47134_20
s23Contig19775_9	Nemve239709	s23Contig21021_25	s23Contig29267_9	s23Contig40805_7	s23Contig51940_7	s23Contig53078_27
s23Contig201_38	Nemve189070	s23Contig30328_2	s23Contig32446_8	s23Contig47445_2	s23Contig50105_2	s23Contig52048_16
s23Contig20148_6	Nemve96103	s23Contig20731_1	s23Contig3267_2	s23Contig36069_2	s23Contig36161_3	s23Contig49966_6
s23Contig20246_2	Nemve173646	s23Contig40165_9	s23Contig51763_3	s23Contig53267_4	s23Contig53957_10	s23Contig7017_2
s23Contig20249_6	Nemve162114	s23Contig20901_8	s23Contig21870_3	s23Contig22416_8	s23Contig27749_4	s23Contig37959_3
s23Contig20265_6	Nemve247215	s23Contig23009_4	s23Contig28918_12	s23Contig6328_5	s23Contig7905_1	s23Contig9988_6
s23Contig20401_8	Nemve195566	s23Contig27149_8	s23Contig32543_3	s23Contig36585_7	s23Contig49681_4	s23Contig51114_1
s23Contig20424_15	Nemve117076	s23Contig21479_7	s23Contig25544_20	s23Contig41350_13	s23Contig51644_2	s23Contig57798_21
s23Contig21334_10	Nemve190325	s23Contig22171_3	s23Contig27366_6	s23Contig31899_4	s23Contig34709_11	s23Contig34709_13
s23Contig21608_8	Nemve230469	s23Contig28038_24	s23Contig29872_16	s23Contig35571_27	s23Contig8571_4	s23Contig868_1
s23Contig21976_15	Nemve175144	s23Contig33773_3	s23Contig33879_36	s23Contig34865_48	s23Contig49281_9	s23Contig9089_3
s23Contig22014_2	Nemve99968	s23Contig22059_4	s23Contig29454_2	s23Contig32905_3	s23Contig52995_5	s23Contig6498_1
s23Contig24366_3	Nemve119330	s23Contig34856_15	s23Contig44341_1	s23Contig51886_9	s23Contig54280_2	s23Contig55585_31
s23Contig248_4	Nemve199897	s23Contig29671_3	s23Contig33606_5	s23Contig35870_7	s23Contig50329_8	s23Contig51844_12
s23Contig24958_5	Nemve246951	s23Contig36059_12	s23Contig39715_3	s23Contig45063_8	s23Contig4731_19	s23Contig6918_3
s23Contig28110_7	Nemve162389	s23Contig3029_1	s23Contig30735_13	s23Contig3136_5	s23Contig3824_10	s23Contig4708_2
s23Contig28644_9	Nemve236455	s23Contig29321_1	s23Contig30822_3	s23Contig32879_3	s23Contig34045_2	s23Contig38686_4
s23Contig29329_13	Nemve191273	s23Contig30761_7	s23Contig32044_22	s23Contig43105_22	s23Contig57435_5	s23Contig7228_1
s23Contig10002_2	Nemve207959	s23Contig24322_5	s23Contig48703_1	s23Contig51339_1	s23Contig51410_13
s23Contig10116_2	Nemve55147	s23Contig41216_9	s23Contig41592_11	s23Contig55608_1	s23Contig56907_1
s23Contig10325_10	Nemve236387	s23Contig14820_1	s23Contig31067_14	s23Contig4181_9	s23Contig44884_7
s23Contig10410_19	Nemve202733	s23Contig13312_13	s23Contig24417_2	s23Contig53240_2	s23Contig55390_2
s23Contig10468_7	Nemve177129	s23Contig2455_5	s23Contig29457_10	s23Contig5455_2	s23Contig9425_17
s23Contig10469_1	Nemve20000	s23Contig25518_14	s23Contig30614_2	s23Contig33490_12	s23Contig50222_1
s23Contig10639_4	Nemve240279	s23Contig21429_6	s23Contig25874_13	s23Contig54675_1	s23Contig54786_6
s23Contig10676_6	Nemve145353	s23Contig14088_5	s23Contig19425_20	s23Contig19426_23	s23Contig40552_7
s23Contig10709_12	Nemve163197	s23Contig18732_5	s23Contig32592_6	s23Contig38343_4	s23Contig53616_18
s23Contig10784_6	Nemve186733	s23Contig10784_7	s23Contig11032_3	s23Contig39412_2	s23Contig56730_1
s23Contig10818_10	Nemve245588	s23Contig2550_2	s23Contig369_20	s23Contig39359_7	s23Contig47011_1
s23Contig11076_1	Nemve162659	s23Contig13810_2	s23Contig37926_1	s23Contig42261_4	s23Contig53514_2
s23Contig11084_40	Nemve10129	s23Contig2909_6	s23Contig31659_7	s23Contig4250_13	s23Contig7401_4
s23Contig11154_5	Nemve173194	s23Contig13103_43	s23Contig39907_24	s23Contig39907_34	s23Contig5478_3
s23Contig11245_2	Nemve188669	s23Contig28992_6	s23Contig42019_3	s23Contig42294_6	s23Contig53453_2
s23Contig11276_4	Nemve188937	s23Contig14836_2	s23Contig19011_14	s23Contig37493_12	s23Contig6343_1
s23Contig11524_2	Nemve161349	s23Contig19710_13	s23Contig21992_11	s23Contig43029_10	s23Contig56143_11
s23Contig11557_2	Nemve176042	s23Contig12640_2	s23Contig34437_1	s23Contig6303_4	s23Contig9103_1
s23Contig11673_17	Nemve116548	s23Contig13301_31	s23Contig19751_2	s23Contig38575_2	s23Contig55484_3
s23Contig11800_2	Nemve181408	s23Contig16236_1	s23Contig28552_2	s23Contig43508_1	s23Contig54885_1
s23Contig11830_9	Nemve227950	s23Contig36889_9	s23Contig41067_3	s23Contig42183_13	s23Contig43141_2
s23Contig11846_12	Nemve234207	s23Contig39600_1	s23Contig52019_15	s23Contig55699_2	s23Contig57401_8
s23Contig11919_18	Nemve110667	s23Contig11919_22	s23Contig12435_1	s23Contig46852_3	s23Contig8877_18
s23Contig12058_13	Nemve218524	s23Contig2613_6	s23Contig30243_7	s23Contig42532_3	s23Contig51700_8
s23Contig12313_14	Nemve239058	s23Contig1661_12	s23Contig19144_3	s23Contig38295_3	s23Contig56111_12
s23Contig12372_39	Nemve245960	s23Contig36176_2	s23Contig45283_18	s23Contig50351_4	s23Contig54386_19
s23Contig12377_11	Nemve178799	s23Contig15004_5	s23Contig22584_7	s23Contig42127_3	s23Contig56017_8
s23Contig12384_11	Nemve242697	s23Contig16166_3	s23Contig32996_6	s23Contig33827_2	s23Contig919_2
s23Contig12455_20	Nemve238356	s23Contig12455_24	s23Contig13401_8	s23Contig21816_27	s23Contig4036_2
s23Contig12537_2	Nemve172491	s23Contig1407_15	s23Contig21597_7	s23Contig39932_9	s23Contig53926_1
s23Contig12622_4	Nemve178049	s23Contig16097_20	s23Contig16226_6	s23Contig29569_13	s23Contig51587_14
s23Contig12696_4	Nemve241689	s23Contig24003_17	s23Contig29482_13	s23Contig32414_3	s23Contig46486_14
s23Contig12_7	Nemve128230	s23Contig3458_2	s23Contig3598_12	s23Contig41004_8	s23Contig51724_12
s23Contig12890_5	Nemve86017	s23Contig18792_3	s23Contig25510_19	s23Contig38515_5	s23Contig41951_5
s23Contig12974_3	Nemve181671	s23Contig17313_17	s23Contig25718_8	s23Contig34251_5	s23Contig42928_13
s23Contig12976_1	Nemve10376	s23Contig19813_27	s23Contig31259_12	s23Contig39680_8	s23Contig47936_4
s23Contig13178_16	Nemve86704	s23Contig35102_15	s23Contig36564_17	s23Contig41574_3	s23Contig51862_11
s23Contig13265_5	Nemve163941	s23Contig27983_16	s23Contig45403_7	s23Contig53480_31	s23Contig53492_4
s23Contig13344_13	Nemve82333	s23Contig18506_6	s23Contig31492_67	s23Contig37204_4	s23Contig42924_31
s23Contig13439_12	Nemve137089	s23Contig14502_8	s23Contig23143_1	s23Contig23817_9	s23Contig40211_12
s23Contig13471_3	Nemve158216	s23Contig15464_2	s23Contig27485_4	s23Contig3964_3	s23Contig45325_3
s23Contig13501_5	Nemve159064	s23Contig30867_7	s23Contig4448_4	s23Contig51677_5	s23Contig51678_5
s23Contig13518_2	Nemve185226	s23Contig3147_5	s23Contig41329_10	s23Contig7681_5	s23Contig9122_1
s23Contig13520_7	Nemve158178	s23Contig31705_5	s23Contig35228_19	s23Contig48421_1	s23Contig7426_9
s23Contig13623_7	Nemve248519	s23Contig15205_7	s23Contig17075_3	s23Contig44596_10	s23Contig56271_8
s23Contig13685_5	Nemve236679	s23Contig28851_3	s23Contig42459_6	s23Contig4883_1	s23Contig57796_2
s23Contig13719_12	Nemve236282	s23Contig15059_5	s23Contig32088_15	s23Contig34703_9	s23Contig43207_3
s23Contig14001_57	Nemve60046	s23Contig37741_75	s23Contig48754_7	s23Contig55476_4	s23Contig6916_4
s23Contig14015_141	Nemve30005	s23Contig3049_31	s23Contig33608_9	s23Contig45259_24	s23Contig49558_1
s23Contig14084_9	Nemve41034	s23Contig28330_2	s23Contig41062_3	s23Contig45591_2	s23Contig53338_10
s23Contig1410_1	Nemve190285	s23Contig23251_26	s23Contig43183_17	s23Contig46205_3	s23Contig6533_33
s23Contig14291_12	Nemve189628	s23Contig19369_13	s23Contig19369_8	s23Contig29958_31	s23Contig47409_3
s23Contig14499_10	Nemve115630	s23Contig17218_9	s23Contig33920_9	s23Contig38363_7	s23Contig41249_12
s23Contig14803_3	Nemve99345	s23Contig29886_7	s23Contig3965_1	s23Contig5152_5	s23Contig8633_3
s23Contig1500_11	Nemve191557	s23Contig16498_2	s23Contig19616_15	s23Contig21224_8	s23Contig48403_2
s23Contig15009_5	Nemve135766	s23Contig39260_6	s23Contig41243_1	s23Contig53986_7	s23Contig58233_2
s23Contig15220_78	Nemve86049	s23Contig17834_6	s23Contig35213_20	s23Contig43539_46	s23Contig6920_6
s23Contig15313_16	Nemve87358	s23Contig36051_13	s23Contig36525_3	s23Contig50537_1	s23Contig56915_4
s23Contig15378_4	Nemve169201	s23Contig21638_19	s23Contig2319_5	s23Contig26464_7	s23Contig3752_1
s23Contig15379_1	Nemve186693	s23Contig20815_9	s23Contig31225_4	s23Contig33364_1	s23Contig37440_10
s23Contig15429_3	Nemve193909	s23Contig23798_8	s23Contig25632_2	s23Contig55931_3	s23Contig6706_1
s23Contig15792_1	Nemve234893	s23Contig26219_2	s23Contig32455_3	s23Contig52882_2	s23Contig57214_3
s23Contig15818_30	Nemve165393	s23Contig16809_16	s23Contig20144_24	s23Contig4598_28	s23Contig56900_26
s23Contig15998_8	Nemve245162	s23Contig19831_4	s23Contig21458_1	s23Contig21627_2	s23Contig37571_1
s23Contig15999_8	Nemve132328	s23Contig21085_22	s23Contig23077_26	s23Contig2374_1	s23Contig34349_16
s23Contig16032_7	Nemve220256	s23Contig31300_3	s23Contig3219_2	s23Contig34853_13	s23Contig56429_7
s23Contig1620_3	Nemve60023	s23Contig20690_2	s23Contig29308_2	s23Contig33915_11	s23Contig36316_10
s23Contig16239_15	Nemve94578	s23Contig16239_19	s23Contig36698_24	s23Contig56744_14	s23Contig56744_19
s23Contig16334_24	Nemve88887	s23Contig4891_1	s23Contig49116_1	s23Contig49706_2	s23Contig907_1
s23Contig1640_9	Nemve185711	s23Contig17960_8	s23Contig31305_15	s23Contig34765_2	s23Contig40446_4
s23Contig16692_6	Nemve110362	s23Contig22963_8	s23Contig39418_13	s23Contig40533_2	s23Contig57012_3
s23Contig16776_10	Nemve134893	s23Contig33430_2	s23Contig39856_8	s23Contig53162_13	s23Contig6619_4
s23Contig16930_11	Nemve165271	s23Contig18463_14	s23Contig40515_1	s23Contig42303_4	s23Contig47545_6
s23Contig17012_6	Nemve167395	s23Contig19569_27	s23Contig19570_28	s23Contig2204_12	s23Contig34467_18
s23Contig17036_5	Nemve219291	s23Contig17037_5	s23Contig19071_1	s23Contig30477_12	s23Contig45435_2
s23Contig17129_42	Nemve121518	s23Contig22802_47	s23Contig23130_2	s23Contig26952_2	s23Contig36653_37
s23Contig17346_3	Nemve129467	s23Contig22498_23	s23Contig29138_11	s23Contig33226_3	s23Contig39217_21
s23Contig17641_7	Nemve234753	s23Contig28760_19	s23Contig29841_28	s23Contig39738_7	s23Contig52962_17
s23Contig17793_13	Nemve241000	s23Contig32902_21	s23Contig43492_24	s23Contig52638_6	s23Contig6005_21
s23Contig17836_9	Nemve179195	s23Contig19194_9	s23Contig28736_1	s23Contig36537_8	s23Contig45007_2
s23Contig17918_3	Nemve158071	s23Contig38890_5	s23Contig46264_1	s23Contig52062_1	s23Contig8535_3
s23Contig17986_2	Nemve229551	s23Contig19888_5	s23Contig28940_9	s23Contig41298_1	s23Contig55606_2
s23Contig18033_10	Nemve113401	s23Contig33049_17	s23Contig5576_3	s23Contig56219_9	s23Contig6535_1
s23Contig18133_5	Nemve171208	s23Contig20888_20	s23Contig28146_7	s23Contig9550_3	s23Contig9551_3
s23Contig18219_14	Nemve110807	s23Contig25738_3	s23Contig33452_14	s23Contig3622_2	s23Contig37843_6
s23Contig18626_16	Nemve213283	s23Contig23531_3	s23Contig34797_34	s23Contig45087_13	s23Contig57614_12
s23Contig18755_17	Nemve93074	s23Contig24593_4	s23Contig32033_4	s23Contig54240_7	s23Contig54723_6
s23Contig18953_76	Nemve241316	s23Contig39166_63	s23Contig53578_3	s23Contig6531_11	s23Contig9994_6
s23Contig19060_10	Nemve208975	s23Contig27612_1	s23Contig37554_1	s23Contig41867_9	s23Contig57477_2
s23Contig19936_6	Nemve168160	s23Contig19936_7	s23Contig25722_15	s23Contig56106_2	s23Contig6168_3
s23Contig20097_6	Nemve185545	s23Contig26180_12	s23Contig32013_2	s23Contig37904_10	s23Contig51761_6
s23Contig20314_3	Nemve184113	s23Contig21369_3	s23Contig21739_1	s23Contig34019_9	s23Contig39165_4
s23Contig20348_10	Nemve237381	s23Contig21398_2	s23Contig27944_8	s23Contig29357_6	s23Contig49725_6
s23Contig20420_2	Nemve236404	s23Contig20909_7	s23Contig27747_2	s23Contig29137_3	s23Contig8199_7
s23Contig20586_18	Nemve247078	s23Contig31368_44	s23Contig38347_15	s23Contig53474_7	s23Contig58212_34
s23Contig20674_2	Nemve163153	s23Contig21825_14	s23Contig29194_29	s23Contig8261_3	s23Contig9318_1
s23Contig20882_3	Nemve143097	s23Contig24012_7	s23Contig29123_6	s23Contig39389_6	s23Contig54415_6
s23Contig21062_3	Nemve235516	s23Contig29670_1	s23Contig38175_5	s23Contig48469_4	s23Contig48738_5
s23Contig21459_30	Nemve23523	s23Contig30934_7	s23Contig33718_15	s23Contig35479_6	s23Contig56716_17
s23Contig21685_20	Nemve169580	s23Contig2520_12	s23Contig30678_13	s23Contig38703_8	s23Contig7185_9
s23Contig21940_13	Nemve98802	s23Contig34044_30	s23Contig35457_9	s23Contig38574_41	s23Contig56337_45
s23Contig22561_7	Nemve236766	s23Contig23452_15	s23Contig42330_12	s23Contig52245_4	s23Contig54586_3
s23Contig22622_27	Nemve165363	s23Contig22642_9	s23Contig23113_8	s23Contig30827_7	s23Contig47004_3
s23Contig23281_4	Nemve234745	s23Contig26310_5	s23Contig31414_21	s23Contig49060_5	s23Contig50300_7
s23Contig23615_8	Nemve113937	s23Contig43591_3	s23Contig50063_3	s23Contig527_2	s23Contig56787_2
s23Contig24601_3	Nemve88020	s23Contig39189_5	s23Contig40431_4	s23Contig43309_16	s23Contig47180_5
s23Contig25194_3	Nemve106787	s23Contig26750_17	s23Contig28105_12	s23Contig29756_12	s23Contig58162_9
s23Contig25637_6	Nemve187372	s23Contig31865_2	s23Contig45360_7	s23Contig52398_23	s23Contig9417_9
s23Contig26151_3	Nemve184789	s23Contig33557_3	s23Contig35306_1	s23Contig36757_6	s23Contig54593_1
s23Contig27996_15	Nemve136650	s23Contig3256_34	s23Contig38895_13	s23Contig46720_8	s23Contig6200_5
s23Contig28149_3	Nemve245394	s23Contig36789_4	s23Contig37714_8	s23Contig53526_10	s23Contig53774_9
s23Contig28724_10	Nemve40044	s23Contig31162_14	s23Contig32001_20	s23Contig37259_25	s23Contig53645_33
s23Contig28942_29	Nemve117242	s23Contig31147_35	s23Contig38168_11	s23Contig42226_6	s23Contig9935_12
s23Contig29080_29	Nemve129964	s23Contig35769_13	s23Contig36405_4	s23Contig36926_44	s23Contig47298_5
s23Contig29127_1	Nemve242566	s23Contig34244_8	s23Contig43401_5	s23Contig45000_1	s23Contig6195_2
s23Contig32060_9	Nemve207416	s23Contig38756_11	s23Contig42665_1	s23Contig47491_2	s23Contig52597_13
s23Contig32774_4	Nemve199934	s23Contig35900_2	s23Contig36044_3	s23Contig38030_3	s23Contig56170_3
s23Contig32842_7	Nemve105359	s23Contig39423_10	s23Contig47636_2	s23Contig57154_5	s23Contig7501_5
s23Contig32881_2	Nemve234533	s23Contig39545_3	s23Contig47838_2	s23Contig5751_6	s23Contig8742_19
s23Contig3304_16	Nemve238513	s23Contig34827_1	s23Contig3764_3	s23Contig4165_16	s23Contig52619_6
s23Contig33363_6	Nemve166341	s23Contig33363_8	s23Contig56703_3	s23Contig57584_1	s23Contig8427_13
s23Contig33710_30	Nemve195315	s23Contig35480_2	s23Contig39545_7	s23Contig44922_2	s23Contig951_5
s23Contig3385_6	Nemve12115	s23Contig36465_5	s23Contig53084_15	s23Contig8102_8	s23Contig8618_3
s23Contig35079_15	Nemve141705	s23Contig35626_20	s23Contig54466_2	s23Contig7918_5	s23Contig9772_4
s23Contig36356_12	Nemve70040	s23Contig45248_1	s23Contig52705_24	s23Contig57957_13	s23Contig57957_7
s23Contig36591_13	Nemve60932	s23Contig41772_16	s23Contig51264_6	s23Contig53396_1	s23Contig55491_2
s23Contig37764_15	Nemve87416	s23Contig40995_8	s23Contig43007_31	s23Contig44565_7	s23Contig53701_8
s23Contig10055_15	Nemve168356	s23Contig37614_17	s23Contig43183_8	s23Contig6756_2
s23Contig10069_1	Nemve161336	s23Contig22720_4	s23Contig22946_3	s23Contig27883_4
s23Contig10093_2	Nemve190500	s23Contig33444_10	s23Contig48383_10	s23Contig57247_4
s23Contig10099_8	Nemve176975	s23Contig33307_5	s23Contig48273_3	s23Contig56123_2
s23Contig10104_47	Nemve20079	s23Contig18920_27	s23Contig30541_12	s23Contig57025_29
s23Contig10147_7	Nemve207760	s23Contig28_4	s23Contig29697_1	s23Contig46349_3
s23Contig10220_6	Nemve86003	s23Contig13557_2	s23Contig17329_1	s23Contig775_16
s23Contig10253_3	Nemve238240	s23Contig14442_5	s23Contig14830_3	s23Contig18674_5
s23Contig10257_8	Nemve246524	s23Contig32593_6	s23Contig41613_3	s23Contig57473_4
s23Contig10266_4	Nemve226991	s23Contig31511_7	s23Contig42501_9	s23Contig7934_5
s23Contig10278_3	Nemve136229	s23Contig15522_6	s23Contig42044_10	s23Contig50353_20
s23Contig10373_26	Nemve245349	s23Contig31394_2	s23Contig32703_5	s23Contig32704_5
s23Contig10385_18	Nemve121576	s23Contig10385_2	s23Contig5306_1	s23Contig8732_2
s23Contig10397_3	Nemve239511	s23Contig1485_5	s23Contig46314_6	s23Contig57906_5
s23Contig10398_14	Nemve79992	s23Contig11330_10	s23Contig11330_11	s23Contig6582_1
s23Contig10407_15	Nemve170394	s23Contig16568_5	s23Contig38726_10	s23Contig5010_6
s23Contig10455_12	Nemve233056	s23Contig17972_3	s23Contig38835_3	s23Contig54135_6
s23Contig10612_31	Nemve196737	s23Contig14544_6	s23Contig35608_15	s23Contig56057_3
s23Contig10618_2	Nemve189134	s23Contig30852_9	s23Contig30853_4	s23Contig41783_6
s23Contig10635_29	Nemve135928	s23Contig27117_11	s23Contig43078_18	s23Contig46095_1
s23Contig10710_2	Nemve247019	s23Contig11451_5	s23Contig1581_1	s23Contig22173_3
s23Contig10803_4	Nemve91031	s23Contig51441_11	s23Contig55081_6	s23Contig8624_4
s23Contig10902_5	Nemve80945	s23Contig31677_13	s23Contig52253_12	s23Contig7019_4
s23Contig10921_1	Nemve168774	s23Contig35761_3	s23Contig49996_7	s23Contig55815_7
s23Contig10991_5	Nemve190967	s23Contig13079_8	s23Contig17276_30	s23Contig37051_6
s23Contig11020_7	Nemve109532	s23Contig13026_1	s23Contig36129_5	s23Contig8046_7
s23Contig11139_1	Nemve178404	s23Contig57511_5	s23Contig9442_5	s23Contig9706_1
s23Contig11349_26	Nemve241380	s23Contig16836_13	s23Contig18710_22	s23Contig497_7
s23Contig11384_13	Nemve111153	s23Contig14022_7	s23Contig20788_3	s23Contig53907_9
s23Contig11419_5	Nemve217048	s23Contig27441_3	s23Contig3298_14	s23Contig41303_23
s23Contig11423_2	Nemve31143	s23Contig25856_1	s23Contig32596_9	s23Contig56675_6
s23Contig11431_4	Nemve183894	s23Contig11431_8	s23Contig16993_2	s23Contig28175_3
s23Contig11539_10	Nemve50499	s23Contig34936_1	s23Contig55287_3	s23Contig55694_2
s23Contig11560_18	Nemve241870	s23Contig19205_3	s23Contig36291_21	s23Contig39520_7
s23Contig11754_4	Nemve160446	s23Contig2545_1	s23Contig45369_2	s23Contig56829_1
s23Contig11909_1	Nemve172129	s23Contig19653_3	s23Contig19740_4	s23Contig22586_5
s23Contig12011_23	Nemve240852	s23Contig15739_10	s23Contig36832_3	s23Contig54608_1
s23Contig12031_5	Nemve220177	s23Contig20765_16	s23Contig26443_3	s23Contig4692_35
s23Contig12054_3	Nemve92241	s23Contig18447_5	s23Contig20346_3	s23Contig57930_5
s23Contig12060_5	Nemve234104	s23Contig17494_6	s23Contig42777_7	s23Contig57712_6
s23Contig12065_20	Nemve200699	s23Contig15644_2	s23Contig17826_8	s23Contig23612_9
s23Contig12092_2	Nemve190252	s23Contig26152_20	s23Contig29130_10	s23Contig47828_9
s23Contig12116_7	Nemve200362	s23Contig14238_2	s23Contig31521_2	s23Contig3164_8
s23Contig12124_11	Nemve99103	s23Contig33419_4	s23Contig50755_3	s23Contig6204_13
s23Contig12134_4	Nemve243116	s23Contig25272_5	s23Contig30941_11	s23Contig40440_18
s23Contig12203_24	Nemve144785	s23Contig2434_10	s23Contig34571_8	s23Contig38625_8
s23Contig12284_4	Nemve99833	s23Contig34607_2	s23Contig43101_11	s23Contig56416_5
s23Contig12354_2	Nemve242391	s23Contig27587_2	s23Contig3441_1	s23Contig52114_15
s23Contig1236_8	Nemve161733	s23Contig16745_13	s23Contig22095_23	s23Contig34869_9
s23Contig12394_14	Nemve242522	s23Contig19850_5	s23Contig53550_5	s23Contig53551_5
s23Contig12497_9	Nemve212662	s23Contig15903_3	s23Contig26492_4	s23Contig57912_10
s23Contig12579_5	Nemve212057	s23Contig17593_8	s23Contig39759_15	s23Contig43044_7
s23Contig12636_4	Nemve132292	s23Contig22150_6	s23Contig45566_10	s23Contig5497_6
s23Contig12691_19	Nemve174448	s23Contig24301_5	s23Contig46676_12	s23Contig54469_31
s23Contig12701_14	Nemve158412	s23Contig20654_12	s23Contig36387_12	s23Contig38833_17
s23Contig12743_2	Nemve157742	s23Contig19070_8	s23Contig31665_18	s23Contig39774_4
s23Contig12761_6	Nemve202084	s23Contig21417_2	s23Contig23878_6	s23Contig51836_2
s23Contig1276_27	Nemve182854	s23Contig42512_23	s23Contig44784_2	s23Contig51157_1
s23Contig12882_3	Nemve188687	s23Contig23136_3	s23Contig56986_3	s23Contig56986_5
s23Contig1293_4	Nemve245261	s23Contig24460_1	s23Contig47628_2	s23Contig56338_2
s23Contig13159_20	Nemve88690	s23Contig52480_4	s23Contig52480_6	s23Contig8105_17
s23Contig13185_4	Nemve237165	s23Contig29810_12	s23Contig50148_1	s23Contig57422_17
s23Contig13188_31	Nemve241911	s23Contig19635_23	s23Contig41829_12	s23Contig5467_8
s23Contig13281_8	Nemve242820	s23Contig30937_5	s23Contig38690_11	s23Contig58183_9
s23Contig13297_18	Nemve102784	s23Contig14533_1	s23Contig16147_5	s23Contig30594_4
s23Contig13314_11	Nemve85083	s23Contig13314_12	s23Contig27500_19	s23Contig39581_14
s23Contig1334_10	Nemve136781	s23Contig46693_4	s23Contig49832_1	s23Contig53589_17
s23Contig13585_12	Nemve236547	s23Contig13847_6	s23Contig25788_3	s23Contig39328_2
s23Contig13613_16	Nemve229673	s23Contig27507_6	s23Contig34899_13	s23Contig39913_12
s23Contig13640_17	Nemve162805	s23Contig1895_2	s23Contig1895_8	s23Contig55383_18
s23Contig13648_8	Nemve173993	s23Contig13782_3	s23Contig28255_5	s23Contig6975_3
s23Contig13714_3	Nemve202059	s23Contig26703_1	s23Contig33160_4	s23Contig51048_1
s23Contig13728_4	Nemve241997	s23Contig2733_2	s23Contig3705_2	s23Contig4362_1
s23Contig13797_19	Nemve107005	s23Contig16255_22	s23Contig19230_37	s23Contig20783_49
s23Contig13844_6	Nemve117787	s23Contig22818_2	s23Contig24032_4	s23Contig57799_6
s23Contig13897_4	Nemve245881	s23Contig21919_4	s23Contig32891_16	s23Contig47646_2
s23Contig13908_7	Nemve218869	s23Contig13908_8	s23Contig26920_7	s23Contig53712_24
s23Contig14007_4	Nemve180767	s23Contig20879_28	s23Contig41085_11	s23Contig8986_2
s23Contig14033_6	Nemve237177	s23Contig15899_3	s23Contig16750_4	s23Contig42601_8
s23Contig14122_18	Nemve188942	s23Contig16879_19	s23Contig25593_17	s23Contig50984_1
s23Contig14283_4	Nemve159899	s23Contig25352_1	s23Contig42838_3	s23Contig55631_6
s23Contig14287_5	Nemve241029	s23Contig36612_9	s23Contig43525_3	s23Contig52220_10
s23Contig14452_5	Nemve14650	s23Contig15673_5	s23Contig20217_6	s23Contig28200_3
s23Contig14488_3	Nemve240936	s23Contig15290_1	s23Contig31423_1	s23Contig56263_18
s23Contig14494_3	Nemve231850	s23Contig16320_6	s23Contig40072_3	s23Contig50602_1
s23Contig14534_8	Nemve176360	s23Contig30547_8	s23Contig3525_6	s23Contig53976_24
s23Contig14536_6	Nemve161920	s23Contig39131_3	s23Contig45390_11	s23Contig45390_8
s23Contig1456_3	Nemve207796	s23Contig27249_2	s23Contig29906_4	s23Contig32698_2
s23Contig14703_10	Nemve219650	s23Contig38808_3	s23Contig40119_23	s23Contig46574_10
s23Contig14759_9	Nemve237453	s23Contig1829_3	s23Contig37198_4	s23Contig46651_16
s23Contig14771_11	Nemve114717	s23Contig14771_3	s23Contig9651_1	s23Contig9651_12
s23Contig14787_10	Nemve156990	s23Contig35140_35	s23Contig48571_8	s23Contig56749_11
s23Contig15118_3	Nemve228390	s23Contig17126_14	s23Contig27155_14	s23Contig4699_1
s23Contig15144_8	Nemve243536	s23Contig36287_2	s23Contig36288_2	s23Contig41109_2
s23Contig15147_38	Nemve87844	s23Contig36555_29	s23Contig37447_20	s23Contig9798_20
s23Contig15169_3	Nemve163128	s23Contig1810_2	s23Contig21237_8	s23Contig58153_2
s23Contig15281_4	Nemve30416	s23Contig37990_18	s23Contig47394_1	s23Contig9680_1
s23Contig15307_4	Nemve209947	s23Contig19118_4	s23Contig53345_2	s23Contig53924_6
s23Contig15317_12	Nemve236753	s23Contig18553_2	s23Contig31653_4	s23Contig9578_2
s23Contig15359_12	Nemve177058	s23Contig31061_1	s23Contig31061_2	s23Contig33078_2
s23Contig15458_19	Nemve187740	s23Contig2515_10	s23Contig3415_1	s23Contig37553_2
s23Contig15513_4	Nemve241035	s23Contig2150_2	s23Contig46961_18	s23Contig56026_5
s23Contig15548_2	Nemve245421	s23Contig15549_7	s23Contig2030_7	s23Contig29155_4
s23Contig15643_5	Nemve194745	s23Contig18434_6	s23Contig35358_19	s23Contig43369_4
s23Contig15799_2	Nemve247591	s23Contig20055_2	s23Contig53916_10	s23Contig53917_10
s23Contig15833_10	Nemve205628	s23Contig34576_5	s23Contig53583_6	s23Contig58111_9
s23Contig1586_21	Nemve94804	s23Contig20779_4	s23Contig43637_9	s23Contig43638_11
s23Contig15864_18	Nemve81294	s23Contig31172_17	s23Contig31558_9	s23Contig32193_4
s23Contig16018_1	Nemve188090	s23Contig22419_1	s23Contig26968_2	s23Contig7997_1
s23Contig16106_2	Nemve229539	s23Contig18074_2	s23Contig30694_8	s23Contig58015_7
s23Contig16427_1	Nemve85624	s23Contig17568_11	s23Contig38435_21	s23Contig7370_5
s23Contig16434_3	Nemve87917	s23Contig18985_21	s23Contig19181_8	s23Contig40932_7
s23Contig16459_4	Nemve170004	s23Contig18640_2	s23Contig26818_20	s23Contig35055_12
s23Contig16479_10	Nemve244883	s23Contig16497_2	s23Contig25884_6	s23Contig52635_2
s23Contig16490_3	Nemve105540	s23Contig19237_1	s23Contig54385_5	s23Contig8188_9
s23Contig16634_7	Nemve185216	s23Contig23278_5	s23Contig36042_16	s23Contig56014_4
s23Contig16647_7	Nemve236976	s23Contig20834_3	s23Contig2152_2	s23Contig44555_1
s23Contig17116_1	Nemve245101	s23Contig41452_11	s23Contig41452_12	s23Contig51703_7
s23Contig17167_6	Nemve228848	s23Contig32434_10	s23Contig36672_12	s23Contig52540_3
s23Contig17409_5	Nemve10744	s23Contig40050_7	s23Contig4640_24	s23Contig55304_8
s23Contig17435_28	Nemve83388	s23Contig54708_24	s23Contig56753_19	s23Contig56754_4
s23Contig1756_5	Nemve192713	s23Contig20187_7	s23Contig41416_5	s23Contig45528_3
s23Contig17574_21	Nemve245787	s23Contig48402_1	s23Contig5285_4	s23Contig7306_3
s23Contig17575_31	Nemve80671	s23Contig23341_13	s23Contig36711_36	s23Contig3894_5
s23Contig17670_4	Nemve175935	s23Contig25768_32	s23Contig34290_1	s23Contig42092_34
s23Contig17909_2	Nemve30785	s23Contig17910_12	s23Contig17910_14	s23Contig37441_11
s23Contig1792_11	Nemve199749	s23Contig3345_4	s23Contig39190_17	s23Contig41502_8
s23Contig18055_4	Nemve177626	s23Contig20754_1	s23Contig48486_8	s23Contig56039_11
s23Contig18269_7	Nemve180812	s23Contig26459_1	s23Contig35693_3	s23Contig41571_2
s23Contig18408_4	Nemve245922	s23Contig30704_11	s23Contig31461_56	s23Contig34533_29
s23Contig18432_1	Nemve10414	s23Contig18432_15	s23Contig18432_6	s23Contig44587_10
s23Contig18495_4	Nemve237425	s23Contig37291_11	s23Contig53787_5	s23Contig54137_3
s23Contig18501_3	Nemve161675	s23Contig42415_11	s23Contig51527_6	s23Contig53430_7
s23Contig18725_8	Nemve171912	s23Contig2304_21	s23Contig24467_12	s23Contig36671_19
s23Contig18796_3	Nemve218041	s23Contig21104_6	s23Contig43659_9	s23Contig55998_3
s23Contig18867_5	Nemve229388	s23Contig23363_2	s23Contig43511_5	s23Contig48528_3
s23Contig19300_4	Nemve220432	s23Contig19300_6	s23Contig41119_2	s23Contig42194_3
s23Contig19529_8	Nemve115782	s23Contig33039_9	s23Contig37918_1	s23Contig56185_17
s23Contig19559_25	Nemve161846	s23Contig4219_2	s23Contig43179_18	s23Contig49157_1
s23Contig19566_2	Nemve188356	s23Contig25581_2	s23Contig26172_2	s23Contig42733_6
s23Contig19621_21	Nemve238696	s23Contig39972_29	s23Contig41807_25	s23Contig50849_10
s23Contig19840_4	Nemve245093	s23Contig20297_2	s23Contig57965_3	s23Contig926_10
s23Contig20016_6	Nemve181382	s23Contig2321_5	s23Contig2858_4	s23Contig30156_4
s23Contig20156_21	Nemve235689	s23Contig34785_14	s23Contig56268_2	s23Contig56268_4
s23Contig2017_26	Nemve182679	s23Contig3531_10	s23Contig6646_6	s23Contig9189_17
s23Contig20286_7	Nemve161332	s23Contig21958_1	s23Contig5112_30	s23Contig5560_1
s23Contig20383_3	Nemve195152	s23Contig37601_5	s23Contig44256_3	s23Contig8752_4
s23Contig20478_5	Nemve213276	s23Contig30748_13	s23Contig31751_4	s23Contig58036_2
s23Contig20491_3	Nemve189983	s23Contig21828_7	s23Contig26313_2	s23Contig40677_8
s23Contig2064_3	Nemve211841	s23Contig2064_6	s23Contig42779_16	s23Contig42779_19
s23Contig20700_5	Nemve237354	s23Contig28325_3	s23Contig43316_3	s23Contig43316_4
s23Contig2077_21	Nemve100834	s23Contig27659_6	s23Contig6583_22	s23Contig9079_8
s23Contig20829_2	Nemve236265	s23Contig31016_6	s23Contig56184_3	s23Contig56817_1
s23Contig20946_22	Nemve122656	s23Contig3056_5	s23Contig38754_25	s23Contig9373_1
s23Contig21586_13	Nemve233887	s23Contig26819_21	s23Contig45314_24	s23Contig8314_35
s23Contig21674_1	Nemve248390	s23Contig24719_1	s23Contig33937_2	s23Contig5086_3
s23Contig21810_8	Nemve234286	s23Contig36438_2	s23Contig45594_6	s23Contig48071_5
s23Contig21812_1	Nemve187690	s23Contig33341_4	s23Contig3549_2	s23Contig37755_2
s23Contig21915_3	Nemve229989	s23Contig33172_1	s23Contig35309_1	s23Contig36412_2
s23Contig21931_11	Nemve185991	s23Contig38358_6	s23Contig45303_1	s23Contig58164_10
s23Contig2200_1	Nemve191860	s23Contig23290_4	s23Contig55623_14	s23Contig7303_1
s23Contig22227_9	Nemve235461	s23Contig25067_5	s23Contig33428_11	s23Contig38078_4
s23Contig22446_21	Nemve191125	s23Contig25374_17	s23Contig48790_2	s23Contig8419_6
s23Contig22514_15	Nemve222088	s23Contig23219_7	s23Contig23274_5	s23Contig3244_1
s23Contig22714_4	Nemve244083	s23Contig29714_4	s23Contig30918_1	s23Contig35911_1
s23Contig2273_24	Nemve182805	s23Contig30368_1	s23Contig30369_2	s23Contig5587_2
s23Contig22785_4	Nemve198553	s23Contig28629_6	s23Contig35374_1	s23Contig37305_4
s23Contig23161_24	Nemve120697	s23Contig26497_32	s23Contig29399_1	s23Contig29399_4
s23Contig23223_19	Nemve135670	s23Contig41590_17	s23Contig55908_8	s23Contig9027_8
s23Contig23401_7	Nemve179675	s23Contig41313_13	s23Contig43402_18	s23Contig54692_11
s23Contig23571_7	Nemve246933	s23Contig25792_13	s23Contig57651_13	s23Contig57651_15
s23Contig23604_23	Nemve151041	s23Contig30220_21	s23Contig36273_6	s23Contig39426_22
s23Contig23640_12	Nemve164749	s23Contig35999_1	s23Contig37285_3	s23Contig49319_3
s23Contig23679_10	Nemve94425	s23Contig34980_20	s23Contig34980_23	s23Contig5972_11
s23Contig23935_36	Nemve168885	s23Contig35025_3	s23Contig40874_31	s23Contig7346_2
s23Contig24042_23	Nemve160849	s23Contig30861_9	s23Contig33487_1	s23Contig8653_2
s23Contig24479_2	Nemve230667	s23Contig30390_16	s23Contig3527_3	s23Contig40730_7
s23Contig24739_1	Nemve131745	s23Contig51593_79	s23Contig9037_20	s23Contig9037_24
s23Contig24760_7	Nemve237586	s23Contig27275_3	s23Contig29790_5	s23Contig30887_2
s23Contig25053_14	Nemve236834	s23Contig25053_4	s23Contig42988_2	s23Contig45959_5
s23Contig25141_20	Nemve230104	s23Contig26029_12	s23Contig36810_5	s23Contig44976_5
s23Contig25146_9	Nemve189712	s23Contig31043_1	s23Contig43655_12	s23Contig43655_13
s23Contig25153_6	Nemve236044	s23Contig28195_6	s23Contig39258_7	s23Contig57890_4
s23Contig25260_6	Nemve110607	s23Contig38150_7	s23Contig43304_6	s23Contig6087_6
s23Contig25418_4	Nemve173618	s23Contig3625_2	s23Contig43549_4	s23Contig54224_5
s23Contig25503_6	Nemve230515	s23Contig26186_10	s23Contig55991_12	s23Contig57122_3
s23Contig25569_20	Nemve158170	s23Contig41077_19	s23Contig54610_15	s23Contig5469_8
s23Contig25655_22	Nemve30941	s23Contig35886_28	s23Contig6585_4	s23Contig9556_7
s23Contig26403_7	Nemve118540	s23Contig39676_1	s23Contig54686_3	s23Contig55357_13
s23Contig26601_10	Nemve179476	s23Contig3038_2	s23Contig40748_9	s23Contig9063_6
s23Contig26644_2	Nemve212777	s23Contig33024_10	s23Contig54760_1	s23Contig57754_2
s23Contig26873_15	Nemve166299	s23Contig27993_1	s23Contig6575_4	s23Contig8746_13
s23Contig2691_2	Nemve115016	s23Contig34767_19	s23Contig42672_2	s23Contig44944_7
s23Contig2694_1	Nemve174469	s23Contig29151_4	s23Contig36453_30	s23Contig52370_9
s23Contig27408_12	Nemve160437	s23Contig31429_8	s23Contig44510_13	s23Contig50932_3
s23Contig27497_5	Nemve91949	s23Contig38739_3	s23Contig682_2	s23Contig9152_1
s23Contig27772_4	Nemve106275	s23Contig29746_11	s23Contig34477_15	s23Contig34477_22
s23Contig27942_2	Nemve113484	s23Contig34448_2	s23Contig4483_22	s23Contig5212_9
s23Contig28133_15	Nemve184363	s23Contig56195_5	s23Contig58051_2	s23Contig8951_5
s23Contig28461_14	Nemve188125	s23Contig31614_4	s23Contig31615_4	s23Contig8213_2
s23Contig28647_12	Nemve246035	s23Contig34520_31	s23Contig35974_26	s23Contig4162_6
s23Contig28721_6	Nemve185113	s23Contig29616_3	s23Contig31183_3	s23Contig47095_1
s23Contig29205_6	Nemve240619	s23Contig31956_34	s23Contig53859_13	s23Contig6188_4
s23Contig29888_9	Nemve113343	s23Contig41904_18	s23Contig47540_3	s23Contig53836_11
s23Contig29924_65	Nemve191874	s23Contig36441_12	s23Contig55219_21	s23Contig57779_19
s23Contig30159_14	Nemve107042	s23Contig42005_24	s23Contig42005_26	s23Contig6237_1
s23Contig30445_32	Nemve168575	s23Contig34874_8	s23Contig37863_8	s23Contig8601_3
s23Contig30572_2	Nemve136992	s23Contig30573_4	s23Contig30574_4	s23Contig50417_1
s23Contig30873_39	Nemve172482	s23Contig33297_19	s23Contig33297_23	s23Contig56371_16
s23Contig30890_5	Nemve227907	s23Contig49147_25	s23Contig58174_29	s23Contig9423_10
s23Contig30959_31	Nemve171640	s23Contig40316_16	s23Contig40812_1	s23Contig42318_14
s23Contig31522_33	Nemve218243	s23Contig34505_10	s23Contig41017_24	s23Contig43423_16
s23Contig31876_5	Nemve246369	s23Contig3573_7	s23Contig4032_2	s23Contig51331_1
s23Contig32319_13	Nemve213259	s23Contig35655_9	s23Contig52835_5	s23Contig52836_3
s23Contig32409_13	Nemve86861	s23Contig51549_3	s23Contig52919_25	s23Contig56593_10
s23Contig32477_10	Nemve164913	s23Contig37875_2	s23Contig38165_11	s23Contig45223_8
s23Contig32529_5	Nemve116697	s23Contig40591_17	s23Contig58048_1	s23Contig8556_5
s23Contig32681_12	Nemve157632	s23Contig33783_5	s23Contig37869_17	s23Contig57866_12
s23Contig32737_15	Nemve167304	s23Contig40311_6	s23Contig51818_3	s23Contig9943_3
s23Contig32850_1	Nemve193205	s23Contig34686_15	s23Contig48427_4	s23Contig56759_3
s23Contig32949_19	Nemve158557	s23Contig4226_63	s23Contig57362_5	s23Contig901_5
s23Contig33182_4	Nemve185421	s23Contig42463_2	s23Contig57856_2	s23Contig6612_4
s23Contig33793_3	Nemve164983	s23Contig33794_10	s23Contig56499_5	s23Contig6171_2
s23Contig33832_10	Nemve125604	s23Contig38414_6	s23Contig46788_14	s23Contig52945_3
s23Contig33944_24	Nemve219591	s23Contig43456_24	s23Contig46236_27	s23Contig51052_14
s23Contig34020_19	Nemve142064	s23Contig35803_13	s23Contig52343_17	s23Contig58148_4
s23Contig34362_4	Nemve235840	s23Contig51272_4	s23Contig55858_22	s23Contig8969_4
s23Contig34394_2	Nemve170252	s23Contig36486_8	s23Contig39007_3	s23Contig40960_3
s23Contig34759_3	Nemve119290	s23Contig34760_10	s23Contig35435_2	s23Contig35965_5
s23Contig34809_3	Nemve193215	s23Contig36989_5	s23Contig36989_6	s23Contig49248_2
s23Contig35092_14	Nemve237252	s23Contig41800_4	s23Contig55570_15	s23Contig749_17
s23Contig35368_23	Nemve125072	s23Contig36033_9	s23Contig48851_7	s23Contig55_4
s23Contig35599_12	Nemve111040	s23Contig35599_7	s23Contig57370_19	s23Contig57370_7
s23Contig35963_2	Nemve233531	s23Contig40195_12	s23Contig57368_9	s23Contig58052_5
s23Contig36212_9	Nemve162025	s23Contig51537_13	s23Contig7024_1	s23Contig7874_5
s23Contig36741_4	Nemve197861	s23Contig36837_1	s23Contig52989_11	s23Contig54179_2
s23Contig37016_5	Nemve189251	s23Contig42134_1	s23Contig53596_1	s23Contig8174_3
s23Contig37271_6	Nemve101464	s23Contig49975_3	s23Contig7012_6	s23Contig8155_2
s23Contig38088_10	Nemve245219	s23Contig38988_14	s23Contig40662_2	s23Contig5825_4
s23Contig38336_3	Nemve204234	s23Contig46393_2	s23Contig49521_3	s23Contig56168_4
s23Contig39023_12	Nemve20376	s23Contig39023_14	s23Contig39709_4	s23Contig56327_23
s23Contig39247_2	Nemve241447	s23Contig39375_6	s23Contig53085_1	s23Contig9663_2
s23Contig39610_21	Nemve241158	s23Contig46255_11	s23Contig49403_32	s23Contig52743_10
s23Contig39773_3	Nemve207195	s23Contig48092_3	s23Contig54589_4	s23Contig9948_3
s23Contig39849_24	Nemve185581	s23Contig41984_28	s23Contig9889_3	s23Contig9889_5
s23Contig39958_120	Nemve88355	s23Contig6403_2	s23Contig6520_13	s23Contig782_3
s23Contig41447_3	Nemve188544	s23Contig56503_2	s23Contig56503_4	s23Contig57065_9
s23Contig41796_9	Nemve167370	s23Contig42309_6	s23Contig45410_1	s23Contig48378_2
s23Contig42161_2	Nemve94140	s23Contig42313_13	s23Contig53333_22	s23Contig8867_4
s23Contig42635_19	Nemve59990	s23Contig42635_20	s23Contig52940_11	s23Contig5614_6
s23Contig4552_9	Nemve236342	s23Contig46498_1	s23Contig51884_3	s23Contig8201_4
s23Contig45911_2	Nemve165941	s23Contig5500_15	s23Contig58223_11	s23Contig58223_12
s23Contig51469_5	Nemve229658	s23Contig51469_8	s23Contig53160_23	s23Contig884_1
s23Contig10008_2	Nemve246365	s23Contig6478_2	s23Contig9849_8
s23Contig10031_7	Nemve105451	s23Contig30146_6	s23Contig42606_13
s23Contig10110_9	Nemve91041	s23Contig2412_3	s23Contig26232_9
s23Contig10_1	Nemve199995	s23Contig35488_9	s23Contig6682_2
s23Contig10172_19	Nemve171935	s23Contig37074_5	s23Contig47643_1
s23Contig10198_19	Nemve100135	s23Contig10966_7	s23Contig47155_4
s23Contig10232_2	Nemve211830	s23Contig42130_7	s23Contig42464_8
s23Contig10243_5	Nemve127891	s23Contig30810_1	s23Contig57203_2
s23Contig10250_6	Nemve234970	s23Contig28444_5	s23Contig39917_4
s23Contig10364_25	Nemve103120	s23Contig49589_1	s23Contig56800_12
s23Contig10416_6	Nemve122551	s23Contig39670_4	s23Contig54584_7
s23Contig10436_2	Nemve218112	s23Contig17465_4	s23Contig49012_1
s23Contig10452_3	Nemve174976	s23Contig10452_5	s23Contig35164_27
s23Contig10479_41	Nemve159083	s23Contig17515_5	s23Contig52906_5
s23Contig10620_8	Nemve20498	s23Contig31843_26	s23Contig55834_7
s23Contig10677_3	Nemve122091	s23Contig10829_1	s23Contig32022_2
s23Contig10714_2	Nemve212312	s23Contig11340_10	s23Contig18212_4
s23Contig10741_7	Nemve238489	s23Contig24699_6	s23Contig56366_6
s23Contig107_4	Nemve119814	s23Contig11455_6	s23Contig22631_4
s23Contig10752_1	Nemve34322	s23Contig30415_49	s23Contig35213_6
s23Contig10758_5	Nemve21775	s23Contig12225_21	s23Contig18987_24
s23Contig10761_1	Nemve90789	s23Contig29048_1	s23Contig6750_4
s23Contig10765_9	Nemve157697	s23Contig14360_7	s23Contig16445_3
s23Contig10816_2	Nemve189660	s23Contig11208_5	s23Contig27066_10
s23Contig10839_6	Nemve209600	s23Contig23519_7	s23Contig52084_7
s23Contig10904_5	Nemve240907	s23Contig25498_22	s23Contig27734_17
s23Contig11008_21	Nemve174872	s23Contig1803_7	s23Contig9268_4
s23Contig11019_5	Nemve29595	s23Contig41740_2	s23Contig42029_9
s23Contig11066_2	Nemve124120	s23Contig17943_4	s23Contig22692_13
s23Contig11092_4	Nemve161196	s23Contig38186_10	s23Contig43562_1
s23Contig11114_2	Nemve237840	s23Contig11953_42	s23Contig40880_1
s23Contig11115_1	Nemve158438	s23Contig22791_3	s23Contig35203_7
s23Contig11230_12	Nemve20110	s23Contig55659_8	s23Contig9781_29
s23Contig11300_26	Nemve10108	s23Contig30416_17	s23Contig7927_26
s23Contig11372_15	Nemve183962	s23Contig11372_16	s23Contig3986_1
s23Contig11400_29	Nemve81126	s23Contig30112_33	s23Contig8255_11
s23Contig11453_15	Nemve123168	s23Contig19941_3	s23Contig23083_11
s23Contig11462_3	Nemve235509	s23Contig22410_10	s23Contig4642_17
s23Contig11476_2	Nemve31566	s23Contig35862_2	s23Contig52710_6
s23Contig11504_18	Nemve239723	s23Contig16028_11	s23Contig38467_7
s23Contig11540_16	Nemve167342	s23Contig36340_2	s23Contig56766_5
s23Contig11542_3	Nemve245970	s23Contig19317_15	s23Contig7275_1
s23Contig11587_9	Nemve190677	s23Contig30262_1	s23Contig36969_5
s23Contig11588_15	Nemve100359	s23Contig34972_18	s23Contig4001_6
s23Contig11703_9	Nemve94990	s23Contig42647_26	s23Contig45207_27
s23Contig1171_1	Nemve20166	s23Contig12553_6	s23Contig56132_5
s23Contig11764_4	Nemve197331	s23Contig39485_31	s23Contig46350_5
s23Contig11834_10	Nemve237629	s23Contig203_8	s23Contig26214_3
s23Contig11855_4	Nemve170435	s23Contig12718_4	s23Contig15036_3
s23Contig11924_4	Nemve88924	s23Contig1355_2	s23Contig41410_5
s23Contig11965_3	Nemve248115	s23Contig40048_5	s23Contig906_3
s23Contig11989_2	Nemve179334	s23Contig27025_3	s23Contig53226_5
s23Contig12079_6	Nemve220197	s23Contig24035_22	s23Contig24035_25
s23Contig1208_3	Nemve125015	s23Contig41846_19	s23Contig5265_5
s23Contig12098_9	Nemve191624	s23Contig24808_7	s23Contig3995_2
s23Contig12114_16	Nemve113364	s23Contig14357_3	s23Contig3420_4
s23Contig12153_16	Nemve238314	s23Contig12153_20	s23Contig17752_14
s23Contig12186_2	Nemve236029	s23Contig21937_6	s23Contig31401_5
s23Contig12189_8	Nemve108550	s23Contig23384_12	s23Contig49897_6
s23Contig12193_1	Nemve115538	s23Contig18524_3	s23Contig33491_3
s23Contig12199_47	Nemve240518	s23Contig30734_13	s23Contig42460_34
s23Contig12215_3	Nemve198315	s23Contig20396_6	s23Contig31360_8
s23Contig12222_2	Nemve134192	s23Contig21881_5	s23Contig34604_2
s23Contig12245_4	Nemve91901	s23Contig12245_5	s23Contig42324_1
s23Contig12246_12	Nemve141560	s23Contig42628_4	s23Contig9986_4
s23Contig12250_17	Nemve240368	s23Contig26349_3	s23Contig44322_15
s23Contig12312_54	Nemve20161	s23Contig48292_5	s23Contig6568_1
s23Contig12329_1	Nemve157950	s23Contig31237_8	s23Contig839_3
s23Contig12333_5	Nemve158535	s23Contig29657_6	s23Contig36800_13
s23Contig12353_6	Nemve167786	s23Contig30718_22	s23Contig39558_17
s23Contig12370_3	Nemve237480	s23Contig42197_10	s23Contig48216_2
s23Contig12393_6	Nemve198971	s23Contig23605_9	s23Contig53063_19
s23Contig12419_17	Nemve212854	s23Contig17905_6	s23Contig50727_4
s23Contig12448_5	Nemve191975	s23Contig13141_9	s23Contig32404_1
s23Contig12498_3	Nemve231343	s23Contig36364_5	s23Contig43475_9
s23Contig12516_26	Nemve101514	s23Contig15092_2	s23Contig55436_8
s23Contig12544_26	Nemve173435	s23Contig45625_3	s23Contig48777_2
s23Contig12594_4	Nemve118365	s23Contig35063_1	s23Contig40264_2
s23Contig12598_18	Nemve328	s23Contig22482_15	s23Contig49701_2
s23Contig12651_2	Nemve208724	s23Contig54989_1	s23Contig56176_8
s23Contig12758_16	Nemve243055	s23Contig12758_18	s23Contig53582_14
s23Contig12782_6	Nemve166728	s23Contig13333_3	s23Contig26181_2
s23Contig12828_4	Nemve190658	s23Contig23080_5	s23Contig26496_4
s23Contig12912_7	Nemve87080	s23Contig17546_16	s23Contig37075_25
s23Contig12933_21	Nemve174480	s23Contig29731_11	s23Contig43708_6
s23Contig13010_13	Nemve40188	s23Contig14_1	s23Contig47931_2
s23Contig13076_5	Nemve184952	s23Contig43038_4	s23Contig55729_5
s23Contig13120_7	Nemve20239	s23Contig32347_26	s23Contig32347_36
s23Contig13167_5	Nemve207081	s23Contig15876_3	s23Contig38182_5
s23Contig13176_3	Nemve241686	s23Contig4624_13	s23Contig51116_3
s23Contig13234_2	Nemve192499	s23Contig21271_4	s23Contig42454_3
s23Contig13403_10	Nemve195005	s23Contig23967_7	s23Contig32443_2
s23Contig13418_5	Nemve172833	s23Contig42375_9	s23Contig42716_3
s23Contig13425_3	Nemve50036	s23Contig31412_4	s23Contig34481_20
s23Contig13434_3	Nemve10112	s23Contig4890_2	s23Contig6388_1
s23Contig13452_4	Nemve12051	s23Contig28076_8	s23Contig28076_9
s23Contig13462_3	Nemve247373	s23Contig16092_18	s23Contig43058_22
s23Contig13466_2	Nemve182282	s23Contig35809_10	s23Contig52052_6
s23Contig13490_12	Nemve119208	s23Contig52719_9	s23Contig8994_1
s23Contig13532_18	Nemve243380	s23Contig41192_16	s23Contig6901_22
s23Contig1353_4	Nemve102625	s23Contig15699_2	s23Contig34829_17
s23Contig13550_13	Nemve83762	s23Contig49004_4	s23Contig8570_1
s23Contig13596_1	Nemve60304	s23Contig33084_9	s23Contig52685_17
s23Contig13612_22	Nemve115565	s23Contig45972_6	s23Contig46990_6
s23Contig13615_3	Nemve229971	s23Contig21660_11	s23Contig54899_9
s23Contig13642_8	Nemve30088	s23Contig19224_9	s23Contig32293_28
s23Contig13672_2	Nemve239961	s23Contig29806_1	s23Contig3410_5
s23Contig13674_4	Nemve98292	s23Contig32834_19	s23Contig38868_26
s23Contig13684_1	Nemve209409	s23Contig28811_2	s23Contig3363_1
s23Contig13724_7	Nemve81331	s23Contig52397_2	s23Contig53874_6
s23Contig13754_1	Nemve125757	s23Contig15571_7	s23Contig55976_7
s23Contig1383_1	Nemve237113	s23Contig19442_1	s23Contig43252_1
s23Contig13842_3	Nemve30016	s23Contig22288_19	s23Contig33633_18
s23Contig13879_4	Nemve176499	s23Contig36202_1	s23Contig48961_4
s23Contig13913_3	Nemve238119	s23Contig16348_3	s23Contig45541_14
s23Contig13942_1	Nemve40068	s23Contig14003_17	s23Contig34796_10
s23Contig1400_1	Nemve170685	s23Contig28835_2	s23Contig5612_5
s23Contig14054_2	Nemve117697	s23Contig21248_14	s23Contig33326_2
s23Contig14073_5	Nemve167719	s23Contig14218_11	s23Contig30627_9
s23Contig14089_9	Nemve32586	s23Contig27575_4	s23Contig34308_19
s23Contig14130_2	Nemve85719	s23Contig46361_1	s23Contig54687_7
s23Contig14131_12	Nemve211198	s23Contig28062_17	s23Contig48416_3
s23Contig14145_5	Nemve212385	s23Contig14146_5	s23Contig4240_2
s23Contig14150_5	Nemve246324	s23Contig17582_2	s23Contig35013_1
s23Contig14171_3	Nemve199721	s23Contig41701_5	s23Contig56353_13
s23Contig14227_1	Nemve241031	s23Contig33418_1	s23Contig41205_1
s23Contig14249_9	Nemve179894	s23Contig21155_11	s23Contig27875_7
s23Contig14289_3	Nemve233945	s23Contig28926_6	s23Contig36505_2
s23Contig14306_4	Nemve162416	s23Contig33884_9	s23Contig40771_13
s23Contig14321_19	Nemve137206	s23Contig14321_29	s23Contig5157_1
s23Contig14342_6	Nemve88036	s23Contig30751_10	s23Contig30752_9
s23Contig14397_5	Nemve186830	s23Contig39277_5	s23Contig57453_4
s23Contig14404_21	Nemve6605	s23Contig38923_13	s23Contig42824_24
s23Contig14421_14	Nemve209013	s23Contig7345_1	s23Contig8126_2
s23Contig14449_2	Nemve230609	s23Contig28161_5	s23Contig5670_2
s23Contig14478_14	Nemve245869	s23Contig14479_14	s23Contig3624_3
s23Contig14486_11	Nemve189804	s23Contig17549_3	s23Contig51705_3
s23Contig14505_5	Nemve118309	s23Contig43426_4	s23Contig48277_21
s23Contig14540_14	Nemve179827	s23Contig53894_12	s23Contig55784_2
s23Contig14551_5	Nemve166027	s23Contig33476_17	s23Contig35193_9
s23Contig14563_2	Nemve237718	s23Contig14564_2	s23Contig37075_2
s23Contig14588_3	Nemve245141	s23Contig53392_4	s23Contig7757_14
s23Contig14655_4	Nemve242621	s23Contig21319_2	s23Contig5588_5
s23Contig14714_2	Nemve169538	s23Contig14714_8	s23Contig17487_7
s23Contig14757_2	Nemve91483	s23Contig55725_5	s23Contig57638_11
s23Contig14861_1	Nemve45144	s23Contig24077_8	s23Contig39571_3
s23Contig14868_2	Nemve238595	s23Contig17110_11	s23Contig52293_1
s23Contig15089_1	Nemve160179	s23Contig32523_12	s23Contig9424_5
s23Contig15153_1	Nemve92832	s23Contig41626_5	s23Contig51511_3
s23Contig15158_2	Nemve181181	s23Contig24665_12	s23Contig28426_6
s23Contig15224_5	Nemve110368	s23Contig18616_20	s23Contig53145_8
s23Contig15299_7	Nemve236104	s23Contig47956_2	s23Contig57006_7
s23Contig15323_4	Nemve189003	s23Contig25755_4	s23Contig3576_2
s23Contig15326_4	Nemve104083	s23Contig37552_2	s23Contig50035_5
s23Contig15344_16	Nemve86706	s23Contig25809_5	s23Contig45749_4
s23Contig1538_1	Nemve201856	s23Contig3628_2	s23Contig4923_3
s23Contig15387_2	Nemve103876	s23Contig25014_10	s23Contig51759_5
s23Contig15420_26	Nemve84933	s23Contig56188_7	s23Contig56189_7
s23Contig1542_3	Nemve136688	s23Contig23458_2	s23Contig34719_11
s23Contig15434_7	Nemve204860	s23Contig30076_4	s23Contig33912_17
s23Contig15453_7	Nemve10499	s23Contig24466_30	s23Contig46289_1
s23Contig15465_41	Nemve239520	s23Contig55067_26	s23Contig55067_43
s23Contig15469_3	Nemve186039	s23Contig24990_3	s23Contig33881_20
s23Contig15485_6	Nemve246711	s23Contig37237_2	s23Contig7114_4
s23Contig15550_9	Nemve236492	s23Contig25689_4	s23Contig34422_1
s23Contig15557_6	Nemve102958	s23Contig2147_12	s23Contig38977_1
s23Contig15569_5	Nemve85598	s23Contig47467_4	s23Contig8321_3
s23Contig15579_2	Nemve210670	s23Contig48848_3	s23Contig55886_3
s23Contig1563_18	Nemve171280	s23Contig31620_13	s23Contig4126_3
s23Contig15743_8	Nemve186588	s23Contig7750_9	s23Contig9247_3
s23Contig15757_6	Nemve171328	s23Contig32095_3	s23Contig54296_12
s23Contig15852_9	Nemve236331	s23Contig21373_14	s23Contig5613_4
s23Contig15865_4	Nemve114126	s23Contig52045_11	s23Contig52259_11
s23Contig15900_11	Nemve206093	s23Contig36699_2	s23Contig45643_4
s23Contig15934_6	Nemve206542	s23Contig24939_16	s23Contig45817_15
s23Contig15963_5	Nemve130928	s23Contig26348_1	s23Contig37445_6
s23Contig16036_12	Nemve85870	s23Contig16084_12	s23Contig25273_22
s23Contig16038_17	Nemve228024	s23Contig30944_4	s23Contig34951_17
s23Contig1604_5	Nemve161193	s23Contig52822_2	s23Contig9987_8
s23Contig16106_11	Nemve246414	s23Contig18074_13	s23Contig23986_7
s23Contig16113_7	Nemve118161	s23Contig19427_4	s23Contig7249_4
s23Contig16187_4	Nemve230357	s23Contig1893_3	s23Contig19003_13
s23Contig16241_15	Nemve179399	s23Contig48247_4	s23Contig50788_3
s23Contig16263_13	Nemve208260	s23Contig31494_4	s23Contig8411_14
s23Contig16282_32	Nemve245281	s23Contig16282_36	s23Contig18808_30
s23Contig16326_1	Nemve187173	s23Contig20064_13	s23Contig48617_5
s23Contig16364_7	Nemve158326	s23Contig43159_11	s23Contig5091_3
s23Contig16375_2	Nemve163220	s23Contig18058_2	s23Contig26926_1
s23Contig16436_26	Nemve106065	s23Contig23713_1	s23Contig25687_1
s23Contig16463_17	Nemve114087	s23Contig1813_17	s23Contig33118_1
s23Contig16491_2	Nemve164036	s23Contig43062_15	s23Contig56222_2
s23Contig16565_7	Nemve212869	s23Contig29688_4	s23Contig35913_9
s23Contig16574_2	Nemve193880	s23Contig24238_5	s23Contig31501_1
s23Contig16732_2	Nemve163681	s23Contig41081_15	s23Contig5403_12
s23Contig16742_1	Nemve230438	s23Contig4186_2	s23Contig9101_6
s23Contig16840_1	Nemve244951	s23Contig20541_5	s23Contig3089_1
s23Contig16860_1	Nemve178554	s23Contig22583_8	s23Contig23885_21
s23Contig16951_1	Nemve101124	s23Contig39313_1	s23Contig39536_2
s23Contig16959_5	Nemve160244	s23Contig48792_2	s23Contig8367_3
s23Contig16973_8	Nemve160233	s23Contig35265_3	s23Contig52724_2
s23Contig16978_3	Nemve175500	s23Contig39690_4	s23Contig43167_2
s23Contig17079_11	Nemve244064	s23Contig22177_15	s23Contig22632_3
s23Contig17148_2	Nemve237378	s23Contig56532_5	s23Contig7085_1
s23Contig17182_5	Nemve103967	s23Contig21106_20	s23Contig4487_2
s23Contig17209_18	Nemve80092	s23Contig53621_3	s23Contig57031_16
s23Contig17240_7	Nemve208361	s23Contig39079_10	s23Contig52726_3
s23Contig17277_22	Nemve178585	s23Contig17277_31	s23Contig4655_1
s23Contig17304_3	Nemve174672	s23Contig39428_50	s23Contig53202_3
s23Contig17423_14	Nemve169317	s23Contig30438_9	s23Contig45527_13
s23Contig17595_23	Nemve233881	s23Contig30097_25	s23Contig3973_2
s23Contig176_1	Nemve60050	s23Contig21647_5	s23Contig9610_4
s23Contig17613_14	Nemve244041	s23Contig26765_3	s23Contig42490_12
s23Contig17636_19	Nemve168976	s23Contig23433_13	s23Contig9209_15
s23Contig17700_5	Nemve87644	s23Contig24171_3	s23Contig2985_10
s23Contig17701_8	Nemve188032	s23Contig1997_7	s23Contig48730_5
s23Contig17717_23	Nemve239552	s23Contig27186_23	s23Contig36765_20
s23Contig17913_3	Nemve166693	s23Contig21313_16	s23Contig57857_3
s23Contig18002_3	Nemve235305	s23Contig23812_13	s23Contig29129_8
s23Contig18006_13	Nemve104836	s23Contig33423_4	s23Contig40755_14
s23Contig18070_1	Nemve240868	s23Contig20468_3	s23Contig28055_1
s23Contig18072_2	Nemve20073	s23Contig51788_19	s23Contig51788_4
s23Contig18076_1	Nemve80868	s23Contig2132_2	s23Contig34818_4
s23Contig18089_24	Nemve205020	s23Contig23529_27	s23Contig26539_4
s23Contig18190_10	Nemve177384	s23Contig28230_12	s23Contig56029_6
s23Contig18217_3	Nemve187212	s23Contig18795_5	s23Contig38369_5
s23Contig18278_6	Nemve208385	s23Contig25929_4	s23Contig4253_3
s23Contig18286_3	Nemve178345	s23Contig21114_16	s23Contig21877_18
s23Contig18322_2	Nemve170108	s23Contig28268_14	s23Contig36941_2
s23Contig18403_2	Nemve229336	s23Contig40483_2	s23Contig55687_9
s23Contig18423_9	Nemve116588	s23Contig46038_3	s23Contig48354_3
s23Contig18431_1	Nemve176357	s23Contig2638_14	s23Contig40734_1
s23Contig18438_26	Nemve548	s23Contig35882_9	s23Contig6660_2
s23Contig18489_1	Nemve166699	s23Contig20422_8	s23Contig50347_6
s23Contig18554_4	Nemve104395	s23Contig24089_1	s23Contig8167_10
s23Contig18559_10	Nemve217910	s23Contig3963_2	s23Contig56922_2
s23Contig18580_7	Nemve96179	s23Contig40325_24	s23Contig42840_7
s23Contig1858_3	Nemve32913	s23Contig19070_7	s23Contig52534_3
s23Contig18590_1	Nemve186929	s23Contig29660_7	s23Contig4571_2
s23Contig18702_3	Nemve215693	s23Contig27927_11	s23Contig28366_2
s23Contig18736_20	Nemve205625	s23Contig28215_5	s23Contig7503_10
s23Contig18745_2	Nemve104560	s23Contig24200_18	s23Contig39406_4
s23Contig18765_4	Nemve109586	s23Contig19315_2	s23Contig53776_15
s23Contig18801_8	Nemve111058	s23Contig39366_2	s23Contig5600_3
s23Contig18962_2	Nemve235818	s23Contig19430_2	s23Contig46011_5
s23Contig19023_13	Nemve102086	s23Contig19514_59	s23Contig48151_3
s23Contig19038_3	Nemve159419	s23Contig35805_10	s23Contig6776_2
s23Contig19043_24	Nemve247335	s23Contig2610_5	s23Contig30762_7
s23Contig19076_12	Nemve160387	s23Contig42919_14	s23Contig6569_3
s23Contig19259_6	Nemve133468	s23Contig2533_16	s23Contig43342_14
s23Contig19260_7	Nemve50041	s23Contig43700_29	s23Contig7402_7
s23Contig19299_3	Nemve191320	s23Contig35460_6	s23Contig42863_1
s23Contig19344_18	Nemve31495	s23Contig20399_8	s23Contig46475_20
s23Contig19367_7	Nemve92762	s23Contig40302_1	s23Contig58160_1
s23Contig19371_3	Nemve206207	s23Contig19371_8	s23Contig23923_17
s23Contig19462_17	Nemve159560	s23Contig31451_4	s23Contig56242_12
s23Contig19466_2	Nemve162437	s23Contig27778_10	s23Contig8595_6
s23Contig19486_13	Nemve198406	s23Contig28049_16	s23Contig55922_8
s23Contig19496_9	Nemve123184	s23Contig19497_12	s23Contig26760_2
s23Contig19526_9	Nemve158435	s23Contig27324_1	s23Contig35498_21
s23Contig19535_12	Nemve106064	s23Contig35106_23	s23Contig55246_9
s23Contig19643_2	Nemve180772	s23Contig23167_5	s23Contig56671_2
s23Contig1966_8	Nemve20017	s23Contig40250_18	s23Contig56581_7
s23Contig19686_3	Nemve240187	s23Contig26002_7	s23Contig54212_8
s23Contig19689_2	Nemve106259	s23Contig37228_8	s23Contig45744_6
s23Contig19757_6	Nemve191879	s23Contig50997_8	s23Contig56255_3
s23Contig19769_19	Nemve163572	s23Contig36873_10	s23Contig45565_3
s23Contig19789_8	Nemve214753	s23Contig42549_2	s23Contig56802_8
s23Contig19790_2	Nemve190366	s23Contig3401_3	s23Contig39710_8
s23Contig19807_14	Nemve186594	s23Contig25712_14	s23Contig651_1
s23Contig1988_23	Nemve102677	s23Contig21635_9	s23Contig25522_7
s23Contig20029_1	Nemve240431	s23Contig2061_12	s23Contig27997_12
s23Contig20059_3	Nemve246818	s23Contig2686_6	s23Contig51984_2
s23Contig20085_12	Nemve175414	s23Contig20085_14	s23Contig56273_5
s23Contig20119_10	Nemve228101	s23Contig26173_3	s23Contig33034_7
s23Contig20192_9	Nemve124098	s23Contig30699_19	s23Contig54595_3
s23Contig20415_15	Nemve96658	s23Contig21879_4	s23Contig602_3
s23Contig20489_2	Nemve89529	s23Contig32683_4	s23Contig51770_7
s23Contig2050_3	Nemve110690	s23Contig26246_2	s23Contig36164_2
s23Contig20527_15	Nemve159041	s23Contig37432_4	s23Contig7747_16
s23Contig2054_1	Nemve162231	s23Contig21888_5	s23Contig24573_8
s23Contig20546_4	Nemve248537	s23Contig38251_26	s23Contig40787_10
s23Contig20620_4	Nemve89179	s23Contig28012_4	s23Contig58211_3
s23Contig20672_3	Nemve190239	s23Contig30231_5	s23Contig56992_6
s23Contig20723_9	Nemve228490	s23Contig50243_3	s23Contig56965_14
s23Contig20725_6	Nemve193638	s23Contig35987_5	s23Contig51359_19
s23Contig20753_7	Nemve230652	s23Contig56438_2	s23Contig57864_7
s23Contig20763_2	Nemve161656	s23Contig23246_3	s23Contig9410_16
s23Contig20833_2	Nemve113856	s23Contig29330_5	s23Contig7805_2
s23Contig20966_1	Nemve237468	s23Contig51515_2	s23Contig57112_1
s23Contig21039_4	Nemve189883	s23Contig2535_1	s23Contig52051_22
s23Contig21083_4	Nemve167953	s23Contig23494_2	s23Contig47901_1
s23Contig21178_13	Nemve11152	s23Contig31594_4	s23Contig52000_8
s23Contig21240_10	Nemve227565	s23Contig21240_8	s23Contig29614_15
s23Contig21297_8	Nemve240445	s23Contig33814_8	s23Contig853_2
s23Contig21419_1	Nemve187927	s23Contig45660_3	s23Contig49142_2
s23Contig21422_3	Nemve171651	s23Contig24429_2	s23Contig6976_6
s23Contig21439_19	Nemve105436	s23Contig26062_5	s23Contig3116_5
s23Contig21528_20	Nemve235307	s23Contig49342_10	s23Contig54716_15
s23Contig21625_4	Nemve116145	s23Contig35050_1	s23Contig36571_6
s23Contig21633_3	Nemve83640	s23Contig30888_15	s23Contig54011_3
s23Contig21687_2	Nemve131938	s23Contig46725_4	s23Contig4950_2
s23Contig21691_6	Nemve238816	s23Contig46706_4	s23Contig56283_8
s23Contig21719_1	Nemve238189	s23Contig39_9	s23Contig55190_3
s23Contig21742_10	Nemve100718	s23Contig48080_4	s23Contig56365_11
s23Contig21807_9	Nemve192806	s23Contig4163_1	s23Contig56303_17
s23Contig21945_2	Nemve230495	s23Contig43176_1	s23Contig47121_2
s23Contig21979_1	Nemve193817	s23Contig35745_3	s23Contig37794_4
s23Contig22000_6	Nemve189407	s23Contig43096_10	s23Contig4956_1
s23Contig22032_8	Nemve184716	s23Contig26463_22	s23Contig52700_4
s23Contig22044_2	Nemve248653	s23Contig57503_3	s23Contig9945_13
s23Contig222_7	Nemve89518	s23Contig2704_4	s23Contig30963_1
s23Contig22295_26	Nemve50013	s23Contig36389_12	s23Contig7294_2
s23Contig22443_6	Nemve175923	s23Contig33956_6	s23Contig55752_7
s23Contig22562_5	Nemve237812	s23Contig23314_13	s23Contig54109_1
s23Contig2259_10	Nemve13959	s23Contig32790_6	s23Contig49175_1
s23Contig22611_3	Nemve216715	s23Contig36114_3	s23Contig57984_2
s23Contig22620_2	Nemve240417	s23Contig52838_4	s23Contig54112_5
s23Contig22680_10	Nemve174974	s23Contig34768_2	s23Contig36380_2
s23Contig22771_4	Nemve234712	s23Contig29171_1	s23Contig55459_1
s23Contig22854_1	Nemve183701	s23Contig3005_1	s23Contig42832_4
s23Contig22939_26	Nemve120723	s23Contig40280_29	s23Contig53854_7
s23Contig22962_5	Nemve169424	s23Contig51863_4	s23Contig53714_17
s23Contig23064_2	Nemve183679	s23Contig38732_23	s23Contig56384_10
s23Contig23088_4	Nemve173323	s23Contig24207_4	s23Contig52178_4
s23Contig23134_4	Nemve177481	s23Contig33394_7	s23Contig42726_8
s23Contig23135_3	Nemve195293	s23Contig23509_14	s23Contig32967_22
s23Contig23170_2	Nemve167582	s23Contig25473_18	s23Contig5605_5
s23Contig23175_8	Nemve200667	s23Contig34974_17	s23Contig39652_6
s23Contig23176_14	Nemve237519	s23Contig52496_8	s23Contig53693_7
s23Contig23228_5	Nemve109595	s23Contig30299_10	s23Contig37406_5
s23Contig23248_4	Nemve241791	s23Contig53711_2	s23Contig53711_4
s23Contig23368_16	Nemve130495	s23Contig39500_15	s23Contig56196_6
s23Contig23462_6	Nemve243067	s23Contig2633_11	s23Contig42343_5
s23Contig2366_6	Nemve166263	s23Contig29208_4	s23Contig31834_7
s23Contig23742_4	Nemve23808	s23Contig38950_6	s23Contig40331_2
s23Contig23743_11	Nemve89335	s23Contig9302_4	s23Contig9750_31
s23Contig23754_14	Nemve190491	s23Contig30289_8	s23Contig53553_17
s23Contig23790_4	Nemve227960	s23Contig30686_49	s23Contig3854_2
s23Contig23850_2	Nemve248548	s23Contig23865_1	s23Contig31430_2
s23Contig23893_13	Nemve243879	s23Contig38183_2	s23Contig52772_15
s23Contig23994_17	Nemve178696	s23Contig3176_11	s23Contig33372_11
s23Contig24021_10	Nemve169715	s23Contig30585_5	s23Contig36605_16
s23Contig24055_4	Nemve16747	s23Contig29217_5	s23Contig51554_18
s23Contig24127_9	Nemve191440	s23Contig25945_12	s23Contig55490_11
s23Contig2415_2	Nemve120890	s23Contig40425_4	s23Contig46483_3
s23Contig24538_31	Nemve177276	s23Contig39318_9	s23Contig7637_2
s23Contig24576_18	Nemve105300	s23Contig31860_22	s23Contig40020_5
s23Contig24771_3	Nemve85854	s23Contig32242_3	s23Contig57197_4
s23Contig24838_4	Nemve181966	s23Contig38123_4	s23Contig49229_1
s23Contig25355_23	Nemve174400	s23Contig36615_4	s23Contig41461_2
s23Contig25461_42	Nemve20288	s23Contig25461_54	s23Contig31660_5
s23Contig25474_4	Nemve172396	s23Contig29322_7	s23Contig5422_4
s23Contig2551_1	Nemve168258	s23Contig26890_25	s23Contig30970_2
s23Contig25528_2	Nemve137747	s23Contig35345_1	s23Contig40929_12
s23Contig25537_5	Nemve206699	s23Contig39792_8	s23Contig40166_3
s23Contig25652_5	Nemve87709	s23Contig3188_4	s23Contig46006_3
s23Contig25713_2	Nemve191787	s23Contig29720_5	s23Contig54622_7
s23Contig25781_3	Nemve160314	s23Contig37938_3	s23Contig54390_1
s23Contig2605_23	Nemve241460	s23Contig35104_3	s23Contig40968_3
s23Contig26182_9	Nemve239070	s23Contig56060_20	s23Contig8306_5
s23Contig26322_13	Nemve158372	s23Contig37226_1	s23Contig8128_8
s23Contig26368_3	Nemve194368	s23Contig30163_15	s23Contig683_20
s23Contig26372_3	Nemve244739	s23Contig35401_2	s23Contig52885_1
s23Contig26423_12	Nemve93407	s23Contig32555_19	s23Contig32888_24
s23Contig26425_1	Nemve193684	s23Contig55539_3	s23Contig8793_6
s23Contig26582_20	Nemve82280	s23Contig47879_1	s23Contig53418_11
s23Contig26647_13	Nemve182272	s23Contig28214_3	s23Contig9746_2
s23Contig26648_4	Nemve228652	s23Contig48449_1	s23Contig7652_19
s23Contig26771_4	Nemve234398	s23Contig49284_4	s23Contig52827_6
s23Contig26836_3	Nemve171497	s23Contig39454_7	s23Contig40078_11
s23Contig26949_3	Nemve125694	s23Contig30168_4	s23Contig39526_9
s23Contig26974_3	Nemve197208	s23Contig37010_2	s23Contig41387_20
s23Contig26993_11	Nemve129845	s23Contig52757_8	s23Contig9967_3
s23Contig27009_7	Nemve239087	s23Contig29598_6	s23Contig671_3
s23Contig27098_14	Nemve172762	s23Contig30991_11	s23Contig54694_12
s23Contig27132_7	Nemve213078	s23Contig40858_2	s23Contig56741_12
s23Contig27218_2	Nemve114332	s23Contig28694_2	s23Contig9641_3
s23Contig27491_18	Nemve239399	s23Contig30753_21	s23Contig34181_10
s23Contig27521_4	Nemve54581	s23Contig30818_2	s23Contig6656_2
s23Contig2757_2	Nemve184407	s23Contig29055_1	s23Contig3780_2
s23Contig27888_8	Nemve208563	s23Contig29874_4	s23Contig38885_9
s23Contig27936_2	Nemve247608	s23Contig40622_2	s23Contig615_16
s23Contig28097_1	Nemve107252	s23Contig28491_5	s23Contig39369_2
s23Contig28116_4	Nemve30056	s23Contig37741_101	s23Contig44736_5
s23Contig28349_2	Nemve82371	s23Contig49016_1	s23Contig57135_9
s23Contig28480_2	Nemve110221	s23Contig33449_4	s23Contig47816_3
s23Contig28572_2	Nemve210509	s23Contig32336_7	s23Contig8672_2
s23Contig28620_5	Nemve244207	s23Contig56031_10	s23Contig725_16
s23Contig28648_11	Nemve162785	s23Contig31467_4	s23Contig41021_6
s23Contig28671_7	Nemve94285	s23Contig51745_2	s23Contig51746_1
s23Contig28683_17	Nemve162264	s23Contig3473_7	s23Contig43010_2
s23Contig28701_12	Nemve90783	s23Contig5063_2	s23Contig9789_76
s23Contig28751_4	Nemve199033	s23Contig29508_4	s23Contig55098_1
s23Contig28776_14	Nemve216752	s23Contig45564_7	s23Contig56875_11
s23Contig28786_13	Nemve131384	s23Contig28786_17	s23Contig54131_15
s23Contig28888_5	Nemve105295	s23Contig48055_3	s23Contig5681_4
s23Contig29064_19	Nemve228353	s23Contig31062_13	s23Contig504_1
s23Contig29175_15	Nemve229489	s23Contig33679_7	s23Contig34360_4
s23Contig29222_10	Nemve194582	s23Contig53232_2	s23Contig55479_7
s23Contig29231_9	Nemve236860	s23Contig36290_18	s23Contig38922_6
s23Contig29430_2	Nemve20665	s23Contig43668_7	s23Contig53815_8
s23Contig29478_2	Nemve159589	s23Contig34174_2	s23Contig58187_3
s23Contig29544_6	Nemve178614	s23Contig45748_8	s23Contig85_10
s23Contig29606_2	Nemve161158	s23Contig35320_1	s23Contig55723_10
s23Contig29712_4	Nemve246069	s23Contig51650_14	s23Contig5845_4
s23Contig29834_6	Nemve31464	s23Contig39109_6	s23Contig8871_3
s23Contig29897_7	Nemve158934	s23Contig52537_6	s23Contig5792_2
s23Contig2993_1	Nemve246296	s23Contig5973_9	s23Contig8068_1
s23Contig30024_1	Nemve241098	s23Contig32366_7	s23Contig32963_30
s23Contig30054_15	Nemve246161	s23Contig34066_11	s23Contig43204_41
s23Contig30100_6	Nemve138734	s23Contig31335_17	s23Contig34410_10
s23Contig30141_3	Nemve194235	s23Contig37089_7	s23Contig37977_6
s23Contig30142_4	Nemve166546	s23Contig39748_7	s23Contig46104_1
s23Contig30166_46	Nemve185061	s23Contig37464_59	s23Contig51477_1
s23Contig30170_3	Nemve181539	s23Contig53181_2	s23Contig57810_8
s23Contig30204_12	Nemve127267	s23Contig42530_3	s23Contig51473_14
s23Contig30425_6	Nemve163400	s23Contig31256_4	s23Contig32292_3
s23Contig30430_6	Nemve177859	s23Contig43290_3	s23Contig56886_3
s23Contig30462_10	Nemve197268	s23Contig46410_6	s23Contig46410_7
s23Contig30592_13	Nemve128006	s23Contig30593_2	s23Contig46626_3
s23Contig30719_3	Nemve162417	s23Contig35688_3	s23Contig40430_13
s23Contig30729_6	Nemve248083	s23Contig33654_1	s23Contig42210_8
s23Contig30819_8	Nemve226879	s23Contig6065_13	s23Contig8911_1
s23Contig30898_1	Nemve163393	s23Contig33591_10	s23Contig981_1
s23Contig30908_4	Nemve206855	s23Contig47283_3	s23Contig56559_2
s23Contig31312_5	Nemve219682	s23Contig45865_4	s23Contig49687_1
s23Contig31339_1	Nemve190553	s23Contig5248_17	s23Contig8020_6
s23Contig31440_16	Nemve91326	s23Contig38166_13	s23Contig5704_3
s23Contig31589_5	Nemve97621	s23Contig5672_9	s23Contig5988_6
s23Contig31797_3	Nemve235706	s23Contig31798_3	s23Contig627_5
s23Contig31818_31	Nemve84228	s23Contig36223_8	s23Contig843_2
s23Contig31933_16	Nemve123420	s23Contig40428_4	s23Contig54756_3
s23Contig31985_4	Nemve205566	s23Contig35346_18	s23Contig9547_8
s23Contig32054_5	Nemve30434	s23Contig43575_37	s23Contig52412_28
s23Contig32081_10	Nemve1620	s23Contig35333_1	s23Contig39230_20
s23Contig32202_11	Nemve244189	s23Contig40820_14	s23Contig44310_7
s23Contig32203_6	Nemve116420	s23Contig38763_31	s23Contig43212_16
s23Contig32227_43	Nemve10347	s23Contig32442_10	s23Contig53282_3
s23Contig322_6	Nemve174458	s23Contig32550_19	s23Contig37548_14
s23Contig32327_7	Nemve106355	s23Contig39075_4	s23Contig41621_2
s23Contig32370_5	Nemve198364	s23Contig53828_2	s23Contig54870_1
s23Contig32514_17	Nemve133	s23Contig43379_22	s23Contig5503_3
s23Contig32557_2	Nemve236117	s23Contig41165_9	s23Contig53317_1
s23Contig32612_9	Nemve106621	s23Contig35339_10	s23Contig44537_7
s23Contig32760_2	Nemve236650	s23Contig41793_2	s23Contig52701_12
s23Contig32783_9	Nemve214844	s23Contig55801_41	s23Contig8954_10
s23Contig32829_15	Nemve104958	s23Contig33076_18	s23Contig8692_7
s23Contig32880_5	Nemve179381	s23Contig38831_14	s23Contig44979_3
s23Contig32980_8	Nemve212609	s23Contig43275_8	s23Contig49465_4
s23Contig33037_28	Nemve139188	s23Contig41562_32	s23Contig6022_21
s23Contig33107_5	Nemve85723	s23Contig41511_12	s23Contig42789_3
s23Contig33140_3	Nemve209974	s23Contig37434_20	s23Contig7546_1
s23Contig33175_14	Nemve90575	s23Contig57470_16	s23Contig7988_3
s23Contig33191_6	Nemve207162	s23Contig34160_8	s23Contig36951_7
s23Contig3319_5	Nemve59988	s23Contig3319_8	s23Contig5764_3
s23Contig33319_16	Nemve21829	s23Contig39492_1	s23Contig51528_1
s23Contig33443_11	Nemve162932	s23Contig40034_20	s23Contig6668_14
s23Contig33448_1	Nemve232409	s23Contig38401_6	s23Contig45722_6
s23Contig33510_6	Nemve228395	s23Contig36158_17	s23Contig6463_2
s23Contig33525_11	Nemve159544	s23Contig47387_2	s23Contig5829_2
s23Contig33910_30	Nemve221688	s23Contig34558_34	s23Contig3532_1
s23Contig33943_1	Nemve244906	s23Contig40423_10	s23Contig9799_1
s23Contig33984_1	Nemve201999	s23Contig38668_3	s23Contig40094_1
s23Contig34080_2	Nemve237976	s23Contig34204_8	s23Contig46531_8
s23Contig34135_1	Nemve180130	s23Contig5354_3	s23Contig7876_3
s23Contig34338_5	Nemve175585	s23Contig35112_17	s23Contig36008_20
s23Contig34518_9	Nemve168875	s23Contig42518_67	s23Contig8785_4
s23Contig34561_2	Nemve88022	s23Contig36963_2	s23Contig36984_3
s23Contig34749_25	Nemve188407	s23Contig4111_4	s23Contig6843_7
s23Contig34864_4	Nemve170524	s23Contig46389_2	s23Contig9869_12
s23Contig34986_1	Nemve205661	s23Contig38437_6	s23Contig38701_3
s23Contig35126_4	Nemve167250	s23Contig35127_3	s23Contig57418_7
s23Contig3512_9	Nemve172449	s23Contig35832_14	s23Contig42921_4
s23Contig35152_1	Nemve130381	s23Contig35561_14	s23Contig37330_1
s23Contig35194_3	Nemve187791	s23Contig37897_14	s23Contig55713_2
s23Contig35240_13	Nemve177644	s23Contig6980_2	s23Contig9169_3
s23Contig35486_35	Nemve188423	s23Contig44169_6	s23Contig56642_10
s23Contig3570_3	Nemve106835	s23Contig41207_9	s23Contig50772_1
s23Contig35752_7	Nemve101975	s23Contig35753_4	s23Contig48111_5
s23Contig35828_5	Nemve112613	s23Contig53366_31	s23Contig53366_36
s23Contig35883_12	Nemve96025	s23Contig4832_2	s23Contig948_18
s23Contig36011_6	Nemve125664	s23Contig40113_11	s23Contig42633_5
s23Contig36236_8	Nemve79962	s23Contig56186_7	s23Contig9445_5
s23Contig36271_5	Nemve184858	s23Contig38225_10	s23Contig48444_8
s23Contig36337_1	Nemve109800	s23Contig54924_10	s23Contig57220_8
s23Contig36369_18	Nemve246094	s23Contig41369_10	s23Contig5963_12
s23Contig36534_3	Nemve238608	s23Contig43113_8	s23Contig53736_9
s23Contig36536_3	Nemve178517	s23Contig51822_6	s23Contig56356_8
s23Contig36540_1	Nemve245496	s23Contig53515_2	s23Contig55152_2
s23Contig36579_10	Nemve71477	s23Contig39934_15	s23Contig51046_3
s23Contig36676_12	Nemve174406	s23Contig42418_8	s23Contig7536_1
s23Contig36980_1	Nemve170741	s23Contig37484_3	s23Contig55472_4
s23Contig37056_8	Nemve207364	s23Contig47248_8	s23Contig56644_9
s23Contig37134_1	Nemve235575	s23Contig54301_4	s23Contig57883_1
s23Contig37181_10	Nemve171362	s23Contig8940_45	s23Contig9323_5
s23Contig37280_2	Nemve192160	s23Contig54395_5	s23Contig54440_2
s23Contig37367_8	Nemve194889	s23Contig50229_3	s23Contig52852_9
s23Contig3751_3	Nemve228088	s23Contig47455_1	s23Contig52687_11
s23Contig37526_23	Nemve173675	s23Contig37526_25	s23Contig42000_20
s23Contig37624_1	Nemve164553	s23Contig38657_4	s23Contig55766_7
s23Contig37665_2	Nemve235866	s23Contig52014_1	s23Contig54533_2
s23Contig37666_2	Nemve79423	s23Contig47698_1	s23Contig55613_14
s23Contig37807_36	Nemve244062	s23Contig55408_19	s23Contig55996_5
s23Contig37912_1	Nemve236778	s23Contig37913_8	s23Contig40652_9
s23Contig38021_3	Nemve242138	s23Contig38022_8	s23Contig54172_1
s23Contig38215_6	Nemve230222	s23Contig51245_7	s23Contig53922_4
s23Contig38249_1	Nemve170611	s23Contig43400_1	s23Contig55747_1
s23Contig38466_3	Nemve112567	s23Contig39819_10	s23Contig41411_11
s23Contig38496_2	Nemve203633	s23Contig38733_2	s23Contig38734_2
s23Contig38915_4	Nemve243062	s23Contig57226_1	s23Contig6848_4
s23Contig3904_3	Nemve193516	s23Contig42662_1	s23Contig44345_1
s23Contig39143_11	Nemve112545	s23Contig41104_27	s23Contig42395_23
s23Contig3916_12	Nemve174916	s23Contig5131_2	s23Contig8479_5
s23Contig39173_3	Nemve226089	s23Contig54529_1	s23Contig56801_2
s23Contig39186_7	Nemve176721	s23Contig39186_9	s23Contig52372_2
s23Contig39245_15	Nemve220143	s23Contig42265_15	s23Contig9394_3
s23Contig39367_2	Nemve11203	s23Contig55236_2	s23Contig55236_4
s23Contig39880_3	Nemve185753	s23Contig39881_3	s23Contig48298_2
s23Contig40354_7	Nemve172911	s23Contig40354_8	s23Contig43348_16
s23Contig40391_16	Nemve247943	s23Contig43584_3	s23Contig46794_3
s23Contig40703_9	Nemve116629	s23Contig42281_3	s23Contig53458_2
s23Contig40777_5	Nemve1293	s23Contig53011_5	s23Contig55360_16
s23Contig41209_12	Nemve166119	s23Contig50634_10	s23Contig7710_1
s23Contig41220_10	Nemve25535	s23Contig55320_15	s23Contig56433_9
s23Contig41856_16	Nemve210354	s23Contig55020_4	s23Contig8044_3
s23Contig41875_3	Nemve118891	s23Contig45411_1	s23Contig47731_2
s23Contig42181_7	Nemve217023	s23Contig5085_3	s23Contig57910_2
s23Contig42895_1	Nemve238522	s23Contig42895_3	s23Contig8999_2
s23Contig43080_18	Nemve237308	s23Contig51595_6	s23Contig56708_15
s23Contig43146_2	Nemve247890	s23Contig43146_4	s23Contig614_16
s23Contig43389_7	Nemve112198	s23Contig45821_2	s23Contig7550_6
s23Contig43459_3	Nemve171688	s23Contig48412_3	s23Contig50153_3
s23Contig45222_16	Nemve234225	s23Contig5204_2	s23Contig54348_1
s23Contig4625_33	Nemve30268	s23Contig54001_1	s23Contig8552_4
s23Contig47518_7	Nemve30104	s23Contig49697_2	s23Contig5584_6
s23Contig47684_6	Nemve199227	s23Contig57292_3	s23Contig9649_11
s23Contig48706_2	Nemve144377	s23Contig55013_5	s23Contig57052_2
s23Contig4927_5	Nemve126386	s23Contig50305_2	s23Contig8827_26
s23Contig49643_4	Nemve245679	s23Contig53441_8	s23Contig8882_1
s23Contig49891_2	Nemve30364	s23Contig54162_1	s23Contig55340_3
s23Contig51538_2	Nemve84489	s23Contig5200_1	s23Contig9768_9
s23Contig51855_5	Nemve21616	s23Contig51855_6	s23Contig9398_4
s23Contig5611_2	Nemve88215	s23Contig57027_14	s23Contig57028_4
s23Contig57591_9	Nemve107058	s23Contig6157_20	s23Contig840_4
s23Contig6209_5	Nemve248422	s23Contig8443_3	s23Contig8456_1
s23Contig10022_4	Nemve129257	s23Contig40309_1
s23Contig10035_21	Nemve238062	s23Contig26085_5
s23Contig10041_10	Nemve40552	s23Contig42006_3
s23Contig1008_39	Nemve235331	s23Contig47391_4
s23Contig10084_2	Nemve237334	s23Contig12523_7
s23Contig10088_3	Nemve47573	s23Contig30272_8
s23Contig10119_1	Nemve175257	s23Contig18557_3
s23Contig10122_3	Nemve105041	s23Contig1389_11
s23Contig10123_3	Nemve163860	s23Contig56095_14
s23Contig10136_1	Nemve206574	s23Contig12093_7
s23Contig10154_16	Nemve161329	s23Contig41288_16
s23Contig10163_14	Nemve239716	s23Contig40495_13
s23Contig10171_2	Nemve82312	s23Contig41408_13
s23Contig10179_8	Nemve235651	s23Contig44735_1
s23Contig10191_5	Nemve221185	s23Contig15771_3
s23Contig10194_2	Nemve100491	s23Contig17755_1
s23Contig10197_17	Nemve228574	s23Contig8090_13
s23Contig10214_3	Nemve86213	s23Contig34052_20
s23Contig10223_4	Nemve10117	s23Contig40976_30
s23Contig10224_4	Nemve162399	s23Contig4501_2
s23Contig10233_7	Nemve142809	s23Contig17386_23
s23Contig10236_17	Nemve120142	s23Contig56561_13
s23Contig10255_6	Nemve184544	s23Contig12985_6
s23Contig10258_2	Nemve105520	s23Contig42072_20
s23Contig10261_5	Nemve134675	s23Contig40823_8
s23Contig10264_5	Nemve244049	s23Contig11719_13
s23Contig10265_1	Nemve194445	s23Contig7104_4
s23Contig10275_2	Nemve245712	s23Contig9601_6
s23Contig10276_2	Nemve165372	s23Contig19164_10
s23Contig1028_1	Nemve102940	s23Contig53187_24
s23Contig10298_9	Nemve120225	s23Contig19422_2
s23Contig1031_5	Nemve167381	s23Contig53077_3
s23Contig10331_8	Nemve197267	s23Contig52165_14
s23Contig10348_9	Nemve10843	s23Contig52589_5
s23Contig10350_11	Nemve229706	s23Contig8741_2
s23Contig10361_10	Nemve242817	s23Contig45754_4
s23Contig10366_3	Nemve200763	s23Contig15056_5
s23Contig10368_4	Nemve191580	s23Contig35279_14
s23Contig10378_3	Nemve240728	s23Contig16972_15
s23Contig10400_4	Nemve240826	s23Contig53656_17
s23Contig10401_1	Nemve228581	s23Contig7962_5
s23Contig10402_30	Nemve190699	s23Contig43352_28
s23Contig10432_2	Nemve195342	s23Contig22980_6
s23Contig10434_3	Nemve100691	s23Contig13866_6
s23Contig10450_3	Nemve180887	s23Contig31485_5
s23Contig10456_15	Nemve198805	s23Contig19022_17
s23Contig10463_8	Nemve239377	s23Contig37734_1
s23Contig10486_10	Nemve174876	s23Contig7096_1
s23Contig10492_3	Nemve108798	s23Contig28327_4
s23Contig10522_6	Nemve89916	s23Contig10794_15
s23Contig10592_39	Nemve243519	s23Contig10592_43
s23Contig10594_2	Nemve80717	s23Contig12799_2
s23Contig10597_14	Nemve192352	s23Contig17010_4
s23Contig10631_3	Nemve180953	s23Contig34746_3
s23Contig10674_3	Nemve195059	s23Contig27501_5
s23Contig10682_2	Nemve164893	s23Contig12292_8
s23Contig10694_27	Nemve239171	s23Contig30125_45
s23Contig10733_6	Nemve87636	s23Contig14524_1
s23Contig10768_1	Nemve178546	s23Contig56304_7
s23Contig10770_1	Nemve166826	s23Contig7655_5
s23Contig1078_2	Nemve242166	s23Contig33079_6
s23Contig10786_7	Nemve170765	s23Contig2384_2
s23Contig10793_31	Nemve88040	s23Contig16321_7
s23Contig10796_7	Nemve93666	s23Contig22960_1
s23Contig10799_5	Nemve105857	s23Contig22438_23
s23Contig10805_9	Nemve64028	s23Contig38224_11
s23Contig108_1	Nemve239390	s23Contig36694_7
s23Contig10821_19	Nemve239528	s23Contig35682_9
s23Contig10852_2	Nemve84777	s23Contig45778_3
s23Contig10857_6	Nemve168765	s23Contig56519_6
s23Contig10861_1	Nemve178088	s23Contig4232_2
s23Contig10873_9	Nemve187756	s23Contig10995_16
s23Contig10874_2	Nemve161101	s23Contig54332_9
s23Contig10886_4	Nemve216254	s23Contig5225_5
s23Contig10901_11	Nemve116849	s23Contig43605_2
s23Contig10938_1	Nemve236106	s23Contig38228_4
s23Contig10941_5	Nemve175823	s23Contig16942_1
s23Contig10947_9	Nemve114665	s23Contig30674_8
s23Contig10984_2	Nemve22904	s23Contig10984_3
s23Contig11051_5	Nemve92596	s23Contig5165_1
s23Contig11063_4	Nemve213489	s23Contig42795_6
s23Contig11089_3	Nemve247546	s23Contig21911_3
s23Contig11094_4	Nemve238059	s23Contig56074_2
s23Contig11102_14	Nemve199909	s23Contig29968_2
s23Contig11120_5	Nemve80887	s23Contig27934_2
s23Contig11125_12	Nemve112267	s23Contig21865_4
s23Contig11142_5	Nemve20002	s23Contig50819_8
s23Contig11143_2	Nemve83648	s23Contig11143_4
s23Contig11162_19	Nemve207642	s23Contig38462_3
s23Contig11173_2	Nemve244977	s23Contig55068_8
s23Contig11174_18	Nemve206838	s23Contig31682_19
s23Contig11174_3	Nemve206837	s23Contig31682_3
s23Contig11198_2	Nemve80075	s23Contig19767_7
s23Contig11219_5	Nemve116184	s23Contig31503_11
s23Contig11224_1	Nemve245850	s23Contig52155_6
s23Contig11240_3	Nemve140805	s23Contig19827_4
s23Contig11252_8	Nemve240569	s23Contig43493_17
s23Contig11310_3	Nemve172254	s23Contig56234_10
s23Contig11314_26	Nemve20140	s23Contig5153_14
s23Contig11370_1	Nemve171694	s23Contig38428_30
s23Contig11396_6	Nemve84607	s23Contig13820_19
s23Contig11435_3	Nemve216597	s23Contig55843_15
s23Contig11439_2	Nemve248100	s23Contig26960_1
s23Contig11447_16	Nemve79732	s23Contig14292_9
s23Contig11460_18	Nemve110962	s23Contig6895_1
s23Contig11478_4	Nemve104199	s23Contig53404_4
s23Contig11502_15	Nemve120584	s23Contig20367_2
s23Contig11507_1	Nemve229061	s23Contig8341_2
s23Contig11528_11	Nemve181975	s23Contig15869_2
s23Contig11550_7	Nemve95252	s23Contig9510_4
s23Contig11567_20	Nemve242774	s23Contig38139_10
s23Contig11579_21	Nemve83918	s23Contig15698_3
s23Contig11580_9	Nemve238900	s23Contig48110_4
s23Contig11611_2	Nemve84126	s23Contig34615_2
s23Contig11619_4	Nemve232516	s23Contig55234_2
s23Contig11645_2	Nemve163878	s23Contig668_5
s23Contig11651_11	Nemve248427	s23Contig46335_7
s23Contig11661_2	Nemve158213	s23Contig7261_4
s23Contig11699_2	Nemve154671	s23Contig19391_2
s23Contig11706_1	Nemve164373	s23Contig36092_1
s23Contig11725_7	Nemve244565	s23Contig14959_9
s23Contig11737_3	Nemve161775	s23Contig50569_1
s23Contig11742_3	Nemve101079	s23Contig11742_5
s23Contig11744_2	Nemve173499	s23Contig19945_4
s23Contig11782_22	Nemve114254	s23Contig39060_23
s23Contig1178_2	Nemve89183	s23Contig14595_15
s23Contig11786_18	Nemve168783	s23Contig13160_5
s23Contig11787_3	Nemve193385	s23Contig12774_2
s23Contig11790_30	Nemve241256	s23Contig6872_3
s23Contig11792_11	Nemve172662	s23Contig12862_3
s23Contig11807_8	Nemve181421	s23Contig39078_10
s23Contig11808_3	Nemve94692	s23Contig3813_2
s23Contig11827_2	Nemve184757	s23Contig11827_4
s23Contig11838_3	Nemve240691	s23Contig34848_18
s23Contig11840_2	Nemve247365	s23Contig30939_13
s23Contig11873_13	Nemve184029	s23Contig42499_1
s23Contig11879_5	Nemve2729	s23Contig49135_5
s23Contig11905_16	Nemve117848	s23Contig34711_6
s23Contig11933_1	Nemve124761	s23Contig36058_8
s23Contig11954_10	Nemve86158	s23Contig36272_1
s23Contig11966_7	Nemve200530	s23Contig19049_5
s23Contig11969_1	Nemve83635	s23Contig32930_10
s23Contig11994_6	Nemve100526	s23Contig58051_9
s23Contig12030_6	Nemve166872	s23Contig53477_2
s23Contig12036_2	Nemve245160	s23Contig49860_9
s23Contig12046_17	Nemve10544	s23Contig40445_16
s23Contig12047_7	Nemve192951	s23Contig8149_1
s23Contig12048_8	Nemve209130	s23Contig12501_5
s23Contig12096_3	Nemve198360	s23Contig52782_2
s23Contig12126_3	Nemve207993	s23Contig18231_3
s23Contig12127_4	Nemve247576	s23Contig41926_37
s23Contig12129_11	Nemve216057	s23Contig6855_2
s23Contig12132_4	Nemve141730	s23Contig39884_4
s23Contig12146_16	Nemve228040	s23Contig53137_12
s23Contig1215_26	Nemve164461	s23Contig31218_13
s23Contig12160_4	Nemve108233	s23Contig5365_2
s23Contig12164_11	Nemve137751	s23Contig32117_6
s23Contig12174_3	Nemve188332	s23Contig27421_9
s23Contig12180_13	Nemve83566	s23Contig49764_3
s23Contig12190_4	Nemve125073	s23Contig43592_1
s23Contig12235_26	Nemve208016	s23Contig12529_16
s23Contig12236_3	Nemve231906	s23Contig47206_6
s23Contig12291_2	Nemve194255	s23Contig52125_5
s23Contig12319_4	Nemve160457	s23Contig42363_4
s23Contig12348_8	Nemve179119	s23Contig38990_1
s23Contig12374_2	Nemve170558	s23Contig28832_1
s23Contig12415_14	Nemve237292	s23Contig7956_1
s23Contig12420_22	Nemve210344	s23Contig18483_17
s23Contig12427_1	Nemve10501	s23Contig12427_3
s23Contig12430_19	Nemve91794	s23Contig47629_25
s23Contig12460_2	Nemve228964	s23Contig6036_19
s23Contig12473_19	Nemve247614	s23Contig8488_2
s23Contig12487_3	Nemve241141	s23Contig45700_3
s23Contig12517_20	Nemve221254	s23Contig49128_2
s23Contig12522_11	Nemve107990	s23Contig8749_2
s23Contig12531_13	Nemve246930	s23Contig9665_6
s23Contig12557_11	Nemve87399	s23Contig40762_8
s23Contig1257_3	Nemve176107	s23Contig49730_2
s23Contig12574_14	Nemve115237	s23Contig37481_28
s23Contig12602_5	Nemve228294	s23Contig34097_3
s23Contig12613_2	Nemve242616	s23Contig12613_8
s23Contig1263_3	Nemve130067	s23Contig19101_7
s23Contig12690_11	Nemve121841	s23Contig12690_12
s23Contig12697_1	Nemve168144	s23Contig40295_11
s23Contig12705_1	Nemve191864	s23Contig57472_2
s23Contig12710_10	Nemve239799	s23Contig18650_7
s23Contig12714_4	Nemve32224	s23Contig40422_19
s23Contig12727_4	Nemve164013	s23Contig23866_39
s23Contig12730_3	Nemve246637	s23Contig13675_3
s23Contig12749_2	Nemve241446	s23Contig22650_5
s23Contig12807_4	Nemve88546	s23Contig20496_5
s23Contig12810_15	Nemve72008	s23Contig39851_17
s23Contig12819_4	Nemve130157	s23Contig25783_3
s23Contig12823_6	Nemve237567	s23Contig52574_2
s23Contig12847_5	Nemve246436	s23Contig21060_21
s23Contig12851_10	Nemve229337	s23Contig38413_6
s23Contig12872_1	Nemve233970	s23Contig52664_39
s23Contig12872_7	Nemve105578	s23Contig39178_8
s23Contig12878_4	Nemve240891	s23Contig12879_4
s23Contig12893_1	Nemve238606	s23Contig20573_2
s23Contig12919_3	Nemve166745	s23Contig38777_20
s23Contig12920_6	Nemve241119	s23Contig43103_8
s23Contig12950_9	Nemve191325	s23Contig27413_13
s23Contig12981_3	Nemve206870	s23Contig42497_2
s23Contig1299_15	Nemve248535	s23Contig42279_48
s23Contig12992_3	Nemve163533	s23Contig47282_12
s23Contig13006_11	Nemve132896	s23Contig5596_2
s23Contig13008_10	Nemve96536	s23Contig31598_35
s23Contig13050_16	Nemve188080	s23Contig9818_28
s23Contig13090_9	Nemve247341	s23Contig7057_4
s23Contig13091_15	Nemve170952	s23Contig47063_4
s23Contig13094_10	Nemve198272	s23Contig13094_8
s23Contig13112_2	Nemve191954	s23Contig55594_7
s23Contig1311_3	Nemve170702	s23Contig41853_2
s23Contig13125_2	Nemve11167	s23Contig40190_6
s23Contig13130_6	Nemve79785	s23Contig15553_8
s23Contig13136_3	Nemve186036	s23Contig4125_3
s23Contig13145_15	Nemve179224	s23Contig8523_4
s23Contig13199_6	Nemve129031	s23Contig3999_1
s23Contig13245_2	Nemve165401	s23Contig46847_2
s23Contig13272_2	Nemve240929	s23Contig2076_12
s23Contig1327_4	Nemve116745	s23Contig28730_8
s23Contig133_1	Nemve83462	s23Contig31474_24
s23Contig13327_11	Nemve195668	s23Contig15503_5
s23Contig13329_4	Nemve168335	s23Contig16483_4
s23Contig13337_7	Nemve239368	s23Contig55693_2
s23Contig13340_7	Nemve209425	s23Contig56400_2
s23Contig13341_7	Nemve132153	s23Contig24986_5
s23Contig13352_7	Nemve232723	s23Contig20793_1
s23Contig13376_2	Nemve200333	s23Contig14815_6
s23Contig13397_9	Nemve31928	s23Contig14633_5
s23Contig13406_18	Nemve161851	s23Contig8656_1
s23Contig13411_3	Nemve88487	s23Contig13412_7
s23Contig13416_3	Nemve235042	s23Contig26924_2
s23Contig13431_3	Nemve221452	s23Contig24396_4
s23Contig13438_16	Nemve176602	s23Contig15392_2
s23Contig13455_3	Nemve202412	s23Contig37250_2
s23Contig13459_36	Nemve122088	s23Contig1648_9
s23Contig13465_5	Nemve31622	s23Contig18295_4
s23Contig13483_1	Nemve53664	s23Contig30784_3
s23Contig13516_18	Nemve158506	s23Contig48050_17
s23Contig13523_2	Nemve93827	s23Contig24855_2
s23Contig13526_43	Nemve84350	s23Contig29483_3
s23Contig13527_2	Nemve79458	s23Contig30173_10
s23Contig13534_8	Nemve108438	s23Contig54045_7
s23Contig13542_3	Nemve125319	s23Contig13542_7
s23Contig13549_15	Nemve116118	s23Contig13549_17
s23Contig13561_2	Nemve92892	s23Contig28387_3
s23Contig13587_10	Nemve99227	s23Contig36232_5
s23Contig13589_2	Nemve126362	s23Contig15926_3
s23Contig13614_12	Nemve161317	s23Contig31952_9
s23Contig13620_19	Nemve172190	s23Contig53273_4
s23Contig13690_5	Nemve205412	s23Contig40332_5
s23Contig13693_4	Nemve239974	s23Contig52570_1
s23Contig13699_26	Nemve191111	s23Contig36802_31
s23Contig1374_2	Nemve243494	s23Contig42344_12
s23Contig13746_12	Nemve117911	s23Contig28745_1
s23Contig13763_7	Nemve231702	s23Contig19340_2
s23Contig13777_4	Nemve230546	s23Contig50409_1
s23Contig13787_48	Nemve233285	s23Contig15039_7
s23Contig13789_3	Nemve86616	s23Contig49324_2
s23Contig13795_5	Nemve181456	s23Contig7287_3
s23Contig13867_3	Nemve141683	s23Contig42143_8
s23Contig13869_15	Nemve232979	s23Contig55542_4
s23Contig13880_4	Nemve221128	s23Contig34793_10
s23Contig13900_45	Nemve241814	s23Contig40246_2
s23Contig13916_9	Nemve239052	s23Contig33482_2
s23Contig13922_3	Nemve194278	s23Contig8059_2
s23Contig13943_4	Nemve182962	s23Contig29940_10
s23Contig13952_2	Nemve171129	s23Contig51485_6
s23Contig13992_14	Nemve129196	s23Contig53138_1
s23Contig13997_15	Nemve196763	s23Contig34695_18
s23Contig14021_5	Nemve229428	s23Contig52329_3
s23Contig14046_22	Nemve208820	s23Contig414_8
s23Contig14104_3	Nemve217964	s23Contig36034_1
s23Contig14120_16	Nemve197545	s23Contig31574_2
s23Contig14135_15	Nemve120931	s23Contig18009_5
s23Contig14156_2	Nemve240340	s23Contig14157_8
s23Contig14192_2	Nemve135318	s23Contig7999_1
s23Contig1420_7	Nemve80370	s23Contig1775_4
s23Contig14221_3	Nemve238247	s23Contig43017_3
s23Contig14227_13	Nemve233903	s23Contig33418_11
s23Contig14247_8	Nemve60019	s23Contig46937_6
s23Contig14261_6	Nemve106290	s23Contig29239_2
s23Contig14265_4	Nemve242253	s23Contig42978_11
s23Contig14284_2	Nemve182326	s23Contig49193_4
s23Contig14290_5	Nemve175455	s23Contig17292_5
s23Contig14320_3	Nemve192015	s23Contig42992_3
s23Contig14331_14	Nemve240013	s23Contig31179_22
s23Contig14351_6	Nemve20165	s23Contig45384_28
s23Contig1442_2	Nemve169110	s23Contig29071_8
s23Contig14439_6	Nemve234844	s23Contig54298_1
s23Contig14440_7	Nemve247211	s23Contig32198_8
s23Contig14465_8	Nemve229208	s23Contig41934_3
s23Contig14469_45	Nemve243312	s23Contig33887_15
s23Contig14480_4	Nemve166469	s23Contig33216_9
s23Contig14492_23	Nemve50175	s23Contig42487_10
s23Contig14493_22	Nemve168315	s23Contig58168_18
s23Contig14495_2	Nemve218392	s23Contig14495_5
s23Contig14500_3	Nemve203127	s23Contig43111_10
s23Contig1450_10	Nemve170367	s23Contig53276_20
s23Contig14528_23	Nemve161287	s23Contig42945_9
s23Contig14529_11	Nemve218753	s23Contig14530_11
s23Contig14545_6	Nemve243959	s23Contig49839_4
s23Contig14546_8	Nemve88486	s23Contig14547_8
s23Contig14571_16	Nemve241826	s23Contig540_17
s23Contig14577_3	Nemve219102	s23Contig57853_40
s23Contig14591_3	Nemve246089	s23Contig17132_9
s23Contig14612_5	Nemve206043	s23Contig37638_30
s23Contig14643_7	Nemve108165	s23Contig54410_2
s23Contig14649_10	Nemve92887	s23Contig39857_6
s23Contig14653_2	Nemve240720	s23Contig35027_2
s23Contig14660_12	Nemve98072	s23Contig31804_5
s23Contig14684_4	Nemve133695	s23Contig54485_4
s23Contig1469_7	Nemve100694	s23Contig4452_3
s23Contig1473_4	Nemve100515	s23Contig46538_2
s23Contig14741_1	Nemve239136	s23Contig6954_11
s23Contig14797_3	Nemve90373	s23Contig17663_8
s23Contig14805_12	Nemve88772	s23Contig5072_3
s23Contig1483_4	Nemve181047	s23Contig25811_8
s23Contig14860_3	Nemve242282	s23Contig36128_7
s23Contig14866_5	Nemve176183	s23Contig44194_17
s23Contig14904_6	Nemve242923	s23Contig20449_8
s23Contig14916_7	Nemve237481	s23Contig54287_9
s23Contig14944_10	Nemve183903	s23Contig33671_1
s23Contig14969_1	Nemve212137	s23Contig42254_13
s23Contig15005_4	Nemve199157	s23Contig39601_3
s23Contig15041_7	Nemve242539	s23Contig15538_8
s23Contig15088_1	Nemve229200	s23Contig28391_2
s23Contig1509_4	Nemve178046	s23Contig19334_21
s23Contig15103_9	Nemve196829	s23Contig27220_9
s23Contig15115_5	Nemve245241	s23Contig42353_5
s23Contig15139_15	Nemve92827	s23Contig40911_11
s23Contig1514_2	Nemve167638	s23Contig29170_1
s23Contig15206_5	Nemve101739	s23Contig48476_2
s23Contig15229_6	Nemve211829	s23Contig31596_1
s23Contig15231_7	Nemve114223	s23Contig38507_11
s23Contig15257_1	Nemve165768	s23Contig4317_1
s23Contig15260_11	Nemve232929	s23Contig16789_4
s23Contig15267_9	Nemve164599	s23Contig56227_16
s23Contig15321_10	Nemve84167	s23Contig29210_4
s23Contig15322_3	Nemve53401	s23Contig40922_2
s23Contig15348_6	Nemve194562	s23Contig53271_7
s23Contig15364_10	Nemve80818	s23Contig19085_2
s23Contig15407_9	Nemve240614	s23Contig30527_6
s23Contig15423_2	Nemve80438	s23Contig30366_2
s23Contig1544_1	Nemve162204	s23Contig39724_3
s23Contig15454_2	Nemve35350	s23Contig53457_7
s23Contig15468_7	Nemve230001	s23Contig18213_14
s23Contig15493_12	Nemve234715	s23Contig49092_6
s23Contig15499_7	Nemve20990	s23Contig40171_12
s23Contig15519_1	Nemve242264	s23Contig56846_39
s23Contig1552_4	Nemve13474	s23Contig48031_3
s23Contig15560_5	Nemve144095	s23Contig6499_1
s23Contig15584_15	Nemve246312	s23Contig50872_12
s23Contig15598_13	Nemve243788	s23Contig32759_19
s23Contig15603_22	Nemve240506	s23Contig15603_27
s23Contig15611_4	Nemve108724	s23Contig33189_9
s23Contig15614_8	Nemve214798	s23Contig23338_11
s23Contig15616_9	Nemve161077	s23Contig8944_17
s23Contig15653_21	Nemve98367	s23Contig33227_8
s23Contig1568_2	Nemve102562	s23Contig40676_17
s23Contig15720_2	Nemve246739	s23Contig43518_12
s23Contig15744_7	Nemve97888	s23Contig37473_2
s23Contig15750_6	Nemve189692	s23Contig45509_3
s23Contig15765_10	Nemve162238	s23Contig54093_2
s23Contig15774_4	Nemve239962	s23Contig3597_2
s23Contig15793_13	Nemve244961	s23Contig4094_14
s23Contig15794_16	Nemve782	s23Contig33703_26
s23Contig15820_4	Nemve185054	s23Contig7770_5
s23Contig1583_10	Nemve173580	s23Contig253_1
s23Contig15841_5	Nemve220599	s23Contig15841_7
s23Contig15844_3	Nemve160743	s23Contig8622_4
s23Contig15862_1	Nemve200840	s23Contig39560_5
s23Contig15890_6	Nemve86396	s23Contig9624_8
s23Contig15893_3	Nemve231988	s23Contig17894_2
s23Contig15918_4	Nemve164768	s23Contig3876_3
s23Contig15932_4	Nemve238856	s23Contig52581_3
s23Contig15961_6	Nemve244876	s23Contig7735_4
s23Contig15969_21	Nemve192346	s23Contig20730_12
s23Contig16024_4	Nemve216666	s23Contig55252_9
s23Contig16054_4	Nemve177328	s23Contig30831_7
s23Contig16061_9	Nemve196785	s23Contig26773_10
s23Contig16137_30	Nemve94108	s23Contig33356_6
s23Contig16148_8	Nemve172695	s23Contig51938_2
s23Contig16160_8	Nemve130991	s23Contig36771_9
s23Contig16178_44	Nemve88035	s23Contig483_7
s23Contig16189_7	Nemve212027	s23Contig3513_5
s23Contig16214_1	Nemve138752	s23Contig43337_1
s23Contig16224_4	Nemve2806	s23Contig36404_18
s23Contig16301_4	Nemve168568	s23Contig20307_14
s23Contig16304_6	Nemve24362	s23Contig44376_12
s23Contig16336_14	Nemve235730	s23Contig5849_1
s23Contig16339_2	Nemve241193	s23Contig56378_10
s23Contig16342_3	Nemve243970	s23Contig35472_9
s23Contig16343_3	Nemve243391	s23Contig32587_4
s23Contig16344_6	Nemve232469	s23Contig16345_5
s23Contig16357_6	Nemve217783	s23Contig23339_2
s23Contig16419_8	Nemve188665	s23Contig26770_5
s23Contig16428_1	Nemve193135	s23Contig21918_17
s23Contig16444_3	Nemve30983	s23Contig38379_14
s23Contig16481_5	Nemve13429	s23Contig55294_14
s23Contig16518_2	Nemve104066	s23Contig30003_4
s23Contig16522_1	Nemve104011	s23Contig32603_6
s23Contig16524_3	Nemve128899	s23Contig38208_6
s23Contig16526_3	Nemve192317	s23Contig26465_2
s23Contig16543_15	Nemve179130	s23Contig26053_9
s23Contig16552_13	Nemve98098	s23Contig9441_7
s23Contig16561_10	Nemve30195	s23Contig38158_84
s23Contig16563_2	Nemve198844	s23Contig35248_8
s23Contig16567_5	Nemve208073	s23Contig52526_15
s23Contig16570_2	Nemve135617	s23Contig3055_2
s23Contig16572_1	Nemve233669	s23Contig39986_1
s23Contig16597_25	Nemve200257	s23Contig29970_13
s23Contig16610_3	Nemve40529	s23Contig42730_2
s23Contig16613_3	Nemve183779	s23Contig37026_11
s23Contig16630_40	Nemve211503	s23Contig29987_24
s23Contig16653_5	Nemve165005	s23Contig34324_9
s23Contig16664_3	Nemve178004	s23Contig39118_18
s23Contig16667_9	Nemve192992	s23Contig19649_2
s23Contig16679_6	Nemve89805	s23Contig19726_19
s23Contig16737_9	Nemve118107	s23Contig37802_15
s23Contig16741_3	Nemve50066	s23Contig55217_64
s23Contig1676_21	Nemve136552	s23Contig42539_16
s23Contig167_7	Nemve227963	s23Contig6013_6
s23Contig16797_4	Nemve193946	s23Contig22326_16
s23Contig16798_1	Nemve107937	s23Contig31762_3
s23Contig16812_1	Nemve207102	s23Contig39028_7
s23Contig16838_33	Nemve10373	s23Contig51235_4
s23Contig16902_3	Nemve227384	s23Contig53026_7
s23Contig16909_5	Nemve159302	s23Contig29277_6
s23Contig16931_3	Nemve96024	s23Contig31453_4
s23Contig16958_19	Nemve173572	s23Contig16958_21
s23Contig16988_1	Nemve236308	s23Contig16988_3
s23Contig17002_11	Nemve198391	s23Contig17003_10
s23Contig17024_3	Nemve182128	s23Contig38861_10
s23Contig17026_19	Nemve191358	s23Contig54203_35
s23Contig17046_4	Nemve182709	s23Contig31527_6
s23Contig17117_9	Nemve171453	s23Contig36569_2
s23Contig17131_3	Nemve243874	s23Contig34939_11
s23Contig17138_10	Nemve83866	s23Contig37769_12
s23Contig17170_3	Nemve212177	s23Contig56898_5
s23Contig17200_8	Nemve127539	s23Contig21249_13
s23Contig17206_5	Nemve240263	s23Contig39841_28
s23Contig17251_6	Nemve238149	s23Contig1836_14
s23Contig17268_4	Nemve32495	s23Contig54664_2
s23Contig17291_1	Nemve240750	s23Contig17291_12
s23Contig17326_4	Nemve162041	s23Contig21773_15
s23Contig17337_15	Nemve197614	s23Contig39935_8
s23Contig17343_2	Nemve12130	s23Contig20374_11
s23Contig17353_3	Nemve183697	s23Contig19646_15
s23Contig17354_12	Nemve242628	s23Contig26510_3
s23Contig17388_6	Nemve225433	s23Contig33376_5
s23Contig17394_11	Nemve126214	s23Contig35119_4
s23Contig17405_2	Nemve245497	s23Contig25187_11
s23Contig17439_2	Nemve238959	s23Contig4798_4
s23Contig17440_13	Nemve233134	s23Contig41999_21
s23Contig17474_1	Nemve209082	s23Contig27596_9
s23Contig17492_7	Nemve125727	s23Contig37528_2
s23Contig17500_3	Nemve157669	s23Contig33628_1
s23Contig17513_18	Nemve114504	s23Contig37379_12
s23Contig17560_2	Nemve182641	s23Contig52279_2
s23Contig17566_5	Nemve40134	s23Contig41661_18
s23Contig17576_5	Nemve50131	s23Contig18_14
s23Contig1758_14	Nemve84810	s23Contig27665_23
s23Contig17614_5	Nemve165338	s23Contig6759_4
s23Contig17616_5	Nemve201833	s23Contig52970_4
s23Contig17623_3	Nemve51308	s23Contig19048_12
s23Contig17668_3	Nemve11161	s23Contig34791_5
s23Contig17685_18	Nemve96973	s23Contig48461_5
s23Contig17694_31	Nemve172038	s23Contig431_5
s23Contig17696_2	Nemve111502	s23Contig56739_2
s23Contig17728_12	Nemve220670	s23Contig31099_6
s23Contig17744_11	Nemve240424	s23Contig57157_6
s23Contig17748_2	Nemve158453	s23Contig58128_3
s23Contig17760_9	Nemve159852	s23Contig41279_22
s23Contig1776_2	Nemve174337	s23Contig52531_4
s23Contig17771_2	Nemve241701	s23Contig5172_6
s23Contig17837_4	Nemve131967	s23Contig33694_14
s23Contig17875_5	Nemve227259	s23Contig43015_16
s23Contig17886_2	Nemve235881	s23Contig19553_1
s23Contig17917_8	Nemve228435	s23Contig25540_2
s23Contig17920_12	Nemve88115	s23Contig21168_3
s23Contig17928_3	Nemve192745	s23Contig56832_13
s23Contig17944_18	Nemve96339	s23Contig40057_3
s23Contig1797_4	Nemve167764	s23Contig45957_3
s23Contig17975_2	Nemve242783	s23Contig33283_2
s23Contig17979_3	Nemve128552	s23Contig40145_11
s23Contig18013_10	Nemve10892	s23Contig36658_20
s23Contig18018_7	Nemve236715	s23Contig36169_3
s23Contig18024_4	Nemve237955	s23Contig34046_7
s23Contig18029_6	Nemve163628	s23Contig52955_7
s23Contig18037_3	Nemve194342	s23Contig54400_4
s23Contig1804_4	Nemve10278	s23Contig24135_3
s23Contig18079_2	Nemve92405	s23Contig57306_8
s23Contig18113_8	Nemve188980	s23Contig42492_7
s23Contig18115_4	Nemve1363	s23Contig32521_13
s23Contig18123_3	Nemve184658	s23Contig55414_2
s23Contig18127_16	Nemve99374	s23Contig8145_6
s23Contig18150_5	Nemve115981	s23Contig38343_9
s23Contig18177_9	Nemve212397	s23Contig9945_2
s23Contig18188_5	Nemve214730	s23Contig32264_5
s23Contig18207_2	Nemve168076	s23Contig54285_12
s23Contig18208_9	Nemve171629	s23Contig56961_4
s23Contig18220_3	Nemve245085	s23Contig18220_8
s23Contig18250_5	Nemve164776	s23Contig5277_11
s23Contig18255_1	Nemve124563	s23Contig3568_7
s23Contig18288_1	Nemve206833	s23Contig38385_4
s23Contig183_3	Nemve90458	s23Contig26179_10
s23Contig1834_7	Nemve159364	s23Contig56051_2
s23Contig18395_2	Nemve183725	s23Contig57480_1
s23Contig18413_9	Nemve238203	s23Contig35975_24
s23Contig18414_5	Nemve168652	s23Contig18414_7
s23Contig18419_15	Nemve194611	s23Contig55829_3
s23Contig18428_19	Nemve242587	s23Contig37930_8
s23Contig18439_14	Nemve238136	s23Contig22149_7
s23Contig18441_23	Nemve123777	s23Contig50007_5
s23Contig18452_11	Nemve59993	s23Contig43202_31
s23Contig18477_5	Nemve93721	s23Contig50677_2
s23Contig18490_7	Nemve229643	s23Contig8925_1
s23Contig18497_35	Nemve40000	s23Contig35114_11
s23Contig18507_4	Nemve215376	s23Contig43872_2
s23Contig1852_1	Nemve119484	s23Contig35931_9
s23Contig18527_1	Nemve239675	s23Contig35315_1
s23Contig18527_17	Nemve99040	s23Contig35315_16
s23Contig18540_30	Nemve30007	s23Contig47542_7
s23Contig18567_13	Nemve128201	s23Contig41644_14
s23Contig18591_3	Nemve184605	s23Contig24595_4
s23Contig18614_30	Nemve129645	s23Contig39385_12
s23Contig18623_14	Nemve245154	s23Contig42814_2
s23Contig18658_3	Nemve158493	s23Contig35585_4
s23Contig18661_23	Nemve21743	s23Contig35406_14
s23Contig18696_14	Nemve31030	s23Contig53945_17
s23Contig18709_1	Nemve227033	s23Contig42222_1
s23Contig187_12	Nemve99932	s23Contig38068_6
s23Contig18726_7	Nemve177584	s23Contig18775_6
s23Contig18742_2	Nemve164107	s23Contig41924_9
s23Contig18762_1	Nemve123088	s23Contig6462_3
s23Contig18783_9	Nemve219307	s23Contig56897_5
s23Contig18798_8	Nemve93121	s23Contig52876_5
s23Contig18804_2	Nemve106239	s23Contig44350_4
s23Contig18851_3	Nemve175828	s23Contig18852_3
s23Contig18906_2	Nemve243395	s23Contig18906_4
s23Contig18931_3	Nemve237867	s23Contig51275_9
s23Contig18938_2	Nemve166681	s23Contig23877_6
s23Contig18951_11	Nemve196099	s23Contig38213_1
s23Contig18959_21	Nemve82385	s23Contig38380_5
s23Contig1896_2	Nemve242207	s23Contig28788_2
s23Contig18963_5	Nemve10533	s23Contig46076_4
s23Contig18964_2	Nemve128647	s23Contig18964_5
s23Contig18966_1	Nemve189188	s23Contig33819_1
s23Contig1899_4	Nemve102563	s23Contig20018_3
s23Contig18997_1	Nemve244731	s23Contig34028_2
s23Contig19072_19	Nemve209174	s23Contig36897_19
s23Contig19093_3	Nemve218262	s23Contig34876_3
s23Contig1912_1	Nemve91495	s23Contig39834_7
s23Contig19145_5	Nemve50157	s23Contig54282_18
s23Contig19146_3	Nemve214829	s23Contig38332_18
s23Contig19156_3	Nemve159517	s23Contig32757_1
s23Contig19173_22	Nemve86142	s23Contig42213_3
s23Contig19192_1	Nemve192492	s23Contig2037_10
s23Contig19193_2	Nemve11272	s23Contig53763_22
s23Contig19206_15	Nemve124861	s23Contig51012_1
s23Contig19223_3	Nemve194920	s23Contig43580_7
s23Contig19230_7	Nemve207805	s23Contig50281_2
s23Contig19258_1	Nemve168119	s23Contig28300_25
s23Contig19316_8	Nemve198745	s23Contig30644_4
s23Contig19348_4	Nemve30158	s23Contig3763_2
s23Contig19368_9	Nemve217427	s23Contig32836_20
s23Contig19407_6	Nemve245210	s23Contig19407_8
s23Contig19421_28	Nemve10011	s23Contig19421_32
s23Contig19459_16	Nemve215911	s23Contig54263_4
s23Contig19468_14	Nemve40263	s23Contig52312_7
s23Contig19482_3	Nemve242426	s23Contig26200_5
s23Contig19508_14	Nemve170078	s23Contig29956_2
s23Contig19512_3	Nemve197301	s23Contig55680_3
s23Contig19523_2	Nemve60182	s23Contig36126_20
s23Contig19525_2	Nemve242858	s23Contig34859_9
s23Contig19532_3	Nemve82127	s23Contig21348_4
s23Contig19592_11	Nemve179731	s23Contig50116_7
s23Contig19601_5	Nemve108675	s23Contig23033_1
s23Contig19619_12	Nemve210666	s23Contig3460_3
s23Contig196_4	Nemve81635	s23Contig57748_1
s23Contig19650_15	Nemve181729	s23Contig40075_3
s23Contig19676_5	Nemve176175	s23Contig28659_15
s23Contig19692_42	Nemve201955	s23Contig36636_3
s23Contig19706_5	Nemve99928	s23Contig2339_3
s23Contig19744_14	Nemve243615	s23Contig46619_4
s23Contig19761_2	Nemve209880	s23Contig47919_1
s23Contig19794_15	Nemve131389	s23Contig33292_9
s23Contig19811_3	Nemve182503	s23Contig58237_8
s23Contig19815_51	Nemve107573	s23Contig38371_36
s23Contig19817_3	Nemve241554	s23Contig38817_6
s23Contig1982_2	Nemve94089	s23Contig26217_15
s23Contig19829_13	Nemve192682	s23Contig33593_36
s23Contig19891_7	Nemve234959	s23Contig57400_4
s23Contig1991_11	Nemve175561	s23Contig57037_5
s23Contig19922_1	Nemve230324	s23Contig31191_2
s23Contig1998_1	Nemve189228	s23Contig29242_11
s23Contig20032_18	Nemve170128	s23Contig50566_2
s23Contig20054_5	Nemve220800	s23Contig34625_27
s23Contig20120_3	Nemve188861	s23Contig37393_3
s23Contig20126_12	Nemve79078	s23Contig54078_1
s23Contig20177_3	Nemve242056	s23Contig57916_3
s23Contig20201_7	Nemve238226	s23Contig9616_2
s23Contig20226_14	Nemve242624	s23Contig20804_16
s23Contig20237_30	Nemve237881	s23Contig42118_4
s23Contig2027_1	Nemve45	s23Contig57553_21
s23Contig20312_5	Nemve11348	s23Contig31934_30
s23Contig20317_5	Nemve62711	s23Contig9354_10
s23Contig20354_3	Nemve51463	s23Contig34452_1
s23Contig20355_2	Nemve243132	s23Contig26571_6
s23Contig20413_1	Nemve231554	s23Contig35064_5
s23Contig20526_4	Nemve10114	s23Contig29577_1
s23Contig20530_2	Nemve237075	s23Contig31512_4
s23Contig20535_23	Nemve171134	s23Contig40949_7
s23Contig20553_2	Nemve218593	s23Contig31209_1
s23Contig20576_10	Nemve234457	s23Contig56823_4
s23Contig20609_5	Nemve233391	s23Contig35844_3
s23Contig20671_9	Nemve178508	s23Contig2158_2
s23Contig20677_2	Nemve237122	s23Contig56390_5
s23Contig20695_5	Nemve191239	s23Contig48375_5
s23Contig20757_6	Nemve192479	s23Contig40623_13
s23Contig20785_3	Nemve102483	s23Contig27055_3
s23Contig20835_6	Nemve30373	s23Contig32874_8
s23Contig208_3	Nemve242473	s23Contig208_7
s23Contig20858_5	Nemve138673	s23Contig22756_2
s23Contig2087_3	Nemve214320	s23Contig57942_1
s23Contig20874_2	Nemve229711	s23Contig30522_3
s23Contig20892_1	Nemve159607	s23Contig21689_6
s23Contig20986_7	Nemve139133	s23Contig5763_3
s23Contig20999_12	Nemve168887	s23Contig23453_4
s23Contig21005_2	Nemve214431	s23Contig37958_2
s23Contig21014_3	Nemve115870	s23Contig44535_5
s23Contig21187_4	Nemve165257	s23Contig50858_9
s23Contig21226_11	Nemve162410	s23Contig41795_2
s23Contig21226_4	Nemve201791	s23Contig46702_3
s23Contig21274_2	Nemve243194	s23Contig8399_3
s23Contig21276_6	Nemve89285	s23Contig39598_4
s23Contig21277_22	Nemve192075	s23Contig30584_7
s23Contig2131_9	Nemve180626	s23Contig33246_8
s23Contig21358_5	Nemve157567	s23Contig5291_13
s23Contig21441_5	Nemve234177	s23Contig32544_22
s23Contig21453_15	Nemve159317	s23Contig23633_6
s23Contig21484_3	Nemve194326	s23Contig33805_1
s23Contig21496_3	Nemve158385	s23Contig57003_19
s23Contig21508_6	Nemve235197	s23Contig57650_14
s23Contig21537_23	Nemve186750	s23Contig46978_27
s23Contig2155_2	Nemve164057	s23Contig54461_5
s23Contig21577_1	Nemve163012	s23Contig9348_3
s23Contig21603_16	Nemve239644	s23Contig56876_3
s23Contig21607_7	Nemve109727	s23Contig4509_1
s23Contig21641_3	Nemve165982	s23Contig33321_21
s23Contig21654_3	Nemve106556	s23Contig55633_2
s23Contig21700_7	Nemve81671	s23Contig3741_1
s23Contig21730_2	Nemve240434	s23Contig40630_2
s23Contig21738_12	Nemve130181	s23Contig42060_3
s23Contig21744_7	Nemve160000	s23Contig24820_4
s23Contig21770_2	Nemve182231	s23Contig40948_12
s23Contig21781_2	Nemve231221	s23Contig25663_9
s23Contig21855_7	Nemve243783	s23Contig50510_5
s23Contig21942_5	Nemve238448	s23Contig56295_5
s23Contig21951_6	Nemve242370	s23Contig41564_4
s23Contig22026_2	Nemve248208	s23Contig46537_7
s23Contig22072_6	Nemve233595	s23Contig40892_3
s23Contig22083_3	Nemve92936	s23Contig22481_3
s23Contig22086_5	Nemve202543	s23Contig26125_3
s23Contig22128_2	Nemve110910	s23Contig54887_10
s23Contig22152_19	Nemve189645	s23Contig7909_6
s23Contig22175_11	Nemve171813	s23Contig31229_2
s23Contig22246_59	Nemve40956	s23Contig5536_37
s23Contig22266_4	Nemve238466	s23Contig291_1
s23Contig22317_3	Nemve114291	s23Contig54546_3
s23Contig22377_19	Nemve174172	s23Contig41635_6
s23Contig22399_1	Nemve89164	s23Contig36579_8
s23Contig22407_5	Nemve192736	s23Contig53040_15
s23Contig22429_3	Nemve240738	s23Contig55709_6
s23Contig22464_5	Nemve248309	s23Contig35632_10
s23Contig225_11	Nemve114271	s23Contig37328_5
s23Contig2253_6	Nemve245263	s23Contig38024_6
s23Contig22563_2	Nemve166542	s23Contig51704_8
s23Contig22593_10	Nemve156868	s23Contig49662_30
s23Contig22598_35	Nemve10433	s23Contig53670_29
s23Contig22628_1	Nemve240746	s23Contig55220_12
s23Contig22635_1	Nemve47437	s23Contig45690_4
s23Contig22651_10	Nemve193535	s23Contig37996_10
s23Contig22662_4	Nemve88668	s23Contig47547_1
s23Contig22672_6	Nemve243437	s23Contig53402_4
s23Contig2271_11	Nemve139755	s23Contig39347_13
s23Contig22793_8	Nemve243769	s23Contig36027_2
s23Contig22846_7	Nemve113472	s23Contig49854_1
s23Contig22884_17	Nemve206949	s23Contig35772_4
s23Contig22904_2	Nemve176351	s23Contig5194_5
s23Contig22913_6	Nemve13490	s23Contig38159_7
s23Contig2299_2	Nemve119462	s23Contig43137_2
s23Contig230_26	Nemve228991	s23Contig38601_5
s23Contig23039_5	Nemve161976	s23Contig38653_11
s23Contig23085_3	Nemve10639	s23Contig35039_3
s23Contig23090_3	Nemve171781	s23Contig30424_12
s23Contig23097_16	Nemve185519	s23Contig37955_12
s23Contig2315_2	Nemve140878	s23Contig33351_10
s23Contig23156_4	Nemve175175	s23Contig34988_2
s23Contig23253_6	Nemve191841	s23Contig41099_2
s23Contig23311_2	Nemve106757	s23Contig35860_19
s23Contig23316_7	Nemve81963	s23Contig38828_11
s23Contig23355_10	Nemve137645	s23Contig2870_4
s23Contig23387_13	Nemve93517	s23Contig57479_13
s23Contig23400_35	Nemve80474	s23Contig24516_2
s23Contig23427_4	Nemve109826	s23Contig48300_4
s23Contig23442_6	Nemve134949	s23Contig29459_2
s23Contig23448_6	Nemve94211	s23Contig52274_6
s23Contig23456_6	Nemve160748	s23Contig24937_20
s23Contig23472_6	Nemve237576	s23Contig34756_2
s23Contig23474_4	Nemve216927	s23Contig33103_16
s23Contig23514_24	Nemve246875	s23Contig51982_4
s23Contig23547_9	Nemve20538	s23Contig48447_3
s23Contig23553_1	Nemve164242	s23Contig34706_7
s23Contig23598_2	Nemve85587	s23Contig51631_3
s23Contig23613_13	Nemve93717	s23Contig54156_12
s23Contig23647_2	Nemve160835	s23Contig53534_3
s23Contig23651_22	Nemve21213	s23Contig36299_10
s23Contig23653_1	Nemve163111	s23Contig23653_9
s23Contig23663_25	Nemve30004	s23Contig57705_22
s23Contig23668_1	Nemve237030	s23Contig27440_1
s23Contig23681_16	Nemve203767	s23Contig37753_26
s23Contig23701_5	Nemve186817	s23Contig52494_12
s23Contig23721_2	Nemve125541	s23Contig4147_6
s23Contig23723_6	Nemve196942	s23Contig49809_1
s23Contig23744_30	Nemve177548	s23Contig40360_31
s23Contig2376_17	Nemve96382	s23Contig2376_5
s23Contig23813_17	Nemve227634	s23Contig27160_15
s23Contig23908_12	Nemve110219	s23Contig36484_12
s23Contig23957_1	Nemve178433	s23Contig41451_17
s23Contig24009_2	Nemve85947	s23Contig30983_2
s23Contig24023_4	Nemve108504	s23Contig39675_3
s23Contig24039_10	Nemve184928	s23Contig6074_12
s23Contig24101_11	Nemve102079	s23Contig32937_4
s23Contig24154_6	Nemve202195	s23Contig30619_30
s23Contig24205_7	Nemve114224	s23Contig43672_4
s23Contig24233_1	Nemve82156	s23Contig55233_15
s23Contig24241_4	Nemve136836	s23Contig3217_2
s23Contig24283_7	Nemve117779	s23Contig26023_2
s23Contig24303_3	Nemve243784	s23Contig36096_3
s23Contig24363_11	Nemve130881	s23Contig6860_2
s23Contig24375_2	Nemve137725	s23Contig24375_8
s23Contig24386_9	Nemve94083	s23Contig317_6
s23Contig24399_4	Nemve136802	s23Contig53586_4
s23Contig24425_3	Nemve236349	s23Contig54375_6
s23Contig24434_1	Nemve183877	s23Contig30261_14
s23Contig24464_1	Nemve203375	s23Contig43024_2
s23Contig24510_29	Nemve191344	s23Contig6271_7
s23Contig24517_12	Nemve172247	s23Contig54866_48
s23Contig24562_4	Nemve129931	s23Contig54518_23
s23Contig24572_3	Nemve135323	s23Contig37841_6
s23Contig24599_4	Nemve237597	s23Contig39551_1
s23Contig24610_8	Nemve158845	s23Contig6102_9
s23Contig24759_6	Nemve239074	s23Contig29899_3
s23Contig24796_5	Nemve10094	s23Contig35778_8
s23Contig24858_6	Nemve241009	s23Contig31473_11
s23Contig24860_14	Nemve83628	s23Contig34429_18
s23Contig2487_3	Nemve235176	s23Contig37896_3
s23Contig24875_19	Nemve164986	s23Contig29079_7
s23Contig24922_15	Nemve211222	s23Contig8272_2
s23Contig24946_5	Nemve106212	s23Contig37025_3
s23Contig2496_9	Nemve87884	s23Contig55010_4
s23Contig2497_7	Nemve219458	s23Contig34364_3
s23Contig24983_2	Nemve248415	s23Contig39493_7
s23Contig25056_11	Nemve188431	s23Contig9527_1
s23Contig25116_9	Nemve201580	s23Contig42985_5
s23Contig25128_6	Nemve159579	s23Contig56910_10
s23Contig25152_2	Nemve185797	s23Contig36116_4
s23Contig25204_3	Nemve179073	s23Contig40535_18
s23Contig25229_14	Nemve238957	s23Contig9894_17
s23Contig25265_2	Nemve168210	s23Contig54488_9
s23Contig25339_9	Nemve183365	s23Contig39350_4
s23Contig25349_2	Nemve216064	s23Contig45855_8
s23Contig2541_16	Nemve204932	s23Contig25777_9
s23Contig25454_16	Nemve241948	s23Contig55402_16
s23Contig2566_1	Nemve157977	s23Contig7411_2
s23Contig25682_11	Nemve188073	s23Contig38452_10
s23Contig25692_2	Nemve163815	s23Contig46215_1
s23Contig25748_10	Nemve168440	s23Contig57741_9
s23Contig25757_24	Nemve246966	s23Contig8103_3
s23Contig25789_3	Nemve170922	s23Contig35018_2
s23Contig25828_7	Nemve172704	s23Contig35222_1
s23Contig25848_18	Nemve135437	s23Contig36201_18
s23Contig25854_3	Nemve217653	s23Contig55121_9
s23Contig25938_10	Nemve23755	s23Contig9419_7
s23Contig2597_1	Nemve195416	s23Contig32886_4
s23Contig26010_3	Nemve162359	s23Contig43360_3
s23Contig26048_11	Nemve195499	s23Contig55595_4
s23Contig2606_2	Nemve87067	s23Contig8057_3
s23Contig26087_1	Nemve163738	s23Contig32219_1
s23Contig26119_2	Nemve247758	s23Contig9077_4
s23Contig26133_1	Nemve238527	s23Contig39842_21
s23Contig26146_2	Nemve239752	s23Contig45125_25
s23Contig26204_2	Nemve163252	s23Contig4809_10
s23Contig26209_8	Nemve166761	s23Contig4287_1
s23Contig26333_35	Nemve207953	s23Contig32756_6
s23Contig26334_4	Nemve111525	s23Contig51467_2
s23Contig26398_40	Nemve211039	s23Contig31989_5
s23Contig26418_6	Nemve247138	s23Contig51582_3
s23Contig26507_4	Nemve196580	s23Contig52467_6
s23Contig26584_1	Nemve212485	s23Contig38655_3
s23Contig26606_12	Nemve232450	s23Contig36228_10
s23Contig26636_13	Nemve23431	s23Contig38549_3
s23Contig26717_14	Nemve179528	s23Contig54859_1
s23Contig26786_1	Nemve117393	s23Contig53255_8
s23Contig26803_5	Nemve228986	s23Contig44216_8
s23Contig26872_6	Nemve136737	s23Contig30767_10
s23Contig26927_5	Nemve241973	s23Contig56025_8
s23Contig26940_10	Nemve25425	s23Contig41965_19
s23Contig27027_28	Nemve126074	s23Contig41296_6
s23Contig27148_36	Nemve242549	s23Contig31396_2
s23Contig27197_26	Nemve122840	s23Contig29633_19
s23Contig27279_3	Nemve173772	s23Contig27784_19
s23Contig27362_16	Nemve166534	s23Contig55394_6
s23Contig27377_2	Nemve80221	s23Contig30774_13
s23Contig27379_2	Nemve220028	s23Contig3224_2
s23Contig27462_3	Nemve199682	s23Contig27462_5
s23Contig27467_15	Nemve11103	s23Contig28661_2
s23Contig27481_7	Nemve181577	s23Contig34158_14
s23Contig2754_9	Nemve124567	s23Contig51085_3
s23Contig27607_11	Nemve125609	s23Contig44861_2
s23Contig27655_23	Nemve30424	s23Contig51686_3
s23Contig27710_1	Nemve114387	s23Contig8979_3
s23Contig2780_2	Nemve237291	s23Contig56099_10
s23Contig27855_9	Nemve174073	s23Contig29083_3
s23Contig27949_1	Nemve212706	s23Contig3475_1
s23Contig28044_15	Nemve234918	s23Contig3347_2
s23Contig28059_19	Nemve163561	s23Contig5096_8
s23Contig28100_4	Nemve168041	s23Contig30879_3
s23Contig28109_22	Nemve40037	s23Contig49762_12
s23Contig28113_21	Nemve233857	s23Contig37236_27
s23Contig2815_2	Nemve116534	s23Contig7390_5
s23Contig28153_18	Nemve106463	s23Contig36790_2
s23Contig28167_12	Nemve123513	s23Contig41849_4
s23Contig28194_6	Nemve241083	s23Contig33786_3
s23Contig28204_4	Nemve170950	s23Contig5175_4
s23Contig28227_10	Nemve160909	s23Contig9595_3
s23Contig28263_2	Nemve132366	s23Contig321_10
s23Contig28269_4	Nemve212943	s23Contig44821_2
s23Contig28313_9	Nemve11031	s23Contig43427_5
s23Contig28467_3	Nemve246950	s23Contig56211_5
s23Contig2850_7	Nemve139284	s23Contig39999_4
s23Contig28513_14	Nemve247046	s23Contig35049_15
s23Contig28524_1	Nemve242397	s23Contig35134_11
s23Contig28536_5	Nemve174745	s23Contig43211_10
s23Contig28633_4	Nemve170348	s23Contig56705_4
s23Contig28677_4	Nemve92641	s23Contig38298_31
s23Contig28688_4	Nemve236409	s23Contig56358_5
s23Contig28693_6	Nemve204950	s23Contig52901_10
s23Contig28725_2	Nemve78936	s23Contig34388_5
s23Contig2873_3	Nemve207057	s23Contig34091_1
s23Contig28797_2	Nemve185681	s23Contig35101_3
s23Contig28836_3	Nemve234273	s23Contig34178_2
s23Contig28852_28	Nemve60176	s23Contig53365_17
s23Contig28948_4	Nemve96560	s23Contig41467_3
s23Contig29023_1	Nemve244907	s23Contig48894_2
s23Contig29033_14	Nemve24	s23Contig4223_21
s23Contig29183_6	Nemve114762	s23Contig29183_8
s23Contig29250_15	Nemve103289	s23Contig37242_3
s23Contig29292_8	Nemve117131	s23Contig39846_3
s23Contig29304_4	Nemve239183	s23Contig49124_4
s23Contig29311_4	Nemve50018	s23Contig49527_4
s23Contig29314_3	Nemve79473	s23Contig40231_6
s23Contig29318_19	Nemve100096	s23Contig8460_2
s23Contig29344_2	Nemve247306	s23Contig45381_6
s23Contig29361_1	Nemve182353	s23Contig9243_2
s23Contig29412_4	Nemve236978	s23Contig41395_2
s23Contig29492_2	Nemve236559	s23Contig36457_5
s23Contig29510_3	Nemve51603	s23Contig56209_16
s23Contig29532_11	Nemve97756	s23Contig5246_3
s23Contig29553_8	Nemve200737	s23Contig32370_1
s23Contig2974_21	Nemve161221	s23Contig50310_1
s23Contig29845_13	Nemve239234	s23Contig507_2
s23Contig29852_5	Nemve160496	s23Contig4978_2
s23Contig29870_3	Nemve247177	s23Contig39784_5
s23Contig29884_6	Nemve86728	s23Contig45132_6
s23Contig29916_1	Nemve226219	s23Contig43349_15
s23Contig29960_6	Nemve227127	s23Contig43278_7
s23Contig3011_3	Nemve127396	s23Contig37062_4
s23Contig30137_15	Nemve92823	s23Contig3234_6
s23Contig30172_8	Nemve106150	s23Contig34235_4
s23Contig30181_7	Nemve218943	s23Contig54743_2
s23Contig30198_4	Nemve173814	s23Contig40082_1
s23Contig30207_7	Nemve174414	s23Contig38810_4
s23Contig30216_15	Nemve137412	s23Contig30216_23
s23Contig30221_7	Nemve99988	s23Contig48118_9
s23Contig30230_12	Nemve235861	s23Contig33665_4
s23Contig30240_15	Nemve87666	s23Contig35418_5
s23Contig30241_8	Nemve246398	s23Contig31053_9
s23Contig30247_3	Nemve140375	s23Contig51859_20
s23Contig30251_6	Nemve238796	s23Contig43412_12
s23Contig30258_16	Nemve235005	s23Contig6698_1
s23Contig30311_2	Nemve240748	s23Contig9913_27
s23Contig30322_17	Nemve165740	s23Contig52607_32
s23Contig30329_2	Nemve180263	s23Contig39059_3
s23Contig30330_5	Nemve182482	s23Contig33522_6
s23Contig30335_8	Nemve237474	s23Contig34326_7
s23Contig30371_13	Nemve189768	s23Contig38020_11
s23Contig30385_3	Nemve121507	s23Contig55875_3
s23Contig30402_5	Nemve86695	s23Contig36045_6
s23Contig30429_2	Nemve233095	s23Contig3722_2
s23Contig30465_9	Nemve162096	s23Contig43877_4
s23Contig30478_3	Nemve80560	s23Contig944_2
s23Contig30506_4	Nemve214433	s23Contig3696_9
s23Contig30510_8	Nemve20898	s23Contig53093_26
s23Contig30514_9	Nemve52007	s23Contig51902_8
s23Contig30589_5	Nemve239738	s23Contig38010_5
s23Contig30596_19	Nemve30047	s23Contig49056_5
s23Contig30639_18	Nemve242578	s23Contig57626_5
s23Contig30646_7	Nemve169195	s23Contig57996_11
s23Contig30648_12	Nemve50014	s23Contig9290_1
s23Contig30685_42	Nemve207743	s23Contig33254_15
s23Contig30687_14	Nemve240926	s23Contig38473_1
s23Contig30713_5	Nemve180776	s23Contig52942_2
s23Contig30807_4	Nemve171940	s23Contig36081_3
s23Contig30808_2	Nemve169033	s23Contig37690_7
s23Contig30809_1	Nemve232050	s23Contig43232_1
s23Contig3082_7	Nemve11764	s23Contig41692_2
s23Contig30828_8	Nemve213633	s23Contig37494_15
s23Contig30837_2	Nemve245832	s23Contig56782_3
s23Contig30846_18	Nemve129837	s23Contig4374_2
s23Contig30847_7	Nemve242116	s23Contig41128_2
s23Contig30885_1	Nemve157748	s23Contig54525_7
s23Contig30894_8	Nemve130476	s23Contig36942_4
s23Contig30911_4	Nemve103590	s23Contig41013_6
s23Contig30912_9	Nemve136284	s23Contig38586_1
s23Contig3095_2	Nemve248539	s23Contig37627_2
s23Contig30978_15	Nemve30771	s23Contig30978_17
s23Contig30981_9	Nemve242223	s23Contig32818_8
s23Contig31068_6	Nemve248643	s23Contig36248_25
s23Contig31082_6	Nemve11360	s23Contig56699_6
s23Contig31092_4	Nemve174800	s23Contig40083_1
s23Contig31116_3	Nemve39219	s23Contig31117_14
s23Contig31120_4	Nemve112619	s23Contig55619_4
s23Contig31124_3	Nemve141022	s23Contig42413_3
s23Contig31216_6	Nemve89064	s23Contig43303_1
s23Contig31252_10	Nemve159748	s23Contig43322_9
s23Contig31270_2	Nemve81999	s23Contig41272_11
s23Contig31271_11	Nemve216282	s23Contig34007_27
s23Contig31325_2	Nemve243534	s23Contig45245_11
s23Contig31417_14	Nemve209704	s23Contig56981_8
s23Contig31447_2	Nemve161973	s23Contig42670_5
s23Contig31459_16	Nemve168501	s23Contig5196_22
s23Contig31463_16	Nemve229729	s23Contig34417_12
s23Contig31478_9	Nemve109102	s23Contig54114_7
s23Contig31481_3	Nemve237610	s23Contig9645_15
s23Contig31510_6	Nemve236806	s23Contig54077_6
s23Contig31524_8	Nemve104847	s23Contig35570_1
s23Contig31542_7	Nemve181969	s23Contig9211_1
s23Contig31543_6	Nemve93570	s23Contig39498_2
s23Contig31582_4	Nemve129166	s23Contig31582_9
s23Contig31590_7	Nemve101093	s23Contig38997_5
s23Contig31595_7	Nemve88469	s23Contig49929_1
s23Contig31609_11	Nemve111583	s23Contig35893_1
s23Contig31666_26	Nemve20907	s23Contig47322_4
s23Contig31669_6	Nemve221811	s23Contig53821_25
s23Contig3170_4	Nemve97944	s23Contig55257_16
s23Contig31717_2	Nemve191780	s23Contig6432_4
s23Contig31735_2	Nemve231875	s23Contig39016_2
s23Contig31746_10	Nemve114	s23Contig57408_1
s23Contig31794_2	Nemve230573	s23Contig42469_19
s23Contig3_1	Nemve83511	s23Contig51216_9
s23Contig31911_1	Nemve90986	s23Contig34698_1
s23Contig31923_12	Nemve180219	s23Contig6526_1
s23Contig31953_8	Nemve214830	s23Contig56682_9
s23Contig31978_9	Nemve89324	s23Contig56061_2
s23Contig31980_1	Nemve186353	s23Contig52789_4
s23Contig31999_2	Nemve60847	s23Contig894_6
s23Contig32080_8	Nemve106996	s23Contig6033_11
s23Contig32118_19	Nemve215928	s23Contig9229_3
s23Contig32126_20	Nemve242771	s23Contig4740_2
s23Contig32128_3	Nemve137807	s23Contig40987_1
s23Contig32174_33	Nemve225624	s23Contig42753_13
s23Contig32204_9	Nemve208543	s23Contig7217_1
s23Contig32222_10	Nemve193603	s23Contig43786_10
s23Contig32300_39	Nemve93876	s23Contig8152_8
s23Contig32332_27	Nemve158601	s23Contig32875_25
s23Contig32357_7	Nemve173335	s23Contig33640_7
s23Contig32375_17	Nemve90374	s23Contig32645_4
s23Contig32408_11	Nemve243273	s23Contig7537_4
s23Contig32412_4	Nemve228721	s23Contig46684_1
s23Contig32423_2	Nemve86996	s23Contig36060_12
s23Contig32499_13	Nemve243403	s23Contig6210_26
s23Contig32527_23	Nemve196786	s23Contig51430_5
s23Contig32549_12	Nemve35024	s23Contig53666_4
s23Contig32583_12	Nemve244599	s23Contig54350_9
s23Contig32621_3	Nemve234402	s23Contig44800_11
s23Contig32647_9	Nemve240172	s23Contig5144_13
s23Contig32655_12	Nemve238038	s23Contig39043_3
s23Contig32674_4	Nemve243271	s23Contig43097_12
s23Contig32700_5	Nemve79755	s23Contig56112_3
s23Contig32701_10	Nemve236625	s23Contig44757_9
s23Contig32711_3	Nemve231023	s23Contig7798_1
s23Contig32725_6	Nemve200609	s23Contig36888_10
s23Contig32728_12	Nemve242600	s23Contig55648_10
s23Contig32749_20	Nemve182990	s23Contig3832_11
s23Contig32778_1	Nemve116658	s23Contig32778_3
s23Contig32787_5	Nemve237299	s23Contig53124_7
s23Contig32792_11	Nemve234636	s23Contig54065_3
s23Contig32915_4	Nemve113215	s23Contig46774_6
s23Contig32956_4	Nemve243976	s23Contig40700_3
s23Contig32975_3	Nemve235248	s23Contig42618_13
s23Contig33005_19	Nemve84801	s23Contig43227_56
s23Contig33006_4	Nemve247038	s23Contig55332_10
s23Contig33028_13	Nemve102295	s23Contig39415_4
s23Contig33031_18	Nemve82503	s23Contig34263_7
s23Contig33052_8	Nemve236066	s23Contig5168_7
s23Contig33070_5	Nemve185249	s23Contig57259_6
s23Contig3308_24	Nemve169217	s23Contig8605_25
s23Contig33108_3	Nemve229362	s23Contig37405_2
s23Contig33124_13	Nemve240237	s23Contig51043_3
s23Contig33138_31	Nemve246132	s23Contig42106_32
s23Contig33145_19	Nemve216976	s23Contig8838_9
s23Contig33206_15	Nemve247996	s23Contig57467_10
s23Contig33263_6	Nemve30568	s23Contig9764_5
s23Contig33285_3	Nemve92522	s23Contig7895_10
s23Contig33336_17	Nemve90669	s23Contig33336_21
s23Contig3343_2	Nemve199785	s23Contig35748_19
s23Contig33436_3	Nemve63846	s23Contig34640_2
s23Contig33440_6	Nemve94959	s23Contig9515_10
s23Contig33520_9	Nemve90548	s23Contig33521_2
s23Contig33526_7	Nemve158777	s23Contig4197_6
s23Contig33570_23	Nemve134867	s23Contig36432_1
s23Contig3359_1	Nemve204335	s23Contig46132_4
s23Contig33664_15	Nemve167658	s23Contig55647_16
s23Contig33691_11	Nemve79900	s23Contig54153_5
s23Contig33693_10	Nemve100066	s23Contig50393_5
s23Contig33845_20	Nemve173450	s23Contig41471_2
s23Contig33876_2	Nemve103646	s23Contig36022_16
s23Contig33890_10	Nemve239614	s23Contig47631_21
s23Contig33916_1	Nemve111113	s23Contig54706_1
s23Contig33927_5	Nemve129977	s23Contig54704_18
s23Contig33951_5	Nemve89471	s23Contig36335_5
s23Contig33968_2	Nemve235769	s23Contig33968_7
s23Contig33980_7	Nemve170798	s23Contig41235_17
s23Contig33982_2	Nemve225191	s23Contig6268_1
s23Contig33985_2	Nemve227021	s23Contig8844_3
s23Contig3406_1	Nemve178884	s23Contig43665_5
s23Contig34113_5	Nemve103440	s23Contig42466_14
s23Contig34117_14	Nemve238736	s23Contig42704_5
s23Contig34120_9	Nemve174585	s23Contig544_2
s23Contig34121_5	Nemve163720	s23Contig52591_12
s23Contig34129_1	Nemve159761	s23Contig7295_9
s23Contig34132_13	Nemve240041	s23Contig34133_4
s23Contig34163_3	Nemve52380	s23Contig6715_5
s23Contig34175_5	Nemve88731	s23Contig37874_17
s23Contig34272_7	Nemve1805	s23Contig34810_9
s23Contig34279_6	Nemve245073	s23Contig9969_1
s23Contig34284_3	Nemve202521	s23Contig34645_3
s23Contig34295_6	Nemve186779	s23Contig35434_6
s23Contig34321_3	Nemve172865	s23Contig37156_3
s23Contig34331_6	Nemve158887	s23Contig9239_2
s23Contig3437_29	Nemve224259	s23Contig3915_16
s23Contig34380_2	Nemve184404	s23Contig7644_2
s23Contig34390_12	Nemve220148	s23Contig3942_11
s23Contig34400_10	Nemve3739	s23Contig39596_5
s23Contig34401_4	Nemve114299	s23Contig36464_2
s23Contig34420_10	Nemve245716	s23Contig3694_1
s23Contig34428_1	Nemve194219	s23Contig4568_14
s23Contig34514_8	Nemve166091	s23Contig57403_11
s23Contig34529_2	Nemve888	s23Contig43140_1
s23Contig34559_20	Nemve85128	s23Contig58240_15
s23Contig34573_10	Nemve202870	s23Contig52985_3
s23Contig34658_3	Nemve81070	s23Contig42823_2
s23Contig34670_3	Nemve236895	s23Contig36709_11
s23Contig34676_11	Nemve122680	s23Contig53353_18
s23Contig34786_8	Nemve90289	s23Contig40239_20
s23Contig3480_7	Nemve228729	s23Contig8996_1
s23Contig34822_5	Nemve211816	s23Contig34946_9
s23Contig34832_1	Nemve124470	s23Contig57592_9
s23Contig34860_12	Nemve79192	s23Contig54963_32
s23Contig34885_12	Nemve86629	s23Contig39065_17
s23Contig34887_4	Nemve239535	s23Contig55498_15
s23Contig34920_9	Nemve248196	s23Contig9225_2
s23Contig34928_16	Nemve106903	s23Contig36651_24
s23Contig3497_1	Nemve10113	s23Contig56698_12
s23Contig34978_7	Nemve126046	s23Contig5095_14
s23Contig35065_18	Nemve93222	s23Contig9292_11
s23Contig35068_3	Nemve239485	s23Contig36296_7
s23Contig35083_2	Nemve98246	s23Contig57385_4
s23Contig3514_7	Nemve129211	s23Contig53939_1
s23Contig35148_3	Nemve193553	s23Contig38034_10
s23Contig35167_2	Nemve11563	s23Contig7636_2
s23Contig35217_7	Nemve134535	s23Contig57969_7
s23Contig35236_5	Nemve245940	s23Contig57580_11
s23Contig35274_3	Nemve184492	s23Contig41095_3
s23Contig35285_3	Nemve214571	s23Contig54884_4
s23Contig35313_11	Nemve94409	s23Contig36869_8
s23Contig35347_32	Nemve84158	s23Contig42566_7
s23Contig35349_5	Nemve243597	s23Contig38377_7
s23Contig35361_7	Nemve239279	s23Contig57452_3
s23Contig35391_21	Nemve184779	s23Contig8774_25
s23Contig35394_6	Nemve245146	s23Contig36357_24
s23Contig35451_3	Nemve203158	s23Contig58089_4
s23Contig35473_7	Nemve196762	s23Contig51522_7
s23Contig35496_8	Nemve115372	s23Contig36178_6
s23Contig3550_8	Nemve21184	s23Contig35915_10
s23Contig35554_12	Nemve112468	s23Contig51277_11
s23Contig35565_6	Nemve219029	s23Contig40378_4
s23Contig35604_1	Nemve245014	s23Contig40719_12
s23Contig35631_10	Nemve170139	s23Contig57962_17
s23Contig35647_3	Nemve191831	s23Contig52042_1
s23Contig35649_9	Nemve164652	s23Contig40954_2
s23Contig35679_4	Nemve228195	s23Contig50924_17
s23Contig35683_1	Nemve131022	s23Contig35684_1
s23Contig35686_3	Nemve66057	s23Contig9977_14
s23Contig35687_17	Nemve232141	s23Contig57555_1
s23Contig35700_21	Nemve87445	s23Contig40989_4
s23Contig35716_8	Nemve82572	s23Contig3718_1
s23Contig35743_9	Nemve238733	s23Contig46013_10
s23Contig35746_15	Nemve122521	s23Contig54248_3
s23Contig35781_5	Nemve165644	s23Contig5838_4
s23Contig35793_1	Nemve241819	s23Contig7799_5
s23Contig35797_11	Nemve51641	s23Contig9715_12
s23Contig35816_7	Nemve212811	s23Contig42385_3
s23Contig3584_15	Nemve166855	s23Contig6347_13
s23Contig35873_14	Nemve84066	s23Contig38909_5
s23Contig35946_2	Nemve236562	s23Contig52917_2
s23Contig35948_5	Nemve82287	s23Contig55558_9
s23Contig35954_22	Nemve235286	s23Contig49033_2
s23Contig36030_3	Nemve104383	s23Contig932_20
s23Contig36031_3	Nemve92262	s23Contig38271_2
s23Contig36115_8	Nemve240751	s23Contig41983_10
s23Contig36120_12	Nemve169525	s23Contig49241_7
s23Contig36143_2	Nemve179187	s23Contig38287_2
s23Contig36214_11	Nemve232331	s23Contig37719_7
s23Contig36235_4	Nemve213508	s23Contig54850_20
s23Contig36315_2	Nemve157648	s23Contig54898_1
s23Contig36331_8	Nemve157776	s23Contig53106_15
s23Contig36333_3	Nemve244032	s23Contig52557_3
s23Contig36344_3	Nemve239405	s23Contig57978_4
s23Contig36358_15	Nemve234280	s23Contig39732_10
s23Contig36363_11	Nemve239114	s23Contig40524_25
s23Contig36467_2	Nemve131395	s23Contig56330_1
s23Contig36494_5	Nemve97343	s23Contig38626_1
s23Contig36533_22	Nemve127125	s23Contig57196_3
s23Contig36539_2	Nemve238963	s23Contig53913_2
s23Contig36547_20	Nemve89378	s23Contig38285_20
s23Contig36565_25	Nemve212492	s23Contig36565_33
s23Contig3658_6	Nemve98739	s23Contig43356_1
s23Contig3665_13	Nemve115361	s23Contig3665_16
s23Contig36722_25	Nemve96644	s23Contig38917_9
s23Contig36724_23	Nemve110999	s23Contig8961_3
s23Contig36812_4	Nemve192874	s23Contig36813_7
s23Contig36828_3	Nemve242355	s23Contig54688_8
s23Contig36909_2	Nemve98698	s23Contig55985_2
s23Contig36916_4	Nemve99329	s23Contig41662_8
s23Contig36999_3	Nemve236749	s23Contig49872_3
s23Contig37008_12	Nemve192152	s23Contig53723_1
s23Contig370_1	Nemve164322	s23Contig9462_1
s23Contig37023_3	Nemve92056	s23Contig50120_10
s23Contig37055_55	Nemve208175	s23Contig6455_9
s23Contig37056_15	Nemve215113	s23Contig38513_1
s23Contig37076_9	Nemve220271	s23Contig56183_7
s23Contig37083_7	Nemve177965	s23Contig6242_3
s23Contig37087_18	Nemve161891	s23Contig39661_29
s23Contig37117_6	Nemve197733	s23Contig37118_4
s23Contig37139_14	Nemve82762	s23Contig45467_18
s23Contig37196_4	Nemve201578	s23Contig9371_5
s23Contig37206_8	Nemve239595	s23Contig7508_4
s23Contig3745_5	Nemve185932	s23Contig43624_12
s23Contig37467_14	Nemve179780	s23Contig42467_4
s23Contig37496_14	Nemve233307	s23Contig56254_13
s23Contig37502_3	Nemve87823	s23Contig56069_15
s23Contig37513_9	Nemve127599	s23Contig37992_2
s23Contig37537_3	Nemve108947	s23Contig5948_2
s23Contig37560_3	Nemve134716	s23Contig38943_3
s23Contig37603_3	Nemve189255	s23Contig48740_11
s23Contig37717_43	Nemve80481	s23Contig40800_12
s23Contig37813_44	Nemve143309	s23Contig42669_9
s23Contig37865_20	Nemve130908	s23Contig7522_2
s23Contig37877_14	Nemve175302	s23Contig41059_16
s23Contig37925_2	Nemve244165	s23Contig578_1
s23Contig37942_21	Nemve30881	s23Contig50012_10
s23Contig37968_26	Nemve105673	s23Contig7822_1
s23Contig38000_1	Nemve116678	s23Contig42449_52
s23Contig3802_6	Nemve31599	s23Contig51439_6
s23Contig38073_5	Nemve163524	s23Contig42626_7
s23Contig38102_3	Nemve218982	s23Contig5191_2
s23Contig38110_5	Nemve241710	s23Contig9087_17
s23Contig38115_2	Nemve234328	s23Contig4440_6
s23Contig38180_2	Nemve228736	s23Contig55456_8
s23Contig38181_5	Nemve30362	s23Contig42193_46
s23Contig3830_2	Nemve191508	s23Contig43112_2
s23Contig38309_20	Nemve164443	s23Contig8393_2
s23Contig38325_6	Nemve236681	s23Contig46238_7
s23Contig38330_4	Nemve228171	s23Contig57905_11
s23Contig38338_6	Nemve199410	s23Contig43742_24
s23Contig38346_4	Nemve170437	s23Contig38554_15
s23Contig38432_4	Nemve233975	s23Contig51240_1
s23Contig38527_1	Nemve178238	s23Contig38882_6
s23Contig38532_6	Nemve35001	s23Contig9971_8
s23Contig38556_2	Nemve133491	s23Contig9691_5
s23Contig38576_10	Nemve233387	s23Contig9178_7
s23Contig38578_2	Nemve191466	s23Contig38666_2
s23Contig38642_2	Nemve238016	s23Contig42546_15
s23Contig38669_4	Nemve162426	s23Contig6418_1
s23Contig38741_2	Nemve246978	s23Contig53716_4
s23Contig38834_4	Nemve159077	s23Contig46863_5
s23Contig38852_2	Nemve90331	s23Contig38853_2
s23Contig38924_2	Nemve89807	s23Contig943_10
s23Contig38990_19	Nemve241634	s23Contig56187_2
s23Contig39002_4	Nemve138352	s23Contig5017_2
s23Contig39006_4	Nemve112380	s23Contig54303_4
s23Contig39015_2	Nemve176002	s23Contig56016_3
s23Contig39037_9	Nemve159210	s23Contig45330_1
s23Contig39048_2	Nemve245819	s23Contig9100_13
s23Contig39096_8	Nemve184895	s23Contig52881_15
s23Contig391_1	Nemve31519	s23Contig55592_5
s23Contig39137_19	Nemve80445	s23Contig54074_5
s23Contig39141_3	Nemve84908	s23Contig8569_2
s23Contig39263_6	Nemve244288	s23Contig56471_8
s23Contig39282_7	Nemve80846	s23Contig6211_2
s23Contig3930_2	Nemve50817	s23Contig44628_9
s23Contig39308_6	Nemve60034	s23Contig48814_8
s23Contig39465_2	Nemve200924	s23Contig50262_3
s23Contig3946_6	Nemve118595	s23Contig53206_10
s23Contig39484_7	Nemve124585	s23Contig41257_21
s23Contig39497_59	Nemve177989	s23Contig54380_3
s23Contig39505_2	Nemve178649	s23Contig55621_7
s23Contig39557_1	Nemve241591	s23Contig53592_3
s23Contig39574_13	Nemve245267	s23Contig9719_2
s23Contig39579_5	Nemve165808	s23Contig57131_2
s23Contig39667_3	Nemve168196	s23Contig9018_2
s23Contig39668_5	Nemve206265	s23Contig4500_3
s23Contig39694_1	Nemve113443	s23Contig5321_1
s23Contig39720_63	Nemve60205	s23Contig47657_3
s23Contig39741_2	Nemve167228	s23Contig52831_8
s23Contig39801_2	Nemve177453	s23Contig4403_8
s23Contig39964_4	Nemve240393	s23Contig40996_1
s23Contig39974_18	Nemve105157	s23Contig46149_2
s23Contig40008_1	Nemve166138	s23Contig9966_14
s23Contig40062_20	Nemve104652	s23Contig55406_4
s23Contig40109_4	Nemve89765	s23Contig40109_6
s23Contig4014_1	Nemve79914	s23Contig4014_4
s23Contig40271_17	Nemve40628	s23Contig52651_1
s23Contig40338_11	Nemve218953	s23Contig40780_7
s23Contig40447_3	Nemve219925	s23Contig40631_4
s23Contig40449_4	Nemve96888	s23Contig7231_10
s23Contig40459_3	Nemve228311	s23Contig45077_2
s23Contig40476_1	Nemve113222	s23Contig52483_10
s23Contig40512_19	Nemve60296	s23Contig40512_22
s23Contig4053_8	Nemve170313	s23Contig42332_11
s23Contig40559_9	Nemve173898	s23Contig56379_13
s23Contig40625_13	Nemve218220	s23Contig58200_3
s23Contig40636_10	Nemve236767	s23Contig54115_10
s23Contig40661_15	Nemve162906	s23Contig6746_1
s23Contig40669_19	Nemve183195	s23Contig53411_6
s23Contig40686_24	Nemve11096	s23Contig43441_14
s23Contig40694_2	Nemve213290	s23Contig40694_4
s23Contig40716_19	Nemve240794	s23Contig9689_4
s23Contig40760_4	Nemve216329	s23Contig9742_10
s23Contig40840_8	Nemve229180	s23Contig40841_23
s23Contig4084_2	Nemve96234	s23Contig54797_4
s23Contig40865_1	Nemve242360	s23Contig42571_3
s23Contig40977_5	Nemve110159	s23Contig47015_5
s23Contig41045_4	Nemve130842	s23Contig53275_4
s23Contig41135_5	Nemve243308	s23Contig46258_2
s23Contig41190_11	Nemve230662	s23Contig52671_5
s23Contig41258_24	Nemve84740	s23Contig51622_6
s23Contig41263_7	Nemve165664	s23Contig49383_7
s23Contig41331_11	Nemve186514	s23Contig41331_7
s23Contig41333_3	Nemve242515	s23Contig50411_4
s23Contig41357_7	Nemve81300	s23Contig54061_2
s23Contig41370_1	Nemve127233	s23Contig41371_1
s23Contig41379_9	Nemve236931	s23Contig4601_14
s23Contig41422_1	Nemve241492	s23Contig41423_3
s23Contig41446_8	Nemve130552	s23Contig47146_11
s23Contig4145_4	Nemve112243	s23Contig54926_15
s23Contig41468_13	Nemve139520	s23Contig56983_11
s23Contig41495_14	Nemve175287	s23Contig43649_1
s23Contig41527_6	Nemve239725	s23Contig47192_3
s23Contig41570_14	Nemve204742	s23Contig5753_27
s23Contig41622_4	Nemve119730	s23Contig43288_4
s23Contig41639_5	Nemve99065	s23Contig54470_3
s23Contig41656_5	Nemve166109	s23Contig46147_4
s23Contig41706_15	Nemve97278	s23Contig51874_1
s23Contig41723_4	Nemve243663	s23Contig53884_12
s23Contig41799_2	Nemve235159	s23Contig4787_8
s23Contig41820_3	Nemve233482	s23Contig41929_8
s23Contig41978_19	Nemve101809	s23Contig56564_26
s23Contig42010_4	Nemve122372	s23Contig56055_21
s23Contig42108_5	Nemve246700	s23Contig9154_4
s23Contig42153_21	Nemve217410	s23Contig4243_7
s23Contig42155_2	Nemve166966	s23Contig8284_4
s23Contig42158_9	Nemve199286	s23Contig42159_3
s23Contig42169_14	Nemve83316	s23Contig55212_4
s23Contig42202_10	Nemve231809	s23Contig57721_2
s23Contig42208_18	Nemve190860	s23Contig46657_13
s23Contig42242_3	Nemve240098	s23Contig55270_6
s23Contig42280_6	Nemve246570	s23Contig56387_5
s23Contig42340_5	Nemve238894	s23Contig9392_2
s23Contig42394_10	Nemve242041	s23Contig42394_12
s23Contig42411_6	Nemve180603	s23Contig55105_2
s23Contig42481_37	Nemve170847	s23Contig4355_1
s23Contig42494_2	Nemve174851	s23Contig56449_10
s23Contig42560_3	Nemve181888	s23Contig42767_1
s23Contig42708_2	Nemve99870	s23Contig57815_2
s23Contig42729_10	Nemve164392	s23Contig57361_9
s23Contig42738_1	Nemve106626	s23Contig42738_2
s23Contig42845_10	Nemve124537	s23Contig56658_5
s23Contig42867_1	Nemve234891	s23Contig57601_2
s23Contig42880_2	Nemve167853	s23Contig56700_14
s23Contig42903_29	Nemve245481	s23Contig8108_1
s23Contig42960_27	Nemve10482	s23Contig42960_34
s23Contig43014_6	Nemve86648	s23Contig990_9
s23Contig43021_14	Nemve245283	s23Contig52311_4
s23Contig43031_9	Nemve236459	s23Contig47533_3
s23Contig43063_2	Nemve166897	s23Contig57289_8
s23Contig43135_9	Nemve168165	s23Contig52629_2
s23Contig43233_4	Nemve121086	s23Contig43612_3
s23Contig43253_9	Nemve95896	s23Contig5502_7
s23Contig43285_3	Nemve243762	s23Contig55178_8
s23Contig43306_2	Nemve90844	s23Contig45916_2
s23Contig4331_2	Nemve102934	s23Contig52246_13
s23Contig43364_17	Nemve187589	s23Contig6738_16
s23Contig43377_3	Nemve94148	s23Contig44841_28
s23Contig43391_6	Nemve226804	s23Contig43392_3
s23Contig4340_4	Nemve82025	s23Contig56596_15
s23Contig43415_7	Nemve236630	s23Contig48255_4
s23Contig43579_7	Nemve235854	s23Contig54015_17
s23Contig43643_13	Nemve99085	s23Contig43644_12
s23Contig43651_2	Nemve241269	s23Contig43652_2
s23Contig43685_1	Nemve15380	s23Contig52036_1
s23Contig43689_17	Nemve117655	s23Contig43689_19
s23Contig43691_3	Nemve108108	s23Contig44186_15
s23Contig43707_6	Nemve239510	s23Contig5447_2
s23Contig44105_7	Nemve233638	s23Contig49930_2
s23Contig44146_11	Nemve240231	s23Contig9918_8
s23Contig44359_10	Nemve176140	s23Contig6581_5
s23Contig44601_12	Nemve106663	s23Contig57455_12
s23Contig44674_3	Nemve117504	s23Contig9899_19
s23Contig44698_1	Nemve233533	s23Contig53595_11
s23Contig44933_22	Nemve88037	s23Contig48788_4
s23Contig45036_7	Nemve168100	s23Contig9702_29
s23Contig4504_3	Nemve172052	s23Contig7702_9
s23Contig45152_7	Nemve82695	s23Contig51284_2
s23Contig45262_17	Nemve179624	s23Contig48137_16
s23Contig4529_5	Nemve238651	s23Contig47274_1
s23Contig4539_1	Nemve139771	s23Contig54636_12
s23Contig45671_5	Nemve160941	s23Contig9022_4
s23Contig45677_4	Nemve32966	s23Contig55307_4
s23Contig45881_3	Nemve80056	s23Contig57044_22
s23Contig4591_1	Nemve188264	s23Contig9766_12
s23Contig46051_4	Nemve237501	s23Contig55366_4
s23Contig46064_9	Nemve31456	s23Contig51996_7
s23Contig4609_3	Nemve103643	s23Contig57694_19
s23Contig46143_2	Nemve241240	s23Contig52955_16
s23Contig46253_6	Nemve112047	s23Contig7285_32
s23Contig46297_2	Nemve3243	s23Contig47010_5
s23Contig46318_6	Nemve248207	s23Contig58054_9
s23Contig46340_2	Nemve192133	s23Contig52765_18
s23Contig46429_3	Nemve121715	s23Contig55451_8
s23Contig464_6	Nemve171543	s23Contig57171_1
s23Contig46600_5	Nemve93189	s23Contig53194_10
s23Contig47048_3	Nemve175156	s23Contig53564_9
s23Contig47223_3	Nemve238999	s23Contig52550_6
s23Contig47321_3	Nemve234082	s23Contig56208_1
s23Contig47427_4	Nemve85299	s23Contig7089_9
s23Contig47447_3	Nemve241055	s23Contig53195_5
s23Contig47476_6	Nemve238321	s23Contig51519_7
s23Contig4757_6	Nemve248399	s23Contig7946_9
s23Contig47738_7	Nemve91086	s23Contig57785_6
s23Contig47773_2	Nemve40200	s23Contig6687_13
s23Contig47897_3	Nemve179027	s23Contig54782_13
s23Contig47983_3	Nemve50070	s23Contig52475_3
s23Contig48051_3	Nemve114150	s23Contig51536_2
s23Contig48093_5	Nemve30743	s23Contig56292_7
s23Contig48130_6	Nemve134890	s23Contig58159_7
s23Contig48155_3	Nemve237573	s23Contig58229_12
s23Contig48352_2	Nemve208577	s23Contig53541_20
s23Contig48404_6	Nemve197092	s23Contig57068_3
s23Contig48500_1	Nemve166945	s23Contig55434_13
s23Contig48501_4	Nemve52976	s23Contig49468_3
s23Contig48511_10	Nemve82242	s23Contig49249_6
s23Contig4861_3	Nemve177781	s23Contig53593_7
s23Contig48782_4	Nemve190506	s23Contig56401_23
s23Contig4886_3	Nemve143532	s23Contig5921_7
s23Contig48966_4	Nemve238899	s23Contig52778_2
s23Contig49244_1	Nemve242102	s23Contig53227_9
s23Contig49258_5	Nemve228717	s23Contig56723_1
s23Contig49359_2	Nemve245416	s23Contig51484_6
s23Contig49650_1	Nemve223620	s23Contig57140_4
s23Contig49666_6	Nemve192360	s23Contig55599_28
s23Contig49769_10	Nemve234616	s23Contig49769_7
s23Contig4992_2	Nemve243917	s23Contig54598_17
s23Contig50235_3	Nemve106616	s23Contig55719_4
s23Contig50416_1	Nemve231585	s23Contig54200_1
s23Contig50541_21	Nemve101604	s23Contig50644_2
s23Contig50628_9	Nemve162107	s23Contig57752_16
s23Contig509_20	Nemve241253	s23Contig545_3
s23Contig51127_1	Nemve231946	s23Contig7864_4
s23Contig5120_1	Nemve236889	s23Contig51337_5
s23Contig51252_5	Nemve248679	s23Contig54020_9
s23Contig51317_16	Nemve109116	s23Contig57442_15
s23Contig51407_3	Nemve82641	s23Contig51817_5
s23Contig51483_7	Nemve21409	s23Contig6810_5
s23Contig5150_1	Nemve117166	s23Contig52830_11
s23Contig51660_8	Nemve99724	s23Contig9142_16
s23Contig51741_26	Nemve244261	s23Contig52976_6
s23Contig51951_4	Nemve129893	s23Contig7274_8
s23Contig51953_7	Nemve186153	s23Contig52744_2
s23Contig51959_11	Nemve115845	s23Contig51959_9
s23Contig52032_20	Nemve182009	s23Contig53882_6
s23Contig52106_3	Nemve236320	s23Contig58132_3
s23Contig52231_3	Nemve245478	s23Contig5633_7
s23Contig52250_6	Nemve90386	s23Contig53375_6
s23Contig52265_3	Nemve88277	s23Contig54985_15
s23Contig52452_4	Nemve122626	s23Contig52452_5
s23Contig52461_5	Nemve175439	s23Contig9944_4
s23Contig52501_7	Nemve247187	s23Contig54992_9
s23Contig52556_2	Nemve112601	s23Contig55421_1
s23Contig52625_2	Nemve222098	s23Contig6021_3
s23Contig52627_4	Nemve231092	s23Contig56946_1
s23Contig52802_5	Nemve243141	s23Contig57919_5
s23Contig52904_13	Nemve169781	s23Contig52904_3
s23Contig52910_6	Nemve178890	s23Contig53509_5
s23Contig53188_18	Nemve201836	s23Contig53188_21
s23Contig53325_1	Nemve50028	s23Contig53325_7
s23Contig53394_5	Nemve241049	s23Contig53395_5
s23Contig53397_5	Nemve208279	s23Contig53398_5
s23Contig53435_12	Nemve202754	s23Contig55726_3
s23Contig53489_2	Nemve123814	s23Contig53489_3
s23Contig53501_4	Nemve159188	s23Contig6089_8
s23Contig53539_2	Nemve245801	s23Contig56571_3
s23Contig53602_8	Nemve212899	s23Contig57395_2
s23Contig53628_14	Nemve180719	s23Contig55045_18
s23Contig53740_13	Nemve196982	s23Contig54504_3
s23Contig53745_2	Nemve102093	s23Contig58193_16
s23Contig53777_14	Nemve101684	s23Contig57569_4
s23Contig53869_8	Nemve120739	s23Contig55823_1
s23Contig53876_4	Nemve197000	s23Contig57128_12
s23Contig53943_2	Nemve130600	s23Contig7539_13
s23Contig54185_2	Nemve196807	s23Contig55782_30
s23Contig54337_1	Nemve177611	s23Contig6494_3
s23Contig54344_5	Nemve190300	s23Contig8333_6
s23Contig54384_1	Nemve167483	s23Contig54384_5
s23Contig54501_3	Nemve84424	s23Contig7974_5
s23Contig54505_10	Nemve30010	s23Contig6447_9
s23Contig54579_1	Nemve184387	s23Contig55286_6
s23Contig54864_4	Nemve85640	s23Contig7592_4
s23Contig54879_30	Nemve241086	s23Contig9309_2
s23Contig54920_5	Nemve167818	s23Contig6260_10
s23Contig54937_7	Nemve224429	s23Contig57920_15
s23Contig55181_5	Nemve234790	s23Contig6198_3
s23Contig55186_3	Nemve229686	s23Contig9820_5
s23Contig55419_22	Nemve241051	s23Contig612_18
s23Contig55658_1	Nemve244089	s23Contig55658_7
s23Contig55788_3	Nemve119459	s23Contig55788_7
s23Contig55841_10	Nemve20034	s23Contig9185_2
s23Contig5591_1	Nemve81344	s23Contig56481_3
s23Contig56011_40	Nemve159935	s23Contig56011_53
s23Contig56042_4	Nemve82668	s23Contig57499_3
s23Contig56056_3	Nemve201226	s23Contig738_8
s23Contig56347_13	Nemve176880	s23Contig6830_2
s23Contig56557_4	Nemve183698	s23Contig7718_3
s23Contig56957_11	Nemve192413	s23Contig8136_6
s23Contig57066_1	Nemve31023	s23Contig57066_2
s23Contig57171_8	Nemve121514	s23Contig9543_5
s23Contig5723_4	Nemve93936	s23Contig6907_2
s23Contig57314_20	Nemve96883	s23Contig5759_22
s23Contig57450_2	Nemve85536	s23Contig57925_14
s23Contig57816_2	Nemve172607	s23Contig57817_3
s23Contig5902_6	Nemve244574	s23Contig83_13
s23Contig6158_4	Nemve162155	s23Contig8469_5
s23Contig6767_4	Nemve186944	s23Contig6767_6
s23Contig6962_19	Nemve11327	s23Contig8448_11
s23Contig7002_16	Nemve94057	s23Contig8440_11
s23Contig7122_3	Nemve80021	s23Contig7580_3
s23Contig7175_2	Nemve30871	s23Contig8650_14
s23Contig9080_2	Nemve195800	s23Contig9928_4
s23Contig9532_1	Nemve200847	s23Contig9533_1
s23Contig9733_13	Nemve242046	s23Contig9733_3
s23Contig9824_1	Nemve82150	s23Contig9825_1
s23Contig9926_5	Nemve241545	s23Contig9926_8
s23Contig10001_10	Nemve244507
s23Contig10010_11	Nemve98476
s23Contig10014_3	Nemve246432
s23Contig10020_21	Nemve33075
s23Contig10036_2	Nemve164727
s23Contig10040_27	Nemve30283
s23Contig10072_6	Nemve179997
s23Contig10087_10	Nemve197800
s23Contig10091_4	Nemve83876
s23Contig10092_1	Nemve218832
s23Contig10101_4	Nemve199963
s23Contig10107_15	Nemve247032
s23Contig10111_2	Nemve50774
s23Contig10122_16	Nemve167977
s23Contig10126_5	Nemve117612
s23Contig10132_3	Nemve243825
s23Contig10140_6	Nemve165971
s23Contig10156_3	Nemve189422
s23Contig10159_3	Nemve247210
s23Contig10166_7	Nemve165791
s23Contig10178_25	Nemve246621
s23Contig10185_2	Nemve110858
s23Contig10186_2	Nemve241179
s23Contig10190_9	Nemve236919
s23Contig1020_1	Nemve122232
s23Contig10206_9	Nemve240406
s23Contig10208_3	Nemve238114
s23Contig10213_9	Nemve114533
s23Contig10227_5	Nemve22981
s23Contig10240_19	Nemve246204
s23Contig10244_2	Nemve14428
s23Contig10274_6	Nemve244897
s23Contig10296_9	Nemve11424
s23Contig1030_5	Nemve60841
s23Contig10306_33	Nemve243609
s23Contig10314_8	Nemve83173
s23Contig10317_3	Nemve202287
s23Contig10321_3	Nemve222046
s23Contig10347_7	Nemve183874
s23Contig10374_5	Nemve213337
s23Contig10379_6	Nemve219446
s23Contig10399_10	Nemve206717
s23Contig10404_5	Nemve174250
s23Contig10413_9	Nemve134989
s23Contig10426_2	Nemve158628
s23Contig10429_9	Nemve239885
s23Contig10435_6	Nemve158977
s23Contig10439_3	Nemve238446
s23Contig10442_4	Nemve240214
s23Contig10447_20	Nemve115417
s23Contig10461_5	Nemve248371
s23Contig10462_9	Nemve224359
s23Contig10470_7	Nemve211253
s23Contig10495_9	Nemve114209
s23Contig10496_26	Nemve41172
s23Contig10498_1	Nemve228910
s23Contig10499_13	Nemve185304
s23Contig10502_27	Nemve130907
s23Contig10546_14	Nemve243361
s23Contig10554_2	Nemve243666
s23Contig10561_2	Nemve211658
s23Contig10562_4	Nemve211567
s23Contig10572_2	Nemve175297
s23Contig10573_3	Nemve179127
s23Contig10575_3	Nemve198897
s23Contig10578_12	Nemve107575
s23Contig10579_5	Nemve239206
s23Contig10588_4	Nemve128615
s23Contig10589_2	Nemve11543
s23Contig10596_5	Nemve172604
s23Contig10598_3	Nemve89117
s23Contig10601_7	Nemve219165
s23Contig10611_13	Nemve11838
s23Contig10614_5	Nemve194914
s23Contig10623_1	Nemve201177
s23Contig1063_1	Nemve193152
s23Contig10634_3	Nemve202232
s23Contig10644_11	Nemve81517
s23Contig10658_5	Nemve232570
s23Contig10667_3	Nemve52055
s23Contig10689_1	Nemve228777
s23Contig10696_10	Nemve175574
s23Contig10701_3	Nemve238857
s23Contig10711_4	Nemve245327
s23Contig10715_26	Nemve30680
s23Contig10719_3	Nemve202340
s23Contig10720_2	Nemve167750
s23Contig10721_26	Nemve215863
s23Contig10731_17	Nemve188642
s23Contig10736_7	Nemve240145
s23Contig10751_2	Nemve203154
s23Contig10764_4	Nemve236578
s23Contig10779_17	Nemve229404
s23Contig1081_3	Nemve168448
s23Contig10817_1	Nemve13173
s23Contig10828_21	Nemve242416
s23Contig10840_21	Nemve182004
s23Contig10855_5	Nemve90224
s23Contig10858_16	Nemve242772
s23Contig10876_1	Nemve162262
s23Contig10893_1	Nemve233989
s23Contig10896_3	Nemve200049
s23Contig10905_7	Nemve194654
s23Contig10910_6	Nemve239824
s23Contig10911_19	Nemve33386
s23Contig10913_5	Nemve109048
s23Contig10923_4	Nemve40374
s23Contig10927_10	Nemve96771
s23Contig10928_38	Nemve240903
s23Contig10930_29	Nemve205229
s23Contig10934_20	Nemve241022
s23Contig10936_4	Nemve245452
s23Contig10957_74	Nemve79745
s23Contig10959_21	Nemve210743
s23Contig10961_2	Nemve160797
s23Contig10978_16	Nemve242815
s23Contig10989_10	Nemve165676
s23Contig10999_3	Nemve174161
s23Contig11001_2	Nemve239924
s23Contig11003_2	Nemve239249
s23Contig11024_11	Nemve239103
s23Contig11039_4	Nemve186367
s23Contig11042_2	Nemve171103
s23Contig11065_5	Nemve38704
s23Contig11071_1	Nemve124869
s23Contig11077_3	Nemve135671
s23Contig1108_4	Nemve92568
s23Contig11095_1	Nemve239793
s23Contig11105_6	Nemve179278
s23Contig11110_18	Nemve100372
s23Contig11127_2	Nemve246040
s23Contig11131_2	Nemve247781
s23Contig11138_13	Nemve86631
s23Contig11147_9	Nemve131752
s23Contig11164_9	Nemve176908
s23Contig11185_23	Nemve167661
s23Contig11200_18	Nemve20960
s23Contig11204_5	Nemve245582
s23Contig11205_3	Nemve113741
s23Contig11205_6	Nemve206654
s23Contig1121_1	Nemve128208
s23Contig11231_3	Nemve95177
s23Contig11235_8	Nemve189239
s23Contig11236_1	Nemve111102
s23Contig11241_10	Nemve179966
s23Contig11265_9	Nemve100982
s23Contig11294_16	Nemve116009
s23Contig11308_18	Nemve95008
s23Contig11329_2	Nemve236573
s23Contig11334_3	Nemve14584
s23Contig11341_13	Nemve246662
s23Contig1134_13	Nemve236653
s23Contig11348_8	Nemve248148
s23Contig11358_4	Nemve21744
s23Contig1136_4	Nemve179005
s23Contig11373_1	Nemve239374
s23Contig1138_2	Nemve94732
s23Contig11395_11	Nemve200306
s23Contig11399_6	Nemve208411
s23Contig11404_3	Nemve157829
s23Contig11408_11	Nemve199719
s23Contig11419_20	Nemve193231
s23Contig11428_16	Nemve10765
s23Contig11444_2	Nemve129574
s23Contig11456_7	Nemve197370
s23Contig11459_2	Nemve160394
s23Contig11461_3	Nemve129610
s23Contig11471_3	Nemve110166
s23Contig11479_9	Nemve119683
s23Contig11486_4	Nemve245456
s23Contig11492_4	Nemve228877
s23Contig11493_20	Nemve217462
s23Contig11518_10	Nemve240395
s23Contig11530_6	Nemve225231
s23Contig11533_6	Nemve24400
s23Contig11543_6	Nemve241128
s23Contig11549_5	Nemve124302
s23Contig11551_2	Nemve211300
s23Contig11559_2	Nemve240787
s23Contig11563_5	Nemve176677
s23Contig11585_7	Nemve198158
s23Contig11600_11	Nemve88882
s23Contig11603_27	Nemve183813
s23Contig11608_8	Nemve199543
s23Contig11615_5	Nemve119044
s23Contig11635_12	Nemve209756
s23Contig11641_5	Nemve248701
s23Contig11644_11	Nemve25946
s23Contig11655_9	Nemve205876
s23Contig11659_2	Nemve110696
s23Contig11663_1	Nemve44380
s23Contig11670_3	Nemve200196
s23Contig11679_3	Nemve115533
s23Contig11679_6	Nemve169705
s23Contig11681_2	Nemve55150
s23Contig11682_14	Nemve171779
s23Contig11686_4	Nemve170833
s23Contig1169_5	Nemve93134
s23Contig11701_17	Nemve161006
s23Contig11704_2	Nemve244590
s23Contig11707_19	Nemve85371
s23Contig11721_14	Nemve161947
s23Contig11722_4	Nemve35532
s23Contig1172_7	Nemve238290
s23Contig11727_1	Nemve229193
s23Contig11728_7	Nemve159029
s23Contig11741_7	Nemve225297
s23Contig11745_6	Nemve163923
s23Contig11748_7	Nemve122997
s23Contig11750_1	Nemve207221
s23Contig11768_1	Nemve246955
s23Contig11774_12	Nemve248425
s23Contig11776_7	Nemve30037
s23Contig11780_3	Nemve99498
s23Contig11783_5	Nemve240047
s23Contig11785_7	Nemve82024
s23Contig11788_4	Nemve142537
s23Contig11801_2	Nemve243021
s23Contig11803_30	Nemve215383
s23Contig11810_10	Nemve121992
s23Contig11816_4	Nemve247754
s23Contig11826_3	Nemve111097
s23Contig11828_4	Nemve86020
s23Contig11844_2	Nemve122716
s23Contig11851_24	Nemve197109
s23Contig11854_2	Nemve197579
s23Contig11860_3	Nemve93682
s23Contig11882_4	Nemve92170
s23Contig11887_5	Nemve237983
s23Contig11900_1	Nemve100141
s23Contig11902_5	Nemve245773
s23Contig11915_4	Nemve43795
s23Contig11916_3	Nemve189585
s23Contig11917_18	Nemve245600
s23Contig11918_9	Nemve201028
s23Contig11922_19	Nemve246617
s23Contig11947_17	Nemve40031
s23Contig11951_7	Nemve214628
s23Contig11956_18	Nemve248021
s23Contig11959_9	Nemve211400
s23Contig11970_12	Nemve243817
s23Contig11979_10	Nemve237969
s23Contig12026_9	Nemve239679
s23Contig12046_5	Nemve210892
s23Contig12050_5	Nemve98970
s23Contig12072_1	Nemve90855
s23Contig12073_14	Nemve105931
s23Contig12077_9	Nemve244990
s23Contig12101_1	Nemve244663
s23Contig12103_2	Nemve81449
s23Contig12137_1	Nemve238117
s23Contig12143_2	Nemve197323
s23Contig12149_3	Nemve82479
s23Contig12150_11	Nemve189130
s23Contig12151_5	Nemve10142
s23Contig12154_8	Nemve212518
s23Contig12159_3	Nemve93943
s23Contig12161_14	Nemve106520
s23Contig1216_2	Nemve115856
s23Contig12178_1	Nemve240064
s23Contig12181_26	Nemve240248
s23Contig12194_17	Nemve238669
s23Contig12195_1	Nemve159984
s23Contig12214_12	Nemve11959
s23Contig12224_8	Nemve124482
s23Contig12229_2	Nemve95939
s23Contig12231_7	Nemve101701
s23Contig12240_12	Nemve245592
s23Contig12253_16	Nemve245466
s23Contig12259_28	Nemve10490
s23Contig12278_4	Nemve113129
s23Contig12281_2	Nemve117154
s23Contig12283_2	Nemve129106
s23Contig12285_17	Nemve218275
s23Contig12287_10	Nemve92237
s23Contig12293_14	Nemve211309
s23Contig1230_10	Nemve223493
s23Contig12302_7	Nemve92540
s23Contig12303_2	Nemve24516
s23Contig12311_8	Nemve240594
s23Contig12314_21	Nemve11085
s23Contig12334_10	Nemve208196
s23Contig12337_7	Nemve246479
s23Contig12363_4	Nemve236357
s23Contig12365_5	Nemve170935
s23Contig12368_11	Nemve243369
s23Contig12371_7	Nemve79948
s23Contig12396_6	Nemve127582
s23Contig12397_5	Nemve61541
s23Contig12407_3	Nemve201367
s23Contig12408_17	Nemve139026
s23Contig12416_1	Nemve246622
s23Contig12418_5	Nemve234825
s23Contig12425_23	Nemve241340
s23Contig12430_20	Nemve195870
s23Contig12431_12	Nemve242795
s23Contig12433_2	Nemve165649
s23Contig12441_6	Nemve242832
s23Contig12442_1	Nemve186249
s23Contig12446_2	Nemve245530
s23Contig12474_10	Nemve127054
s23Contig12486_11	Nemve30589
s23Contig12499_3	Nemve167835
s23Contig12508_7	Nemve246358
s23Contig12509_5	Nemve184356
s23Contig12514_3	Nemve234654
s23Contig12526_6	Nemve167625
s23Contig12528_2	Nemve208349
s23Contig12537_15	Nemve171689
s23Contig12547_14	Nemve245724
s23Contig12556_25	Nemve93932
s23Contig12562_20	Nemve202038
s23Contig12564_10	Nemve93634
s23Contig12569_18	Nemve176303
s23Contig12570_7	Nemve184411
s23Contig12571_1	Nemve215046
s23Contig12591_1	Nemve178208
s23Contig12593_6	Nemve91193
s23Contig12606_1	Nemve238389
s23Contig12614_1	Nemve139747
s23Contig12616_46	Nemve189121
s23Contig12624_10	Nemve241190
s23Contig12625_8	Nemve248001
s23Contig12628_2	Nemve197744
s23Contig12631_4	Nemve15679
s23Contig12652_2	Nemve161278
s23Contig12656_2	Nemve99617
s23Contig12669_15	Nemve244842
s23Contig12674_2	Nemve247134
s23Contig12684_1	Nemve131401
s23Contig12713_20	Nemve200404
s23Contig12731_5	Nemve247980
s23Contig12737_6	Nemve162447
s23Contig12738_3	Nemve193420
s23Contig12744_5	Nemve205230
s23Contig12748_4	Nemve99543
s23Contig12752_21	Nemve97320
s23Contig12753_3	Nemve202568
s23Contig12762_5	Nemve205438
s23Contig12765_14	Nemve240998
s23Contig12771_11	Nemve244395
s23Contig12778_7	Nemve10072
s23Contig12825_11	Nemve248483
s23Contig12831_5	Nemve209051
s23Contig12834_3	Nemve200094
s23Contig12846_4	Nemve234118
s23Contig12849_3	Nemve237730
s23Contig12860_7	Nemve127863
s23Contig12871_31	Nemve36389
s23Contig12874_13	Nemve10247
s23Contig12885_5	Nemve129041
s23Contig12903_4	Nemve236707
s23Contig12916_7	Nemve247499
s23Contig12935_38	Nemve103523
s23Contig12937_10	Nemve136570
s23Contig12942_8	Nemve210689
s23Contig12951_3	Nemve105928
s23Contig12956_1	Nemve158998
s23Contig12961_5	Nemve16994
s23Contig12966_9	Nemve24446
s23Contig12974_10	Nemve240522
s23Contig12975_24	Nemve189854
s23Contig12982_6	Nemve244873
s23Contig12990_6	Nemve135138
s23Contig12993_2	Nemve203554
s23Contig13000_16	Nemve215218
s23Contig13007_17	Nemve139382
s23Contig13013_7	Nemve212141
s23Contig13019_8	Nemve195431
s23Contig13027_4	Nemve227246
s23Contig13030_1	Nemve220980
s23Contig13043_6	Nemve196991
s23Contig13046_9	Nemve237798
s23Contig13052_3	Nemve70984
s23Contig13069_8	Nemve241626
s23Contig13080_10	Nemve187863
s23Contig13087_1	Nemve181274
s23Contig13098_23	Nemve241800
s23Contig13108_1	Nemve80173
s23Contig13109_6	Nemve88448
s23Contig13118_3	Nemve29874
s23Contig13140_1	Nemve177083
s23Contig13160_1	Nemve168780
s23Contig13169_25	Nemve182331
s23Contig13190_3	Nemve237797
s23Contig13191_7	Nemve119762
s23Contig13197_1	Nemve230412
s23Contig13201_5	Nemve227269
s23Contig13228_3	Nemve160725
s23Contig13231_18	Nemve90602
s23Contig13255_4	Nemve227226
s23Contig13256_14	Nemve87128
s23Contig13257_10	Nemve236739
s23Contig13267_12	Nemve242732
s23Contig13316_7	Nemve246781
s23Contig13318_3	Nemve179566
s23Contig13325_3	Nemve206544
s23Contig13334_17	Nemve238013
s23Contig13339_4	Nemve50857
s23Contig13349_2	Nemve238702
s23Contig13355_12	Nemve221557
s23Contig13357_2	Nemve182839
s23Contig13374_8	Nemve237545
s23Contig13387_15	Nemve94836
s23Contig1340_9	Nemve61967
s23Contig13411_16	Nemve187737
s23Contig13417_1	Nemve228555
s23Contig13427_15	Nemve240575
s23Contig13433_3	Nemve240032
s23Contig13435_4	Nemve180397
s23Contig13446_6	Nemve52544
s23Contig13463_10	Nemve194841
s23Contig13482_7	Nemve35830
s23Contig13505_16	Nemve165384
s23Contig13506_6	Nemve177334
s23Contig13510_2	Nemve169077
s23Contig13536_5	Nemve198354
s23Contig13537_2	Nemve244688
s23Contig13573_13	Nemve102868
s23Contig13608_3	Nemve201904
s23Contig13609_1	Nemve113088
s23Contig13621_3	Nemve212723
s23Contig13622_1	Nemve91756
s23Contig13644_2	Nemve125309
s23Contig13645_11	Nemve239561
s23Contig13647_2	Nemve200796
s23Contig1365_1	Nemve111867
s23Contig13656_4	Nemve194898
s23Contig13657_3	Nemve197278
s23Contig13659_16	Nemve31174
s23Contig13662_4	Nemve116977
s23Contig13666_5	Nemve212944
s23Contig13668_13	Nemve106419
s23Contig13679_11	Nemve248770
s23Contig13692_2	Nemve95660
s23Contig13702_11	Nemve98446
s23Contig13709_5	Nemve218492
s23Contig13730_2	Nemve193827
s23Contig13735_2	Nemve189007
s23Contig13738_14	Nemve206329
s23Contig13740_2	Nemve245041
s23Contig13750_6	Nemve124153
s23Contig13784_3	Nemve159148
s23Contig13786_5	Nemve78861
s23Contig13798_11	Nemve211141
s23Contig13804_10	Nemve233042
s23Contig13809_9	Nemve167837
s23Contig13812_13	Nemve198001
s23Contig13825_3	Nemve232587
s23Contig13832_5	Nemve238123
s23Contig13838_14	Nemve241155
s23Contig13849_2	Nemve113661
s23Contig13859_11	Nemve152185
s23Contig13865_1	Nemve214058
s23Contig13872_9	Nemve233863
s23Contig13875_15	Nemve229595
s23Contig13895_2	Nemve247951
s23Contig13899_3	Nemve2918
s23Contig13902_8	Nemve182498
s23Contig13912_13	Nemve193865
s23Contig13912_3	Nemve232160
s23Contig13924_13	Nemve238404
s23Contig13925_2	Nemve241470
s23Contig13933_2	Nemve166265
s23Contig13944_12	Nemve207820
s23Contig13945_13	Nemve143699
s23Contig13945_3	Nemve84929
s23Contig1395_7	Nemve25682
s23Contig13969_2	Nemve240971
s23Contig13976_9	Nemve135205
s23Contig13977_9	Nemve165217
s23Contig13981_4	Nemve216271
s23Contig13986_8	Nemve107629
s23Contig13994_21	Nemve89035
s23Contig14008_2	Nemve211167
s23Contig14011_17	Nemve192525
s23Contig14023_4	Nemve160622
s23Contig14028_7	Nemve200034
s23Contig14032_11	Nemve163150
s23Contig14041_2	Nemve244837
s23Contig1404_5	Nemve88728
s23Contig14047_19	Nemve5059
s23Contig14048_3	Nemve242089
s23Contig14051_4	Nemve93919
s23Contig14053_9	Nemve125819
s23Contig14072_28	Nemve239938
s23Contig140_7	Nemve207930
s23Contig14080_4	Nemve110153
s23Contig14090_4	Nemve103243
s23Contig14102_26	Nemve95157
s23Contig14116_4	Nemve129673
s23Contig14140_3	Nemve87713
s23Contig14165_4	Nemve226633
s23Contig14168_4	Nemve227192
s23Contig14173_10	Nemve26004
s23Contig14181_3	Nemve100237
s23Contig14208_8	Nemve170381
s23Contig14210_1	Nemve100379
s23Contig14216_15	Nemve28237
s23Contig14217_9	Nemve190101
s23Contig14222_9	Nemve131042
s23Contig14225_2	Nemve120705
s23Contig14230_3	Nemve101531
s23Contig14241_5	Nemve108300
s23Contig14244_2	Nemve210849
s23Contig14245_5	Nemve122269
s23Contig14250_1	Nemve237274
s23Contig1425_6	Nemve111854
s23Contig14260_4	Nemve244456
s23Contig14273_10	Nemve210463
s23Contig14274_8	Nemve232052
s23Contig14291_1	Nemve117062
s23Contig14299_22	Nemve79682
s23Contig14310_4	Nemve121512
s23Contig14324_23	Nemve118750
s23Contig14333_11	Nemve21552
s23Contig14340_4	Nemve166591
s23Contig14362_6	Nemve243590
s23Contig14373_3	Nemve47103
s23Contig14383_3	Nemve123281
s23Contig14384_5	Nemve88621
s23Contig14390_1	Nemve24847
s23Contig14395_1	Nemve216339
s23Contig14400_14	Nemve205896
s23Contig14402_1	Nemve116616
s23Contig14416_1	Nemve235777
s23Contig14420_1	Nemve117241
s23Contig14443_11	Nemve232219
s23Contig14449_16	Nemve248197
s23Contig14457_8	Nemve170242
s23Contig14471_5	Nemve141731
s23Contig14487_3	Nemve209494
s23Contig14508_3	Nemve160673
s23Contig14509_4	Nemve109754
s23Contig14515_8	Nemve80159
s23Contig14519_1	Nemve211508
s23Contig14520_7	Nemve224635
s23Contig14522_2	Nemve102586
s23Contig14525_4	Nemve248257
s23Contig14526_5	Nemve96737
s23Contig14549_5	Nemve164114
s23Contig14555_1	Nemve10699
s23Contig14559_3	Nemve98402
s23Contig14567_2	Nemve231729
s23Contig14577_18	Nemve242822
s23Contig14586_2	Nemve239937
s23Contig14596_3	Nemve243810
s23Contig14598_11	Nemve85286
s23Contig14603_13	Nemve342
s23Contig14604_18	Nemve51041
s23Contig14608_14	Nemve115210
s23Contig14610_6	Nemve58562
s23Contig14613_7	Nemve233604
s23Contig14622_4	Nemve118574
s23Contig14646_12	Nemve127019
s23Contig14667_9	Nemve163820
s23Contig14690_1	Nemve86262
s23Contig14696_21	Nemve94595
s23Contig14707_7	Nemve229512
s23Contig14710_5	Nemve244980
s23Contig14717_29	Nemve167409
s23Contig14718_2	Nemve128910
s23Contig14743_6	Nemve215442
s23Contig14749_19	Nemve113989
s23Contig14750_15	Nemve239601
s23Contig14756_5	Nemve167466
s23Contig14776_1	Nemve235180
s23Contig14801_2	Nemve93849
s23Contig14808_77	Nemve119951
s23Contig14831_1	Nemve216118
s23Contig14833_10	Nemve123568
s23Contig14849_4	Nemve112757
s23Contig14871_2	Nemve88977
s23Contig14887_2	Nemve43311
s23Contig14915_6	Nemve100014
s23Contig14930_3	Nemve245915
s23Contig1493_1	Nemve108631
s23Contig14936_4	Nemve115283
s23Contig14948_19	Nemve238865
s23Contig14949_5	Nemve213187
s23Contig14955_1	Nemve181820
s23Contig14960_12	Nemve104656
s23Contig14977_2	Nemve178259
s23Contig14983_11	Nemve214881
s23Contig14990_1	Nemve236359
s23Contig14994_12	Nemve89181
s23Contig14994_5	Nemve110064
s23Contig14999_9	Nemve235218
s23Contig15011_17	Nemve13029
s23Contig15013_4	Nemve161841
s23Contig15017_13	Nemve41253
s23Contig15019_26	Nemve94229
s23Contig15023_9	Nemve193264
s23Contig15027_13	Nemve236526
s23Contig15032_2	Nemve40279
s23Contig15037_4	Nemve33613
s23Contig15052_3	Nemve248582
s23Contig15069_2	Nemve244490
s23Contig15071_6	Nemve112842
s23Contig15079_41	Nemve208267
s23Contig15084_3	Nemve35366
s23Contig15087_5	Nemve242611
s23Contig15106_3	Nemve83837
s23Contig15121_1	Nemve243867
s23Contig15131_9	Nemve205803
s23Contig15160_9	Nemve132893
s23Contig15163_3	Nemve120559
s23Contig15164_15	Nemve215177
s23Contig15172_1	Nemve111879
s23Contig15191_3	Nemve237238
s23Contig15198_7	Nemve207418
s23Contig15203_5	Nemve230076
s23Contig15213_9	Nemve239446
s23Contig15217_1	Nemve140887
s23Contig15233_1	Nemve245009
s23Contig15243_12	Nemve125130
s23Contig15244_1	Nemve245244
s23Contig15247_22	Nemve243040
s23Contig15249_6	Nemve244489
s23Contig15252_10	Nemve226328
s23Contig15254_3	Nemve244895
s23Contig15255_8	Nemve247088
s23Contig15263_16	Nemve110829
s23Contig15269_20	Nemve34342
s23Contig15277_10	Nemve159381
s23Contig15285_7	Nemve238350
s23Contig15286_3	Nemve89511
s23Contig15287_6	Nemve134883
s23Contig15292_2	Nemve191692
s23Contig15294_5	Nemve118838
s23Contig15297_2	Nemve81169
s23Contig15298_11	Nemve197064
s23Contig15302_4	Nemve161808
s23Contig15309_5	Nemve244866
s23Contig15310_2	Nemve204990
s23Contig15315_3	Nemve86778
s23Contig15329_1	Nemve12522
s23Contig15346_6	Nemve125608
s23Contig15366_2	Nemve159698
s23Contig15376_22	Nemve80283
s23Contig15390_1	Nemve238528
s23Contig15395_9	Nemve240462
s23Contig15402_13	Nemve83090
s23Contig15422_10	Nemve246028
s23Contig15438_10	Nemve240016
s23Contig15440_2	Nemve100869
s23Contig15471_7	Nemve239517
s23Contig15473_16	Nemve110360
s23Contig15475_8	Nemve205085
s23Contig15488_4	Nemve129266
s23Contig15491_16	Nemve66580
s23Contig15494_3	Nemve181936
s23Contig15495_2	Nemve164989
s23Contig15502_2	Nemve248491
s23Contig15504_16	Nemve80429
s23Contig15508_3	Nemve97345
s23Contig15511_15	Nemve173464
s23Contig15528_4	Nemve242065
s23Contig15532_3	Nemve228797
s23Contig15536_2	Nemve177252
s23Contig1553_7	Nemve239133
s23Contig15544_2	Nemve13054
s23Contig15552_2	Nemve119986
s23Contig15572_9	Nemve210012
s23Contig15589_16	Nemve117769
s23Contig15592_7	Nemve24490
s23Contig15606_14	Nemve170678
s23Contig15613_2	Nemve237860
s23Contig15618_8	Nemve161597
s23Contig15625_3	Nemve82673
s23Contig15627_2	Nemve200353
s23Contig15636_3	Nemve145359
s23Contig15649_17	Nemve186287
s23Contig1565_1	Nemve205207
s23Contig15659_2	Nemve215325
s23Contig15663_21	Nemve23386
s23Contig15667_7	Nemve110797
s23Contig15678_35	Nemve60037
s23Contig15679_4	Nemve160416
s23Contig15684_2	Nemve236583
s23Contig15689_16	Nemve40179
s23Contig15702_5	Nemve174365
s23Contig15706_2	Nemve85930
s23Contig15708_5	Nemve240861
s23Contig1571_11	Nemve214998
s23Contig15726_21	Nemve238581
s23Contig1573_1	Nemve243527
s23Contig15733_3	Nemve197035
s23Contig15735_1	Nemve217113
s23Contig15736_6	Nemve125911
s23Contig15737_23	Nemve245865
s23Contig15746_2	Nemve178601
s23Contig15751_15	Nemve168935
s23Contig15754_10	Nemve176237
s23Contig15759_11	Nemve169895
s23Contig15769_10	Nemve199788
s23Contig1578_2	Nemve238375
s23Contig15784_3	Nemve87541
s23Contig15790_3	Nemve133978
s23Contig15797_10	Nemve104830
s23Contig15800_9	Nemve63622
s23Contig1580_1	Nemve118846
s23Contig15808_6	Nemve170937
s23Contig15810_1	Nemve246357
s23Contig15816_10	Nemve244928
s23Contig15817_36	Nemve186523
s23Contig15819_7	Nemve247942
s23Contig15821_18	Nemve136329
s23Contig15823_31	Nemve122407
s23Contig15825_17	Nemve238632
s23Contig15831_4	Nemve96942
s23Contig15854_1	Nemve137732
s23Contig15870_5	Nemve160768
s23Contig15872_16	Nemve107726
s23Contig1587_3	Nemve201842
s23Contig15880_11	Nemve204606
s23Contig15884_22	Nemve95751
s23Contig15891_3	Nemve170111
s23Contig15893_25	Nemve161959
s23Contig15897_23	Nemve164090
s23Contig15897_5	Nemve227937
s23Contig15904_2	Nemve230649
s23Contig15914_15	Nemve248844
s23Contig15916_2	Nemve242660
s23Contig15938_3	Nemve93209
s23Contig15941_21	Nemve163564
s23Contig15951_3	Nemve239278
s23Contig15959_7	Nemve200084
s23Contig15975_5	Nemve209524
s23Contig15981_6	Nemve25465
s23Contig15997_3	Nemve96464
s23Contig16001_4	Nemve242105
s23Contig16033_5	Nemve169205
s23Contig16047_15	Nemve130736
s23Contig1605_2	Nemve246030
s23Contig1606_13	Nemve186240
s23Contig16070_5	Nemve248552
s23Contig16083_1	Nemve137996
s23Contig16098_4	Nemve244161
s23Contig16101_22	Nemve239941
s23Contig16102_2	Nemve241065
s23Contig16104_2	Nemve143061
s23Contig16115_2	Nemve87714
s23Contig16121_10	Nemve158806
s23Contig1612_2	Nemve238351
s23Contig16124_2	Nemve85975
s23Contig16127_2	Nemve168923
s23Contig16133_11	Nemve183264
s23Contig16134_5	Nemve229146
s23Contig16138_3	Nemve173515
s23Contig16140_6	Nemve190388
s23Contig16151_7	Nemve63442
s23Contig16159_4	Nemve200527
s23Contig16169_16	Nemve203043
s23Contig16181_1	Nemve236955
s23Contig16184_9	Nemve199674
s23Contig16185_17	Nemve183768
s23Contig16204_11	Nemve108619
s23Contig16222_6	Nemve113298
s23Contig16254_21	Nemve244988
s23Contig16257_2	Nemve107007
s23Contig16262_20	Nemve240970
s23Contig16268_9	Nemve245069
s23Contig16269_2	Nemve194666
s23Contig16277_6	Nemve169197
s23Contig16285_4	Nemve165225
s23Contig1630_2	Nemve182889
s23Contig16305_3	Nemve200187
s23Contig16306_4	Nemve85808
s23Contig16311_1	Nemve225205
s23Contig16318_2	Nemve110975
s23Contig16340_3	Nemve248273
s23Contig16358_5	Nemve201840
s23Contig16369_5	Nemve124454
s23Contig1637_18	Nemve185644
s23Contig1637_5	Nemve104439
s23Contig16390_10	Nemve245738
s23Contig16391_5	Nemve242888
s23Contig16395_3	Nemve42712
s23Contig16397_17	Nemve243717
s23Contig16398_3	Nemve121965
s23Contig16403_4	Nemve230123
s23Contig16408_1	Nemve239456
s23Contig16440_20	Nemve98950
s23Contig16455_3	Nemve229266
s23Contig16465_14	Nemve109275
s23Contig16500_14	Nemve203470
s23Contig16515_6	Nemve82630
s23Contig16528_3	Nemve190767
s23Contig16530_3	Nemve25854
s23Contig16533_4	Nemve175215
s23Contig16537_3	Nemve86416
s23Contig16538_1	Nemve81576
s23Contig16540_29	Nemve137344
s23Contig16549_1	Nemve183236
s23Contig16551_7	Nemve219214
s23Contig16558_21	Nemve248474
s23Contig16560_2	Nemve174806
s23Contig16562_30	Nemve178940
s23Contig16570_3	Nemve218651
s23Contig16585_20	Nemve96927
s23Contig16587_9	Nemve139208
s23Contig16589_7	Nemve223651
s23Contig16620_1	Nemve31079
s23Contig16624_3	Nemve232863
s23Contig16638_4	Nemve239926
s23Contig16642_4	Nemve101662
s23Contig16662_16	Nemve164144
s23Contig16672_4	Nemve237731
s23Contig16675_8	Nemve246586
s23Contig16688_2	Nemve205787
s23Contig16689_2	Nemve61607
s23Contig16690_2	Nemve222421
s23Contig16711_5	Nemve184530
s23Contig16723_9	Nemve235633
s23Contig16726_8	Nemve106554
s23Contig16764_10	Nemve243800
s23Contig16768_4	Nemve198376
s23Contig16779_22	Nemve30165
s23Contig16796_9	Nemve90973
s23Contig16802_3	Nemve220885
s23Contig16811_6	Nemve82372
s23Contig16856_12	Nemve241089
s23Contig16857_11	Nemve50970
s23Contig16862_4	Nemve89864
s23Contig16863_18	Nemve85742
s23Contig16872_2	Nemve179376
s23Contig16873_3	Nemve244945
s23Contig16880_14	Nemve43832
s23Contig16882_10	Nemve245039
s23Contig16898_11	Nemve233999
s23Contig16915_5	Nemve229988
s23Contig16920_20	Nemve198482
s23Contig16928_4	Nemve221490
s23Contig16944_11	Nemve87802
s23Contig16949_3	Nemve119091
s23Contig16953_2	Nemve242448
s23Contig16956_3	Nemve118263
s23Contig16962_23	Nemve197457
s23Contig16974_4	Nemve131080
s23Contig16985_5	Nemve233178
s23Contig16992_8	Nemve244354
s23Contig16995_14	Nemve244087
s23Contig16996_4	Nemve244702
s23Contig16998_2	Nemve24191
s23Contig17013_32	Nemve128716
s23Contig17033_4	Nemve164483
s23Contig17050_5	Nemve226179
s23Contig17057_2	Nemve229913
s23Contig17062_13	Nemve40934
s23Contig17065_38	Nemve202524
s23Contig17076_14	Nemve237765
s23Contig17080_5	Nemve243836
s23Contig17090_7	Nemve221825
s23Contig17091_6	Nemve213102
s23Contig17103_1	Nemve168739
s23Contig17114_2	Nemve110819
s23Contig17126_2	Nemve180108
s23Contig17142_9	Nemve200085
s23Contig17147_4	Nemve90946
s23Contig17149_1	Nemve242667
s23Contig17156_4	Nemve223385
s23Contig17160_8	Nemve54859
s23Contig1716_7	Nemve90849
s23Contig17175_18	Nemve115110
s23Contig171_7	Nemve212490
s23Contig17181_4	Nemve182323
s23Contig1718_5	Nemve205666
s23Contig17188_26	Nemve208393
s23Contig17192_9	Nemve106390
s23Contig17199_14	Nemve237703
s23Contig1720_5	Nemve214314
s23Contig17231_16	Nemve34679
s23Contig17235_2	Nemve241507
s23Contig17238_7	Nemve127454
s23Contig17253_4	Nemve234046
s23Contig17257_2	Nemve247466
s23Contig17257_22	Nemve162513
s23Contig17269_29	Nemve81224
s23Contig17288_1	Nemve205855
s23Contig17289_15	Nemve109724
s23Contig17289_19	Nemve51544
s23Contig17290_2	Nemve208764
s23Contig17301_9	Nemve204547
s23Contig17305_8	Nemve240276
s23Contig17311_3	Nemve198839
s23Contig17334_2	Nemve92474
s23Contig17340_3	Nemve95716
s23Contig17363_14	Nemve245730
s23Contig17365_5	Nemve114311
s23Contig17371_6	Nemve178864
s23Contig17373_28	Nemve239294
s23Contig17397_18	Nemve96414
s23Contig17417_2	Nemve200949
s23Contig17421_3	Nemve247626
s23Contig17422_6	Nemve125574
s23Contig17426_2	Nemve211349
s23Contig17430_2	Nemve237388
s23Contig17437_6	Nemve248059
s23Contig17441_4	Nemve209434
s23Contig17443_3	Nemve221077
s23Contig1745_4	Nemve10951
s23Contig17461_11	Nemve163137
s23Contig1746_14	Nemve121336
s23Contig17468_3	Nemve247673
s23Contig17481_44	Nemve127554
s23Contig17495_8	Nemve171300
s23Contig17499_47	Nemve107177
s23Contig17508_13	Nemve241132
s23Contig17510_15	Nemve115225
s23Contig17524_38	Nemve85553
s23Contig17527_2	Nemve248838
s23Contig17531_2	Nemve174949
s23Contig17532_16	Nemve232931
s23Contig17571_4	Nemve239922
s23Contig17579_3	Nemve10407
s23Contig17584_5	Nemve200413
s23Contig17587_6	Nemve237950
s23Contig17590_14	Nemve89434
s23Contig17597_10	Nemve97153
s23Contig17599_3	Nemve158003
s23Contig17607_1	Nemve240906
s23Contig17617_5	Nemve234158
s23Contig17625_8	Nemve21450
s23Contig17648_14	Nemve241323
s23Contig17682_3	Nemve240139
s23Contig17699_1	Nemve96085
s23Contig17706_17	Nemve167407
s23Contig17708_12	Nemve95956
s23Contig17720_11	Nemve214489
s23Contig17726_3	Nemve198371
s23Contig1773_4	Nemve70832
s23Contig17737_13	Nemve122468
s23Contig17743_2	Nemve169502
s23Contig17752_4	Nemve89019
s23Contig17761_3	Nemve22365
s23Contig17772_10	Nemve117247
s23Contig17785_24	Nemve240102
s23Contig1778_6	Nemve229384
s23Contig17787_8	Nemve241699
s23Contig17797_9	Nemve135294
s23Contig17810_2	Nemve246363
s23Contig17815_17	Nemve209681
s23Contig17820_1	Nemve245843
s23Contig17821_30	Nemve4998
s23Contig17823_8	Nemve104526
s23Contig17824_11	Nemve189235
s23Contig17843_8	Nemve98857
s23Contig17851_8	Nemve87118
s23Contig17855_6	Nemve197820
s23Contig17860_8	Nemve242218
s23Contig17866_9	Nemve245401
s23Contig17871_3	Nemve103014
s23Contig17872_17	Nemve177813
s23Contig17876_2	Nemve61733
s23Contig17879_1	Nemve163685
s23Contig17884_5	Nemve142974
s23Contig17891_3	Nemve198618
s23Contig17903_12	Nemve20757
s23Contig17906_6	Nemve135623
s23Contig17907_13	Nemve102533
s23Contig17907_3	Nemve126147
s23Contig17915_19	Nemve244232
s23Contig17916_6	Nemve168894
s23Contig17919_3	Nemve236378
s23Contig17925_11	Nemve179729
s23Contig17926_21	Nemve97137
s23Contig17931_17	Nemve84479
s23Contig17932_1	Nemve189518
s23Contig17951_37	Nemve102874
s23Contig17968_12	Nemve204872
s23Contig17970_4	Nemve212215
s23Contig17974_1	Nemve236873
s23Contig17978_1	Nemve205753
s23Contig17981_2	Nemve242584
s23Contig17993_11	Nemve242561
s23Contig18001_6	Nemve243939
s23Contig18027_3	Nemve229824
s23Contig18041_4	Nemve86755
s23Contig18042_2	Nemve219181
s23Contig18043_2	Nemve10591
s23Contig18049_3	Nemve124260
s23Contig18051_6	Nemve104030
s23Contig18054_11	Nemve163339
s23Contig18063_8	Nemve79191
s23Contig18073_20	Nemve178700
s23Contig18082_13	Nemve240781
s23Contig18092_11	Nemve242678
s23Contig18102_4	Nemve44649
s23Contig18103_4	Nemve41962
s23Contig18107_4	Nemve181204
s23Contig18136_8	Nemve175766
s23Contig18141_2	Nemve85254
s23Contig18142_4	Nemve89574
s23Contig18148_11	Nemve171519
s23Contig18156_4	Nemve171857
s23Contig18164_4	Nemve86507
s23Contig18176_2	Nemve94334
s23Contig18182_16	Nemve237729
s23Contig18184_2	Nemve240977
s23Contig18192_1	Nemve233061
s23Contig18214_7	Nemve151209
s23Contig18215_3	Nemve242332
s23Contig18259_4	Nemve85495
s23Contig18260_1	Nemve99348
s23Contig18263_1	Nemve21521
s23Contig1827_3	Nemve99557
s23Contig18274_12	Nemve197241
s23Contig18274_4	Nemve132738
s23Contig18283_19	Nemve158852
s23Contig18294_19	Nemve87242
s23Contig18304_8	Nemve230428
s23Contig18309_2	Nemve96946
s23Contig18313_4	Nemve85724
s23Contig18314_7	Nemve173914
s23Contig18317_4	Nemve243468
s23Contig18318_4	Nemve217989
s23Contig18326_2	Nemve168415
s23Contig1833_5	Nemve89527
s23Contig18340_8	Nemve87603
s23Contig18347_5	Nemve93714
s23Contig18363_12	Nemve103032
s23Contig18365_7	Nemve99372
s23Contig18366_4	Nemve159012
s23Contig18399_7	Nemve246997
s23Contig18417_5	Nemve216176
s23Contig18455_4	Nemve210690
s23Contig18459_19	Nemve168924
s23Contig18460_9	Nemve244148
s23Contig18464_3	Nemve176429
s23Contig18465_2	Nemve200360
s23Contig18473_1	Nemve181123
s23Contig18475_2	Nemve96329
s23Contig18476_4	Nemve124414
s23Contig18487_1	Nemve126506
s23Contig1849_2	Nemve208895
s23Contig18496_3	Nemve209854
s23Contig18498_4	Nemve235366
s23Contig18500_11	Nemve191566
s23Contig18531_1	Nemve36078
s23Contig18549_10	Nemve219959
s23Contig1855_12	Nemve524
s23Contig18562_23	Nemve129274
s23Contig18568_8	Nemve241397
s23Contig18585_2	Nemve118817
s23Contig18593_9	Nemve203582
s23Contig18599_2	Nemve238282
s23Contig18620_5	Nemve27142
s23Contig1862_10	Nemve242232
s23Contig18631_4	Nemve196728
s23Contig18639_4	Nemve241879
s23Contig18644_1	Nemve236584
s23Contig18646_2	Nemve219569
s23Contig18662_1	Nemve125165
s23Contig18676_8	Nemve211927
s23Contig1869_2	Nemve100576
s23Contig18692_4	Nemve234744
s23Contig18694_8	Nemve131503
s23Contig18703_25	Nemve240820
s23Contig18706_12	Nemve10259
s23Contig1871_17	Nemve209135
s23Contig18741_2	Nemve197140
s23Contig18746_7	Nemve110033
s23Contig18753_33	Nemve25760
s23Contig18771_3	Nemve240471
s23Contig18788_3	Nemve236269
s23Contig18791_14	Nemve242010
s23Contig18829_2	Nemve236711
s23Contig18833_8	Nemve225005
s23Contig18844_11	Nemve239385
s23Contig18847_8	Nemve141408
s23Contig18856_5	Nemve50205
s23Contig18862_4	Nemve116167
s23Contig18869_5	Nemve125870
s23Contig18871_4	Nemve243034
s23Contig18876_17	Nemve230545
s23Contig18880_17	Nemve79649
s23Contig18881_3	Nemve240374
s23Contig18888_9	Nemve229403
s23Contig18892_17	Nemve103895
s23Contig18899_11	Nemve217955
s23Contig18917_4	Nemve242792
s23Contig18923_3	Nemve241741
s23Contig18925_2	Nemve92082
s23Contig18929_3	Nemve167052
s23Contig18940_1	Nemve174348
s23Contig18945_3	Nemve104653
s23Contig18947_3	Nemve243068
s23Contig18950_9	Nemve238335
s23Contig18980_2	Nemve133070
s23Contig18990_2	Nemve135062
s23Contig18991_2	Nemve165928
s23Contig18995_16	Nemve31926
s23Contig18998_12	Nemve214482
s23Contig1901_4	Nemve25148
s23Contig19017_9	Nemve92915
s23Contig19025_31	Nemve240211
s23Contig19030_6	Nemve107253
s23Contig19041_6	Nemve244517
s23Contig19064_11	Nemve121418
s23Contig19067_3	Nemve199548
s23Contig1910_3	Nemve237945
s23Contig19115_2	Nemve227361
s23Contig19116_23	Nemve120214
s23Contig19121_14	Nemve238589
s23Contig19131_21	Nemve22254
s23Contig19132_1	Nemve226211
s23Contig19158_4	Nemve99997
s23Contig19172_17	Nemve179716
s23Contig19172_4	Nemve94626
s23Contig19177_8	Nemve116194
s23Contig19178_2	Nemve130406
s23Contig19179_16	Nemve217833
s23Contig19182_19	Nemve134819
s23Contig19183_19	Nemve244124
s23Contig19185_6	Nemve106123
s23Contig19197_6	Nemve120147
s23Contig19199_9	Nemve248235
s23Contig19200_11	Nemve227385
s23Contig19203_2	Nemve232290
s23Contig19212_2	Nemve238170
s23Contig19215_2	Nemve103700
s23Contig19216_14	Nemve41423
s23Contig19242_7	Nemve247948
s23Contig19249_3	Nemve194229
s23Contig19254_5	Nemve79796
s23Contig19273_10	Nemve233750
s23Contig19274_4	Nemve245652
s23Contig19286_28	Nemve23405
s23Contig19290_5	Nemve187029
s23Contig19300_37	Nemve32208
s23Contig19303_15	Nemve211238
s23Contig19308_7	Nemve174619
s23Contig19309_3	Nemve53309
s23Contig19313_2	Nemve167841
s23Contig19314_4	Nemve36807
s23Contig19332_2	Nemve230093
s23Contig19336_1	Nemve173973
s23Contig19353_1	Nemve194333
s23Contig1935_3	Nemve129670
s23Contig19354_3	Nemve201271
s23Contig19370_11	Nemve93364
s23Contig19379_6	Nemve239919
s23Contig19380_114	Nemve40040
s23Contig19382_4	Nemve104399
s23Contig19387_3	Nemve93171
s23Contig19393_3	Nemve238471
s23Contig19394_47	Nemve127140
s23Contig19396_2	Nemve234599
s23Contig19419_7	Nemve11859
s23Contig19431_1	Nemve237669
s23Contig19432_1	Nemve93913
s23Contig19433_5	Nemve230118
s23Contig19436_11	Nemve116983
s23Contig19450_13	Nemve108628
s23Contig19454_3	Nemve20238
s23Contig19463_16	Nemve136185
s23Contig19475_19	Nemve95020
s23Contig19476_37	Nemve50978
s23Contig19479_4	Nemve239130
s23Contig1948_2	Nemve92302
s23Contig19484_8	Nemve84420
s23Contig19487_3	Nemve210729
s23Contig19492_14	Nemve218204
s23Contig1950_3	Nemve196772
s23Contig19518_4	Nemve88290
s23Contig19519_3	Nemve85814
s23Contig19520_37	Nemve241731
s23Contig19527_4	Nemve172238
s23Contig19536_18	Nemve87462
s23Contig19542_28	Nemve88429
s23Contig19554_4	Nemve103035
s23Contig19557_7	Nemve202580
s23Contig19567_6	Nemve166819
s23Contig19572_20	Nemve171824
s23Contig19587_29	Nemve241624
s23Contig19591_1	Nemve175530
s23Contig19593_5	Nemve208725
s23Contig19598_6	Nemve245733
s23Contig19624_5	Nemve235065
s23Contig19626_6	Nemve247910
s23Contig19631_24	Nemve104172
s23Contig19636_3	Nemve93668
s23Contig1964_3	Nemve20187
s23Contig1965_1	Nemve102806
s23Contig19661_21	Nemve172399
s23Contig19667_9	Nemve106779
s23Contig19682_11	Nemve52098
s23Contig19693_10	Nemve201862
s23Contig19700_7	Nemve192750
s23Contig19716_1	Nemve240727
s23Contig19722_2	Nemve142990
s23Contig19731_2	Nemve197089
s23Contig19736_11	Nemve161025
s23Contig19737_14	Nemve199545
s23Contig19756_6	Nemve174894
s23Contig19763_3	Nemve20975
s23Contig1978_1	Nemve167848
s23Contig19782_3	Nemve228742
s23Contig19783_20	Nemve107650
s23Contig19787_4	Nemve240290
s23Contig19792_18	Nemve237962
s23Contig19792_4	Nemve237970
s23Contig19803_4	Nemve82580
s23Contig19816_9	Nemve178597
s23Contig19823_3	Nemve37546
s23Contig19852_9	Nemve244276
s23Contig19877_3	Nemve246382
s23Contig19903_16	Nemve20131
s23Contig19906_5	Nemve81851
s23Contig19919_5	Nemve119981
s23Contig19930_13	Nemve107214
s23Contig19933_3	Nemve170407
s23Contig19939_22	Nemve106465
s23Contig19943_10	Nemve179216
s23Contig19959_6	Nemve126282
s23Contig19973_2	Nemve199175
s23Contig19975_10	Nemve211579
s23Contig2002_2	Nemve99661
s23Contig20036_2	Nemve94184
s23Contig20049_2	Nemve60838
s23Contig20062_3	Nemve201686
s23Contig20070_9	Nemve194945
s23Contig20088_1	Nemve239366
s23Contig2009_1	Nemve86836
s23Contig20093_11	Nemve202235
s23Contig20117_3	Nemve227643
s23Contig20123_8	Nemve176370
s23Contig20131_13	Nemve244361
s23Contig20139_1	Nemve115087
s23Contig2015_3	Nemve218474
s23Contig20159_2	Nemve34021
s23Contig20162_20	Nemve238031
s23Contig20175_19	Nemve183746
s23Contig20197_1	Nemve238966
s23Contig20205_2	Nemve234681
s23Contig20228_17	Nemve170966
s23Contig20239_5	Nemve245257
s23Contig2024_4	Nemve99162
s23Contig20254_9	Nemve238019
s23Contig20288_2	Nemve238751
s23Contig20298_5	Nemve61248
s23Contig20304_6	Nemve35189
s23Contig20323_2	Nemve248602
s23Contig20332_1	Nemve220275
s23Contig20350_6	Nemve169487
s23Contig20406_10	Nemve206860
s23Contig20430_6	Nemve195312
s23Contig2043_4	Nemve163675
s23Contig20440_2	Nemve211452
s23Contig20515_5	Nemve104900
s23Contig20523_6	Nemve207013
s23Contig20556_9	Nemve184615
s23Contig20564_16	Nemve21542
s23Contig20617_5	Nemve232392
s23Contig20625_3	Nemve242619
s23Contig20632_11	Nemve50061
s23Contig20659_2	Nemve11702
s23Contig20662_1	Nemve244634
s23Contig20693_1	Nemve173016
s23Contig20696_4	Nemve236477
s23Contig2070_2	Nemve36977
s23Contig20708_3	Nemve243974
s23Contig2071_5	Nemve221487
s23Contig20726_1	Nemve240559
s23Contig20738_4	Nemve232305
s23Contig2074_10	Nemve203646
s23Contig20789_1	Nemve161176
s23Contig20790_2	Nemve55712
s23Contig20799_7	Nemve12228
s23Contig20802_8	Nemve37985
s23Contig20819_1	Nemve238312
s23Contig20866_4	Nemve240535
s23Contig20877_2	Nemve108249
s23Contig20900_6	Nemve118122
s23Contig2090_22	Nemve241184
s23Contig20903_4	Nemve200396
s23Contig2091_16	Nemve161397
s23Contig20933_2	Nemve241849
s23Contig20974_2	Nemve177729
s23Contig21004_2	Nemve136525
s23Contig21011_8	Nemve190607
s23Contig21029_2	Nemve86221
s23Contig21037_5	Nemve109213
s23Contig21059_20	Nemve182236
s23Contig21096_28	Nemve122268
s23Contig21100_9	Nemve93064
s23Contig2110_6	Nemve120618
s23Contig21115_5	Nemve95239
s23Contig21126_7	Nemve242931
s23Contig21144_1	Nemve246128
s23Contig21145_2	Nemve63628
s23Contig21166_3	Nemve236002
s23Contig21173_11	Nemve83292
s23Contig21176_5	Nemve199717
s23Contig21183_2	Nemve187332
s23Contig2119_3	Nemve191823
s23Contig21202_10	Nemve247599
s23Contig2121_4	Nemve194754
s23Contig21214_9	Nemve100901
s23Contig21279_3	Nemve22119
s23Contig21299_1	Nemve40337
s23Contig2133_2	Nemve113662
s23Contig21357_3	Nemve195684
s23Contig21366_14	Nemve140529
s23Contig21388_3	Nemve247094
s23Contig21400_9	Nemve165758
s23Contig21412_1	Nemve179537
s23Contig21421_3	Nemve237418
s23Contig21474_6	Nemve168163
s23Contig21512_3	Nemve33267
s23Contig21543_17	Nemve82921
s23Contig21594_3	Nemve114642
s23Contig2165_3	Nemve136515
s23Contig21694_7	Nemve243153
s23Contig21705_15	Nemve105061
s23Contig21711_9	Nemve39596
s23Contig21740_2	Nemve157467
s23Contig21745_27	Nemve116873
s23Contig21791_5	Nemve238249
s23Contig21822_2	Nemve186132
s23Contig21836_8	Nemve197366
s23Contig21844_1	Nemve116750
s23Contig21856_34	Nemve241129
s23Contig2186_2	Nemve183502
s23Contig21889_20	Nemve177096
s23Contig21893_10	Nemve234527
s23Contig21894_7	Nemve103006
s23Contig21923_13	Nemve243207
s23Contig21924_6	Nemve60758
s23Contig21935_2	Nemve106039
s23Contig21936_2	Nemve98586
s23Contig21938_17	Nemve212709
s23Contig21940_6	Nemve50268
s23Contig21948_1	Nemve116044
s23Contig21953_14	Nemve168680
s23Contig21977_6	Nemve81102
s23Contig21998_1	Nemve233723
s23Contig22065_1	Nemve233194
s23Contig22097_2	Nemve82680
s23Contig22098_3	Nemve140743
s23Contig22099_5	Nemve98319
s23Contig22104_11	Nemve134544
s23Contig22118_1	Nemve94848
s23Contig221_4	Nemve20426
s23Contig22185_2	Nemve241252
s23Contig22188_15	Nemve238102
s23Contig22203_2	Nemve161623
s23Contig22221_9	Nemve221510
s23Contig22237_1	Nemve158484
s23Contig22250_10	Nemve237239
s23Contig22298_2	Nemve244236
s23Contig22309_17	Nemve91324
s23Contig22320_3	Nemve233768
s23Contig22333_4	Nemve135929
s23Contig22368_3	Nemve164174
s23Contig22374_13	Nemve2028
s23Contig22393_2	Nemve190891
s23Contig22424_3	Nemve176892
s23Contig22444_1	Nemve202925
s23Contig22448_7	Nemve171986
s23Contig22449_4	Nemve244196
s23Contig22484_3	Nemve91657
s23Contig22487_5	Nemve242529
s23Contig2252_5	Nemve201841
s23Contig22531_9	Nemve91543
s23Contig22532_7	Nemve182399
s23Contig22581_6	Nemve157808
s23Contig22582_4	Nemve168451
s23Contig2263_12	Nemve172541
s23Contig22654_7	Nemve197799
s23Contig22664_3	Nemve131609
s23Contig22689_2	Nemve125202
s23Contig22701_2	Nemve26196
s23Contig22728_11	Nemve98352
s23Contig22749_7	Nemve90754
s23Contig22750_3	Nemve122238
s23Contig2276_1	Nemve211865
s23Contig22772_5	Nemve242963
s23Contig22792_1	Nemve181597
s23Contig22805_7	Nemve109636
s23Contig22813_6	Nemve172497
s23Contig22817_1	Nemve110875
s23Contig22824_2	Nemve125169
s23Contig22830_2	Nemve199679
s23Contig22869_2	Nemve110416
s23Contig2287_3	Nemve192845
s23Contig22874_1	Nemve134914
s23Contig22893_28	Nemve10204
s23Contig22910_11	Nemve137140
s23Contig22920_1	Nemve191988
s23Contig22948_1	Nemve192886
s23Contig22952_1	Nemve85465
s23Contig22964_8	Nemve112837
s23Contig22994_8	Nemve230033
s23Contig23032_1	Nemve241152
s23Contig23051_2	Nemve239680
s23Contig2307_6	Nemve227987
s23Contig23092_11	Nemve88982
s23Contig23109_5	Nemve145169
s23Contig2313_4	Nemve190441
s23Contig23187_2	Nemve246569
s23Contig23203_7	Nemve195832
s23Contig23208_4	Nemve98197
s23Contig23221_2	Nemve86312
s23Contig23231_9	Nemve177823
s23Contig23232_8	Nemve30054
s23Contig23235_1	Nemve242960
s23Contig23331_2	Nemve205274
s23Contig23344_5	Nemve247384
s23Contig23366_22	Nemve138097
s23Contig23371_1	Nemve183435
s23Contig23396_8	Nemve206799
s23Contig23432_5	Nemve122916
s23Contig23437_6	Nemve237333
s23Contig23455_7	Nemve212848
s23Contig23497_4	Nemve236736
s23Contig23502_2	Nemve233184
s23Contig23505_4	Nemve107827
s23Contig23507_2	Nemve197330
s23Contig23549_2	Nemve245004
s23Contig23561_3	Nemve160199
s23Contig23584_2	Nemve128015
s23Contig23585_56	Nemve240589
s23Contig2360_28	Nemve96791
s23Contig23659_13	Nemve240209
s23Contig23664_3	Nemve186024
s23Contig23694_3	Nemve83705
s23Contig23698_2	Nemve243990
s23Contig23709_6	Nemve52676
s23Contig23782_6	Nemve237940
s23Contig23788_2	Nemve241557
s23Contig23794_11	Nemve97653
s23Contig23810_4	Nemve227398
s23Contig23827_14	Nemve160369
s23Contig23844_1	Nemve91842
s23Contig23867_10	Nemve24917
s23Contig23871_17	Nemve199629
s23Contig23875_2	Nemve81583
s23Contig23932_7	Nemve10968
s23Contig23947_10	Nemve58280
s23Contig23999_6	Nemve216577
s23Contig24004_4	Nemve117188
s23Contig24060_17	Nemve101025
s23Contig24087_20	Nemve161310
s23Contig24108_9	Nemve246784
s23Contig24129_1	Nemve128180
s23Contig24137_5	Nemve246977
s23Contig24151_6	Nemve186732
s23Contig24153_7	Nemve18324
s23Contig24177_3	Nemve60642
s23Contig24178_8	Nemve54443
s23Contig24192_3	Nemve129920
s23Contig24198_16	Nemve244107
s23Contig24227_4	Nemve117684
s23Contig24235_5	Nemve240423
s23Contig24246_2	Nemve240129
s23Contig24252_5	Nemve237968
s23Contig24255_5	Nemve157985
s23Contig24273_4	Nemve246534
s23Contig24281_4	Nemve210715
s23Contig24286_3	Nemve161314
s23Contig24291_2	Nemve236985
s23Contig24311_37	Nemve213912
s23Contig24329_8	Nemve110216
s23Contig24338_2	Nemve193830
s23Contig24339_1	Nemve215219
s23Contig24374_8	Nemve230488
s23Contig24379_8	Nemve159915
s23Contig24398_29	Nemve94898
s23Contig24407_4	Nemve113714
s23Contig24469_9	Nemve162983
s23Contig24477_1	Nemve212939
s23Contig24499_1	Nemve207386
s23Contig24503_7	Nemve209148
s23Contig24518_1	Nemve168735
s23Contig24530_4	Nemve103140
s23Contig2453_6	Nemve102255
s23Contig24540_11	Nemve234429
s23Contig24552_13	Nemve88457
s23Contig2457_30	Nemve116282
s23Contig24574_8	Nemve209831
s23Contig24606_1	Nemve20694
s23Contig2461_5	Nemve79120
s23Contig24632_2	Nemve22137
s23Contig2467_2	Nemve248557
s23Contig24689_7	Nemve198927
s23Contig24720_51	Nemve244710
s23Contig24748_54	Nemve99994
s23Contig24786_6	Nemve127814
s23Contig2479_3	Nemve71716
s23Contig24809_15	Nemve95270
s23Contig24829_1	Nemve172171
s23Contig24845_5	Nemve93888
s23Contig24866_7	Nemve203676
s23Contig24876_2	Nemve164783
s23Contig24887_11	Nemve29018
s23Contig24901_9	Nemve81393
s23Contig24911_3	Nemve100712
s23Contig24923_5	Nemve2158
s23Contig24947_14	Nemve199992
s23Contig24955_9	Nemve197962
s23Contig24976_3	Nemve97615
s23Contig25044_9	Nemve243483
s23Contig25069_6	Nemve194768
s23Contig25083_2	Nemve217300
s23Contig25093_9	Nemve212383
s23Contig25095_3	Nemve158591
s23Contig25101_6	Nemve133495
s23Contig25143_1	Nemve241531
s23Contig25210_1	Nemve236682
s23Contig25_2	Nemve140474
s23Contig25226_4	Nemve205399
s23Contig25228_12	Nemve202599
s23Contig25237_3	Nemve30450
s23Contig25239_7	Nemve111410
s23Contig2526_11	Nemve199823
s23Contig25288_3	Nemve217217
s23Contig25295_3	Nemve86940
s23Contig25305_13	Nemve119080
s23Contig25309_3	Nemve207006
s23Contig25310_3	Nemve235970
s23Contig2531_12	Nemve230011
s23Contig25338_7	Nemve102199
s23Contig25347_4	Nemve245710
s23Contig2537_7	Nemve98823
s23Contig25394_20	Nemve140417
s23Contig25422_8	Nemve202773
s23Contig25427_7	Nemve210351
s23Contig25429_2	Nemve202901
s23Contig25447_5	Nemve91061
s23Contig25449_2	Nemve195162
s23Contig25453_6	Nemve243796
s23Contig25484_1	Nemve95047
s23Contig25495_5	Nemve237353
s23Contig2549_6	Nemve244054
s23Contig25504_2	Nemve135342
s23Contig25506_2	Nemve93974
s23Contig25543_4	Nemve204044
s23Contig25552_17	Nemve147404
s23Contig25577_11	Nemve194038
s23Contig25591_4	Nemve197075
s23Contig2560_7	Nemve107550
s23Contig25608_1	Nemve177484
s23Contig25636_1	Nemve185016
s23Contig25639_3	Nemve166478
s23Contig25658_3	Nemve125111
s23Contig25661_10	Nemve236177
s23Contig25667_5	Nemve238629
s23Contig25681_3	Nemve98096
s23Contig25688_2	Nemve20592
s23Contig256_9	Nemve217387
s23Contig25701_2	Nemve184519
s23Contig25709_7	Nemve172456
s23Contig25710_5	Nemve228999
s23Contig25720_1	Nemve202639
s23Contig25726_9	Nemve100734
s23Contig2573_1	Nemve94819
s23Contig25747_2	Nemve181253
s23Contig25750_1	Nemve243351
s23Contig25753_18	Nemve149295
s23Contig25760_8	Nemve216919
s23Contig25846_8	Nemve205911
s23Contig25861_2	Nemve94668
s23Contig25895_2	Nemve109242
s23Contig25897_2	Nemve236292
s23Contig25912_3	Nemve84119
s23Contig25913_7	Nemve161307
s23Contig25923_8	Nemve182116
s23Contig25928_7	Nemve198525
s23Contig25951_3	Nemve100473
s23Contig25964_15	Nemve248347
s23Contig26009_6	Nemve170391
s23Contig26016_4	Nemve168838
s23Contig26027_2	Nemve160479
s23Contig26076_1	Nemve242737
s23Contig26082_12	Nemve230203
s23Contig26095_4	Nemve205414
s23Contig26106_5	Nemve914
s23Contig26134_4	Nemve244053
s23Contig26163_1	Nemve228853
s23Contig26166_5	Nemve80596
s23Contig2618_14	Nemve63583
s23Contig26263_4	Nemve237574
s23Contig26266_1	Nemve202352
s23Contig2628_3	Nemve248035
s23Contig26311_2	Nemve51540
s23Contig26315_5	Nemve242045
s23Contig26343_4	Nemve115662
s23Contig26358_1	Nemve101521
s23Contig26377_6	Nemve237041
s23Contig26379_9	Nemve86195
s23Contig26429_2	Nemve237996
s23Contig26439_6	Nemve194939
s23Contig26481_2	Nemve237086
s23Contig26546_10	Nemve202353
s23Contig26550_2	Nemve169651
s23Contig26561_4	Nemve229609
s23Contig26569_2	Nemve117735
s23Contig26585_2	Nemve50745
s23Contig26589_1	Nemve244918
s23Contig26593_14	Nemve216045
s23Contig26599_1	Nemve202774
s23Contig2660_1	Nemve228868
s23Contig26642_19	Nemve192610
s23Contig26655_3	Nemve244660
s23Contig26669_3	Nemve217061
s23Contig26705_6	Nemve206765
s23Contig26708_8	Nemve56219
s23Contig26734_7	Nemve237019
s23Contig2674_25	Nemve242502
s23Contig26749_1	Nemve197163
s23Contig26762_16	Nemve243101
s23Contig26797_3	Nemve25310
s23Contig26798_3	Nemve61533
s23Contig26830_2	Nemve238903
s23Contig26860_12	Nemve96324
s23Contig26881_3	Nemve217885
s23Contig26884_38	Nemve139276
s23Contig26888_4	Nemve79092
s23Contig26893_4	Nemve123063
s23Contig26928_4	Nemve210516
s23Contig2693_8	Nemve94893
s23Contig26961_3	Nemve220742
s23Contig26974_21	Nemve244800
s23Contig26975_2	Nemve91851
s23Contig26976_2	Nemve193667
s23Contig27044_2	Nemve100075
s23Contig27062_10	Nemve240986
s23Contig27068_3	Nemve86714
s23Contig27080_2	Nemve94572
s23Contig27081_6	Nemve85993
s23Contig27082_1	Nemve138173
s23Contig27095_5	Nemve230282
s23Contig2712_2	Nemve180316
s23Contig27157_4	Nemve20223
s23Contig27162_3	Nemve169263
s23Contig27167_17	Nemve217272
s23Contig27183_1	Nemve196536
s23Contig27188_1	Nemve103791
s23Contig27192_5	Nemve178061
s23Contig27225_14	Nemve166662
s23Contig27228_11	Nemve244697
s23Contig27276_8	Nemve240711
s23Contig27294_2	Nemve184270
s23Contig27317_4	Nemve50026
s23Contig2734_9	Nemve241392
s23Contig27406_11	Nemve235690
s23Contig27438_1	Nemve238120
s23Contig27439_16	Nemve176125
s23Contig27457_8	Nemve239169
s23Contig2746_6	Nemve35771
s23Contig27470_3	Nemve239782
s23Contig2747_2	Nemve216259
s23Contig27495_9	Nemve85087
s23Contig27513_15	Nemve166900
s23Contig275_2	Nemve114561
s23Contig2758_5	Nemve59063
s23Contig27590_1	Nemve194441
s23Contig27601_12	Nemve247677
s23Contig27638_44	Nemve166205
s23Contig27657_2	Nemve114706
s23Contig27660_8	Nemve92816
s23Contig27676_2	Nemve93174
s23Contig27689_1	Nemve245289
s23Contig27701_3	Nemve239264
s23Contig27705_11	Nemve118387
s23Contig27712_2	Nemve105297
s23Contig27736_3	Nemve84275
s23Contig27738_2	Nemve246895
s23Contig27740_6	Nemve142481
s23Contig27769_10	Nemve95124
s23Contig27798_4	Nemve242950
s23Contig27821_10	Nemve245515
s23Contig27829_4	Nemve211029
s23Contig27837_1	Nemve210941
s23Contig27846_8	Nemve238307
s23Contig27874_8	Nemve243744
s23Contig27878_1	Nemve103577
s23Contig27908_7	Nemve178888
s23Contig27921_8	Nemve247441
s23Contig2793_3	Nemve100352
s23Contig27943_5	Nemve91203
s23Contig27954_2	Nemve170851
s23Contig27975_2	Nemve108544
s23Contig27979_2	Nemve201084
s23Contig27982_1	Nemve236950
s23Contig27999_15	Nemve114859
s23Contig2800_4	Nemve207840
s23Contig28006_6	Nemve86198
s23Contig28048_2	Nemve240003
s23Contig28052_18	Nemve99563
s23Contig28053_7	Nemve186547
s23Contig28072_28	Nemve20232
s23Contig28090_1	Nemve205929
s23Contig28150_9	Nemve130720
s23Contig28210_3	Nemve185165
s23Contig28226_4	Nemve246530
s23Contig28231_13	Nemve243069
s23Contig28244_1	Nemve244177
s23Contig28273_1	Nemve120884
s23Contig28285_10	Nemve141685
s23Contig28286_9	Nemve213018
s23Contig28291_2	Nemve197093
s23Contig28294_4	Nemve94346
s23Contig28305_4	Nemve168498
s23Contig28322_2	Nemve84282
s23Contig28329_9	Nemve82147
s23Contig28338_3	Nemve237443
s23Contig28340_2	Nemve244614
s23Contig28345_1	Nemve93841
s23Contig28378_3	Nemve205988
s23Contig28421_1	Nemve164044
s23Contig28422_4	Nemve234741
s23Contig28440_21	Nemve160201
s23Contig28458_1	Nemve237431
s23Contig28468_4	Nemve163904
s23Contig28478_5	Nemve159021
s23Contig28493_5	Nemve157608
s23Contig28512_15	Nemve204976
s23Contig28530_28	Nemve203857
s23Contig28560_1	Nemve230617
s23Contig28593_10	Nemve93833
s23Contig28597_3	Nemve242034
s23Contig28602_4	Nemve198330
s23Contig2862_2	Nemve211951
s23Contig28635_8	Nemve199135
s23Contig28645_7	Nemve238428
s23Contig28656_3	Nemve53046
s23Contig28663_9	Nemve111902
s23Contig28675_7	Nemve52083
s23Contig28698_13	Nemve40410
s23Contig28765_2	Nemve96606
s23Contig28780_4	Nemve230044
s23Contig28806_4	Nemve112449
s23Contig28831_7	Nemve241156
s23Contig28834_1	Nemve208916
s23Contig28843_2	Nemve146474
s23Contig28845_6	Nemve234148
s23Contig28897_5	Nemve130466
s23Contig2891_11	Nemve202514
s23Contig28914_6	Nemve228163
s23Contig28922_2	Nemve191789
s23Contig28931_14	Nemve206807
s23Contig28946_3	Nemve106562
s23Contig28947_2	Nemve236523
s23Contig28977_8	Nemve177240
s23Contig29010_6	Nemve101462
s23Contig29072_4	Nemve127212
s23Contig29075_7	Nemve174728
s23Contig29077_1	Nemve100445
s23Contig29082_8	Nemve216007
s23Contig29086_19	Nemve165958
s23Contig29090_1	Nemve92321
s23Contig29100_4	Nemve215973
s23Contig2910_3	Nemve247787
s23Contig29118_2	Nemve180632
s23Contig29143_3	Nemve211668
s23Contig29157_6	Nemve108534
s23Contig29178_5	Nemve112761
s23Contig29179_3	Nemve246345
s23Contig29196_1	Nemve205256
s23Contig2923_1	Nemve95565
s23Contig29232_3	Nemve130205
s23Contig29240_15	Nemve110027
s23Contig2925_9	Nemve181209
s23Contig29296_23	Nemve120202
s23Contig29307_6	Nemve238279
s23Contig29309_2	Nemve245645
s23Contig29335_3	Nemve79235
s23Contig2936_1	Nemve205382
s23Contig29364_1	Nemve83701
s23Contig29370_5	Nemve204286
s23Contig2938_6	Nemve239891
s23Contig29401_1	Nemve120322
s23Contig29417_2	Nemve162224
s23Contig29429_5	Nemve124952
s23Contig29441_13	Nemve190464
s23Contig29448_2	Nemve238618
s23Contig29449_8	Nemve89449
s23Contig29465_2	Nemve234329
s23Contig29467_1	Nemve94933
s23Contig29517_10	Nemve162604
s23Contig29548_1	Nemve212749
s23Contig2955_15	Nemve12480
s23Contig29580_9	Nemve244704
s23Contig29605_4	Nemve107265
s23Contig29628_5	Nemve206334
s23Contig29648_24	Nemve125775
s23Contig29650_4	Nemve239031
s23Contig29659_8	Nemve200332
s23Contig29669_29	Nemve207343
s23Contig29673_2	Nemve230938
s23Contig29679_2	Nemve227966
s23Contig29740_20	Nemve242212
s23Contig29752_7	Nemve238452
s23Contig29755_6	Nemve229833
s23Contig29757_9	Nemve115454
s23Contig29758_1	Nemve81327
s23Contig29780_30	Nemve188209
s23Contig29787_8	Nemve231507
s23Contig29796_4	Nemve245375
s23Contig29799_1	Nemve241150
s23Contig29908_2	Nemve140376
s23Contig29915_8	Nemve157719
s23Contig29922_2	Nemve232373
s23Contig29929_1	Nemve136852
s23Contig29935_3	Nemve113806
s23Contig2994_2	Nemve243354
s23Contig29950_3	Nemve199235
s23Contig29973_7	Nemve96243
s23Contig29995_6	Nemve26800
s23Contig3000_24	Nemve210850
s23Contig30007_3	Nemve216464
s23Contig30050_4	Nemve102520
s23Contig30062_3	Nemve92160
s23Contig30068_3	Nemve178355
s23Contig3007_3	Nemve239170
s23Contig30079_2	Nemve190290
s23Contig30082_7	Nemve95603
s23Contig30091_6	Nemve244570
s23Contig30110_8	Nemve239593
s23Contig30115_7	Nemve160889
s23Contig30117_3	Nemve240809
s23Contig30125_13	Nemve3347
s23Contig30125_38	Nemve71841
s23Contig30125_42	Nemve46001
s23Contig30125_8	Nemve90967
s23Contig30126_3	Nemve130185
s23Contig30137_2	Nemve227851
s23Contig30165_36	Nemve213152
s23Contig30177_2	Nemve211860
s23Contig30189_10	Nemve181320
s23Contig30196_14	Nemve248144
s23Contig30211_2	Nemve238992
s23Contig30218_18	Nemve99757
s23Contig30223_12	Nemve207844
s23Contig3022_3	Nemve122106
s23Contig30245_2	Nemve165358
s23Contig30249_14	Nemve210694
s23Contig3025_22	Nemve61581
s23Contig30256_14	Nemve111422
s23Contig30263_6	Nemve184920
s23Contig30270_1	Nemve196260
s23Contig30280_4	Nemve246348
s23Contig30291_16	Nemve244968
s23Contig30307_4	Nemve90236
s23Contig30325_15	Nemve134833
s23Contig30326_11	Nemve188910
s23Contig30332_4	Nemve167670
s23Contig30344_11	Nemve80696
s23Contig30346_11	Nemve217045
s23Contig30360_10	Nemve180478
s23Contig30363_1	Nemve241781
s23Contig30372_19	Nemve84136
s23Contig30399_4	Nemve167199
s23Contig30408_1	Nemve107804
s23Contig30410_15	Nemve211472
s23Contig30412_10	Nemve99492
s23Contig30417_9	Nemve35631
s23Contig30421_9	Nemve130178
s23Contig30434_5	Nemve174285
s23Contig30449_2	Nemve242
s23Contig30452_25	Nemve130653
s23Contig30459_2	Nemve246439
s23Contig30461_5	Nemve86403
s23Contig30464_12	Nemve117102
s23Contig30476_1	Nemve56931
s23Contig30487_33	Nemve182548
s23Contig30513_40	Nemve173637
s23Contig30526_5	Nemve183025
s23Contig30529_20	Nemve241960
s23Contig30536_8	Nemve220036
s23Contig30538_3	Nemve93153
s23Contig30570_3	Nemve189274
s23Contig30575_2	Nemve147760
s23Contig30588_34	Nemve168297
s23Contig30590_3	Nemve123407
s23Contig30602_4	Nemve92090
s23Contig30611_4	Nemve197490
s23Contig30616_6	Nemve90769
s23Contig30624_15	Nemve40207
s23Contig30640_6	Nemve97106
s23Contig30643_7	Nemve85398
s23Contig30654_13	Nemve95288
s23Contig30656_1	Nemve244366
s23Contig30673_3	Nemve170730
s23Contig30679_3	Nemve111922
s23Contig3068_3	Nemve130243
s23Contig30695_6	Nemve181859
s23Contig30697_3	Nemve160464
s23Contig30700_4	Nemve202361
s23Contig3070_1	Nemve240370
s23Contig30716_25	Nemve94726
s23Contig30746_10	Nemve190655
s23Contig30760_3	Nemve248659
s23Contig30763_7	Nemve100273
s23Contig30768_1	Nemve204412
s23Contig30772_4	Nemve96678
s23Contig30778_8	Nemve244550
s23Contig30781_18	Nemve112507
s23Contig30788_2	Nemve129888
s23Contig30805_4	Nemve163275
s23Contig30812_2	Nemve167011
s23Contig30813_7	Nemve122697
s23Contig30825_5	Nemve238091
s23Contig30829_3	Nemve171326
s23Contig30830_1	Nemve241143
s23Contig30836_11	Nemve30728
s23Contig30838_31	Nemve243709
s23Contig30843_15	Nemve237734
s23Contig30858_10	Nemve105828
s23Contig30895_32	Nemve172156
s23Contig30913_10	Nemve232692
s23Contig30916_16	Nemve100119
s23Contig30924_25	Nemve37046
s23Contig30948_14	Nemve185308
s23Contig30968_18	Nemve98829
s23Contig30979_11	Nemve243338
s23Contig30994_9	Nemve174383
s23Contig31000_2	Nemve208025
s23Contig31004_6	Nemve99714
s23Contig31008_4	Nemve233133
s23Contig3101_37	Nemve216726
s23Contig31024_11	Nemve114935
s23Contig31028_22	Nemve244390
s23Contig31029_22	Nemve248172
s23Contig31036_15	Nemve245526
s23Contig31044_1	Nemve169148
s23Contig31044_5	Nemve244417
s23Contig31047_9	Nemve108595
s23Contig31053_2	Nemve124990
s23Contig31056_1	Nemve160653
s23Contig31060_5	Nemve165919
s23Contig31063_2	Nemve131049
s23Contig31067_3	Nemve159278
s23Contig31071_11	Nemve243450
s23Contig31075_4	Nemve175862
s23Contig31077_14	Nemve158913
s23Contig31093_4	Nemve89018
s23Contig31104_14	Nemve244626
s23Contig31111_2	Nemve208190
s23Contig31114_1	Nemve175104
s23Contig31115_10	Nemve117537
s23Contig31129_8	Nemve244805
s23Contig31134_2	Nemve243664
s23Contig31138_1	Nemve1239
s23Contig31139_5	Nemve198795
s23Contig31153_18	Nemve244371
s23Contig31155_64	Nemve105253
s23Contig31160_6	Nemve129323
s23Contig3117_4	Nemve81508
s23Contig31175_16	Nemve120436
s23Contig31206_18	Nemve120824
s23Contig31207_2	Nemve129440
s23Contig31224_9	Nemve125997
s23Contig31230_3	Nemve158749
s23Contig31250_4	Nemve225879
s23Contig31268_5	Nemve220158
s23Contig31278_2	Nemve110149
s23Contig31281_26	Nemve33715
s23Contig31292_11	Nemve247556
s23Contig31310_10	Nemve184037
s23Contig31313_6	Nemve191409
s23Contig31323_2	Nemve235919
s23Contig31349_13	Nemve233976
s23Contig31351_1	Nemve174799
s23Contig31355_3	Nemve238704
s23Contig31359_18	Nemve168046
s23Contig31365_16	Nemve238634
s23Contig31366_1	Nemve16006
s23Contig31377_1	Nemve210271
s23Contig31378_5	Nemve124231
s23Contig31380_10	Nemve221521
s23Contig31390_18	Nemve122610
s23Contig31403_24	Nemve114409
s23Contig31404_6	Nemve110766
s23Contig31432_9	Nemve139976
s23Contig31434_3	Nemve116976
s23Contig31435_1	Nemve214812
s23Contig31449_8	Nemve207272
s23Contig31462_14	Nemve30840
s23Contig31466_9	Nemve228708
s23Contig31488_1	Nemve83057
s23Contig31489_13	Nemve173950
s23Contig31500_20	Nemve238064
s23Contig3151_4	Nemve164111
s23Contig31519_1	Nemve205626
s23Contig315_3	Nemve23900
s23Contig31552_13	Nemve105385
s23Contig31561_27	Nemve222026
s23Contig31572_23	Nemve245220
s23Contig31575_5	Nemve93180
s23Contig31580_1	Nemve226158
s23Contig31585_2	Nemve232547
s23Contig31601_4	Nemve108512
s23Contig31604_18	Nemve39461
s23Contig31642_17	Nemve70416
s23Contig31644_2	Nemve230980
s23Contig31654_15	Nemve242345
s23Contig31662_1	Nemve246084
s23Contig31678_15	Nemve134347
s23Contig31686_10	Nemve202620
s23Contig31689_3	Nemve165407
s23Contig3169_1	Nemve20215
s23Contig31699_6	Nemve82504
s23Contig31721_1	Nemve232854
s23Contig31743_6	Nemve243936
s23Contig31749_14	Nemve119506
s23Contig31765_7	Nemve94277
s23Contig31767_7	Nemve237290
s23Contig31768_3	Nemve93844
s23Contig3177_3	Nemve138346
s23Contig31775_3	Nemve236381
s23Contig31784_4	Nemve93004
s23Contig31787_3	Nemve209397
s23Contig3180_4	Nemve223246
s23Contig31812_32	Nemve228199
s23Contig31817_9	Nemve103789
s23Contig31820_2	Nemve230391
s23Contig31821_4	Nemve209936
s23Contig31823_3	Nemve248175
s23Contig31837_6	Nemve131498
s23Contig31838_16	Nemve232949
s23Contig31849_14	Nemve212637
s23Contig31871_2	Nemve243722
s23Contig31883_7	Nemve200567
s23Contig31891_13	Nemve219848
s23Contig31893_3	Nemve245969
s23Contig31901_22	Nemve208963
s23Contig31908_1	Nemve242367
s23Contig31910_9	Nemve219460
s23Contig31912_4	Nemve164493
s23Contig31916_3	Nemve101069
s23Contig31921_3	Nemve120663
s23Contig3192_4	Nemve135666
s23Contig31936_3	Nemve245816
s23Contig31937_31	Nemve245806
s23Contig31938_7	Nemve34851
s23Contig31949_6	Nemve89029
s23Contig31963_17	Nemve104852
s23Contig31998_15	Nemve179227
s23Contig32007_3	Nemve240625
s23Contig32011_24	Nemve137471
s23Contig32014_4	Nemve144256
s23Contig32016_3	Nemve179295
s23Contig32038_13	Nemve175881
s23Contig32051_5	Nemve199870
s23Contig32053_5	Nemve202420
s23Contig32062_1	Nemve243644
s23Contig32101_29	Nemve242277
s23Contig32101_9	Nemve84846
s23Contig32140_18	Nemve239047
s23Contig3214_2	Nemve95978
s23Contig32144_2	Nemve204022
s23Contig32152_5	Nemve199711
s23Contig32153_5	Nemve202556
s23Contig32155_1	Nemve119805
s23Contig32160_6	Nemve163008
s23Contig32178_12	Nemve123505
s23Contig32184_9	Nemve122070
s23Contig32187_4	Nemve240935
s23Contig32221_5	Nemve246958
s23Contig32231_1	Nemve240670
s23Contig32235_6	Nemve90512
s23Contig32236_4	Nemve236374
s23Contig32237_3	Nemve223268
s23Contig32241_15	Nemve248668
s23Contig32244_7	Nemve110132
s23Contig32246_4	Nemve123181
s23Contig32261_10	Nemve118980
s23Contig3226_1	Nemve95367
s23Contig32268_3	Nemve89550
s23Contig32282_4	Nemve27680
s23Contig32289_5	Nemve246582
s23Contig32291_1	Nemve94938
s23Contig32298_6	Nemve99556
s23Contig32302_16	Nemve31122
s23Contig32316_2	Nemve99533
s23Contig32328_7	Nemve129103
s23Contig32333_7	Nemve235198
s23Contig32343_1	Nemve236587
s23Contig32365_1	Nemve141896
s23Contig32376_4	Nemve135493
s23Contig32384_4	Nemve87155
s23Contig32385_9	Nemve212034
s23Contig32395_14	Nemve132347
s23Contig32397_7	Nemve89885
s23Contig32398_2	Nemve133940
s23Contig32399_1	Nemve234646
s23Contig32403_5	Nemve218142
s23Contig32417_6	Nemve102219
s23Contig32426_6	Nemve136649
s23Contig32437_9	Nemve167825
s23Contig32449_15	Nemve201338
s23Contig3245_8	Nemve90231
s23Contig32468_14	Nemve245354
s23Contig32469_22	Nemve12086
s23Contig32470_39	Nemve202860
s23Contig32473_5	Nemve248744
s23Contig32483_12	Nemve175999
s23Contig32491_27	Nemve30465
s23Contig32498_1	Nemve229445
s23Contig32522_4	Nemve244701
s23Contig32528_38	Nemve6927
s23Contig32542_6	Nemve186877
s23Contig32564_16	Nemve206051
s23Contig32571_4	Nemve228186
s23Contig32591_7	Nemve239271
s23Contig32597_12	Nemve234208
s23Contig32602_15	Nemve245242
s23Contig32658_4	Nemve225329
s23Contig32671_1	Nemve35599
s23Contig32677_3	Nemve17445
s23Contig32680_2	Nemve117051
s23Contig32685_22	Nemve228048
s23Contig32690_3	Nemve116212
s23Contig32691_2	Nemve187301
s23Contig32709_14	Nemve244933
s23Contig32712_4	Nemve115992
s23Contig32717_3	Nemve88954
s23Contig32732_3	Nemve137650
s23Contig32745_1	Nemve164655
s23Contig3274_5	Nemve233916
s23Contig32754_9	Nemve246590
s23Contig32762_3	Nemve136184
s23Contig32765_11	Nemve33607
s23Contig32768_6	Nemve118443
s23Contig32776_3	Nemve12286
s23Contig32781_9	Nemve197840
s23Contig32791_2	Nemve38751
s23Contig32794_15	Nemve145494
s23Contig32806_10	Nemve245642
s23Contig32809_5	Nemve244838
s23Contig32810_9	Nemve211321
s23Contig32830_21	Nemve244887
s23Contig32831_2	Nemve206740
s23Contig32843_3	Nemve189126
s23Contig32853_5	Nemve113802
s23Contig32856_4	Nemve91286
s23Contig32857_18	Nemve20005
s23Contig32864_33	Nemve241568
s23Contig32867_4	Nemve159439
s23Contig32871_2	Nemve244559
s23Contig32875_2	Nemve11632
s23Contig32877_2	Nemve227820
s23Contig32885_16	Nemve168814
s23Contig3289_2	Nemve204814
s23Contig32892_2	Nemve169978
s23Contig32899_6	Nemve112100
s23Contig32960_2	Nemve120426
s23Contig32968_3	Nemve127828
s23Contig3297_10	Nemve145019
s23Contig32976_10	Nemve124032
s23Contig32991_2	Nemve98111
s23Contig32996_2	Nemve213886
s23Contig32999_13	Nemve131070
s23Contig32999_5	Nemve247309
s23Contig33001_10	Nemve87710
s23Contig33010_5	Nemve121733
s23Contig33014_1	Nemve242155
s23Contig33018_2	Nemve244547
s23Contig33027_25	Nemve20904
s23Contig33044_17	Nemve199622
s23Contig33047_2	Nemve171700
s23Contig330_4	Nemve174677
s23Contig33052_48	Nemve220711
s23Contig33059_1	Nemve171933
s23Contig33062_2	Nemve175715
s23Contig33072_1	Nemve29324
s23Contig33075_3	Nemve207204
s23Contig33081_1	Nemve243832
s23Contig33083_2	Nemve87790
s23Contig33085_4	Nemve179973
s23Contig33094_7	Nemve241405
s23Contig33122_8	Nemve203370
s23Contig33128_6	Nemve177762
s23Contig33131_3	Nemve241481
s23Contig33135_14	Nemve195244
s23Contig33139_13	Nemve218233
s23Contig33144_17	Nemve236893
s23Contig33146_3	Nemve92295
s23Contig33147_4	Nemve70349
s23Contig33152_1	Nemve172658
s23Contig33156_9	Nemve51191
s23Contig33163_21	Nemve209460
s23Contig33177_1	Nemve160127
s23Contig33185_3	Nemve235867
s23Contig33187_15	Nemve95129
s23Contig33195_6	Nemve209931
s23Contig33200_3	Nemve157905
s23Contig33210_12	Nemve231984
s23Contig33214_7	Nemve105921
s23Contig33220_16	Nemve201054
s23Contig33232_4	Nemve79650
s23Contig33239_6	Nemve165261
s23Contig33244_2	Nemve204316
s23Contig33255_2	Nemve99635
s23Contig33262_1	Nemve167042
s23Contig33288_1	Nemve246640
s23Contig33294_5	Nemve79630
s23Contig33296_2	Nemve179634
s23Contig33316_2	Nemve163210
s23Contig33317_12	Nemve84193
s23Contig33328_9	Nemve117726
s23Contig33333_6	Nemve90326
s23Contig33338_2	Nemve239337
s23Contig33358_4	Nemve247331
s23Contig33368_2	Nemve2076
s23Contig33377_11	Nemve18871
s23Contig33391_10	Nemve136839
s23Contig33399_10	Nemve236721
s23Contig3341_4	Nemve206757
s23Contig3342_11	Nemve99266
s23Contig33422_3	Nemve165614
s23Contig33432_1	Nemve203822
s23Contig33453_67	Nemve239898
s23Contig33453_78	Nemve239897
s23Contig33458_13	Nemve192627
s23Contig33473_19	Nemve113345
s23Contig33474_4	Nemve226620
s23Contig33484_3	Nemve241073
s23Contig33492_3	Nemve105457
s23Contig33494_3	Nemve229451
s23Contig33527_8	Nemve126254
s23Contig33528_10	Nemve220465
s23Contig33532_4	Nemve220809
s23Contig33535_3	Nemve41445
s23Contig33538_1	Nemve238706
s23Contig33539_3	Nemve205759
s23Contig33547_6	Nemve91194
s23Contig33550_2	Nemve119928
s23Contig33560_2	Nemve96736
s23Contig33568_2	Nemve240700
s23Contig33573_10	Nemve242113
s23Contig3358_2	Nemve93026
s23Contig33589_5	Nemve113531
s23Contig33610_3	Nemve245560
s23Contig33614_33	Nemve84773
s23Contig33623_2	Nemve213913
s23Contig33624_4	Nemve91920
s23Contig33637_19	Nemve110189
s23Contig3366_6	Nemve94762
s23Contig33668_24	Nemve215272
s23Contig33674_1	Nemve197606
s23Contig33699_2	Nemve235418
s23Contig33700_2	Nemve53826
s23Contig33710_2	Nemve240068
s23Contig33717_5	Nemve185856
s23Contig33745_3	Nemve129619
s23Contig33753_15	Nemve161912
s23Contig33765_10	Nemve37122
s23Contig33769_2	Nemve84454
s23Contig33770_1	Nemve37295
s23Contig33790_13	Nemve102638
s23Contig33798_2	Nemve92462
s23Contig33799_7	Nemve198733
s23Contig33813_7	Nemve93522
s23Contig33820_8	Nemve227824
s23Contig33821_2	Nemve241588
s23Contig33828_12	Nemve185596
s23Contig33829_9	Nemve240817
s23Contig33844_2	Nemve235255
s23Contig33854_6	Nemve86153
s23Contig33858_9	Nemve169360
s23Contig33862_4	Nemve173328
s23Contig3387_4	Nemve84932
s23Contig33882_12	Nemve208115
s23Contig33883_5	Nemve223774
s23Contig33891_1	Nemve193546
s23Contig33893_7	Nemve238609
s23Contig33911_2	Nemve113459
s23Contig33913_2	Nemve234942
s23Contig33949_6	Nemve243430
s23Contig33952_7	Nemve121734
s23Contig33954_15	Nemve60162
s23Contig33967_7	Nemve199093
s23Contig33989_6	Nemve183953
s23Contig33993_12	Nemve205359
s23Contig34004_30	Nemve128857
s23Contig34032_13	Nemve235335
s23Contig34042_5	Nemve239529
s23Contig34060_4	Nemve212843
s23Contig34070_2	Nemve173936
s23Contig34095_5	Nemve240213
s23Contig34109_7	Nemve248588
s23Contig34110_2	Nemve32113
s23Contig34118_13	Nemve231042
s23Contig34126_11	Nemve208035
s23Contig34131_6	Nemve227071
s23Contig34136_1	Nemve180659
s23Contig34141_9	Nemve94190
s23Contig34144_10	Nemve139792
s23Contig34146_14	Nemve169166
s23Contig34165_2	Nemve239742
s23Contig34190_3	Nemve209806
s23Contig34195_5	Nemve174994
s23Contig34197_19	Nemve61899
s23Contig34207_17	Nemve173452
s23Contig34226_9	Nemve237539
s23Contig34237_9	Nemve16019
s23Contig34243_4	Nemve67043
s23Contig34247_13	Nemve246114
s23Contig3426_6	Nemve215773
s23Contig34271_2	Nemve206998
s23Contig34275_22	Nemve236748
s23Contig34287_6	Nemve244850
s23Contig34304_5	Nemve218131
s23Contig34305_1	Nemve28177
s23Contig34323_12	Nemve93809
s23Contig34332_2	Nemve94276
s23Contig34342_2	Nemve238906
s23Contig34347_1	Nemve236403
s23Contig34350_15	Nemve135889
s23Contig34353_19	Nemve120019
s23Contig34365_14	Nemve168629
s23Contig34366_11	Nemve161560
s23Contig34386_9	Nemve186283
s23Contig34389_18	Nemve230183
s23Contig34392_5	Nemve104924
s23Contig34399_3	Nemve181774
s23Contig34408_3	Nemve81516
s23Contig34411_5	Nemve207033
s23Contig34418_1	Nemve244465
s23Contig34425_3	Nemve98842
s23Contig34426_10	Nemve168234
s23Contig34430_8	Nemve246496
s23Contig34439_6	Nemve130825
s23Contig34449_3	Nemve101837
s23Contig34450_9	Nemve79108
s23Contig34457_4	Nemve89564
s23Contig34458_2	Nemve235155
s23Contig34464_40	Nemve159600
s23Contig34476_14	Nemve103860
s23Contig34485_10	Nemve240296
s23Contig34492_23	Nemve189775
s23Contig34501_15	Nemve246059
s23Contig34509_11	Nemve125537
s23Contig34510_19	Nemve127874
s23Contig34523_1	Nemve84449
s23Contig34524_3	Nemve182369
s23Contig34532_11	Nemve194572
s23Contig34540_2	Nemve241642
s23Contig34555_5	Nemve54560
s23Contig34573_3	Nemve114933
s23Contig34575_9	Nemve203787
s23Contig34578_5	Nemve240887
s23Contig34592_5	Nemve166645
s23Contig34598_3	Nemve120633
s23Contig34603_16	Nemve87786
s23Contig34620_8	Nemve238893
s23Contig34630_3	Nemve246231
s23Contig34631_8	Nemve3239
s23Contig34639_17	Nemve175874
s23Contig34647_14	Nemve228010
s23Contig34648_4	Nemve203515
s23Contig34653_4	Nemve162063
s23Contig34666_9	Nemve85900
s23Contig34671_19	Nemve90343
s23Contig34674_6	Nemve81
s23Contig34679_19	Nemve10540
s23Contig34683_1	Nemve235966
s23Contig34697_6	Nemve248392
s23Contig34717_2	Nemve197755
s23Contig34721_4	Nemve123677
s23Contig34737_6	Nemve196427
s23Contig34741_14	Nemve212543
s23Contig34744_4	Nemve167347
s23Contig34750_4	Nemve32018
s23Contig34779_8	Nemve242304
s23Contig34784_6	Nemve236343
s23Contig34789_54	Nemve180295
s23Contig34819_11	Nemve30401
s23Contig34820_7	Nemve199933
s23Contig34824_1	Nemve97576
s23Contig34830_14	Nemve247222
s23Contig34845_3	Nemve100769
s23Contig34852_7	Nemve244134
s23Contig34857_4	Nemve199556
s23Contig34858_9	Nemve93577
s23Contig34860_17	Nemve157705
s23Contig34872_10	Nemve245555
s23Contig34908_12	Nemve192816
s23Contig34909_18	Nemve167234
s23Contig34916_48	Nemve10881
s23Contig34926_3	Nemve171613
s23Contig34959_1	Nemve91623
s23Contig34961_2	Nemve244169
s23Contig34964_1	Nemve160110
s23Contig34971_7	Nemve178116
s23Contig34973_12	Nemve82909
s23Contig34998_4	Nemve210684
s23Contig3500_1	Nemve100311
s23Contig35009_11	Nemve109978
s23Contig35019_1	Nemve80869
s23Contig35028_26	Nemve86218
s23Contig35030_4	Nemve61841
s23Contig35033_3	Nemve248023
s23Contig35035_5	Nemve61117
s23Contig35041_4	Nemve238337
s23Contig35045_6	Nemve50586
s23Contig35046_3	Nemve229912
s23Contig35053_3	Nemve242048
s23Contig35056_2	Nemve81127
s23Contig35060_3	Nemve169554
s23Contig35073_1	Nemve228922
s23Contig35080_13	Nemve215007
s23Contig35095_13	Nemve145898
s23Contig35096_3	Nemve136467
s23Contig35113_19	Nemve75721
s23Contig35113_26	Nemve69543
s23Contig35115_11	Nemve101713
s23Contig35120_16	Nemve98282
s23Contig35124_6	Nemve180393
s23Contig35125_3	Nemve246207
s23Contig35150_8	Nemve96593
s23Contig35153_14	Nemve97514
s23Contig3516_8	Nemve189570
s23Contig35173_12	Nemve219610
s23Contig35176_5	Nemve135116
s23Contig35186_10	Nemve199483
s23Contig35192_3	Nemve170199
s23Contig35197_2	Nemve243989
s23Contig35216_12	Nemve162648
s23Contig35231_28	Nemve214588
s23Contig35232_9	Nemve240218
s23Contig35247_17	Nemve135965
s23Contig35258_3	Nemve197296
s23Contig35259_13	Nemve120631
s23Contig35273_4	Nemve244101
s23Contig35292_4	Nemve168185
s23Contig3529_4	Nemve242883
s23Contig35294_3	Nemve171810
s23Contig35300_4	Nemve242470
s23Contig35311_18	Nemve240754
s23Contig35343_46	Nemve241186
s23Contig35352_15	Nemve107943
s23Contig35357_17	Nemve20689
s23Contig3537_2	Nemve247949
s23Contig35399_4	Nemve162962
s23Contig35408_3	Nemve244186
s23Contig35414_7	Nemve113913
s23Contig35421_2	Nemve91671
s23Contig35433_16	Nemve219473
s23Contig35444_12	Nemve42155
s23Contig35459_1	Nemve188278
s23Contig35485_6	Nemve246756
s23Contig35505_7	Nemve191257
s23Contig35516_14	Nemve31888
s23Contig35522_4	Nemve97491
s23Contig35553_9	Nemve236179
s23Contig35559_26	Nemve120549
s23Contig35588_11	Nemve169450
s23Contig35589_2	Nemve67963
s23Contig35597_1	Nemve100670
s23Contig35614_16	Nemve65438
s23Contig35629_10	Nemve213830
s23Contig35651_43	Nemve246845
s23Contig35658_10	Nemve207152
s23Contig35662_3	Nemve133024
s23Contig3566_4	Nemve89249
s23Contig35666_10	Nemve227865
s23Contig35669_19	Nemve61432
s23Contig35670_6	Nemve143510
s23Contig35692_7	Nemve138799
s23Contig35695_3	Nemve242625
s23Contig35698_4	Nemve103100
s23Contig35710_2	Nemve237532
s23Contig35711_16	Nemve203286
s23Contig35712_2	Nemve182068
s23Contig35720_2	Nemve82548
s23Contig35723_1	Nemve234572
s23Contig35726_13	Nemve211467
s23Contig35732_11	Nemve195603
s23Contig35734_8	Nemve233898
s23Contig35749_7	Nemve141605
s23Contig35750_3	Nemve125875
s23Contig35762_18	Nemve228340
s23Contig35764_27	Nemve245872
s23Contig35768_14	Nemve157887
s23Contig35789_14	Nemve501
s23Contig35792_10	Nemve171510
s23Contig35795_5	Nemve205524
s23Contig35804_7	Nemve130055
s23Contig35818_1	Nemve160402
s23Contig35819_1	Nemve111004
s23Contig35823_6	Nemve239044
s23Contig3582_5	Nemve237981
s23Contig35848_19	Nemve146881
s23Contig35850_2	Nemve211269
s23Contig35854_1	Nemve116912
s23Contig35858_16	Nemve128400
s23Contig35864_9	Nemve241589
s23Contig35866_4	Nemve177893
s23Contig35875_25	Nemve244901
s23Contig35880_49	Nemve194382
s23Contig35891_1	Nemve213452
s23Contig35898_21	Nemve243127
s23Contig35904_8	Nemve28133
s23Contig35908_8	Nemve180983
s23Contig35912_7	Nemve239945
s23Contig35927_20	Nemve241400
s23Contig35936_4	Nemve203318
s23Contig35942_6	Nemve245265
s23Contig35947_3	Nemve50340
s23Contig35971_8	Nemve123730
s23Contig35980_7	Nemve239220
s23Contig35996_1	Nemve104154
s23Contig3600_2	Nemve204939
s23Contig36003_1	Nemve236810
s23Contig36010_1	Nemve13439
s23Contig36025_4	Nemve236734
s23Contig36028_15	Nemve238754
s23Contig36032_19	Nemve195888
s23Contig36052_15	Nemve183284
s23Contig36062_10	Nemve246044
s23Contig36065_15	Nemve199457
s23Contig36073_4	Nemve98430
s23Contig36075_7	Nemve173802
s23Contig36076_3	Nemve165267
s23Contig3607_7	Nemve95313
s23Contig36090_4	Nemve53327
s23Contig3610_2	Nemve164250
s23Contig36119_10	Nemve169128
s23Contig36136_5	Nemve83451
s23Contig36139_3	Nemve232014
s23Contig36151_40	Nemve231780
s23Contig36177_2	Nemve117792
s23Contig3618_2	Nemve208415
s23Contig36189_15	Nemve209821
s23Contig36195_23	Nemve136833
s23Contig36210_3	Nemve160868
s23Contig36213_6	Nemve245781
s23Contig36216_25	Nemve158344
s23Contig36219_20	Nemve110773
s23Contig36230_16	Nemve211071
s23Contig36236_7	Nemve139410
s23Contig36248_5	Nemve143747
s23Contig36251_4	Nemve204006
s23Contig36254_6	Nemve22270
s23Contig36255_8	Nemve185023
s23Contig36259_2	Nemve229377
s23Contig36261_2	Nemve37059
s23Contig36264_2	Nemve129498
s23Contig36279_8	Nemve107875
s23Contig36280_2	Nemve230299
s23Contig36313_2	Nemve230861
s23Contig36317_1	Nemve231966
s23Contig36325_3	Nemve128438
s23Contig36334_4	Nemve100049
s23Contig36346_12	Nemve185184
s23Contig36378_10	Nemve199314
s23Contig36380_12	Nemve216404
s23Contig3638_5	Nemve122016
s23Contig36393_3	Nemve19278
s23Contig36434_4	Nemve177264
s23Contig36446_14	Nemve211642
s23Contig36456_17	Nemve129882
s23Contig36461_5	Nemve237158
s23Contig36468_4	Nemve109498
s23Contig36503_1	Nemve248025
s23Contig36509_11	Nemve82785
s23Contig36513_5	Nemve110685
s23Contig36520_18	Nemve245744
s23Contig3653_3	Nemve121468
s23Contig36538_2	Nemve114236
s23Contig36543_3	Nemve193777
s23Contig36551_8	Nemve168072
s23Contig36558_9	Nemve203830
s23Contig36561_9	Nemve216213
s23Contig36585_2	Nemve107735
s23Contig36601_2	Nemve205899
s23Contig36607_4	Nemve237598
s23Contig36617_2	Nemve167736
s23Contig36618_3	Nemve164341
s23Contig36620_8	Nemve100228
s23Contig36622_3	Nemve147359
s23Contig36634_8	Nemve161857
s23Contig36651_2	Nemve226878
s23Contig36661_3	Nemve45685
s23Contig36665_14	Nemve159727
s23Contig36682_2	Nemve209987
s23Contig36686_21	Nemve223057
s23Contig36702_6	Nemve116948
s23Contig36708_2	Nemve246109
s23Contig3671_2	Nemve225400
s23Contig36714_1	Nemve248528
s23Contig36714_36	Nemve134820
s23Contig36720_17	Nemve167428
s23Contig36729_5	Nemve11150
s23Contig36734_9	Nemve167691
s23Contig36735_6	Nemve159633
s23Contig36761_7	Nemve16838
s23Contig36762_4	Nemve101013
s23Contig36764_6	Nemve211245
s23Contig3677_2	Nemve185303
s23Contig36822_13	Nemve115608
s23Contig36824_3	Nemve208105
s23Contig36825_4	Nemve129748
s23Contig36830_10	Nemve238113
s23Contig36834_7	Nemve246103
s23Contig36852_14	Nemve170793
s23Contig36878_8	Nemve117725
s23Contig36891_17	Nemve163601
s23Contig36892_12	Nemve243470
s23Contig36893_5	Nemve167920
s23Contig36913_13	Nemve241362
s23Contig36930_8	Nemve187531
s23Contig36940_4	Nemve207960
s23Contig36954_2	Nemve17350
s23Contig36957_3	Nemve81314
s23Contig36979_3	Nemve175313
s23Contig36991_6	Nemve240215
s23Contig36997_6	Nemve209449
s23Contig37001_4	Nemve248358
s23Contig37011_7	Nemve180131
s23Contig37029_4	Nemve238896
s23Contig37037_3	Nemve79267
s23Contig37064_2	Nemve98056
s23Contig37066_5	Nemve105784
s23Contig3707_4	Nemve136849
s23Contig37086_42	Nemve103163
s23Contig37092_11	Nemve244685
s23Contig37103_1	Nemve96755
s23Contig37109_2	Nemve121175
s23Contig37112_4	Nemve108790
s23Contig37126_2	Nemve246278
s23Contig37128_15	Nemve92265
s23Contig37129_1	Nemve236699
s23Contig37130_10	Nemve164996
s23Contig37130_1	Nemve204972
s23Contig37157_3	Nemve107023
s23Contig37159_36	Nemve237806
s23Contig37176_1	Nemve240137
s23Contig37184_25	Nemve240536
s23Contig37194_14	Nemve86402
s23Contig37194_4	Nemve86197
s23Contig37197_3	Nemve101727
s23Contig37201_6	Nemve235153
s23Contig37214_1	Nemve106836
s23Contig37221_1	Nemve200013
s23Contig37232_20	Nemve248456
s23Contig37244_5	Nemve246462
s23Contig37265_4	Nemve174826
s23Contig37269_5	Nemve242796
s23Contig37278_22	Nemve186808
s23Contig37294_10	Nemve204128
s23Contig37297_2	Nemve229212
s23Contig37306_9	Nemve239590
s23Contig37315_9	Nemve243456
s23Contig37325_8	Nemve60667
s23Contig3733_2	Nemve80232
s23Contig37341_9	Nemve203371
s23Contig37352_22	Nemve41471
s23Contig37357_25	Nemve85009
s23Contig37375_6	Nemve195002
s23Contig37382_5	Nemve25207
s23Contig37384_5	Nemve243113
s23Contig37391_2	Nemve233027
s23Contig37394_1	Nemve4557
s23Contig37416_3	Nemve210921
s23Contig37431_9	Nemve86429
s23Contig37443_5	Nemve160841
s23Contig37444_29	Nemve168581
s23Contig37456_3	Nemve131218
s23Contig37458_20	Nemve198339
s23Contig37460_17	Nemve122949
s23Contig37465_11	Nemve88653
s23Contig37470_5	Nemve178050
s23Contig37477_8	Nemve182319
s23Contig37481_5	Nemve244664
s23Contig37495_16	Nemve208189
s23Contig37498_2	Nemve28119
s23Contig37508_2	Nemve118942
s23Contig37527_6	Nemve219455
s23Contig37529_25	Nemve116995
s23Contig37539_10	Nemve208030
s23Contig37544_12	Nemve115691
s23Contig37556_5	Nemve238228
s23Contig37558_4	Nemve217819
s23Contig37572_5	Nemve243279
s23Contig37578_20	Nemve135301
s23Contig37593_3	Nemve31227
s23Contig37595_20	Nemve110259
s23Contig37600_19	Nemve132249
s23Contig3761_4	Nemve240306
s23Contig37622_3	Nemve129717
s23Contig37625_6	Nemve25116
s23Contig37645_1	Nemve25811
s23Contig37648_1	Nemve120763
s23Contig37669_6	Nemve81932
s23Contig37682_17	Nemve126268
s23Contig37686_5	Nemve248027
s23Contig37688_1	Nemve233033
s23Contig37691_3	Nemve189522
s23Contig37703_12	Nemve31537
s23Contig37716_3	Nemve237364
s23Contig37718_3	Nemve115316
s23Contig37735_2	Nemve237392
s23Contig37740_1	Nemve208854
s23Contig3774_2	Nemve79816
s23Contig37743_3	Nemve167457
s23Contig37751_10	Nemve197993
s23Contig37752_6	Nemve230518
s23Contig3775_3	Nemve219039
s23Contig37761_4	Nemve212516
s23Contig37762_3	Nemve237612
s23Contig37786_2	Nemve124632
s23Contig37817_19	Nemve184625
s23Contig37818_14	Nemve246691
s23Contig37823_4	Nemve102109
s23Contig37824_13	Nemve178197
s23Contig37836_8	Nemve208153
s23Contig37845_6	Nemve214792
s23Contig37846_3	Nemve241780
s23Contig37848_40	Nemve22996
s23Contig37852_3	Nemve248332
s23Contig37881_8	Nemve128923
s23Contig37883_12	Nemve240079
s23Contig37888_5	Nemve80798
s23Contig37901_4	Nemve201260
s23Contig37902_3	Nemve147361
s23Contig37908_31	Nemve42384
s23Contig37911_4	Nemve297
s23Contig37914_2	Nemve208197
s23Contig37915_5	Nemve83019
s23Contig37927_17	Nemve85909
s23Contig37928_12	Nemve105088
s23Contig37932_3	Nemve206210
s23Contig37934_10	Nemve213829
s23Contig37975_4	Nemve194411
s23Contig37976_5	Nemve233661
s23Contig37982_12	Nemve242038
s23Contig37997_35	Nemve16334
s23Contig38008_3	Nemve201387
s23Contig38011_6	Nemve117903
s23Contig38035_11	Nemve204182
s23Contig38058_6	Nemve247474
s23Contig38060_1	Nemve149996
s23Contig38072_5	Nemve175375
s23Contig38077_4	Nemve209170
s23Contig3808_8	Nemve102076
s23Contig38091_2	Nemve244848
s23Contig38111_9	Nemve180167
s23Contig38127_2	Nemve172835
s23Contig38129_5	Nemve199388
s23Contig38130_14	Nemve117244
s23Contig38133_8	Nemve247537
s23Contig38147_8	Nemve158380
s23Contig38151_2	Nemve240392
s23Contig38152_2	Nemve245338
s23Contig38164_8	Nemve246453
s23Contig38187_4	Nemve166823
s23Contig38207_3	Nemve198567
s23Contig38218_13	Nemve93931
s23Contig38227_29	Nemve136901
s23Contig38246_2	Nemve106870
s23Contig38264_10	Nemve170196
s23Contig38268_6	Nemve192701
s23Contig38273_9	Nemve127657
s23Contig38317_4	Nemve135849
s23Contig3833_4	Nemve239321
s23Contig38337_9	Nemve239186
s23Contig38339_16	Nemve80747
s23Contig38353_3	Nemve114023
s23Contig38359_20	Nemve165897
s23Contig38360_3	Nemve81972
s23Contig38365_3	Nemve173232
s23Contig38404_3	Nemve234845
s23Contig38410_60	Nemve183554
s23Contig38412_15	Nemve207487
s23Contig38421_9	Nemve234038
s23Contig38433_6	Nemve11915
s23Contig38452_2	Nemve129189
s23Contig38455_14	Nemve232647
s23Contig38456_15	Nemve244860
s23Contig38465_17	Nemve21439
s23Contig38480_3	Nemve79346
s23Contig38485_6	Nemve212323
s23Contig38489_26	Nemve238693
s23Contig38501_3	Nemve171954
s23Contig38503_52	Nemve109357
s23Contig38505_6	Nemve236658
s23Contig3851_6	Nemve89632
s23Contig38526_4	Nemve80476
s23Contig38528_35	Nemve228836
s23Contig38550_32	Nemve238305
s23Contig38553_12	Nemve115956
s23Contig38559_13	Nemve177136
s23Contig38562_4	Nemve238996
s23Contig38564_16	Nemve229921
s23Contig3856_4	Nemve88648
s23Contig38570_28	Nemve106305
s23Contig38573_2	Nemve228000
s23Contig38577_7	Nemve229018
s23Contig38582_1	Nemve241439
s23Contig38602_5	Nemve105193
s23Contig38604_10	Nemve84802
s23Contig38609_3	Nemve194103
s23Contig3861_1	Nemve116290
s23Contig38612_4	Nemve188880
s23Contig38632_4	Nemve207596
s23Contig38648_1	Nemve236688
s23Contig38665_1	Nemve244580
s23Contig38667_6	Nemve243051
s23Contig38673_28	Nemve96877
s23Contig38674_2	Nemve30522
s23Contig38688_18	Nemve132321
s23Contig38692_3	Nemve241916
s23Contig38699_7	Nemve166198
s23Contig38705_6	Nemve175233
s23Contig38715_8	Nemve199771
s23Contig38719_4	Nemve242073
s23Contig38736_1	Nemve189222
s23Contig38759_6	Nemve163204
s23Contig38774_5	Nemve236651
s23Contig38784_11	Nemve236608
s23Contig38797_7	Nemve110102
s23Contig38799_3	Nemve90748
s23Contig38811_9	Nemve158241
s23Contig38816_1	Nemve204836
s23Contig38818_10	Nemve85011
s23Contig38824_16	Nemve233147
s23Contig38836_23	Nemve95178
s23Contig38837_6	Nemve212032
s23Contig38845_32	Nemve10632
s23Contig38848_7	Nemve185723
s23Contig38850_3	Nemve111628
s23Contig38856_12	Nemve33417
s23Contig38862_4	Nemve172283
s23Contig38870_9	Nemve238163
s23Contig38874_5	Nemve180943
s23Contig38875_6	Nemve244871
s23Contig38884_4	Nemve210265
s23Contig38886_41	Nemve92223
s23Contig38891_1	Nemve171064
s23Contig38894_16	Nemve204963
s23Contig38896_5	Nemve168454
s23Contig38912_5	Nemve199338
s23Contig38913_9	Nemve190793
s23Contig38923_6	Nemve130809
s23Contig38944_1	Nemve213449
s23Contig38945_6	Nemve208427
s23Contig38946_12	Nemve162318
s23Contig38947_4	Nemve165140
s23Contig38954_2	Nemve245479
s23Contig38985_10	Nemve103955
s23Contig38998_10	Nemve124251
s23Contig39001_4	Nemve3582
s23Contig39011_2	Nemve208816
s23Contig39018_1	Nemve215929
s23Contig39019_3	Nemve91211
s23Contig39051_2	Nemve234831
s23Contig39051_39	Nemve205936
s23Contig39063_5	Nemve242949
s23Contig39071_7	Nemve186479
s23Contig39073_3	Nemve185277
s23Contig39085_54	Nemve16003
s23Contig39091_6	Nemve236657
s23Contig39094_8	Nemve103208
s23Contig39098_12	Nemve129046
s23Contig39113_1	Nemve35442
s23Contig39117_3	Nemve242856
s23Contig39119_5	Nemve238491
s23Contig39130_14	Nemve191733
s23Contig39132_8	Nemve171618
s23Contig39145_9	Nemve85928
s23Contig39150_5	Nemve169527
s23Contig39153_7	Nemve157870
s23Contig39160_29	Nemve201207
s23Contig39162_4	Nemve201051
s23Contig39164_5	Nemve83526
s23Contig3917_8	Nemve51287
s23Contig39182_10	Nemve22353
s23Contig39205_2	Nemve140391
s23Contig39218_13	Nemve35976
s23Contig39227_4	Nemve204900
s23Contig39231_2	Nemve237368
s23Contig39244_1	Nemve244464
s23Contig39253_2	Nemve236489
s23Contig39256_2	Nemve115386
s23Contig3928_2	Nemve91019
s23Contig39287_22	Nemve244471
s23Contig39292_9	Nemve245237
s23Contig39302_8	Nemve125984
s23Contig39314_1	Nemve173158
s23Contig39325_5	Nemve241841
s23Contig39338_6	Nemve163386
s23Contig39340_1	Nemve231797
s23Contig39347_1	Nemve247774
s23Contig39353_12	Nemve165839
s23Contig39363_8	Nemve241289
s23Contig39397_11	Nemve138339
s23Contig39402_3	Nemve87547
s23Contig39403_1	Nemve218163
s23Contig39407_7	Nemve91954
s23Contig39411_3	Nemve230105
s23Contig39417_3	Nemve237429
s23Contig39420_8	Nemve244654
s23Contig39421_4	Nemve171572
s23Contig39424_12	Nemve239896
s23Contig39436_17	Nemve124805
s23Contig39440_9	Nemve21807
s23Contig39449_3	Nemve105681
s23Contig39457_1	Nemve44470
s23Contig39462_2	Nemve137684
s23Contig39467_12	Nemve240475
s23Contig39468_3	Nemve236446
s23Contig39474_8	Nemve82599
s23Contig39478_1	Nemve210276
s23Contig39506_5	Nemve131959
s23Contig395_2	Nemve247348
s23Contig39544_4	Nemve245247
s23Contig39559_1	Nemve165376
s23Contig3956_1	Nemve140839
s23Contig39566_1	Nemve174565
s23Contig39568_2	Nemve36550
s23Contig39572_8	Nemve30443
s23Contig39577_2	Nemve125403
s23Contig39587_1	Nemve244034
s23Contig39593_5	Nemve91032
s23Contig39603_1	Nemve171977
s23Contig39606_4	Nemve243758
s23Contig39611_17	Nemve245260
s23Contig39617_6	Nemve127372
s23Contig39620_7	Nemve247874
s23Contig39625_4	Nemve162365
s23Contig39627_1	Nemve181605
s23Contig39642_4	Nemve205864
s23Contig39663_10	Nemve115643
s23Contig39678_8	Nemve31229
s23Contig39681_4	Nemve50002
s23Contig39686_6	Nemve113928
s23Contig39695_6	Nemve134436
s23Contig39712_10	Nemve81610
s23Contig39712_4	Nemve239375
s23Contig39714_17	Nemve118171
s23Contig39717_5	Nemve248282
s23Contig39718_15	Nemve92175
s23Contig39723_5	Nemve100191
s23Contig39758_5	Nemve248432
s23Contig39761_11	Nemve244532
s23Contig39776_1	Nemve242047
s23Contig39791_4	Nemve126045
s23Contig39808_26	Nemve87698
s23Contig3981_11	Nemve219712
s23Contig39816_4	Nemve190378
s23Contig39833_6	Nemve200040
s23Contig39835_5	Nemve248033
s23Contig39855_5	Nemve83407
s23Contig39870_11	Nemve234541
s23Contig39873_35	Nemve167144
s23Contig39888_12	Nemve196524
s23Contig39890_7	Nemve183220
s23Contig39892_9	Nemve243581
s23Contig39893_5	Nemve92366
s23Contig39897_1	Nemve226489
s23Contig39898_9	Nemve243730
s23Contig39909_4	Nemve122149
s23Contig39925_4	Nemve200856
s23Contig39946_2	Nemve120143
s23Contig39949_9	Nemve214758
s23Contig39980_2	Nemve94203
s23Contig40010_7	Nemve21019
s23Contig40013_13	Nemve137121
s23Contig40017_2	Nemve244411
s23Contig40019_4	Nemve211696
s23Contig40024_9	Nemve106759
s23Contig40033_1	Nemve112977
s23Contig40044_11	Nemve97743
s23Contig40071_3	Nemve232294
s23Contig4008_2	Nemve101676
s23Contig40097_32	Nemve164471
s23Contig40101_8	Nemve182469
s23Contig40103_26	Nemve214620
s23Contig40105_6	Nemve240545
s23Contig40124_2	Nemve135676
s23Contig40144_2	Nemve219824
s23Contig40148_7	Nemve41031
s23Contig40153_24	Nemve243252
s23Contig40168_5	Nemve140278
s23Contig40172_2	Nemve212981
s23Contig40176_9	Nemve248018
s23Contig40210_1	Nemve197339
s23Contig40226_3	Nemve137810
s23Contig40227_4	Nemve162370
s23Contig40256_57	Nemve242231
s23Contig40269_1	Nemve184426
s23Contig40278_4	Nemve200761
s23Contig4029_9	Nemve116127
s23Contig40301_4	Nemve58200
s23Contig40304_2	Nemve185620
s23Contig40308_5	Nemve248374
s23Contig40337_6	Nemve1897
s23Contig40367_7	Nemve238308
s23Contig40370_7	Nemve127721
s23Contig40371_10	Nemve229025
s23Contig40373_13	Nemve232122
s23Contig40377_8	Nemve243827
s23Contig40379_2	Nemve233657
s23Contig40384_6	Nemve197322
s23Contig40401_9	Nemve179620
s23Contig40404_4	Nemve213742
s23Contig40411_11	Nemve99390
s23Contig40434_11	Nemve208307
s23Contig40435_14	Nemve13820
s23Contig40437_4	Nemve214243
s23Contig40438_15	Nemve164354
s23Contig40439_15	Nemve97707
s23Contig40441_3	Nemve212454
s23Contig40443_3	Nemve208509
s23Contig40461_3	Nemve92609
s23Contig40472_3	Nemve234576
s23Contig40473_2	Nemve244155
s23Contig40484_1	Nemve210710
s23Contig4049_44	Nemve139392
s23Contig40496_14	Nemve196397
s23Contig40499_9	Nemve158690
s23Contig40506_2	Nemve89791
s23Contig40517_3	Nemve88931
s23Contig40522_6	Nemve176647
s23Contig40540_11	Nemve105700
s23Contig40544_5	Nemve160342
s23Contig40551_10	Nemve185634
s23Contig40560_19	Nemve10792
s23Contig40565_5	Nemve96060
s23Contig40572_28	Nemve210242
s23Contig40574_23	Nemve30081
s23Contig40595_2	Nemve134557
s23Contig40598_20	Nemve176215
s23Contig40606_3	Nemve204073
s23Contig40613_16	Nemve89058
s23Contig40616_2	Nemve235862
s23Contig40641_19	Nemve116228
s23Contig40657_6	Nemve229690
s23Contig40659_6	Nemve238689
s23Contig4066_11	Nemve159908
s23Contig40684_4	Nemve212182
s23Contig40692_5	Nemve245520
s23Contig4069_7	Nemve219056
s23Contig40697_7	Nemve129568
s23Contig40711_27	Nemve243734
s23Contig40718_5	Nemve36113
s23Contig40722_5	Nemve213159
s23Contig40728_16	Nemve28519
s23Contig40736_7	Nemve118079
s23Contig40738_4	Nemve170618
s23Contig40745_5	Nemve176292
s23Contig40756_8	Nemve211292
s23Contig40757_15	Nemve241402
s23Contig40775_3	Nemve241578
s23Contig40785_14	Nemve99062
s23Contig40790_14	Nemve159777
s23Contig40801_22	Nemve175837
s23Contig40802_6	Nemve122321
s23Contig4080_4	Nemve198846
s23Contig40804_2	Nemve219570
s23Contig40806_5	Nemve158262
s23Contig40835_7	Nemve100082
s23Contig40842_2	Nemve127824
s23Contig40850_5	Nemve242787
s23Contig40855_21	Nemve208334
s23Contig40860_10	Nemve232358
s23Contig40871_22	Nemve198576
s23Contig40878_2	Nemve83596
s23Contig40879_3	Nemve229565
s23Contig40886_6	Nemve246589
s23Contig40906_9	Nemve201757
s23Contig40914_23	Nemve6401
s23Contig40918_3	Nemve235152
s23Contig40919_10	Nemve237060
s23Contig40924_2	Nemve28266
s23Contig40935_6	Nemve198826
s23Contig40938_12	Nemve182006
s23Contig40944_3	Nemve243392
s23Contig4096_3	Nemve130234
s23Contig40964_18	Nemve232381
s23Contig40965_9	Nemve85813
s23Contig40974_30	Nemve104010
s23Contig40988_3	Nemve232250
s23Contig4100_2	Nemve124123
s23Contig41002_2	Nemve45158
s23Contig41005_4	Nemve158576
s23Contig41044_11	Nemve218450
s23Contig41053_3	Nemve836
s23Contig41054_3	Nemve120431
s23Contig41055_10	Nemve11117
s23Contig41063_9	Nemve111870
s23Contig41070_19	Nemve238005
s23Contig41086_15	Nemve206550
s23Contig41087_3	Nemve242384
s23Contig41103_2	Nemve90498
s23Contig41108_2	Nemve235323
s23Contig41117_8	Nemve116463
s23Contig41121_22	Nemve159822
s23Contig41131_5	Nemve129286
s23Contig41142_13	Nemve103563
s23Contig41145_1	Nemve241722
s23Contig41147_18	Nemve246031
s23Contig41157_2	Nemve218459
s23Contig41162_6	Nemve242394
s23Contig41166_42	Nemve222155
s23Contig41170_26	Nemve244969
s23Contig41172_2	Nemve246502
s23Contig41179_10	Nemve245188
s23Contig41183_3	Nemve170737
s23Contig41187_3	Nemve163663
s23Contig41191_5	Nemve161862
s23Contig41195_17	Nemve108175
s23Contig41199_24	Nemve196830
s23Contig41206_19	Nemve228715
s23Contig41208_1	Nemve236755
s23Contig41224_6	Nemve124290
s23Contig41232_13	Nemve210990
s23Contig41240_3	Nemve119483
s23Contig41241_4	Nemve160257
s23Contig41261_2	Nemve235960
s23Contig41275_2	Nemve94717
s23Contig41280_1	Nemve241497
s23Contig41282_1	Nemve160634
s23Contig41285_4	Nemve131270
s23Contig41286_4	Nemve196615
s23Contig41293_9	Nemve107201
s23Contig41307_2	Nemve200069
s23Contig41315_8	Nemve213557
s23Contig41327_2	Nemve158880
s23Contig41340_2	Nemve240009
s23Contig41345_1	Nemve173120
s23Contig41358_11	Nemve164837
s23Contig41361_16	Nemve238758
s23Contig41366_1	Nemve241461
s23Contig41372_1	Nemve181917
s23Contig41374_17	Nemve235646
s23Contig41375_4	Nemve94838
s23Contig4138_6	Nemve158478
s23Contig41412_6	Nemve159238
s23Contig41415_3	Nemve118966
s23Contig41418_6	Nemve243323
s23Contig41424_2	Nemve115829
s23Contig41431_1	Nemve243020
s23Contig41431_5	Nemve93479
s23Contig4143_4	Nemve177166
s23Contig41435_17	Nemve78932
s23Contig41436_6	Nemve61906
s23Contig41439_8	Nemve239915
s23Contig41456_8	Nemve109316
s23Contig41458_20	Nemve167327
s23Contig41477_17	Nemve239479
s23Contig41481_8	Nemve173148
s23Contig41484_13	Nemve197607
s23Contig41488_18	Nemve86916
s23Contig4150_4	Nemve117546
s23Contig41506_8	Nemve244796
s23Contig41533_53	Nemve94026
s23Contig41540_5	Nemve215518
s23Contig41558_5	Nemve135675
s23Contig41559_3	Nemve215155
s23Contig41566_11	Nemve241737
s23Contig41575_2	Nemve170210
s23Contig41579_1	Nemve243272
s23Contig41586_4	Nemve247979
s23Contig41620_8	Nemve245293
s23Contig41625_13	Nemve247547
s23Contig41628_10	Nemve97737
s23Contig41630_1	Nemve161954
s23Contig41637_1	Nemve158694
s23Contig41643_4	Nemve191927
s23Contig41648_17	Nemve95344
s23Contig41663_6	Nemve208259
s23Contig41672_6	Nemve134218
s23Contig41683_2	Nemve171673
s23Contig41693_9	Nemve214831
s23Contig41696_8	Nemve101920
s23Contig41697_14	Nemve196236
s23Contig41698_12	Nemve243682
s23Contig41700_5	Nemve199422
s23Contig41717_18	Nemve114639
s23Contig41727_4	Nemve238584
s23Contig41728_1	Nemve121194
s23Contig41750_7	Nemve244480
s23Contig4175_3	Nemve175927
s23Contig41755_21	Nemve81232
s23Contig41764_13	Nemve227549
s23Contig41787_2	Nemve191803
s23Contig41797_2	Nemve180796
s23Contig41813_2	Nemve79982
s23Contig41823_3	Nemve34059
s23Contig41827_1	Nemve238521
s23Contig41833_1	Nemve237062
s23Contig41842_1	Nemve229868
s23Contig41843_4	Nemve108851
s23Contig41859_10	Nemve121424
s23Contig41876_1	Nemve90763
s23Contig41886_2	Nemve210482
s23Contig41896_1	Nemve243901
s23Contig41897_10	Nemve236347
s23Contig41907_13	Nemve195674
s23Contig41912_4	Nemve159961
s23Contig41916_5	Nemve237330
s23Contig41931_4	Nemve113902
s23Contig41942_7	Nemve167919
s23Contig41946_28	Nemve163453
s23Contig41960_15	Nemve234167
s23Contig41985_10	Nemve170326
s23Contig41991_18	Nemve116416
s23Contig42011_2	Nemve217793
s23Contig4201_4	Nemve121344
s23Contig42018_6	Nemve154303
s23Contig42028_4	Nemve246689
s23Contig42055_16	Nemve35922
s23Contig42057_3	Nemve214870
s23Contig42071_6	Nemve199320
s23Contig42074_8	Nemve239233
s23Contig42075_11	Nemve112056
s23Contig42077_78	Nemve95572
s23Contig42079_3	Nemve238125
s23Contig42093_3	Nemve233609
s23Contig42104_1	Nemve237587
s23Contig42107_1	Nemve163667
s23Contig42110_14	Nemve53219
s23Contig42119_15	Nemve238168
s23Contig42128_26	Nemve10896
s23Contig42128_28	Nemve135014
s23Contig42129_8	Nemve242152
s23Contig42136_5	Nemve243041
s23Contig42149_12	Nemve163440
s23Contig42154_8	Nemve124776
s23Contig42162_12	Nemve199401
s23Contig42164_2	Nemve99165
s23Contig42165_3	Nemve211081
s23Contig42186_8	Nemve111641
s23Contig42199_1	Nemve185483
s23Contig422_2	Nemve138693
s23Contig42224_8	Nemve238833
s23Contig42239_10	Nemve173776
s23Contig42256_9	Nemve196629
s23Contig42257_2	Nemve202865
s23Contig42258_2	Nemve228405
s23Contig42284_2	Nemve158855
s23Contig42295_12	Nemve204084
s23Contig42304_6	Nemve230272
s23Contig42325_10	Nemve209672
s23Contig42326_41	Nemve125536
s23Contig42333_4	Nemve206263
s23Contig42350_19	Nemve203012
s23Contig42352_20	Nemve183590
s23Contig42360_12	Nemve240027
s23Contig42372_13	Nemve196376
s23Contig42382_10	Nemve216527
s23Contig42393_11	Nemve120543
s23Contig42403_36	Nemve245848
s23Contig42408_11	Nemve209255
s23Contig4241_4	Nemve165579
s23Contig42429_5	Nemve130873
s23Contig42434_14	Nemve167033
s23Contig42446_1	Nemve245692
s23Contig42473_18	Nemve244007
s23Contig42491_2	Nemve83023
s23Contig42493_10	Nemve20609
s23Contig42493_2	Nemve241881
s23Contig42540_2	Nemve242844
s23Contig42542_2	Nemve239603
s23Contig42576_3	Nemve238783
s23Contig42578_11	Nemve89359
s23Contig42583_2	Nemve239489
s23Contig42584_8	Nemve91231
s23Contig42586_14	Nemve165235
s23Contig4259_10	Nemve196253
s23Contig42609_2	Nemve100278
s23Contig42610_1	Nemve241851
s23Contig42612_1	Nemve134584
s23Contig42642_3	Nemve174858
s23Contig42653_9	Nemve248857
s23Contig42654_6	Nemve241475
s23Contig42678_38	Nemve193524
s23Contig42688_1	Nemve226967
s23Contig42707_17	Nemve239955
s23Contig4273_1	Nemve197796
s23Contig42739_66	Nemve61545
s23Contig42745_3	Nemve237374
s23Contig42747_26	Nemve127783
s23Contig42768_8	Nemve224747
s23Contig42772_14	Nemve204287
s23Contig42782_2	Nemve135708
s23Contig42783_15	Nemve83704
s23Contig42797_12	Nemve248067
s23Contig42799_19	Nemve240673
s23Contig42803_2	Nemve242002
s23Contig42817_11	Nemve182742
s23Contig42820_3	Nemve39805
s23Contig42836_8	Nemve242705
s23Contig42848_4	Nemve248687
s23Contig42858_17	Nemve248037
s23Contig42869_7	Nemve102256
s23Contig42872_4	Nemve237400
s23Contig42876_2	Nemve247042
s23Contig42890_14	Nemve13642
s23Contig42900_34	Nemve239018
s23Contig42902_5	Nemve206625
s23Contig42905_3	Nemve162207
s23Contig42909_3	Nemve118058
s23Contig42911_5	Nemve245550
s23Contig42914_4	Nemve236613
s23Contig42916_4	Nemve99774
s23Contig42926_3	Nemve241923
s23Contig42934_1	Nemve235187
s23Contig42942_15	Nemve243247
s23Contig42972_1	Nemve199217
s23Contig42984_6	Nemve122677
s23Contig42987_32	Nemve80463
s23Contig43002_5	Nemve214543
s23Contig43009_8	Nemve248122
s23Contig43015_2	Nemve247170
s23Contig43020_2	Nemve232965
s23Contig43023_11	Nemve168237
s23Contig43032_12	Nemve26599
s23Contig43034_7	Nemve83881
s23Contig43037_8	Nemve207979
s23Contig43052_7	Nemve160820
s23Contig43066_6	Nemve714
s23Contig43073_10	Nemve139250
s23Contig43083_1	Nemve192648
s23Contig43086_3	Nemve20815
s23Contig43090_5	Nemve246446
s23Contig43120_11	Nemve99370
s23Contig4313_3	Nemve24420
s23Contig43139_4	Nemve185623
s23Contig43160_1	Nemve227876
s23Contig43190_1	Nemve83150
s23Contig43199_7	Nemve159983
s23Contig43208_2	Nemve83464
s23Contig43209_4	Nemve243823
s23Contig43213_4	Nemve23194
s23Contig43221_24	Nemve30846
s23Contig43236_14	Nemve235103
s23Contig43258_3	Nemve238030
s23Contig43270_7	Nemve203264
s23Contig43272_1	Nemve99081
s23Contig43276_6	Nemve99527
s23Contig43280_19	Nemve22327
s23Contig43319_7	Nemve173117
s23Contig43321_1	Nemve238047
s23Contig43326_3	Nemve173595
s23Contig43327_12	Nemve216470
s23Contig43329_1	Nemve198281
s23Contig43335_10	Nemve199162
s23Contig43339_2	Nemve246779
s23Contig43366_2	Nemve247106
s23Contig43388_3	Nemve17799
s23Contig43399_1	Nemve171532
s23Contig43406_13	Nemve10193
s23Contig43407_12	Nemve232813
s23Contig43414_2	Nemve98279
s23Contig43419_4	Nemve12785
s23Contig43469_13	Nemve219711
s23Contig43470_2	Nemve194639
s23Contig43476_21	Nemve118447
s23Contig43495_4	Nemve248149
s23Contig43499_3	Nemve233772
s23Contig43526_6	Nemve125844
s23Contig43534_9	Nemve198399
s23Contig43541_12	Nemve237340
s23Contig43544_1	Nemve172583
s23Contig43545_15	Nemve229120
s23Contig43550_11	Nemve215414
s23Contig43556_10	Nemve240062
s23Contig43563_1	Nemve197623
s23Contig43586_13	Nemve125012
s23Contig4359_3	Nemve243700
s23Contig43598_2	Nemve176382
s23Contig43603_2	Nemve17871
s23Contig43607_1	Nemve228748
s23Contig43614_2	Nemve229067
s23Contig43618_20	Nemve184535
s23Contig43620_32	Nemve85341
s23Contig43621_8	Nemve222100
s23Contig43625_2	Nemve229065
s23Contig43654_4	Nemve247768
s23Contig43661_9	Nemve107048
s23Contig43688_11	Nemve10314
s23Contig43695_7	Nemve245245
s23Contig43701_1	Nemve82724
s23Contig43711_12	Nemve87987
s23Contig43720_6	Nemve114270
s23Contig43724_20	Nemve120882
s23Contig43772_14	Nemve115865
s23Contig43775_17	Nemve148795
s23Contig43874_1	Nemve226653
s23Contig43988_6	Nemve240537
s23Contig44098_6	Nemve127574
s23Contig441_11	Nemve127893
s23Contig44179_6	Nemve169537
s23Contig44302_7	Nemve120073
s23Contig44_3	Nemve245839
s23Contig44338_12	Nemve234751
s23Contig44340_6	Nemve231938
s23Contig44368_1	Nemve230591
s23Contig44383_14	Nemve170150
s23Contig4449_1	Nemve101766
s23Contig44526_5	Nemve102986
s23Contig44548_6	Nemve72142
s23Contig44550_7	Nemve155812
s23Contig44630_20	Nemve100030
s23Contig44644_10	Nemve209275
s23Contig44719_4	Nemve155184
s23Contig44808_1	Nemve240153
s23Contig44855_2	Nemve99603
s23Contig44863_8	Nemve103940
s23Contig44898_5	Nemve50846
s23Contig44903_6	Nemve193980
s23Contig44911_4	Nemve217144
s23Contig44916_11	Nemve247133
s23Contig44917_10	Nemve161593
s23Contig44943_2	Nemve30351
s23Contig44956_4	Nemve242260
s23Contig44971_1	Nemve243614
s23Contig44977_4	Nemve86632
s23Contig4499_5	Nemve200090
s23Contig45012_5	Nemve238931
s23Contig450_18	Nemve221862
s23Contig45061_4	Nemve122785
s23Contig4506_2	Nemve93732
s23Contig450_7	Nemve50345
s23Contig45091_5	Nemve64649
s23Contig45124_1	Nemve78927
s23Contig45144_5	Nemve112980
s23Contig45159_7	Nemve229104
s23Contig4517_2	Nemve142315
s23Contig45180_3	Nemve172574
s23Contig45185_6	Nemve177567
s23Contig45192_17	Nemve128742
s23Contig45198_5	Nemve248469
s23Contig45199_8	Nemve176889
s23Contig45205_2	Nemve248561
s23Contig45216_3	Nemve20469
s23Contig45263_1	Nemve80526
s23Contig45277_2	Nemve191297
s23Contig45295_4	Nemve160250
s23Contig45306_5	Nemve96275
s23Contig45353_3	Nemve128705
s23Contig45362_6	Nemve167406
s23Contig45376_2	Nemve164307
s23Contig45391_4	Nemve94426
s23Contig45442_2	Nemve239544
s23Contig45445_11	Nemve53549
s23Contig45493_5	Nemve192238
s23Contig45520_2	Nemve159917
s23Contig45524_8	Nemve200589
s23Contig45543_4	Nemve245544
s23Contig45568_3	Nemve91593
s23Contig45582_9	Nemve17368
s23Contig45606_3	Nemve25276
s23Contig45620_8	Nemve117826
s23Contig45636_11	Nemve118944
s23Contig45646_6	Nemve235967
s23Contig45667_5	Nemve160160
s23Contig45668_5	Nemve215090
s23Contig45682_3	Nemve243571
s23Contig45782_3	Nemve210728
s23Contig4579_14	Nemve186754
s23Contig45798_5	Nemve218908
s23Contig45801_5	Nemve209633
s23Contig45820_7	Nemve184324
s23Contig45841_2	Nemve204466
s23Contig45871_7	Nemve165346
s23Contig45885_6	Nemve141456
s23Contig45917_2	Nemve239913
s23Contig45924_10	Nemve248568
s23Contig45977_8	Nemve228651
s23Contig45991_8	Nemve152754
s23Contig46003_2	Nemve82979
s23Contig46045_13	Nemve162319
s23Contig46047_10	Nemve112069
s23Contig46060_1	Nemve70385
s23Contig46094_2	Nemve124011
s23Contig46117_5	Nemve140812
s23Contig4613_17	Nemve50259
s23Contig4614_3	Nemve89577
s23Contig46150_8	Nemve126404
s23Contig4615_2	Nemve137579
s23Contig46157_3	Nemve106794
s23Contig46204_4	Nemve33578
s23Contig46220_25	Nemve80686
s23Contig46237_4	Nemve121754
s23Contig46244_5	Nemve224210
s23Contig46249_13	Nemve192985
s23Contig46256_3	Nemve185074
s23Contig46260_2	Nemve106088
s23Contig46283_2	Nemve198654
s23Contig46288_2	Nemve96651
s23Contig46333_5	Nemve197895
s23Contig46354_5	Nemve232080
s23Contig46356_19	Nemve167688
s23Contig46367_1	Nemve243929
s23Contig46369_2	Nemve248787
s23Contig46416_10	Nemve12640
s23Contig46460_8	Nemve206354
s23Contig46497_3	Nemve203861
s23Contig46503_4	Nemve89813
s23Contig46526_4	Nemve244414
s23Contig46534_4	Nemve193454
s23Contig46608_2	Nemve83818
s23Contig4661_2	Nemve92313
s23Contig46623_3	Nemve197478
s23Contig46698_5	Nemve162356
s23Contig46726_1	Nemve235432
s23Contig46759_9	Nemve241628
s23Contig46780_4	Nemve172947
s23Contig46790_2	Nemve222752
s23Contig46832_4	Nemve126819
s23Contig46853_5	Nemve246459
s23Contig46967_2	Nemve119331
s23Contig46980_1	Nemve100266
s23Contig46998_3	Nemve195662
s23Contig47013_12	Nemve216821
s23Contig47051_6	Nemve10127
s23Contig47080_5	Nemve120766
s23Contig47118_5	Nemve248421
s23Contig47128_1	Nemve245761
s23Contig47135_6	Nemve160186
s23Contig47147_12	Nemve214156
s23Contig47164_1	Nemve129958
s23Contig471_7	Nemve143091
s23Contig47179_2	Nemve112320
s23Contig47200_12	Nemve167183
s23Contig47202_1	Nemve188136
s23Contig47238_8	Nemve245604
s23Contig47263_3	Nemve105998
s23Contig47264_23	Nemve37793
s23Contig47286_2	Nemve80977
s23Contig47304_9	Nemve114158
s23Contig47343_1	Nemve147144
s23Contig47408_9	Nemve199437
s23Contig47431_1	Nemve136694
s23Contig4748_17	Nemve224623
s23Contig47560_7	Nemve84904
s23Contig4758_6	Nemve212
s23Contig47607_7	Nemve228740
s23Contig47623_1	Nemve248510
s23Contig47667_2	Nemve91874
s23Contig47682_6	Nemve215972
s23Contig47750_9	Nemve217973
s23Contig47797_10	Nemve112200
s23Contig47800_9	Nemve132272
s23Contig47823_7	Nemve230205
s23Contig47844_2	Nemve199904
s23Contig47853_1	Nemve99151
s23Contig47864_14	Nemve95856
s23Contig47887_4	Nemve238661
s23Contig4792_12	Nemve84363
s23Contig4793_2	Nemve240952
s23Contig47934_4	Nemve81183
s23Contig47935_1	Nemve211192
s23Contig47970_2	Nemve88510
s23Contig48005_4	Nemve91976
s23Contig48019_1	Nemve246401
s23Contig48029_12	Nemve142815
s23Contig48042_2	Nemve123866
s23Contig48048_1	Nemve123924
s23Contig48070_25	Nemve244693
s23Contig48114_2	Nemve247912
s23Contig48_1	Nemve237922
s23Contig48141_1	Nemve234424
s23Contig48156_8	Nemve245668
s23Contig48166_3	Nemve214643
s23Contig48224_1	Nemve3605
s23Contig4825_3	Nemve22035
s23Contig48310_29	Nemve234384
s23Contig48351_3	Nemve204985
s23Contig4835_2	Nemve171968
s23Contig4843_1	Nemve208351
s23Contig48445_5	Nemve147225
s23Contig48452_8	Nemve173734
s23Contig48455_11	Nemve188161
s23Contig48461_3	Nemve201155
s23Contig48471_7	Nemve230494
s23Contig4849_1	Nemve172167
s23Contig48495_2	Nemve244238
s23Contig4853_10	Nemve246110
s23Contig48536_9	Nemve11279
s23Contig48561_3	Nemve244097
s23Contig48604_9	Nemve97297
s23Contig48645_4	Nemve207788
s23Contig4869_3	Nemve194069
s23Contig48699_2	Nemve236603
s23Contig4870_4	Nemve160280
s23Contig48839_9	Nemve91100
s23Contig48840_1	Nemve202473
s23Contig48915_2	Nemve159749
s23Contig48940_9	Nemve92254
s23Contig48968_2	Nemve221738
s23Contig48996_5	Nemve33187
s23Contig4901_8	Nemve224148
s23Contig4907_3	Nemve220777
s23Contig49106_6	Nemve222274
s23Contig49129_2	Nemve118813
s23Contig49143_4	Nemve20064
s23Contig49191_8	Nemve199315
s23Contig49272_6	Nemve88939
s23Contig49287_23	Nemve248039
s23Contig49290_10	Nemve31243
s23Contig49304_3	Nemve139926
s23Contig49326_4	Nemve76120
s23Contig49329_8	Nemve246653
s23Contig49336_9	Nemve242274
s23Contig4934_5	Nemve230810
s23Contig49349_4	Nemve50123
s23Contig49375_3	Nemve180679
s23Contig49442_2	Nemve153141
s23Contig49445_6	Nemve212995
s23Contig49537_1	Nemve150120
s23Contig4955_2	Nemve167545
s23Contig49588_2	Nemve211983
s23Contig49612_1	Nemve169560
s23Contig49618_2	Nemve104046
s23Contig49627_2	Nemve2417
s23Contig4964_8	Nemve83210
s23Contig49742_2	Nemve246408
s23Contig49841_4	Nemve13517
s23Contig49887_4	Nemve33501
s23Contig49896_8	Nemve2207
s23Contig49939_2	Nemve139853
s23Contig50024_10	Nemve213408
s23Contig50029_1	Nemve22303
s23Contig5004_3	Nemve149339
s23Contig50057_2	Nemve108600
s23Contig50069_11	Nemve238942
s23Contig50145_1	Nemve88181
s23Contig50163_2	Nemve199298
s23Contig50166_2	Nemve205205
s23Contig50178_5	Nemve243139
s23Contig50180_3	Nemve35673
s23Contig50192_2	Nemve6152
s23Contig50205_1	Nemve3677
s23Contig50228_6	Nemve240067
s23Contig5024_2	Nemve175505
s23Contig50356_2	Nemve246253
s23Contig50376_10	Nemve170705
s23Contig50419_2	Nemve206143
s23Contig50421_5	Nemve238705
s23Contig50443_7	Nemve161489
s23Contig50470_24	Nemve208242
s23Contig50516_2	Nemve128774
s23Contig50549_3	Nemve163554
s23Contig50568_2	Nemve237102
s23Contig5057_5	Nemve171792
s23Contig50609_12	Nemve156301
s23Contig50686_1	Nemve215604
s23Contig50697_4	Nemve112202
s23Contig50768_15	Nemve213347
s23Contig5078_4	Nemve40018
s23Contig5078_9	Nemve12090
s23Contig50838_9	Nemve202784
s23Contig50846_2	Nemve232200
s23Contig50852_2	Nemve247925
s23Contig50863_18	Nemve170467
s23Contig50876_9	Nemve209343
s23Contig50888_7	Nemve211211
s23Contig50964_38	Nemve95089
s23Contig50971_4	Nemve83774
s23Contig50979_2	Nemve236643
s23Contig50980_1	Nemve174242
s23Contig5098_2	Nemve182461
s23Contig50987_1	Nemve71320
s23Contig510_13	Nemve136167
s23Contig51112_1	Nemve87014
s23Contig51138_2	Nemve113892
s23Contig5119_8	Nemve175546
s23Contig51217_3	Nemve244771
s23Contig51374_1	Nemve80374
s23Contig51429_3	Nemve245344
s23Contig51437_17	Nemve225148
s23Contig5146_5	Nemve127067
s23Contig51490_7	Nemve201851
s23Contig51491_14	Nemve67209
s23Contig51498_4	Nemve172382
s23Contig51510_9	Nemve108064
s23Contig51521_28	Nemve26326
s23Contig51547_14	Nemve105798
s23Contig51551_4	Nemve242612
s23Contig51571_4	Nemve209120
s23Contig51572_2	Nemve184971
s23Contig51580_13	Nemve189707
s23Contig51589_15	Nemve81131
s23Contig51597_34	Nemve86315
s23Contig51606_3	Nemve67237
s23Contig51607_3	Nemve217532
s23Contig51621_4	Nemve214377
s23Contig51630_8	Nemve237742
s23Contig51641_2	Nemve239245
s23Contig51646_13	Nemve117981
s23Contig51649_10	Nemve74829
s23Contig51653_14	Nemve171044
s23Contig51660_12	Nemve204844
s23Contig51683_3	Nemve212567
s23Contig5169_2	Nemve98598
s23Contig51737_9	Nemve209032
s23Contig51750_1	Nemve171762
s23Contig51756_29	Nemve140538
s23Contig51766_3	Nemve169043
s23Contig51779_12	Nemve239710
s23Contig51790_3	Nemve61148
s23Contig51791_26	Nemve234961
s23Contig51825_1	Nemve12461
s23Contig51833_31	Nemve141205
s23Contig51839_1	Nemve241148
s23Contig51848_8	Nemve70073
s23Contig51882_3	Nemve232401
s23Contig51893_3	Nemve12742
s23Contig5189_4	Nemve94580
s23Contig51895_3	Nemve237807
s23Contig51895_8	Nemve190741
s23Contig51896_17	Nemve233040
s23Contig51897_2	Nemve220979
s23Contig51911_13	Nemve55360
s23Contig51914_9	Nemve242699
s23Contig51918_1	Nemve212760
s23Contig51923_1	Nemve236430
s23Contig51931_34	Nemve166011
s23Contig51949_3	Nemve110265
s23Contig51964_3	Nemve137654
s23Contig51969_34	Nemve81157
s23Contig51977_2	Nemve202173
s23Contig51978_9	Nemve166808
s23Contig51987_5	Nemve119279
s23Contig51991_50	Nemve201445
s23Contig51991_60	Nemve200992
s23Contig52008_4	Nemve244326
s23Contig520_1	Nemve241372
s23Contig52015_7	Nemve240928
s23Contig52030_6	Nemve186937
s23Contig52034_2	Nemve215767
s23Contig52039_3	Nemve236687
s23Contig52064_46	Nemve82036
s23Contig52088_1	Nemve181003
s23Contig52092_5	Nemve118038
s23Contig52096_4	Nemve201825
s23Contig52112_4	Nemve95571
s23Contig52127_8	Nemve179325
s23Contig52135_4	Nemve242071
s23Contig52156_8	Nemve30571
s23Contig52167_13	Nemve228135
s23Contig52176_13	Nemve223199
s23Contig52177_5	Nemve245888
s23Contig52185_14	Nemve209221
s23Contig52189_5	Nemve214936
s23Contig52193_6	Nemve113330
s23Contig52194_17	Nemve246961
s23Contig52195_1	Nemve179420
s23Contig52204_3	Nemve244029
s23Contig52205_7	Nemve211693
s23Contig52213_3	Nemve133031
s23Contig52236_2	Nemve88083
s23Contig52263_7	Nemve189376
s23Contig52266_12	Nemve217321
s23Contig52268_2	Nemve127305
s23Contig52269_3	Nemve115803
s23Contig52270_12	Nemve94651
s23Contig52275_2	Nemve126384
s23Contig52291_5	Nemve215109
s23Contig52299_1	Nemve242776
s23Contig52300_6	Nemve146969
s23Contig52307_8	Nemve10901
s23Contig52320_3	Nemve235302
s23Contig52321_3	Nemve209121
s23Contig52324_13	Nemve207834
s23Contig52335_2	Nemve1139
s23Contig52342_102	Nemve239043
s23Contig52350_2	Nemve166771
s23Contig52381_6	Nemve247421
s23Contig52389_5	Nemve226738
s23Contig52390_4	Nemve168557
s23Contig52406_8	Nemve119257
s23Contig5242_2	Nemve197226
s23Contig52441_1	Nemve219557
s23Contig52453_19	Nemve190042
s23Contig52472_4	Nemve170501
s23Contig52478_2	Nemve130200
s23Contig52482_2	Nemve161387
s23Contig52504_3	Nemve198816
s23Contig52510_3	Nemve206160
s23Contig52527_13	Nemve243923
s23Contig52538_4	Nemve189306
s23Contig52541_11	Nemve189527
s23Contig52545_18	Nemve239660
s23Contig52547_14	Nemve50144
s23Contig52550_3	Nemve103117
s23Contig52593_3	Nemve216003
s23Contig52621_4	Nemve51828
s23Contig52624_3	Nemve202545
s23Contig52632_6	Nemve217424
s23Contig52637_10	Nemve82617
s23Contig52649_1	Nemve180278
s23Contig52665_3	Nemve245762
s23Contig52682_2	Nemve246769
s23Contig52704_2	Nemve127236
s23Contig52711_7	Nemve232537
s23Contig52717_3	Nemve127871
s23Contig52722_3	Nemve173044
s23Contig52731_28	Nemve94894
s23Contig52732_1	Nemve220969
s23Contig52756_1	Nemve181066
s23Contig52763_2	Nemve222446
s23Contig52795_5	Nemve159004
s23Contig52811_3	Nemve247562
s23Contig52815_20	Nemve245399
s23Contig52817_16	Nemve247429
s23Contig52829_24	Nemve204525
s23Contig52832_9	Nemve229324
s23Contig52837_7	Nemve197664
s23Contig52843_6	Nemve123078
s23Contig52846_13	Nemve98166
s23Contig52848_5	Nemve128042
s23Contig52866_19	Nemve95413
s23Contig52868_4	Nemve105511
s23Contig52874_2	Nemve186757
s23Contig52875_8	Nemve230812
s23Contig52892_2	Nemve203682
s23Contig52900_6	Nemve211521
s23Contig52908_2	Nemve185913
s23Contig52939_16	Nemve2855
s23Contig52947_5	Nemve244187
s23Contig52949_6	Nemve82559
s23Contig52950_7	Nemve217159
s23Contig5295_1	Nemve236351
s23Contig52966_3	Nemve82674
s23Contig52969_15	Nemve159597
s23Contig52972_1	Nemve238590
s23Contig52972_5	Nemve247047
s23Contig52975_18	Nemve182113
s23Contig52980_37	Nemve247227
s23Contig52990_1	Nemve196111
s23Contig52992_13	Nemve239275
s23Contig53009_6	Nemve70130
s23Contig53017_14	Nemve103525
s23Contig53032_10	Nemve210187
s23Contig53042_4	Nemve205458
s23Contig53047_3	Nemve126129
s23Contig53058_2	Nemve245689
s23Contig53060_4	Nemve202492
s23Contig53073_18	Nemve93093
s23Contig530_8	Nemve157740
s23Contig53100_2	Nemve211967
s23Contig53104_7	Nemve239362
s23Contig53112_2	Nemve248694
s23Contig53126_7	Nemve52158
s23Contig5313_5	Nemve107277
s23Contig53135_6	Nemve245639
s23Contig53136_2	Nemve130952
s23Contig53144_1	Nemve160601
s23Contig53156_3	Nemve238225
s23Contig53159_33	Nemve24063
s23Contig53169_1	Nemve239929
s23Contig53171_2	Nemve245329
s23Contig53172_7	Nemve120782
s23Contig53196_6	Nemve247236
s23Contig53211_2	Nemve86891
s23Contig53220_6	Nemve212579
s23Contig53221_4	Nemve102755
s23Contig53234_2	Nemve79894
s23Contig53248_5	Nemve248297
s23Contig53251_6	Nemve129231
s23Contig53260_11	Nemve116741
s23Contig53266_5	Nemve109064
s23Contig53279_14	Nemve200879
s23Contig53286_5	Nemve237483
s23Contig53291_12	Nemve103213
s23Contig53303_14	Nemve241067
s23Contig53308_7	Nemve239331
s23Contig53312_3	Nemve154079
s23Contig53324_3	Nemve83420
s23Contig53344_1	Nemve238099
s23Contig53349_2	Nemve81895
s23Contig53351_3	Nemve172228
s23Contig53367_1	Nemve238636
s23Contig53384_4	Nemve199185
s23Contig53410_8	Nemve34627
s23Contig53424_8	Nemve200061
s23Contig53428_6	Nemve248675
s23Contig53450_3	Nemve91926
s23Contig5345_6	Nemve107256
s23Contig53483_6	Nemve189578
s23Contig53484_7	Nemve101864
s23Contig53493_14	Nemve240749
s23Contig53496_7	Nemve12152
s23Contig53506_1	Nemve189103
s23Contig53513_2	Nemve84834
s23Contig5353_1	Nemve165021
s23Contig53561_2	Nemve248880
s23Contig53571_6	Nemve196609
s23Contig5357_2	Nemve205373
s23Contig53600_1	Nemve125185
s23Contig53614_4	Nemve97340
s23Contig53633_8	Nemve173010
s23Contig53635_3	Nemve86522
s23Contig53638_1	Nemve176089
s23Contig53639_21	Nemve121800
s23Contig53647_1	Nemve13800
s23Contig53654_6	Nemve94546
s23Contig53679_1	Nemve238540
s23Contig53686_24	Nemve60575
s23Contig53688_8	Nemve179043
s23Contig53737_26	Nemve239437
s23Contig53742_9	Nemve53582
s23Contig53758_7	Nemve110912
s23Contig53771_5	Nemve185918
s23Contig53779_3	Nemve103593
s23Contig53781_15	Nemve194779
s23Contig53816_10	Nemve196754
s23Contig53829_7	Nemve235732
s23Contig53830_1	Nemve235129
s23Contig53838_7	Nemve230062
s23Contig53848_8	Nemve52979
s23Contig53858_6	Nemve243525
s23Contig53860_6	Nemve126489
s23Contig53865_5	Nemve140820
s23Contig53870_1	Nemve25523
s23Contig53873_1	Nemve118951
s23Contig53880_5	Nemve158666
s23Contig53901_15	Nemve233044
s23Contig53923_6	Nemve247692
s23Contig53925_6	Nemve248242
s23Contig53929_6	Nemve167758
s23Contig53941_1	Nemve100129
s23Contig53946_2	Nemve190857
s23Contig53948_22	Nemve25031
s23Contig53954_7	Nemve246249
s23Contig53963_6	Nemve161803
s23Contig53982_5	Nemve111841
s23Contig53985_7	Nemve45324
s23Contig53993_1	Nemve195236
s23Contig54019_11	Nemve225908
s23Contig54024_1	Nemve204929
s23Contig54030_15	Nemve240405
s23Contig54066_2	Nemve238707
s23Contig54066_6	Nemve239148
s23Contig54067_1	Nemve183227
s23Contig54068_9	Nemve218078
s23Contig54099_12	Nemve105072
s23Contig54104_6	Nemve131326
s23Contig54106_2	Nemve238886
s23Contig54121_4	Nemve176124
s23Contig54146_3	Nemve115232
s23Contig54168_8	Nemve132864
s23Contig54173_3	Nemve52170
s23Contig54197_15	Nemve87652
s23Contig54205_23	Nemve91406
s23Contig54206_3	Nemve50257
s23Contig54207_5	Nemve242688
s23Contig54226_1	Nemve166581
s23Contig54231_2	Nemve121718
s23Contig5423_1	Nemve97774
s23Contig54232_21	Nemve158359
s23Contig54234_6	Nemve222427
s23Contig54235_21	Nemve208913
s23Contig54236_6	Nemve214160
s23Contig54244_1	Nemve235787
s23Contig54250_17	Nemve184640
s23Contig54251_2	Nemve233809
s23Contig54253_2	Nemve31638
s23Contig54279_8	Nemve90306
s23Contig54300_1	Nemve148952
s23Contig54302_12	Nemve235893
s23Contig54312_5	Nemve28706
s23Contig54314_15	Nemve212337
s23Contig54326_22	Nemve247730
s23Contig54328_12	Nemve185341
s23Contig54330_11	Nemve136835
s23Contig54369_3	Nemve205168
s23Contig54382_2	Nemve79980
s23Contig54399_10	Nemve198317
s23Contig54402_6	Nemve242338
s23Contig5440_3	Nemve243715
s23Contig54420_1	Nemve164353
s23Contig54421_17	Nemve103056
s23Contig54428_1	Nemve197305
s23Contig54438_7	Nemve240618
s23Contig54452_12	Nemve120428
s23Contig54452_1	Nemve136591
s23Contig54456_5	Nemve211581
s23Contig54483_5	Nemve81748
s23Contig54486_2	Nemve239865
s23Contig54493_4	Nemve161519
s23Contig54508_2	Nemve172071
s23Contig54526_5	Nemve130976
s23Contig54531_8	Nemve33527
s23Contig54537_10	Nemve108425
s23Contig54538_4	Nemve127359
s23Contig54554_11	Nemve237905
s23Contig54555_3	Nemve222319
s23Contig54556_5	Nemve235057
s23Contig54557_2	Nemve241359
s23Contig54560_7	Nemve93567
s23Contig54591_4	Nemve218988
s23Contig54597_6	Nemve130660
s23Contig54608_11	Nemve209560
s23Contig54610_3	Nemve57985
s23Contig54612_7	Nemve239651
s23Contig54626_7	Nemve143294
s23Contig54634_1	Nemve178089
s23Contig54635_6	Nemve236240
s23Contig54639_16	Nemve119329
s23Contig54646_8	Nemve177208
s23Contig54653_1	Nemve244592
s23Contig54654_4	Nemve167354
s23Contig5465_6	Nemve143429
s23Contig54672_1	Nemve131345
s23Contig54676_5	Nemve226856
s23Contig54695_4	Nemve177723
s23Contig54707_1	Nemve82682
s23Contig54710_12	Nemve89844
s23Contig54720_5	Nemve247601
s23Contig54721_3	Nemve212997
s23Contig54729_7	Nemve220967
s23Contig54733_7	Nemve125085
s23Contig54736_3	Nemve194606
s23Contig54748_5	Nemve160874
s23Contig54762_27	Nemve231142
s23Contig54763_3	Nemve244319
s23Contig54766_10	Nemve101157
s23Contig54770_21	Nemve245331
s23Contig54780_5	Nemve179209
s23Contig54783_4	Nemve123077
s23Contig548_11	Nemve64941
s23Contig54886_2	Nemve212030
s23Contig54892_2	Nemve171944
s23Contig54912_2	Nemve237358
s23Contig5492_14	Nemve241653
s23Contig54945_7	Nemve107193
s23Contig54964_3	Nemve169568
s23Contig54969_24	Nemve163134
s23Contig54981_9	Nemve246154
s23Contig54988_23	Nemve124786
s23Contig54998_4	Nemve246481
s23Contig550_10	Nemve130091
s23Contig55011_14	Nemve119917
s23Contig55029_3	Nemve235524
s23Contig55030_10	Nemve243751
s23Contig55034_12	Nemve10443
s23Contig55064_20	Nemve50431
s23Contig55086_10	Nemve238313
s23Contig55093_1	Nemve13494
s23Contig55094_3	Nemve22099
s23Contig55099_5	Nemve239554
s23Contig55101_3	Nemve163801
s23Contig55108_2	Nemve186309
s23Contig55110_15	Nemve164874
s23Contig55111_1	Nemve245605
s23Contig5511_4	Nemve118618
s23Contig5512_1	Nemve109363
s23Contig55137_10	Nemve239950
s23Contig55138_3	Nemve155259
s23Contig55142_14	Nemve90329
s23Contig55157_3	Nemve79348
s23Contig55161_5	Nemve129300
s23Contig55163_19	Nemve182256
s23Contig55170_6	Nemve222877
s23Contig55177_6	Nemve242763
s23Contig55187_23	Nemve197253
s23Contig55187_2	Nemve232597
s23Contig55222_10	Nemve239035
s23Contig55226_4	Nemve96298
s23Contig55227_8	Nemve110232
s23Contig55239_4	Nemve112850
s23Contig55253_1	Nemve243941
s23Contig55265_8	Nemve61644
s23Contig55275_7	Nemve21003
s23Contig55278_7	Nemve238101
s23Contig55292_1	Nemve203948
s23Contig55295_26	Nemve178205
s23Contig5530_13	Nemve232015
s23Contig55308_3	Nemve199550
s23Contig55309_3	Nemve240571
s23Contig55324_7	Nemve13858
s23Contig55349_8	Nemve101945
s23Contig55362_2	Nemve165473
s23Contig55363_12	Nemve117932
s23Contig55384_4	Nemve85971
s23Contig55385_9	Nemve200323
s23Contig55392_3	Nemve24565
s23Contig55398_5	Nemve219523
s23Contig55412_2	Nemve87244
s23Contig55431_1	Nemve107874
s23Contig55437_1	Nemve222292
s23Contig55438_3	Nemve237220
s23Contig55447_15	Nemve206778
s23Contig55452_2	Nemve239008
s23Contig55454_2	Nemve124731
s23Contig55475_2	Nemve183341
s23Contig55494_21	Nemve202453
s23Contig55503_18	Nemve135379
s23Contig55510_8	Nemve183837
s23Contig55551_1	Nemve96291
s23Contig55552_9	Nemve160731
s23Contig55557_2	Nemve104208
s23Contig5556_1	Nemve88098
s23Contig55604_11	Nemve1638
s23Contig55622_15	Nemve248360
s23Contig55629_3	Nemve87088
s23Contig55645_16	Nemve193399
s23Contig55665_7	Nemve237029
s23Contig55716_8	Nemve207949
s23Contig55718_10	Nemve242001
s23Contig55727_1	Nemve243516
s23Contig55728_1	Nemve199230
s23Contig55744_4	Nemve117533
s23Contig55755_22	Nemve241631
s23Contig55767_16	Nemve30705
s23Contig55780_5	Nemve218023
s23Contig55790_11	Nemve80454
s23Contig55794_1	Nemve150265
s23Contig55832_4	Nemve237262
s23Contig55844_7	Nemve113611
s23Contig55847_30	Nemve99701
s23Contig55852_2	Nemve241360
s23Contig55866_23	Nemve208873
s23Contig55867_5	Nemve199225
s23Contig55882_8	Nemve587
s23Contig55899_2	Nemve238822
s23Contig55910_4	Nemve246304
s23Contig55914_5	Nemve79931
s23Contig55930_10	Nemve225966
s23Contig55932_12	Nemve132332
s23Contig55934_4	Nemve87502
s23Contig55936_2	Nemve104944
s23Contig55937_1	Nemve243846
s23Contig55968_6	Nemve85468
s23Contig55975_14	Nemve247277
s23Contig55986_1	Nemve115245
s23Contig55989_13	Nemve114659
s23Contig55995_4	Nemve186234
s23Contig56010_7	Nemve79910
s23Contig56019_5	Nemve229523
s23Contig56030_9	Nemve238126
s23Contig56034_4	Nemve124985
s23Contig56071_10	Nemve105429
s23Contig56076_3	Nemve158093
s23Contig56083_7	Nemve248385
s23Contig56090_3	Nemve235773
s23Contig56093_5	Nemve209351
s23Contig56099_1	Nemve119894
s23Contig56109_6	Nemve227809
s23Contig56119_5	Nemve148151
s23Contig56124_2	Nemve236556
s23Contig56125_4	Nemve241548
s23Contig56126_6	Nemve220581
s23Contig56129_7	Nemve228551
s23Contig56134_5	Nemve239459
s23Contig56135_31	Nemve105427
s23Contig56158_5	Nemve241935
s23Contig56166_9	Nemve124606
s23Contig56172_6	Nemve193324
s23Contig56177_9	Nemve100525
s23Contig56180_7	Nemve131229
s23Contig5618_1	Nemve127712
s23Contig56203_3	Nemve216385
s23Contig56213_1	Nemve205783
s23Contig56240_8	Nemve107661
s23Contig56241_6	Nemve236535
s23Contig5624_3	Nemve105387
s23Contig56244_10	Nemve93146
s23Contig56272_2	Nemve222415
s23Contig56286_1	Nemve99805
s23Contig56291_7	Nemve245490
s23Contig56300_1	Nemve239892
s23Contig56307_4	Nemve131996
s23Contig56309_8	Nemve172654
s23Contig56330_7	Nemve131355
s23Contig56332_9	Nemve207526
s23Contig56334_9	Nemve118178
s23Contig56343_6	Nemve240307
s23Contig56348_11	Nemve247081
s23Contig56359_4	Nemve166010
s23Contig56372_13	Nemve241376
s23Contig56385_3	Nemve215533
s23Contig56386_3	Nemve91173
s23Contig56445_7	Nemve216000
s23Contig56452_2	Nemve83121
s23Contig56456_4	Nemve235110
s23Contig56460_6	Nemve231045
s23Contig56465_5	Nemve237657
s23Contig56466_2	Nemve161576
s23Contig5646_6	Nemve162565
s23Contig56479_11	Nemve200933
s23Contig56480_20	Nemve215008
s23Contig56504_3	Nemve124667
s23Contig5654_3	Nemve23227
s23Contig56545_1	Nemve237281
s23Contig56580_8	Nemve241936
s23Contig56590_7	Nemve71335
s23Contig56592_7	Nemve104769
s23Contig56607_9	Nemve135193
s23Contig56616_6	Nemve230060
s23Contig56623_2	Nemve116756
s23Contig56632_2	Nemve193358
s23Contig56646_12	Nemve100873
s23Contig5665_4	Nemve226911
s23Contig56657_5	Nemve222965
s23Contig56674_3	Nemve244043
s23Contig56676_13	Nemve236271
s23Contig56683_9	Nemve31039
s23Contig56707_3	Nemve118418
s23Contig56710_10	Nemve50540
s23Contig56715_5	Nemve203782
s23Contig56722_1	Nemve203716
s23Contig56737_18	Nemve248472
s23Contig56738_21	Nemve225860
s23Contig56743_4	Nemve159736
s23Contig56790_6	Nemve96929
s23Contig56811_1	Nemve124306
s23Contig56812_3	Nemve25829
s23Contig56813_12	Nemve240206
s23Contig56825_24	Nemve63
s23Contig56827_3	Nemve120505
s23Contig56854_2	Nemve238441
s23Contig56860_15	Nemve227888
s23Contig56863_5	Nemve219175
s23Contig56869_2	Nemve158355
s23Contig56877_11	Nemve1387
s23Contig5687_7	Nemve215547
s23Contig5688_2	Nemve104774
s23Contig56899_10	Nemve204215
s23Contig56903_10	Nemve222535
s23Contig56921_16	Nemve122918
s23Contig56958_4	Nemve10515
s23Contig56965_3	Nemve187015
s23Contig56980_2	Nemve112929
s23Contig56988_3	Nemve174238
s23Contig57004_2	Nemve91249
s23Contig57015_7	Nemve188140
s23Contig57018_15	Nemve20089
s23Contig57042_4	Nemve236363
s23Contig57048_3	Nemve93761
s23Contig57056_6	Nemve173306
s23Contig57060_23	Nemve153067
s23Contig5706_2	Nemve237661
s23Contig57072_8	Nemve93008
s23Contig5707_3	Nemve138730
s23Contig57074_4	Nemve201589
s23Contig57090_11	Nemve20024
s23Contig57091_4	Nemve164541
s23Contig57099_4	Nemve238932
s23Contig57108_5	Nemve128814
s23Contig57125_2	Nemve138209
s23Contig57138_29	Nemve106062
s23Contig57156_35	Nemve95408
s23Contig5715_6	Nemve21219
s23Contig57183_1	Nemve122252
s23Contig57192_7	Nemve167351
s23Contig57204_19	Nemve60020
s23Contig57212_15	Nemve246645
s23Contig57217_2	Nemve246029
s23Contig57252_18	Nemve120850
s23Contig57282_4	Nemve110650
s23Contig57287_9	Nemve103714
s23Contig57313_4	Nemve182914
s23Contig57336_4	Nemve190669
s23Contig57363_5	Nemve187679
s23Contig57381_9	Nemve98719
s23Contig57390_8	Nemve191391
s23Contig57398_2	Nemve180858
s23Contig57433_3	Nemve93663
s23Contig57441_3	Nemve110119
s23Contig57443_1	Nemve241602
s23Contig57461_39	Nemve90622
s23Contig57469_8	Nemve180663
s23Contig57481_5	Nemve213647
s23Contig57490_9	Nemve205060
s23Contig57491_9	Nemve162441
s23Contig57498_4	Nemve32845
s23Contig57558_5	Nemve243313
s23Contig57583_2	Nemve115178
s23Contig57591_23	Nemve207873
s23Contig57598_2	Nemve244670
s23Contig57616_5	Nemve160432
s23Contig57639_3	Nemve30053
s23Contig57641_7	Nemve86646
s23Contig57646_7	Nemve140937
s23Contig57665_11	Nemve241820
s23Contig57668_2	Nemve245194
s23Contig57670_19	Nemve239406
s23Contig57672_7	Nemve120741
s23Contig57686_17	Nemve165860
s23Contig5771_4	Nemve106806
s23Contig57728_3	Nemve120503
s23Contig57731_1	Nemve242428
s23Contig57740_12	Nemve132278
s23Contig57746_1	Nemve238416
s23Contig57747_2	Nemve166963
s23Contig57749_44	Nemve240553
s23Contig57764_4	Nemve94800
s23Contig57771_4	Nemve236470
s23Contig57786_3	Nemve95346
s23Contig57791_4	Nemve102846
s23Contig57794_7	Nemve163141
s23Contig57830_8	Nemve210739
s23Contig57847_12	Nemve245445
s23Contig57849_4	Nemve89232
s23Contig57853_19	Nemve96749
s23Contig57865_3	Nemve240152
s23Contig57867_16	Nemve168881
s23Contig57869_9	Nemve120563
s23Contig57872_11	Nemve218210
s23Contig57875_23	Nemve201212
s23Contig57880_2	Nemve240697
s23Contig57895_1	Nemve240001
s23Contig57896_3	Nemve232429
s23Contig57901_8	Nemve241281
s23Contig57904_28	Nemve10122
s23Contig57909_3	Nemve165493
s23Contig57927_3	Nemve130948
s23Contig57952_5	Nemve245460
s23Contig57973_2	Nemve239707
s23Contig57981_13	Nemve224593
s23Contig5799_2	Nemve30320
s23Contig58002_10	Nemve200317
s23Contig58011_10	Nemve165341
s23Contig58014_12	Nemve82910
s23Contig58024_24	Nemve99775
s23Contig58029_17	Nemve197073
s23Contig58049_1	Nemve114149
s23Contig58058_20	Nemve141652
s23Contig58065_8	Nemve86432
s23Contig58066_6	Nemve183084
s23Contig58072_4	Nemve231081
s23Contig58088_3	Nemve13724
s23Contig58100_3	Nemve219410
s23Contig58101_12	Nemve96861
s23Contig58116_20	Nemve248767
s23Contig58121_1	Nemve239069
s23Contig58127_7	Nemve11772
s23Contig58141_10	Nemve188859
s23Contig58146_1	Nemve206164
s23Contig58188_1	Nemve204349
s23Contig58202_5	Nemve139787
s23Contig58210_2	Nemve243274
s23Contig58213_18	Nemve135550
s23Contig58215_3	Nemve211132
s23Contig58216_5	Nemve82884
s23Contig58226_25	Nemve183914
s23Contig58235_17	Nemve204989
s23Contig58236_9	Nemve94316
s23Contig58254_14	Nemve108828
s23Contig5843_2	Nemve217701
s23Contig5855_1	Nemve157770
s23Contig5860_4	Nemve134786
s23Contig587_11	Nemve160608
s23Contig5889_3	Nemve224400
s23Contig5909_14	Nemve239513
s23Contig5934_1	Nemve167432
s23Contig5958_3	Nemve214518
s23Contig5961_3	Nemve30750
s23Contig5993_2	Nemve239194
s23Contig6040_20	Nemve209966
s23Contig6044_4	Nemve245229
s23Contig6045_9	Nemve98958
s23Contig606_1	Nemve210758
s23Contig6068_2	Nemve160490
s23Contig6095_4	Nemve143837
s23Contig6101_13	Nemve197485
s23Contig6123_1	Nemve96019
s23Contig6128_2	Nemve178085
s23Contig6148_3	Nemve196611
s23Contig6151_13	Nemve76822
s23Contig6201_1	Nemve197947
s23Contig6220_21	Nemve97531
s23Contig6231_4	Nemve246137
s23Contig624_13	Nemve102161
s23Contig6283_2	Nemve142804
s23Contig6291_2	Nemve204353
s23Contig6314_1	Nemve199930
s23Contig6325_5	Nemve159647
s23Contig6345_26	Nemve240865
s23Contig6367_6	Nemve247895
s23Contig6385_13	Nemve116037
s23Contig6410_2	Nemve242049
s23Contig6411_1	Nemve200190
s23Contig6438_1	Nemve112795
s23Contig6507_1	Nemve207799
s23Contig6522_2	Nemve122732
s23Contig6579_2	Nemve61301
s23Contig6607_5	Nemve60450
s23Contig6615_1	Nemve176376
s23Contig6663_1	Nemve241285
s23Contig6671_9	Nemve233227
s23Contig67_10	Nemve246794
s23Contig6729_7	Nemve91541
s23Contig6770_8	Nemve244094
s23Contig6791_11	Nemve79738
s23Contig6812_7	Nemve194423
s23Contig6822_1	Nemve243096
s23Contig6828_7	Nemve190941
s23Contig6837_5	Nemve240915
s23Contig6851_4	Nemve203589
s23Contig6871_20	Nemve116698
s23Contig6889_10	Nemve205527
s23Contig6930_9	Nemve119016
s23Contig6943_3	Nemve10538
s23Contig6956_14	Nemve136346
s23Contig6962_2	Nemve247425
s23Contig699_2	Nemve209471
s23Contig7008_24	Nemve89357
s23Contig7020_2	Nemve239841
s23Contig7041_2	Nemve167343
s23Contig70_4	Nemve36265
s23Contig7056_10	Nemve243165
s23Contig7090_1	Nemve241178
s23Contig7091_14	Nemve70504
s23Contig7099_2	Nemve196848
s23Contig7156_2	Nemve228977
s23Contig7161_1	Nemve7854
s23Contig7165_9	Nemve217995
s23Contig7169_1	Nemve229027
s23Contig7205_8	Nemve165490
s23Contig72_4	Nemve87200
s23Contig728_3	Nemve124913
s23Contig7297_4	Nemve83449
s23Contig7300_4	Nemve203710
s23Contig7302_2	Nemve138675
s23Contig7304_3	Nemve179589
s23Contig7305_18	Nemve181564
s23Contig7316_4	Nemve219830
s23Contig7328_4	Nemve238978
s23Contig7350_5	Nemve239708
s23Contig7353_2	Nemve128202
s23Contig7398_3	Nemve88501
s23Contig7399_5	Nemve239089
s23Contig7416_5	Nemve100430
s23Contig7427_2	Nemve180174
s23Contig7442_1	Nemve200364
s23Contig7448_7	Nemve244396
s23Contig745_2	Nemve88941
s23Contig7470_20	Nemve22269
s23Contig7476_8	Nemve205642
s23Contig7484_5	Nemve139271
s23Contig7493_4	Nemve181611
s23Contig7516_4	Nemve244655
s23Contig7517_2	Nemve110742
s23Contig7530_5	Nemve247592
s23Contig753_3	Nemve179171
s23Contig7555_4	Nemve88221
s23Contig7574_4	Nemve86759
s23Contig7600_5	Nemve163595
s23Contig7619_21	Nemve98151
s23Contig7626_4	Nemve245294
s23Contig7631_3	Nemve108642
s23Contig7642_7	Nemve211454
s23Contig7651_10	Nemve84767
s23Contig7709_3	Nemve86293
s23Contig7711_4	Nemve241034
s23Contig7724_1	Nemve226402
s23Contig7791_4	Nemve98198
s23Contig7793_9	Nemve243916
s23Contig7810_5	Nemve218706
s23Contig7813_2	Nemve162886
s23Contig7815_4	Nemve242846
s23Contig7831_4	Nemve114632
s23Contig7833_7	Nemve172894
s23Contig7834_12	Nemve43200
s23Contig7840_2	Nemve113623
s23Contig7882_9	Nemve122573
s23Contig788_6	Nemve107690
s23Contig7940_2	Nemve240580
s23Contig7949_1	Nemve112951
s23Contig7987_9	Nemve10066
s23Contig799_16	Nemve187918
s23Contig7993_7	Nemve93956
s23Contig7995_2	Nemve242153
s23Contig8037_6	Nemve186001
s23Contig8117_3	Nemve211305
s23Contig8123_2	Nemve246236
s23Contig8169_2	Nemve207217
s23Contig8176_5	Nemve102873
s23Contig8177_11	Nemve127852
s23Contig8226_3	Nemve116354
s23Contig824_1	Nemve182082
s23Contig8254_4	Nemve134107
s23Contig8270_6	Nemve218792
s23Contig8276_2	Nemve93253
s23Contig8308_3	Nemve165724
s23Contig831_6	Nemve135278
s23Contig8327_5	Nemve27296
s23Contig8340_3	Nemve214407
s23Contig8377_1	Nemve125496
s23Contig841_4	Nemve128033
s23Contig8421_2	Nemve21366
s23Contig8441_4	Nemve159311
s23Contig8497_5	Nemve199611
s23Contig8526_3	Nemve240350
s23Contig8542_6	Nemve85661
s23Contig8553_2	Nemve122914
s23Contig8564_6	Nemve174
s23Contig8566_10	Nemve194892
s23Contig8607_4	Nemve124040
s23Contig8616_8	Nemve224771
s23Contig8631_10	Nemve203118
s23Contig8666_1	Nemve244061
s23Contig8675_6	Nemve15898
s23Contig8681_6	Nemve14347
s23Contig8698_10	Nemve234388
s23Contig8704_5	Nemve68554
s23Contig8705_2	Nemve136792
s23Contig8720_2	Nemve115367
s23Contig8724_6	Nemve105970
s23Contig8730_18	Nemve243097
s23Contig8747_3	Nemve244802
s23Contig8753_3	Nemve232013
s23Contig8779_16	Nemve122436
s23Contig880_17	Nemve171873
s23Contig8809_28	Nemve171012
s23Contig8823_3	Nemve25797
s23Contig8860_1	Nemve185757
s23Contig8861_1	Nemve239540
s23Contig8884_3	Nemve165696
s23Contig8905_2	Nemve129329
s23Contig8909_14	Nemve169990
s23Contig8912_8	Nemve238907
s23Contig8926_2	Nemve239778
s23Contig8938_14	Nemve230058
s23Contig8938_2	Nemve211234
s23Contig8965_1	Nemve118832
s23Contig8982_4	Nemve167330
s23Contig9003_4	Nemve197260
s23Contig9006_5	Nemve247708
s23Contig9013_2	Nemve136840
s23Contig9014_2	Nemve105379
s23Contig9015_4	Nemve244138
s23Contig9025_2	Nemve213715
s23Contig9041_5	Nemve94443
s23Contig9051_10	Nemve166242
s23Contig9055_4	Nemve167874
s23Contig9084_7	Nemve248318
s23Contig9095_10	Nemve201977
s23Contig9096_4	Nemve88291
s23Contig9115_15	Nemve239681
s23Contig9138_1	Nemve83192
s23Contig9139_5	Nemve228590
s23Contig9149_2	Nemve245432
s23Contig9160_5	Nemve245363
s23Contig9167_4	Nemve247690
s23Contig9201_3	Nemve80169
s23Contig9232_2	Nemve193641
s23Contig9251_5	Nemve83265
s23Contig9253_7	Nemve10320
s23Contig9284_5	Nemve248638
s23Contig9297_3	Nemve86975
s23Contig9301_2	Nemve223487
s23Contig9330_7	Nemve238858
s23Contig9351_1	Nemve106193
s23Contig9365_2	Nemve212280
s23Contig9381_8	Nemve85995
s23Contig939_2	Nemve234558
s23Contig9407_12	Nemve246101
s23Contig9409_6	Nemve209713
s23Contig9412_3	Nemve163606
s23Contig9431_6	Nemve37191
s23Contig9441_2	Nemve232984
s23Contig9443_5	Nemve139131
s23Contig9452_3	Nemve166358
s23Contig9463_4	Nemve188457
s23Contig9472_21	Nemve118006
s23Contig9482_5	Nemve182716
s23Contig9506_8	Nemve203192
s23Contig9510_19	Nemve241105
s23Contig9517_10	Nemve119733
s23Contig9530_12	Nemve83507
s23Contig9534_3	Nemve62863
s23Contig9535_8	Nemve246830
s23Contig9552_3	Nemve94579
s23Contig9555_13	Nemve243600
s23Contig9557_7	Nemve136532
s23Contig9558_7	Nemve167
s23Contig9563_3	Nemve216004
s23Contig9564_6	Nemve171009
s23Contig9571_8	Nemve128450
s23Contig9576_4	Nemve123237
s23Contig9592_35	Nemve204823
s23Contig9598_7	Nemve129799
s23Contig9607_3	Nemve241356
s23Contig9622_6	Nemve188066
s23Contig9623_3	Nemve247122
s23Contig9634_6	Nemve243307
s23Contig9643_8	Nemve96894
s23Contig9656_4	Nemve95909
s23Contig9657_12	Nemve92988
s23Contig9659_4	Nemve197530
s23Contig9662_1	Nemve236493
s23Contig9666_5	Nemve93878
s23Contig966_7	Nemve240544
s23Contig9683_4	Nemve99499
s23Contig9688_8	Nemve91648
s23Contig9701_16	Nemve83517
s23Contig9703_4	Nemve185231
s23Contig9722_16	Nemve159283
s23Contig9724_6	Nemve244394
s23Contig9737_4	Nemve224283
s23Contig9759_2	Nemve103742
s23Contig9763_16	Nemve181511
s23Contig9769_4	Nemve234206
s23Contig9780_3	Nemve123764
s23Contig9783_2	Nemve161481
s23Contig9800_3	Nemve240984
s23Contig9803_7	Nemve162421
s23Contig9809_12	Nemve99015
s23Contig9810_10	Nemve238199
s23Contig9817_11	Nemve36017
s23Contig9828_5	Nemve24260
s23Contig9846_3	Nemve30972
s23Contig9880_12	Nemve52159
s23Contig9891_8	Nemve103969
s23Contig9895_5	Nemve211930
s23Contig9901_7	Nemve208907
s23Contig9921_5	Nemve159793
s23Contig9933_6	Nemve239599
s23Contig9947_5	Nemve217098
s23Contig9949_17	Nemve242599
s23Contig9951_5	Nemve108065
s23Contig9955_12	Nemve76541
s23Contig9960_7	Nemve79564
s23Contig9966_4	Nemve11226
s23Contig9973_7	Nemve234547
s23Contig9976_8	Nemve246807
s23Contig997_7	Nemve167102
s23Contig9982_10	Nemve183595
s23Contig9984_8	Nemve81835
s23Contig9999_4	Nemve202709
