# Supplementary material for: Transcriptome deep-sequencing and clustering of expressed isoforms from Favia corals
Source: BMC Genomics. 2013 Aug 12;14:546. doi: 10.1186/1471-2164-14-546 (PMC3751062; doi:10.1186/1471-2164-14-546)
Supplement: Additional file 7: File S7 — Homologous protein clusters (TRIBE-MCL) output for sample Fav1 and Fav2. [file 1471-2164-14-546-S7.txt]

s62Contig12175_9	Nemve120257	s62Contig12834_4	s62Contig13318_6	s62Contig14503_7	s62Contig19320_13	s62Contig25297_14	s62Contig27779_5	s62Contig28190_4	s62Contig31154_11	s62Contig38988_9	s62Contig39512_7	s62Contig39683_4	s62Contig43735_7	s62Contig46064_12	s62Contig46357_21	s62Contig48025_3	s62Contig48102_11	s62Contig52399_6	s62Contig57325_14	s62Contig58179_18	s62Contig60511_5	s62Contig6754_6	s62Contig7731_9
s62Contig10532_14	Nemve114611	s62Contig17522_5	s62Contig20127_4	s62Contig22976_4	s62Contig30467_6	s62Contig39671_8	s62Contig46854_6	s62Contig52361_8	s62Contig53115_19	s62Contig56014_19	s62Contig56241_7	s62Contig56728_18	s62Contig57086_3	s62Contig57387_17	s62Contig57541_8	s62Contig59038_10	s62Contig7026_6	s62Contig8489_7
s62Contig13183_3	Nemve167737	s62Contig15326_14	s62Contig16777_2	s62Contig19204_2	s62Contig27369_4	s62Contig42387_2	s62Contig44119_16	s62Contig4510_3	s62Contig49848_2	s62Contig53941_4	s62Contig54118_5	s62Contig5425_4	s62Contig55575_12	s62Contig56291_10	s62Contig58200_16	s62Contig58749_6	s62Contig61502_20	s62Contig7722_7
s62Contig14452_18	Nemve244400	s62Contig22750_20	s62Contig2785_33	s62Contig33817_19	s62Contig38634_33	s62Contig40139_5	s62Contig40338_10	s62Contig4068_5	s62Contig42428_9	s62Contig44760_20	s62Contig45470_9	s62Contig45787_7	s62Contig51412_25	s62Contig53539_9	s62Contig54628_7	s62Contig5508_9	s62Contig56900_27	s62Contig61099_36
s62Contig13887_7	Nemve240980	s62Contig14358_5	s62Contig17653_3	s62Contig17972_11	s62Contig33690_4	s62Contig37811_3	s62Contig38209_12	s62Contig44224_10	s62Contig44739_11	s62Contig45569_8	s62Contig46682_11	s62Contig47146_3	s62Contig56924_5	s62Contig6247_2	s62Contig8733_9
s62Contig11664_8	Nemve159788	s62Contig15595_7	s62Contig18695_34	s62Contig19657_51	s62Contig3162_5	s62Contig3238_5	s62Contig39254_5	s62Contig46392_9	s62Contig49039_21	s62Contig5226_10	s62Contig56879_112	s62Contig58769_19	s62Contig6282_21	s62Contig8727_6
s62Contig10692_13	Nemve180651	s62Contig14667_7	s62Contig18804_3	s62Contig19817_4	s62Contig23449_3	s62Contig37180_2	s62Contig42491_4	s62Contig42831_8	s62Contig47442_5	s62Contig52021_8	s62Contig52804_3	s62Contig53622_4	s62Contig60806_5
s62Contig14432_1	Nemve239788	s62Contig15484_4	s62Contig17085_8	s62Contig21383_6	s62Contig22236_1	s62Contig25823_3	s62Contig38092_1	s62Contig39934_1	s62Contig40783_1	s62Contig41468_1	s62Contig42165_1	s62Contig44897_1	s62Contig62325_2
s62Contig14744_2	Nemve217764	s62Contig18215_7	s62Contig22466_2	s62Contig32577_5	s62Contig35860_3	s62Contig39930_3	s62Contig46180_3	s62Contig46236_6	s62Contig5206_1	s62Contig53828_11	s62Contig53828_8	s62Contig55674_4	s62Contig59416_9
s62Contig20757_18	Nemve60533	s62Contig28659_14	s62Contig32026_13	s62Contig3551_27	s62Contig38317_8	s62Contig39083_36	s62Contig4375_12	s62Contig47992_10	s62Contig51749_26	s62Contig56407_13	s62Contig5692_10	s62Contig59166_8	s62Contig59550_11
s62Contig11730_12	Nemve81470	s62Contig15355_4	s62Contig33317_6	s62Contig39152_6	s62Contig39161_4	s62Contig41198_3	s62Contig45173_11	s62Contig49775_5	s62Contig50611_3	s62Contig51625_14	s62Contig5293_23	s62Contig61253_12
s62Contig13662_7	Nemve230864	s62Contig15153_6	s62Contig20486_8	s62Contig26453_12	s62Contig34149_13	s62Contig40914_3	s62Contig4098_6	s62Contig4383_14	s62Contig45674_12	s62Contig53784_18	s62Contig54994_22	s62Contig62138_19
s62Contig14190_15	Nemve173932	s62Contig14899_7	s62Contig17404_8	s62Contig2399_13	s62Contig49082_17	s62Contig51333_8	s62Contig55660_17	s62Contig56710_16	s62Contig56796_28	s62Contig60466_8	s62Contig61999_9	s62Contig6708_8
s62Contig14318_3	Nemve242402	s62Contig14645_4	s62Contig1714_3	s62Contig19471_1	s62Contig23030_26	s62Contig23452_1	s62Contig26307_2	s62Contig30738_19	s62Contig30738_21	s62Contig49947_2	s62Contig58794_3	s62Contig7483_2
s62Contig15973_6	Nemve96888	s62Contig16011_4	s62Contig16785_2	s62Contig39449_37	s62Contig52225_15	s62Contig52659_8	s62Contig53344_17	s62Contig5440_7	s62Contig54555_16	s62Contig55217_7	s62Contig8737_5	s62Contig9834_4
s62Contig11587_3	Nemve190171	s62Contig13416_6	s62Contig19507_48	s62Contig23505_2	s62Contig25060_17	s62Contig43638_8	s62Contig45191_4	s62Contig46245_3	s62Contig47270_9	s62Contig55027_11	s62Contig8710_22
s62Contig14417_24	Nemve241316	s62Contig16220_4	s62Contig16488_13	s62Contig16488_15	s62Contig19923_30	s62Contig25950_1	s62Contig33031_10	s62Contig5641_3	s62Contig60255_2	s62Contig60255_4	s62Contig8134_2
s62Contig15155_10	Nemve231022	s62Contig15191_7	s62Contig16186_4	s62Contig28223_6	s62Contig47256_20	s62Contig55154_3	s62Contig59078_7	s62Contig59648_11	s62Contig6216_7	s62Contig6287_5	s62Contig7295_9
s62Contig15163_3	Nemve87358	s62Contig15885_7	s62Contig16051_15	s62Contig16592_13	s62Contig19162_4	s62Contig22130_4	s62Contig40318_3	s62Contig4341_11	s62Contig53771_2	s62Contig55227_4	s62Contig55906_9
s62Contig22197_7	Nemve50359	s62Contig31313_1	s62Contig35795_3	s62Contig37661_6	s62Contig37889_14	s62Contig47468_16	s62Contig53557_22	s62Contig54355_7	s62Contig5996_9	s62Contig8658_22	s62Contig8952_20
s62Contig1055_2	Nemve198796	s62Contig13586_2	s62Contig14553_8	s62Contig19768_5	s62Contig23017_5	s62Contig4249_1	s62Contig45701_3	s62Contig57381_1	s62Contig58118_2	s62Contig6762_2
s62Contig10787_4	Nemve161999	s62Contig15478_12	s62Contig17001_7	s62Contig21056_8	s62Contig31028_7	s62Contig4377_22	s62Contig6356_3	s62Contig7077_16	s62Contig8156_32	s62Contig8944_5
s62Contig11356_9	Nemve99756	s62Contig18561_15	s62Contig19669_5	s62Contig38510_9	s62Contig41289_7	s62Contig46696_24	s62Contig54688_23	s62Contig58184_9	s62Contig60786_7	s62Contig62387_5
s62Contig14125_19	Nemve178640	s62Contig14782_4	s62Contig16852_11	s62Contig16852_14	s62Contig39064_20	s62Contig43190_2	s62Contig51102_10	s62Contig54139_10	s62Contig55588_7	s62Contig56085_7
s62Contig14278_7	Nemve104509	s62Contig17771_9	s62Contig28844_1	s62Contig47079_8	s62Contig47733_8	s62Contig48424_2	s62Contig49752_3	s62Contig59840_9	s62Contig6571_1	s62Contig7234_3
s62Contig17028_10	Nemve208577	s62Contig17028_8	s62Contig18103_8	s62Contig19591_6	s62Contig38984_13	s62Contig39842_33	s62Contig548_8	s62Contig60915_21	s62Contig62136_5	s62Contig7140_5
s62Contig17498_7	Nemve79942	s62Contig27474_2	s62Contig29118_4	s62Contig33141_8	s62Contig37155_6	s62Contig43633_10	s62Contig48503_12	s62Contig5598_15	s62Contig58934_5	s62Contig9480_7
s62Contig18263_12	Nemve182198	s62Contig42562_9	s62Contig4810_6	s62Contig50047_4	s62Contig50375_10	s62Contig50626_16	s62Contig51125_13	s62Contig57113_3	s62Contig59653_14	s62Contig61412_3
s62Contig19021_12	Nemve157973	s62Contig23219_4	s62Contig25928_1	s62Contig40684_15	s62Contig43035_2	s62Contig48366_9	s62Contig50174_1	s62Contig54942_15	s62Contig56521_3	s62Contig6108_20
s62Contig25936_12	Nemve33270	s62Contig26202_6	s62Contig40094_22	s62Contig42864_15	s62Contig45441_6	s62Contig46713_7	s62Contig53127_3	s62Contig53587_16	s62Contig58829_9	s62Contig9875_2
s62Contig10807_1	Nemve235331	s62Contig11155_9	s62Contig31512_9	s62Contig3888_2	s62Contig41895_8	s62Contig47996_9	s62Contig50718_17	s62Contig52882_17	s62Contig9447_4
s62Contig1092_4	Nemve173586	s62Contig13890_2	s62Contig14638_12	s62Contig24025_14	s62Contig24025_16	s62Contig30906_2	s62Contig5791_2	s62Contig59856_6	s62Contig6862_6
s62Contig11277_8	Nemve235676	s62Contig23324_8	s62Contig40869_5	s62Contig41803_16	s62Contig45092_21	s62Contig47193_4	s62Contig53697_8	s62Contig55373_21	s62Contig7557_8
s62Contig12369_4	Nemve117138	s62Contig3819_5	s62Contig38859_14	s62Contig40870_17	s62Contig44058_7	s62Contig46995_5	s62Contig55858_31	s62Contig59555_11	s62Contig6552_34
s62Contig12604_2	Nemve229475	s62Contig13646_5	s62Contig43207_16	s62Contig44585_8	s62Contig45850_10	s62Contig47600_18	s62Contig4806_8	s62Contig60238_12	s62Contig60321_14
s62Contig13327_2	Nemve242285	s62Contig18384_1	s62Contig21078_3	s62Contig22535_1	s62Contig28806_2	s62Contig29156_2	s62Contig40592_2	s62Contig41725_4	s62Contig58419_3
s62Contig1383_15	Nemve169332	s62Contig27471_12	s62Contig47795_4	s62Contig48210_3	s62Contig49451_14	s62Contig49675_4	s62Contig55500_9	s62Contig62333_15	s62Contig8081_9
s62Contig14690_1	Nemve234494	s62Contig19990_5	s62Contig23945_2	s62Contig46332_4	s62Contig47043_14	s62Contig52707_5	s62Contig58115_6	s62Contig59100_9	s62Contig8502_1
s62Contig15874_2	Nemve248519	s62Contig37736_2	s62Contig39748_4	s62Contig40876_2	s62Contig44832_6	s62Contig47054_6	s62Contig47875_8	s62Contig58808_7	s62Contig58891_8
s62Contig16256_11	Nemve243086	s62Contig19301_5	s62Contig22430_1	s62Contig32586_5	s62Contig40272_10	s62Contig49621_5	s62Contig53176_13	s62Contig6055_3	s62Contig61975_12
s62Contig18322_14	Nemve157664	s62Contig29423_3	s62Contig44111_9	s62Contig58449_15	s62Contig58627_4	s62Contig58963_8	s62Contig59475_5	s62Contig6045_17	s62Contig8608_17
s62Contig20172_8	Nemve162182	s62Contig23828_3	s62Contig33604_2	s62Contig42402_7	s62Contig4649_5	s62Contig49440_17	s62Contig56562_10	s62Contig60023_8	s62Contig7005_16
s62Contig3411_7	Nemve110667	s62Contig40482_14	s62Contig41050_12	s62Contig4774_8	s62Contig51759_5	s62Contig55334_12	s62Contig6242_4	s62Contig8144_23	s62Contig8801_2
s62Contig10231_4	Nemve240852	s62Contig26336_14	s62Contig26577_8	s62Contig26818_2	s62Contig41115_24	s62Contig48323_8	s62Contig55747_9	s62Contig58388_9
s62Contig10440_8	Nemve218243	s62Contig14959_1	s62Contig185_21	s62Contig39265_12	s62Contig39434_10	s62Contig42868_20	s62Contig59668_30	s62Contig9494_10
s62Contig10511_17	Nemve239614	s62Contig16862_16	s62Contig18216_10	s62Contig3015_5	s62Contig38675_18	s62Contig59570_5	s62Contig7082_15	s62Contig8195_19
s62Contig11402_1	Nemve243223	s62Contig14091_2	s62Contig16764_6	s62Contig26326_2	s62Contig31280_14	s62Contig40758_11	s62Contig41195_3	s62Contig49889_3
s62Contig12938_2	Nemve162970	s62Contig17707_13	s62Contig46276_32	s62Contig46483_8	s62Contig48754_38	s62Contig55562_9	s62Contig56104_13	s62Contig56109_5
s62Contig13435_1	Nemve86017	s62Contig20035_9	s62Contig20088_14	s62Contig42082_3	s62Contig43991_17	s62Contig55232_3	s62Contig55472_10	s62Contig61664_18
s62Contig14002_7	Nemve185681	s62Contig16453_11	s62Contig17381_5	s62Contig25799_2	s62Contig29443_3	s62Contig40680_10	s62Contig45650_2	s62Contig4783_8
s62Contig14481_5	Nemve227907	s62Contig1547_29	s62Contig31682_9	s62Contig36324_10	s62Contig36441_3	s62Contig54740_30	s62Contig56361_10	s62Contig60520_16
s62Contig14672_9	Nemve236730	s62Contig14693_4	s62Contig16202_3	s62Contig41055_6	s62Contig42808_7	s62Contig46319_7	s62Contig57905_2	s62Contig7977_2
s62Contig15927_14	Nemve168976	s62Contig30248_12	s62Contig34933_32	s62Contig4450_16	s62Contig46411_38	s62Contig54170_19	s62Contig55580_17	s62Contig9009_3
s62Contig15941_2	Nemve239505	s62Contig19052_2	s62Contig19959_14	s62Contig41_5	s62Contig43507_17	s62Contig5012_5	s62Contig58006_24	s62Contig58006_29
s62Contig16015_3	Nemve190019	s62Contig16205_12	s62Contig21679_5	s62Contig44929_4	s62Contig47908_12	s62Contig50911_4	s62Contig51615_9	s62Contig54686_7
s62Contig16197_2	Nemve190239	s62Contig19793_1	s62Contig20346_2	s62Contig39120_2	s62Contig48464_4	s62Contig51704_1	s62Contig57951_2	s62Contig58908_3
s62Contig16241_2	Nemve94285	s62Contig16431_1	s62Contig22510_2	s62Contig33502_3	s62Contig49143_7	s62Contig49727_1	s62Contig51488_7	s62Contig8750_1
s62Contig16885_3	Nemve246510	s62Contig17658_9	s62Contig18555_11	s62Contig21161_6	s62Contig22021_6	s62Contig4271_2	s62Contig48909_6	s62Contig7791_5
s62Contig17679_3	Nemve237252	s62Contig19208_15	s62Contig23615_6	s62Contig38367_11	s62Contig43662_17	s62Contig50036_24	s62Contig54037_12	s62Contig61496_13
s62Contig17777_2	Nemve204029	s62Contig20525_13	s62Contig20643_6	s62Contig35385_11	s62Contig46621_13	s62Contig54700_2	s62Contig54700_3	s62Contig8146_9
s62Contig2008_5	Nemve136650	s62Contig34170_32	s62Contig34958_13	s62Contig43831_6	s62Contig5295_4	s62Contig57567_9	s62Contig58430_9	s62Contig62123_36
s62Contig23569_4	Nemve106483	s62Contig26089_14	s62Contig3858_17	s62Contig44402_15	s62Contig46566_10	s62Contig47378_25	s62Contig50675_14	s62Contig57434_13
s62Contig23683_14	Nemve116697	s62Contig27342_2	s62Contig38374_5	s62Contig40442_5	s62Contig44569_1	s62Contig46087_8	s62Contig57258_21	s62Contig7868_6
s62Contig23803_18	Nemve163148	s62Contig24600_18	s62Contig29195_19	s62Contig43094_17	s62Contig49881_17	s62Contig50313_2	s62Contig50973_10	s62Contig54710_19
s62Contig24291_7	Nemve184645	s62Contig36735_2	s62Contig46951_15	s62Contig48197_33	s62Contig54391_4	s62Contig60698_8	s62Contig61128_9	s62Contig62247_26
s62Contig47826_4	Nemve187451	s62Contig48443_4	s62Contig51290_25	s62Contig53867_9	s62Contig54321_42	s62Contig55869_2	s62Contig58754_11	s62Contig62065_14
s62Contig10026_3	Nemve211503	s62Contig14747_9	s62Contig27431_4	s62Contig4051_2	s62Contig42160_6	s62Contig43824_12	s62Contig5910_7
s62Contig10034_4	Nemve189485	s62Contig13486_2	s62Contig18109_6	s62Contig33845_1	s62Contig44842_2	s62Contig49079_25	s62Contig53658_3
s62Contig11004_3	Nemve160244	s62Contig1355_2	s62Contig18922_4	s62Contig45498_3	s62Contig5443_4	s62Contig56628_2	s62Contig57386_14
s62Contig11087_92	Nemve171736	s62Contig15600_22	s62Contig18471_17	s62Contig29927_2	s62Contig49897_9	s62Contig5710_15	s62Contig5710_16
s62Contig11279_3	Nemve189113	s62Contig16820_18	s62Contig20132_23	s62Contig31272_3	s62Contig32495_25	s62Contig40426_53	s62Contig49527_45
s62Contig11321_4	Nemve239520	s62Contig11864_4	s62Contig15348_26	s62Contig15348_43	s62Contig30469_3	s62Contig35737_2	s62Contig55636_22
s62Contig11908_8	Nemve207416	s62Contig31667_2	s62Contig5061_3	s62Contig52490_1	s62Contig58086_43	s62Contig62391_1	s62Contig994_2
s62Contig1205_1	Nemve238290	s62Contig2421_2	s62Contig25683_4	s62Contig2811_3	s62Contig34617_3	s62Contig4639_24	s62Contig52790_40
s62Contig12143_10	Nemve217048	s62Contig17927_5	s62Contig20749_3	s62Contig25877_2	s62Contig42254_14	s62Contig61323_3	s62Contig7698_24
s62Contig12157_1	Nemve236387	s62Contig29739_5	s62Contig4847_11	s62Contig49461_4	s62Contig50777_3	s62Contig53711_1	s62Contig61473_4
s62Contig12511_7	Nemve30196	s62Contig15779_33	s62Contig15862_3	s62Contig45777_17	s62Contig55641_7	s62Contig55884_61	s62Contig7417_6
s62Contig13117_3	Nemve210933	s62Contig24502_5	s62Contig25073_16	s62Contig4505_1	s62Contig56820_4	s62Contig62051_4	s62Contig86_3
s62Contig13320_12	Nemve82333	s62Contig13431_5	s62Contig14223_8	s62Contig27816_4	s62Contig3317_3	s62Contig40628_69	s62Contig6909_13
s62Contig13632_4	Nemve165393	s62Contig29241_9	s62Contig31380_8	s62Contig40673_7	s62Contig5280_12	s62Contig54647_2	s62Contig55093_24
s62Contig13697_4	Nemve166681	s62Contig22476_8	s62Contig39288_5	s62Contig42252_11	s62Contig44839_6	s62Contig57484_2	s62Contig58002_2
s62Contig14075_18	Nemve104385	s62Contig15173_9	s62Contig23466_11	s62Contig44483_24	s62Contig56154_4	s62Contig56894_5	s62Contig6863_9
s62Contig14362_2	Nemve235286	s62Contig16776_8	s62Contig32861_3	s62Contig47210_3	s62Contig56081_7	s62Contig6898_9	s62Contig8675_4
s62Contig14469_6	Nemve102784	s62Contig16791_2	s62Contig18277_1	s62Contig32614_6	s62Contig33872_2	s62Contig34692_2	s62Contig8641_14
s62Contig14651_3	Nemve124130	s62Contig32867_11	s62Contig34484_29	s62Contig54169_7	s62Contig59283_34	s62Contig62119_11	s62Contig905_26
s62Contig14808_12	Nemve208975	s62Contig19058_2	s62Contig32612_1	s62Contig42836_1	s62Contig45661_3	s62Contig5683_2	s62Contig61218_5
s62Contig14967_5	Nemve161273	s62Contig27136_9	s62Contig37903_3	s62Contig46664_10	s62Contig46747_3	s62Contig56142_14	s62Contig57819_2
s62Contig15285_33	Nemve156990	s62Contig20145_9	s62Contig27671_9	s62Contig41384_29	s62Contig47154_5	s62Contig49841_36	s62Contig55478_10
s62Contig15383_1	Nemve85624	s62Contig15383_2	s62Contig15384_1	s62Contig15384_2	s62Contig18824_12	s62Contig6597_10	s62Contig9344_5
s62Contig15416_5	Nemve167582	s62Contig16027_4	s62Contig41061_2	s62Contig41098_2	s62Contig41241_2	s62Contig41283_7	s62Contig7356_8
s62Contig15465_3	Nemve236766	s62Contig15465_9	s62Contig37912_6	s62Contig41760_12	s62Contig42988_3	s62Contig4482_4	s62Contig50993_15
s62Contig15532_2	Nemve237519	s62Contig15577_22	s62Contig2628_4	s62Contig48351_4	s62Contig53110_6	s62Contig59143_3	s62Contig8321_7
s62Contig15607_4	Nemve99833	s62Contig16061_3	s62Contig17531_3	s62Contig37871_11	s62Contig52062_2	s62Contig57657_16	s62Contig57657_23
s62Contig15793_7	Nemve237976	s62Contig19368_10	s62Contig39503_8	s62Contig51837_3	s62Contig5224_20	s62Contig60474_5	s62Contig60585_9
s62Contig15808_28	Nemve187791	s62Contig18814_10	s62Contig29492_3	s62Contig48789_2	s62Contig50537_3	s62Contig56141_16	s62Contig58682_4
s62Contig16223_4	Nemve198553	s62Contig29755_3	s62Contig39741_5	s62Contig42198_6	s62Contig42615_3	s62Contig57008_7	s62Contig6065_3
s62Contig16382_10	Nemve160437	s62Contig3567_3	s62Contig39490_33	s62Contig40001_7	s62Contig4176_1	s62Contig4331_7	s62Contig43580_34
s62Contig16468_3	Nemve237177	s62Contig19500_4	s62Contig20122_16	s62Contig28708_1	s62Contig49026_5	s62Contig51287_2	s62Contig58776_4
s62Contig17284_2	Nemve227960	s62Contig26873_3	s62Contig27912_8	s62Contig54508_5	s62Contig56261_7	s62Contig61729_5	s62Contig7965_11
s62Contig17415_10	Nemve178746	s62Contig32960_1	s62Contig43307_6	s62Contig49306_6	s62Contig53202_8	s62Contig56764_8	s62Contig59213_7
s62Contig18259_18	Nemve184113	s62Contig3569_4	s62Contig39361_10	s62Contig43201_9	s62Contig49743_2	s62Contig51557_2	s62Contig53719_3
s62Contig18414_4	Nemve60023	s62Contig26863_2	s62Contig33567_5	s62Contig40578_6	s62Contig43612_8	s62Contig49381_23	s62Contig60393_24
s62Contig18980_3	Nemve176370	s62Contig29186_1	s62Contig3089_2	s62Contig33463_4	s62Contig39347_2	s62Contig43036_6	s62Contig43616_9
s62Contig19825_2	Nemve171362	s62Contig20769_1	s62Contig37259_25	s62Contig508_8	s62Contig51386_12	s62Contig56687_19	s62Contig60781_6
s62Contig22355_3	Nemve123220	s62Contig38265_4	s62Contig39373_8	s62Contig39759_4	s62Contig43790_8	s62Contig43976_2	s62Contig47418_2
s62Contig22673_6	Nemve247215	s62Contig22883_1	s62Contig44209_10	s62Contig45352_2	s62Contig53702_14	s62Contig61278_8	s62Contig7192_3
s62Contig26504_3	Nemve171208	s62Contig38527_9	s62Contig39304_8	s62Contig45310_9	s62Contig46112_9	s62Contig61570_5	s62Contig6544_9
s62Contig26817_56	Nemve245922	s62Contig3261_5	s62Contig35128_3	s62Contig39859_12	s62Contig50694_6	s62Contig53927_2	s62Contig58439_25
s62Contig38129_3	Nemve237381	s62Contig38663_2	s62Contig41249_15	s62Contig41293_21	s62Contig42822_12	s62Contig56226_13	s62Contig6650_5
s62Contig46698_3	Nemve236165	s62Contig47248_2	s62Contig48065_9	s62Contig5188_2	s62Contig54151_16	s62Contig59889_11	s62Contig59889_13
s62Contig101_4	Nemve106028	s62Contig16738_1	s62Contig31660_3	s62Contig45854_2	s62Contig51476_3	s62Contig56838_1
s62Contig1032_1	Nemve199564	s62Contig15350_3	s62Contig24319_1	s62Contig29032_2	s62Contig46123_11	s62Contig54099_24
s62Contig10489_4	Nemve243859	s62Contig15883_1	s62Contig17759_2	s62Contig4615_1	s62Contig47183_1	s62Contig8634_3
s62Contig10679_47	Nemve86049	s62Contig17750_16	s62Contig50813_8	s62Contig56977_47	s62Contig57096_6	s62Contig61841_13
s62Contig11267_4	Nemve173194	s62Contig13497_22	s62Contig15478_16	s62Contig19689_50	s62Contig56828_28	s62Contig9218_10
s62Contig11706_8	Nemve170394	s62Contig12429_28	s62Contig30285_6	s62Contig31423_3	s62Contig50490_10	s62Contig7416_27
s62Contig11889_4	Nemve245829	s62Contig29010_8	s62Contig29915_3	s62Contig44344_5	s62Contig721_6	s62Contig7840_6
s62Contig11955_5	Nemve195315	s62Contig25336_10	s62Contig37227_8	s62Contig41944_7	s62Contig43102_2	s62Contig6692_2
s62Contig11990_5	Nemve243257	s62Contig16475_6	s62Contig2171_8	s62Contig55909_5	s62Contig58593_4	s62Contig8309_15
s62Contig12051_30	Nemve186331	s62Contig15910_6	s62Contig18810_2	s62Contig18960_5	s62Contig57142_12	s62Contig61846_3
s62Contig12120_9	Nemve130928	s62Contig13883_20	s62Contig38629_2	s62Contig47946_3	s62Contig6427_2	s62Contig9281_6
s62Contig12624_4	Nemve134949	s62Contig13554_4	s62Contig17987_3	s62Contig18722_4	s62Contig46021_5	s62Contig52388_14
s62Contig12671_2	Nemve145353	s62Contig19553_4	s62Contig2414_6	s62Contig51872_3	s62Contig55679_16	s62Contig6656_6
s62Contig12733_7	Nemve244806	s62Contig23029_4	s62Contig25857_5	s62Contig27237_4	s62Contig4350_9	s62Contig46119_6
s62Contig13129_5	Nemve137089	s62Contig39734_2	s62Contig41937_14	s62Contig52919_13	s62Contig58665_10	s62Contig681_15
s62Contig13191_8	Nemve173646	s62Contig20030_2	s62Contig27033_5	s62Contig37062_2	s62Contig60517_10	s62Contig62445_4
s62Contig13246_9	Nemve244812	s62Contig14996_5	s62Contig18680_2	s62Contig45940_10	s62Contig48372_3	s62Contig51475_6
s62Contig13680_13	Nemve170108	s62Contig19263_8	s62Contig38025_4	s62Contig40348_7	s62Contig40964_13	s62Contig5705_7
s62Contig13784_3	Nemve204186	s62Contig14580_5	s62Contig41146_5	s62Contig47515_13	s62Contig54128_4	s62Contig61756_21
s62Contig13938_2	Nemve242621	s62Contig14997_1	s62Contig17736_2	s62Contig36491_3	s62Contig55907_4	s62Contig59798_3
s62Contig14066_2	Nemve236834	s62Contig15505_2	s62Contig38550_6	s62Contig42976_5	s62Contig51745_5	s62Contig6643_7
s62Contig14157_1	Nemve244739	s62Contig15256_5	s62Contig18669_1	s62Contig29376_3	s62Contig53249_9	s62Contig60460_5
s62Contig14274_7	Nemve115630	s62Contig14361_6	s62Contig43841_10	s62Contig5018_3	s62Contig58818_12	s62Contig8703_1
s62Contig14878_5	Nemve11821	s62Contig15190_12	s62Contig15378_3	s62Contig17542_24	s62Contig31529_2	s62Contig56360_7
s62Contig14900_5	Nemve193638	s62Contig26165_27	s62Contig42624_18	s62Contig48543_20	s62Contig51830_8	s62Contig52530_17
s62Contig14980_13	Nemve234753	s62Contig14980_18	s62Contig22299_19	s62Contig46175_7	s62Contig51388_20	s62Contig52528_7
s62Contig15217_1	Nemve88887	s62Contig17202_9	s62Contig33972_1	s62Contig39887_12	s62Contig4016_3	s62Contig4787_3
s62Contig15316_11	Nemve129467	s62Contig19654_5	s62Contig23265_1	s62Contig50305_24	s62Contig5589_4	s62Contig57901_8
s62Contig15422_21	Nemve178049	s62Contig41374_6	s62Contig42084_13	s62Contig48800_9	s62Contig51284_3	s62Contig8173_2
s62Contig15838_3	Nemve93074	s62Contig19195_17	s62Contig41990_4	s62Contig45686_14	s62Contig52470_6	s62Contig55652_4
s62Contig15987_1	Nemve236679	s62Contig39631_1	s62Contig39743_6	s62Contig50224_4	s62Contig5534_3	s62Contig6579_1
s62Contig15995_2	Nemve87416	s62Contig26013_6	s62Contig37769_10	s62Contig53071_21	s62Contig56741_15	s62Contig59803_13
s62Contig16023_7	Nemve237425	s62Contig40161_9	s62Contig60955_5	s62Contig61991_4	s62Contig7289_6	s62Contig9746_2
s62Contig16_5	Nemve233531	s62Contig21736_2	s62Contig26914_3	s62Contig5632_11	s62Contig5632_14	s62Contig6475_3
s62Contig16717_2	Nemve246933	s62Contig17724_1	s62Contig41957_2	s62Contig45131_1	s62Contig46039_11	s62Contig7787_7
s62Contig17075_5	Nemve191860	s62Contig41366_4	s62Contig51315_6	s62Contig57900_3	s62Contig60575_3	s62Contig912_9
s62Contig17112_3	Nemve176002	s62Contig19692_3	s62Contig2728_2	s62Contig32950_1	s62Contig39363_4	s62Contig51126_2
s62Contig17158_13	Nemve216823	s62Contig19309_3	s62Contig3927_14	s62Contig43895_18	s62Contig54460_18	s62Contig60836_20
s62Contig17183_7	Nemve80332	s62Contig32295_5	s62Contig50586_14	s62Contig58798_16	s62Contig62362_18	s62Contig6903_6
s62Contig17211_8	Nemve32586	s62Contig26251_9	s62Contig41844_3	s62Contig50137_8	s62Contig54342_2	s62Contig7095_17
s62Contig17981_5	Nemve93717	s62Contig42576_14	s62Contig43425_3	s62Contig55087_6	s62Contig60946_5	s62Contig61485_7
s62Contig18111_22	Nemve129964	s62Contig41854_10	s62Contig49969_10	s62Contig51579_4	s62Contig55045_35	s62Contig59359_7
s62Contig18372_4	Nemve108947	s62Contig40921_5	s62Contig44982_6	s62Contig47828_3	s62Contig55879_3	s62Contig6730_5
s62Contig18598_2	Nemve242938	s62Contig19363_5	s62Contig2390_2	s62Contig2724_2	s62Contig35730_4	s62Contig48120_10
s62Contig18736_8	Nemve159935	s62Contig35540_4	s62Contig37817_5	s62Contig40176_7	s62Contig5091_3	s62Contig6173_13
s62Contig19123_5	Nemve247336	s62Contig43982_5	s62Contig44071_14	s62Contig48380_17	s62Contig5158_2	s62Contig58828_13
s62Contig19373_7	Nemve118073	s62Contig2720_2	s62Contig38566_19	s62Contig45863_15	s62Contig58333_20	s62Contig6325_21
s62Contig19838_4	Nemve98719	s62Contig46486_5	s62Contig46837_12	s62Contig53495_8	s62Contig62331_13	s62Contig7546_3
s62Contig20051_16	Nemve184789	s62Contig23450_9	s62Contig47313_5	s62Contig54160_12	s62Contig57961_6	s62Contig61964_16
s62Contig20207_5	Nemve20110	s62Contig32560_6	s62Contig38775_8	s62Contig41419_38	s62Contig47743_8	s62Contig60376_9
s62Contig22527_6	Nemve162389	s62Contig38892_8	s62Contig42921_7	s62Contig57748_16	s62Contig60077_8	s62Contig9003_3
s62Contig22703_7	Nemve194235	s62Contig30319_2	s62Contig37417_3	s62Contig54357_4	s62Contig57429_3	s62Contig62060_11
s62Contig23079_3	Nemve161891	s62Contig24168_10	s62Contig2582_22	s62Contig43523_5	s62Contig58674_21	s62Contig61286_7
s62Contig23144_2	Nemve189992	s62Contig41284_5	s62Contig47240_26	s62Contig47699_2	s62Contig52019_31	s62Contig56028_3
s62Contig23304_1	Nemve230667	s62Contig30477_4	s62Contig47721_14	s62Contig48642_2	s62Contig55813_17	s62Contig58547_7
s62Contig2413_3	Nemve185061	s62Contig2556_5	s62Contig2994_4	s62Contig56800_19	s62Contig62318_26	s62Contig7876_27
s62Contig25235_9	Nemve236117	s62Contig40507_4	s62Contig41750_13	s62Contig47595_5	s62Contig49197_4	s62Contig57556_2
s62Contig27553_4	Nemve20024	s62Contig33246_3	s62Contig3427_29	s62Contig4944_13	s62Contig56091_5	s62Contig58860_31
s62Contig28652_1	Nemve187173	s62Contig37901_7	s62Contig39180_4	s62Contig56842_1	s62Contig58669_36	s62Contig8319_2
s62Contig32140_2	Nemve158170	s62Contig32492_2	s62Contig34572_21	s62Contig4563_10	s62Contig47349_4	s62Contig51920_14
s62Contig32211_1	Nemve87844	s62Contig3529_2	s62Contig38435_14	s62Contig58589_3	s62Contig59054_15	s62Contig6635_14
s62Contig33073_7	Nemve246617	s62Contig49418_4	s62Contig49418_6	s62Contig53222_16	s62Contig55611_19	s62Contig58098_8
s62Contig36143_1	Nemve229729	s62Contig38211_1	s62Contig43681_3	s62Contig4611_9	s62Contig4612_3	s62Contig58941_6
s62Contig36288_7	Nemve185991	s62Contig41726_15	s62Contig43023_14	s62Contig56942_3	s62Contig56942_4	s62Contig60488_11
s62Contig3712_5	Nemve177384	s62Contig41634_17	s62Contig44010_5	s62Contig49372_3	s62Contig52129_3	s62Contig8391_2
s62Contig39029_2	Nemve230515	s62Contig46897_9	s62Contig49944_7	s62Contig55368_13	s62Contig57251_29	s62Contig59799_1
s62Contig40071_6	Nemve240279	s62Contig41734_6	s62Contig43526_1	s62Contig49221_1	s62Contig58772_1	s62Contig8970_4
s62Contig40537_8	Nemve113401	s62Contig43298_16	s62Contig45124_4	s62Contig50142_10	s62Contig7890_6	s62Contig9765_4
s62Contig40676_2	Nemve161656	s62Contig42323_16	s62Contig42445_6	s62Contig44796_21	s62Contig61084_1	s62Contig7061_20
s62Contig42381_7	Nemve157247	s62Contig4287_5	s62Contig43067_6	s62Contig44576_16	s62Contig49169_12	s62Contig59844_19
s62Contig43099_8	Nemve160457	s62Contig48307_7	s62Contig50410_1	s62Contig53624_2	s62Contig56250_1	s62Contig9935_2
s62Contig10096_1	Nemve246369	s62Contig17430_3	s62Contig5476_33	s62Contig6356_14	s62Contig9845_2
s62Contig1012_3	Nemve10204	s62Contig52037_28	s62Contig52341_4	s62Contig9466_5	s62Contig995_1
s62Contig10165_1	Nemve184363	s62Contig14936_2	s62Contig50521_17	s62Contig59344_16	s62Contig60931_3
s62Contig10224_7	Nemve85083	s62Contig13397_8	s62Contig45315_2	s62Contig45431_4	s62Contig8506_19
s62Contig10253_2	Nemve210997	s62Contig11217_5	s62Contig29253_5	s62Contig31971_1	s62Contig9944_2
s62Contig10659_3	Nemve179157	s62Contig14076_3	s62Contig17808_3	s62Contig38513_2	s62Contig59219_1
s62Contig10717_26	Nemve83656	s62Contig44961_37	s62Contig46437_38	s62Contig7113_2	s62Contig7113_7
s62Contig10827_16	Nemve111564	s62Contig13050_2	s62Contig20227_9	s62Contig45906_14	s62Contig54724_18
s62Contig10895_1	Nemve158066	s62Contig11257_4	s62Contig19093_4	s62Contig58985_24	s62Contig61761_13
s62Contig10910_3	Nemve242616	s62Contig27476_14	s62Contig54660_10	s62Contig5891_2	s62Contig8403_4
s62Contig10943_1	Nemve234961	s62Contig21314_6	s62Contig29346_4	s62Contig30843_2	s62Contig42601_2
s62Contig11120_13	Nemve245960	s62Contig27692_19	s62Contig40551_19	s62Contig40552_2	s62Contig44435_12
s62Contig11121_3	Nemve228574	s62Contig13716_16	s62Contig23722_3	s62Contig41344_3	s62Contig48839_3
s62Contig11169_10	Nemve245588	s62Contig48893_14	s62Contig49867_13	s62Contig60472_18	s62Contig6495_5
s62Contig11230_3	Nemve240868	s62Contig15894_6	s62Contig19279_6	s62Contig52679_6	s62Contig7892_1
s62Contig11244_12	Nemve114087	s62Contig44360_1	s62Contig49448_7	s62Contig5928_3	s62Contig5928_5
s62Contig1132_6	Nemve30005	s62Contig15884_2	s62Contig2350_73	s62Contig47807_4	s62Contig53466_13
s62Contig11501_2	Nemve238696	s62Contig19458_8	s62Contig24768_7	s62Contig24770_7	s62Contig57693_29
s62Contig11576_13	Nemve10129	s62Contig16520_6	s62Contig24106_2	s62Contig52537_21	s62Contig624_2
s62Contig11578_5	Nemve102958	s62Contig30829_4	s62Contig32912_2	s62Contig4336_4	s62Contig8004_16
s62Contig11767_6	Nemve92936	s62Contig16861_4	s62Contig29538_5	s62Contig6009_11	s62Contig7486_5
s62Contig11881_3	Nemve237586	s62Contig40227_5	s62Contig53716_2	s62Contig58510_5	s62Contig6102_3
s62Contig12007_1	Nemve31143	s62Contig12322_1	s62Contig26358_6	s62Contig4352_4	s62Contig48280_3
s62Contig12181_5	Nemve230469	s62Contig17529_2	s62Contig43403_26	s62Contig46105_15	s62Contig52566_7
s62Contig12210_2	Nemve191320	s62Contig32995_3	s62Contig42065_3	s62Contig45509_4	s62Contig7716_12
s62Contig12529_12	Nemve229919	s62Contig40786_21	s62Contig47118_11	s62Contig53250_7	s62Contig57536_31
s62Contig12740_5	Nemve181975	s62Contig15472_2	s62Contig48226_10	s62Contig48842_3	s62Contig60940_2
s62Contig12780_2	Nemve240794	s62Contig15477_9	s62Contig3835_3	s62Contig40644_5	s62Contig8892_1
s62Contig12873_6	Nemve238356	s62Contig15183_11	s62Contig30289_7	s62Contig37526_3	s62Contig44538_6
s62Contig12900_4	Nemve94425	s62Contig16257_6	s62Contig25656_2	s62Contig49313_9	s62Contig766_9
s62Contig1293_2	Nemve92641	s62Contig19160_10	s62Contig45272_27	s62Contig7624_4	s62Contig798_1
s62Contig13199_15	Nemve166299	s62Contig18812_8	s62Contig41535_6	s62Contig43712_2	s62Contig53737_10
s62Contig13200_19	Nemve228171	s62Contig47121_21	s62Contig47121_30	s62Contig60018_5	s62Contig8033_5
s62Contig13262_6	Nemve230057	s62Contig3211_6	s62Contig33905_3	s62Contig37956_15	s62Contig7319_5
s62Contig13467_3	Nemve198667	s62Contig31064_3	s62Contig46572_19	s62Contig46732_14	s62Contig50121_12
s62Contig13595_3	Nemve181181	s62Contig17790_10	s62Contig46730_5	s62Contig49712_3	s62Contig52014_7
s62Contig13669_9	Nemve211386	s62Contig17319_36	s62Contig46851_20	s62Contig7090_2	s62Contig9565_6
s62Contig1369_1	Nemve90343	s62Contig2599_17	s62Contig50583_33	s62Contig54561_6	s62Contig55195_1
s62Contig13828_18	Nemve222352	s62Contig2220_5	s62Contig54716_12	s62Contig59202_9	s62Contig62409_8
s62Contig13901_6	Nemve241911	s62Contig43234_8	s62Contig53887_11	s62Contig59172_8	s62Contig7006_28
s62Contig13932_10	Nemve219291	s62Contig13977_2	s62Contig24185_2	s62Contig4599_7	s62Contig60491_9
s62Contig14015_26	Nemve163197	s62Contig42790_19	s62Contig5349_21	s62Contig55156_24	s62Contig61281_33
s62Contig14030_2	Nemve210816	s62Contig17297_3	s62Contig18214_1	s62Contig40131_2	s62Contig4742_9
s62Contig14069_6	Nemve115372	s62Contig38329_3	s62Contig42990_2	s62Contig4575_3	s62Contig59324_4
s62Contig14077_44	Nemve195888	s62Contig48971_5	s62Contig52999_15	s62Contig5496_5	s62Contig61807_12
s62Contig14093_4	Nemve180767	s62Contig17919_4	s62Contig24831_4	s62Contig4276_10	s62Contig62311_9
s62Contig14172_5	Nemve86861	s62Contig40509_4	s62Contig45412_12	s62Contig5262_6	s62Contig7281_5
s62Contig14192_2	Nemve158071	s62Contig17720_1	s62Contig26314_5	s62Contig37462_2	s62Contig49042_3
s62Contig14193_10	Nemve61368	s62Contig39657_12	s62Contig41723_4	s62Contig57976_5	s62Contig58654_5
s62Contig14215_6	Nemve164144	s62Contig30336_2	s62Contig36942_10	s62Contig40917_5	s62Contig61163_11
s62Contig14220_8	Nemve177378	s62Contig43472_1	s62Contig4961_10	s62Contig60385_9	s62Contig696_3
s62Contig14256_12	Nemve179476	s62Contig33153_3	s62Contig48359_26	s62Contig8452_6	s62Contig9566_2
s62Contig14281_1	Nemve118944	s62Contig20220_4	s62Contig23092_6	s62Contig5355_5	s62Contig59027_1
s62Contig14397_5	Nemve169201	s62Contig21397_4	s62Contig27647_6	s62Contig43456_6	s62Contig4757_12
s62Contig14493_7	Nemve158412	s62Contig15531_4	s62Contig23312_1	s62Contig47730_3	s62Contig54247_16
s62Contig14521_12	Nemve241689	s62Contig42604_7	s62Contig51747_13	s62Contig53924_15	s62Contig56617_8
s62Contig14643_14	Nemve20376	s62Contig16743_2	s62Contig44277_11	s62Contig49568_12	s62Contig56264_1
s62Contig14680_19	Nemve113343	s62Contig15296_6	s62Contig31658_7	s62Contig44791_23	s62Contig51151_9
s62Contig14721_2	Nemve188937	s62Contig16622_6	s62Contig54244_4	s62Contig5500_8	s62Contig61551_7
s62Contig14722_15	Nemve245970	s62Contig2935_9	s62Contig454_10	s62Contig4777_3	s62Contig52191_3
s62Contig14819_2	Nemve235103	s62Contig38369_6	s62Contig45526_3	s62Contig46074_4	s62Contig8065_1
s62Contig14871_2	Nemve178546	s62Contig21086_12	s62Contig42708_3	s62Contig57174_13	s62Contig62194_7
s62Contig14909_3	Nemve18	s62Contig18148_5	s62Contig18148_6	s62Contig27102_1	s62Contig44397_12
s62Contig14937_12	Nemve86403	s62Contig19340_9	s62Contig30699_10	s62Contig56625_10	s62Contig57418_8
s62Contig15249_26	Nemve176360	s62Contig19798_5	s62Contig40097_33	s62Contig51021_1	s62Contig53990_10
s62Contig1525_4	Nemve121518	s62Contig24154_42	s62Contig38161_21	s62Contig4579_8	s62Contig55461_18
s62Contig15391_4	Nemve169424	s62Contig16902_2	s62Contig51613_1	s62Contig51904_5	s62Contig7401_14
s62Contig15470_7	Nemve100066	s62Contig36090_3	s62Contig50023_3	s62Contig57214_11	s62Contig60592_6
s62Contig15479_2	Nemve242697	s62Contig19039_10	s62Contig21335_3	s62Contig27555_6	s62Contig40002_7
s62Contig15482_2	Nemve118540	s62Contig17996_4	s62Contig3874_8	s62Contig59796_3	s62Contig62386_6
s62Contig15552_5	Nemve188669	s62Contig20800_10	s62Contig37682_4	s62Contig61478_2	s62Contig7047_3
s62Contig15577_35	Nemve239709	s62Contig19528_8	s62Contig25710_20	s62Contig46271_28	s62Contig5028_12
s62Contig15623_6	Nemve177129	s62Contig4109_2	s62Contig58707_4	s62Contig61723_8	s62Contig8480_2
s62Contig15861_2	Nemve189003	s62Contig36292_1	s62Contig38593_4	s62Contig50053_3	s62Contig50331_3
s62Contig16091_2	Nemve246845	s62Contig3026_7	s62Contig36804_2	s62Contig3974_8	s62Contig50511_45
s62Contig16235_5	Nemve240907	s62Contig50667_24	s62Contig51135_7	s62Contig51573_8	s62Contig55052_8
s62Contig16320_1	Nemve88355	s62Contig22893_3	s62Contig26377_2	s62Contig47715_24	s62Contig5193_6
s62Contig16391_3	Nemve206542	s62Contig29795_7	s62Contig42220_16	s62Contig43264_6	s62Contig50228_17
s62Contig16801_9	Nemve163153	s62Contig2086_4	s62Contig48916_9	s62Contig5039_8	s62Contig58279_14
s62Contig16873_28	Nemve20079	s62Contig17825_9	s62Contig58857_21	s62Contig60116_4	s62Contig7684_5
s62Contig16995_3	Nemve207415	s62Contig38758_2	s62Contig57888_4	s62Contig58567_4	s62Contig62329_6
s62Contig17004_3	Nemve164373	s62Contig22436_4	s62Contig31208_2	s62Contig38431_1	s62Contig53792_1
s62Contig17078_10	Nemve236331	s62Contig21274_9	s62Contig40629_12	s62Contig60595_4	s62Contig9731_5
s62Contig17395_1	Nemve194582	s62Contig52282_12	s62Contig55550_3	s62Contig57147_2	s62Contig7733_7
s62Contig17515_6	Nemve220177	s62Contig38462_6	s62Contig40360_15	s62Contig56093_3	s62Contig6195_4
s62Contig1757_5	Nemve181382	s62Contig23797_6	s62Contig30431_4	s62Contig43525_4	s62Contig47752_1
s62Contig17621_7	Nemve195152	s62Contig20150_6	s62Contig351_2	s62Contig50183_2	s62Contig5691_3
s62Contig17640_9	Nemve35350	s62Contig20163_2	s62Contig4322_3	s62Contig48826_8	s62Contig6673_4
s62Contig17757_1	Nemve248392	s62Contig26010_5	s62Contig49606_2	s62Contig51019_10	s62Contig54485_3
s62Contig17849_2	Nemve99227	s62Contig38309_2	s62Contig45806_2	s62Contig55796_3	s62Contig58380_9
s62Contig17973_12	Nemve139527	s62Contig42229_10	s62Contig4653_3	s62Contig50413_17	s62Contig54120_13
s62Contig18067_1	Nemve185918	s62Contig2007_4	s62Contig41662_5	s62Contig42643_5	s62Contig5471_4
s62Contig18198_8	Nemve231092	s62Contig43939_1	s62Contig4865_5	s62Contig55048_1	s62Contig56896_6
s62Contig18267_2	Nemve195622	s62Contig18267_3	s62Contig43476_4	s62Contig49179_4	s62Contig9296_8
s62Contig1833_14	Nemve244113	s62Contig39471_4	s62Contig43129_15	s62Contig45185_35	s62Contig6326_9
s62Contig18340_4	Nemve114224	s62Contig41852_7	s62Contig50542_5	s62Contig57305_17	s62Contig58072_3
s62Contig1840_14	Nemve70073	s62Contig37338_2	s62Contig47590_3	s62Contig47591_3	s62Contig56760_4
s62Contig18741_12	Nemve135670	s62Contig19477_7	s62Contig48504_11	s62Contig53660_13	s62Contig5989_7
s62Contig18773_17	Nemve98802	s62Contig24513_40	s62Contig40801_48	s62Contig41917_13	s62Contig52834_4
s62Contig19257_4	Nemve215272	s62Contig30666_17	s62Contig51124_9	s62Contig58417_8	s62Contig6658_7
s62Contig1930_1	Nemve234225	s62Contig23417_5	s62Contig43082_2	s62Contig53014_6	s62Contig62011_2
s62Contig19732_16	Nemve177626	s62Contig2542_6	s62Contig29899_10	s62Contig50260_33	s62Contig60361_8
s62Contig19826_16	Nemve190967	s62Contig42488_7	s62Contig45822_32	s62Contig50954_9	s62Contig59087_4
s62Contig19943_18	Nemve206855	s62Contig21285_4	s62Contig2130_3	s62Contig60354_5	s62Contig61671_11
s62Contig20269_12	Nemve246951	s62Contig398_10	s62Contig43882_3	s62Contig55289_19	s62Contig598_3
s62Contig20892_1	Nemve191440	s62Contig33365_3	s62Contig39753_2	s62Contig39920_4	s62Contig6624_2
s62Contig21197_3	Nemve190533	s62Contig39247_17	s62Contig58687_3	s62Contig6953_3	s62Contig8478_8
s62Contig21199_1	Nemve243536	s62Contig23645_3	s62Contig32429_2	s62Contig46616_5	s62Contig50672_1
s62Contig22199_10	Nemve236455	s62Contig27407_1	s62Contig3253_9	s62Contig44225_8	s62Contig48296_13
s62Contig24948_3	Nemve122656	s62Contig28400_26	s62Contig39256_27	s62Contig46346_22	s62Contig47850_22
s62Contig24959_2	Nemve245093	s62Contig43480_4	s62Contig48908_7	s62Contig53457_4	s62Contig53939_3
s62Contig24994_4	Nemve93027	s62Contig38380_4	s62Contig47111_13	s62Contig5567_14	s62Contig61858_12
s62Contig25707_1	Nemve238733	s62Contig37496_3	s62Contig45846_3	s62Contig49141_3	s62Contig61632_5
s62Contig2571_2	Nemve116745	s62Contig40040_4	s62Contig46789_8	s62Contig7750_2	s62Contig82_9
s62Contig26526_12	Nemve106787	s62Contig3613_10	s62Contig38017_4	s62Contig40857_3	s62Contig41091_13
s62Contig2670_7	Nemve234745	s62Contig41256_10	s62Contig44327_3	s62Contig44866_16	s62Contig61727_17
s62Contig27062_2	Nemve232710	s62Contig4033_17	s62Contig58948_11	s62Contig5948_18	s62Contig59925_3
s62Contig27168_7	Nemve12115	s62Contig43219_7	s62Contig47968_10	s62Contig48312_4	s62Contig50545_3
s62Contig2725_7	Nemve240569	s62Contig44574_22	s62Contig52107_28	s62Contig6062_16	s62Contig8249_7
s62Contig2758_4	Nemve83640	s62Contig37960_2	s62Contig40722_5	s62Contig53856_3	s62Contig56410_3
s62Contig27593_21	Nemve206207	s62Contig27593_26	s62Contig33066_3	s62Contig39191_18	s62Contig50924_6
s62Contig29344_5	Nemve117504	s62Contig3939_3	s62Contig47439_3	s62Contig54837_1	s62Contig57991_3
s62Contig30157_2	Nemve105520	s62Contig37652_4	s62Contig41804_9	s62Contig50564_16	s62Contig50943_8
s62Contig3086_8	Nemve219591	s62Contig47408_25	s62Contig48836_12	s62Contig4940_15	s62Contig7672_30
s62Contig31204_3	Nemve168774	s62Contig41402_3	s62Contig43942_5	s62Contig52437_3	s62Contig9306_4
s62Contig31247_29	Nemve190285	s62Contig40781_4	s62Contig4212_26	s62Contig52618_20	s62Contig5577_1
s62Contig3144_19	Nemve174448	s62Contig3850_3	s62Contig46372_5	s62Contig53963_25	s62Contig6171_4
s62Contig31557_3	Nemve162114	s62Contig52727_7	s62Contig5417_3	s62Contig58898_3	s62Contig59762_4
s62Contig33678_4	Nemve162805	s62Contig445_11	s62Contig47681_6	s62Contig5958_12	s62Contig5958_15
s62Contig33871_4	Nemve23523	s62Contig43915_19	s62Contig44708_39	s62Contig47679_11	s62Contig51881_22
s62Contig35696_1	Nemve230033	s62Contig44823_5	s62Contig52310_4	s62Contig61303_22	s62Contig6547_5
s62Contig3643_2	Nemve136688	s62Contig41355_2	s62Contig41359_1	s62Contig50244_12	s62Contig8800_1
s62Contig37836_10	Nemve125604	s62Contig38682_6	s62Contig60661_1	s62Contig61093_6	s62Contig8315_1
s62Contig38531_2	Nemve55147	s62Contig47813_1	s62Contig56100_2	s62Contig59347_5	s62Contig6116_14
s62Contig38712_8	Nemve199897	s62Contig43652_11	s62Contig46467_4	s62Contig52163_7	s62Contig56465_5
s62Contig40035_1	Nemve236265	s62Contig42019_5	s62Contig43028_3	s62Contig56677_5	s62Contig7764_2
s62Contig40517_10	Nemve179381	s62Contig41409_4	s62Contig52902_14	s62Contig54296_2	s62Contig9352_3
s62Contig40575_6	Nemve190623	s62Contig43336_11	s62Contig50844_11	s62Contig58833_12	s62Contig62070_6
s62Contig41427_2	Nemve228435	s62Contig45715_2	s62Contig46929_3	s62Contig48791_2	s62Contig54846_3
s62Contig43100_34	Nemve117242	s62Contig43818_15	s62Contig52212_6	s62Contig53653_30	s62Contig6857_25
s62Contig44018_21	Nemve107005	s62Contig47916_3	s62Contig51469_20	s62Contig54093_1	s62Contig8251_48
s62Contig49311_3	Nemve184356	s62Contig51621_3	s62Contig58244_13	s62Contig61687_7	s62Contig9066_3
s62Contig49459_1	Nemve230495	s62Contig50825_2	s62Contig56320_12	s62Contig58988_3	s62Contig9120_6
s62Contig57773_7	Nemve110607	s62Contig60177_9	s62Contig60349_2	s62Contig61534_2	s62Contig61580_1
s62Contig10069_6	Nemve168210	s62Contig48261_9	s62Contig50447_10	s62Contig62057_9
s62Contig10245_3	Nemve247395	s62Contig18626_4	s62Contig5313_4	s62Contig53920_12
s62Contig10264_4	Nemve107058	s62Contig11834_1	s62Contig15432_26	s62Contig54084_23
s62Contig10294_3	Nemve189775	s62Contig44674_29	s62Contig4503_6	s62Contig51852_2
s62Contig10341_1	Nemve168693	s62Contig11054_6	s62Contig1453_4	s62Contig19918_9
s62Contig10347_16	Nemve80092	s62Contig34613_1	s62Contig5435_15	s62Contig57422_4
s62Contig10399_3	Nemve183894	s62Contig23057_7	s62Contig42642_14	s62Contig8171_2
s62Contig10617_3	Nemve162785	s62Contig13640_6	s62Contig15352_7	s62Contig50651_13
s62Contig10681_3	Nemve171012	s62Contig42007_10	s62Contig6995_2	s62Contig8969_2
s62Contig1074_9	Nemve131389	s62Contig19258_4	s62Contig38061_10	s62Contig6245_15
s62Contig10773_4	Nemve91949	s62Contig25391_5	s62Contig2659_7	s62Contig7326_14
s62Contig10789_1	Nemve164013	s62Contig15736_16	s62Contig54157_1	s62Contig59870_12
s62Contig10806_1	Nemve167736	s62Contig18572_6	s62Contig18572_7	s62Contig44012_5
s62Contig10812_1	Nemve106275	s62Contig27622_19	s62Contig37647_26	s62Contig40047_8
s62Contig10839_2	Nemve159899	s62Contig52617_3	s62Contig6104_4	s62Contig8308_13
s62Contig10861_15	Nemve204860	s62Contig21319_15	s62Contig41442_7	s62Contig44706_18
s62Contig10875_16	Nemve160314	s62Contig20085_1	s62Contig38587_2	s62Contig42335_1
s62Contig11283_3	Nemve241253	s62Contig14946_6	s62Contig538_4	s62Contig54831_24
s62Contig11344_2	Nemve89357	s62Contig46057_24	s62Contig60920_6	s62Contig6763_5
s62Contig11430_3	Nemve190325	s62Contig15630_18	s62Contig59873_4	s62Contig60227_4
s62Contig114_3	Nemve122088	s62Contig54569_12	s62Contig57912_1	s62Contig58061_2
s62Contig11675_1	Nemve20161	s62Contig14498_4	s62Contig52061_33	s62Contig52061_42
s62Contig11734_2	Nemve177548	s62Contig2291_1	s62Contig54922_23	s62Contig6276_30
s62Contig11818_4	Nemve237573	s62Contig14213_4	s62Contig34243_4	s62Contig4195_2
s62Contig11822_3	Nemve179399	s62Contig19228_7	s62Contig41360_16	s62Contig43774_2
s62Contig11919_4	Nemve79900	s62Contig45203_4	s62Contig5025_5	s62Contig55281_12
s62Contig1195_9	Nemve188407	s62Contig3483_7	s62Contig36601_8	s62Contig8289_19
s62Contig12024_11	Nemve88731	s62Contig15903_3	s62Contig18292_13	s62Contig47676_12
s62Contig1213_1	Nemve88429	s62Contig17263_17	s62Contig58583_8	s62Contig7395_24
s62Contig12233_1	Nemve169611	s62Contig19811_5	s62Contig42164_4	s62Contig5839_1
s62Contig12235_2	Nemve244138	s62Contig4828_14	s62Contig57553_21	s62Contig57553_23
s62Contig12337_4	Nemve88115	s62Contig20109_2	s62Contig38208_2	s62Contig59593_15
s62Contig12394_2	Nemve247177	s62Contig3979_2	s62Contig46002_2	s62Contig60711_7
s62Contig12456_4	Nemve234286	s62Contig20043_3	s62Contig38138_4	s62Contig43543_4
s62Contig12537_1	Nemve172254	s62Contig14074_2	s62Contig2553_1	s62Contig56940_3
s62Contig1262_5	Nemve20089	s62Contig25911_4	s62Contig41364_14	s62Contig54029_5
s62Contig12709_2	Nemve164392	s62Contig16965_4	s62Contig47774_3	s62Contig47775_3
s62Contig12756_2	Nemve170437	s62Contig33239_3	s62Contig40019_12	s62Contig43025_14
s62Contig128_2	Nemve171280	s62Contig27397_5	s62Contig58515_4	s62Contig61184_4
s62Contig12922_1	Nemve186733	s62Contig15320_9	s62Contig19376_2	s62Contig40738_4
s62Contig12968_3	Nemve87790	s62Contig14305_5	s62Contig15087_2	s62Contig58315_10
s62Contig12972_20	Nemve92056	s62Contig17575_4	s62Contig24499_8	s62Contig7291_5
s62Contig13060_2	Nemve172247	s62Contig24750_17	s62Contig25201_5	s62Contig52494_32
s62Contig1338_3	Nemve182068	s62Contig14950_7	s62Contig40659_14	s62Contig57366_2
s62Contig13403_3	Nemve240098	s62Contig31107_2	s62Contig39970_1	s62Contig6991_2
s62Contig13430_4	Nemve245041	s62Contig45081_2	s62Contig54656_3	s62Contig54843_2
s62Contig13633_12	Nemve246035	s62Contig13955_2	s62Contig31494_4	s62Contig48356_32
s62Contig13671_6	Nemve208361	s62Contig15752_6	s62Contig40065_9	s62Contig44051_11
s62Contig13702_14	Nemve247046	s62Contig19381_3	s62Contig60759_5	s62Contig62313_3
s62Contig13759_8	Nemve188032	s62Contig18849_8	s62Contig3406_2	s62Contig55844_3
s62Contig1377_1	Nemve188942	s62Contig14710_1	s62Contig27611_2	s62Contig43261_6
s62Contig13801_2	Nemve102677	s62Contig18990_5	s62Contig37247_7	s62Contig50482_15
s62Contig13872_11	Nemve235624	s62Contig44548_12	s62Contig48101_11	s62Contig892_22
s62Contig13891_7	Nemve228390	s62Contig19153_3	s62Contig28212_2	s62Contig60431_14
s62Contig13928_6	Nemve103590	s62Contig15804_8	s62Contig60908_2	s62Contig62024_10
s62Contig13945_5	Nemve236492	s62Contig41408_1	s62Contig44171_3	s62Contig61987_8
s62Contig13993_8	Nemve158372	s62Contig15694_5	s62Contig57171_7	s62Contig6399_1
s62Contig13999_2	Nemve112567	s62Contig16057_4	s62Contig2548_3	s62Contig38786_4
s62Contig14071_9	Nemve246069	s62Contig14396_4	s62Contig52352_4	s62Contig7756_1
s62Contig14085_10	Nemve197242	s62Contig15768_7	s62Contig17164_3	s62Contig52070_20
s62Contig14126_4	Nemve11152	s62Contig36525_4	s62Contig42660_8	s62Contig54014_5
s62Contig14146_2	Nemve238321	s62Contig4683_4	s62Contig6071_9	s62Contig7473_9
s62Contig14227_8	Nemve183877	s62Contig4839_4	s62Contig53462_11	s62Contig61728_2
s62Contig1424_2	Nemve30056	s62Contig29266_12	s62Contig37750_17	s62Contig61813_22
s62Contig14246_4	Nemve112390	s62Contig18921_4	s62Contig61686_6	s62Contig6674_2
s62Contig14269_6	Nemve70040	s62Contig15017_22	s62Contig6294_13	s62Contig6294_7
s62Contig14282_12	Nemve174458	s62Contig31882_3	s62Contig51259_3	s62Contig55164_20
s62Contig14293_3	Nemve211830	s62Contig15669_7	s62Contig47700_2	s62Contig59835_2
s62Contig14350_2	Nemve121435	s62Contig59251_2	s62Contig61486_1	s62Contig6828_3
s62Contig14391_3	Nemve160233	s62Contig38415_10	s62Contig40231_7	s62Contig6321_4
s62Contig14404_2	Nemve189306	s62Contig45323_3	s62Contig55484_2	s62Contig7520_4
s62Contig14412_1	Nemve98567	s62Contig14684_4	s62Contig14911_6	s62Contig7240_4
s62Contig14520_5	Nemve167347	s62Contig29458_2	s62Contig42133_11	s62Contig43030_5
s62Contig14543_4	Nemve109595	s62Contig18222_15	s62Contig54277_5	s62Contig5693_3
s62Contig14616_4	Nemve239070	s62Contig28766_11	s62Contig4562_6	s62Contig9168_9
s62Contig14639_7	Nemve241870	s62Contig42177_6	s62Contig59226_2	s62Contig60735_18
s62Contig14719_28	Nemve221688	s62Contig19448_26	s62Contig2163_4	s62Contig60261_26
s62Contig14724_5	Nemve103120	s62Contig42763_28	s62Contig47447_12	s62Contig549_3
s62Contig14753_3	Nemve202059	s62Contig5434_2	s62Contig8902_5	s62Contig9024_10
s62Contig14795_2	Nemve82156	s62Contig20727_16	s62Contig42156_5	s62Contig62111_8
s62Contig14811_12	Nemve167953	s62Contig16628_1	s62Contig57407_9	s62Contig61742_1
s62Contig14845_18	Nemve135437	s62Contig2032_5	s62Contig7857_5	s62Contig8495_8
s62Contig14966_16	Nemve85808	s62Contig1555_7	s62Contig53121_1	s62Contig55296_15
s62Contig15021_23	Nemve78936	s62Contig17207_14	s62Contig49434_4	s62Contig50596_3
s62Contig15025_6	Nemve181671	s62Contig15471_12	s62Contig23554_8	s62Contig4911_3
s62Contig15047_3	Nemve238606	s62Contig17138_1	s62Contig18205_3	s62Contig48390_12
s62Contig15106_9	Nemve112545	s62Contig45295_4	s62Contig59125_16	s62Contig8327_4
s62Contig15109_3	Nemve106239	s62Contig16268_2	s62Contig3294_8	s62Contig50236_6
s62Contig15157_16	Nemve162264	s62Contig45876_3	s62Contig54174_13	s62Contig60473_2
s62Contig15345_22	Nemve111040	s62Contig36075_1	s62Contig40912_42	s62Contig5273_19
s62Contig15363_23	Nemve233881	s62Contig19909_24	s62Contig43278_27	s62Contig6378_13
s62Contig15436_2	Nemve99345	s62Contig18553_16	s62Contig6725_15	s62Contig7616_3
s62Contig15445_11	Nemve166341	s62Contig44260_15	s62Contig62153_14	s62Contig62214_10
s62Contig15456_14	Nemve245219	s62Contig23101_9	s62Contig56722_33	s62Contig59056_18
s62Contig15556_10	Nemve137107	s62Contig33_2	s62Contig41466_4	s62Contig45209_26
s62Contig15621_27	Nemve89019	s62Contig50826_1	s62Contig50826_3	s62Contig59644_7
s62Contig15639_4	Nemve180772	s62Contig29519_2	s62Contig4553_2	s62Contig60548_2
s62Contig15655_6	Nemve87987	s62Contig15656_5	s62Contig49268_4	s62Contig7215_3
s62Contig15797_7	Nemve200362	s62Contig38571_3	s62Contig47607_8	s62Contig6594_3
s62Contig15831_9	Nemve238513	s62Contig30810_1	s62Contig39052_13	s62Contig41188_5
s62Contig15863_2	Nemve168119	s62Contig42606_5	s62Contig48757_27	s62Contig59924_7
s62Contig15900_11	Nemve241000	s62Contig39901_4	s62Contig56750_2	s62Contig59014_6
s62Contig15957_3	Nemve138734	s62Contig46489_21	s62Contig55823_4	s62Contig5914_5
s62Contig16073_4	Nemve163400	s62Contig49330_6	s62Contig51196_1	s62Contig58752_4
s62Contig16096_2	Nemve82183	s62Contig16398_49	s62Contig39761_24	s62Contig59970_46
s62Contig16136_4	Nemve191325	s62Contig2853_12	s62Contig49902_13	s62Contig52223_13
s62Contig16160_3	Nemve189255	s62Contig25182_6	s62Contig56892_3	s62Contig7209_2
s62Contig16342_8	Nemve90597	s62Contig18950_7	s62Contig24204_3	s62Contig372_5
s62Contig16396_11	Nemve166826	s62Contig25863_8	s62Contig3665_3	s62Contig48720_1
s62Contig16401_1	Nemve187927	s62Contig38706_9	s62Contig40657_10	s62Contig46714_6
s62Contig16421_4	Nemve187690	s62Contig42565_2	s62Contig49410_2	s62Contig51274_1
s62Contig16494_8	Nemve94276	s62Contig21062_3	s62Contig46152_2	s62Contig61354_16
s62Contig16509_7	Nemve165664	s62Contig57164_1	s62Contig58513_4	s62Contig60271_2
s62Contig16585_4	Nemve234599	s62Contig43202_7	s62Contig887_1	s62Contig8988_2
s62Contig16679_11	Nemve183195	s62Contig16679_14	s62Contig41932_13	s62Contig61042_6
s62Contig16758_3	Nemve234207	s62Contig21543_5	s62Contig3625_2	s62Contig8417_1
s62Contig16792_7	Nemve50028	s62Contig44729_3	s62Contig45416_4	s62Contig5849_2
s62Contig16815_12	Nemve244691	s62Contig40803_12	s62Contig4156_11	s62Contig45094_6
s62Contig16880_1	Nemve160743	s62Contig55372_2	s62Contig7042_3	s62Contig7595_1
s62Contig16881_11	Nemve175144	s62Contig3056_28	s62Contig49766_13	s62Contig9752_2
s62Contig16968_9	Nemve243055	s62Contig2360_10	s62Contig29356_1	s62Contig37234_1
s62Contig17070_2	Nemve237468	s62Contig47170_5	s62Contig57024_10	s62Contig60878_4
s62Contig17399_4	Nemve161349	s62Contig18764_2	s62Contig36957_4	s62Contig55512_3
s62Contig17401_1	Nemve86003	s62Contig48175_7	s62Contig57030_1	s62Contig59998_13
s62Contig17429_11	Nemve118161	s62Contig57771_4	s62Contig60531_4	s62Contig9216_1
s62Contig17507_18	Nemve124231	s62Contig53158_13	s62Contig53158_15	s62Contig6132_5
s62Contig17615_6	Nemve228991	s62Contig28164_9	s62Contig33364_9	s62Contig48466_24
s62Contig17668_4	Nemve172911	s62Contig26346_4	s62Contig41253_13	s62Contig8178_3
s62Contig17800_6	Nemve237718	s62Contig1791_13	s62Contig41686_2	s62Contig43434_3
s62Contig17831_24	Nemve189628	s62Contig18891_12	s62Contig44768_17	s62Contig55243_9
s62Contig17835_6	Nemve233945	s62Contig48316_13	s62Contig49338_16	s62Contig56869_2
s62Contig18227_20	Nemve98570	s62Contig31865_6	s62Contig46363_3	s62Contig5524_8
s62Contig18363_2	Nemve169217	s62Contig2781_12	s62Contig59992_9	s62Contig6652_3
s62Contig18401_14	Nemve207743	s62Contig25190_16	s62Contig38858_16	s62Contig4071_22
s62Contig18432_6	Nemve247335	s62Contig24091_14	s62Contig25237_19	s62Contig44252_19
s62Contig18547_5	Nemve165338	s62Contig2552_1	s62Contig37472_1	s62Contig7914_2
s62Contig18573_32	Nemve169580	s62Contig51863_12	s62Contig54384_15	s62Contig58686_36
s62Contig18648_14	Nemve229912	s62Contig47705_2	s62Contig61394_3	s62Contig6616_3
s62Contig18664_5	Nemve172762	s62Contig23806_4	s62Contig51563_5	s62Contig6360_12
s62Contig18720_12	Nemve237165	s62Contig39708_6	s62Contig49479_13	s62Contig6989_15
s62Contig18734_3	Nemve236753	s62Contig53609_11	s62Contig55024_10	s62Contig60403_2
s62Contig18746_6	Nemve116420	s62Contig43088_5	s62Contig55689_22	s62Contig55829_16
s62Contig18827_8	Nemve242566	s62Contig47798_1	s62Contig56307_5	s62Contig59911_2
s62Contig18912_2	Nemve239510	s62Contig21419_4	s62Contig41966_6	s62Contig8408_5
s62Contig18943_4	Nemve246875	s62Contig52488_10	s62Contig56420_37	s62Contig7454_8
s62Contig18971_11	Nemve233595	s62Contig21509_4	s62Contig49781_15	s62Contig51044_3
s62Contig18981_3	Nemve30771	s62Contig18981_5	s62Contig48627_24	s62Contig7515_4
s62Contig18997_8	Nemve169317	s62Contig20598_6	s62Contig7199_9	s62Contig7346_8
s62Contig19017_7	Nemve228024	s62Contig32961_3	s62Contig49635_4	s62Contig54173_19
s62Contig19044_1	Nemve176975	s62Contig39217_3	s62Contig50359_4	s62Contig54869_7
s62Contig1907_3	Nemve206949	s62Contig23852_7	s62Contig25838_9	s62Contig5488_4
s62Contig19158_6	Nemve229673	s62Contig46268_3	s62Contig6271_16	s62Contig6592_6
s62Contig19252_14	Nemve237812	s62Contig19945_8	s62Contig26379_2	s62Contig48064_9
s62Contig19267_1	Nemve241055	s62Contig22447_9	s62Contig27320_3	s62Contig61363_7
s62Contig19297_6	Nemve227950	s62Contig40528_4	s62Contig4293_4	s62Contig48644_3
s62Contig19330_2	Nemve103100	s62Contig26642_10	s62Contig55369_2	s62Contig58785_3
s62Contig19374_5	Nemve205625	s62Contig26278_5	s62Contig52801_8	s62Contig60811_8
s62Contig19377_12	Nemve99968	s62Contig19749_14	s62Contig47701_6	s62Contig57660_2
s62Contig19382_1	Nemve168557	s62Contig34033_1	s62Contig39137_5	s62Contig6943_2
s62Contig19391_4	Nemve190553	s62Contig46638_4	s62Contig5257_4	s62Contig58496_4
s62Contig19435_4	Nemve237610	s62Contig41946_11	s62Contig45682_10	s62Contig52576_4
s62Contig19480_6	Nemve167395	s62Contig38873_15	s62Contig45772_7	s62Contig61714_17
s62Contig19490_20	Nemve239043	s62Contig22489_1	s62Contig46732_19	s62Contig8442_27
s62Contig19495_4	Nemve10108	s62Contig3478_6	s62Contig43069_5	s62Contig58280_17
s62Contig19519_6	Nemve227634	s62Contig42568_5	s62Contig51358_2	s62Contig7382_4
s62Contig19599_7	Nemve157632	s62Contig52795_11	s62Contig58667_45	s62Contig59667_6
s62Contig19624_5	Nemve20239	s62Contig34991_3	s62Contig44092_2	s62Contig55396_28
s62Contig19691_2	Nemve246818	s62Contig40709_3	s62Contig55463_7	s62Contig6151_2
s62Contig19888_6	Nemve205348	s62Contig41210_3	s62Contig42915_5	s62Contig57475_7
s62Contig19904_3	Nemve213429	s62Contig43973_2	s62Contig52161_1	s62Contig52234_2
s62Contig19953_23	Nemve217833	s62Contig3518_4	s62Contig56686_7	s62Contig58919_4
s62Contig2011_1	Nemve233970	s62Contig45413_1	s62Contig57416_31	s62Contig77_13
s62Contig20208_4	Nemve172491	s62Contig38623_16	s62Contig56831_7	s62Contig60779_2
s62Contig2023_7	Nemve226991	s62Contig21447_17	s62Contig47852_18	s62Contig50371_8
s62Contig20246_7	Nemve111583	s62Contig27264_1	s62Contig37857_4	s62Contig7566_6
s62Contig20311_5	Nemve119730	s62Contig20492_5	s62Contig49218_5	s62Contig58409_3
s62Contig20469_2	Nemve91483	s62Contig37683_2	s62Contig42028_2	s62Contig5629_4
s62Contig20679_1	Nemve236404	s62Contig40118_4	s62Contig52385_2	s62Contig7258_2
s62Contig20900_4	Nemve130381	s62Contig50495_7	s62Contig51129_36	s62Contig9258_4
s62Contig21350_1	Nemve234891	s62Contig39922_2	s62Contig56557_2	s62Contig5852_1
s62Contig21420_13	Nemve102625	s62Contig3342_19	s62Contig3600_1	s62Contig9775_13
s62Contig21449_2	Nemve50499	s62Contig31251_2	s62Contig50932_3	s62Contig58723_2
s62Contig21782_8	Nemve201260	s62Contig22880_12	s62Contig45245_13	s62Contig6381_6
s62Contig2192_5	Nemve185581	s62Contig3713_2	s62Contig44955_21	s62Contig45062_15
s62Contig21969_12	Nemve185216	s62Contig46146_2	s62Contig47809_4	s62Contig6680_21
s62Contig22174_2	Nemve171813	s62Contig47120_4	s62Contig47359_2	s62Contig48536_2
s62Contig22271_7	Nemve90748	s62Contig50865_2	s62Contig56868_3	s62Contig8429_2
s62Contig2228_6	Nemve172396	s62Contig2359_4	s62Contig44230_1	s62Contig58568_2
s62Contig2257_2	Nemve202084	s62Contig29013_1	s62Contig50119_1	s62Contig8677_1
s62Contig22637_14	Nemve79191	s62Contig29525_2	s62Contig57028_5	s62Contig58678_5
s62Contig2292_13	Nemve245806	s62Contig560_5	s62Contig7696_14	s62Contig9179_10
s62Contig2299_3	Nemve170199	s62Contig37896_4	s62Contig56474_4	s62Contig6939_3
s62Contig23278_6	Nemve110362	s62Contig43058_6	s62Contig50529_18	s62Contig51433_7
s62Contig23858_3	Nemve180219	s62Contig48566_2	s62Contig50222_7	s62Contig6992_1
s62Contig23890_6	Nemve243450	s62Contig34192_12	s62Contig43164_1	s62Contig56254_3
s62Contig23959_11	Nemve236342	s62Contig38457_12	s62Contig4099_2	s62Contig41428_9
s62Contig24119_1	Nemve98096	s62Contig27481_1	s62Contig7251_6	s62Contig7610_2
s62Contig24383_2	Nemve165363	s62Contig28082_2	s62Contig5923_1	s62Contig5923_2
s62Contig2464_1	Nemve176042	s62Contig2464_2	s62Contig35769_8	s62Contig3947_1
s62Contig24748_14	Nemve190491	s62Contig44098_22	s62Contig61331_7	s62Contig8528_22
s62Contig24777_5	Nemve232588	s62Contig31750_5	s62Contig33511_2	s62Contig61453_10
s62Contig24917_1	Nemve171629	s62Contig40323_4	s62Contig56270_4	s62Contig61640_1
s62Contig25174_2	Nemve227033	s62Contig39239_4	s62Contig46340_1	s62Contig62232_4
s62Contig253_2	Nemve30364	s62Contig29787_1	s62Contig49098_33	s62Contig54691_6
s62Contig25807_29	Nemve117697	s62Contig50781_9	s62Contig5261_8	s62Contig6923_7
s62Contig26203_1	Nemve239590	s62Contig26902_3	s62Contig39579_3	s62Contig42079_1
s62Contig26205_6	Nemve244319	s62Contig42337_3	s62Contig52435_10	s62Contig55811_5
s62Contig2638_3	Nemve131745	s62Contig36508_2	s62Contig52403_8	s62Contig56818_23
s62Contig26795_3	Nemve84424	s62Contig2993_3	s62Contig6864_6	s62Contig8091_4
s62Contig26823_12	Nemve60046	s62Contig35828_14	s62Contig3942_4	s62Contig8284_7
s62Contig270_4	Nemve237874	s62Contig5180_11	s62Contig59970_39	s62Contig60454_17
s62Contig27146_20	Nemve158557	s62Contig54330_51	s62Contig54330_62	s62Contig9918_9
s62Contig27201_1	Nemve166119	s62Contig43411_2	s62Contig43475_13	s62Contig5385_11
s62Contig27255_7	Nemve237597	s62Contig29611_5	s62Contig39695_4	s62Contig55161_8
s62Contig27328_3	Nemve30941	s62Contig52926_3	s62Contig55147_25	s62Contig59482_15
s62Contig27439_17	Nemve101093	s62Contig43319_5	s62Contig46602_20	s62Contig50938_15
s62Contig28143_4	Nemve116548	s62Contig4396_8	s62Contig55528_2	s62Contig59227_5
s62Contig28150_1	Nemve119330	s62Contig5733_3	s62Contig61321_10	s62Contig8157_8
s62Contig28156_1	Nemve96883	s62Contig29436_9	s62Contig48673_18	s62Contig53899_9
s62Contig28814_4	Nemve182805	s62Contig44689_2	s62Contig48151_4	s62Contig61327_14
s62Contig28890_4	Nemve244107	s62Contig38241_2	s62Contig51984_15	s62Contig9471_2
s62Contig29005_7	Nemve128230	s62Contig29297_2	s62Contig29334_6	s62Contig2965_15
s62Contig29449_3	Nemve21213	s62Contig34277_1	s62Contig54119_4	s62Contig9188_4
s62Contig29463_6	Nemve177276	s62Contig59494_10	s62Contig62259_2	s62Contig62259_5
s62Contig30067_8	Nemve246094	s62Contig40415_3	s62Contig50246_11	s62Contig50793_19
s62Contig3013_23	Nemve144785	s62Contig46517_9	s62Contig48568_8	s62Contig51848_22
s62Contig30976_14	Nemve113623	s62Contig32723_1	s62Contig52545_8	s62Contig52546_8
s62Contig31268_7	Nemve216000	s62Contig39219_1	s62Contig40692_4	s62Contig45727_6
s62Contig3134_8	Nemve207217	s62Contig41449_2	s62Contig43467_9	s62Contig5509_6
s62Contig31417_3	Nemve157829	s62Contig45897_1	s62Contig57189_3	s62Contig60523_10
s62Contig31771_13	Nemve245819	s62Contig44333_3	s62Contig50091_2	s62Contig56267_12
s62Contig3182_8	Nemve247890	s62Contig49650_4	s62Contig56642_11	s62Contig56642_12
s62Contig31833_2	Nemve243769	s62Contig41539_7	s62Contig4329_4	s62Contig61080_8
s62Contig32436_2	Nemve20000	s62Contig6993_2	s62Contig7188_2	s62Contig7352_4
s62Contig32475_3	Nemve243116	s62Contig53343_20	s62Contig5535_15	s62Contig60377_14
s62Contig32616_1	Nemve120697	s62Contig39803_15	s62Contig47071_24	s62Contig49293_3
s62Contig3352_1	Nemve187212	s62Contig39393_9	s62Contig39469_3	s62Contig60280_4
s62Contig33562_1	Nemve186367	s62Contig40152_23	s62Contig45975_17	s62Contig53412_13
s62Contig33563_2	Nemve235818	s62Contig44620_2	s62Contig50259_3	s62Contig57477_1
s62Contig34610_14	Nemve213735	s62Contig53642_2	s62Contig54307_3	s62Contig8291_9
s62Contig3462_11	Nemve50013	s62Contig48106_26	s62Contig8353_12	s62Contig8353_15
s62Contig3565_4	Nemve203646	s62Contig41288_3	s62Contig57055_2	s62Contig60599_12
s62Contig37216_6	Nemve171912	s62Contig43672_11	s62Contig52123_9	s62Contig59370_11
s62Contig37316_1	Nemve240738	s62Contig57667_4	s62Contig5858_6	s62Contig61255_7
s62Contig37368_7	Nemve239264	s62Contig39050_1	s62Contig39267_2	s62Contig55798_6
s62Contig37479_4	Nemve248675	s62Contig40069_2	s62Contig6473_2	s62Contig7803_2
s62Contig37555_4	Nemve114158	s62Contig48483_3	s62Contig49455_5	s62Contig54405_3
s62Contig37792_33	Nemve241158	s62Contig38551_8	s62Contig5424_22	s62Contig55618_12
s62Contig37892_14	Nemve103289	s62Contig40144_3	s62Contig48559_6	s62Contig7414_5
s62Contig37893_3	Nemve228101	s62Contig42258_5	s62Contig54430_12	s62Contig57637_3
s62Contig38231_6	Nemve170078	s62Contig42794_3	s62Contig61818_19	s62Contig6613_2
s62Contig3854_4	Nemve160496	s62Contig47862_15	s62Contig47862_17	s62Contig9420_3
s62Contig38796_5	Nemve178046	s62Contig4308_3	s62Contig48378_11	s62Contig8736_1
s62Contig38822_20	Nemve179195	s62Contig47255_17	s62Contig48797_9	s62Contig57640_8
s62Contig38936_15	Nemve243354	s62Contig53487_3	s62Contig56051_4	s62Contig784_5
s62Contig38964_16	Nemve194745	s62Contig5621_14	s62Contig56313_23	s62Contig9879_12
s62Contig39485_4	Nemve162204	s62Contig42225_12	s62Contig42226_8	s62Contig60675_14
s62Contig39487_3	Nemve158520	s62Contig40897_29	s62Contig42585_10	s62Contig7277_10
s62Contig39529_3	Nemve11167	s62Contig54026_5	s62Contig56580_4	s62Contig61968_7
s62Contig39672_1	Nemve207642	s62Contig39673_1	s62Contig42359_14	s62Contig57468_3
s62Contig39928_7	Nemve134174	s62Contig49336_14	s62Contig5332_4	s62Contig56858_7
s62Contig39981_2	Nemve245261	s62Contig48774_2	s62Contig58837_2	s62Contig59321_6
s62Contig40245_7	Nemve85505	s62Contig57262_14	s62Contig60078_5	s62Contig61102_7
s62Contig40464_9	Nemve82280	s62Contig45565_6	s62Contig56231_1	s62Contig8300_20
s62Contig40501_21	Nemve100834	s62Contig42017_22	s62Contig4715_7	s62Contig62050_16
s62Contig40652_5	Nemve239074	s62Contig43562_4	s62Contig53447_3	s62Contig8204_3
s62Contig40766_14	Nemve169195	s62Contig45533_11	s62Contig46920_12	s62Contig5119_2
s62Contig40796_5	Nemve172129	s62Contig53586_9	s62Contig55019_3	s62Contig61896_17
s62Contig40913_22	Nemve180719	s62Contig53013_3	s62Contig54765_8	s62Contig59024_3
s62Contig41089_2	Nemve184895	s62Contig52649_5	s62Contig52650_5	s62Contig59265_6
s62Contig41438_9	Nemve200737	s62Contig42937_1	s62Contig58843_1	s62Contig7944_4
s62Contig41447_6	Nemve14650	s62Contig43863_6	s62Contig45520_1	s62Contig58079_2
s62Contig41510_17	Nemve200667	s62Contig52312_17	s62Contig54749_8	s62Contig6707_3
s62Contig41590_19	Nemve185711	s62Contig50551_5	s62Contig55119_2	s62Contig6067_2
s62Contig42132_14	Nemve143097	s62Contig42515_16	s62Contig5282_8	s62Contig54845_24
s62Contig42185_7	Nemve237514	s62Contig57557_15	s62Contig58274_1	s62Contig6524_5
s62Contig42418_11	Nemve122680	s62Contig49799_3	s62Contig56344_7	s62Contig7969_5
s62Contig42541_3	Nemve243561	s62Contig48848_19	s62Contig53326_25	s62Contig56767_11
s62Contig42772_3	Nemve244189	s62Contig52890_11	s62Contig5642_4	s62Contig60555_7
s62Contig42788_2	Nemve187531	s62Contig4605_11	s62Contig47384_6	s62Contig5045_17
s62Contig42805_26	Nemve87917	s62Contig4484_4	s62Contig7428_9	s62Contig8160_4
s62Contig42810_8	Nemve79992	s62Contig43144_7	s62Contig45117_47	s62Contig52031_6
s62Contig43073_3	Nemve179894	s62Contig59566_5	s62Contig61629_11	s62Contig62093_4
s62Contig4354_3	Nemve181047	s62Contig46295_10	s62Contig54611_12	s62Contig56995_3
s62Contig43649_5	Nemve192160	s62Contig47802_5	s62Contig6127_2	s62Contig8574_2
s62Contig43855_10	Nemve168885	s62Contig49996_37	s62Contig53964_15	s62Contig53964_19
s62Contig43889_3	Nemve228729	s62Contig43961_24	s62Contig45546_21	s62Contig511_3
s62Contig45712_2	Nemve237840	s62Contig52099_14	s62Contig53696_38	s62Contig53696_44
s62Contig4576_4	Nemve235840	s62Contig47506_17	s62Contig56916_4	s62Contig60282_8
s62Contig45942_2	Nemve234893	s62Contig46107_1	s62Contig5394_1	s62Contig56678_2
s62Contig46244_7	Nemve182854	s62Contig48325_4	s62Contig51052_2	s62Contig61822_24
s62Contig46841_6	Nemve237122	s62Contig53911_2	s62Contig57234_2	s62Contig61825_2
s62Contig46873_4	Nemve236044	s62Contig48602_4	s62Contig51321_8	s62Contig59121_11
s62Contig4870_2	Nemve205628	s62Contig55739_1	s62Contig59909_6	s62Contig62344_2
s62Contig4891_6	Nemve83189	s62Contig51597_12	s62Contig53451_12	s62Contig54921_3
s62Contig49375_3	Nemve167818	s62Contig52754_5	s62Contig58175_5	s62Contig61864_2
s62Contig50577_6	Nemve110221	s62Contig53704_2	s62Contig59298_3	s62Contig59299_3
s62Contig5059_2	Nemve200013	s62Contig53936_6	s62Contig60952_8	s62Contig62346_2
s62Contig54622_15	Nemve172482	s62Contig62098_22	s62Contig6921_9	s62Contig7498_5
s62Contig55864_2	Nemve178649	s62Contig55864_3	s62Contig5749_1	s62Contig5749_2
s62Contig10031_1	Nemve173010	s62Contig627_13	s62Contig7809_2
s62Contig1003_1	Nemve83566	s62Contig31126_3	s62Contig52213_2
s62Contig10040_3	Nemve107650	s62Contig17046_4	s62Contig31315_2
s62Contig10045_4	Nemve244710	s62Contig26987_51	s62Contig40768_2
s62Contig10046_1	Nemve180278	s62Contig39972_9	s62Contig7070_2
s62Contig10076_2	Nemve125185	s62Contig15098_1	s62Contig37320_7
s62Contig10097_2	Nemve166761	s62Contig44607_1	s62Contig47602_4
s62Contig1014_1	Nemve159083	s62Contig11025_8	s62Contig29793_6
s62Contig10191_4	Nemve239738	s62Contig14292_5	s62Contig56615_3
s62Contig10196_4	Nemve50259	s62Contig43358_17	s62Contig6890_11
s62Contig10251_2	Nemve179624	s62Contig18590_14	s62Contig26531_10
s62Contig10279_3	Nemve186153	s62Contig4305_3	s62Contig730_6
s62Contig10311_3	Nemve162041	s62Contig3745_2	s62Contig5529_15
s62Contig10433_2	Nemve161920	s62Contig46598_4	s62Contig49923_4
s62Contig10437_1	Nemve167919	s62Contig1792_3	s62Contig38473_22
s62Contig10488_4	Nemve242660	s62Contig15074_10	s62Contig62369_6
s62Contig10589_3	Nemve190860	s62Contig22185_25	s62Contig4143_5
s62Contig1059_2	Nemve239941	s62Contig27500_6	s62Contig61277_3
s62Contig10599_7	Nemve173335	s62Contig18995_4	s62Contig40436_4
s62Contig10694_3	Nemve92823	s62Contig27505_5	s62Contig29826_9
s62Contig10719_4	Nemve113364	s62Contig16025_13	s62Contig43399_15
s62Contig10724_1	Nemve247652	s62Contig29837_3	s62Contig57527_1
s62Contig10731_2	Nemve120019	s62Contig51545_10	s62Contig51546_2
s62Contig10759_8	Nemve11348	s62Contig12241_12	s62Contig41715_9
s62Contig10762_17	Nemve227987	s62Contig4502_6	s62Contig50251_2
s62Contig10851_1	Nemve184404	s62Contig17124_2	s62Contig61874_2
s62Contig10901_1	Nemve118618	s62Contig30542_3	s62Contig36029_1
s62Contig10922_1	Nemve165941	s62Contig32955_2	s62Contig42987_11
s62Contig1096_5	Nemve244032	s62Contig39937_8	s62Contig58819_11
s62Contig11109_4	Nemve186750	s62Contig3543_3	s62Contig36003_8
s62Contig11191_2	Nemve158576	s62Contig13420_4	s62Contig28292_6
s62Contig11201_8	Nemve93222	s62Contig43287_10	s62Contig43287_14
s62Contig11217_2	Nemve110368	s62Contig42511_6	s62Contig6827_26
s62Contig11373_4	Nemve90289	s62Contig15971_1	s62Contig57389_4
s62Contig11607_4	Nemve179528	s62Contig21296_5	s62Contig39784_14
s62Contig11639_5	Nemve112243	s62Contig15548_6	s62Contig24664_16
s62Contig11683_8	Nemve125609	s62Contig59485_15	s62Contig6492_21
s62Contig11719_1	Nemve185545	s62Contig61036_2	s62Contig61224_12
s62Contig11737_2	Nemve87709	s62Contig22808_1	s62Contig53073_5
s62Contig11775_11	Nemve114632	s62Contig45466_2	s62Contig53775_4
s62Contig11810_2	Nemve89768	s62Contig22007_2	s62Contig718_7
s62Contig11820_5	Nemve219650	s62Contig31228_10	s62Contig8697_2
s62Contig1188_5	Nemve211039	s62Contig60885_8	s62Contig61405_16
s62Contig11901_2	Nemve130839	s62Contig17964_1	s62Contig18170_2
s62Contig11903_4	Nemve244906	s62Contig30462_3	s62Contig38361_1
s62Contig11910_8	Nemve84846	s62Contig12574_3	s62Contig16878_6
s62Contig11929_2	Nemve86891	s62Contig43870_1	s62Contig55506_8
s62Contig11979_4	Nemve113937	s62Contig39686_8	s62Contig59685_3
s62Contig11983_8	Nemve163572	s62Contig37696_5	s62Contig43819_2
s62Contig12042_1	Nemve247133	s62Contig13394_10	s62Contig59365_14
s62Contig1206_9	Nemve130067	s62Contig25964_4	s62Contig8228_21
s62Contig12088_3	Nemve236786	s62Contig38045_2	s62Contig39362_6
s62Contig1211_2	Nemve241545	s62Contig3978_7	s62Contig4199_2
s62Contig12236_4	Nemve81972	s62Contig17675_3	s62Contig6248_4
s62Contig12262_1	Nemve161332	s62Contig18304_8	s62Contig51236_30
s62Contig12294_12	Nemve101727	s62Contig28375_5	s62Contig4370_2
s62Contig12295_2	Nemve30362	s62Contig13931_5	s62Contig19598_3
s62Contig12391_7	Nemve113902	s62Contig16052_5	s62Contig6802_14
s62Contig12398_2	Nemve192075	s62Contig4882_2	s62Contig9236_5
s62Contig12421_12	Nemve40068	s62Contig17841_2	s62Contig3359_19
s62Contig12447_4	Nemve182990	s62Contig6224_21	s62Contig832_5
s62Contig12470_4	Nemve240431	s62Contig22437_4	s62Contig56946_13
s62Contig12519_4	Nemve201054	s62Contig49443_2	s62Contig50277_3
s62Contig12643_6	Nemve179187	s62Contig48704_12	s62Contig59090_2
s62Contig12665_1	Nemve242597	s62Contig29246_2	s62Contig7772_4
s62Contig1269_6	Nemve120882	s62Contig7742_5	s62Contig7743_3
s62Contig12698_4	Nemve105779	s62Contig38605_6	s62Contig60614_4
s62Contig12829_2	Nemve238584	s62Contig15520_2	s62Contig52078_4
s62Contig12838_5	Nemve201207	s62Contig18495_16	s62Contig2211_3
s62Contig12844_7	Nemve235461	s62Contig13976_4	s62Contig44445_3
s62Contig12896_2	Nemve11103	s62Contig24248_11	s62Contig46291_13
s62Contig12908_5	Nemve161196	s62Contig19442_1	s62Contig55509_7
s62Contig12964_9	Nemve91326	s62Contig2498_2	s62Contig61306_36
s62Contig12966_4	Nemve214543	s62Contig21947_5	s62Contig45364_2
s62Contig12978_7	Nemve163386	s62Contig35363_2	s62Contig5432_5
s62Contig12999_14	Nemve40044	s62Contig39429_6	s62Contig8895_2
s62Contig13091_3	Nemve106616	s62Contig1435_5	s62Contig49872_16
s62Contig13113_7	Nemve197208	s62Contig40805_20	s62Contig7195_2
s62Contig13122_5	Nemve194255	s62Contig55998_7	s62Contig58238_15
s62Contig13195_4	Nemve237480	s62Contig38124_4	s62Contig43849_4
s62Contig13219_8	Nemve167428	s62Contig15319_15	s62Contig37403_6
s62Contig13255_4	Nemve112200	s62Contig2286_6	s62Contig33973_1
s62Contig13268_9	Nemve89035	s62Contig13367_6	s62Contig8151_7
s62Contig133_3	Nemve177096	s62Contig33785_4	s62Contig41354_3
s62Contig13381_7	Nemve166897	s62Contig15149_9	s62Contig57682_5
s62Contig13383_31	Nemve172038	s62Contig16981_9	s62Contig7408_2
s62Contig13425_8	Nemve84228	s62Contig17234_4	s62Contig59680_8
s62Contig13432_12	Nemve188125	s62Contig26724_3	s62Contig4719_3
s62Contig13456_13	Nemve232141	s62Contig52154_13	s62Contig6334_3
s62Contig13476_2	Nemve194666	s62Contig2916_1	s62Contig43276_8
s62Contig13499_4	Nemve180130	s62Contig21310_10	s62Contig23905_11
s62Contig13512_3	Nemve90458	s62Contig41953_19	s62Contig7175_4
s62Contig13600_4	Nemve183768	s62Contig23541_4	s62Contig51041_1
s62Contig13732_7	Nemve165493	s62Contig15935_6	s62Contig30456_9
s62Contig13746_13	Nemve191273	s62Contig18489_11	s62Contig57340_7
s62Contig13781_2	Nemve235509	s62Contig32122_27	s62Contig5345_15
s62Contig13793_2	Nemve236349	s62Contig4525_8	s62Contig51680_5
s62Contig13797_7	Nemve199995	s62Contig19552_1	s62Contig53437_5
s62Contig13851_1	Nemve239511	s62Contig40121_5	s62Contig60694_9
s62Contig13879_10	Nemve172894	s62Contig42704_12	s62Contig52473_7
s62Contig13915_1	Nemve212706	s62Contig25384_6	s62Contig6906_7
s62Contig14005_21	Nemve248115	s62Contig60982_10	s62Contig7671_14
s62Contig14008_3	Nemve96324	s62Contig18441_14	s62Contig19513_23
s62Contig14016_1	Nemve163941	s62Contig14115_3	s62Contig33245_11
s62Contig14049_2	Nemve135929	s62Contig32916_1	s62Contig54997_5
s62Contig14073_3	Nemve86714	s62Contig4140_2	s62Contig59245_3
s62Contig14088_4	Nemve1620	s62Contig44733_2	s62Contig50644_4
s62Contig14122_5	Nemve213187	s62Contig30046_6	s62Contig46661_3
s62Contig14123_4	Nemve239595	s62Contig43142_5	s62Contig50985_8
s62Contig14129_6	Nemve158326	s62Contig31678_7	s62Contig8650_3
s62Contig14135_8	Nemve239752	s62Contig24112_1	s62Contig40138_15
s62Contig14154_16	Nemve169166	s62Contig49198_2	s62Contig54038_7
s62Contig14197_5	Nemve85854	s62Contig39061_2	s62Contig7993_4
s62Contig14224_2	Nemve172574	s62Contig21066_4	s62Contig59399_3
s62Contig14236_9	Nemve246645	s62Contig14550_12	s62Contig50738_13
s62Contig14273_3	Nemve112198	s62Contig19128_5	s62Contig62148_8
s62Contig14301_5	Nemve207788	s62Contig45971_1	s62Contig48613_7
s62Contig14326_5	Nemve236562	s62Contig46612_2	s62Contig55764_2
s62Contig14367_2	Nemve96973	s62Contig22638_2	s62Contig5360_3
s62Contig14373_6	Nemve118365	s62Contig38641_2	s62Contig61712_1
s62Contig14383_1	Nemve188431	s62Contig4042_2	s62Contig9395_4
s62Contig14523_5	Nemve54581	s62Contig19653_1	s62Contig39218_5
s62Contig14585_2	Nemve242360	s62Contig19651_4	s62Contig48235_1
s62Contig14618_2	Nemve226219	s62Contig19172_9	s62Contig4638_17
s62Contig14714_5	Nemve218233	s62Contig18500_6	s62Contig55018_2
s62Contig14752_3	Nemve85536	s62Contig56726_1	s62Contig5751_8
s62Contig14770_14	Nemve163681	s62Contig43218_5	s62Contig61663_11
s62Contig14783_3	Nemve86778	s62Contig23504_6	s62Contig61608_11
s62Contig14816_3	Nemve120549	s62Contig2389_17	s62Contig39093_4
s62Contig14853_5	Nemve160000	s62Contig41092_7	s62Contig44602_3
s62Contig14854_18	Nemve20904	s62Contig30671_12	s62Contig4692_5
s62Contig14859_7	Nemve191879	s62Contig2924_4	s62Contig53998_5
s62Contig14884_2	Nemve89359	s62Contig25533_23	s62Contig2751_8
s62Contig14902_15	Nemve132328	s62Contig37922_7	s62Contig50338_8
s62Contig14907_7	Nemve12228	s62Contig18614_11	s62Contig32048_2
s62Contig1493_1	Nemve241098	s62Contig39337_1	s62Contig42002_15
s62Contig14951_3	Nemve92175	s62Contig39182_7	s62Contig50274_4
s62Contig15038_4	Nemve89807	s62Contig51658_4	s62Contig54985_8
s62Contig15201_4	Nemve190658	s62Contig44104_5	s62Contig7449_1
s62Contig15205_3	Nemve189407	s62Contig42356_3	s62Contig45394_15
s62Contig15209_2	Nemve238335	s62Contig38989_6	s62Contig6713_31
s62Contig15270_3	Nemve89471	s62Contig17382_4	s62Contig60959_2
s62Contig15271_6	Nemve93121	s62Contig17752_6	s62Contig5227_11
s62Contig15299_4	Nemve11203	s62Contig16941_16	s62Contig19210_3
s62Contig15321_4	Nemve239058	s62Contig16915_9	s62Contig55279_4
s62Contig15331_3	Nemve178345	s62Contig48770_5	s62Contig53528_7
s62Contig15388_7	Nemve104847	s62Contig25123_2	s62Contig45193_5
s62Contig15390_2	Nemve107252	s62Contig53656_7	s62Contig55668_6
s62Contig15421_9	Nemve189251	s62Contig17247_1	s62Contig61779_3
s62Contig15427_2	Nemve203633	s62Contig19712_11	s62Contig4617_5
s62Contig15476_1	Nemve245162	s62Contig53957_2	s62Contig7046_3
s62Contig15518_10	Nemve105540	s62Contig38248_17	s62Contig4685_15
s62Contig15536_6	Nemve80868	s62Contig18792_17	s62Contig61932_14
s62Contig15611_6	Nemve215299	s62Contig20336_2	s62Contig60884_15
s62Contig15627_4	Nemve230573	s62Contig28600_6	s62Contig53433_9
s62Contig15652_2	Nemve244951	s62Contig46027_2	s62Contig52963_13
s62Contig15664_2	Nemve182319	s62Contig40621_6	s62Contig59318_6
s62Contig15676_3	Nemve129211	s62Contig20314_5	s62Contig42572_2
s62Contig15678_25	Nemve191975	s62Contig42938_6	s62Contig45024_1
s62Contig15706_7	Nemve217852	s62Contig35666_1	s62Contig45095_5
s62Contig15790_3	Nemve99165	s62Contig54770_2	s62Contig58771_8
s62Contig15850_4	Nemve124290	s62Contig19956_5	s62Contig59962_5
s62Contig15881_9	Nemve170833	s62Contig20278_6	s62Contig56204_8
s62Contig15917_7	Nemve161803	s62Contig21601_6	s62Contig3456_3
s62Contig15974_6	Nemve107253	s62Contig3736_1	s62Contig58729_12
s62Contig15988_6	Nemve91193	s62Contig50060_24	s62Contig6848_5
s62Contig15993_11	Nemve125111	s62Contig17463_4	s62Contig39214_3
s62Contig16093_1	Nemve99870	s62Contig18577_4	s62Contig43048_2
s62Contig16099_6	Nemve185113	s62Contig40058_10	s62Contig41976_9
s62Contig16161_19	Nemve172449	s62Contig40099_14	s62Contig4355_14
s62Contig16234_5	Nemve240601	s62Contig17408_2	s62Contig61119_25
s62Contig16245_35	Nemve99556	s62Contig35035_4	s62Contig44986_6
s62Contig16255_10	Nemve243391	s62Contig40976_4	s62Contig53495_9
s62Contig16263_8	Nemve229065	s62Contig58131_3	s62Contig58842_6
s62Contig16275_13	Nemve172662	s62Contig22233_6	s62Contig5413_18
s62Contig16345_8	Nemve168144	s62Contig18721_1	s62Contig54879_7
s62Contig16409_3	Nemve247019	s62Contig16478_1	s62Contig6914_7
s62Contig16413_1	Nemve244083	s62Contig54915_3	s62Contig60501_5
s62Contig1646_5	Nemve30871	s62Contig2902_2	s62Contig5896_10
s62Contig16539_1	Nemve111058	s62Contig40136_3	s62Contig60559_8
s62Contig16560_1	Nemve170702	s62Contig29685_1	s62Contig55260_2
s62Contig16561_4	Nemve241851	s62Contig39226_4	s62Contig57936_1
s62Contig16591_4	Nemve83596	s62Contig18706_2	s62Contig7124_9
s62Contig1659_7	Nemve212869	s62Contig47285_11	s62Contig57012_19
s62Contig16608_3	Nemve96024	s62Contig3329_15	s62Contig58733_6
s62Contig16619_3	Nemve125536	s62Contig39150_16	s62Contig8000_18
s62Contig16626_15	Nemve229362	s62Contig42259_12	s62Contig61902_14
s62Contig16630_43	Nemve96749	s62Contig2883_1	s62Contig30537_11
s62Contig16731_12	Nemve142064	s62Contig18013_17	s62Contig59588_1
s62Contig16737_7	Nemve195293	s62Contig39456_6	s62Contig62446_2
s62Contig16744_6	Nemve89765	s62Contig255_10	s62Contig58078_13
s62Contig16860_3	Nemve92762	s62Contig39716_2	s62Contig535_1
s62Contig16913_9	Nemve163339	s62Contig37370_5	s62Contig48886_2
s62Contig16919_8	Nemve97743	s62Contig47502_6	s62Contig60159_11
s62Contig16926_20	Nemve82312	s62Contig47000_2	s62Contig58632_12
s62Contig16935_9	Nemve229146	s62Contig22611_1	s62Contig30296_10
s62Contig16945_3	Nemve80445	s62Contig17795_20	s62Contig57372_1
s62Contig16985_6	Nemve168581	s62Contig20256_8	s62Contig5937_2
s62Contig17015_20	Nemve117779	s62Contig36372_3	s62Contig51595_3
s62Contig17060_10	Nemve179675	s62Contig59613_15	s62Contig62212_20
s62Contig17076_5	Nemve229180	s62Contig17077_10	s62Contig59349_8
s62Contig17086_5	Nemve237453	s62Contig42197_8	s62Contig57018_9
s62Contig17087_4	Nemve127267	s62Contig52818_3	s62Contig7405_4
s62Contig17103_4	Nemve182482	s62Contig21516_6	s62Contig5131_3
s62Contig17178_6	Nemve88022	s62Contig43236_13	s62Contig5511_6
s62Contig17220_18	Nemve196267	s62Contig32862_8	s62Contig45149_2
s62Contig17241_4	Nemve228010	s62Contig32746_6	s62Contig37379_2
s62Contig17260_16	Nemve11161	s62Contig39891_13	s62Contig48858_3
s62Contig17289_25	Nemve168356	s62Contig4046_15	s62Contig55432_12
s62Contig17300_25	Nemve782	s62Contig44736_15	s62Contig50650_16
s62Contig17315_2	Nemve30047	s62Contig3826_5	s62Contig52165_19
s62Contig17377_1	Nemve244731	s62Contig7051_1	s62Contig7052_9
s62Contig17386_7	Nemve100379	s62Contig33710_4	s62Contig53480_17
s62Contig17392_4	Nemve178799	s62Contig46591_9	s62Contig5971_9
s62Contig17396_3	Nemve238240	s62Contig52211_11	s62Contig52211_3
s62Contig1740_4	Nemve200396	s62Contig50479_6	s62Contig59183_12
s62Contig17420_2	Nemve180812	s62Contig41386_6	s62Contig55351_17
s62Contig17421_2	Nemve236613	s62Contig43393_2	s62Contig708_3
s62Contig17422_5	Nemve166027	s62Contig38080_7	s62Contig58739_28
s62Contig17450_14	Nemve164837	s62Contig33493_11	s62Contig8080_4
s62Contig17465_8	Nemve185483	s62Contig50430_2	s62Contig50723_8
s62Contig17481_3	Nemve40628	s62Contig47508_3	s62Contig49715_4
s62Contig17500_1	Nemve202733	s62Contig59331_11	s62Contig6664_5
s62Contig17505_18	Nemve231946	s62Contig36240_5	s62Contig44431_4
s62Contig17516_7	Nemve888	s62Contig36214_4	s62Contig47444_6
s62Contig175_2	Nemve125775	s62Contig2080_1	s62Contig57127_10
s62Contig17530_4	Nemve241051	s62Contig19536_22	s62Contig51131_23
s62Contig17542_9	Nemve31928	s62Contig59094_3	s62Contig59253_11
s62Contig17554_11	Nemve13490	s62Contig40966_12	s62Contig60606_7
s62Contig17563_7	Nemve38704	s62Contig32774_5	s62Contig40930_7
s62Contig17570_4	Nemve87569	s62Contig30245_1	s62Contig38900_3
s62Contig17619_6	Nemve120890	s62Contig44177_9	s62Contig9660_2
s62Contig17639_9	Nemve185913	s62Contig40077_7	s62Contig9969_2
s62Contig17676_4	Nemve202232	s62Contig46014_3	s62Contig52767_5
s62Contig17728_1	Nemve173499	s62Contig4950_3	s62Contig50949_1
s62Contig17744_2	Nemve241029	s62Contig20789_2	s62Contig58452_5
s62Contig17762_15	Nemve182236	s62Contig49253_2	s62Contig5491_7
s62Contig1776_5	Nemve216337	s62Contig24126_1	s62Contig9914_2
s62Contig17828_10	Nemve83866	s62Contig38001_13	s62Contig53434_3
s62Contig17842_5	Nemve116416	s62Contig40132_2	s62Contig50027_7
s62Contig17889_9	Nemve211642	s62Contig38835_4	s62Contig55241_5
s62Contig18084_2	Nemve211198	s62Contig19846_2	s62Contig32364_17
s62Contig18120_22	Nemve113215	s62Contig3734_2	s62Contig54315_20
s62Contig18124_1	Nemve235218	s62Contig44052_8	s62Contig58578_3
s62Contig18163_1	Nemve245478	s62Contig26654_5	s62Contig61537_6
s62Contig18212_12	Nemve99103	s62Contig39006_18	s62Contig45027_4
s62Contig18221_10	Nemve199934	s62Contig45681_3	s62Contig5837_5
s62Contig18232_14	Nemve163453	s62Contig53895_8	s62Contig5984_9
s62Contig18272_7	Nemve240553	s62Contig4773_3	s62Contig56389_9
s62Contig18289_13	Nemve157697	s62Contig18289_14	s62Contig958_6
s62Contig18310_3	Nemve231343	s62Contig40053_6	s62Contig43709_3
s62Contig18336_12	Nemve116885	s62Contig2295_1	s62Contig9442_4
s62Contig1836_4	Nemve197092	s62Contig47660_2	s62Contig55749_3
s62Contig18391_12	Nemve199457	s62Contig18391_16	s62Contig18392_5
s62Contig18406_3	Nemve233482	s62Contig18924_13	s62Contig58520_19
s62Contig18440_3	Nemve199410	s62Contig18550_13	s62Contig40352_12
s62Contig18515_2	Nemve196829	s62Contig26690_10	s62Contig41991_5
s62Contig18519_12	Nemve201589	s62Contig51086_3	s62Contig61293_8
s62Contig18537_5	Nemve101809	s62Contig52011_19	s62Contig54825_8
s62Contig18617_3	Nemve11446	s62Contig52553_5	s62Contig6234_7
s62Contig1864_3	Nemve134675	s62Contig29693_5	s62Contig7865_2
s62Contig18646_15	Nemve186547	s62Contig4581_9	s62Contig55144_7
s62Contig18656_1	Nemve167042	s62Contig43532_3	s62Contig45825_6
s62Contig18666_3	Nemve184426	s62Contig2479_2	s62Contig49485_1
s62Contig18672_8	Nemve235197	s62Contig38332_15	s62Contig57791_13
s62Contig18678_5	Nemve182004	s62Contig45298_1	s62Contig57820_20
s62Contig1868_2	Nemve171328	s62Contig26696_7	s62Contig61337_12
s62Contig1871_1	Nemve107042	s62Contig60562_5	s62Contig61512_29
s62Contig18743_3	Nemve104399	s62Contig24396_12	s62Contig60456_16
s62Contig18790_14	Nemve129266	s62Contig21422_9	s62Contig26549_2
s62Contig18803_4	Nemve82548	s62Contig43926_7	s62Contig46855_7
s62Contig18829_5	Nemve160186	s62Contig42570_2	s62Contig49206_7
s62Contig18852_25	Nemve193603	s62Contig33480_37	s62Contig37074_1
s62Contig18876_3	Nemve136284	s62Contig6916_4	s62Contig9221_4
s62Contig18920_4	Nemve247373	s62Contig43635_5	s62Contig58967_20
s62Contig19008_5	Nemve242624	s62Contig40078_20	s62Contig49993_6
s62Contig19086_10	Nemve248535	s62Contig47855_2	s62Contig6476_37
s62Contig19106_1	Nemve168234	s62Contig29835_3	s62Contig58026_4
s62Contig19125_4	Nemve2158	s62Contig42630_4	s62Contig45934_1
s62Contig19134_9	Nemve238314	s62Contig21648_3	s62Contig55797_4
s62Contig19154_5	Nemve110807	s62Contig44079_4	s62Contig57284_14
s62Contig19186_23	Nemve183813	s62Contig21885_26	s62Contig9552_1
s62Contig19191_14	Nemve170851	s62Contig44941_12	s62Contig58498_2
s62Contig19206_16	Nemve170348	s62Contig20913_3	s62Contig2626_2
s62Contig19255_2	Nemve141906	s62Contig49826_10	s62Contig60953_15
s62Contig19273_2	Nemve105041	s62Contig19332_18	s62Contig40694_4
s62Contig19284_8	Nemve110912	s62Contig21338_2	s62Contig56271_3
s62Contig19285_11	Nemve99527	s62Contig38356_5	s62Contig40567_5
s62Contig1932_2	Nemve135766	s62Contig3460_3	s62Contig347_7
s62Contig19327_1	Nemve199033	s62Contig40570_17	s62Contig59418_9
s62Contig19432_11	Nemve181204	s62Contig38482_4	s62Contig53142_3
s62Contig19445_8	Nemve238247	s62Contig43738_1	s62Contig45056_2
s62Contig19479_6	Nemve192646	s62Contig37749_1	s62Contig7073_6
s62Contig19586_2	Nemve190290	s62Contig32160_7	s62Contig38694_3
s62Contig19609_8	Nemve30195	s62Contig42859_8	s62Contig7675_6
s62Contig19611_3	Nemve207959	s62Contig52768_4	s62Contig59882_7
s62Contig19621_3	Nemve214320	s62Contig35734_2	s62Contig52078_3
s62Contig1970_4	Nemve127212	s62Contig59860_3	s62Contig9937_1
s62Contig19728_6	Nemve87399	s62Contig39811_22	s62Contig39811_29
s62Contig19764_7	Nemve183679	s62Contig23565_12	s62Contig47782_23
s62Contig19820_10	Nemve243534	s62Contig43436_5	s62Contig48864_7
s62Contig19821_13	Nemve184858	s62Contig19998_14	s62Contig6979_5
s62Contig19830_11	Nemve218041	s62Contig57393_3	s62Contig57394_3
s62Contig19832_3	Nemve170367	s62Contig40469_23	s62Contig54469_3
s62Contig19884_8	Nemve243127	s62Contig46006_6	s62Contig58157_4
s62Contig19912_6	Nemve132153	s62Contig49353_5	s62Contig6665_7
s62Contig19954_10	Nemve134914	s62Contig56715_1	s62Contig59309_6
s62Contig19958_5	Nemve136346	s62Contig57609_2	s62Contig59477_15
s62Contig20067_48	Nemve71841	s62Contig39500_6	s62Contig50935_4
s62Contig20093_3	Nemve187696	s62Contig41910_1	s62Contig45080_3
s62Contig20103_2	Nemve235418	s62Contig54428_2	s62Contig55085_2
s62Contig20144_8	Nemve163150	s62Contig42373_6	s62Contig7604_1
s62Contig2018_12	Nemve159064	s62Contig26574_4	s62Contig5419_2
s62Contig2019_3	Nemve166534	s62Contig4751_15	s62Contig61179_16
s62Contig20222_9	Nemve226089	s62Contig57549_6	s62Contig60263_5
s62Contig20262_50	Nemve191580	s62Contig46391_12	s62Contig838_4
s62Contig20266_1	Nemve30268	s62Contig39948_7	s62Contig46313_13
s62Contig20305_7	Nemve109800	s62Contig33064_4	s62Contig46912_8
s62Contig20403_14	Nemve170705	s62Contig21026_12	s62Contig21026_7
s62Contig20435_5	Nemve167135	s62Contig26604_6	s62Contig51249_10
s62Contig20503_1	Nemve87088	s62Contig42269_16	s62Contig59744_18
s62Contig20507_4	Nemve99015	s62Contig51728_2	s62Contig9156_5
s62Contig20566_4	Nemve87666	s62Contig2538_4	s62Contig52321_5
s62Contig20629_6	Nemve244860	s62Contig47056_26	s62Contig60815_8
s62Contig20921_72	Nemve210850	s62Contig20921_81	s62Contig25820_30
s62Contig20975_4	Nemve82630	s62Contig41619_4	s62Contig61053_6
s62Contig21092_1	Nemve242888	s62Contig45404_7	s62Contig52148_16
s62Contig21100_10	Nemve136839	s62Contig30313_7	s62Contig50552_5
s62Contig21264_7	Nemve10744	s62Contig3645_7	s62Contig44001_9
s62Contig21628_4	Nemve104066	s62Contig23862_2	s62Contig50894_1
s62Contig2175_6	Nemve246363	s62Contig38840_1	s62Contig52824_2
s62Contig2199_3	Nemve166263	s62Contig24815_7	s62Contig42738_14
s62Contig22024_15	Nemve175585	s62Contig54364_18	s62Contig8254_7
s62Contig2224_3	Nemve50066	s62Contig25003_3	s62Contig6577_21
s62Contig22294_2	Nemve192806	s62Contig44679_2	s62Contig50914_10
s62Contig22407_14	Nemve240926	s62Contig50329_1	s62Contig8161_5
s62Contig22473_1	Nemve158887	s62Contig38823_1	s62Contig41233_3
s62Contig22652_1	Nemve196099	s62Contig31175_8	s62Contig41096_8
s62Contig22901_6	Nemve92832	s62Contig48931_2	s62Contig57007_5
s62Contig22986_10	Nemve248537	s62Contig38552_24	s62Contig7083_4
s62Contig23066_3	Nemve173120	s62Contig45127_1	s62Contig5035_2
s62Contig23292_3	Nemve181511	s62Contig49106_13	s62Contig49106_16
s62Contig23362_7	Nemve168163	s62Contig29663_1	s62Contig44951_7
s62Contig23487_16	Nemve174480	s62Contig49490_14	s62Contig57730_6
s62Contig23514_2	Nemve181320	s62Contig4491_4	s62Contig53687_17
s62Contig23516_4	Nemve203127	s62Contig41319_15	s62Contig6688_3
s62Contig23540_21	Nemve161846	s62Contig50635_9	s62Contig51665_18
s62Contig23626_7	Nemve197614	s62Contig40038_6	s62Contig8242_4
s62Contig23835_18	Nemve124098	s62Contig26700_13	s62Contig40171_4
s62Contig24026_6	Nemve89179	s62Contig53446_2	s62Contig60276_3
s62Contig24196_8	Nemve242539	s62Contig44286_3	s62Contig8660_3
s62Contig24219_4	Nemve101020	s62Contig45840_1	s62Contig57501_1
s62Contig244_2	Nemve241086	s62Contig42661_13	s62Contig56249_9
s62Contig24521_10	Nemve187740	s62Contig29046_3	s62Contig46778_8
s62Contig24606_9	Nemve215693	s62Contig30299_4	s62Contig54109_7
s62Contig24705_3	Nemve188544	s62Contig31210_6	s62Contig41885_3
s62Contig24805_6	Nemve20017	s62Contig4681_3	s62Contig47927_16
s62Contig24865_4	Nemve234712	s62Contig52980_2	s62Contig62090_1
s62Contig25002_13	Nemve11031	s62Contig38030_9	s62Contig5881_9
s62Contig25026_4	Nemve162365	s62Contig46242_4	s62Contig4800_5
s62Contig25112_18	Nemve60019	s62Contig37340_1	s62Contig61342_5
s62Contig25135_3	Nemve164553	s62Contig38201_4	s62Contig53310_1
s62Contig25166_9	Nemve229643	s62Contig43238_14	s62Contig46722_3
s62Contig25411_2	Nemve81671	s62Contig38100_1	s62Contig55561_8
s62Contig25450_6	Nemve174073	s62Contig60914_8	s62Contig7038_3
s62Contig25520_13	Nemve169525	s62Contig44086_12	s62Contig8012_7
s62Contig25567_2	Nemve187737	s62Contig26679_9	s62Contig62126_5
s62Contig25578_5	Nemve199611	s62Contig45060_20	s62Contig4890_11
s62Contig25637_4	Nemve177965	s62Contig25795_6	s62Contig38617_2
s62Contig25648_11	Nemve84350	s62Contig33494_10	s62Contig48952_2
s62Contig2584_7	Nemve157985	s62Contig41180_4	s62Contig44383_9
s62Contig25881_11	Nemve125694	s62Contig42333_11	s62Contig47870_3
s62Contig25977_7	Nemve30434	s62Contig41062_6	s62Contig57329_25
s62Contig26147_2	Nemve228715	s62Contig58314_10	s62Contig62281_5
s62Contig26169_7	Nemve191787	s62Contig37796_2	s62Contig61777_6
s62Contig26287_4	Nemve246030	s62Contig29225_3	s62Contig57508_6
s62Contig26368_3	Nemve101739	s62Contig39318_3	s62Contig45779_5
s62Contig26419_23	Nemve100119	s62Contig46263_10	s62Contig53943_14
s62Contig2651_8	Nemve209434	s62Contig54727_2	s62Contig9782_2
s62Contig26653_2	Nemve193358	s62Contig44960_2	s62Contig47391_5
s62Contig26757_1	Nemve213263	s62Contig2936_1	s62Contig41731_6
s62Contig26778_6	Nemve178890	s62Contig39221_5	s62Contig59412_7
s62Contig27023_1	Nemve171640	s62Contig38119_15	s62Contig54605_6
s62Contig27028_6	Nemve246365	s62Contig32303_1	s62Contig48057_5
s62Contig27090_3	Nemve170524	s62Contig42324_10	s62Contig60696_2
s62Contig27130_6	Nemve238634	s62Contig49856_9	s62Contig5767_5
s62Contig27181_7	Nemve183903	s62Contig42243_13	s62Contig48626_11
s62Contig27292_18	Nemve168454	s62Contig45432_14	s62Contig46597_4
s62Contig27319_2	Nemve219712	s62Contig3446_5	s62Contig8695_8
s62Contig27446_3	Nemve237378	s62Contig42264_1	s62Contig5176_5
s62Contig27578_17	Nemve246966	s62Contig5285_4	s62Contig59612_9
s62Contig27644_8	Nemve189983	s62Contig58167_5	s62Contig58260_5
s62Contig27675_2	Nemve235881	s62Contig33038_3	s62Contig9635_1
s62Contig2774_1	Nemve159560	s62Contig40789_3	s62Contig50800_2
s62Contig28026_1	Nemve124032	s62Contig53764_11	s62Contig58620_11
s62Contig28052_3	Nemve106290	s62Contig45224_5	s62Contig4761_16
s62Contig28123_3	Nemve158178	s62Contig57965_2	s62Contig60863_19
s62Contig28186_4	Nemve172695	s62Contig38681_3	s62Contig61839_2
s62Contig28206_21	Nemve233857	s62Contig28376_2	s62Contig43429_23
s62Contig28349_4	Nemve242923	s62Contig40608_10	s62Contig6205_12
s62Contig28579_32	Nemve70130	s62Contig38422_11	s62Contig54419_27
s62Contig28680_6	Nemve86416	s62Contig49283_7	s62Contig57099_12
s62Contig28740_2	Nemve167869	s62Contig45568_5	s62Contig50837_6
s62Contig28915_4	Nemve91031	s62Contig4149_15	s62Contig7492_8
s62Contig28946_3	Nemve120931	s62Contig49735_5	s62Contig51996_15
s62Contig29019_2	Nemve159736	s62Contig39949_2	s62Contig8152_1
s62Contig29171_6	Nemve243273	s62Contig39935_10	s62Contig40224_29
s62Contig2921_7	Nemve228848	s62Contig41336_17	s62Contig55159_5
s62Contig29240_3	Nemve160446	s62Contig39827_4	s62Contig46593_5
s62Contig29283_10	Nemve189712	s62Contig30073_6	s62Contig45984_3
s62Contig29522_1	Nemve178554	s62Contig39958_1	s62Contig9803_25
s62Contig29696_4	Nemve20232	s62Contig43555_23	s62Contig5680_4
s62Contig297_7	Nemve228040	s62Contig45977_3	s62Contig54372_3
s62Contig2979_7	Nemve179780	s62Contig47756_7	s62Contig61348_19
s62Contig29838_12	Nemve126046	s62Contig59532_14	s62Contig59710_8
s62Contig29984_2	Nemve93134	s62Contig51695_14	s62Contig5551_7
s62Contig30033_1	Nemve93522	s62Contig36309_3	s62Contig51709_6
s62Contig30155_1	Nemve30081	s62Contig33754_4	s62Contig55256_13
s62Contig30496_2	Nemve164036	s62Contig47221_12	s62Contig56953_2
s62Contig3072_11	Nemve245881	s62Contig48327_8	s62Contig54632_16
s62Contig30819_4	Nemve137645	s62Contig46518_10	s62Contig58306_1
s62Contig30854_40	Nemve210666	s62Contig44397_3	s62Contig51687_13
s62Contig30935_8	Nemve99994	s62Contig31215_5	s62Contig44514_20
s62Contig30975_9	Nemve172583	s62Contig53677_1	s62Contig8253_4
s62Contig31119_10	Nemve162025	s62Contig45355_1	s62Contig59501_15
s62Contig31159_3	Nemve171453	s62Contig41892_2	s62Contig49288_2
s62Contig31_2	Nemve125496	s62Contig6750_2	s62Contig7439_8
s62Contig31265_1	Nemve164599	s62Contig49784_4	s62Contig52587_4
s62Contig31282_6	Nemve123184	s62Contig49812_10	s62Contig7776_5
s62Contig313_10	Nemve243783	s62Contig60223_1	s62Contig60223_4
s62Contig31530_3	Nemve108438	s62Contig39317_21	s62Contig43468_6
s62Contig31623_21	Nemve235689	s62Contig37996_4	s62Contig41440_3
s62Contig31635_4	Nemve241960	s62Contig47094_17	s62Contig60313_13
s62Contig32124_3	Nemve237474	s62Contig54954_12	s62Contig55992_5
s62Contig32199_5	Nemve116145	s62Contig51682_3	s62Contig52733_5
s62Contig3220_5	Nemve86706	s62Contig44481_14	s62Contig8558_2
s62Contig32326_4	Nemve245247	s62Contig40900_4	s62Contig58192_2
s62Contig32412_3	Nemve192932	s62Contig33155_10	s62Contig7350_4
s62Contig32686_1	Nemve245069	s62Contig37278_2	s62Contig49489_1
s62Contig33063_1	Nemve89574	s62Contig52714_7	s62Contig55821_4
s62Contig3309_1	Nemve328	s62Contig44707_48	s62Contig57293_9
s62Contig33092_2	Nemve122551	s62Contig45430_17	s62Contig56714_13
s62Contig3313_2	Nemve90783	s62Contig48714_74	s62Contig59646_35
s62Contig33142_35	Nemve192682	s62Contig5252_5	s62Contig755_15
s62Contig33477_13	Nemve108550	s62Contig42852_2	s62Contig48877_1
s62Contig33767_2	Nemve212057	s62Contig55017_4	s62Contig57033_18
s62Contig34014_6	Nemve215383	s62Contig41650_30	s62Contig48259_14
s62Contig34032_5	Nemve89449	s62Contig40399_4	s62Contig52010_19
s62Contig34050_2	Nemve190378	s62Contig43426_4	s62Contig50519_2
s62Contig34233_14	Nemve234328	s62Contig39432_9	s62Contig55804_6
s62Contig34311_3	Nemve114126	s62Contig50814_6	s62Contig5291_11
s62Contig3439_4	Nemve245738	s62Contig39845_6	s62Contig42375_8
s62Contig34722_6	Nemve234533	s62Contig45264_4	s62Contig49824_2
s62Contig34797_4	Nemve235302	s62Contig48743_12	s62Contig8724_2
s62Contig35160_23	Nemve84810	s62Contig42270_19	s62Contig7136_2
s62Contig35227_8	Nemve173950	s62Contig41389_6	s62Contig41390_6
s62Contig35271_3	Nemve86315	s62Contig37841_19	s62Contig59039_1
s62Contig35305_18	Nemve30088	s62Contig46393_8	s62Contig684_1
s62Contig35341_19	Nemve177644	s62Contig57818_5	s62Contig61717_5
s62Contig35374_8	Nemve20072	s62Contig49530_19	s62Contig9892_14
s62Contig35530_2	Nemve105436	s62Contig55015_8	s62Contig60201_6
s62Contig35766_5	Nemve129166	s62Contig4005_2	s62Contig7469_8
s62Contig35802_1	Nemve163012	s62Contig58087_1	s62Contig61122_3
s62Contig36074_10	Nemve127891	s62Contig44173_3	s62Contig54041_1
s62Contig36435_5	Nemve136901	s62Contig43878_9	s62Contig9267_3
s62Contig36463_2	Nemve159419	s62Contig38614_9	s62Contig51003_4
s62Contig36618_4	Nemve139188	s62Contig44270_21	s62Contig56156_28
s62Contig36638_4	Nemve10414	s62Contig8604_10	s62Contig8803_10
s62Contig36815_3	Nemve93517	s62Contig39720_8	s62Contig49503_13
s62Contig37020_1	Nemve229539	s62Contig39736_16	s62Contig40174_2
s62Contig371_8	Nemve199749	s62Contig58253_20	s62Contig7683_5
s62Contig3724_8	Nemve135318	s62Contig49342_4	s62Contig7562_2
s62Contig37444_11	Nemve194606	s62Contig39171_9	s62Contig54673_5
s62Contig37447_12	Nemve229388	s62Contig4591_10	s62Contig59884_18
s62Contig3755_1	Nemve193399	s62Contig46840_15	s62Contig7585_8
s62Contig3776_2	Nemve16747	s62Contig40083_49	s62Contig49990_5
s62Contig37861_4	Nemve205783	s62Contig50739_10	s62Contig56605_3
s62Contig37887_1	Nemve236282	s62Contig51738_13	s62Contig6984_12
s62Contig37897_6	Nemve220432	s62Contig38074_16	s62Contig49864_2
s62Contig37920_13	Nemve111097	s62Contig42144_13	s62Contig7345_7
s62Contig37924_4	Nemve165860	s62Contig41043_1	s62Contig56473_18
s62Contig37949_13	Nemve228590	s62Contig38569_5	s62Contig52051_5
s62Contig38033_3	Nemve134716	s62Contig38088_14	s62Contig4795_3
s62Contig38112_1	Nemve173323	s62Contig45644_4	s62Contig57292_6
s62Contig38206_4	Nemve132292	s62Contig60883_5	s62Contig945_2
s62Contig38262_3	Nemve182272	s62Contig45047_9	s62Contig59509_13
s62Contig38327_13	Nemve213283	s62Contig38327_14	s62Contig60709_33
s62Contig38340_8	Nemve178517	s62Contig45321_13	s62Contig7347_5
s62Contig38358_6	Nemve233056	s62Contig45123_12	s62Contig57931_8
s62Contig38471_5	Nemve165919	s62Contig50983_4	s62Contig5682_4
s62Contig38547_5	Nemve189645	s62Contig49279_17	s62Contig52648_7
s62Contig38612_18	Nemve180776	s62Contig45882_5	s62Contig50992_12
s62Contig38752_4	Nemve212713	s62Contig43474_16	s62Contig7879_6
s62Contig38805_2	Nemve202466	s62Contig47348_18	s62Contig50243_4
s62Contig38826_14	Nemve164874	s62Contig44200_9	s62Contig45181_10
s62Contig38834_10	Nemve123420	s62Contig58224_16	s62Contig7147_16
s62Contig38852_6	Nemve130055	s62Contig41211_3	s62Contig54936_4
s62Contig38868_9	Nemve88020	s62Contig51498_2	s62Contig52216_1
s62Contig39009_4	Nemve163393	s62Contig39394_14	s62Contig58494_1
s62Contig39160_17	Nemve237354	s62Contig50997_3	s62Contig61108_14
s62Contig39201_3	Nemve12130	s62Contig46337_2	s62Contig6184_18
s62Contig39213_2	Nemve193135	s62Contig54372_12	s62Contig59707_17
s62Contig39307_19	Nemve201226	s62Contig55386_4	s62Contig61735_19
s62Contig39369_1	Nemve85286	s62Contig39369_3	s62Contig40284_3
s62Contig39386_3	Nemve60034	s62Contig41568_4	s62Contig42053_6
s62Contig39448_8	Nemve188243	s62Contig43286_10	s62Contig62443_3
s62Contig39494_12	Nemve175439	s62Contig44141_5	s62Contig46305_19
s62Contig39652_7	Nemve243067	s62Contig50128_3	s62Contig53133_3
s62Contig39711_5	Nemve188356	s62Contig49444_3	s62Contig52957_1
s62Contig39968_10	Nemve207834	s62Contig47303_13	s62Contig50796_10
s62Contig3999_5	Nemve211930	s62Contig55534_12	s62Contig55534_14
s62Contig40011_16	Nemve103092	s62Contig40146_5	s62Contig61937_4
s62Contig40056_1	Nemve236320	s62Contig57880_3	s62Contig60964_2
s62Contig40166_9	Nemve190500	s62Contig6570_1	s62Contig9250_4
s62Contig40247_4	Nemve129645	s62Contig43618_8	s62Contig51161_2
s62Contig40356_1	Nemve245394	s62Contig42835_10	s62Contig5278_3
s62Contig40396_9	Nemve209633	s62Contig5406_5	s62Contig5620_5
s62Contig40490_29	Nemve233887	s62Contig44080_9	s62Contig56680_16
s62Contig40710_3	Nemve228490	s62Contig43943_10	s62Contig59957_9
s62Contig40795_4	Nemve223668	s62Contig8520_5	s62Contig8657_5
s62Contig40926_6	Nemve205020	s62Contig45281_5	s62Contig47333_6
s62Contig40934_17	Nemve92892	s62Contig53262_10	s62Contig56903_3
s62Contig40958_4	Nemve198364	s62Contig44848_3	s62Contig50439_7
s62Contig41119_4	Nemve238636	s62Contig4148_3	s62Contig47467_4
s62Contig41334_1	Nemve181888	s62Contig43892_9	s62Contig43964_13
s62Contig41372_2	Nemve246109	s62Contig43581_12	s62Contig51142_2
s62Contig41453_2	Nemve188859	s62Contig46216_4	s62Contig56484_5
s62Contig41464_7	Nemve231221	s62Contig46564_1	s62Contig48799_12
s62Contig41610_3	Nemve215109	s62Contig44612_2	s62Contig60342_1
s62Contig41669_8	Nemve236104	s62Contig42979_6	s62Contig56928_6
s62Contig41684_6	Nemve171796	s62Contig59016_13	s62Contig59017_3
s62Contig41692_1	Nemve245141	s62Contig44253_3	s62Contig46386_14
s62Contig41795_5	Nemve181063	s62Contig52700_4	s62Contig7727_2
s62Contig4179_6	Nemve195603	s62Contig47712_7	s62Contig59353_3
s62Contig41819_5	Nemve199227	s62Contig50925_4	s62Contig9615_8
s62Contig42054_4	Nemve159041	s62Contig9368_16	s62Contig9641_3
s62Contig42077_1	Nemve241119	s62Contig53682_12	s62Contig54861_11
s62Contig42186_9	Nemve127396	s62Contig59833_3	s62Contig61097_4
s62Contig42215_2	Nemve236559	s62Contig53191_2	s62Contig56748_3
s62Contig42246_2	Nemve128006	s62Contig43535_9	s62Contig53825_10
s62Contig42528_3	Nemve169781	s62Contig51839_3	s62Contig6841_20
s62Contig42574_28	Nemve130842	s62Contig58174_8	s62Contig6293_18
s62Contig42749_9	Nemve115782	s62Contig4545_1	s62Contig59659_9
s62Contig42878_2	Nemve191508	s62Contig48258_4	s62Contig51708_2
s62Contig43175_10	Nemve242223	s62Contig60258_8	s62Contig62036_8
s62Contig43221_15	Nemve192152	s62Contig44221_5	s62Contig60069_9
s62Contig4324_7	Nemve244565	s62Contig53833_12	s62Contig56258_2
s62Contig43462_3	Nemve166546	s62Contig48347_1	s62Contig56332_7
s62Contig4347_2	Nemve164749	s62Contig44388_1	s62Contig62161_15
s62Contig43490_4	Nemve185797	s62Contig52066_6	s62Contig56683_2
s62Contig43521_8	Nemve193909	s62Contig53331_3	s62Contig6079_9
s62Contig436_1	Nemve244236	s62Contig436_2	s62Contig59674_2
s62Contig43698_3	Nemve199909	s62Contig45930_11	s62Contig58031_6
s62Contig43766_2	Nemve178116	s62Contig45635_5	s62Contig54790_4
s62Contig43811_4	Nemve102295	s62Contig47748_4	s62Contig8818_27
s62Contig4426_1	Nemve170922	s62Contig49299_3	s62Contig53972_6
s62Contig44276_10	Nemve236578	s62Contig49467_2	s62Contig8694_3
s62Contig44292_7	Nemve174858	s62Contig55313_3	s62Contig60988_3
s62Contig44330_36	Nemve247078	s62Contig44704_18	s62Contig59374_20
s62Contig44369_1	Nemve92988	s62Contig44369_3	s62Contig47716_1
s62Contig44399_2	Nemve31566	s62Contig5379_2	s62Contig55570_5
s62Contig44723_5	Nemve161675	s62Contig49524_12	s62Contig8529_3
s62Contig4474_12	Nemve119091	s62Contig7156_1	s62Contig7156_2
s62Contig45110_5	Nemve118418	s62Contig48100_8	s62Contig49468_11
s62Contig45138_7	Nemve200530	s62Contig48306_4	s62Contig50810_7
s62Contig45175_22	Nemve184716	s62Contig7108_13	s62Contig9843_8
s62Contig45233_6	Nemve97106	s62Contig57755_4	s62Contig62427_1
s62Contig45347_6	Nemve165928	s62Contig4979_12	s62Contig8332_3
s62Contig45422_12	Nemve185623	s62Contig59352_12	s62Contig6690_15
s62Contig45447_12	Nemve229384	s62Contig51354_6	s62Contig57298_10
s62Contig45449_11	Nemve178696	s62Contig45954_18	s62Contig47354_5
s62Contig45471_10	Nemve206550	s62Contig45471_13	s62Contig55695_15
s62Contig45680_23	Nemve120202	s62Contig52595_13	s62Contig62188_19
s62Contig45759_14	Nemve123924	s62Contig45759_18	s62Contig53907_8
s62Contig45812_14	Nemve192479	s62Contig46702_5	s62Contig53951_7
s62Contig45874_5	Nemve192736	s62Contig51098_15	s62Contig8183_14
s62Contig46016_45	Nemve241814	s62Contig51202_7	s62Contig6843_3
s62Contig4613_3	Nemve216470	s62Contig47648_13	s62Contig55069_14
s62Contig46201_5	Nemve236108	s62Contig48944_11	s62Contig59818_3
s62Contig4622_7	Nemve176183	s62Contig5289_5	s62Contig53063_13
s62Contig4648_2	Nemve171935	s62Contig4648_6	s62Contig53600_4
s62Contig46573_4	Nemve234402	s62Contig51051_1	s62Contig60731_2
s62Contig46594_5	Nemve222088	s62Contig52040_25	s62Contig60268_7
s62Contig46606_5	Nemve216329	s62Contig51729_8	s62Contig7523_13
s62Contig46741_4	Nemve158453	s62Contig47190_4	s62Contig47729_4
s62Contig46943_12	Nemve229609	s62Contig48921_16	s62Contig6050_3
s62Contig47070_5	Nemve187679	s62Contig59200_5	s62Contig62397_2
s62Contig47260_18	Nemve178614	s62Contig49682_21	s62Contig5943_2
s62Contig47416_1	Nemve168765	s62Contig48083_3	s62Contig7207_9
s62Contig47639_18	Nemve181577	s62Contig48591_3	s62Contig48912_16
s62Contig47817_25	Nemve195566	s62Contig53299_6	s62Contig61035_8
s62Contig4783_3	Nemve204823	s62Contig48420_14	s62Contig5810_5
s62Contig47897_2	Nemve234821	s62Contig5956_6	s62Contig61268_3
s62Contig48275_1	Nemve174585	s62Contig49906_17	s62Contig7855_8
s62Contig48624_23	Nemve167786	s62Contig56280_11	s62Contig6785_16
s62Contig48701_7	Nemve190699	s62Contig58413_12	s62Contig60386_18
s62Contig48745_6	Nemve30465	s62Contig57645_19	s62Contig9435_8
s62Contig48851_11	Nemve157740	s62Contig55004_33	s62Contig55999_12
s62Contig48907_26	Nemve171940	s62Contig49325_11	s62Contig60653_4
s62Contig48934_4	Nemve81294	s62Contig8094_6	s62Contig8459_3
s62Contig48948_5	Nemve239161	s62Contig52085_1	s62Contig62202_1
s62Contig49066_7	Nemve237677	s62Contig52946_5	s62Contig58447_6
s62Contig4908_4	Nemve186693	s62Contig54094_1	s62Contig6296_1
s62Contig49567_1	Nemve195342	s62Contig58695_10	s62Contig6922_5
s62Contig49628_4	Nemve157748	s62Contig49628_6	s62Contig8624_2
s62Contig49655_24	Nemve238957	s62Contig50725_6	s62Contig57451_7
s62Contig49684_9	Nemve166091	s62Contig51827_12	s62Contig52466_2
s62Contig49846_4	Nemve88690	s62Contig5808_4	s62Contig58392_17
s62Contig49953_1	Nemve241916	s62Contig50901_1	s62Contig900_3
s62Contig49979_20	Nemve191344	s62Contig60691_12	s62Contig61104_3
s62Contig50048_21	Nemve190506	s62Contig51756_28	s62Contig59436_2
s62Contig50067_3	Nemve245421	s62Contig56469_8	s62Contig62364_6
s62Contig50130_9	Nemve161733	s62Contig54849_25	s62Contig58559_7
s62Contig5022_3	Nemve81517	s62Contig5513_3	s62Contig60439_7
s62Contig50514_1	Nemve183595	s62Contig51381_8	s62Contig62048_2
s62Contig50550_4	Nemve169560	s62Contig55088_3	s62Contig58668_1
s62Contig5081_3	Nemve30881	s62Contig55709_12	s62Contig59626_21
s62Contig51300_5	Nemve86396	s62Contig53322_3	s62Contig53612_3
s62Contig51402_9	Nemve195005	s62Contig56472_10	s62Contig58186_8
s62Contig51548_6	Nemve104958	s62Contig53947_6	s62Contig58375_7
s62Contig52060_1	Nemve83316	s62Contig52364_36	s62Contig55059_3
s62Contig52160_3	Nemve90986	s62Contig53409_3	s62Contig57896_1
s62Contig52192_7	Nemve164983	s62Contig53097_3	s62Contig53098_3
s62Contig52300_5	Nemve193205	s62Contig53809_19	s62Contig57440_2
s62Contig52315_12	Nemve117787	s62Contig54588_10	s62Contig61136_2
s62Contig52376_6	Nemve207593	s62Contig55511_6	s62Contig56479_2
s62Contig52621_3	Nemve248548	s62Contig58992_6	s62Contig61859_2
s62Contig53091_2	Nemve228986	s62Contig62147_2	s62Contig9672_5
s62Contig53106_9	Nemve236177	s62Contig55046_5	s62Contig60843_7
s62Contig53359_7	Nemve197545	s62Contig56742_1	s62Contig57368_3
s62Contig53617_4	Nemve234970	s62Contig56029_4	s62Contig57220_5
s62Contig53851_3	Nemve243494	s62Contig62199_15	s62Contig724_1
s62Contig53970_13	Nemve79192	s62Contig61414_6	s62Contig966_1
s62Contig54054_2	Nemve243307	s62Contig54969_4	s62Contig62395_7
s62Contig5465_3	Nemve197861	s62Contig5517_2	s62Contig6856_7
s62Contig55603_8	Nemve235155	s62Contig59096_4	s62Contig61403_2
s62Contig5569_2	Nemve233307	s62Contig58195_3	s62Contig58326_3
s62Contig55715_10	Nemve199320	s62Contig60754_5	s62Contig61880_21
s62Contig55943_4	Nemve213347	s62Contig6061_1	s62Contig61789_17
s62Contig55989_7	Nemve25310	s62Contig58730_2	s62Contig61861_4
s62Contig56165_13	Nemve218982	s62Contig58715_5	s62Contig6731_5
s62Contig57057_1	Nemve164893	s62Contig59486_5	s62Contig59966_2
s62Contig58299_1	Nemve31229	s62Contig58299_3	s62Contig61058_7
s62Contig58931_2	Nemve247608	s62Contig6147_1	s62Contig61705_6
s62Contig60760_10	Nemve233533	s62Contig62087_6	s62Contig8276_11
s62Contig61254_1	Nemve187756	s62Contig61254_2	s62Contig7304_10
s62Contig62106_19	Nemve233285	s62Contig6367_36	s62Contig7664_5
s62Contig7860_10	Nemve180626	s62Contig7860_9	s62Contig9387_8
s62Contig10033_6	Nemve239540	s62Contig49369_3
s62Contig10042_4	Nemve108790	s62Contig42541_14
s62Contig10103_6	Nemve128248	s62Contig2773_6
s62Contig10135_6	Nemve163137	s62Contig9922_8
s62Contig10141_3	Nemve228135	s62Contig60337_16
s62Contig10146_3	Nemve204084	s62Contig25067_1
s62Contig10161_1	Nemve236682	s62Contig50358_1
s62Contig10185_17	Nemve161025	s62Contig18780_2
s62Contig10216_14	Nemve50041	s62Contig52928_16
s62Contig10249_1	Nemve244186	s62Contig20821_3
s62Contig10269_1	Nemve217387	s62Contig12840_1
s62Contig10297_2	Nemve101920	s62Contig8385_19
s62Contig10343_2	Nemve173264	s62Contig39119_2
s62Contig10355_4	Nemve160052	s62Contig61151_17
s62Contig10384_12	Nemve30007	s62Contig33763_1
s62Contig10434_5	Nemve213452	s62Contig55182_1
s62Contig10438_6	Nemve239220	s62Contig38963_8
s62Contig10456_14	Nemve39461	s62Contig58733_16
s62Contig10474_5	Nemve31599	s62Contig17970_8
s62Contig10475_2	Nemve163524	s62Contig57634_16
s62Contig10553_3	Nemve13959	s62Contig19224_1
s62Contig10564_1	Nemve110027	s62Contig7909_13
s62Contig10567_11	Nemve196354	s62Contig4351_4
s62Contig10636_11	Nemve236711	s62Contig33801_9
s62Contig10643_2	Nemve170730	s62Contig5619_3
s62Contig10645_4	Nemve185596	s62Contig38468_13
s62Contig10655_5	Nemve189578	s62Contig16155_7
s62Contig10698_6	Nemve11096	s62Contig43408_8
s62Contig1070_2	Nemve182583	s62Contig8976_2
s62Contig1072_2	Nemve119208	s62Contig59994_9
s62Contig10730_9	Nemve240335	s62Contig22679_5
s62Contig10780_3	Nemve163935	s62Contig17682_9
s62Contig1081_8	Nemve31495	s62Contig8669_18
s62Contig10828_9	Nemve135849	s62Contig28415_6
s62Contig10880_6	Nemve230884	s62Contig37066_2
s62Contig10889_2	Nemve184407	s62Contig54639_7
s62Contig10913_2	Nemve118813	s62Contig53821_9
s62Contig10925_6	Nemve104852	s62Contig25808_8
s62Contig1095_2	Nemve158054	s62Contig50090_25
s62Contig10955_3	Nemve188749	s62Contig61574_1
s62Contig10970_5	Nemve93180	s62Contig55481_1
s62Contig1099_18	Nemve11272	s62Contig57799_7
s62Contig11010_2	Nemve240237	s62Contig62104_15
s62Contig11073_1	Nemve194445	s62Contig61135_7
s62Contig11130_6	Nemve103967	s62Contig39343_21
s62Contig1113_3	Nemve185753	s62Contig38597_3
s62Contig11133_3	Nemve247236	s62Contig22316_1
s62Contig11138_6	Nemve168629	s62Contig47527_10
s62Contig11185_3	Nemve96946	s62Contig7270_3
s62Contig11190_9	Nemve91671	s62Contig49057_8
s62Contig11199_1	Nemve91640	s62Contig37686_11
s62Contig1120_2	Nemve164652	s62Contig60890_18
s62Contig11214_1	Nemve242391	s62Contig6201_17
s62Contig11215_3	Nemve248033	s62Contig40420_5
s62Contig11242_7	Nemve175414	s62Contig13051_3
s62Contig11303_6	Nemve167144	s62Contig54431_7
s62Contig11309_2	Nemve129031	s62Contig1592_1
s62Contig11318_3	Nemve157776	s62Contig48688_33
s62Contig11329_1	Nemve218593	s62Contig53186_5
s62Contig11349_2	Nemve208907	s62Contig18642_6
s62Contig11362_3	Nemve240998	s62Contig19331_12
s62Contig1140_8	Nemve216057	s62Contig41948_2
s62Contig11432_11	Nemve128899	s62Contig7873_8
s62Contig11455_10	Nemve242678	s62Contig7219_9
s62Contig1148_7	Nemve45324	s62Contig28362_8
s62Contig1152_10	Nemve238428	s62Contig7235_10
s62Contig11527_4	Nemve230437	s62Contig27786_2
s62Contig11530_5	Nemve17350	s62Contig55184_2
s62Contig11531_5	Nemve226911	s62Contig56799_10
s62Contig11550_1	Nemve190677	s62Contig39693_4
s62Contig11557_2	Nemve91851	s62Contig53558_10
s62Contig11565_6	Nemve239052	s62Contig27826_3
s62Contig11568_3	Nemve162932	s62Contig19925_2
s62Contig11605_8	Nemve239485	s62Contig13916_7
s62Contig1161_3	Nemve234646	s62Contig7987_6
s62Contig116_3	Nemve167183	s62Contig53605_11
s62Contig1164_4	Nemve104836	s62Contig20223_2
s62Contig11657_4	Nemve206210	s62Contig55595_3
s62Contig11658_4	Nemve202580	s62Contig45514_1
s62Contig1166_4	Nemve79458	s62Contig47072_14
s62Contig11665_11	Nemve105451	s62Contig54264_11
s62Contig11676_2	Nemve245850	s62Contig49487_7
s62Contig11679_5	Nemve119986	s62Contig51291_6
s62Contig11686_4	Nemve246446	s62Contig32345_6
s62Contig11761_2	Nemve248347	s62Contig53144_7
s62Contig11791_2	Nemve82503	s62Contig55417_18
s62Contig11800_5	Nemve93932	s62Contig34148_7
s62Contig11811_3	Nemve161317	s62Contig8681_8
s62Contig11821_5	Nemve245281	s62Contig48918_32
s62Contig11823_1	Nemve167853	s62Contig3495_4
s62Contig11844_3	Nemve103940	s62Contig60800_14
s62Contig11891_1	Nemve30571	s62Contig18492_30
s62Contig11896_9	Nemve186817	s62Contig61498_5
s62Contig11930_2	Nemve81331	s62Contig17412_2
s62Contig11935_2	Nemve163128	s62Contig48333_14
s62Contig11950_2	Nemve105578	s62Contig17789_7
s62Contig11952_14	Nemve51603	s62Contig35462_11
s62Contig12010_3	Nemve189660	s62Contig45826_10
s62Contig12036_4	Nemve195312	s62Contig16390_2
s62Contig12052_1	Nemve241252	s62Contig53749_3
s62Contig12065_7	Nemve246161	s62Contig3474_7
s62Contig1209_1	Nemve118447	s62Contig18243_21
s62Contig12105_6	Nemve170741	s62Contig369_5
s62Contig12108_7	Nemve243615	s62Contig45262_31
s62Contig12113_3	Nemve22575	s62Contig28772_1
s62Contig12176_2	Nemve209929	s62Contig4600_6
s62Contig12183_1	Nemve247341	s62Contig56899_7
s62Contig12189_4	Nemve217955	s62Contig3165_4
s62Contig12208_2	Nemve237867	s62Contig46793_2
s62Contig12227_2	Nemve239031	s62Contig6352_4
s62Contig12301_2	Nemve10193	s62Contig46381_5
s62Contig12313_2	Nemve234715	s62Contig13341_3
s62Contig12328_2	Nemve114665	s62Contig19765_10
s62Contig12336_1	Nemve116228	s62Contig18044_5
s62Contig12347_3	Nemve61644	s62Contig23721_5
s62Contig12358_5	Nemve118756	s62Contig34886_1
s62Contig12405_2	Nemve105784	s62Contig50456_21
s62Contig12417_16	Nemve84126	s62Contig5093_3
s62Contig12418_1	Nemve134535	s62Contig50929_6
s62Contig12436_2	Nemve171792	s62Contig59664_17
s62Contig12468_4	Nemve114387	s62Contig8973_1
s62Contig12478_4	Nemve170952	s62Contig9930_7
s62Contig12501_4	Nemve244707	s62Contig20698_4
s62Contig12514_3	Nemve196670	s62Contig22705_25
s62Contig12518_2	Nemve228294	s62Contig20346_8
s62Contig12520_7	Nemve90372	s62Contig9490_6
s62Contig12521_9	Nemve105857	s62Contig16454_5
s62Contig12535_2	Nemve79346	s62Contig51953_7
s62Contig12556_3	Nemve241380	s62Contig29674_1
s62Contig12563_2	Nemve215101	s62Contig28924_2
s62Contig12566_2	Nemve205936	s62Contig6741_8
s62Contig12652_9	Nemve194815	s62Contig55137_2
s62Contig12653_5	Nemve242045	s62Contig23011_5
s62Contig12710_1	Nemve92254	s62Contig19504_7
s62Contig12788_6	Nemve215929	s62Contig5098_1
s62Contig12853_1	Nemve33439	s62Contig29552_2
s62Contig12903_3	Nemve168451	s62Contig42412_1
s62Contig12911_6	Nemve209966	s62Contig25327_4
s62Contig12937_2	Nemve179209	s62Contig40409_5
s62Contig13018_1	Nemve165305	s62Contig56103_8
s62Contig13052_10	Nemve241935	s62Contig5353_5
s62Contig13133_4	Nemve204768	s62Contig58090_11
s62Contig13142_5	Nemve187853	s62Contig14202_2
s62Contig13187_4	Nemve123477	s62Contig14429_3
s62Contig1319_3	Nemve94190	s62Contig22016_9
s62Contig13207_25	Nemve191557	s62Contig15337_13
s62Contig13216_4	Nemve189007	s62Contig39355_6
s62Contig13277_4	Nemve117393	s62Contig54362_1
s62Contig13300_2	Nemve109257	s62Contig60329_10
s62Contig1332_6	Nemve94346	s62Contig59953_6
s62Contig13358_1	Nemve240102	s62Contig1915_2
s62Contig13384_5	Nemve235307	s62Contig59351_23
s62Contig13404_5	Nemve208279	s62Contig13405_13
s62Contig13409_11	Nemve182256	s62Contig55544_18
s62Contig13451_3	Nemve108798	s62Contig59898_4
s62Contig13455_31	Nemve130495	s62Contig9831_11
s62Contig13472_5	Nemve207953	s62Contig15648_26
s62Contig13480_16	Nemve190441	s62Contig47601_5
s62Contig13498_3	Nemve177453	s62Contig5001_3
s62Contig13515_1	Nemve179731	s62Contig8499_1
s62Contig13524_17	Nemve245679	s62Contig1572_5
s62Contig13542_3	Nemve243874	s62Contig23745_2
s62Contig13553_6	Nemve240479	s62Contig27980_3
s62Contig13572_2	Nemve239778	s62Contig62079_8
s62Contig13577_16	Nemve110797	s62Contig20068_15
s62Contig13581_3	Nemve240781	s62Contig47597_5
s62Contig13582_10	Nemve206544	s62Contig57934_7
s62Contig13599_11	Nemve234844	s62Contig7767_4
s62Contig13611_13	Nemve169554	s62Contig1964_1
s62Contig13641_16	Nemve115992	s62Contig59019_8
s62Contig13645_2	Nemve138669	s62Contig19253_11
s62Contig13736_2	Nemve129799	s62Contig17194_3
s62Contig13747_7	Nemve10639	s62Contig58787_8
s62Contig13748_2	Nemve189274	s62Contig48336_4
s62Contig13795_7	Nemve171977	s62Contig45905_2
s62Contig13806_2	Nemve125202	s62Contig62258_8
s62Contig13825_3	Nemve198406	s62Contig34374_5
s62Contig13832_10	Nemve232692	s62Contig4460_1
s62Contig13870_5	Nemve184544	s62Contig1777_2
s62Contig13900_11	Nemve158535	s62Contig56064_6
s62Contig13908_8	Nemve231023	s62Contig20251_3
s62Contig13926_7	Nemve195002	s62Contig55856_4
s62Contig13951_3	Nemve236895	s62Contig40701_3
s62Contig13957_1	Nemve166699	s62Contig13957_5
s62Contig13961_2	Nemve137810	s62Contig38837_2
s62Contig1398_4	Nemve134893	s62Contig15297_2
s62Contig13988_8	Nemve164354	s62Contig55563_7
s62Contig13992_13	Nemve192492	s62Contig62064_10
s62Contig14010_1	Nemve234825	s62Contig40922_2
s62Contig14012_2	Nemve244232	s62Contig29084_3
s62Contig14026_7	Nemve244089	s62Contig42691_17
s62Contig14034_2	Nemve87713	s62Contig42742_3
s62Contig14052_4	Nemve52976	s62Contig9088_7
s62Contig14053_22	Nemve158601	s62Contig47129_9
s62Contig14055_5	Nemve200272	s62Contig43428_7
s62Contig14057_7	Nemve185932	s62Contig48219_15
s62Contig14084_19	Nemve243338	s62Contig39007_3
s62Contig14099_6	Nemve208190	s62Contig45303_2
s62Contig14103_3	Nemve89632	s62Contig34571_18
s62Contig14127_3	Nemve236378	s62Contig58562_12
s62Contig14149_8	Nemve238452	s62Contig51251_1
s62Contig14181_1	Nemve191692	s62Contig45093_1
s62Contig14188_5	Nemve107573	s62Contig6336_1
s62Contig14222_4	Nemve122149	s62Contig7650_4
s62Contig14254_2	Nemve30037	s62Contig22642_33
s62Contig14255_25	Nemve236547	s62Contig50335_1
s62Contig14264_11	Nemve10892	s62Contig55760_21
s62Contig14266_8	Nemve168735	s62Contig20354_5
s62Contig14280_15	Nemve165173	s62Contig23747_3
s62Contig14299_5	Nemve6605	s62Contig50166_17
s62Contig1433_1	Nemve240929	s62Contig18663_3
s62Contig14346_7	Nemve31926	s62Contig9668_2
s62Contig14357_3	Nemve93761	s62Contig59808_2
s62Contig14372_8	Nemve40263	s62Contig52079_9
s62Contig14406_2	Nemve169697	s62Contig54660_12
s62Contig14415_5	Nemve242858	s62Contig5042_2
s62Contig14421_16	Nemve240861	s62Contig55117_1
s62Contig14430_1	Nemve83635	s62Contig18511_1
s62Contig14444_4	Nemve219446	s62Contig34861_2
s62Contig14471_10	Nemve108425	s62Contig50980_13
s62Contig1447_2	Nemve248270	s62Contig2527_2
s62Contig14472_2	Nemve171700	s62Contig44902_5
s62Contig14477_5	Nemve166819	s62Contig20139_4
s62Contig14487_3	Nemve239961	s62Contig44419_2
s62Contig14494_4	Nemve199963	s62Contig43694_5
s62Contig14519_5	Nemve167234	s62Contig15870_18
s62Contig14541_7	Nemve129257	s62Contig51840_4
s62Contig14546_4	Nemve205527	s62Contig40488_2
s62Contig14549_11	Nemve239804	s62Contig44026_9
s62Contig14571_4	Nemve229551	s62Contig43505_6
s62Contig14577_2	Nemve182669	s62Contig47945_2
s62Contig14590_2	Nemve195236	s62Contig37269_7
s62Contig14594_3	Nemve184605	s62Contig32409_4
s62Contig14611_14	Nemve10106	s62Contig14611_19
s62Contig14614_1	Nemve179537	s62Contig55360_4
s62Contig14633_6	Nemve174800	s62Contig52176_6
s62Contig14657_17	Nemve61545	s62Contig49582_3
s62Contig14662_6	Nemve173618	s62Contig48005_1
s62Contig14694_3	Nemve239962	s62Contig25708_5
s62Contig14699_8	Nemve192525	s62Contig57788_7
s62Contig14759_3	Nemve161775	s62Contig46405_20
s62Contig14778_4	Nemve240748	s62Contig5850_2
s62Contig14788_2	Nemve30568	s62Contig5429_5
s62Contig1478_9	Nemve94717	s62Contig62376_2
s62Contig14797_6	Nemve100525	s62Contig23135_1
s62Contig14822_1	Nemve157950	s62Contig55330_6
s62Contig14824_9	Nemve160554	s62Contig53413_9
s62Contig14825_1	Nemve108211	s62Contig14895_4
s62Contig14837_3	Nemve243976	s62Contig8474_4
s62Contig14838_4	Nemve97756	s62Contig26965_6
s62Contig14841_3	Nemve235000	s62Contig18250_1
s62Contig14850_9	Nemve245338	s62Contig54669_6
s62Contig14851_10	Nemve30104	s62Contig37375_1
s62Contig14861_3	Nemve106062	s62Contig17620_4
s62Contig14873_3	Nemve129845	s62Contig39259_2
s62Contig1487_5	Nemve228311	s62Contig43487_3
s62Contig14886_1	Nemve17799	s62Contig58366_1
s62Contig14893_7	Nemve247925	s62Contig997_2
s62Contig14904_4	Nemve197962	s62Contig4988_3
s62Contig14942_2	Nemve239603	s62Contig54516_9
s62Contig14962_14	Nemve239399	s62Contig51421_18
s62Contig14973_8	Nemve202521	s62Contig50628_3
s62Contig14987_12	Nemve125727	s62Contig18199_2
s62Contig15002_15	Nemve154278	s62Contig938_3
s62Contig15033_25	Nemve239938	s62Contig39385_23
s62Contig15048_11	Nemve243923	s62Contig8555_4
s62Contig15091_3	Nemve228651	s62Contig53364_3
s62Contig15101_1	Nemve167244	s62Contig7903_2
s62Contig15114_10	Nemve24362	s62Contig42432_6
s62Contig1512_2	Nemve90246	s62Contig54652_24
s62Contig15141_6	Nemve105663	s62Contig41848_6
s62Contig15145_15	Nemve82673	s62Contig46156_8
s62Contig15146_7	Nemve168297	s62Contig46624_34
s62Contig15148_2	Nemve191927	s62Contig7836_13
s62Contig1516_3	Nemve238894	s62Contig37783_15
s62Contig15168_9	Nemve247306	s62Contig16200_1
s62Contig15174_20	Nemve213508	s62Contig40093_9
s62Contig15178_53	Nemve177989	s62Contig51607_8
s62Contig15182_19	Nemve235854	s62Contig38490_10
s62Contig15186_19	Nemve189070	s62Contig19984_2
s62Contig15197_5	Nemve216752	s62Contig4286_11
s62Contig15203_18	Nemve109064	s62Contig25154_5
s62Contig15219_10	Nemve90754	s62Contig6155_10
s62Contig1522_5	Nemve199450	s62Contig60872_12
s62Contig15245_2	Nemve196982	s62Contig39223_2
s62Contig15250_4	Nemve169415	s62Contig47085_4
s62Contig15284_3	Nemve188332	s62Contig45726_10
s62Contig15292_14	Nemve204412	s62Contig6421_3
s62Contig15314_10	Nemve114642	s62Contig9582_1
s62Contig15322_4	Nemve194841	s62Contig45293_4
s62Contig15377_5	Nemve237358	s62Contig58760_1
s62Contig15392_2	Nemve244165	s62Contig26595_1
s62Contig15405_3	Nemve201704	s62Contig51552_16
s62Contig15408_5	Nemve82385	s62Contig7110_11
s62Contig15420_22	Nemve171134	s62Contig1743_19
s62Contig15428_3	Nemve90844	s62Contig32511_9
s62Contig15430_2	Nemve174	s62Contig6649_4
s62Contig15488_26	Nemve127454	s62Contig54368_5
s62Contig15491_7	Nemve169715	s62Contig48652_16
s62Contig15510_1	Nemve81895	s62Contig16952_5
s62Contig15541_22	Nemve238865	s62Contig56958_10
s62Contig15550_4	Nemve229337	s62Contig7999_1
s62Contig15563_7	Nemve244746	s62Contig48605_2
s62Contig15566_7	Nemve120884	s62Contig53708_7
s62Contig15568_5	Nemve246653	s62Contig26668_8
s62Contig15570_12	Nemve104653	s62Contig50468_8
s62Contig15575_4	Nemve200567	s62Contig53479_13
s62Contig15580_3	Nemve96536	s62Contig17925_8
s62Contig15587_1	Nemve139747	s62Contig38439_3
s62Contig15588_9	Nemve52544	s62Contig42131_9
s62Contig15596_8	Nemve166900	s62Contig1805_3
s62Contig15629_9	Nemve40063	s62Contig41890_24
s62Contig15632_11	Nemve239234	s62Contig41783_2
s62Contig15657_16	Nemve208175	s62Contig5555_3
s62Contig15672_13	Nemve245940	s62Contig44650_5
s62Contig15699_1	Nemve200847	s62Contig51409_2
s62Contig15738_4	Nemve234038	s62Contig50766_9
s62Contig15777_2	Nemve173914	s62Contig57997_27
s62Contig15812_3	Nemve53664	s62Contig57153_8
s62Contig15821_7	Nemve20665	s62Contig21324_19
s62Contig15852_2	Nemve236739	s62Contig49232_5
s62Contig15854_7	Nemve240817	s62Contig16529_3
s62Contig15857_6	Nemve238527	s62Contig32659_2
s62Contig15860_35	Nemve100359	s62Contig19790_29
s62Contig15876_22	Nemve50205	s62Contig46477_3
s62Contig15876_4	Nemve159004	s62Contig540_1
s62Contig15893_3	Nemve98857	s62Contig45146_5
s62Contig15906_1	Nemve96019	s62Contig7115_5
s62Contig15911_2	Nemve199545	s62Contig16788_13
s62Contig15937_15	Nemve159517	s62Contig60010_7
s62Contig15942_8	Nemve170252	s62Contig47929_9
s62Contig15977_4	Nemve238595	s62Contig40271_12
s62Contig15980_10	Nemve22327	s62Contig6029_10
s62Contig15985_6	Nemve92241	s62Contig44096_7
s62Contig16035_3	Nemve236860	s62Contig60507_5
s62Contig16054_8	Nemve159579	s62Contig48179_6
s62Contig16095_21	Nemve24917	s62Contig48118_17
s62Contig16104_4	Nemve97531	s62Contig60172_2
s62Contig16113_6	Nemve117726	s62Contig29808_2
s62Contig16116_13	Nemve245724	s62Contig53401_4
s62Contig16175_19	Nemve209600	s62Contig50610_26
s62Contig162_1	Nemve93294	s62Contig56328_32
s62Contig1622_5	Nemve93924	s62Contig8334_7
s62Contig16229_4	Nemve161158	s62Contig51262_2
s62Contig16231_6	Nemve135493	s62Contig4845_15
s62Contig16242_2	Nemve159597	s62Contig22302_2
s62Contig16265_14	Nemve174872	s62Contig50780_10
s62Contig16305_10	Nemve161336	s62Contig45197_1
s62Contig16332_7	Nemve172156	s62Contig60284_20
s62Contig16362_1	Nemve159761	s62Contig37951_3
s62Contig16378_3	Nemve244590	s62Contig49083_3
s62Contig16384_5	Nemve159544	s62Contig16384_8
s62Contig16388_11	Nemve229336	s62Contig5344_3
s62Contig16436_8	Nemve248415	s62Contig61096_2
s62Contig1645_3	Nemve129274	s62Contig48198_4
s62Contig16493_2	Nemve219557	s62Contig60113_4
s62Contig16536_7	Nemve127871	s62Contig56237_9
s62Contig16538_3	Nemve161959	s62Contig5503_17
s62Contig16549_5	Nemve114291	s62Contig19650_3
s62Contig16572_6	Nemve182282	s62Contig46785_4
s62Contig16583_21	Nemve131326	s62Contig8938_6
s62Contig16600_5	Nemve134192	s62Contig6948_1
s62Contig16616_2	Nemve235042	s62Contig23598_1
s62Contig1662_8	Nemve96234	s62Contig41782_12
s62Contig1663_11	Nemve177058	s62Contig44953_3
s62Contig16632_3	Nemve53549	s62Contig56058_3
s62Contig16658_8	Nemve130552	s62Contig36583_2
s62Contig16674_7	Nemve92763	s62Contig33479_8
s62Contig16699_6	Nemve190366	s62Contig38360_9
s62Contig16707_6	Nemve84607	s62Contig56022_5
s62Contig16709_10	Nemve232450	s62Contig51697_6
s62Contig1675_3	Nemve180736	s62Contig24764_2
s62Contig16784_9	Nemve216726	s62Contig4240_1
s62Contig16806_14	Nemve94443	s62Contig5179_2
s62Contig16809_3	Nemve180263	s62Contig6365_2
s62Contig16810_1	Nemve243470	s62Contig18418_1
s62Contig16836_4	Nemve185723	s62Contig59357_2
s62Contig16864_4	Nemve181274	s62Contig20697_5
s62Contig16868_4	Nemve114625	s62Contig21534_2
s62Contig16871_5	Nemve160257	s62Contig43313_12
s62Contig16883_3	Nemve243762	s62Contig57850_2
s62Contig16904_1	Nemve229061	s62Contig47061_8
s62Contig16916_5	Nemve202420	s62Contig19104_5
s62Contig16925_10	Nemve236767	s62Contig5829_5
s62Contig16927_6	Nemve113129	s62Contig50996_6
s62Contig1694_3	Nemve247614	s62Contig47936_10
s62Contig16960_1	Nemve86632	s62Contig58194_2
s62Contig16963_11	Nemve85909	s62Contig9363_2
s62Contig16989_10	Nemve194333	s62Contig43594_8
s62Contig16999_3	Nemve230438	s62Contig57158_5
s62Contig17006_20	Nemve236066	s62Contig57104_7
s62Contig17014_11	Nemve34627	s62Contig42513_10
s62Contig17045_4	Nemve242832	s62Contig60814_4
s62Contig17047_6	Nemve241141	s62Contig50360_3
s62Contig17050_1	Nemve60304	s62Contig3240_19
s62Contig17056_2	Nemve243279	s62Contig24665_3
s62Contig1707_2	Nemve166010	s62Contig39067_20
s62Contig17144_2	Nemve181408	s62Contig8405_2
s62Contig17206_5	Nemve238856	s62Contig42773_3
s62Contig17219_8	Nemve140391	s62Contig22759_7
s62Contig17236_14	Nemve94089	s62Contig4880_10
s62Contig17251_33	Nemve197331	s62Contig3169_22
s62Contig17264_2	Nemve235065	s62Contig23764_10
s62Contig17271_2	Nemve234942	s62Contig53290_2
s62Contig17316_3	Nemve173814	s62Contig58463_5
s62Contig17325_8	Nemve228581	s62Contig19198_2
s62Contig17332_10	Nemve208593	s62Contig50753_2
s62Contig17341_2	Nemve171613	s62Contig51205_3
s62Contig17351_14	Nemve227565	s62Contig61865_14
s62Contig17360_10	Nemve82680	s62Contig8688_18
s62Contig17366_5	Nemve176140	s62Contig28188_8
s62Contig17371_2	Nemve241400	s62Contig6193_2
s62Contig17383_6	Nemve241973	s62Contig17876_3
s62Contig17416_13	Nemve112069	s62Contig60586_10
s62Contig17427_44	Nemve50268	s62Contig45037_22
s62Contig17428_12	Nemve20288	s62Contig2379_21
s62Contig17435_4	Nemve176880	s62Contig58810_15
s62Contig17459_7	Nemve229027	s62Contig26632_1
s62Contig17487_12	Nemve161560	s62Contig55556_12
s62Contig17489_4	Nemve158216	s62Contig47095_4
s62Contig17492_9	Nemve244049	s62Contig54403_11
s62Contig1751_6	Nemve247537	s62Contig7922_4
s62Contig17543_14	Nemve195800	s62Contig25383_1
s62Contig17553_11	Nemve105798	s62Contig54062_4
s62Contig17559_3	Nemve242105	s62Contig9990_4
s62Contig17560_1	Nemve239377	s62Contig6344_1
s62Contig1756_3	Nemve230011	s62Contig56718_2
s62Contig17569_32	Nemve25760	s62Contig45632_33
s62Contig17573_7	Nemve198844	s62Contig54811_8
s62Contig17585_4	Nemve220742	s62Contig27748_1
s62Contig17614_3	Nemve118966	s62Contig28870_3
s62Contig17622_4	Nemve31030	s62Contig9440_2
s62Contig17671_6	Nemve110360	s62Contig52151_15
s62Contig17672_1	Nemve128716	s62Contig58811_16
s62Contig17696_1	Nemve205274	s62Contig39973_1
s62Contig17706_13	Nemve32208	s62Contig512_8
s62Contig17719_4	Nemve212385	s62Contig24174_9
s62Contig17735_8	Nemve95288	s62Contig38970_4
s62Contig17792_3	Nemve12090	s62Contig55450_4
s62Contig17796_13	Nemve245787	s62Contig48861_3
s62Contig17821_3	Nemve162359	s62Contig45560_14
s62Contig17833_5	Nemve245491	s62Contig58219_3
s62Contig17867_3	Nemve115538	s62Contig51981_3
s62Contig17894_2	Nemve107177	s62Contig30396_10
s62Contig17911_10	Nemve20143	s62Contig3884_1
s62Contig17915_1	Nemve248390	s62Contig17916_1
s62Contig17929_4	Nemve205229	s62Contig5322_4
s62Contig1796_4	Nemve199992	s62Contig49382_1
s62Contig17974_4	Nemve29595	s62Contig46344_10
s62Contig17982_11	Nemve133491	s62Contig44627_5
s62Contig18019_2	Nemve95856	s62Contig8758_2
s62Contig18056_3	Nemve245416	s62Contig56486_12
s62Contig18057_3	Nemve182006	s62Contig44366_9
s62Contig18066_7	Nemve192648	s62Contig38798_8
s62Contig18079_8	Nemve212981	s62Contig58915_8
s62Contig18095_2	Nemve185634	s62Contig5238_10
s62Contig18115_4	Nemve170313	s62Contig35758_1
s62Contig18117_2	Nemve237220	s62Contig8373_10
s62Contig1815_1	Nemve10278	s62Contig7166_3
s62Contig18175_8	Nemve118750	s62Contig54163_8
s62Contig18208_26	Nemve211238	s62Contig44028_25
s62Contig1822_4	Nemve91541	s62Contig45702_7
s62Contig18242_11	Nemve233387	s62Contig49731_11
s62Contig18269_1	Nemve160913	s62Contig7638_3
s62Contig18278_4	Nemve238608	s62Contig47390_27
s62Contig1829_4	Nemve240986	s62Contig7390_20
s62Contig18317_2	Nemve235159	s62Contig22553_21
s62Contig18320_6	Nemve239919	s62Contig35373_3
s62Contig18408_13	Nemve234177	s62Contig44987_6
s62Contig18450_4	Nemve80242	s62Contig48034_8
s62Contig18506_7	Nemve241184	s62Contig3574_5
s62Contig18531_8	Nemve218023	s62Contig20002_19
s62Contig18541_14	Nemve179227	s62Contig28251_3
s62Contig18557_5	Nemve247576	s62Contig44556_4
s62Contig18588_4	Nemve21552	s62Contig56932_3
s62Contig18617_5	Nemve191566	s62Contig21306_30
s62Contig18618_5	Nemve164461	s62Contig42089_14
s62Contig18623_3	Nemve230001	s62Contig48999_22
s62Contig18637_6	Nemve134218	s62Contig44291_5
s62Contig18639_7	Nemve244097	s62Contig51272_13
s62Contig18711_17	Nemve99040	s62Contig7260_17
s62Contig18724_3	Nemve175574	s62Contig40987_4
s62Contig18728_14	Nemve102483	s62Contig39567_9
s62Contig18745_17	Nemve246662	s62Contig52073_4
s62Contig18758_6	Nemve94637	s62Contig25778_3
s62Contig18767_4	Nemve191358	s62Contig20019_13
s62Contig18771_8	Nemve167483	s62Contig3868_3
s62Contig18777_1	Nemve243730	s62Contig61409_4
s62Contig18785_5	Nemve134436	s62Contig6150_5
s62Contig18787_5	Nemve196580	s62Contig46338_3
s62Contig18790_3	Nemve184920	s62Contig37911_2
s62Contig18798_32	Nemve188209	s62Contig52789_2
s62Contig18813_3	Nemve200924	s62Contig23738_4
s62Contig1885_4	Nemve170501	s62Contig42886_3
s62Contig18875_12	Nemve113586	s62Contig27173_9
s62Contig18879_1	Nemve246502	s62Contig2013_7
s62Contig18890_5	Nemve119483	s62Contig19043_3
s62Contig18896_17	Nemve113472	s62Contig35199_1
s62Contig18903_6	Nemve247562	s62Contig18903_8
s62Contig18905_4	Nemve125911	s62Contig42856_3
s62Contig18938_37	Nemve165346	s62Contig7640_9
s62Contig18942_2	Nemve189386	s62Contig41071_3
s62Contig18983_7	Nemve185477	s62Contig5464_7
s62Contig18991_7	Nemve89511	s62Contig55180_5
s62Contig18998_3	Nemve160746	s62Contig19744_6
s62Contig18999_4	Nemve98829	s62Contig37837_4
s62Contig19023_10	Nemve241557	s62Contig46907_4
s62Contig19051_9	Nemve86728	s62Contig59319_10
s62Contig19083_3	Nemve240728	s62Contig42442_3
s62Contig19092_1	Nemve243034	s62Contig59427_3
s62Contig19096_5	Nemve245496	s62Contig20723_12
s62Contig19105_4	Nemve99837	s62Contig54076_7
s62Contig19108_1	Nemve234148	s62Contig40445_4
s62Contig19114_19	Nemve192627	s62Contig7745_8
s62Contig19119_2	Nemve99533	s62Contig7692_5
s62Contig19177_2	Nemve247042	s62Contig6804_1
s62Contig19201_12	Nemve117131	s62Contig19952_5
s62Contig19226_7	Nemve207162	s62Contig54222_10
s62Contig19233_2	Nemve41445	s62Contig25925_6
s62Contig19265_1	Nemve128201	s62Contig19328_17
s62Contig1926_7	Nemve10271	s62Contig32203_1
s62Contig19268_3	Nemve239723	s62Contig55007_1
s62Contig19271_7	Nemve193385	s62Contig41151_1
s62Contig19280_16	Nemve137751	s62Contig41971_5
s62Contig1929_10	Nemve96861	s62Contig58954_9
s62Contig19321_10	Nemve172228	s62Contig41580_1
s62Contig19334_7	Nemve83517	s62Contig51735_3
s62Contig19335_3	Nemve160280	s62Contig31638_4
s62Contig19357_5	Nemve242515	s62Contig42504_3
s62Contig19372_19	Nemve167102	s62Contig33644_22
s62Contig19388_3	Nemve190793	s62Contig47543_2
s62Contig19393_12	Nemve214431	s62Contig61599_1
s62Contig19426_2	Nemve215911	s62Contig42632_4
s62Contig1946_2	Nemve242522	s62Contig55699_31
s62Contig19488_3	Nemve120739	s62Contig45001_11
s62Contig19489_4	Nemve188161	s62Contig49674_3
s62Contig19521_4	Nemve233975	s62Contig58507_11
s62Contig19540_3	Nemve92827	s62Contig9991_15
s62Contig19550_12	Nemve244532	s62Contig30304_11
s62Contig19563_24	Nemve164776	s62Contig41439_11
s62Contig19596_16	Nemve218524	s62Contig21862_3
s62Contig19600_40	Nemve240518	s62Contig54952_8
s62Contig19617_5	Nemve89529	s62Contig42807_1
s62Contig19622_6	Nemve81300	s62Contig6456_6
s62Contig19636_3	Nemve98476	s62Contig52539_11
s62Contig19644_1	Nemve233638	s62Contig40840_1
s62Contig19678_3	Nemve172604	s62Contig57136_3
s62Contig1969_2	Nemve166808	s62Contig33761_2
s62Contig19694_6	Nemve16838	s62Contig60678_15
s62Contig19698_4	Nemve177481	s62Contig29692_4
s62Contig19715_1	Nemve214571	s62Contig49974_3
s62Contig19722_7	Nemve92568	s62Contig44243_23
s62Contig19730_3	Nemve232813	s62Contig20281_6
s62Contig19757_3	Nemve80056	s62Contig46838_5
s62Contig1978_1	Nemve234547	s62Contig47622_21
s62Contig19816_40	Nemve165235	s62Contig5104_5
s62Contig19841_7	Nemve159439	s62Contig41245_15
s62Contig19852_8	Nemve239437	s62Contig59816_25
s62Contig19873_2	Nemve205566	s62Contig54807_18
s62Contig19880_4	Nemve227398	s62Contig8046_7
s62Contig19902_16	Nemve106150	s62Contig38392_24
s62Contig19908_4	Nemve112056	s62Contig38619_8
s62Contig19920_19	Nemve79423	s62Contig31993_23
s62Contig1994_5	Nemve122252	s62Contig20784_5
s62Contig19961_2	Nemve242034	s62Contig28334_6
s62Contig20024_11	Nemve80671	s62Contig50155_6
s62Contig20055_4	Nemve236919	s62Contig39884_4
s62Contig20083_8	Nemve83023	s62Contig31742_4
s62Contig20084_6	Nemve92596	s62Contig61199_1
s62Contig20091_4	Nemve124470	s62Contig53256_11
s62Contig20101_27	Nemve165271	s62Contig61600_1
s62Contig20102_5	Nemve210694	s62Contig28229_2
s62Contig20119_9	Nemve133978	s62Contig4419_3
s62Contig20138_7	Nemve107214	s62Contig49942_2
s62Contig20160_54	Nemve189121	s62Contig62094_51
s62Contig20179_10	Nemve20757	s62Contig54309_5
s62Contig20195_4	Nemve194562	s62Contig59064_1
s62Contig20206_1	Nemve198924	s62Contig5384_1
s62Contig20212_8	Nemve64028	s62Contig50397_11
s62Contig20237_10	Nemve233772	s62Contig36136_13
s62Contig20245_7	Nemve192015	s62Contig42347_4
s62Contig20254_1	Nemve198286	s62Contig23270_1
s62Contig20274_7	Nemve63846	s62Contig41035_4
s62Contig20291_3	Nemve162458	s62Contig51527_3
s62Contig20292_26	Nemve203767	s62Contig29653_3
s62Contig20297_3	Nemve162906	s62Contig41179_4
s62Contig20301_7	Nemve172497	s62Contig58360_2
s62Contig20306_49	Nemve20073	s62Contig44820_5
s62Contig20312_13	Nemve174867	s62Contig32448_2
s62Contig20363_7	Nemve138093	s62Contig44940_3
s62Contig20434_2	Nemve130825	s62Contig59927_4
s62Contig2045_5	Nemve20960	s62Contig29532_2
s62Contig2047_9	Nemve106835	s62Contig8255_7
s62Contig20529_6	Nemve115070	s62Contig7724_2
s62Contig20582_7	Nemve93634	s62Contig9900_3
s62Contig20632_2	Nemve166963	s62Contig48973_18
s62Contig20661_1	Nemve177859	s62Contig21498_2
s62Contig20691_4	Nemve114639	s62Contig7988_8
s62Contig20768_4	Nemve117546	s62Contig59157_13
s62Contig20811_10	Nemve96658	s62Contig44160_3
s62Contig2087_13	Nemve243308	s62Contig44043_5
s62Contig20874_16	Nemve84066	s62Contig45182_6
s62Contig20910_4	Nemve118891	s62Contig26528_8
s62Contig20923_9	Nemve216282	s62Contig53753_28
s62Contig20948_1	Nemve85345	s62Contig38762_3
s62Contig21193_12	Nemve117154	s62Contig21193_14
s62Contig213_14	Nemve207364	s62Contig5062_32
s62Contig2131_8	Nemve106212	s62Contig46650_2
s62Contig2134_9	Nemve239593	s62Contig39703_2
s62Contig21390_7	Nemve175999	s62Contig61054_1
s62Contig21500_20	Nemve217427	s62Contig50815_5
s62Contig21503_4	Nemve234636	s62Contig55931_5
s62Contig21532_3	Nemve241376	s62Contig5348_6
s62Contig2154_5	Nemve81963	s62Contig41107_3
s62Contig21651_13	Nemve95939	s62Contig61892_2
s62Contig21696_3	Nemve189527	s62Contig37947_4
s62Contig21708_7	Nemve243597	s62Contig59276_1
s62Contig21715_17	Nemve96339	s62Contig34838_4
s62Contig21739_2	Nemve217770	s62Contig59453_8
s62Contig21815_11	Nemve233044	s62Contig46889_5
s62Contig21818_1	Nemve236889	s62Contig40924_4
s62Contig21835_23	Nemve95178	s62Contig53303_20
s62Contig21903_3	Nemve189376	s62Contig46531_2
s62Contig21918_14	Nemve85254	s62Contig42363_3
s62Contig21960_5	Nemve12086	s62Contig5064_13
s62Contig2196_8	Nemve85870	s62Contig53473_29
s62Contig22034_10	Nemve128742	s62Contig54331_4
s62Contig22080_9	Nemve208242	s62Contig41426_29
s62Contig2209_2	Nemve171986	s62Contig44861_1
s62Contig2210_1	Nemve173802	s62Contig60826_4
s62Contig22181_7	Nemve123730	s62Contig30106_7
s62Contig22250_7	Nemve236630	s62Contig48615_4
s62Contig22363_1	Nemve111628	s62Contig27931_4
s62Contig22378_9	Nemve235187	s62Contig25252_4
s62Contig22416_11	Nemve209130	s62Contig33325_11
s62Contig22432_19	Nemve190388	s62Contig50460_23
s62Contig2245_3	Nemve242584	s62Contig6508_9
s62Contig2246_5	Nemve108595	s62Contig7730_2
s62Contig22541_1	Nemve170611	s62Contig50209_1
s62Contig22560_20	Nemve197485	s62Contig46862_2
s62Contig2260_11	Nemve240231	s62Contig56086_5
s62Contig22700_3	Nemve167327	s62Contig44814_15
s62Contig22836_4	Nemve114504	s62Contig38563_6
s62Contig22870_3	Nemve1363	s62Contig42183_1
s62Contig22887_10	Nemve214829	s62Contig43371_15
s62Contig22903_2	Nemve92082	s62Contig4446_3
s62Contig23070_9	Nemve175500	s62Contig39442_10
s62Contig2317_25	Nemve168196	s62Contig53543_9
s62Contig23249_7	Nemve202195	s62Contig8470_3
s62Contig23290_6	Nemve7	s62Contig25305_11
s62Contig23300_5	Nemve248422	s62Contig38609_18
s62Contig23307_3	Nemve245762	s62Contig60794_1
s62Contig23376_1	Nemve108512	s62Contig49121_5
s62Contig23399_3	Nemve25207	s62Contig57155_6
s62Contig2353_6	Nemve237598	s62Contig48281_13
s62Contig23548_2	Nemve10112	s62Contig23548_4
s62Contig2371_21	Nemve135928	s62Contig58526_15
s62Contig23733_12	Nemve11838	s62Contig40532_1
s62Contig2377_8	Nemve241460	s62Contig56451_2
s62Contig238_3	Nemve228429	s62Contig46384_2
s62Contig23841_4	Nemve120824	s62Contig28255_5
s62Contig23927_5	Nemve236978	s62Contig4463_8
s62Contig2397_4	Nemve104439	s62Contig6997_11
s62Contig24042_8	Nemve156868	s62Contig58896_6
s62Contig24076_12	Nemve140805	s62Contig45896_3
s62Contig24080_5	Nemve242166	s62Contig52635_3
s62Contig24081_7	Nemve100491	s62Contig7939_7
s62Contig24165_9	Nemve112380	s62Contig7399_4
s62Contig24187_4	Nemve135116	s62Contig31706_19
s62Contig24255_4	Nemve243846	s62Contig54592_12
s62Contig24258_4	Nemve176357	s62Contig53381_1
s62Contig24331_7	Nemve220599	s62Contig4589_3
s62Contig24425_1	Nemve246524	s62Contig46874_3
s62Contig24524_8	Nemve190607	s62Contig51577_4
s62Contig24578_2	Nemve87664	s62Contig9555_2
s62Contig24587_9	Nemve184530	s62Contig56314_6
s62Contig24596_1	Nemve160099	s62Contig39699_2
s62Contig24628_3	Nemve24420	s62Contig61871_4
s62Contig24695_12	Nemve81999	s62Contig39881_1
s62Contig24760_3	Nemve120431	s62Contig39966_8
s62Contig24820_4	Nemve167370	s62Contig55835_9
s62Contig24923_8	Nemve119814	s62Contig5846_1
s62Contig24999_12	Nemve194441	s62Contig32316_5
s62Contig25001_8	Nemve105673	s62Contig40934_3
s62Contig25011_31	Nemve63	s62Contig41122_7
s62Contig25099_6	Nemve239368	s62Contig46034_2
s62Contig25128_2	Nemve237086	s62Contig52301_1
s62Contig25147_2	Nemve11175	s62Contig51532_20
s62Contig2519_2	Nemve246739	s62Contig44756_2
s62Contig25331_1	Nemve235862	s62Contig3379_2
s62Contig25358_1	Nemve212182	s62Contig55114_10
s62Contig25481_9	Nemve196785	s62Contig37466_3
s62Contig25535_5	Nemve178940	s62Contig35948_5
s62Contig25561_4	Nemve234384	s62Contig44014_5
s62Contig25574_7	Nemve10320	s62Contig39792_11
s62Contig25600_10	Nemve173772	s62Contig7032_12
s62Contig25671_4	Nemve162231	s62Contig52203_7
s62Contig25698_6	Nemve11772	s62Contig27788_4
s62Contig25729_3	Nemve237308	s62Contig33908_3
s62Contig25767_2	Nemve110962	s62Contig8667_4
s62Contig25770_24	Nemve140375	s62Contig37818_12
s62Contig25933_6	Nemve131229	s62Contig51130_21
s62Contig26033_3	Nemve165225	s62Contig38254_16
s62Contig2609_1	Nemve71320	s62Contig47943_9
s62Contig26150_9	Nemve94893	s62Contig45657_7
s62Contig26298_8	Nemve175874	s62Contig35371_26
s62Contig2636_6	Nemve110149	s62Contig57612_2
s62Contig26388_2	Nemve240471	s62Contig41552_1
s62Contig26400_3	Nemve228395	s62Contig27484_3
s62Contig264_1	Nemve166205	s62Contig8720_44
s62Contig26539_4	Nemve130736	s62Contig50876_6
s62Contig26586_8	Nemve43798	s62Contig60980_7
s62Contig26709_11	Nemve10792	s62Contig54674_10
s62Contig26743_7	Nemve141705	s62Contig34123_4
s62Contig26812_4	Nemve88040	s62Contig51032_8
s62Contig26835_5	Nemve102076	s62Contig42735_7
s62Contig27034_4	Nemve246453	s62Contig53172_6
s62Contig27037_10	Nemve93833	s62Contig7187_7
s62Contig27126_15	Nemve113443	s62Contig52849_1
s62Contig2721_3	Nemve40031	s62Contig3708_16
s62Contig27222_2	Nemve59990	s62Contig54746_18
s62Contig27240_7	Nemve241497	s62Contig48783_7
s62Contig27266_9	Nemve160201	s62Contig40216_2
s62Contig27312_2	Nemve230076	s62Contig7332_2
s62Contig27321_2	Nemve235706	s62Contig41433_1
s62Contig27356_2	Nemve30283	s62Contig57651_26
s62Contig27508_1	Nemve174161	s62Contig43947_1
s62Contig27511_19	Nemve114254	s62Contig5452_7
s62Contig27528_5	Nemve163982	s62Contig58181_1
s62Contig27581_9	Nemve243788	s62Contig48913_2
s62Contig27690_2	Nemve227820	s62Contig42603_2
s62Contig27694_3	Nemve173973	s62Contig48982_12
s62Contig27764_9	Nemve238736	s62Contig28989_11
s62Contig27789_10	Nemve245349	s62Contig58861_21
s62Contig27866_19	Nemve242771	s62Contig407_6
s62Contig27984_21	Nemve241701	s62Contig33204_6
s62Contig27991_12	Nemve99374	s62Contig8107_3
s62Contig28054_3	Nemve99372	s62Contig7926_8
s62Contig28077_1	Nemve163720	s62Contig6607_7
s62Contig28090_9	Nemve205876	s62Contig56744_12
s62Contig28112_1	Nemve163860	s62Contig37742_11
s62Contig28173_2	Nemve234104	s62Contig57659_11
s62Contig28222_5	Nemve228088	s62Contig5559_16
s62Contig28275_7	Nemve112929	s62Contig6748_8
s62Contig28286_2	Nemve85947	s62Contig52864_2
s62Contig2835_3	Nemve162648	s62Contig46058_11
s62Contig28386_9	Nemve248207	s62Contig39338_9
s62Contig2841_5	Nemve202453	s62Contig5657_18
s62Contig284_2	Nemve239782	s62Contig57437_11
s62Contig28424_1	Nemve240229	s62Contig53051_4
s62Contig2843_10	Nemve220148	s62Contig6022_13
s62Contig2844_7	Nemve131270	s62Contig5111_3
s62Contig2845_1	Nemve204022	s62Contig43747_9
s62Contig28504_9	Nemve176292	s62Contig49429_1
s62Contig28530_2	Nemve241105	s62Contig6611_3
s62Contig28559_11	Nemve192713	s62Contig52263_3
s62Contig28562_2	Nemve158385	s62Contig30770_5
s62Contig2857_10	Nemve164107	s62Contig40908_2
s62Contig2862_5	Nemve158435	s62Contig36659_23
s62Contig2864_5	Nemve125319	s62Contig51279_2
s62Contig28836_4	Nemve163878	s62Contig7885_3
s62Contig28893_4	Nemve189235	s62Contig39844_25
s62Contig28908_4	Nemve240750	s62Contig7336_9
s62Contig28941_5	Nemve200761	s62Contig45357_2
s62Contig28957_33	Nemve234345	s62Contig41203_4
s62Contig29065_6	Nemve203554	s62Contig39428_2
s62Contig29066_2	Nemve245544	s62Contig38469_6
s62Contig29078_1	Nemve241031	s62Contig47949_5
s62Contig29136_8	Nemve208543	s62Contig47215_2
s62Contig29208_5	Nemve245363	s62Contig35260_1
s62Contig29212_8	Nemve227384	s62Contig7402_3
s62Contig29245_13	Nemve114	s62Contig29455_9
s62Contig29263_10	Nemve87067	s62Contig34932_1
s62Contig2938_1	Nemve211211	s62Contig43858_12
s62Contig29456_6	Nemve164341	s62Contig42161_1
s62Contig2946_2	Nemve124800	s62Contig60960_2
s62Contig29569_3	Nemve177213	s62Contig48004_21
s62Contig29605_5	Nemve105511	s62Contig47344_7
s62Contig29660_9	Nemve226879	s62Contig59647_26
s62Contig29690_3	Nemve174400	s62Contig59329_10
s62Contig29769_1	Nemve242102	s62Contig986_3
s62Contig29778_7	Nemve117076	s62Contig40555_20
s62Contig298_2	Nemve192745	s62Contig55831_5
s62Contig29928_9	Nemve78927	s62Contig36976_7
s62Contig29944_1	Nemve220566	s62Contig39498_5
s62Contig29952_2	Nemve172835	s62Contig48676_1
s62Contig2997_10	Nemve175546	s62Contig53906_18
s62Contig29978_4	Nemve236523	s62Contig59147_7
s62Contig29997_3	Nemve245432	s62Contig46782_5
s62Contig30000_4	Nemve161519	s62Contig46899_9
s62Contig30018_6	Nemve237075	s62Contig6392_2
s62Contig30108_6	Nemve23755	s62Contig56523_4
s62Contig30191_2	Nemve41031	s62Contig47632_5
s62Contig30212_12	Nemve187372	s62Contig40933_5
s62Contig30216_2	Nemve204234	s62Contig6436_7
s62Contig30220_2	Nemve239278	s62Contig41286_7
s62Contig30232_3	Nemve189522	s62Contig54848_14
s62Contig30279_3	Nemve204606	s62Contig7923_9
s62Contig30309_21	Nemve86648	s62Contig32407_24
s62Contig30460_2	Nemve187918	s62Contig47226_3
s62Contig30512_1	Nemve215928	s62Contig8133_2
s62Contig30513_4	Nemve218988	s62Contig60784_20
s62Contig30755_1	Nemve13494	s62Contig47647_6
s62Contig30831_6	Nemve94990	s62Contig53395_22
s62Contig30845_2	Nemve245710	s62Contig39488_10
s62Contig30882_8	Nemve179130	s62Contig54017_16
s62Contig30910_11	Nemve191803	s62Contig59403_1
s62Contig30943_1	Nemve114271	s62Contig3580_5
s62Contig31026_7	Nemve238858	s62Contig9385_5
s62Contig31160_3	Nemve177252	s62Contig53273_2
s62Contig3120_4	Nemve198158	s62Contig44944_17
s62Contig31326_2	Nemve186757	s62Contig57005_2
s62Contig31406_1	Nemve168415	s62Contig44441_3
s62Contig31457_2	Nemve217321	s62Contig35791_5
s62Contig31484_3	Nemve14817	s62Contig48796_8
s62Contig31561_5	Nemve230609	s62Contig55862_9
s62Contig31611_3	Nemve216927	s62Contig60318_11
s62Contig3166_2	Nemve202524	s62Contig8223_9
s62Contig31735_13	Nemve194368	s62Contig45957_2
s62Contig31797_3	Nemve30680	s62Contig5944_16
s62Contig31823_3	Nemve204006	s62Contig50003_10
s62Contig3184_6	Nemve134890	s62Contig40582_7
s62Contig31886_7	Nemve107193	s62Contig43415_15
s62Contig31915_1	Nemve200212	s62Contig52673_18
s62Contig32010_5	Nemve230412	s62Contig3748_3
s62Contig32052_3	Nemve196615	s62Contig45385_17
s62Contig32070_5	Nemve246794	s62Contig58374_2
s62Contig32185_2	Nemve119845	s62Contig35612_1
s62Contig32222_6	Nemve85341	s62Contig48740_5
s62Contig3223_2	Nemve238959	s62Contig6410_10
s62Contig3231_9	Nemve189228	s62Contig61958_11
s62Contig32408_14	Nemve174894	s62Contig57433_2
s62Contig32544_11	Nemve158262	s62Contig45852_5
s62Contig32715_5	Nemve210670	s62Contig39911_12
s62Contig32725_5	Nemve134786	s62Contig5628_4
s62Contig32733_19	Nemve80481	s62Contig43917_54
s62Contig32783_1	Nemve115565	s62Contig5448_5
s62Contig32819_8	Nemve206740	s62Contig46293_7
s62Contig32907_1	Nemve238651	s62Contig57915_5
s62Contig33096_3	Nemve217098	s62Contig53826_8
s62Contig33117_1	Nemve189222	s62Contig59113_1
s62Contig33182_4	Nemve90789	s62Contig60903_5
s62Contig33212_4	Nemve102562	s62Contig33674_2
s62Contig33332_5	Nemve211581	s62Contig35125_12
s62Contig33355_2	Nemve104208	s62Contig55072_9
s62Contig33376_5	Nemve124985	s62Contig870_3
s62Contig33401_7	Nemve10407	s62Contig39457_12
s62Contig33437_4	Nemve241710	s62Contig43713_2
s62Contig33469_26	Nemve30846	s62Contig60697_25
s62Contig33656_1	Nemve167848	s62Contig37055_1
s62Contig33661_1	Nemve184029	s62Contig44870_13
s62Contig33796_4	Nemve112267	s62Contig43963_14
s62Contig33834_1	Nemve241	s62Contig56485_15
s62Contig33875_7	Nemve118171	s62Contig51820_4
s62Contig340_1	Nemve169754	s62Contig8124_1
s62Contig34092_4	Nemve218942	s62Contig42221_2
s62Contig34108_3	Nemve208259	s62Contig60016_12
s62Contig3412_3	Nemve243516	s62Contig58817_6
s62Contig34134_1	Nemve32018	s62Contig59316_4
s62Contig3421_10	Nemve181421	s62Contig55785_19
s62Contig34393_2	Nemve201705	s62Contig47490_2
s62Contig34432_6	Nemve51041	s62Contig59523_4
s62Contig34633_3	Nemve41034	s62Contig3815_3
s62Contig34650_4	Nemve80474	s62Contig50555_8
s62Contig34671_1	Nemve101176	s62Contig42123_2
s62Contig34798_2	Nemve215113	s62Contig51561_1
s62Contig34857_12	Nemve233609	s62Contig53360_3
s62Contig34868_3	Nemve175828	s62Contig47533_8
s62Contig34882_9	Nemve67209	s62Contig7938_4
s62Contig34908_3	Nemve245004	s62Contig55387_3
s62Contig34930_1	Nemve200609	s62Contig57235_10
s62Contig34954_3	Nemve191624	s62Contig49130_17
s62Contig3504_2	Nemve82705	s62Contig40327_13
s62Contig35057_7	Nemve83451	s62Contig44469_5
s62Contig35071_10	Nemve164493	s62Contig44712_4
s62Contig3514_1	Nemve131938	s62Contig52544_5
s62Contig35208_2	Nemve246637	s62Contig42400_10
s62Contig35273_7	Nemve174469	s62Contig7497_17
s62Contig3545_2	Nemve189768	s62Contig54832_11
s62Contig35463_7	Nemve238448	s62Contig54039_4
s62Contig35496_26	Nemve121175	s62Contig57256_2
s62Contig35508_7	Nemve79785	s62Contig57466_23
s62Contig35526_24	Nemve106465	s62Contig4759_14
s62Contig35596_5	Nemve212137	s62Contig8031_5
s62Contig35627_2	Nemve182082	s62Contig4349_6
s62Contig35728_6	Nemve240619	s62Contig47196_37
s62Contig3575_2	Nemve159188	s62Contig5729_2
s62Contig358_2	Nemve239529	s62Contig41752_10
s62Contig3584_5	Nemve114223	s62Contig50353_6
s62Contig35854_2	Nemve165341	s62Contig59269_3
s62Contig35944_1	Nemve197241	s62Contig35944_2
s62Contig36024_2	Nemve120850	s62Contig6199_6
s62Contig3603_8	Nemve86631	s62Contig5023_3
s62Contig36080_5	Nemve211579	s62Contig4409_6
s62Contig36196_3	Nemve158749	s62Contig43295_1
s62Contig36204_2	Nemve160725	s62Contig60209_11
s62Contig3620_7	Nemve139805	s62Contig49126_19
s62Contig36286_1	Nemve172947	s62Contig55712_1
s62Contig3635_3	Nemve183435	s62Contig37222_8
s62Contig36390_4	Nemve50112	s62Contig56881_10
s62Contig36464_4	Nemve236409	s62Contig57097_4
s62Contig36714_6	Nemve248083	s62Contig48801_7
s62Contig36864_3	Nemve209974	s62Contig5863_19
s62Contig36919_16	Nemve167409	s62Contig50890_9
s62Contig37011_3	Nemve132896	s62Contig3846_5
s62Contig3721_9	Nemve197260	s62Contig51674_18
s62Contig37285_2	Nemve179620	s62Contig6892_6
s62Contig37319_6	Nemve240406	s62Contig49858_8
s62Contig37411_2	Nemve122262	s62Contig44110_5
s62Contig37455_2	Nemve183236	s62Contig42239_3
s62Contig37459_3	Nemve188687	s62Contig58656_18
s62Contig37495_16	Nemve131384	s62Contig61264_15
s62Contig37644_12	Nemve174745	s62Contig58389_3
s62Contig37650_2	Nemve241083	s62Contig49379_3
s62Contig37660_4	Nemve235970	s62Contig50473_7
s62Contig37666_13	Nemve131967	s62Contig48682_2
s62Contig37700_18	Nemve99370	s62Contig42449_4
s62Contig37745_3	Nemve129323	s62Contig48475_20
s62Contig37765_8	Nemve186877	s62Contig39056_6
s62Contig37771_6	Nemve241826	s62Contig48311_2
s62Contig37775_7	Nemve217023	s62Contig54420_14
s62Contig37805_3	Nemve190767	s62Contig41692_8
s62Contig37842_2	Nemve245220	s62Contig44772_15
s62Contig37926_15	Nemve102079	s62Contig42750_4
s62Contig37986_10	Nemve93209	s62Contig58257_4
s62Contig37996_14	Nemve222446	s62Contig41490_6
s62Contig38000_1	Nemve178238	s62Contig38000_4
s62Contig38089_10	Nemve97737	s62Contig5672_4
s62Contig3811_5	Nemve82777	s62Contig40087_16
s62Contig38141_3	Nemve212777	s62Contig5538_1
s62Contig38143_2	Nemve107690	s62Contig5472_8
s62Contig38159_12	Nemve93936	s62Contig61725_1
s62Contig38177_9	Nemve234741	s62Contig51543_4
s62Contig38179_3	Nemve92262	s62Contig43413_5
s62Contig38202_3	Nemve159364	s62Contig45391_1
s62Contig38219_4	Nemve237340	s62Contig51298_13
s62Contig38239_7	Nemve20990	s62Contig45002_11
s62Contig3825_3	Nemve79092	s62Contig60301_3
s62Contig38301_2	Nemve182326	s62Contig44966_1
s62Contig38330_3	Nemve28519	s62Contig50266_4
s62Contig38354_4	Nemve206699	s62Contig57186_3
s62Contig38388_6	Nemve163141	s62Contig5618_8
s62Contig38390_8	Nemve166542	s62Contig47697_9
s62Contig38393_3	Nemve137650	s62Contig59595_2
s62Contig38398_8	Nemve99932	s62Contig57253_12
s62Contig38405_2	Nemve245101	s62Contig7488_1
s62Contig3842_4	Nemve118014	s62Contig6537_9
s62Contig38467_4	Nemve211696	s62Contig45902_4
s62Contig38470_7	Nemve238105	s62Contig47429_2
s62Contig38480_7	Nemve167750	s62Contig48979_4
s62Contig38492_5	Nemve164483	s62Contig54112_4
s62Contig38536_3	Nemve107528	s62Contig40625_4
s62Contig38616_3	Nemve234429	s62Contig54764_10
s62Contig3861_6	Nemve174672	s62Contig3933_4
s62Contig38620_3	Nemve230518	s62Contig47397_9
s62Contig38626_24	Nemve189883	s62Contig59151_9
s62Contig38636_10	Nemve236976	s62Contig41067_2
s62Contig38658_1	Nemve228910	s62Contig49668_3
s62Contig38739_9	Nemve229067	s62Contig56130_4
s62Contig38766_8	Nemve200084	s62Contig4707_2
s62Contig38770_5	Nemve100691	s62Contig6363_5
s62Contig38813_3	Nemve126214	s62Contig57985_3
s62Contig38865_7	Nemve234918	s62Contig48059_7
s62Contig38880_4	Nemve234118	s62Contig59291_4
s62Contig38910_1	Nemve174728	s62Contig8726_4
s62Contig38923_1	Nemve243274	s62Contig41108_3
s62Contig38935_4	Nemve50431	s62Contig51690_10
s62Contig38972_1	Nemve234572	s62Contig54920_1
s62Contig3898_1	Nemve113222	s62Contig3898_2
s62Contig39004_9	Nemve227809	s62Contig56810_11
s62Contig39005_8	Nemve236179	s62Contig59045_2
s62Contig39016_1	Nemve173158	s62Contig55773_4
s62Contig3902_20	Nemve104383	s62Contig57610_8
s62Contig39046_3	Nemve92609	s62Contig53214_9
s62Contig39058_2	Nemve191466	s62Contig56217_6
s62Contig39103_31	Nemve10499	s62Contig8362_7
s62Contig39140_11	Nemve248469	s62Contig60777_13
s62Contig39189_2	Nemve159589	s62Contig53402_1
s62Contig39194_6	Nemve165768	s62Contig56966_4
s62Contig39200_5	Nemve243312	s62Contig949_1
s62Contig39204_1	Nemve171543	s62Contig40772_13
s62Contig39205_2	Nemve180796	s62Contig60621_3
s62Contig39212_1	Nemve160841	s62Contig750_10
s62Contig39252_7	Nemve238521	s62Contig43110_1
s62Contig39270_5	Nemve34645	s62Contig46581_4
s62Contig39314_3	Nemve193777	s62Contig47584_7
s62Contig39368_27	Nemve162416	s62Contig55378_23
s62Contig39378_3	Nemve238119	s62Contig56888_11
s62Contig39451_8	Nemve183341	s62Contig46779_1
s62Contig39538_9	Nemve32966	s62Contig52597_11
s62Contig39539_6	Nemve248539	s62Contig53606_3
s62Contig39548_4	Nemve172283	s62Contig6835_2
s62Contig39549_8	Nemve159012	s62Contig41357_3
s62Contig39613_10	Nemve168076	s62Contig50109_8
s62Contig39646_1	Nemve163667	s62Contig41165_1
s62Contig39696_2	Nemve87802	s62Contig6003_7
s62Contig39698_9	Nemve244041	s62Contig58838_4
s62Contig39798_7	Nemve230205	s62Contig55887_5
s62Contig39857_2	Nemve173464	s62Contig44544_3
s62Contig39865_2	Nemve98246	s62Contig53313_1
s62Contig39900_2	Nemve98056	s62Contig62442_11
s62Contig39908_1	Nemve247521	s62Contig42933_1
s62Contig39909_11	Nemve202870	s62Contig61995_11
s62Contig39924_1	Nemve245244	s62Contig45834_3
s62Contig39963_19	Nemve158934	s62Contig45803_11
s62Contig40028_8	Nemve208260	s62Contig48486_3
s62Contig40074_1	Nemve21829	s62Contig44873_34
s62Contig40075_6	Nemve157808	s62Contig5528_2
s62Contig40100_17	Nemve158666	s62Contig43217_7
s62Contig4011_4	Nemve85723	s62Contig41928_11
s62Contig40140_10	Nemve143061	s62Contig8422_2
s62Contig40202_6	Nemve246299	s62Contig7216_5
s62Contig40213_5	Nemve212485	s62Contig52447_3
s62Contig40336_1	Nemve240691	s62Contig53678_3
s62Contig40437_4	Nemve186594	s62Contig51302_15
s62Contig40476_6	Nemve239535	s62Contig47025_2
s62Contig40492_9	Nemve40552	s62Contig57463_3
s62Contig40622_7	Nemve219029	s62Contig51817_4
s62Contig40670_4	Nemve193152	s62Contig45521_1
s62Contig4072_2	Nemve166242	s62Contig43723_5
s62Contig40728_14	Nemve117655	s62Contig52982_3
s62Contig40752_11	Nemve85371	s62Contig8578_5
s62Contig40754_1	Nemve244928	s62Contig42382_3
s62Contig40762_2	Nemve238931	s62Contig43904_2
s62Contig40765_8	Nemve192238	s62Contig41330_6
s62Contig40774_11	Nemve165372	s62Contig56182_1
s62Contig40794_1	Nemve179119	s62Contig51733_6
s62Contig40800_25	Nemve166745	s62Contig8473_9
s62Contig40891_7	Nemve94933	s62Contig5405_4
s62Contig41045_1	Nemve238091	s62Contig41801_5
s62Contig41187_10	Nemve60102	s62Contig45373_2
s62Contig41193_9	Nemve145169	s62Contig47576_5
s62Contig41250_11	Nemve131498	s62Contig7412_7
s62Contig41276_5	Nemve162410	s62Contig60580_2
s62Contig41296_18	Nemve112507	s62Contig46097_14
s62Contig41312_4	Nemve239171	s62Contig42187_2
s62Contig41323_4	Nemve176602	s62Contig46184_10
s62Contig41365_6	Nemve231850	s62Contig47267_3
s62Contig4137_3	Nemve105193	s62Contig48571_20
s62Contig41494_3	Nemve232547	s62Contig52000_3
s62Contig41497_4	Nemve158690	s62Contig59620_9
s62Contig41500_5	Nemve162659	s62Contig52094_5
s62Contig41501_11	Nemve99085	s62Contig58702_10
s62Contig41505_1	Nemve86020	s62Contig9265_3
s62Contig41527_3	Nemve198315	s62Contig59809_3
s62Contig41540_7	Nemve243101	s62Contig58801_18
s62Contig41554_4	Nemve186588	s62Contig50899_20
s62Contig41584_6	Nemve186732	s62Contig43269_5
s62Contig41604_10	Nemve88035	s62Contig54489_41
s62Contig4162_32	Nemve81126	s62Contig62004_14
s62Contig41671_12	Nemve247187	s62Contig60391_1
s62Contig41672_1	Nemve80075	s62Contig49958_2
s62Contig41677_2	Nemve136849	s62Contig9189_5
s62Contig41703_1	Nemve227023	s62Contig55868_1
s62Contig41766_15	Nemve248037	s62Contig7768_6
s62Contig41798_3	Nemve226856	s62Contig48167_1
s62Contig41820_2	Nemve168258	s62Contig58395_26
s62Contig41841_5	Nemve208718	s62Contig57986_10
s62Contig41908_2	Nemve10968	s62Contig47668_11
s62Contig41909_2	Nemve243879	s62Contig46234_6
s62Contig41916_2	Nemve244762	s62Contig5627_7
s62Contig41952_2	Nemve193684	s62Contig51567_1
s62Contig41981_5	Nemve175347	s62Contig54518_5
s62Contig42003_3	Nemve232979	s62Contig7886_14
s62Contig42011_2	Nemve179278	s62Contig7256_2
s62Contig42075_5	Nemve12286	s62Contig57397_3
s62Contig42098_9	Nemve79235	s62Contig5442_4
s62Contig42120_5	Nemve85598	s62Contig49758_2
s62Contig42121_5	Nemve170685	s62Contig51377_5
s62Contig4214_7	Nemve222046	s62Contig54283_23
s62Contig42166_1	Nemve207057	s62Contig62072_3
s62Contig42196_7	Nemve30443	s62Contig45551_2
s62Contig42206_6	Nemve99390	s62Contig55496_3
s62Contig42207_3	Nemve179295	s62Contig4314_21
s62Contig4222_11	Nemve10482	s62Contig9004_7
s62Contig42242_2	Nemve193817	s62Contig52868_4
s62Contig42273_5	Nemve79755	s62Contig61040_5
s62Contig42291_6	Nemve244187	s62Contig47524_7
s62Contig42303_3	Nemve244895	s62Contig51496_5
s62Contig42315_8	Nemve168575	s62Contig5817_8
s62Contig42321_4	Nemve33670	s62Contig52268_6
s62Contig42339_14	Nemve50824	s62Contig61449_4
s62Contig42353_5	Nemve185303	s62Contig42354_5
s62Contig42397_15	Nemve185308	s62Contig42928_14
s62Contig42430_19	Nemve220800	s62Contig51183_4
s62Contig42453_3	Nemve239175	s62Contig6445_2
s62Contig42497_13	Nemve136737	s62Contig62190_16
s62Contig4250_7	Nemve96103	s62Contig57302_4
s62Contig42509_4	Nemve89916	s62Contig7511_6
s62Contig42526_9	Nemve181774	s62Contig56221_2
s62Contig42539_14	Nemve140278	s62Contig57448_17
s62Contig42543_7	Nemve163220	s62Contig46205_7
s62Contig42552_1	Nemve175923	s62Contig52670_2
s62Contig42555_2	Nemve98198	s62Contig7228_13
s62Contig42626_7	Nemve235516	s62Contig6528_4
s62Contig42634_11	Nemve166011	s62Contig57615_10
s62Contig4265_7	Nemve161193	s62Contig58521_11
s62Contig42658_5	Nemve106903	s62Contig48838_16
s62Contig42672_9	Nemve241948	s62Contig51681_3
s62Contig42674_5	Nemve79897	s62Contig52878_15
s62Contig42695_3	Nemve168046	s62Contig61986_8
s62Contig42698_1	Nemve234255	s62Contig52452_11
s62Contig42712_46	Nemve76822	s62Contig59021_21
s62Contig42755_14	Nemve160941	s62Contig44526_3
s62Contig42809_7	Nemve129670	s62Contig8070_2
s62Contig42834_13	Nemve190252	s62Contig46704_3
s62Contig42843_1	Nemve11360	s62Contig61752_6
s62Contig42881_6	Nemve246089	s62Contig59791_8
s62Contig42887_10	Nemve231554	s62Contig44730_5
s62Contig42900_9	Nemve95966	s62Contig8545_18
s62Contig43016_11	Nemve186036	s62Contig7542_3
s62Contig43039_15	Nemve108108	s62Contig7283_2
s62Contig43047_1	Nemve116750	s62Contig50979_4
s62Contig43166_7	Nemve97621	s62Contig56529_5
s62Contig4318_6	Nemve87636	s62Contig54612_8
s62Contig43280_21	Nemve118309	s62Contig51942_3
s62Contig43284_3	Nemve190101	s62Contig59665_8
s62Contig43297_6	Nemve202599	s62Contig9883_20
s62Contig43339_3	Nemve235575	s62Contig44668_4
s62Contig4335_1	Nemve179827	s62Contig47289_8
s62Contig43354_31	Nemve94894	s62Contig5265_4
s62Contig43361_3	Nemve126362	s62Contig49172_5
s62Contig43386_10	Nemve169360	s62Contig57317_3
s62Contig43390_2	Nemve171689	s62Contig57826_8
s62Contig43423_5	Nemve207195	s62Contig48085_11
s62Contig43600_7	Nemve245160	s62Contig54269_2
s62Contig43617_5	Nemve242774	s62Contig53059_9
s62Contig43623_4	Nemve177781	s62Contig53205_15
s62Contig43666_2	Nemve175766	s62Contig57578_6
s62Contig43678_10	Nemve124537	s62Contig48709_5
s62Contig43696_3	Nemve181729	s62Contig5610_5
s62Contig43701_5	Nemve101975	s62Contig50396_7
s62Contig43732_9	Nemve110219	s62Contig7682_21
s62Contig43742_12	Nemve114236	s62Contig5754_1
s62Contig43753_12	Nemve247774	s62Contig8336_3
s62Contig43767_7	Nemve94938	s62Contig57074_1
s62Contig43773_5	Nemve121800	s62Contig46699_13
s62Contig43791_6	Nemve130952	s62Contig61235_2
s62Contig43807_1	Nemve89117	s62Contig48719_2
s62Contig43814_15	Nemve95896	s62Contig6420_20
s62Contig43900_1	Nemve165217	s62Contig51536_4
s62Contig43928_2	Nemve236699	s62Contig52498_6
s62Contig43946_2	Nemve165401	s62Contig62244_3
s62Contig4401_2	Nemve124606	s62Contig50848_1
s62Contig44045_7	Nemve243852	s62Contig57516_7
s62Contig44148_4	Nemve41962	s62Contig60437_8
s62Contig44149_2	Nemve117224	s62Contig62117_2
s62Contig4418_5	Nemve237545	s62Contig54408_2
s62Contig44223_4	Nemve208854	s62Contig57382_1
s62Contig44242_3	Nemve167304	s62Contig6074_2
s62Contig44249_5	Nemve90329	s62Contig52434_4
s62Contig44265_15	Nemve79630	s62Contig4492_3
s62Contig44296_9	Nemve208563	s62Contig46796_3
s62Contig44297_1	Nemve235129	s62Contig59421_10
s62Contig44301_23	Nemve168315	s62Contig45336_6
s62Contig443_2	Nemve242046	s62Contig6024_10
s62Contig44352_17	Nemve157567	s62Contig59463_10
s62Contig44359_8	Nemve168160	s62Contig49604_6
s62Contig4436_2	Nemve123237	s62Contig45120_12
s62Contig4440_4	Nemve209120	s62Contig48160_3
s62Contig4442_18	Nemve212032	s62Contig46833_7
s62Contig4443_8	Nemve159917	s62Contig48148_5
s62Contig44476_7	Nemve83876	s62Contig48784_7
s62Contig44489_4	Nemve188861	s62Contig47346_3
s62Contig44572_6	Nemve238796	s62Contig58528_24
s62Contig44597_8	Nemve243989	s62Contig61435_4
s62Contig44665_4	Nemve3243	s62Contig6121_5
s62Contig44699_7	Nemve239385	s62Contig46761_3
s62Contig44734_5	Nemve117241	s62Contig4971_1
s62Contig44751_8	Nemve192584	s62Contig53114_15
s62Contig44755_3	Nemve193516	s62Contig49637_6
s62Contig44819_21	Nemve124375	s62Contig50615_5
s62Contig4485_1	Nemve204928	s62Contig7880_3
s62Contig4489_2	Nemve200040	s62Contig4489_9
s62Contig44895_11	Nemve217910	s62Contig60245_2
s62Contig44908_1	Nemve123088	s62Contig46961_11
s62Contig44915_27	Nemve10376	s62Contig5006_14
s62Contig44930_2	Nemve1293	s62Contig6743_12
s62Contig44940_15	Nemve136508	s62Contig8672_9
s62Contig44960_14	Nemve168568	s62Contig55194_15
s62Contig44981_3	Nemve246044	s62Contig56111_3
s62Contig44998_3	Nemve160673	s62Contig5704_13
s62Contig45069_4	Nemve236749	s62Contig51608_3
s62Contig4507_19	Nemve162447	s62Contig61699_4
s62Contig45089_2	Nemve226592	s62Contig57658_4
s62Contig45126_2	Nemve82599	s62Contig56137_28
s62Contig45282_12	Nemve83265	s62Contig53264_2
s62Contig45292_13	Nemve235305	s62Contig5458_4
s62Contig45328_1	Nemve94959	s62Contig51320_6
s62Contig45334_10	Nemve235524	s62Contig53045_8
s62Contig45392_27	Nemve168100	s62Contig5271_23
s62Contig45434_11	Nemve94804	s62Contig7458_10
s62Contig45454_2	Nemve244366	s62Contig47588_11
s62Contig45465_7	Nemve111113	s62Contig46571_5
s62Contig45525_1	Nemve124869	s62Contig50232_2
s62Contig45558_1	Nemve81576	s62Contig58541_3
s62Contig4556_9	Nemve83407	s62Contig52524_24
s62Contig45585_4	Nemve207418	s62Contig62_3
s62Contig45591_13	Nemve100273	s62Contig59609_15
s62Contig45597_4	Nemve239974	s62Contig55236_8
s62Contig45613_13	Nemve116629	s62Contig836_5
s62Contig45615_3	Nemve239087	s62Contig58355_9
s62Contig45617_11	Nemve84777	s62Contig61594_2
s62Contig45649_3	Nemve83701	s62Contig54645_3
s62Contig45656_2	Nemve226633	s62Contig55250_4
s62Contig45699_2	Nemve180603	s62Contig814_7
s62Contig45708_14	Nemve103525	s62Contig50030_4
s62Contig4571_10	Nemve247591	s62Contig50918_2
s62Contig45716_8	Nemve238075	s62Contig5340_3
s62Contig4573_2	Nemve244169	s62Contig60168_13
s62Contig45734_18	Nemve175287	s62Contig52394_14
s62Contig45742_1	Nemve162224	s62Contig5142_3
s62Contig45785_11	Nemve179334	s62Contig7710_2
s62Contig45799_2	Nemve169895	s62Contig59886_5
s62Contig4580_19	Nemve113345	s62Contig59857_5
s62Contig45832_3	Nemve235248	s62Contig55487_4
s62Contig45859_13	Nemve182231	s62Contig9560_3
s62Contig45911_14	Nemve144377	s62Contig50554_3
s62Contig45948_6	Nemve10433	s62Contig59258_36
s62Contig45980_3	Nemve161954	s62Contig47769_2
s62Contig46028_7	Nemve241359	s62Contig57761_1
s62Contig46056_7	Nemve174414	s62Contig54402_4
s62Contig46069_8	Nemve189804	s62Contig50760_2
s62Contig46071_2	Nemve169079	s62Contig56826_6
s62Contig46096_4	Nemve90374	s62Contig621_1
s62Contig46127_3	Nemve185304	s62Contig7169_2
s62Contig46194_16	Nemve237274	s62Contig57187_2
s62Contig46221_9	Nemve228195	s62Contig52761_12
s62Contig46240_6	Nemve31638	s62Contig58177_10
s62Contig4624_4	Nemve214753	s62Contig55332_10
s62Contig46254_8	Nemve242138	s62Contig48206_2
s62Contig46258_11	Nemve205864	s62Contig7201_7
s62Contig4626_25	Nemve168875	s62Contig5885_12
s62Contig46358_26	Nemve241441	s62Contig6214_3
s62Contig46361_6	Nemve132321	s62Contig4687_12
s62Contig46364_5	Nemve178050	s62Contig58336_2
s62Contig46390_30	Nemve126074	s62Contig54117_18
s62Contig46400_15	Nemve95716	s62Contig57122_29
s62Contig46442_19	Nemve179073	s62Contig46443_6
s62Contig46444_10	Nemve247895	s62Contig7445_1
s62Contig46462_25	Nemve85299	s62Contig58742_15
s62Contig46487_10	Nemve165839	s62Contig5337_6
s62Contig46490_4	Nemve181966	s62Contig55555_7
s62Contig464_9	Nemve118107	s62Contig50066_4
s62Contig46604_5	Nemve180887	s62Contig46904_5
s62Contig4661_10	Nemve242355	s62Contig8304_3
s62Contig4663_11	Nemve218953	s62Contig7159_8
s62Contig4664_6	Nemve248474	s62Contig59472_10
s62Contig46667_7	Nemve184952	s62Contig56693_2
s62Contig46671_2	Nemve86522	s62Contig50828_2
s62Contig46685_1	Nemve167466	s62Contig51549_2
s62Contig46689_9	Nemve88036	s62Contig61074_6
s62Contig46736_13	Nemve227549	s62Contig58425_6
s62Contig46860_9	Nemve241995	s62Contig9333_4
s62Contig46866_6	Nemve247943	s62Contig50102_3
s62Contig46887_1	Nemve102934	s62Contig48632_4
s62Contig47047_1	Nemve238099	s62Contig6490_1
s62Contig47093_9	Nemve181539	s62Contig52339_8
s62Contig47130_20	Nemve98367	s62Contig7681_2
s62Contig47165_12	Nemve238038	s62Contig60017_19
s62Contig47185_4	Nemve88487	s62Contig56143_4
s62Contig4718_7	Nemve248273	s62Contig7087_5
s62Contig47199_9	Nemve141683	s62Contig53267_10
s62Contig47200_25	Nemve127599	s62Contig51850_4
s62Contig4720_2	Nemve93721	s62Contig8622_3
s62Contig47233_15	Nemve122840	s62Contig59240_27
s62Contig47246_5	Nemve242820	s62Contig58021_11
s62Contig47324_8	Nemve240618	s62Contig57230_3
s62Contig4738_13	Nemve200196	s62Contig4738_14
s62Contig4745_3	Nemve189570	s62Contig9132_3
s62Contig47458_1	Nemve229200	s62Contig58321_2
s62Contig4746_12	Nemve247032	s62Contig8767_1
s62Contig47560_3	Nemve194889	s62Contig8683_2
s62Contig47570_4	Nemve186249	s62Contig59630_2
s62Contig47592_4	Nemve84933	s62Contig5661_3
s62Contig47593_1	Nemve111004	s62Contig51486_5
s62Contig47606_7	Nemve177611	s62Contig56010_1
s62Contig47620_3	Nemve236625	s62Contig61349_4
s62Contig47628_4	Nemve136247	s62Contig56964_3
s62Contig47651_2	Nemve194219	s62Contig53482_1
s62Contig47662_8	Nemve124805	s62Contig49261_5
s62Contig47755_2	Nemve240700	s62Contig6765_4
s62Contig47878_7	Nemve241269	s62Contig6638_7
s62Contig47891_7	Nemve212723	s62Contig47891_8
s62Contig48012_12	Nemve94572	s62Contig58351_2
s62Contig48014_19	Nemve30972	s62Contig48014_21
s62Contig48046_6	Nemve238560	s62Contig57729_10
s62Contig48109_9	Nemve233999	s62Contig56971_11
s62Contig48121_1	Nemve95909	s62Contig52159_7
s62Contig48144_7	Nemve179376	s62Contig6072_18
s62Contig48153_4	Nemve237060	s62Contig60435_4
s62Contig48176_2	Nemve159077	s62Contig60067_4
s62Contig48191_11	Nemve115608	s62Contig62178_14
s62Contig48220_7	Nemve117826	s62Contig5904_6
s62Contig4827_21	Nemve217410	s62Contig8668_18
s62Contig48291_1	Nemve206574	s62Contig56758_10
s62Contig4829_7	Nemve178601	s62Contig58639_2
s62Contig48348_21	Nemve94140	s62Contig9429_9
s62Contig48365_3	Nemve163801	s62Contig58969_3
s62Contig48412_3	Nemve211081	s62Contig48412_6
s62Contig48423_14	Nemve130600	s62Contig59801_14
s62Contig4844_6	Nemve191111	s62Contig48984_10
s62Contig48456_5	Nemve203088	s62Contig54566_16
s62Contig48565_5	Nemve236106	s62Contig5286_2
s62Contig48567_5	Nemve11915	s62Contig54021_14
s62Contig48663_27	Nemve79564	s62Contig59984_13
s62Contig48702_12	Nemve173898	s62Contig6654_9
s62Contig48738_11	Nemve211141	s62Contig5159_9
s62Contig48821_3	Nemve97278	s62Contig54771_23
s62Contig48850_3	Nemve196609	s62Contig48850_6
s62Contig48895_3	Nemve179589	s62Contig50540_6
s62Contig48920_4	Nemve67043	s62Contig53578_4
s62Contig48946_7	Nemve243823	s62Contig49815_7
s62Contig4896_4	Nemve188880	s62Contig4896_6
s62Contig48968_5	Nemve240424	s62Contig6438_1
s62Contig48992_2	Nemve181969	s62Contig56431_2
s62Contig49035_2	Nemve181209	s62Contig50057_1
s62Contig49038_7	Nemve140836	s62Contig50543_1
s62Contig49103_2	Nemve92302	s62Contig57762_2
s62Contig49105_7	Nemve239405	s62Contig5478_11
s62Contig4913_2	Nemve240068	s62Contig62174_2
s62Contig49159_8	Nemve180131	s62Contig52622_8
s62Contig49189_6	Nemve166966	s62Contig9844_14
s62Contig49201_5	Nemve40410	s62Contig5942_13
s62Contig49202_1	Nemve166728	s62Contig61867_2
s62Contig49228_39	Nemve244701	s62Contig61379_5
s62Contig49238_7	Nemve236778	s62Contig52918_11
s62Contig49285_5	Nemve197733	s62Contig5901_4
s62Contig49304_6	Nemve186929	s62Contig4952_2
s62Contig49347_9	Nemve157467	s62Contig8025_11
s62Contig4937_11	Nemve101242	s62Contig5163_2
s62Contig49389_6	Nemve227192	s62Contig7786_4
s62Contig49480_8	Nemve189928	s62Contig8928_1
s62Contig49552_6	Nemve90498	s62Contig53801_14
s62Contig49614_20	Nemve239552	s62Contig61240_7
s62Contig49616_5	Nemve225191	s62Contig6366_1
s62Contig4964_6	Nemve178888	s62Contig5970_26
s62Contig49654_1	Nemve170435	s62Contig55452_9
s62Contig49667_9	Nemve241341	s62Contig60702_4
s62Contig49764_12	Nemve188073	s62Contig50960_3
s62Contig49778_1	Nemve159607	s62Contig49778_4
s62Contig49810_2	Nemve161973	s62Contig55253_4
s62Contig49811_2	Nemve167764	s62Contig5318_6
s62Contig49817_6	Nemve186514	s62Contig62426_4
s62Contig4990_2	Nemve176175	s62Contig61230_11
s62Contig49919_6	Nemve95445	s62Contig58480_9
s62Contig5009_8	Nemve115237	s62Contig8579_16
s62Contig50103_2	Nemve243113	s62Contig52732_4
s62Contig50167_12	Nemve169077	s62Contig58647_6
s62Contig50178_1	Nemve236029	s62Contig61532_6
s62Contig50191_9	Nemve237539	s62Contig50491_2
s62Contig50207_14	Nemve215415	s62Contig50207_9
s62Contig50369_6	Nemve168783	s62Contig60335_15
s62Contig50432_15	Nemve213633	s62Contig5397_10
s62Contig50438_10	Nemve183697	s62Contig55057_3
s62Contig50444_3	Nemve165579	s62Contig51083_7
s62Contig50449_15	Nemve169538	s62Contig6210_3
s62Contig50455_2	Nemve168680	s62Contig7584_7
s62Contig50476_2	Nemve192352	s62Contig61508_12
s62Contig50508_6	Nemve228964	s62Contig56659_24
s62Contig50652_16	Nemve10515	s62Contig5600_2
s62Contig50670_7	Nemve237291	s62Contig57131_2
s62Contig50678_11	Nemve176429	s62Contig8202_2
s62Contig50700_10	Nemve172833	s62Contig6730_11
s62Contig50754_10	Nemve11279	s62Contig53667_5
s62Contig50774_15	Nemve159317	s62Contig61249_17
s62Contig50869_9	Nemve167250	s62Contig53723_3
s62Contig50904_14	Nemve228353	s62Contig50923_7
s62Contig5099_16	Nemve244094	s62Contig60102_4
s62Contig50999_11	Nemve229971	s62Contig60452_14
s62Contig51014_6	Nemve182353	s62Contig62135_8
s62Contig51060_25	Nemve245872	s62Contig53861_5
s62Contig51071_2	Nemve50340	s62Contig58285_1
s62Contig51080_17	Nemve128552	s62Contig64_40
s62Contig51145_4	Nemve129046	s62Contig6467_12
s62Contig51167_2	Nemve230652	s62Contig9371_7
s62Contig51277_2	Nemve199483	s62Contig58196_3
s62Contig51314_13	Nemve165676	s62Contig8014_4
s62Contig51324_2	Nemve213078	s62Contig55498_12
s62Contig51335_3	Nemve240417	s62Contig55431_1
s62Contig51427_1	Nemve188090	s62Contig55201_1
s62Contig51431_10	Nemve95978	s62Contig60056_4
s62Contig5144_12	Nemve225624	s62Contig56811_15
s62Contig51453_8	Nemve209672	s62Contig57902_2
s62Contig51547_3	Nemve237629	s62Contig56180_8
s62Contig51683_5	Nemve28706	s62Contig6001_1
s62Contig5177_4	Nemve241683	s62Contig6480_1
s62Contig51799_2	Nemve192499	s62Contig56236_3
s62Contig51815_12	Nemve171044	s62Contig55207_1
s62Contig51834_5	Nemve198576	s62Contig7436_4
s62Contig51902_4	Nemve185421	s62Contig57411_2
s62Contig51977_20	Nemve174238	s62Contig9727_17
s62Contig52071_3	Nemve168041	s62Contig7389_4
s62Contig52104_11	Nemve116995	s62Contig54546_20
s62Contig52127_4	Nemve246324	s62Contig7963_1
s62Contig52182_24	Nemve139026	s62Contig60351_24
s62Contig52219_10	Nemve218910	s62Contig5800_6
s62Contig52249_18	Nemve248427	s62Contig7937_1
s62Contig52256_5	Nemve39805	s62Contig61815_4
s62Contig52311_4	Nemve243663	s62Contig55728_16
s62Contig52391_15	Nemve162370	s62Contig9034_1
s62Contig52438_10	Nemve122914	s62Contig55855_2
s62Contig5244_2	Nemve185519	s62Contig61244_4
s62Contig52451_5	Nemve179729	s62Contig7827_12
s62Contig52583_6	Nemve191780	s62Contig7628_2
s62Contig5287_4	Nemve133	s62Contig55815_7
s62Contig52891_21	Nemve168974	s62Contig998_3
s62Contig52973_29	Nemve50036	s62Contig9397_3
s62Contig52989_4	Nemve90575	s62Contig57144_7
s62Contig53010_3	Nemve174406	s62Contig62412_1
s62Contig53022_5	Nemve79078	s62Contig60041_1
s62Contig53074_3	Nemve245515	s62Contig61602_9
s62Contig53107_23	Nemve30004	s62Contig7950_5
s62Contig5310_9	Nemve229489	s62Contig9308_17
s62Contig53123_3	Nemve179027	s62Contig6964_14
s62Contig53124_1	Nemve119805	s62Contig7831_6
s62Contig53163_7	Nemve171563	s62Contig7882_8
s62Contig53184_5	Nemve180943	s62Contig55340_2
s62Contig53204_10	Nemve244574	s62Contig58611_26
s62Contig53231_2	Nemve142990	s62Contig6434_6
s62Contig53333_2	Nemve100372	s62Contig6200_10
s62Contig53352_13	Nemve205988	s62Contig61623_12
s62Contig53363_24	Nemve106065	s62Contig53363_30
s62Contig53404_7	Nemve229913	s62Contig62248_2
s62Contig53504_16	Nemve104924	s62Contig54974_17
s62Contig53525_23	Nemve31622	s62Contig58466_4
s62Contig53574_5	Nemve237950	s62Contig53574_7
s62Contig53665_3	Nemve189239	s62Contig7400_1
s62Contig53760_4	Nemve246312	s62Contig7752_14
s62Contig53765_11	Nemve246345	s62Contig5877_3
s62Contig53871_7	Nemve243069	s62Contig60758_2
s62Contig539_15	Nemve240405	s62Contig60643_22
s62Contig53956_9	Nemve103714	s62Contig54474_5
s62Contig54101_6	Nemve27388	s62Contig61117_1
s62Contig54199_5	Nemve164783	s62Contig55212_1
s62Contig54227_5	Nemve115087	s62Contig58003_1
s62Contig54262_4	Nemve112203	s62Contig6037_7
s62Contig54289_11	Nemve129440	s62Contig8377_1
s62Contig54388_7	Nemve113484	s62Contig6557_3
s62Contig54397_14	Nemve237576	s62Contig61345_12
s62Contig54409_1	Nemve171064	s62Contig56895_2
s62Contig54503_12	Nemve168881	s62Contig5893_3
s62Contig5455_12	Nemve237299	s62Contig57311_10
s62Contig5463_17	Nemve26599	s62Contig54864_3
s62Contig54687_2	Nemve50002	s62Contig55126_19
s62Contig5470_2	Nemve235651	s62Contig58005_2
s62Contig54718_9	Nemve161597	s62Contig61048_13
s62Contig54788_10	Nemve120584	s62Contig60440_14
s62Contig5484_7	Nemve239913	s62Contig6319_6
s62Contig54889_2	Nemve201833	s62Contig6950_2
s62Contig54898_3	Nemve108504	s62Contig59530_8
s62Contig54933_10	Nemve105700	s62Contig6751_4
s62Contig55002_1	Nemve204972	s62Contig58635_2
s62Contig55014_1	Nemve236955	s62Contig6798_8
s62Contig55023_7	Nemve139133	s62Contig5920_22
s62Contig55074_2	Nemve212518	s62Contig58053_2
s62Contig55135_14	Nemve244326	s62Contig55135_17
s62Contig55178_1	Nemve158694	s62Contig61867_7
s62Contig55181_10	Nemve82572	s62Contig55273_2
s62Contig55192_10	Nemve164913	s62Contig55283_3
s62Contig55230_1	Nemve181605	s62Contig57560_8
s62Contig5526_2	Nemve108592	s62Contig7148_1
s62Contig55262_6	Nemve171497	s62Contig61389_9
s62Contig55266_16	Nemve191391	s62Contig55266_20
s62Contig55320_1	Nemve98402	s62Contig58490_2
s62Contig55359_14	Nemve125574	s62Contig8165_5
s62Contig55669_41	Nemve188080	s62Contig6098_4
s62Contig5568_3	Nemve182323	s62Contig57430_10
s62Contig5570_3	Nemve235541	s62Contig5967_6
s62Contig55757_3	Nemve210271	s62Contig57690_1
s62Contig55812_1	Nemve112739	s62Contig60259_3
s62Contig55890_9	Nemve98739	s62Contig56581_14
s62Contig55916_12	Nemve235152	s62Contig58343_22
s62Contig55986_6	Nemve208385	s62Contig61899_12
s62Contig56007_1	Nemve115547	s62Contig9683_2
s62Contig56035_3	Nemve130948	s62Contig60646_7
s62Contig56038_14	Nemve195059	s62Contig62254_1
s62Contig56059_5	Nemve130881	s62Contig8021_1
s62Contig5624_2	Nemve244837	s62Contig56311_3
s62Contig5637_6	Nemve171857	s62Contig5637_8
s62Contig56421_5	Nemve200699	s62Contig5780_6
s62Contig56444_6	Nemve238491	s62Contig59919_10
s62Contig56503_1	Nemve194945	s62Contig8483_1
s62Contig56592_10	Nemve210354	s62Contig7522_6
s62Contig56652_2	Nemve235176	s62Contig60512_4
s62Contig56679_6	Nemve170798	s62Contig60163_13
s62Contig56724_12	Nemve189692	s62Contig9976_10
s62Contig56789_35	Nemve88486	s62Contig60963_35
s62Contig5686_1	Nemve87714	s62Contig6622_1
s62Contig57004_10	Nemve115691	s62Contig6982_7
s62Contig57024_3	Nemve35001	s62Contig58525_1
s62Contig57115_16	Nemve115934	s62Contig57116_17
s62Contig57273_25	Nemve183554	s62Contig7667_2
s62Contig57353_12	Nemve241178	s62Contig5992_2
s62Contig57402_1	Nemve161857	s62Contig9823_3
s62Contig57469_5	Nemve164114	s62Contig57689_7
s62Contig57548_4	Nemve190655	s62Contig6190_9
s62Contig57598_17	Nemve212034	s62Contig57598_20
s62Contig57602_7	Nemve178884	s62Contig7044_3
s62Contig57745_3	Nemve237113	s62Contig7247_4
s62Contig57835_7	Nemve96179	s62Contig6627_2
s62Contig58130_27	Nemve243403	s62Contig9140_2
s62Contig58214_5	Nemve234208	s62Contig9271_3
s62Contig58258_2	Nemve200187	s62Contig58258_3
s62Contig58332_13	Nemve24738	s62Contig8605_12
s62Contig58358_6	Nemve244849	s62Contig6449_2
s62Contig58369_6	Nemve167719	s62Contig61992_4
s62Contig58394_8	Nemve95252	s62Contig9342_13
s62Contig58543_2	Nemve125073	s62Contig60845_4
s62Contig58650_3	Nemve243609	s62Contig60613_24
s62Contig58658_1	Nemve226158	s62Contig61263_2
s62Contig58848_5	Nemve180167	s62Contig7906_3
s62Contig58852_15	Nemve78932	s62Contig59194_2
s62Contig58926_1	Nemve235432	s62Contig7723_3
s62Contig58964_2	Nemve165696	s62Contig58964_6
s62Contig59016_16	Nemve103440	s62Contig59017_6
s62Contig59067_10	Nemve227021	s62Contig7913_3
s62Contig590_7	Nemve98778	s62Contig7075_6
s62Contig59160_19	Nemve242264	s62Contig59160_22
s62Contig59187_1	Nemve91495	s62Contig6550_1
s62Contig59196_2	Nemve237030	s62Contig7063_1
s62Contig59279_6	Nemve107308	s62Contig7466_1
s62Contig59338_4	Nemve245209	s62Contig59457_1
s62Contig59536_18	Nemve202754	s62Contig7482_16
s62Contig59590_2	Nemve115016	s62Contig61597_18
s62Contig59681_7	Nemve194342	s62Contig60649_10
s62Contig59703_2	Nemve174799	s62Contig62390_2
s62Contig5975_7	Nemve92237	s62Contig5975_9
s62Contig59759_1	Nemve25811	s62Contig61746_2
s62Contig59760_7	Nemve93876	s62Contig8713_9
s62Contig59812_11	Nemve235861	s62Contig62439_16
s62Contig59913_4	Nemve245550	s62Contig9431_2
s62Contig59983_10	Nemve170139	s62Contig61782_17
s62Contig59991_3	Nemve240064	s62Contig931_2
s62Contig6014_1	Nemve178876	s62Contig9390_3
s62Contig60231_16	Nemve124482	s62Contig60560_7
s62Contig60610_7	Nemve215773	s62Contig60610_9
s62Contig6078_1	Nemve180659	s62Contig61803_5
s62Contig60841_8	Nemve120563	s62Contig61477_9
s62Contig61033_9	Nemve214407	s62Contig7171_4
s62Contig61385_5	Nemve209880	s62Contig61801_9
s62Contig61499_9	Nemve98823	s62Contig6225_4
s62Contig61503_28	Nemve81224	s62Contig6279_28
s62Contig61510_2	Nemve199314	s62Contig61536_4
s62Contig61552_10	Nemve240187	s62Contig62162_7
s62Contig61675_5	Nemve117537	s62Contig61675_6
s62Contig61770_8	Nemve98842	s62Contig8663_9
s62Contig61889_3	Nemve181611	s62Contig62221_3
s62Contig61938_4	Nemve212662	s62Contig62356_3
s62Contig61996_1	Nemve181123	s62Contig6977_1
s62Contig62030_8	Nemve30016	s62Contig7902_16
s62Contig62181_20	Nemve99635	s62Contig9996_5
s62Contig6540_4	Nemve101013	s62Contig9416_6
s62Contig667_2	Nemve241256	s62Contig7524_2
s62Contig6712_9	Nemve79914	s62Contig9848_5
s62Contig6742_1	Nemve184037	s62Contig8486_9
s62Contig676_1	Nemve85128	s62Contig676_3
s62Contig6825_9	Nemve162421	s62Contig7072_21
s62Contig6881_5	Nemve194470	s62Contig6881_7
s62Contig7765_12	Nemve233657	s62Contig7985_9
s62Contig7856_13	Nemve109357	s62Contig7856_6
s62Contig8314_2	Nemve165376	s62Contig880_5
s62Contig8569_3	Nemve238226	s62Contig9377_4
s62Contig10035_2	Nemve190300
s62Contig10098_3	Nemve93189
s62Contig10125_3	Nemve199388
s62Contig10127_1	Nemve124040
s62Contig1013_4	Nemve176303
s62Contig10139_4	Nemve242155
s62Contig10155_3	Nemve204462
s62Contig10158_3	Nemve246779
s62Contig10162_2	Nemve100982
s62Contig10164_1	Nemve177083
s62Contig10180_3	Nemve237368
s62Contig10184_1	Nemve119762
s62Contig10190_1	Nemve245712
s62Contig10212_12	Nemve22270
s62Contig10229_10	Nemve197992
s62Contig10253_3	Nemve247836
s62Contig10256_3	Nemve83962
s62Contig10289_3	Nemve136552
s62Contig10299_6	Nemve109242
s62Contig10314_3	Nemve136835
s62Contig10316_3	Nemve240580
s62Contig10319_2	Nemve207254
s62Contig10333_5	Nemve81635
s62Contig1034_2	Nemve95565
s62Contig10349_4	Nemve68554
s62Contig10353_2	Nemve117700
s62Contig10398_6	Nemve241190
s62Contig10412_8	Nemve239897
s62Contig1043_5	Nemve234082
s62Contig10463_5	Nemve127372
s62Contig10495_6	Nemve88924
s62Contig10508_4	Nemve216919
s62Contig10538_4	Nemve199629
s62Contig10543_3	Nemve114762
s62Contig1056_3	Nemve52083
s62Contig10569_3	Nemve80250
s62Contig10582_1	Nemve228797
s62Contig106_1	Nemve79962
s62Contig1066_1	Nemve34851
s62Contig10664_2	Nemve197093
s62Contig10690_4	Nemve223651
s62Contig10695_11	Nemve237881
s62Contig10703_2	Nemve118361
s62Contig10734_7	Nemve25031
s62Contig10743_4	Nemve61607
s62Contig10747_6	Nemve201840
s62Contig10760_2	Nemve198654
s62Contig10_7	Nemve158857
s62Contig10794_13	Nemve17368
s62Contig10817_3	Nemve241150
s62Contig10823_8	Nemve222292
s62Contig10830_3	Nemve196772
s62Contig10836_7	Nemve160797
s62Contig10838_5	Nemve191789
s62Contig1084_3	Nemve50123
s62Contig10864_4	Nemve11085
s62Contig10908_3	Nemve248374
s62Contig10912_1	Nemve161176
s62Contig10916_1	Nemve248561
s62Contig10961_6	Nemve118387
s62Contig10978_10	Nemve246268
s62Contig11021_2	Nemve124028
s62Contig110_3	Nemve199823
s62Contig11037_3	Nemve203861
s62Contig11038_3	Nemve205323
s62Contig11047_7	Nemve237233
s62Contig11065_23	Nemve244261
s62Contig1108_24	Nemve248457
s62Contig11084_18	Nemve188264
s62Contig111_3	Nemve81932
s62Contig11157_4	Nemve184757
s62Contig11183_6	Nemve123677
s62Contig11203_4	Nemve132075
s62Contig11220_14	Nemve137737
s62Contig11240_2	Nemve223385
s62Contig11248_4	Nemve89585
s62Contig11255_4	Nemve120436
s62Contig11256_2	Nemve159647
s62Contig11285_7	Nemve99543
s62Contig11293_7	Nemve97137
s62Contig11301_6	Nemve222995
s62Contig11314_3	Nemve157742
s62Contig11331_4	Nemve84904
s62Contig11340_4	Nemve218029
s62Contig11348_1	Nemve232409
s62Contig11360_2	Nemve240773
s62Contig11376_2	Nemve243827
s62Contig11378_5	Nemve211521
s62Contig11404_8	Nemve100670
s62Contig11438_14	Nemve157887
s62Contig11443_10	Nemve96644
s62Contig11456_2	Nemve199679
s62Contig11463_2	Nemve178597
s62Contig1146_6	Nemve239508
s62Contig11489_1	Nemve97735
s62Contig11490_1	Nemve87644
s62Contig11508_6	Nemve222274
s62Contig11524_3	Nemve110792
s62Contig11529_2	Nemve124861
s62Contig11541_3	Nemve83057
s62Contig11562_4	Nemve184928
s62Contig11570_16	Nemve119016
s62Contig11579_4	Nemve209155
s62Contig11584_2	Nemve52380
s62Contig11594_12	Nemve89298
s62Contig11640_8	Nemve237661
s62Contig11643_5	Nemve239459
s62Contig11657_12	Nemve242599
s62Contig11677_16	Nemve242650
s62Contig1168_2	Nemve236269
s62Contig1172_1	Nemve218534
s62Contig11727_5	Nemve193546
s62Contig11728_2	Nemve241143
s62Contig1173_2	Nemve204335
s62Contig11743_36	Nemve16003
s62Contig11795_2	Nemve242218
s62Contig11797_1	Nemve114933
s62Contig11846_4	Nemve92090
s62Contig11850_7	Nemve244371
s62Contig11862_1	Nemve89106
s62Contig11877_4	Nemve104560
s62Contig11882_6	Nemve240215
s62Contig11902_2	Nemve225729
s62Contig1192_12	Nemve134544
s62Contig119_2	Nemve205438
s62Contig11922_3	Nemve108544
s62Contig1193_1	Nemve245408
s62Contig11961_2	Nemve248661
s62Contig1196_3	Nemve124291
s62Contig11969_3	Nemve218142
s62Contig12005_1	Nemve88098
s62Contig12046_2	Nemve30010
s62Contig12073_8	Nemve31543
s62Contig12093_8	Nemve247912
s62Contig12138_6	Nemve248208
s62Contig12172_3	Nemve34059
s62Contig12180_2	Nemve121857
s62Contig12188_9	Nemve120428
s62Contig12224_5	Nemve199771
s62Contig12250_2	Nemve240368
s62Contig12264_19	Nemve176721
s62Contig12413_5	Nemve246436
s62Contig12415_1	Nemve243247
s62Contig12419_7	Nemve93943
s62Contig12428_1	Nemve81393
s62Contig12435_7	Nemve50004
s62Contig12460_20	Nemve83583
s62Contig12460_3	Nemve83762
s62Contig12609_7	Nemve31023
s62Contig12618_3	Nemve243106
s62Contig12630_2	Nemve80169
s62Contig12669_3	Nemve130178
s62Contig12673_1	Nemve244177
s62Contig12691_5	Nemve183874
s62Contig12697_5	Nemve138459
s62Contig12700_11	Nemve205696
s62Contig12713_3	Nemve139410
s62Contig12714_9	Nemve167381
s62Contig12757_8	Nemve90231
s62Contig12758_2	Nemve191297
s62Contig12768_3	Nemve235335
s62Contig12781_2	Nemve20907
s62Contig12793_9	Nemve205085
s62Contig12797_13	Nemve238896
s62Contig12827_2	Nemve231938
s62Contig12830_1	Nemve131959
s62Contig12839_3	Nemve205757
s62Contig1286_17	Nemve105887
s62Contig12864_1	Nemve142771
s62Contig12870_7	Nemve124260
s62Contig12883_2	Nemve214251
s62Contig12899_8	Nemve237970
s62Contig12902_3	Nemve242963
s62Contig12919_4	Nemve238787
s62Contig12920_4	Nemve198469
s62Contig12948_4	Nemve129329
s62Contig12954_14	Nemve136852
s62Contig12963_3	Nemve191511
s62Contig12975_12	Nemve179716
s62Contig12986_3	Nemve206160
s62Contig1299_4	Nemve171143
s62Contig13023_2	Nemve12051
s62Contig13054_3	Nemve211859
s62Contig13068_3	Nemve85011
s62Contig1308_2	Nemve246770
s62Contig13097_1	Nemve223347
s62Contig1309_7	Nemve84158
s62Contig13115_3	Nemve241323
s62Contig13166_13	Nemve160835
s62Contig13179_7	Nemve127582
s62Contig13206_3	Nemve10765
s62Contig13211_2	Nemve116843
s62Contig13214_3	Nemve126282
s62Contig1323_2	Nemve116184
s62Contig13264_6	Nemve240206
s62Contig13273_7	Nemve220036
s62Contig13286_2	Nemve84034
s62Contig13306_7	Nemve202925
s62Contig13309_4	Nemve236374
s62Contig13328_9	Nemve122268
s62Contig13331_6	Nemve72142
s62Contig13361_13	Nemve242612
s62Contig13370_5	Nemve229193
s62Contig13375_3	Nemve22904
s62Contig13379_12	Nemve182548
s62Contig13388_6	Nemve244490
s62Contig13392_7	Nemve94026
s62Contig13398_13	Nemve10717
s62Contig13400_3	Nemve243970
s62Contig1340_3	Nemve204159
s62Contig13410_4	Nemve177264
s62Contig13417_2	Nemve218943
s62Contig13422_9	Nemve177813
s62Contig13438_19	Nemve192750
s62Contig13444_3	Nemve147144
s62Contig13449_3	Nemve242619
s62Contig13454_12	Nemve11959
s62Contig13460_40	Nemve130809
s62Contig13462_4	Nemve202361
s62Contig13488_2	Nemve238963
s62Contig13501_17	Nemve80887
s62Contig13504_30	Nemve60050
s62Contig13507_6	Nemve82024
s62Contig13508_12	Nemve185829
s62Contig13513_12	Nemve196629
s62Contig13514_3	Nemve244996
s62Contig13523_2	Nemve127657
s62Contig13527_1	Nemve237728
s62Contig13529_5	Nemve184535
s62Contig13532_2	Nemve243459
s62Contig13538_1	Nemve226489
s62Contig13556_9	Nemve95934
s62Contig13557_3	Nemve245210
s62Contig13559_6	Nemve201578
s62Contig13566_6	Nemve113517
s62Contig13574_12	Nemve80221
s62Contig13591_4	Nemve108165
s62Contig13597_11	Nemve244968
s62Contig13618_7	Nemve236736
s62Contig13629_14	Nemve95020
s62Contig13635_26	Nemve208016
s62Contig13644_13	Nemve203470
s62Contig13670_5	Nemve125819
s62Contig13685_16	Nemve108724
s62Contig13686_7	Nemve242274
s62Contig13711_11	Nemve204525
s62Contig13713_8	Nemve236734
s62Contig13714_8	Nemve228748
s62Contig13723_10	Nemve193231
s62Contig13726_2	Nemve204316
s62Contig13753_9	Nemve121754
s62Contig13787_3	Nemve241218
s62Contig13788_13	Nemve163628
s62Contig13791_5	Nemve236643
s62Contig13792_15	Nemve214058
s62Contig13796_17	Nemve2855
s62Contig13799_12	Nemve248023
s62Contig13806_6	Nemve246586
s62Contig13807_5	Nemve244748
s62Contig13808_3	Nemve207820
s62Contig13816_5	Nemve206164
s62Contig13836_14	Nemve200879
s62Contig1385_4	Nemve94726
s62Contig13860_3	Nemve242428
s62Contig13864_15	Nemve164768
s62Contig13877_1	Nemve245668
s62Contig13895_11	Nemve2784
s62Contig13903_8	Nemve240891
s62Contig13907_9	Nemve211567
s62Contig139_2	Nemve193641
s62Contig13949_7	Nemve118838
s62Contig13954_2	Nemve52979
s62Contig13964_7	Nemve110416
s62Contig13978_2	Nemve230938
s62Contig14014_17	Nemve79947
s62Contig14018_7	Nemve233671
s62Contig14024_1	Nemve232845
s62Contig14025_2	Nemve247673
s62Contig14028_14	Nemve223268
s62Contig14033_18	Nemve239233
s62Contig14035_6	Nemve88939
s62Contig14046_2	Nemve248588
s62Contig14059_4	Nemve248687
s62Contig14063_2	Nemve228340
s62Contig14064_23	Nemve40040
s62Contig14067_3	Nemve211568
s62Contig1408_2	Nemve80232
s62Contig14119_2	Nemve238059
s62Contig14137_2	Nemve218262
s62Contig1414_2	Nemve224172
s62Contig14144_12	Nemve189124
s62Contig14147_5	Nemve167658
s62Contig14150_2	Nemve184658
s62Contig14168_3	Nemve80293
s62Contig14179_17	Nemve217300
s62Contig14201_3	Nemve240032
s62Contig14203_11	Nemve110220
s62Contig1420_4	Nemve185054
s62Contig14221_14	Nemve220670
s62Contig14230_10	Nemve127893
s62Contig14243_14	Nemve202773
s62Contig14253_4	Nemve205399
s62Contig14261_11	Nemve109532
s62Contig14263_7	Nemve11018
s62Contig14276_9	Nemve247425
s62Contig14295_14	Nemve230812
s62Contig14306_2	Nemve236583
s62Contig14317_1	Nemve124307
s62Contig1432_3	Nemve222148
s62Contig14325_21	Nemve241699
s62Contig14328_24	Nemve24260
s62Contig14334_11	Nemve89058
s62Contig14337_4	Nemve84167
s62Contig14340_6	Nemve167342
s62Contig14353_6	Nemve107735
s62Contig14374_3	Nemve173044
s62Contig14380_2	Nemve245326
s62Contig14402_6	Nemve163561
s62Contig1440_3	Nemve178085
s62Contig14414_10	Nemve116658
s62Contig14419_3	Nemve237364
s62Contig14437_2	Nemve98698
s62Contig14450_6	Nemve92160
s62Contig14475_21	Nemve240970
s62Contig14478_17	Nemve248021
s62Contig14485_5	Nemve238114
s62Contig14490_2	Nemve172456
s62Contig14500_7	Nemve140937
s62Contig14512_10	Nemve243995
s62Contig14514_3	Nemve243427
s62Contig14517_7	Nemve242071
s62Contig14534_18	Nemve12461
s62Contig14536_4	Nemve136329
s62Contig14537_3	Nemve244161
s62Contig14562_2	Nemve159311
s62Contig14599_11	Nemve205412
s62Contig14600_2	Nemve98072
s62Contig14629_8	Nemve127721
s62Contig14661_20	Nemve81232
s62Contig14705_8	Nemve233708
s62Contig14707_1	Nemve237905
s62Contig14711_8	Nemve186523
s62Contig14716_3	Nemve204073
s62Contig14717_18	Nemve236893
s62Contig14718_2	Nemve236715
s62Contig14748_19	Nemve158852
s62Contig1477_3	Nemve162049
s62Contig14785_10	Nemve242056
s62Contig14791_3	Nemve176363
s62Contig14796_7	Nemve201904
s62Contig14803_10	Nemve103208
s62Contig14810_7	Nemve160601
s62Contig1483_2	Nemve139295
s62Contig14835_13	Nemve109498
s62Contig14864_8	Nemve232949
s62Contig14865_10	Nemve91657
s62Contig14891_27	Nemve21450
s62Contig14892_12	Nemve116044
s62Contig14908_4	Nemve204844
s62Contig14916_9	Nemve202353
s62Contig14917_3	Nemve131022
s62Contig14960_2	Nemve96606
s62Contig14979_1	Nemve67237
s62Contig14985_16	Nemve219738
s62Contig14988_11	Nemve247318
s62Contig14993_3	Nemve239660
s62Contig15001_5	Nemve44227
s62Contig15014_2	Nemve159381
s62Contig15018_10	Nemve242397
s62Contig15024_4	Nemve20815
s62Contig15049_4	Nemve101914
s62Contig15053_21	Nemve90602
s62Contig15054_12	Nemve240211
s62Contig15071_9	Nemve207272
s62Contig15073_20	Nemve94898
s62Contig15077_2	Nemve232931
s62Contig15083_3	Nemve50774
s62Contig15097_4	Nemve86197
s62Contig15100_8	Nemve97944
s62Contig1510_4	Nemve124731
s62Contig15104_4	Nemve120073
s62Contig15106_8	Nemve445
s62Contig15110_4	Nemve246784
s62Contig15123_5	Nemve177762
s62Contig15126_5	Nemve207390
s62Contig15131_4	Nemve167457
s62Contig15134_6	Nemve193454
s62Contig15148_9	Nemve244001
s62Contig15154_11	Nemve211668
s62Contig15158_1	Nemve96085
s62Contig15175_3	Nemve242772
s62Contig15184_12	Nemve240973
s62Contig15196_13	Nemve175215
s62Contig15198_4	Nemve245781
s62Contig15199_5	Nemve242002
s62Contig15204_6	Nemve138799
s62Contig15210_7	Nemve89183
s62Contig15212_2	Nemve243917
s62Contig15220_7	Nemve168935
s62Contig15229_4	Nemve167160
s62Contig15233_13	Nemve192610
s62Contig15241_5	Nemve208189
s62Contig15248_18	Nemve241634
s62Contig15251_6	Nemve548
s62Contig15281_4	Nemve235366
s62Contig15300_4	Nemve16006
s62Contig15304_12	Nemve119951
s62Contig15306_4	Nemve205661
s62Contig15309_2	Nemve187611
s62Contig15315_13	Nemve33613
s62Contig15342_1	Nemve240727
s62Contig15356_3	Nemve84532
s62Contig153_6	Nemve212944
s62Contig15366_5	Nemve208411
s62Contig15367_10	Nemve197820
s62Contig15373_3	Nemve190857
s62Contig15385_1	Nemve243051
s62Contig15393_2	Nemve98352
s62Contig15403_3	Nemve85456
s62Contig15411_7	Nemve106996
s62Contig15413_7	Nemve239622
s62Contig15418_13	Nemve102755
s62Contig15426_5	Nemve35615
s62Contig1542_8	Nemve246101
s62Contig15443_23	Nemve37985
s62Contig15480_1	Nemve248432
s62Contig15496_2	Nemve96771
s62Contig15497_7	Nemve102219
s62Contig15508_3	Nemve232401
s62Contig15521_2	Nemve239008
s62Contig15528_10	Nemve179127
s62Contig15547_5	Nemve245006
s62Contig15560_1	Nemve208415
s62Contig15579_14	Nemve121336
s62Contig15602_1	Nemve240395
s62Contig15606_1	Nemve163923
s62Contig15618_7	Nemve83837
s62Contig15625_4	Nemve195832
s62Contig15638_11	Nemve174172
s62Contig15640_19	Nemve111883
s62Contig15641_6	Nemve29999
s62Contig1564_4	Nemve182679
s62Contig15646_4	Nemve86755
s62Contig15647_13	Nemve82668
s62Contig15649_6	Nemve244592
s62Contig15650_2	Nemve237330
s62Contig15653_12	Nemve182009
s62Contig1566_2	Nemve40721
s62Contig15679_3	Nemve208871
s62Contig15684_7	Nemve115110
s62Contig15685_7	Nemve189433
s62Contig15691_3	Nemve240939
s62Contig15695_2	Nemve137732
s62Contig15707_3	Nemve174383
s62Contig1571_8	Nemve203589
s62Contig15723_5	Nemve159777
s62Contig15726_6	Nemve130660
s62Contig15728_3	Nemve171944
s62Contig15729_8	Nemve180953
s62Contig15733_1	Nemve247137
s62Contig15767_19	Nemve90622
s62Contig15767_24	Nemve90457
s62Contig15770_2	Nemve163252
s62Contig1578_14	Nemve55712
s62Contig15782_2	Nemve194898
s62Contig15805_17	Nemve93883
s62Contig15815_10	Nemve84275
s62Contig15822_2	Nemve240027
s62Contig15825_11	Nemve103876
s62Contig15826_2	Nemve244411
s62Contig15856_7	Nemve52158
s62Contig1586_2	Nemve122269
s62Contig15888_2	Nemve30351
s62Contig15891_1	Nemve231045
s62Contig15896_3	Nemve176125
s62Contig15904_9	Nemve110765
s62Contig15913_8	Nemve131752
s62Contig15916_3	Nemve124567
s62Contig15949_3	Nemve99617
s62Contig15958_5	Nemve208192
s62Contig15959_4	Nemve186353
s62Contig15963_5	Nemve80869
s62Contig15972_20	Nemve95413
s62Contig15976_2	Nemve169881
s62Contig15976_3	Nemve135014
s62Contig15984_6	Nemve83795
s62Contig15986_4	Nemve117404
s62Contig15997_2	Nemve167545
s62Contig16000_12	Nemve206625
s62Contig16044_35	Nemve71074
s62Contig16046_3	Nemve211132
s62Contig16056_7	Nemve85971
s62Contig16059_2	Nemve235656
s62Contig16060_15	Nemve84454
s62Contig16074_2	Nemve163601
s62Contig1608_1	Nemve31202
s62Contig16082_1	Nemve118229
s62Contig16087_11	Nemve105457
s62Contig16090_6	Nemve209831
s62Contig16106_12	Nemve247677
s62Contig16110_11	Nemve98430
s62Contig16114_4	Nemve222305
s62Contig16124_7	Nemve219165
s62Contig16143_4	Nemve245146
s62Contig16145_5	Nemve218586
s62Contig16164_4	Nemve198795
s62Contig16173_4	Nemve91901
s62Contig16187_34	Nemve239018
s62Contig16194_4	Nemve242253
s62Contig16203_2	Nemve216064
s62Contig16206_4	Nemve93407
s62Contig16213_1	Nemve204835
s62Contig16248_2	Nemve34050
s62Contig16274_5	Nemve116948
s62Contig16279_6	Nemve238102
s62Contig16282_4	Nemve234158
s62Contig16283_6	Nemve67737
s62Contig16289_2	Nemve238886
s62Contig16299_14	Nemve134833
s62Contig16303_2	Nemve50131
s62Contig16306_1	Nemve11117
s62Contig16308_7	Nemve170518
s62Contig16313_5	Nemve93878
s62Contig16314_10	Nemve244101
s62Contig16322_1	Nemve120322
s62Contig1633_2	Nemve126496
s62Contig16338_4	Nemve242283
s62Contig16339_4	Nemve84929
s62Contig16343_6	Nemve169651
s62Contig16369_14	Nemve238906
s62Contig16370_17	Nemve109826
s62Contig16373_3	Nemve165614
s62Contig16380_4	Nemve203286
s62Contig16393_1	Nemve3582
s62Contig16402_8	Nemve246958
s62Contig16412_9	Nemve237834
s62Contig16417_1	Nemve162962
s62Contig16422_6	Nemve80747
s62Contig16426_1	Nemve152417
s62Contig16427_1	Nemve243901
s62Contig16430_1	Nemve216715
s62Contig16434_8	Nemve99774
s62Contig1651_2	Nemve198482
s62Contig16514_2	Nemve237612
s62Contig16515_7	Nemve244471
s62Contig16516_6	Nemve215414
s62Contig16526_14	Nemve53219
s62Contig16528_5	Nemve240172
s62Contig16542_6	Nemve161101
s62Contig16543_24	Nemve82910
s62Contig16547_6	Nemve128208
s62Contig16552_3	Nemve241022
s62Contig16554_17	Nemve242587
s62Contig16558_17	Nemve243141
s62Contig16587_2	Nemve208393
s62Contig1658_9	Nemve236423
s62Contig1660_4	Nemve119340
s62Contig16611_3	Nemve241923
s62Contig16614_3	Nemve85993
s62Contig16623_1	Nemve237501
s62Contig16629_2	Nemve90769
s62Contig16649_1	Nemve244634
s62Contig16653_2	Nemve234521
s62Contig16659_3	Nemve167825
s62Contig16663_11	Nemve163564
s62Contig16673_3	Nemve100734
s62Contig16675_9	Nemve169502
s62Contig16711_8	Nemve184640
s62Contig16712_5	Nemve21439
s62Contig16718_6	Nemve20215
s62Contig16729_3	Nemve171873
s62Contig16740_8	Nemve28237
s62Contig16747_13	Nemve60176
s62Contig16753_4	Nemve116873
s62Contig16761_8	Nemve125072
s62Contig16783_16	Nemve237797
s62Contig16799_4	Nemve219711
s62Contig16802_5	Nemve61533
s62Contig16804_17	Nemve239955
s62Contig16819_13	Nemve22855
s62Contig1682_5	Nemve204182
s62Contig16827_6	Nemve244962
s62Contig16838_11	Nemve240445
s62Contig16847_2	Nemve219395
s62Contig16848_18	Nemve127067
s62Contig16865_5	Nemve143738
s62Contig16866_8	Nemve212174
s62Contig16875_25	Nemve128857
s62Contig16886_5	Nemve89791
s62Contig16901_8	Nemve248122
s62Contig16903_3	Nemve110766
s62Contig16905_22	Nemve212579
s62Contig169_1	Nemve161278
s62Contig16921_3	Nemve172011
s62Contig16927_2	Nemve228555
s62Contig16929_4	Nemve247601
s62Contig16939_3	Nemve211253
s62Contig16942_2	Nemve244984
s62Contig16946_11	Nemve193535
s62Contig16955_3	Nemve233095
s62Contig16967_3	Nemve248491
s62Contig16978_2	Nemve117089
s62Contig16979_3	Nemve242
s62Contig16983_3	Nemve151083
s62Contig17002_3	Nemve248282
s62Contig17029_2	Nemve85543
s62Contig17032_3	Nemve2091
s62Contig17074_1	Nemve171762
s62Contig17102_9	Nemve147359
s62Contig17104_1	Nemve95270
s62Contig17117_5	Nemve103700
s62Contig17128_2	Nemve163008
s62Contig17133_4	Nemve240720
s62Contig17151_7	Nemve79419
s62Contig17153_9	Nemve91543
s62Contig17157_6	Nemve43832
s62Contig17176_4	Nemve221521
s62Contig17184_1	Nemve108246
s62Contig17187_1	Nemve99151
s62Contig17191_5	Nemve242949
s62Contig17208_3	Nemve203158
s62Contig17225_8	Nemve20640
s62Contig17229_5	Nemve10142
s62Contig17231_3	Nemve118942
s62Contig17237_9	Nemve243817
s62Contig17240_34	Nemve127125
s62Contig17252_6	Nemve248067
s62Contig17253_5	Nemve132910
s62Contig17258_12	Nemve109586
s62Contig17273_6	Nemve188665
s62Contig17282_4	Nemve70832
s62Contig17288_13	Nemve245298
s62Contig17290_32	Nemve173637
s62Contig1729_5	Nemve238792
s62Contig17306_10	Nemve246278
s62Contig17317_1	Nemve228777
s62Contig17_3	Nemve170340
s62Contig17352_3	Nemve114717
s62Contig17388_7	Nemve102563
s62Contig17389_5	Nemve100014
s62Contig17407_10	Nemve127359
s62Contig17423_5	Nemve237547
s62Contig17436_10	Nemve167837
s62Contig17439_7	Nemve61117
s62Contig17442_1	Nemve52572
s62Contig17462_4	Nemve239089
s62Contig17466_13	Nemve142815
s62Contig17474_2	Nemve129717
s62Contig1748_5	Nemve238966
s62Contig17488_2	Nemve224635
s62Contig17499_1	Nemve89249
s62Contig17506_15	Nemve220143
s62Contig17556_2	Nemve82490
s62Contig17571_3	Nemve109102
s62Contig17582_12	Nemve210463
s62Contig17586_3	Nemve193980
s62Contig1759_1	Nemve119884
s62Contig17595_5	Nemve240787
s62Contig17605_1	Nemve10314
s62Contig17667_13	Nemve166138
s62Contig17667_3	Nemve11226
s62Contig17681_15	Nemve241849
s62Contig17689_2	Nemve161245
s62Contig17693_1	Nemve163738
s62Contig17710_4	Nemve196524
s62Contig17734_1	Nemve171009
s62Contig17737_10	Nemve237567
s62Contig17739_4	Nemve35532
s62Contig17745_3	Nemve219523
s62Contig17746_4	Nemve199162
s62Contig17761_3	Nemve107575
s62Contig17785_5	Nemve191841
s62Contig17791_12	Nemve200603
s62Contig17801_2	Nemve63583
s62Contig17803_7	Nemve136840
s62Contig17816_15	Nemve163111
s62Contig17818_4	Nemve128814
s62Contig17822_28	Nemve244480
s62Contig17829_6	Nemve214369
s62Contig17837_10	Nemve238857
s62Contig17857_3	Nemve13429
s62Contig17883_3	Nemve244660
s62Contig1789_8	Nemve240434
s62Contig17909_3	Nemve245263
s62Contig17917_4	Nemve91324
s62Contig17951_20	Nemve202038
s62Contig17958_11	Nemve206329
s62Contig17962_15	Nemve246114
s62Contig17980_7	Nemve162107
s62Contig18009_5	Nemve33417
s62Contig18010_18	Nemve119329
s62Contig18016_9	Nemve100096
s62Contig18017_2	Nemve199682
s62Contig18024_11	Nemve125537
s62Contig18029_7	Nemve124563
s62Contig18037_14	Nemve238404
s62Contig18045_15	Nemve238337
s62Contig18050_2	Nemve240145
s62Contig18068_59	Nemve224725
s62Contig18088_4	Nemve238705
s62Contig18090_8	Nemve198745
s62Contig18118_8	Nemve244054
s62Contig18125_2	Nemve242153
s62Contig18140_3	Nemve244148
s62Contig18145_15	Nemve171954
s62Contig18153_5	Nemve200413
s62Contig18178_9	Nemve244010
s62Contig18182_4	Nemve239271
s62Contig18187_5	Nemve235773
s62Contig18194_2	Nemve239871
s62Contig18196_9	Nemve199543
s62Contig18211_10	Nemve244990
s62Contig18213_2	Nemve175297
s62Contig18231_1	Nemve147958
s62Contig18234_1	Nemve176089
s62Contig18236_4	Nemve108175
s62Contig18238_2	Nemve242041
s62Contig18248_13	Nemve98598
s62Contig18273_18	Nemve248399
s62Contig18275_8	Nemve242001
s62Contig18288_5	Nemve30416
s62Contig18295_20	Nemve229377
s62Contig18307_7	Nemve240614
s62Contig18311_11	Nemve24582
s62Contig18331_3	Nemve177328
s62Contig18348_2	Nemve237657
s62Contig18353_2	Nemve89064
s62Contig18357_25	Nemve245849
s62Contig18366_16	Nemve215218
s62Contig18369_13	Nemve219682
s62Contig18386_1	Nemve160608
s62Contig18388_9	Nemve244693
s62Contig18407_8	Nemve165407
s62Contig18409_12	Nemve231988
s62Contig1842_2	Nemve241356
s62Contig18429_19	Nemve224747
s62Contig18439_13	Nemve200094
s62Contig18446_4	Nemve24446
s62Contig18447_15	Nemve241405
s62Contig18461_16	Nemve122238
s62Contig18469_2	Nemve83212
s62Contig18479_3	Nemve244876
s62Contig18481_12	Nemve142315
s62Contig18488_3	Nemve210187
s62Contig18494_9	Nemve210012
s62Contig18498_2	Nemve243644
s62Contig18518_2	Nemve235893
s62Contig18521_2	Nemve21768
s62Contig18524_12	Nemve241642
s62Contig18540_4	Nemve12785
s62Contig18565_5	Nemve239527
s62Contig18571_5	Nemve241554
s62Contig18583_1	Nemve246342
s62Contig18586_25	Nemve247690
s62Contig18612_19	Nemve235646
s62Contig18622_2	Nemve174876
s62Contig18631_1	Nemve188140
s62Contig18632_5	Nemve185856
s62Contig18649_1	Nemve106193
s62Contig18654_8	Nemve167406
s62Contig18658_7	Nemve239892
s62Contig18714_12	Nemve169110
s62Contig18727_3	Nemve236875
s62Contig18747_15	Nemve204976
s62Contig18757_1	Nemve185620
s62Contig18778_1	Nemve236430
s62Contig18779_4	Nemve242502
s62Contig18783_13	Nemve167
s62Contig18809_4	Nemve206838
s62Contig18818_2	Nemve240826
s62Contig18831_5	Nemve206185
s62Contig18845_11	Nemve239926
s62Contig18862_4	Nemve239489
s62Contig18866_2	Nemve98197
s62Contig18867_5	Nemve108619
s62Contig18872_21	Nemve243040
s62Contig18873_32	Nemve242549
s62Contig18886_6	Nemve100445
s62Contig18887_1	Nemve205642
s62Contig18888_10	Nemve139976
s62Contig18892_4	Nemve246935
s62Contig18893_5	Nemve238689
s62Contig18904_1	Nemve79910
s62Contig18909_7	Nemve247692
s62Contig18915_1	Nemve243990
s62Contig18916_5	Nemve223286
s62Contig18948_4	Nemve242667
s62Contig18955_7	Nemve248456
s62Contig18965_11	Nemve248880
s62Contig1896_6	Nemve132323
s62Contig18969_6	Nemve227259
s62Contig18977_24	Nemve227963
s62Contig18980_8	Nemve203710
s62Contig18984_19	Nemve176215
s62Contig18988_10	Nemve20223
s62Contig18994_2	Nemve103035
s62Contig19009_7	Nemve242737
s62Contig19046_25	Nemve104011
s62Contig19068_2	Nemve149979
s62Contig19075_4	Nemve243527
s62Contig19081_9	Nemve117533
s62Contig19109_4	Nemve248638
s62Contig19130_17	Nemve80977
s62Contig19138_20	Nemve124776
s62Contig19138_2	Nemve180858
s62Contig19168_1	Nemve88448
s62Contig1917_6	Nemve21409
s62Contig1918_19	Nemve213696
s62Contig19189_2	Nemve122091
s62Contig19190_22	Nemve125844
s62Contig19194_28	Nemve239885
s62Contig19197_6	Nemve51540
s62Contig192_1	Nemve219307
s62Contig19216_3	Nemve109857
s62Contig19229_16	Nemve94752
s62Contig19236_20	Nemve240935
s62Contig19243_11	Nemve203827
s62Contig19261_18	Nemve244850
s62Contig19269_7	Nemve203582
s62Contig19282_1	Nemve78454
s62Contig19299_26	Nemve162318
s62Contig19304_7	Nemve103563
s62Contig19306_9	Nemve88037
s62Contig19_3	Nemve163440
s62Contig19332_4	Nemve167977
s62Contig19361_10	Nemve151041
s62Contig19396_13	Nemve192985
s62Contig19405_3	Nemve488
s62Contig19406_3	Nemve179634
s62Contig19411_4	Nemve159148
s62Contig19415_3	Nemve175505
s62Contig19418_7	Nemve94848
s62Contig19427_3	Nemve25535
s62Contig19438_6	Nemve208427
s62Contig19440_3	Nemve232647
s62Contig19446_9	Nemve98586
s62Contig19449_3	Nemve151209
s62Contig19457_9	Nemve103955
s62Contig19483_3	Nemve247520
s62Contig19502_8	Nemve206860
s62Contig19503_2	Nemve220581
s62Contig19506_22	Nemve170847
s62Contig19516_2	Nemve232373
s62Contig19533_19	Nemve240673
s62Contig19537_2	Nemve175715
s62Contig19547_1	Nemve91789
s62Contig19557_8	Nemve212811
s62Contig19573_5	Nemve199721
s62Contig19575_5	Nemve216603
s62Contig19593_9	Nemve229711
s62Contig19602_2	Nemve206509
s62Contig19613_2	Nemve238702
s62Contig19652_7	Nemve240296
s62Contig19666_5	Nemve237770
s62Contig19667_4	Nemve176647
s62Contig19672_6	Nemve138352
s62Contig19688_2	Nemve242950
s62Contig19708_3	Nemve205359
s62Contig19713_6	Nemve242763
s62Contig19717_14	Nemve82762
s62Contig19729_10	Nemve239725
s62Contig19736_6	Nemve94836
s62Contig19750_4	Nemve99757
s62Contig19756_21	Nemve219610
s62Contig19770_18	Nemve105300
s62Contig19772_2	Nemve96329
s62Contig19778_4	Nemve92443
s62Contig19782_10	Nemve110742
s62Contig19791_4	Nemve160369
s62Contig19799_20	Nemve245399
s62Contig19801_10	Nemve203787
s62Contig19804_3	Nemve167821
s62Contig19805_5	Nemve219079
s62Contig19806_17	Nemve246961
s62Contig19808_1	Nemve203822
s62Contig19810_10	Nemve97514
s62Contig19824_5	Nemve242792
s62Contig19827_7	Nemve197664
s62Contig19851_11	Nemve239035
s62Contig19853_1	Nemve201915
s62Contig198_6	Nemve244961
s62Contig19874_6	Nemve95129
s62Contig1988_1	Nemve183513
s62Contig19899_8	Nemve218139
s62Contig19910_3	Nemve158003
s62Contig19913_5	Nemve97785
s62Contig19917_5	Nemve168440
s62Contig19932_15	Nemve91203
s62Contig19940_16	Nemve104199
s62Contig19976_6	Nemve234699
s62Contig20008_17	Nemve247081
s62Contig20012_7	Nemve183701
s62Contig20020_3	Nemve32398
s62Contig20049_7	Nemve239047
s62Contig20065_3	Nemve231956
s62Contig20067_20	Nemve3347
s62Contig20072_8	Nemve239037
s62Contig20073_2	Nemve119462
s62Contig20079_8	Nemve80283
s62Contig20097_15	Nemve209681
s62Contig20121_32	Nemve164017
s62Contig20128_10	Nemve242113
s62Contig20147_24	Nemve171618
s62Contig20151_7	Nemve104172
s62Contig2016_1	Nemve239517
s62Contig20167_15	Nemve241155
s62Contig20178_1	Nemve13780
s62Contig20183_2	Nemve81169
s62Contig20184_2	Nemve208030
s62Contig20198_3	Nemve242426
s62Contig20199_3	Nemve231081
s62Contig20200_1	Nemve205803
s62Contig20210_1	Nemve80846
s62Contig20214_9	Nemve16019
s62Contig20225_2	Nemve63798
s62Contig20232_1	Nemve85496
s62Contig20233_5	Nemve156669
s62Contig20235_8	Nemve142809
s62Contig20241_3	Nemve243600
s62Contig20247_3	Nemve239698
s62Contig20252_9	Nemve121514
s62Contig20257_9	Nemve204932
s62Contig20264_14	Nemve11150
s62Contig20268_19	Nemve90386
s62Contig20270_2	Nemve230391
s62Contig20271_14	Nemve116009
s62Contig20293_3	Nemve207873
s62Contig20307_4	Nemve134307
s62Contig2034_3	Nemve245733
s62Contig20400_3	Nemve37122
s62Contig20476_12	Nemve226328
s62Contig2052_12	Nemve81851
s62Contig2056_2	Nemve159822
s62Contig2059_1	Nemve221557
s62Contig20615_5	Nemve15380
s62Contig20626_12	Nemve220980
s62Contig20634_7	Nemve161397
s62Contig20650_5	Nemve201445
s62Contig20677_17	Nemve246870
s62Contig20750_7	Nemve207188
s62Contig20874_20	Nemve112757
s62Contig20903_6	Nemve146969
s62Contig20957_3	Nemve185074
s62Contig20963_8	Nemve237537
s62Contig20980_39	Nemve105778
s62Contig20984_3	Nemve173734
s62Contig21006_4	Nemve235966
s62Contig21043_5	Nemve100901
s62Contig21121_17	Nemve212337
s62Contig2113_4	Nemve117848
s62Contig21144_3	Nemve96275
s62Contig21247_2	Nemve235153
s62Contig2126_7	Nemve124761
s62Contig2133_2	Nemve184207
s62Contig21363_5	Nemve220256
s62Contig21392_23	Nemve228143
s62Contig214_2	Nemve101464
s62Contig21436_2	Nemve172704
s62Contig2148_3	Nemve134107
s62Contig21537_8	Nemve233863
s62Contig21554_25	Nemve216385
s62Contig21606_17	Nemve121980
s62Contig21612_5	Nemve87698
s62Contig21684_2	Nemve191864
s62Contig21770_6	Nemve87080
s62Contig21781_11	Nemve245009
s62Contig21783_2	Nemve14584
s62Contig21808_1	Nemve141022
s62Contig2193_2	Nemve183599
s62Contig22022_7	Nemve244897
s62Contig22082_5	Nemve161841
s62Contig22108_7	Nemve227597
s62Contig22131_1	Nemve238816
s62Contig2214_2	Nemve209524
s62Contig22176_4	Nemve150958
s62Contig22180_2	Nemve248483
s62Contig22190_5	Nemve218744
s62Contig22222_9	Nemve168501
s62Contig22240_5	Nemve124644
s62Contig22272_55	Nemve20034
s62Contig22314_1	Nemve224647
s62Contig22336_34	Nemve85553
s62Contig22340_7	Nemve178089
s62Contig2235_14	Nemve112951
s62Contig22379_3	Nemve244479
s62Contig22382_17	Nemve85640
s62Contig2243_7	Nemve81238
s62Contig224_8	Nemve212909
s62Contig22576_2	Nemve123699
s62Contig22598_9	Nemve114380
s62Contig22658_2	Nemve242038
s62Contig227_4	Nemve239194
s62Contig2275_3	Nemve216157
s62Contig22782_1	Nemve105429
s62Contig22795_4	Nemve201626
s62Contig22818_8	Nemve196807
s62Contig22822_14	Nemve241372
s62Contig22927_14	Nemve242010
s62Contig22930_8	Nemve203154
s62Contig22944_3	Nemve235501
s62Contig23021_1	Nemve203782
s62Contig23055_12	Nemve10443
s62Contig23139_9	Nemve242705
s62Contig23220_4	Nemve174949
s62Contig23226_7	Nemve194939
s62Contig23263_8	Nemve199870
s62Contig2328_2	Nemve86836
s62Contig23372_15	Nemve92474
s62Contig23414_9	Nemve238609
s62Contig23446_26	Nemve30424
s62Contig23530_9	Nemve246296
s62Contig23615_13	Nemve239646
s62Contig2366_2	Nemve180238
s62Contig23692_2	Nemve243068
s62Contig23723_3	Nemve95034
s62Contig23728_14	Nemve96894
s62Contig23755_21	Nemve141205
s62Contig23814_8	Nemve161976
s62Contig23925_17	Nemve188642
s62Contig23963_2	Nemve168072
s62Contig23971_12	Nemve182914
s62Contig2398_17	Nemve96382
s62Contig23994_1	Nemve183264
s62Contig2400_1	Nemve161329
s62Contig24005_16	Nemve120505
s62Contig24013_2	Nemve101023
s62Contig24054_1	Nemve138752
s62Contig2405_7	Nemve101514
s62Contig24061_15	Nemve205907
s62Contig24078_30	Nemve204128
s62Contig24096_5	Nemve100737
s62Contig2411_3	Nemve85569
s62Contig24114_11	Nemve240749
s62Contig241_4	Nemve161489
s62Contig24213_5	Nemve142974
s62Contig24230_2	Nemve245460
s62Contig2427_4	Nemve159908
s62Contig24363_10	Nemve221339
s62Contig24372_2	Nemve214211
s62Contig24407_2	Nemve247995
s62Contig24422_7	Nemve52055
s62Contig24428_8	Nemve83199
s62Contig24460_9	Nemve81327
s62Contig24464_3	Nemve22996
s62Contig24497_5	Nemve97884
s62Contig24539_2	Nemve245654
s62Contig2455_1	Nemve128400
s62Contig24567_2	Nemve90881
s62Contig24632_16	Nemve162294
s62Contig24641_2	Nemve53826
s62Contig24700_7	Nemve169205
s62Contig24736_20	Nemve50345
s62Contig24740_10	Nemve61541
s62Contig24756_1	Nemve201580
s62Contig24758_14	Nemve31888
s62Contig24786_3	Nemve241588
s62Contig24824_3	Nemve248604
s62Contig24826_1	Nemve205704
s62Contig24894_2	Nemve220028
s62Contig24927_14	Nemve80875
s62Contig2504_5	Nemve140812
s62Contig25206_14	Nemve212454
s62Contig25224_2	Nemve212595
s62Contig25232_1	Nemve88747
s62Contig25301_2	Nemve118980
s62Contig25378_8	Nemve104010
s62Contig25382_3	Nemve117911
s62Contig25387_9	Nemve204547
s62Contig25412_19	Nemve239294
s62Contig25429_2	Nemve60182
s62Contig25488_6	Nemve236489
s62Contig25558_11	Nemve235823
s62Contig2565_5	Nemve112072
s62Contig25_6	Nemve163204
s62Contig25731_11	Nemve160748
s62Contig25776_1	Nemve92546
s62Contig25821_12	Nemve90224
s62Contig25849_5	Nemve222888
s62Contig25865_3	Nemve200527
s62Contig25880_3	Nemve213408
s62Contig25965_1	Nemve245626
s62Contig25995_2	Nemve83173
s62Contig26001_2	Nemve227865
s62Contig26054_6	Nemve201851
s62Contig26152_1	Nemve185504
s62Contig26170_1	Nemve124302
s62Contig26182_1	Nemve247384
s62Contig26301_26	Nemve24400
s62Contig26321_6	Nemve246569
s62Contig26363_2	Nemve229327
s62Contig26394_4	Nemve31243
s62Contig26450_1	Nemve160402
s62Contig2645_11	Nemve169128
s62Contig26535_3	Nemve170615
s62Contig26579_10	Nemve167228
s62Contig26612_5	Nemve139174
s62Contig2663_1	Nemve105828
s62Contig26641_11	Nemve70299
s62Contig26648_4	Nemve240594
s62Contig26658_2	Nemve131993
s62Contig26765_5	Nemve99862
s62Contig26794_2	Nemve236535
s62Contig26808_5	Nemve79796
s62Contig26903_1	Nemve215851
s62Contig2692_1	Nemve215872
s62Contig26925_6	Nemve205101
s62Contig26948_2	Nemve236556
s62Contig2697_2	Nemve209762
s62Contig26974_1	Nemve187067
s62Contig26977_2	Nemve123568
s62Contig2698_5	Nemve86759
s62Contig26988_4	Nemve85495
s62Contig26993_8	Nemve246137
s62Contig2700_1	Nemve239644
s62Contig27012_3	Nemve159029
s62Contig2708_4	Nemve244885
s62Contig27095_2	Nemve297
s62Contig27112_2	Nemve237483
s62Contig27132_8	Nemve136802
s62Contig27153_3	Nemve167553
s62Contig27191_1	Nemve90859
s62Contig27204_5	Nemve236950
s62Contig27273_12	Nemve244207
s62Contig27287_3	Nemve241602
s62Contig27294_4	Nemve197539
s62Contig27418_17	Nemve186287
s62Contig27429_9	Nemve234541
s62Contig27453_2	Nemve119982
s62Contig27476_1	Nemve211508
s62Contig27540_2	Nemve92816
s62Contig27569_7	Nemve240820
s62Contig27590_2	Nemve126382
s62Contig2760_12	Nemve95177
s62Contig27618_11	Nemve175257
s62Contig27646_4	Nemve149214
s62Contig27726_1	Nemve237102
s62Contig27727_7	Nemve214143
s62Contig27734_5	Nemve178088
s62Contig27835_4	Nemve245582
s62Contig2784_4	Nemve102109
s62Contig27886_2	Nemve81021
s62Contig27888_9	Nemve221510
s62Contig2791_3	Nemve137747
s62Contig27984_10	Nemve199422
s62Contig2798_5	Nemve110232
s62Contig2799_10	Nemve240003
s62Contig27997_6	Nemve198272
s62Contig28034_12	Nemve33386
s62Contig28086_2	Nemve131042
s62Contig28106_2	Nemve80480
s62Contig28154_4	Nemve157719
s62Contig28204_13	Nemve98098
s62Contig28213_13	Nemve183914
s62Contig28225_3	Nemve103669
s62Contig28233_1	Nemve177484
s62Contig28289_1	Nemve10901
s62Contig28358_1	Nemve86695
s62Contig2836_4	Nemve102182
s62Contig28393_1	Nemve161310
s62Contig28401_6	Nemve206799
s62Contig28446_9	Nemve241631
s62Contig28466_1	Nemve204349
s62Contig28473_5	Nemve213327
s62Contig28533_1	Nemve52007
s62Contig28557_3	Nemve81258
s62Contig28618_6	Nemve157496
s62Contig28649_2	Nemve248001
s62Contig2868_1	Nemve100515
s62Contig28758_4	Nemve10896
s62Contig28763_2	Nemve120763
s62Contig28782_6	Nemve197947
s62Contig28797_1	Nemve162426
s62Contig28824_19	Nemve140417
s62Contig28857_2	Nemve119412
s62Contig2889_5	Nemve116212
s62Contig28995_4	Nemve207033
s62Contig29038_8	Nemve240535
s62Contig2905_3	Nemve98684
s62Contig29053_6	Nemve186479
s62Contig29063_6	Nemve212618
s62Contig29070_1	Nemve185016
s62Contig2907_2	Nemve217835
s62Contig29074_4	Nemve20067
s62Contig29083_2	Nemve239069
s62Contig29105_3	Nemve240350
s62Contig29168_3	Nemve245327
s62Contig29182_5	Nemve110254
s62Contig29280_6	Nemve103643
s62Contig29304_3	Nemve114516
s62Contig29312_4	Nemve236347
s62Contig29349_2	Nemve110265
s62Contig29373_3	Nemve200333
s62Contig29384_3	Nemve238062
s62Contig29411_2	Nemve221862
s62Contig2944_2	Nemve244239
s62Contig29633_7	Nemve105921
s62Contig29639_2	Nemve237765
s62Contig29667_2	Nemve88648
s62Contig29668_5	Nemve16145
s62Contig2969_6	Nemve201827
s62Contig29752_12	Nemve82036
s62Contig29758_2	Nemve245832
s62Contig29761_2	Nemve246358
s62Contig29797_1	Nemve140593
s62Contig29828_9	Nemve109048
s62Contig29831_1	Nemve188136
s62Contig29845_10	Nemve243549
s62Contig2985_13	Nemve99612
s62Contig29858_3	Nemve207020
s62Contig29936_1	Nemve40200
s62Contig30049_4	Nemve139214
s62Contig30058_5	Nemve239815
s62Contig3007_9	Nemve143699
s62Contig30087_1	Nemve206039
s62Contig30094_2	Nemve169376
s62Contig30169_2	Nemve217514
s62Contig3020_7	Nemve202340
s62Contig30211_1	Nemve137586
s62Contig30241_5	Nemve94083
s62Contig30254_6	Nemve154079
s62Contig30342_5	Nemve95008
s62Contig30359_8	Nemve243165
s62Contig3039_1	Nemve102161
s62Contig30413_4	Nemve85468
s62Contig30444_8	Nemve178508
s62Contig30464_7	Nemve198399
s62Contig30473_3	Nemve101684
s62Contig30484_2	Nemve233194
s62Contig30503_6	Nemve135062
s62Contig30525_5	Nemve63628
s62Contig30553_7	Nemve197993
s62Contig30566_3	Nemve247309
s62Contig30569_2	Nemve173865
s62Contig30574_4	Nemve10544
s62Contig30599_19	Nemve212848
s62Contig30663_4	Nemve87356
s62Contig30708_3	Nemve213912
s62Contig30753_10	Nemve137807
s62Contig3077_2	Nemve132366
s62Contig30787_1	Nemve50821
s62Contig30892_3	Nemve189585
s62Contig30896_8	Nemve147404
s62Contig30912_2	Nemve165140
s62Contig30942_6	Nemve212634
s62Contig30987_1	Nemve235198
s62Contig30993_3	Nemve176107
s62Contig31098_2	Nemve91041
s62Contig3113_18	Nemve223280
s62Contig31192_11	Nemve111122
s62Contig31201_2	Nemve122631
s62Contig3120_6	Nemve132272
s62Contig31218_7	Nemve102256
s62Contig31248_3	Nemve23227
s62Contig3129_1	Nemve198139
s62Contig31310_7	Nemve85724
s62Contig3133_2	Nemve237481
s62Contig31356_11	Nemve25276
s62Contig31374_13	Nemve158213
s62Contig31379_3	Nemve244802
s62Contig31425_5	Nemve158478
s62Contig31544_2	Nemve245242
s62Contig31562_1	Nemve195115
s62Contig31588_24	Nemve83704
s62Contig31596_3	Nemve121854
s62Contig3160_6	Nemve181564
s62Contig3164_3	Nemve211245
s62Contig31655_3	Nemve3328
s62Contig31689_2	Nemve230697
s62Contig31760_2	Nemve194069
s62Contig31803_4	Nemve135950
s62Contig31817_2	Nemve213259
s62Contig31832_9	Nemve158241
s62Contig31841_10	Nemve233898
s62Contig31848_2	Nemve206998
s62Contig31918_34	Nemve175935
s62Contig3192_12	Nemve245490
s62Contig319_3	Nemve244535
s62Contig31968_2	Nemve197073
s62Contig32014_1	Nemve91756
s62Contig3209_4	Nemve244413
s62Contig32107_1	Nemve88977
s62Contig3217_2	Nemve245123
s62Contig32175_2	Nemve20131
s62Contig32186_6	Nemve23073
s62Contig3225_6	Nemve127653
s62Contig32265_1	Nemve87014
s62Contig32273_3	Nemve100407
s62Contig32276_17	Nemve40207
s62Contig32318_11	Nemve101837
s62Contig32369_5	Nemve81491
s62Contig32387_4	Nemve102940
s62Contig32411_2	Nemve36550
s62Contig32435_2	Nemve135617
s62Contig32497_9	Nemve243885
s62Contig32523_8	Nemve160731
s62Contig32539_2	Nemve248035
s62Contig3257_1	Nemve103050
s62Contig32598_3	Nemve119257
s62Contig32600_2	Nemve87137
s62Contig32608_8	Nemve243786
s62Contig32624_5	Nemve241841
s62Contig3263_4	Nemve25584
s62Contig32687_7	Nemve86018
s62Contig32709_8	Nemve246668
s62Contig32714_5	Nemve225432
s62Contig32718_1	Nemve211222
s62Contig32766_3	Nemve243339
s62Contig32806_9	Nemve212027
s62Contig32849_1	Nemve161603
s62Contig32869_3	Nemve243825
s62Contig32881_4	Nemve245559
s62Contig32913_2	Nemve242878
s62Contig32928_5	Nemve12321
s62Contig3298_2	Nemve587
s62Contig33020_2	Nemve170242
s62Contig33214_2	Nemve55658
s62Contig33218_6	Nemve37807
s62Contig3322_3	Nemve200169
s62Contig33232_2	Nemve157669
s62Contig3325_1	Nemve99611
s62Contig33291_2	Nemve174298
s62Contig33309_13	Nemve220809
s62Contig33333_2	Nemve246043
s62Contig3338_4	Nemve164541
s62Contig33422_2	Nemve205373
s62Contig33471_2	Nemve103014
s62Contig33490_1	Nemve139992
s62Contig33530_23	Nemve241800
s62Contig33581_6	Nemve33075
s62Contig33600_1	Nemve243272
s62Contig33614_1	Nemve105739
s62Contig3362_1	Nemve214092
s62Contig33636_28	Nemve96877
s62Contig33641_2	Nemve81583
s62Contig3364_2	Nemve194926
s62Contig33649_2	Nemve190669
s62Contig33676_11	Nemve220607
s62Contig33686_1	Nemve214238
s62Contig33700_4	Nemve71335
s62Contig33781_2	Nemve208895
s62Contig33794_7	Nemve61873
s62Contig33840_11	Nemve238136
s62Contig33857_4	Nemve83210
s62Contig33874_6	Nemve243313
s62Contig33879_4	Nemve219438
s62Contig33952_2	Nemve143743
s62Contig3397_2	Nemve191532
s62Contig34026_4	Nemve86312
s62Contig34046_2	Nemve20469
s62Contig34089_6	Nemve134557
s62Contig34115_1	Nemve163041
s62Contig34124_3	Nemve233042
s62Contig34137_2	Nemve64637
s62Contig34146_2	Nemve29018
s62Contig34193_3	Nemve220885
s62Contig34272_2	Nemve88931
s62Contig34292_7	Nemve108729
s62Contig34302_1	Nemve91648
s62Contig3434_2	Nemve230060
s62Contig34356_4	Nemve193524
s62Contig34425_2	Nemve199985
s62Contig34638_3	Nemve166198
s62Contig3464_3	Nemve248318
s62Contig34669_2	Nemve12808
s62Contig34805_4	Nemve208133
s62Contig34822_4	Nemve218210
s62Contig34904_1	Nemve229125
s62Contig34915_2	Nemve136992
s62Contig34946_2	Nemve198772
s62Contig34978_15	Nemve97921
s62Contig3502_4	Nemve210351
s62Contig35147_2	Nemve99499
s62Contig35166_5	Nemve21184
s62Contig35167_14	Nemve228736
s62Contig35233_1	Nemve159435
s62Contig35236_6	Nemve53125
s62Contig3525_3	Nemve104046
s62Contig35276_4	Nemve88653
s62Contig35280_1	Nemve243380
s62Contig3530_1	Nemve242802
s62Contig3531_4	Nemve11319
s62Contig35316_6	Nemve233468
s62Contig35337_13	Nemve235867
s62Contig3536_4	Nemve244506
s62Contig35378_12	Nemve93956
s62Contig35384_4	Nemve173580
s62Contig3541_4	Nemve246621
s62Contig35478_3	Nemve213364
s62Contig35486_8	Nemve220603
s62Contig3550_1	Nemve1897
s62Contig35520_4	Nemve239206
s62Contig3552_1	Nemve143091
s62Contig35605_3	Nemve219939
s62Contig35647_3	Nemve96651
s62Contig35729_2	Nemve86693
s62Contig35731_2	Nemve80435
s62Contig35744_2	Nemve33886
s62Contig35750_7	Nemve197434
s62Contig35787_5	Nemve13474
s62Contig35822_21	Nemve242260
s62Contig35867_2	Nemve233723
s62Contig3587_10	Nemve240904
s62Contig35873_3	Nemve201274
s62Contig35899_16	Nemve10501
s62Contig35916_2	Nemve143532
s62Contig35954_19	Nemve94762
s62Contig3597_2	Nemve82155
s62Contig3604_7	Nemve194779
s62Contig36062_2	Nemve189242
s62Contig36063_4	Nemve206043
s62Contig36128_13	Nemve206093
s62Contig36129_2	Nemve11315
s62Contig36134_1	Nemve112980
s62Contig36160_4	Nemve128449
s62Contig36167_5	Nemve209643
s62Contig36220_1	Nemve228877
s62Contig3622_5	Nemve20036
s62Contig36260_1	Nemve105970
s62Contig36332_4	Nemve107148
s62Contig36353_2	Nemve199933
s62Contig36380_4	Nemve175561
s62Contig3640_3	Nemve80798
s62Contig36437_4	Nemve215518
s62Contig364_4	Nemve51308
s62Contig36466_2	Nemve88277
s62Contig36593_1	Nemve203948
s62Contig36616_12	Nemve192816
s62Contig36628_7	Nemve95572
s62Contig36663_3	Nemve230282
s62Contig36706_10	Nemve169148
s62Contig36719_8	Nemve117769
s62Contig36749_5	Nemve241954
s62Contig36770_2	Nemve120147
s62Contig36783_2	Nemve123866
s62Contig36811_6	Nemve242394
s62Contig36861_1	Nemve197330
s62Contig36865_11	Nemve197322
s62Contig36889_5	Nemve239321
s62Contig36895_7	Nemve217995
s62Contig36928_2	Nemve217061
s62Contig37027_2	Nemve138857
s62Contig3703_2	Nemve238466
s62Contig37054_6	Nemve183502
s62Contig37083_2	Nemve215973
s62Contig37106_1	Nemve122232
s62Contig3716_11	Nemve127054
s62Contig37161_2	Nemve140667
s62Contig37188_16	Nemve220777
s62Contig3725_3	Nemve122918
s62Contig37281_1	Nemve160416
s62Contig3730_2	Nemve243027
s62Contig37355_4	Nemve217538
s62Contig37392_13	Nemve248360
s62Contig3739_2	Nemve218792
s62Contig3740_3	Nemve100508
s62Contig37439_8	Nemve114149
s62Contig3746_8	Nemve143095
s62Contig37507_2	Nemve35830
s62Contig37523_4	Nemve56935
s62Contig3754_4	Nemve218220
s62Contig37562_9	Nemve136694
s62Contig37576_2	Nemve136834
s62Contig37625_12	Nemve230203
s62Contig37626_4	Nemve122436
s62Contig37656_5	Nemve174994
s62Contig37657_10	Nemve175927
s62Contig37659_1	Nemve215046
s62Contig37680_5	Nemve169990
s62Contig37684_6	Nemve113928
s62Contig37707_20	Nemve183698
s62Contig37710_1	Nemve196728
s62Contig3773_2	Nemve204291
s62Contig37734_2	Nemve175253
s62Contig37747_5	Nemve90331
s62Contig37755_4	Nemve195585
s62Contig37762_2	Nemve161307
s62Contig3777_4	Nemve84119
s62Contig37781_4	Nemve184779
s62Contig37782_14	Nemve211681
s62Contig37794_4	Nemve22123
s62Contig37815_15	Nemve110153
s62Contig37819_2	Nemve100869
s62Contig37829_3	Nemve244938
s62Contig37831_5	Nemve238589
s62Contig37832_3	Nemve214799
s62Contig37834_2	Nemve172541
s62Contig37843_1	Nemve149495
s62Contig37848_13	Nemve87652
s62Contig37849_9	Nemve180663
s62Contig37879_5	Nemve242345
s62Contig37898_3	Nemve194229
s62Contig37909_3	Nemve231702
s62Contig37910_1	Nemve239186
s62Contig37913_2	Nemve115454
s62Contig37916_1	Nemve102868
s62Contig37919_6	Nemve231984
s62Contig37921_9	Nemve187589
s62Contig37929_11	Nemve193946
s62Contig37953_3	Nemve193880
s62Contig37962_9	Nemve245479
s62Contig37969_2	Nemve79980
s62Contig37975_3	Nemve243974
s62Contig3798_1	Nemve118591
s62Contig37990_2	Nemve115417
s62Contig38028_11	Nemve244969
s62Contig38067_12	Nemve84740
s62Contig38073_9	Nemve117051
s62Contig38095_5	Nemve124632
s62Contig38106_12	Nemve22119
s62Contig38151_2	Nemve241470
s62Contig38174_3	Nemve243744
s62Contig38204_24	Nemve92366
s62Contig38218_8	Nemve105387
s62Contig38223_3	Nemve196991
s62Contig38224_6	Nemve66580
s62Contig38229_3	Nemve168814
s62Contig38232_22	Nemve202860
s62Contig38246_6	Nemve222013
s62Contig38251_12	Nemve180478
s62Contig38264_7	Nemve92258
s62Contig38277_3	Nemve166171
s62Contig38278_13	Nemve99988
s62Contig3829_3	Nemve239865
s62Contig38300_6	Nemve171824
s62Contig38304_12	Nemve88457
s62Contig38333_9	Nemve24516
s62Contig38341_1	Nemve229988
s62Contig38372_2	Nemve193084
s62Contig38375_7	Nemve118006
s62Contig38383_25	Nemve89335
s62Contig38402_6	Nemve230610
s62Contig38413_8	Nemve241820
s62Contig38432_20	Nemve233134
s62Contig38440_7	Nemve170326
s62Contig38442_5	Nemve54560
s62Contig38461_9	Nemve231142
s62Contig38464_3	Nemve207102
s62Contig38477_6	Nemve47573
s62Contig38497_14	Nemve242628
s62Contig38506_7	Nemve120143
s62Contig38512_6	Nemve86704
s62Contig38519_3	Nemve106794
s62Contig38528_13	Nemve61841
s62Contig3853_4	Nemve208820
s62Contig38540_3	Nemve243715
s62Contig38542_3	Nemve17445
s62Contig38595_2	Nemve247951
s62Contig38602_18	Nemve26800
s62Contig38642_4	Nemve234616
s62Contig38656_7	Nemve234527
s62Contig3867_10	Nemve200715
s62Contig38705_11	Nemve243062
s62Contig38724_3	Nemve242822
s62Contig38726_5	Nemve33607
s62Contig38729_2	Nemve110685
s62Contig38746_7	Nemve181936
s62Contig38763_2	Nemve93714
s62Contig3878_2	Nemve144095
s62Contig38831_6	Nemve235777
s62Contig3883_4	Nemve102986
s62Contig38838_11	Nemve241346
s62Contig38881_5	Nemve246357
s62Contig38882_8	Nemve54443
s62Contig38916_10	Nemve244655
s62Contig38929_2	Nemve170381
s62Contig38941_1	Nemve194611
s62Contig38979_5	Nemve245085
s62Contig38983_3	Nemve205021
s62Contig38995_21	Nemve94595
s62Contig39012_14	Nemve13054
s62Contig39028_7	Nemve169568
s62Contig39035_9	Nemve11764
s62Contig39075_6	Nemve13439
s62Contig39076_3	Nemve114561
s62Contig3909_1	Nemve244517
s62Contig39101_2	Nemve237045
s62Contig39102_1	Nemve229445
s62Contig39108_1	Nemve29324
s62Contig39126_9	Nemve247758
s62Contig39141_5	Nemve113802
s62Contig39150_13	Nemve125566
s62Contig3915_4	Nemve219622
s62Contig39158_9	Nemve246640
s62Contig39164_9	Nemve139382
s62Contig39211_13	Nemve173313
s62Contig39220_1	Nemve243738
s62Contig39249_15	Nemve160160
s62Contig39276_3	Nemve248602
s62Contig39279_20	Nemve130185
s62Contig39283_1	Nemve193667
s62Contig39293_7	Nemve1239
s62Contig39392_9	Nemve161221
s62Contig39396_3	Nemve79473
s62Contig39400_12	Nemve208196
s62Contig39436_7	Nemve31227
s62Contig39458_19	Nemve99928
s62Contig3946_2	Nemve245170
s62Contig39475_20	Nemve171673
s62Contig39491_1	Nemve189130
s62Contig39501_2	Nemve32916
s62Contig39506_17	Nemve245603
s62Contig39518_4	Nemve117102
s62Contig39523_1	Nemve228717
s62Contig39528_3	Nemve39596
s62Contig39533_7	Nemve233669
s62Contig39554_23	Nemve50144
s62Contig39558_12	Nemve43795
s62Contig39563_4	Nemve111870
s62Contig39582_13	Nemve138339
s62Contig39587_2	Nemve187301
s62Contig39633_8	Nemve37295
s62Contig39636_12	Nemve233680
s62Contig39645_24	Nemve229565
s62Contig39651_10	Nemve202545
s62Contig3965_2	Nemve248736
s62Contig39655_3	Nemve82674
s62Contig39656_3	Nemve164443
s62Contig39659_16	Nemve79745
s62Contig39661_7	Nemve240340
s62Contig39662_3	Nemve246304
s62Contig39668_10	Nemve203370
s62Contig39669_2	Nemve81610
s62Contig39684_21	Nemve10094
s62Contig39688_28	Nemve240248
s62Contig3971_2	Nemve172171
s62Contig39755_16	Nemve232331
s62Contig3975_6	Nemve70984
s62Contig39764_15	Nemve178332
s62Contig39777_3	Nemve235732
s62Contig39779_19	Nemve139208
s62Contig39787_1	Nemve97340
s62Contig39799_10	Nemve41423
s62Contig39805_2	Nemve196833
s62Contig39823_10	Nemve167670
s62Contig39826_13	Nemve214433
s62Contig39846_21	Nemve10247
s62Contig39873_26	Nemve248425
s62Contig39902_14	Nemve22912
s62Contig39913_8	Nemve230062
s62Contig39923_1	Nemve210684
s62Contig39950_6	Nemve135138
s62Contig39951_2	Nemve248027
s62Contig39967_1	Nemve238996
s62Contig40006_4	Nemve210044
s62Contig40009_4	Nemve820
s62Contig40012_4	Nemve201977
s62Contig40020_10	Nemve228922
s62Contig40026_19	Nemve126271
s62Contig40043_10	Nemve198641
s62Contig40054_5	Nemve240106
s62Contig40079_24	Nemve91231
s62Contig40081_4	Nemve234388
s62Contig40085_4	Nemve189422
s62Contig40123_6	Nemve192992
s62Contig40174_11	Nemve246414
s62Contig40188_7	Nemve207805
s62Contig40191_5	Nemve131218
s62Contig40201_7	Nemve169527
s62Contig4020_3	Nemve137725
s62Contig40209_3	Nemve164094
s62Contig40233_3	Nemve190193
s62Contig40254_17	Nemve85398
s62Contig40255_1	Nemve125085
s62Contig40256_9	Nemve241731
s62Contig40286_10	Nemve192874
s62Contig40303_3	Nemve130466
s62Contig40304_1	Nemve218078
s62Contig40315_21	Nemve41239
s62Contig40329_3	Nemve237238
s62Contig40357_3	Nemve242844
s62Contig40375_11	Nemve124888
s62Contig40378_1	Nemve189188
s62Contig40406_5	Nemve95344
s62Contig40407_4	Nemve33527
s62Contig40443_12	Nemve111854
s62Contig40448_36	Nemve31039
s62Contig4045_3	Nemve219293
s62Contig40454_21	Nemve224429
s62Contig40458_17	Nemve87128
s62Contig40462_8	Nemve91086
s62Contig40473_18	Nemve245260
s62Contig4048_1	Nemve242625
s62Contig40483_6	Nemve85742
s62Contig40506_3	Nemve248492
s62Contig40515_2	Nemve108313
s62Contig40521_7	Nemve60016
s62Contig40527_6	Nemve247980
s62Contig4053_3	Nemve52169
s62Contig40561_2	Nemve245003
s62Contig40585_1	Nemve100129
s62Contig40593_10	Nemve219460
s62Contig40619_12	Nemve198568
s62Contig40624_2	Nemve217783
s62Contig40631_7	Nemve232013
s62Contig40632_2	Nemve244871
s62Contig40635_1	Nemve103791
s62Contig40639_16	Nemve30994
s62Contig40658_12	Nemve185165
s62Contig4066_5	Nemve187029
s62Contig40679_3	Nemve191257
s62Contig40685_1	Nemve246709
s62Contig40688_6	Nemve207889
s62Contig40689_15	Nemve96736
s62Contig4069_9	Nemve172190
s62Contig40713_1	Nemve107874
s62Contig40717_2	Nemve239707
s62Contig40723_5	Nemve96067
s62Contig40724_9	Nemve174851
s62Contig40726_42	Nemve106520
s62Contig40730_13	Nemve112468
s62Contig40776_12	Nemve524
s62Contig40779_10	Nemve247499
s62Contig40791_5	Nemve99714
s62Contig40793_12	Nemve190464
s62Contig40807_17	Nemve159983
s62Contig40808_2	Nemve117725
s62Contig40820_4	Nemve172382
s62Contig40848_6	Nemve241936
s62Contig40862_2	Nemve115386
s62Contig40872_18	Nemve10072
s62Contig40879_3	Nemve238555
s62Contig40888_5	Nemve59063
s62Contig40916_17	Nemve209987
s62Contig40927_10	Nemve171103
s62Contig40941_8	Nemve178169
s62Contig40943_8	Nemve241615
s62Contig40944_4	Nemve122916
s62Contig40954_3	Nemve232587
s62Contig40963_3	Nemve157638
s62Contig41002_5	Nemve234744
s62Contig41003_1	Nemve245289
s62Contig410_1	Nemve144253
s62Contig41023_1	Nemve226211
s62Contig4103_1	Nemve82559
s62Contig41033_14	Nemve120631
s62Contig41042_14	Nemve170793
s62Contig41046_31	Nemve228199
s62Contig41053_13	Nemve82025
s62Contig41082_6	Nemve165384
s62Contig41093_9	Nemve190042
s62Contig41121_6	Nemve102466
s62Contig41169_3	Nemve214844
s62Contig41181_1	Nemve163483
s62Contig41205_6	Nemve159633
s62Contig41219_6	Nemve110875
s62Contig41224_5	Nemve198281
s62Contig41239_5	Nemve31456
s62Contig41248_23	Nemve54859
s62Contig41257_3	Nemve239937
s62Contig41258_9	Nemve230758
s62Contig41259_13	Nemve241089
s62Contig41275_1	Nemve236359
s62Contig41280_13	Nemve81131
s62Contig41281_20	Nemve87200
s62Contig4128_2	Nemve205787
s62Contig41291_1	Nemve132347
s62Contig41294_2	Nemve90698
s62Contig41312_1	Nemve46001
s62Contig41314_2	Nemve203375
s62Contig41326_4	Nemve205855
s62Contig41339_2	Nemve245014
s62Contig41340_7	Nemve190461
s62Contig41345_7	Nemve138673
s62Contig41348_2	Nemve242795
s62Contig41356_11	Nemve6927
s62Contig41377_4	Nemve174250
s62Contig4139_2	Nemve108206
s62Contig41403_7	Nemve243437
s62Contig41412_8	Nemve177240
s62Contig41432_10	Nemve102092
s62Contig41460_7	Nemve101521
s62Contig41467_2	Nemve219181
s62Contig41472_2	Nemve127195
s62Contig41475_2	Nemve93174
s62Contig41480_4	Nemve120559
s62Contig41492_18	Nemve60009
s62Contig41517_5	Nemve714
s62Contig41530_1	Nemve116334
s62Contig41538_3	Nemve99498
s62Contig41544_2	Nemve158355
s62Contig41547_20	Nemve212323
s62Contig41556_19	Nemve158506
s62Contig41559_11	Nemve247768
s62Contig41569_2	Nemve183025
s62Contig41577_20	Nemve84282
s62Contig41587_1	Nemve82150
s62Contig41589_15	Nemve98292
s62Contig41599_2	Nemve201757
s62Contig41607_3	Nemve244934
s62Contig41626_15	Nemve186001
s62Contig41635_4	Nemve194754
s62Contig41649_6	Nemve239137
s62Contig41653_2	Nemve230272
s62Contig41660_7	Nemve24847
s62Contig41680_4	Nemve41172
s62Contig41687_16	Nemve234280
s62Contig4170_6	Nemve199700
s62Contig41711_15	Nemve200763
s62Contig41754_6	Nemve128438
s62Contig41756_8	Nemve88291
s62Contig41761_9	Nemve91924
s62Contig41769_14	Nemve167033
s62Contig41771_9	Nemve91941
s62Contig4178_2	Nemve241565
s62Contig41799_4	Nemve119484
s62Contig41809_15	Nemve243758
s62Contig41821_14	Nemve90876
s62Contig41827_1	Nemve245354
s62Contig41829_2	Nemve60667
s62Contig4183_10	Nemve179665
s62Contig41831_3	Nemve102093
s62Contig41842_19	Nemve129837
s62Contig41850_8	Nemve197977
s62Contig41875_2	Nemve207796
s62Contig41886_11	Nemve171781
s62Contig41889_2	Nemve228654
s62Contig41901_4	Nemve159302
s62Contig41915_4	Nemve21542
s62Contig41942_1	Nemve239681
s62Contig41969_14	Nemve230357
s62Contig41973_1	Nemve235999
s62Contig4198_10	Nemve196942
s62Contig41985_7	Nemve236657
s62Contig4200_3	Nemve105297
s62Contig42004_3	Nemve244903
s62Contig42023_4	Nemve235255
s62Contig42033_3	Nemve89844
s62Contig42063_12	Nemve183284
s62Contig42068_60	Nemve116282
s62Contig42071_5	Nemve85587
s62Contig42073_11	Nemve85009
s62Contig42090_2	Nemve94939
s62Contig42110_5	Nemve107937
s62Contig42117_16	Nemve70416
s62Contig42130_12	Nemve115127
s62Contig42161_11	Nemve98333
s62Contig4220_11	Nemve100769
s62Contig4220_2	Nemve100925
s62Contig42211_4	Nemve20426
s62Contig42217_1	Nemve216856
s62Contig42237_8	Nemve169264
s62Contig42253_8	Nemve83175
s62Contig42257_23	Nemve222670
s62Contig42262_6	Nemve239915
s62Contig42287_1	Nemve93606
s62Contig4230_10	Nemve207836
s62Contig42314_4	Nemve89378
s62Contig42318_7	Nemve37046
s62Contig42392_23	Nemve99997
s62Contig42407_3	Nemve170950
s62Contig42413_3	Nemve235880
s62Contig42431_23	Nemve119733
s62Contig4243_13	Nemve215325
s62Contig42438_22	Nemve175233
s62Contig42462_10	Nemve104395
s62Contig42467_5	Nemve140525
s62Contig425_11	Nemve229175
s62Contig42523_28	Nemve239945
s62Contig42539_16	Nemve230447
s62Contig42563_5	Nemve111902
s62Contig42574_23	Nemve91794
s62Contig42592_4	Nemve237443
s62Contig42599_13	Nemve247038
s62Contig42610_24	Nemve132249
s62Contig42618_5	Nemve237392
s62Contig42636_4	Nemve196763
s62Contig4264_8	Nemve185314
s62Contig42656_9	Nemve160849
s62Contig42658_15	Nemve226878
s62Contig42667_4	Nemve167625
s62Contig42678_3	Nemve79064
s62Contig42682_2	Nemve218459
s62Contig42684_2	Nemve106556
s62Contig42687_11	Nemve98446
s62Contig4268_8	Nemve141731
s62Contig4269_1	Nemve92462
s62Contig42697_11	Nemve244615
s62Contig42702_2	Nemve188066
s62Contig42717_2	Nemve115981
s62Contig42722_4	Nemve63052
s62Contig42729_2	Nemve30522
s62Contig42759_15	Nemve239136
s62Contig42767_4	Nemve70349
s62Contig42775_3	Nemve203274
s62Contig42777_1	Nemve117247
s62Contig42777_9	Nemve162238
s62Contig42780_4	Nemve197490
s62Contig42785_2	Nemve213886
s62Contig42787_7	Nemve94316
s62Contig42789_15	Nemve123181
s62Contig42801_1	Nemve209082
s62Contig42816_3	Nemve212490
s62Contig42817_2	Nemve171933
s62Contig42828_7	Nemve236931
s62Contig42832_4	Nemve227246
s62Contig42844_5	Nemve106621
s62Contig42850_3	Nemve245600
s62Contig42851_3	Nemve206870
s62Contig42854_13	Nemve210710
s62Contig42854_2	Nemve188609
s62Contig42872_2	Nemve105108
s62Contig42880_4	Nemve165257
s62Contig42892_3	Nemve238030
s62Contig42897_7	Nemve202412
s62Contig42898_20	Nemve238064
s62Contig42904_7	Nemve244034
s62Contig42914_9	Nemve108180
s62Contig42926_14	Nemve229120
s62Contig42954_6	Nemve208334
s62Contig42956_1	Nemve180983
s62Contig42970_5	Nemve229095
s62Contig42982_1	Nemve228788
s62Contig43000_4	Nemve123397
s62Contig43024_1	Nemve183227
s62Contig43029_4	Nemve130653
s62Contig43055_20	Nemve110259
s62Contig43060_2	Nemve88668
s62Contig43062_20	Nemve24
s62Contig43066_12	Nemve117995
s62Contig43096_1	Nemve56654
s62Contig43103_15	Nemve128647
s62Contig43106_2	Nemve159748
s62Contig43120_2	Nemve165649
s62Contig431_2	Nemve197623
s62Contig43127_5	Nemve237281
s62Contig43153_24	Nemve21775
s62Contig4317_4	Nemve199185
s62Contig43174_6	Nemve246769
s62Contig43200_4	Nemve124454
s62Contig43209_2	Nemve108249
s62Contig43220_8	Nemve202025
s62Contig43230_4	Nemve197064
s62Contig43240_2	Nemve129078
s62Contig43251_14	Nemve124120
s62Contig43256_7	Nemve25425
s62Contig43266_7	Nemve236593
s62Contig4330_24	Nemve218869
s62Contig43304_9	Nemve240754
s62Contig43309_19	Nemve79682
s62Contig43317_5	Nemve159961
s62Contig43318_8	Nemve227071
s62Contig43326_3	Nemve80560
s62Contig43327_16	Nemve247556
s62Contig43347_1	Nemve83526
s62Contig43351_11	Nemve117735
s62Contig43369_5	Nemve218669
s62Contig43381_8	Nemve10594
s62Contig43388_3	Nemve188563
s62Contig43397_2	Nemve106039
s62Contig43435_3	Nemve182369
s62Contig4344_15	Nemve109116
s62Contig43450_1	Nemve239929
s62Contig43454_4	Nemve134883
s62Contig43460_2	Nemve85975
s62Contig43460_22	Nemve234167
s62Contig43479_24	Nemve141456
s62Contig43489_4	Nemve242783
s62Contig43499_7	Nemve93771
s62Contig43508_1	Nemve247501
s62Contig43516_4	Nemve207596
s62Contig43537_8	Nemve170966
s62Contig43539_7	Nemve242332
s62Contig43542_23	Nemve136532
s62Contig4356_10	Nemve23431
s62Contig4357_2	Nemve160848
s62Contig43575_21	Nemve88546
s62Contig43598_4	Nemve230118
s62Contig43607_3	Nemve124667
s62Contig4361_18	Nemve210242
s62Contig43624_15	Nemve246689
s62Contig43636_4	Nemve97153
s62Contig43642_13	Nemve60482
s62Contig4365_2	Nemve89324
s62Contig43689_16	Nemve247365
s62Contig4374_13	Nemve114332
s62Contig43744_12	Nemve244547
s62Contig43751_4	Nemve125541
s62Contig43760_15	Nemve204950
s62Contig4376_6	Nemve228836
s62Contig43797_7	Nemve248216
s62Contig43804_2	Nemve83121
s62Contig4381_2	Nemve234654
s62Contig43832_5	Nemve245452
s62Contig43837_27	Nemve90306
s62Contig43851_5	Nemve165644
s62Contig43857_12	Nemve102086
s62Contig43861_2	Nemve103577
s62Contig438_6	Nemve914
s62Contig4388_10	Nemve246207
s62Contig4388_2	Nemve116756
s62Contig43893_1	Nemve233033
s62Contig4390_3	Nemve79267
s62Contig43907_4	Nemve161808
s62Contig43914_3	Nemve237029
s62Contig43924_13	Nemve105099
s62Contig43933_7	Nemve228132
s62Contig43949_2	Nemve121512
s62Contig4395_13	Nemve238305
s62Contig43990_9	Nemve117400
s62Contig43992_4	Nemve130976
s62Contig43995_2	Nemve130406
s62Contig43997_4	Nemve35024
s62Contig4400_1	Nemve150265
s62Contig44076_1	Nemve246658
s62Contig4408_2	Nemve160909
s62Contig44083_9	Nemve171688
s62Contig44087_8	Nemve12480
s62Contig44094_4	Nemve99348
s62Contig44106_4	Nemve198339
s62Contig44107_16	Nemve72008
s62Contig44109_5	Nemve240346
s62Contig4411_2	Nemve233178
s62Contig44120_2	Nemve243722
s62Contig44128_20	Nemve173675
s62Contig44135_13	Nemve243682
s62Contig4413_7	Nemve115316
s62Contig44138_9	Nemve125997
s62Contig44151_1	Nemve96243
s62Contig44156_6	Nemve223774
s62Contig44187_22	Nemve127863
s62Contig44193_17	Nemve200933
s62Contig44218_2	Nemve72442
s62Contig44237_33	Nemve10011
s62Contig44239_3	Nemve240079
s62Contig44245_12	Nemve208115
s62Contig44266_7	Nemve241129
s62Contig44267_8	Nemve51463
s62Contig44269_9	Nemve212397
s62Contig44288_2	Nemve246462
s62Contig44298_2	Nemve209579
s62Contig4429_9	Nemve128004
s62Contig4433_2	Nemve118846
s62Contig44335_25	Nemve93577
s62Contig44337_3	Nemve160868
s62Contig44362_7	Nemve246210
s62Contig44378_4	Nemve200061
s62Contig44380_4	Nemve107256
s62Contig44382_1	Nemve222319
s62Contig4439_5	Nemve244980
s62Contig44403_2	Nemve242089
s62Contig44460_13	Nemve157218
s62Contig44466_6	Nemve32113
s62Contig44496_7	Nemve180108
s62Contig44502_3	Nemve115283
s62Contig44518_7	Nemve242699
s62Contig44523_2	Nemve238117
s62Contig44546_6	Nemve81449
s62Contig44554_1	Nemve98787
s62Contig44579_27	Nemve139276
s62Contig44581_3	Nemve198317
s62Contig4459_1	Nemve227996
s62Contig44594_3	Nemve235005
s62Contig4459_5	Nemve197109
s62Contig44598_4	Nemve240139
s62Contig44639_24	Nemve175837
s62Contig44651_9	Nemve221128
s62Contig44656_10	Nemve171651
s62Contig44697_3	Nemve73087
s62Contig44709_3	Nemve205060
s62Contig44719_3	Nemve207949
s62Contig44742_2	Nemve187976
s62Contig44743_3	Nemve205056
s62Contig44744_10	Nemve106305
s62Contig44745_19	Nemve247122
s62Contig4476_2	Nemve204353
s62Contig44793_4	Nemve163770
s62Contig44811_16	Nemve157082
s62Contig44816_2	Nemve232050
s62Contig44831_10	Nemve208742
s62Contig44859_2	Nemve93913
s62Contig4486_14	Nemve15511
s62Contig44865_2	Nemve164044
s62Contig44869_4	Nemve109978
s62Contig4490_12	Nemve237734
s62Contig44904_7	Nemve213290
s62Contig44910_1	Nemve205626
s62Contig44921_7	Nemve201367
s62Contig44931_4	Nemve95828
s62Contig4493_5	Nemve37191
s62Contig44941_21	Nemve26690
s62Contig44948_20	Nemve135301
s62Contig44956_2	Nemve245801
s62Contig44993_2	Nemve210849
s62Contig44999_3	Nemve105818
s62Contig45020_5	Nemve116698
s62Contig45040_1	Nemve236493
s62Contig45050_16	Nemve180632
s62Contig45058_3	Nemve183365
s62Contig45064_10	Nemve200069
s62Contig4506_4	Nemve98950
s62Contig45070_7	Nemve175375
s62Contig45072_9	Nemve236363
s62Contig45095_3	Nemve167354
s62Contig4509_6	Nemve246110
s62Contig45119_12	Nemve247910
s62Contig4514_4	Nemve1638
s62Contig45169_8	Nemve170737
s62Contig45172_4	Nemve247094
s62Contig45174_31	Nemve136781
s62Contig45201_3	Nemve244361
s62Contig4521_1	Nemve235787
s62Contig45232_6	Nemve240152
s62Contig4523_5	Nemve199217
s62Contig45253_17	Nemve223532
s62Contig45258_2	Nemve213709
s62Contig45269_2	Nemve211300
s62Contig4529_4	Nemve245456
s62Contig45350_3	Nemve239742
s62Contig45354_7	Nemve238724
s62Contig45377_3	Nemve245560
s62Contig45397_8	Nemve28133
s62Contig45398_5	Nemve219455
s62Contig45399_10	Nemve234959
s62Contig4539_9	Nemve15934
s62Contig45427_4	Nemve10511
s62Contig45429_2	Nemve235633
s62Contig45433_1	Nemve244570
s62Contig45438_10	Nemve213425
s62Contig45439_1	Nemve94409
s62Contig45461_6	Nemve131070
s62Contig45508_7	Nemve244542
s62Contig45523_1	Nemve182498
s62Contig45527_8	Nemve108822
s62Contig45529_2	Nemve238489
s62Contig45538_26	Nemve244704
s62Contig45543_9	Nemve187015
s62Contig45562_6	Nemve25429
s62Contig45567_2	Nemve101157
s62Contig4557_6	Nemve141896
s62Contig45579_6	Nemve125403
s62Contig45580_7	Nemve236308
s62Contig45595_3	Nemve236653
s62Contig45612_4	Nemve211816
s62Contig45626_6	Nemve217819
s62Contig45630_3	Nemve197035
s62Contig45637_5	Nemve136570
s62Contig4568_5	Nemve241035
s62Contig45724_4	Nemve88954
s62Contig4572_9	Nemve173232
s62Contig45736_1	Nemve245592
s62Contig45738_8	Nemve247210
s62Contig45745_8	Nemve118883
s62Contig45747_8	Nemve245241
s62Contig45789_7	Nemve159238
s62Contig45816_6	Nemve245604
s62Contig45817_3	Nemve40179
s62Contig45827_8	Nemve237400
s62Contig45836_2	Nemve245530
s62Contig45843_1	Nemve91032
s62Contig45845_5	Nemve94203
s62Contig45853_3	Nemve241481
s62Contig45860_13	Nemve51779
s62Contig45865_6	Nemve246401
s62Contig45873_4	Nemve193463
s62Contig45877_4	Nemve240537
s62Contig45884_3	Nemve212469
s62Contig45899_4	Nemve179997
s62Contig45904_8	Nemve242470
s62Contig45915_3	Nemve131971
s62Contig45916_5	Nemve2545
s62Contig45921_11	Nemve129888
s62Contig45947_2	Nemve45158
s62Contig45955_8	Nemve219959
s62Contig45958_5	Nemve119149
s62Contig45964_15	Nemve79649
s62Contig45978_7	Nemve212141
s62Contig45999_5	Nemve212709
s62Contig46020_21	Nemve83918
s62Contig46029_1	Nemve216472
s62Contig46059_11	Nemve55360
s62Contig46094_5	Nemve245573
s62Contig46109_6	Nemve220465
s62Contig46117_2	Nemve90236
s62Contig46121_16	Nemve241997
s62Contig46129_5	Nemve194731
s62Contig46131_2	Nemve106355
s62Contig46139_3	Nemve238530
s62Contig46143_8	Nemve186132
s62Contig46150_18	Nemve164986
s62Contig46166_3	Nemve94838
s62Contig46193_1	Nemve97343
s62Contig46198_2	Nemve197323
s62Contig46223_2	Nemve139853
s62Contig46224_8	Nemve93919
s62Contig46227_11	Nemve244838
s62Contig46229_13	Nemve208509
s62Contig46230_17	Nemve247331
s62Contig46243_18	Nemve170128
s62Contig46248_2	Nemve232984
s62Contig4625_24	Nemve248100
s62Contig46286_5	Nemve186830
s62Contig46297_8	Nemve245293
s62Contig46300_10	Nemve198617
s62Contig46303_4	Nemve239924
s62Contig4632_7	Nemve236658
s62Contig46336_4	Nemve170937
s62Contig46340_9	Nemve209936
s62Contig46353_3	Nemve80021
s62Contig46360_1	Nemve243323
s62Contig463_6	Nemve104656
s62Contig46377_6	Nemve245639
s62Contig46380_22	Nemve191874
s62Contig46389_6	Nemve100135
s62Contig46415_8	Nemve158438
s62Contig46432_15	Nemve245237
s62Contig46453_4	Nemve99563
s62Contig46471_5	Nemve245194
s62Contig46478_35	Nemve10117
s62Contig46512_13	Nemve10259
s62Contig46516_9	Nemve203744
s62Contig46521_6	Nemve235912
s62Contig46526_2	Nemve233040
s62Contig46530_18	Nemve227937
s62Contig46530_6	Nemve164090
s62Contig46542_1	Nemve106836
s62Contig4654_3	Nemve137996
s62Contig4655_2	Nemve218026
s62Contig46557_14	Nemve207173
s62Contig46560_3	Nemve247152
s62Contig46570_2	Nemve110650
s62Contig46576_12	Nemve88882
s62Contig46595_3	Nemve230105
s62Contig46599_4	Nemve209704
s62Contig46609_7	Nemve195162
s62Contig46627_5	Nemve130169
s62Contig46640_8	Nemve100030
s62Contig46645_1	Nemve193830
s62Contig46653_12	Nemve128042
s62Contig46668_7	Nemve184973
s62Contig46686_7	Nemve88621
s62Contig46688_5	Nemve111525
s62Contig46697_10	Nemve237730
s62Contig46719_3	Nemve240809
s62Contig46733_11	Nemve217885
s62Contig46740_20	Nemve170196
s62Contig4674_1	Nemve248510
s62Contig46743_4	Nemve93004
s62Contig46759_2	Nemve215088
s62Contig46767_13	Nemve224259
s62Contig4679_3	Nemve121086
s62Contig46794_18	Nemve199711
s62Contig46804_2	Nemve247134
s62Contig46817_20	Nemve213328
s62Contig4682_2	Nemve175727
s62Contig46844_22	Nemve196726
s62Contig46850_2	Nemve197606
s62Contig46857_2	Nemve111641
s62Contig46858_2	Nemve101766
s62Contig46877_3	Nemve216577
s62Contig4688_2	Nemve239799
s62Contig46886_12	Nemve107098
s62Contig46901_4	Nemve39219
s62Contig46902_2	Nemve241461
s62Contig46909_5	Nemve35922
s62Contig46915_4	Nemve15679
s62Contig46921_5	Nemve203716
s62Contig46922_12	Nemve247754
s62Contig46926_2	Nemve179966
s62Contig46940_9	Nemve238416
s62Contig46944_2	Nemve31379
s62Contig46962_8	Nemve93567
s62Contig46970_24	Nemve137344
s62Contig46973_5	Nemve118122
s62Contig46974_3	Nemve100805
s62Contig46975_1	Nemve87603
s62Contig47004_9	Nemve130205
s62Contig47016_16	Nemve177334
s62Contig47019_4	Nemve20002
s62Contig47042_20	Nemve210344
s62Contig47044_10	Nemve192413
s62Contig47046_7	Nemve200306
s62Contig4705_11	Nemve248309
s62Contig47060_7	Nemve238031
s62Contig47072_2	Nemve206757
s62Contig47078_11	Nemve242073
s62Contig47081_6	Nemve174242
s62Contig47103_5	Nemve96060
s62Contig47136_10	Nemve195662
s62Contig47140_7	Nemve209862
s62Contig4714_14	Nemve40279
s62Contig47158_12	Nemve231966
s62Contig4716_3	Nemve102596
s62Contig47181_7	Nemve34342
s62Contig47189_1	Nemve129196
s62Contig4725_1	Nemve231797
s62Contig47253_1	Nemve184387
s62Contig47254_4	Nemve240887
s62Contig47264_14	Nemve162248
s62Contig47301_15	Nemve27680
s62Contig4730_8	Nemve202568
s62Contig47326_8	Nemve197296
s62Contig47341_7	Nemve124306
s62Contig47352_4	Nemve214164
s62Contig47355_2	Nemve218290
s62Contig47368_6	Nemve167920
s62Contig47373_7	Nemve103032
s62Contig47389_2	Nemve101676
s62Contig47393_2	Nemve211618
s62Contig4739_7	Nemve103523
s62Contig47400_9	Nemve236459
s62Contig47428_3	Nemve199230
s62Contig47451_4	Nemve108851
s62Contig47460_1	Nemve162063
s62Contig47461_1	Nemve2729
s62Contig47465_5	Nemve126045
s62Contig4747_3	Nemve136649
s62Contig47492_2	Nemve197140
s62Contig47528_2	Nemve210509
s62Contig47539_20	Nemve165490
s62Contig47553_15	Nemve111502
s62Contig47567_2	Nemve118153
s62Contig47573_23	Nemve240865
s62Contig47577_2	Nemve218131
s62Contig47586_8	Nemve130720
s62Contig47624_9	Nemve184492
s62Contig4763_5	Nemve241289
s62Contig47645_10	Nemve114533
s62Contig47655_12	Nemve87375
s62Contig47656_9	Nemve163904
s62Contig4766_27	Nemve214830
s62Contig47664_3	Nemve246990
s62Contig47665_12	Nemve158880
s62Contig47690_3	Nemve210265
s62Contig4769_1	Nemve163663
s62Contig4770_5	Nemve166945
s62Contig47709_5	Nemve205666
s62Contig47759_50	Nemve81540
s62Contig47771_2	Nemve226402
s62Contig4780_14	Nemve175313
s62Contig47804_8	Nemve233184
s62Contig47820_8	Nemve211829
s62Contig47834_1	Nemve145330
s62Contig47844_3	Nemve173306
s62Contig4784_4	Nemve213101
s62Contig47856_4	Nemve166469
s62Contig4786_13	Nemve234273
s62Contig47876_19	Nemve109636
s62Contig47880_11	Nemve241568
s62Contig47883_6	Nemve94108
s62Contig4788_4	Nemve220158
s62Contig47889_2	Nemve200049
s62Contig47906_1	Nemve79982
s62Contig47907_2	Nemve127539
s62Contig47915_7	Nemve160250
s62Contig47923_1	Nemve83150
s62Contig47930_1	Nemve197055
s62Contig47954_13	Nemve11424
s62Contig47956_9	Nemve247592
s62Contig47965_9	Nemve7208
s62Contig47966_13	Nemve238389
s62Contig48001_3	Nemve131035
s62Contig48015_16	Nemve212492
s62Contig48026_3	Nemve248362
s62Contig48039_7	Nemve60450
s62Contig48055_18	Nemve159793
s62Contig48070_12	Nemve170678
s62Contig48080_1	Nemve188390
s62Contig4808_6	Nemve244394
s62Contig48087_1	Nemve230649
s62Contig48103_17	Nemve88759
s62Contig48116_6	Nemve126384
s62Contig48117_10	Nemve241034
s62Contig48126_20	Nemve207993
s62Contig48129_19	Nemve242416
s62Contig48134_3	Nemve232122
s62Contig48139_2	Nemve185153
s62Contig48162_4	Nemve205230
s62Contig48164_10	Nemve169723
s62Contig4817_1	Nemve245053
s62Contig48188_2	Nemve204982
s62Contig48189_2	Nemve244029
s62Contig48196_21	Nemve119279
s62Contig48200_13	Nemve212543
s62Contig4821_14	Nemve242231
s62Contig48227_4	Nemve173993
s62Contig48239_17	Nemve248172
s62Contig4824_1	Nemve116912
s62Contig48244_6	Nemve246590
s62Contig48246_3	Nemve120663
s62Contig48267_9	Nemve227578
s62Contig48268_7	Nemve237955
s62Contig48282_4	Nemve161912
s62Contig48305_3	Nemve60932
s62Contig4830_6	Nemve188039
s62Contig4831_3	Nemve233046
s62Contig48338_10	Nemve98336
s62Contig48363_6	Nemve164307
s62Contig48375_3	Nemve248332
s62Contig4838_3	Nemve241591
s62Contig48383_4	Nemve233227
s62Contig48396_3	Nemve239249
s62Contig48409_4	Nemve232915
s62Contig4841_3	Nemve173380
s62Contig48419_4	Nemve103860
s62Contig48430_3	Nemve233989
s62Contig48431_4	Nemve149996
s62Contig48439_2	Nemve36078
s62Contig484_4	Nemve175733
s62Contig48448_8	Nemve93844
s62Contig48453_12	Nemve239710
s62Contig4846_2	Nemve172778
s62Contig48476_5	Nemve116411
s62Contig48477_4	Nemve206031
s62Contig48485_2	Nemve169043
s62Contig48488_6	Nemve85928
s62Contig48519_9	Nemve246830
s62Contig48_5	Nemve165740
s62Contig48552_11	Nemve199719
s62Contig48557_6	Nemve187706
s62Contig48569_14	Nemve83388
s62Contig48573_2	Nemve198971
s62Contig48575_17	Nemve238669
s62Contig4858_1	Nemve25465
s62Contig48594_7	Nemve163145
s62Contig48596_7	Nemve80692
s62Contig48601_2	Nemve108828
s62Contig48607_17	Nemve87823
s62Contig48610_2	Nemve241881
s62Contig4861_20	Nemve220084
s62Contig48616_1	Nemve245642
s62Contig48631_20	Nemve167661
s62Contig48638_2	Nemve246439
s62Contig48661_14	Nemve108628
s62Contig48689_4	Nemve244288
s62Contig48691_13	Nemve103117
s62Contig48695_2	Nemve94546
s62Contig48723_20	Nemve170111
s62Contig48732_1	Nemve244977
s62Contig48739_8	Nemve230299
s62Contig48742_7	Nemve165958
s62Contig487_6	Nemve248453
s62Contig48766_5	Nemve95706
s62Contig48767_15	Nemve84479
s62Contig48771_6	Nemve206862
s62Contig48778_11	Nemve152185
s62Contig4878_4	Nemve170236
s62Contig48787_1	Nemve169450
s62Contig48802_5	Nemve176499
s62Contig48810_13	Nemve117244
s62Contig48829_6	Nemve241397
s62Contig48854_3	Nemve201387
s62Contig48855_3	Nemve219214
s62Contig48859_8	Nemve244396
s62Contig48869_4	Nemve6401
s62Contig48871_8	Nemve116588
s62Contig4887_7	Nemve208322
s62Contig48883_5	Nemve16994
s62Contig48887_3	Nemve111867
s62Contig48892_7	Nemve237290
s62Contig48894_18	Nemve244062
s62Contig48928_13	Nemve247227
s62Contig48935_3	Nemve242015
s62Contig48940_2	Nemve239820
s62Contig48956_15	Nemve31174
s62Contig48960_5	Nemve241466
s62Contig48965_8	Nemve110033
s62Contig4898_10	Nemve136184
s62Contig48993_1	Nemve237737
s62Contig48996_4	Nemve215469
s62Contig4901_1	Nemve211292
s62Contig49012_9	Nemve109727
s62Contig49031_2	Nemve247466
s62Contig4903_1	Nemve247781
s62Contig49033_20	Nemve171734
s62Contig49054_14	Nemve94277
s62Contig49054_3	Nemve232294
s62Contig49056_9	Nemve232723
s62Contig49068_4	Nemve236381
s62Contig49070_10	Nemve240392
s62Contig4907_5	Nemve116118
s62Contig49080_4	Nemve123077
s62Contig49085_12	Nemve162278
s62Contig490_9	Nemve115977
s62Contig49115_3	Nemve129619
s62Contig49123_3	Nemve127828
s62Contig49132_8	Nemve243392
s62Contig49134_6	Nemve237041
s62Contig49140_5	Nemve17361
s62Contig49147_8	Nemve92915
s62Contig49151_4	Nemve142236
s62Contig49161_5	Nemve182716
s62Contig49193_3	Nemve80454
s62Contig49200_3	Nemve208105
s62Contig49203_53	Nemve240589
s62Contig49208_1	Nemve218908
s62Contig49213_18	Nemve158359
s62Contig4921_7	Nemve220979
s62Contig49251_7	Nemve220644
s62Contig4925_2	Nemve191954
s62Contig49264_15	Nemve197339
s62Contig4928_38	Nemve214482
s62Contig49289_2	Nemve163210
s62Contig4930_2	Nemve198562
s62Contig49321_3	Nemve197607
s62Contig49328_8	Nemve172052
s62Contig493_5	Nemve124247
s62Contig49355_4	Nemve217462
s62Contig49357_11	Nemve205896
s62Contig49378_9	Nemve222965
s62Contig49392_9	Nemve87259
s62Contig49401_6	Nemve213102
s62Contig4942_3	Nemve173228
s62Contig49432_1	Nemve17606
s62Contig49437_25	Nemve87462
s62Contig49446_5	Nemve246564
s62Contig49447_14	Nemve81637
s62Contig49450_2	Nemve244456
s62Contig4945_7	Nemve26326
s62Contig49458_9	Nemve201724
s62Contig49469_1	Nemve193324
s62Contig49482_8	Nemve89029
s62Contig49498_3	Nemve245283
s62Contig49501_17	Nemve162207
s62Contig49502_9	Nemve247874
s62Contig49517_3	Nemve216004
s62Contig49521_2	Nemve184519
s62Contig4954_4	Nemve85900
s62Contig49570_2	Nemve79348
s62Contig49572_3	Nemve230044
s62Contig49578_9	Nemve238199
s62Contig49585_13	Nemve177166
s62Contig49596_1	Nemve161451
s62Contig49657_5	Nemve117792
s62Contig49659_23	Nemve127783
s62Contig49669_14	Nemve190941
s62Contig49677_3	Nemve86629
s62Contig49683_13	Nemve88290
s62Contig49697_4	Nemve131395
s62Contig49699_23	Nemve136229
s62Contig49716_7	Nemve224623
s62Contig49732_1	Nemve171297
s62Contig4973_2	Nemve243096
s62Contig49733_6	Nemve14357
s62Contig49754_9	Nemve11632
s62Contig49765_5	Nemve226804
s62Contig4977_1	Nemve246977
s62Contig49780_16	Nemve121734
s62Contig4978_5	Nemve243810
s62Contig49797_4	Nemve94662
s62Contig49803_2	Nemve202774
s62Contig49805_5	Nemve46811
s62Contig4982_27	Nemve237729
s62Contig49831_6	Nemve199225
s62Contig49844_12	Nemve182742
s62Contig4985_4	Nemve243751
s62Contig49871_7	Nemve238751
s62Contig49873_4	Nemve229595
s62Contig49876_1	Nemve82979
s62Contig49929_1	Nemve137669
s62Contig49933_1	Nemve99805
s62Contig49938_3	Nemve240276
s62Contig4996_13	Nemve222532
s62Contig49961_9	Nemve135205
s62Contig49964_27	Nemve243519
s62Contig49983_2	Nemve163805
s62Contig4999_1	Nemve195416
s62Contig5000_8	Nemve21386
s62Contig50012_4	Nemve145359
s62Contig50017_11	Nemve234558
s62Contig50035_10	Nemve239406
s62Contig50094_14	Nemve217144
s62Contig50095_17	Nemve246496
s62Contig50101_4	Nemve238978
s62Contig50125_2	Nemve212899
s62Contig5013_5	Nemve23801
s62Contig50154_2	Nemve167841
s62Contig50173_12	Nemve236446
s62Contig50184_15	Nemve221254
s62Contig50189_8	Nemve223057
s62Contig50203_2	Nemve237962
s62Contig50213_15	Nemve209821
s62Contig50217_2	Nemve211841
s62Contig50219_1	Nemve132315
s62Contig50223_2	Nemve90548
s62Contig50226_4	Nemve83901
s62Contig50249_6	Nemve130181
s62Contig50250_4	Nemve135342
s62Contig50261_4	Nemve194411
s62Contig5026_2	Nemve242367
s62Contig50264_2	Nemve128910
s62Contig50267_2	Nemve85360
s62Contig50276_4	Nemve159915
s62Contig50282_1	Nemve117903
s62Contig50287_15	Nemve161947
s62Contig50301_4	Nemve248296
s62Contig50302_7	Nemve238327
s62Contig50365_21	Nemve114299
s62Contig50395_3	Nemve129041
s62Contig50412_3	Nemve13724
s62Contig50450_1	Nemve248371
s62Contig50452_13	Nemve99242
s62Contig50454_3	Nemve105928
s62Contig50469_5	Nemve109185
s62Contig50472_10	Nemve234576
s62Contig50480_5	Nemve240263
s62Contig5049_9	Nemve239275
s62Contig50520_2	Nemve136792
s62Contig5055_2	Nemve170558
s62Contig50558_1	Nemve175104
s62Contig50561_17	Nemve244933
s62Contig50563_3	Nemve83705
s62Contig50580_11	Nemve211205
s62Contig50595_4	Nemve2806
s62Contig50603_11	Nemve217989
s62Contig50638_4	Nemve241128
s62Contig50640_4	Nemve115225
s62Contig50660_16	Nemve183779
s62Contig5068_4	Nemve236810
s62Contig50684_8	Nemve122677
s62Contig50687_1	Nemve233604
s62Contig50689_7	Nemve169197
s62Contig50690_28	Nemve84773
s62Contig50691_6	Nemve238632
s62Contig50697_9	Nemve248857
s62Contig50711_6	Nemve239114
s62Contig5072_3	Nemve60575
s62Contig50733_10	Nemve163554
s62Contig50736_14	Nemve105931
s62Contig50744_6	Nemve204832
s62Contig5079_4	Nemve118832
s62Contig50802_8	Nemve205307
s62Contig50805_5	Nemve242531
s62Contig50809_13	Nemve197267
s62Contig50818_12	Nemve185341
s62Contig50853_25	Nemve93146
s62Contig50858_3	Nemve238113
s62Contig50859_11	Nemve115829
s62Contig50868_9	Nemve243581
s62Contig50871_15	Nemve239922
s62Contig50879_6	Nemve242047
s62Contig5088_11	Nemve209032
s62Contig50902_6	Nemve182469
s62Contig50909_58	Nemve225860
s62Contig50915_4	Nemve117684
s62Contig50955_13	Nemve80476
s62Contig50960_10	Nemve129189
s62Contig50961_8	Nemve47103
s62Contig50967_16	Nemve97320
s62Contig50968_4	Nemve121194
s62Contig50995_2	Nemve163815
s62Contig51031_4	Nemve232537
s62Contig51067_4	Nemve247717
s62Contig51078_2	Nemve107048
s62Contig51088_2	Nemve242304
s62Contig5110_7	Nemve13642
s62Contig51108_5	Nemve223855
s62Contig51122_15	Nemve232052
s62Contig51133_1	Nemve244580
s62Contig51140_1	Nemve196260
s62Contig51148_5	Nemve179043
s62Contig51150_10	Nemve203830
s62Contig51153_1	Nemve248528
s62Contig51189_5	Nemve168739
s62Contig5121_25	Nemve87118
s62Contig51213_1	Nemve133070
s62Contig51220_1	Nemve210921
s62Contig5122_13	Nemve80463
s62Contig51266_1	Nemve209947
s62Contig51268_2	Nemve17185
s62Contig51293_9	Nemve209170
s62Contig51297_11	Nemve96464
s62Contig5130_25	Nemve134867
s62Contig51309_22	Nemve228551
s62Contig51337_1	Nemve136831
s62Contig51342_1	Nemve106419
s62Contig51352_8	Nemve209299
s62Contig51367_4	Nemve242787
s62Contig51374_19	Nemve215008
s62Contig51392_4	Nemve175530
s62Contig5140_11	Nemve176124
s62Contig5143_2	Nemve202173
s62Contig51438_8	Nemve22269
s62Contig51441_19	Nemve86142
s62Contig51443_3	Nemve30785
s62Contig51448_2	Nemve171129
s62Contig51450_13	Nemve233976
s62Contig5145_4	Nemve99196
s62Contig51459_6	Nemve191409
s62Contig51462_2	Nemve103627
s62Contig51492_19	Nemve155812
s62Contig51493_8	Nemve238581
s62Contig51516_5	Nemve245257
s62Contig5152_15	Nemve131401
s62Contig5157_6	Nemve101025
s62Contig51609_2	Nemve244883
s62Contig51614_1	Nemve209526
s62Contig51617_2	Nemve247045
s62Contig51629_2	Nemve124990
s62Contig51629_8	Nemve246398
s62Contig51633_12	Nemve125757
s62Contig5165_2	Nemve233027
s62Contig51670_7	Nemve248770
s62Contig5168_13	Nemve239528
s62Contig51702_16	Nemve92540
s62Contig51720_18	Nemve244007
s62Contig5172_3	Nemve245865
s62Contig51739_22	Nemve178205
s62Contig51740_6	Nemve222068
s62Contig5175_12	Nemve200803
s62Contig51778_15	Nemve199622
s62Contig51810_2	Nemve87541
s62Contig5181_10	Nemve59997
s62Contig51814_3	Nemve233155
s62Contig51816_5	Nemve248582
s62Contig51835_1	Nemve229989
s62Contig51836_21	Nemve199315
s62Contig51838_5	Nemve27142
s62Contig51842_2	Nemve222421
s62Contig51857_19	Nemve245744
s62Contig51875_21	Nemve231507
s62Contig51899_3	Nemve244901
s62Contig51926_2	Nemve204044
s62Contig51932_6	Nemve186937
s62Contig51945_12	Nemve182641
s62Contig5195_10	Nemve115865
s62Contig5195_1	Nemve237188
s62Contig51951_7	Nemve174976
s62Contig51983_6	Nemve248659
s62Contig51997_12	Nemve137654
s62Contig52001_11	Nemve93093
s62Contig52017_8	Nemve208153
s62Contig52020_1	Nemve170431
s62Contig5202_3	Nemve89434
s62Contig52027_10	Nemve115643
s62Contig52030_9	Nemve135294
s62Contig52047_2	Nemve32495
s62Contig5205_1	Nemve203192
s62Contig5207_17	Nemve110064
s62Contig5207_2	Nemve89181
s62Contig52077_10	Nemve176908
s62Contig52097_9	Nemve163606
s62Contig52100_2	Nemve235866
s62Contig52106_4	Nemve203859
s62Contig52111_15	Nemve87547
s62Contig52114_2	Nemve245154
s62Contig52119_3	Nemve237413
s62Contig52158_5	Nemve120705
s62Contig52169_8	Nemve222877
s62Contig5220_14	Nemve90967
s62Contig52205_16	Nemve91194
s62Contig52206_16	Nemve228048
s62Contig52207_3	Nemve212609
s62Contig52208_1	Nemve214454
s62Contig52215_2	Nemve123078
s62Contig52228_8	Nemve138156
s62Contig5225_4	Nemve220967
s62Contig52265_4	Nemve115662
s62Contig52278_1	Nemve240936
s62Contig52281_2	Nemve246103
s62Contig52293_9	Nemve217653
s62Contig52295_2	Nemve125309
s62Contig52298_4	Nemve176237
s62Contig52305_1	Nemve232160
s62Contig52305_9	Nemve193865
s62Contig52308_4	Nemve125169
s62Contig52314_14	Nemve248844
s62Contig52332_1	Nemve23900
s62Contig5234_18	Nemve203929
s62Contig52345_11	Nemve34322
s62Contig5235_5	Nemve192360
s62Contig52366_19	Nemve20166
s62Contig52369_5	Nemve160521
s62Contig52371_1	Nemve238593
s62Contig52377_16	Nemve60296
s62Contig52378_29	Nemve240124
s62Contig52392_7	Nemve143309
s62Contig5241_4	Nemve119928
s62Contig52416_41	Nemve60205
s62Contig52417_2	Nemve11543
s62Contig52422_4	Nemve212516
s62Contig52423_3	Nemve87710
s62Contig52448_11	Nemve179973
s62Contig5245_2	Nemve165473
s62Contig52455_28	Nemve33715
s62Contig52456_9	Nemve226891
s62Contig52460_1	Nemve88772
s62Contig52480_3	Nemve238754
s62Contig5249_9	Nemve23394
s62Contig52499_5	Nemve199864
s62Contig52501_5	Nemve181066
s62Contig52504_6	Nemve239479
s62Contig52519_6	Nemve106554
s62Contig5253_4	Nemve236651
s62Contig52554_17	Nemve243717
s62Contig52564_4	Nemve241049
s62Contig52570_2	Nemve202514
s62Contig52574_3	Nemve185231
s62Contig52577_11	Nemve200317
s62Contig52578_10	Nemve120727
s62Contig52603_4	Nemve242338
s62Contig52604_11	Nemve79738
s62Contig52619_12	Nemve244785
s62Contig52624_2	Nemve86996
s62Contig52626_2	Nemve97888
s62Contig5266_3	Nemve118058
s62Contig52665_1	Nemve220271
s62Contig52672_4	Nemve160464
s62Contig52675_3	Nemve157905
s62Contig5269_8	Nemve171694
s62Contig52709_10	Nemve61581
s62Contig52718_6	Nemve238308
s62Contig5272_2	Nemve112998
s62Contig52738_12	Nemve170765
s62Contig5274_10	Nemve30983
s62Contig52756_10	Nemve91593
s62Contig52758_8	Nemve197278
s62Contig52765_5	Nemve224021
s62Contig52775_4	Nemve116167
s62Contig52778_3	Nemve232863
s62Contig52806_16	Nemve84801
s62Contig52817_3	Nemve169263
s62Contig52820_3	Nemve209275
s62Contig52823_3	Nemve170407
s62Contig5284_4	Nemve100049
s62Contig52865_17	Nemve31199
s62Contig52873_6	Nemve200257
s62Contig5290_12	Nemve148795
s62Contig52903_24	Nemve137206
s62Contig52924_1	Nemve173016
s62Contig52940_2	Nemve243326
s62Contig52972_10	Nemve193553
s62Contig52983_2	Nemve245869
s62Contig52990_3	Nemve182399
s62Contig5299_6	Nemve164111
s62Contig53026_1	Nemve162983
s62Contig53030_4	Nemve141560
s62Contig53049_13	Nemve212637
s62Contig53050_10	Nemve216527
s62Contig5305_1	Nemve248809
s62Contig5305_2	Nemve209121
s62Contig53055_1	Nemve237292
s62Contig5306_1	Nemve157648
s62Contig5307_3	Nemve197530
s62Contig53112_35	Nemve40000
s62Contig53143_1	Nemve238783
s62Contig53162_8	Nemve42155
s62Contig53169_9	Nemve21807
s62Contig53173_1	Nemve204836
s62Contig53175_1	Nemve160342
s62Contig53197_16	Nemve227385
s62Contig53212_2	Nemve184270
s62Contig5323_24	Nemve37793
s62Contig53247_15	Nemve244887
s62Contig53259_12	Nemve127140
s62Contig53279_5	Nemve89805
s62Contig5328_34	Nemve127554
s62Contig53286_4	Nemve192049
s62Contig53287_3	Nemve119080
s62Contig5329_3	Nemve248385
s62Contig53294_9	Nemve177584
s62Contig53309_2	Nemve176677
s62Contig53312_5	Nemve211167
s62Contig53318_12	Nemve10127
s62Contig53318_14	Nemve101945
s62Contig53319_4	Nemve118146
s62Contig53320_3	Nemve165267
s62Contig53321_11	Nemve225966
s62Contig53323_11	Nemve158093
s62Contig53338_2	Nemve226527
s62Contig53345_4	Nemve173328
s62Contig53350_5	Nemve51544
s62Contig53367_2	Nemve109987
s62Contig53372_4	Nemve167199
s62Contig53375_9	Nemve140878
s62Contig53379_4	Nemve2009
s62Contig53444_6	Nemve223956
s62Contig53470_3	Nemve216666
s62Contig53524_3	Nemve242815
s62Contig53553_9	Nemve189126
s62Contig53570_8	Nemve244155
s62Contig53579_4	Nemve163685
s62Contig53591_7	Nemve167407
s62Contig53593_1	Nemve240670
s62Contig53610_11	Nemve232014
s62Contig53614_5	Nemve113169
s62Contig53621_8	Nemve118109
s62Contig53632_5	Nemve1805
s62Contig53645_8	Nemve203264
s62Contig53659_7	Nemve242282
s62Contig53670_14	Nemve247599
s62Contig5368_6	Nemve51641
s62Contig53687_5	Nemve234398
s62Contig53711_9	Nemve159278
s62Contig5371_3	Nemve229266
s62Contig537_16	Nemve245105
s62Contig5376_3	Nemve117166
s62Contig53768_11	Nemve124913
s62Contig53782_2	Nemve81518
s62Contig53785_4	Nemve233364
s62Contig53804_11	Nemve162089
s62Contig5380_9	Nemve160394
s62Contig53824_18	Nemve139787
s62Contig53826_6	Nemve212854
s62Contig53836_10	Nemve198001
s62Contig53847_1	Nemve142804
s62Contig53881_8	Nemve116976
s62Contig53884_9	Nemve236873
s62Contig53891_3	Nemve172607
s62Contig53897_13	Nemve244061
s62Contig53897_4	Nemve238168
s62Contig53903_7	Nemve203043
s62Contig53916_3	Nemve218275
s62Contig53930_2	Nemve122648
s62Contig53932_6	Nemve169033
s62Contig5393_8	Nemve242931
s62Contig53938_6	Nemve93273
s62Contig53968_3	Nemve166872
s62Contig53976_4	Nemve96724
s62Contig53977_4	Nemve61432
s62Contig53982_12	Nemve50047
s62Contig53987_16	Nemve20689
s62Contig53992_1	Nemve239337
s62Contig53999_3	Nemve170391
s62Contig54012_2	Nemve227966
s62Contig5402_11	Nemve244702
s62Contig54028_2	Nemve241531
s62Contig5403_16	Nemve188980
s62Contig5404_2	Nemve246382
s62Contig54047_4	Nemve240789
s62Contig54068_4	Nemve134340
s62Contig5408_2	Nemve199753
s62Contig54100_13	Nemve140820
s62Contig54113_3	Nemve195674
s62Contig54123_2	Nemve116296
s62Contig5412_3	Nemve120818
s62Contig54132_11	Nemve121965
s62Contig5414_7	Nemve242901
s62Contig54150_17	Nemve129231
s62Contig54153_2	Nemve237703
s62Contig54159_9	Nemve239390
s62Contig5416_4	Nemve226620
s62Contig54191_8	Nemve201999
s62Contig54205_1	Nemve243351
s62Contig54211_2	Nemve155941
s62Contig54212_8	Nemve244559
s62Contig54225_4	Nemve97707
s62Contig54230_3	Nemve214831
s62Contig5423_6	Nemve129931
s62Contig54239_2	Nemve100576
s62Contig54293_8	Nemve231729
s62Contig54297_4	Nemve106806
s62Contig54302_2	Nemve237388
s62Contig54314_2	Nemve213557
s62Contig54322_13	Nemve102638
s62Contig54332_1	Nemve176056
s62Contig54350_2	Nemve112761
s62Contig54361_4	Nemve200895
s62Contig5439_5	Nemve178700
s62Contig54435_11	Nemve88982
s62Contig54487_3	Nemve245843
s62Contig54488_4	Nemve203515
s62Contig5450_3	Nemve96298
s62Contig54527_15	Nemve117981
s62Contig54528_5	Nemve171246
s62Contig54534_5	Nemve93177
s62Contig54536_8	Nemve243456
s62Contig54552_6	Nemve230104
s62Contig54558_12	Nemve208307
s62Contig54563_3	Nemve232358
s62Contig54565_4	Nemve81508
s62Contig54572_2	Nemve166626
s62Contig54576_27	Nemve188423
s62Contig54581_8	Nemve136833
s62Contig54587_5	Nemve186216
s62Contig54608_14	Nemve238126
s62Contig54623_9	Nemve233661
s62Contig54627_5	Nemve82724
s62Contig5462_7	Nemve10113
s62Contig54629_29	Nemve126129
s62Contig54634_2	Nemve198618
s62Contig54646_3	Nemve44064
s62Contig54662_4	Nemve53327
s62Contig54664_10	Nemve244697
s62Contig54670_2	Nemve199401
s62Contig54682_6	Nemve204990
s62Contig54730_13	Nemve109235
s62Contig54733_1	Nemve237062
s62Contig54736_6	Nemve215881
s62Contig54775_3	Nemve110826
s62Contig54777_8	Nemve237019
s62Contig54786_12	Nemve120225
s62Contig54791_3	Nemve123407
s62Contig54798_1	Nemve244489
s62Contig54803_2	Nemve239374
s62Contig54828_6	Nemve108642
s62Contig54829_6	Nemve91286
s62Contig54841_15	Nemve60162
s62Contig54842_4	Nemve82682
s62Contig54847_13	Nemve160432
s62Contig54868_2	Nemve167691
s62Contig54870_4	Nemve202709
s62Contig54892_9	Nemve237860
s62Contig54897_2	Nemve173776
s62Contig54900_1	Nemve117667
s62Contig54908_2	Nemve217793
s62Contig54927_3	Nemve178259
s62Contig54929_16	Nemve243468
s62Contig54931_4	Nemve208281
s62Contig54946_1	Nemve13173
s62Contig54959_13	Nemve141685
s62Contig54960_7	Nemve149295
s62Contig54967_4	Nemve51191
s62Contig54981_2	Nemve163219
s62Contig5498_1	Nemve192886
s62Contig54988_7	Nemve129568
s62Contig5502_10	Nemve238590
s62Contig5502_14	Nemve247047
s62Contig55075_26	Nemve173572
s62Contig55076_3	Nemve120633
s62Contig55089_6	Nemve222886
s62Contig55090_3	Nemve111922
s62Contig55099_5	Nemve238203
s62Contig55109_3	Nemve201028
s62Contig55113_3	Nemve159727
s62Contig55118_6	Nemve110102
s62Contig55122_3	Nemve217045
s62Contig5514_13	Nemve115361
s62Contig55153_1	Nemve144374
s62Contig55172_2	Nemve28119
s62Contig55183_10	Nemve155184
s62Contig55193_3	Nemve234845
s62Contig55196_17	Nemve234457
s62Contig55198_2	Nemve237158
s62Contig55200_6	Nemve133468
s62Contig55208_6	Nemve93841
s62Contig55213_2	Nemve137684
s62Contig55214_4	Nemve198846
s62Contig55228_3	Nemve128041
s62Contig5523_3	Nemve101124
s62Contig55235_2	Nemve123505
s62Contig55259_15	Nemve207152
s62Contig55271_10	Nemve198376
s62Contig5531_8	Nemve132893
s62Contig55335_1	Nemve125875
s62Contig55337_9	Nemve240009
s62Contig55354_2	Nemve193447
s62Contig55355_8	Nemve108065
s62Contig55356_12	Nemve244614
s62Contig55361_35	Nemve243709
s62Contig5537_7	Nemve113080
s62Contig55381_7	Nemve92223
s62Contig55383_13	Nemve135676
s62Contig55390_16	Nemve161006
s62Contig55403_3	Nemve240374
s62Contig55405_2	Nemve130476
s62Contig55410_8	Nemve243752
s62Contig55413_7	Nemve234790
s62Contig5542_2	Nemve208816
s62Contig55439_4	Nemve127233
s62Contig5546_2	Nemve116127
s62Contig55465_3	Nemve87786
s62Contig55490_3	Nemve237939
s62Contig55492_7	Nemve167758
s62Contig55522_2	Nemve90763
s62Contig55539_5	Nemve116741
s62Contig55543_10	Nemve1139
s62Contig55545_4	Nemve172654
s62Contig55568_6	Nemve50157
s62Contig5558_2	Nemve33187
s62Contig55586_55	Nemve180295
s62Contig55591_6	Nemve230324
s62Contig55594_9	Nemve247170
s62Contig55606_22	Nemve110829
s62Contig55608_18	Nemve216976
s62Contig55610_16	Nemve22981
s62Contig55617_6	Nemve238249
s62Contig55622_11	Nemve123513
s62Contig55624_2	Nemve244053
s62Contig55626_12	Nemve82479
s62Contig55627_5	Nemve94229
s62Contig55630_6	Nemve227888
s62Contig55631_14	Nemve92295
s62Contig5563_1	Nemve24490
s62Contig5566_1	Nemve111102
s62Contig55682_4	Nemve238016
s62Contig55683_7	Nemve96414
s62Contig55710_2	Nemve210155
s62Contig55713_2	Nemve243800
s62Contig55735_9	Nemve96942
s62Contig55736_9	Nemve161077
s62Contig5574_3	Nemve101069
s62Contig55744_15	Nemve232381
s62Contig55754_5	Nemve231042
s62Contig55759_10	Nemve238395
s62Contig55767_2	Nemve241447
s62Contig55772_5	Nemve88215
s62Contig55788_10	Nemve202620
s62Contig55817_28	Nemve178585
s62Contig55839_3	Nemve115803
s62Contig5584_4	Nemve168335
s62Contig55863_3	Nemve92405
s62Contig55877_13	Nemve85930
s62Contig55886_13	Nemve207081
s62Contig5590_5	Nemve246059
s62Contig55911_15	Nemve205490
s62Contig55918_5	Nemve98111
s62Contig5592_5	Nemve124414
s62Contig5593_3	Nemve105088
s62Contig55938_2	Nemve210990
s62Contig55948_2	Nemve237996
s62Contig5595_8	Nemve218840
s62Contig5597_2	Nemve165982
s62Contig55995_1	Nemve207760
s62Contig55997_5	Nemve246194
s62Contig5602_3	Nemve246594
s62Contig56052_7	Nemve106779
s62Contig56097_3	Nemve180397
s62Contig56098_1	Nemve173148
s62Contig56109_23	Nemve94148
s62Contig56112_6	Nemve236240
s62Contig56117_10	Nemve158987
s62Contig56126_1	Nemve122014
s62Contig56131_3	Nemve100712
s62Contig56148_8	Nemve10540
s62Contig56167_1	Nemve229325
s62Contig56178_2	Nemve229025
s62Contig56200_6	Nemve197333
s62Contig56211_24	Nemve238693
s62Contig56216_2	Nemve136349
s62Contig56218_1	Nemve196737
s62Contig56233_1	Nemve219434
s62Contig56240_10	Nemve240047
s62Contig56243_4	Nemve20187
s62Contig5630_3	Nemve241240
s62Contig56305_9	Nemve25148
s62Contig5631_1	Nemve246895
s62Contig56340_18	Nemve137412
s62Contig56363_10	Nemve239536
s62Contig5638_17	Nemve121576
s62Contig56386_4	Nemve164655
s62Contig56393_4	Nemve194326
s62Contig56399_1	Nemve178197
s62Contig5647_10	Nemve241578
s62Contig56491_5	Nemve197253
s62Contig56500_2	Nemve236477
s62Contig5651_2	Nemve216118
s62Contig56513_7	Nemve112619
s62Contig56516_3	Nemve104083
s62Contig56526_8	Nemve238046
s62Contig5653_8	Nemve209135
s62Contig56561_6	Nemve209174
s62Contig56569_27	Nemve196397
s62Contig56587_7	Nemve240423
s62Contig56598_3	Nemve194920
s62Contig56607_11	Nemve241179
s62Contig56639_9	Nemve107023
s62Contig56653_9	Nemve109596
s62Contig56660_6	Nemve232469
s62Contig56666_9	Nemve243140
s62Contig56670_14	Nemve190891
s62Contig56691_10	Nemve92522
s62Contig56698_3	Nemve229451
s62Contig56706_6	Nemve108300
s62Contig5671_3	Nemve238707
s62Contig5671_6	Nemve239148
s62Contig56735_12	Nemve95571
s62Contig56739_4	Nemve101662
s62Contig56766_10	Nemve213159
s62Contig5677_3	Nemve162924
s62Contig56788_10	Nemve246589
s62Contig56810_5	Nemve207615
s62Contig56839_3	Nemve163533
s62Contig5685_17	Nemve237374
s62Contig56875_24	Nemve85087
s62Contig56880_2	Nemve38751
s62Contig56887_6	Nemve80115
s62Contig56898_4	Nemve244663
s62Contig56906_7	Nemve127051
s62Contig56907_10	Nemve244988
s62Contig56913_13	Nemve30774
s62Contig56943_16	Nemve170150
s62Contig5694_5	Nemve116037
s62Contig56951_9	Nemve203853
s62Contig56961_13	Nemve32224
s62Contig56970_3	Nemve237587
s62Contig56994_6	Nemve218392
s62Contig57015_1	Nemve93666
s62Contig57021_12	Nemve221605
s62Contig57022_3	Nemve135379
s62Contig57023_13	Nemve115210
s62Contig57044_3	Nemve210240
s62Contig57044_7	Nemve201526
s62Contig57046_1	Nemve240013
s62Contig57049_5	Nemve223620
s62Contig57067_25	Nemve188910
s62Contig57073_8	Nemve181917
s62Contig57082_10	Nemve171779
s62Contig57083_8	Nemve50978
s62Contig57084_3	Nemve202333
s62Contig57103_4	Nemve199717
s62Contig57106_3	Nemve248694
s62Contig57117_11	Nemve80696
s62Contig5712_19	Nemve243784
s62Contig57160_4	Nemve241492
s62Contig57165_4	Nemve119981
s62Contig57175_2	Nemve106390
s62Contig57193_9	Nemve159852
s62Contig5723_18	Nemve200404
s62Contig57241_4	Nemve22353
s62Contig5724_2	Nemve20592
s62Contig57252_11	Nemve232854
s62Contig57261_9	Nemve153067
s62Contig57265_1	Nemve236584
s62Contig5727_13	Nemve163167
s62Contig57272_1	Nemve167835
s62Contig57275_4	Nemve197473
s62Contig57296_9	Nemve103213
s62Contig57300_8	Nemve84363
s62Contig57313_27	Nemve126386
s62Contig57334_3	Nemve244390
s62Contig5734_7	Nemve209460
s62Contig57350_1	Nemve238540
s62Contig57362_16	Nemve204900
s62Contig5738_6	Nemve88271
s62Contig57392_2	Nemve239456
s62Contig57413_19	Nemve18324
s62Contig57426_2	Nemve209425
s62Contig57450_17	Nemve247429
s62Contig5745_13	Nemve220823
s62Contig57462_10	Nemve239821
s62Contig57464_13	Nemve244873
s62Contig57490_13	Nemve230662
s62Contig57491_5	Nemve108036
s62Contig57498_4	Nemve197163
s62Contig57500_7	Nemve24191
s62Contig57526_3	Nemve185277
s62Contig5753_2	Nemve167011
s62Contig57533_3	Nemve96929
s62Contig57537_4	Nemve241249
s62Contig57569_3	Nemve170467
s62Contig57577_3	Nemve129447
s62Contig57623_6	Nemve117612
s62Contig57627_4	Nemve218204
s62Contig57631_4	Nemve210715
s62Contig57639_16	Nemve232570
s62Contig57641_11	Nemve20165
s62Contig57644_1	Nemve142481
s62Contig57646_12	Nemve188457
s62Contig57673_1	Nemve122684
s62Contig57675_3	Nemve214573
s62Contig57676_5	Nemve159600
s62Contig5768_11	Nemve103243
s62Contig57701_3	Nemve186024
s62Contig57704_3	Nemve233391
s62Contig57731_33	Nemve174598
s62Contig57754_4	Nemve32294
s62Contig57763_4	Nemve13916
s62Contig57780_7	Nemve222427
s62Contig57789_1	Nemve215219
s62Contig57797_3	Nemve177823
s62Contig57815_11	Nemve76541
s62Contig5782_6	Nemve208724
s62Contig57828_4	Nemve238228
s62Contig57858_11	Nemve247741
s62Contig5786_1	Nemve233916
s62Contig57863_1	Nemve218832
s62Contig57875_3	Nemve164353
s62Contig57891_3	Nemve173595
s62Contig57892_2	Nemve125984
s62Contig57910_13	Nemve206265
s62Contig57917_1	Nemve28995
s62Contig57923_32	Nemve199135
s62Contig57928_2	Nemve230123
s62Contig57942_1	Nemve238706
s62Contig5794_8	Nemve197744
s62Contig5795_2	Nemve237333
s62Contig57954_12	Nemve220344
s62Contig57957_6	Nemve98993
s62Contig5796_4	Nemve241846
s62Contig5799_3	Nemve199475
s62Contig58004_14	Nemve127874
s62Contig58012_4	Nemve106562
s62Contig58013_12	Nemve215007
s62Contig58015_6	Nemve131080
s62Contig58022_4	Nemve34679
s62Contig5802_9	Nemve86262
s62Contig58040_6	Nemve228065
s62Contig58042_17	Nemve27296
s62Contig58051_6	Nemve167052
s62Contig58052_2	Nemve161862
s62Contig58097_8	Nemve202543
s62Contig58100_4	Nemve122070
s62Contig58113_6	Nemve233147
s62Contig58119_4	Nemve227361
s62Contig5817_6	Nemve26323
s62Contig58176_9	Nemve10373
s62Contig58180_16	Nemve86012
s62Contig58190_7	Nemve160820
s62Contig5819_4	Nemve125774
s62Contig58199_3	Nemve105072
s62Contig58220_5	Nemve125631
s62Contig58221_10	Nemve175156
s62Contig58226_4	Nemve164778
s62Contig58229_14	Nemve242600
s62Contig58233_2	Nemve229235
s62Contig58241_11	Nemve199785
s62Contig58246_9	Nemve81874
s62Contig58255_2	Nemve214377
s62Contig58281_7	Nemve238822
s62Contig58292_3	Nemve160179
s62Contig58301_27	Nemve156659
s62Contig5830_3	Nemve248668
s62Contig58316_21	Nemve91874
s62Contig58338_1	Nemve25946
s62Contig58350_6	Nemve230810
s62Contig58356_4	Nemve22365
s62Contig58357_14	Nemve94651
s62Contig58359_9	Nemve129106
s62Contig58424_20	Nemve84420
s62Contig58433_30	Nemve79512
s62Contig58434_5	Nemve225433
s62Contig58435_3	Nemve237418
s62Contig58437_9	Nemve175881
s62Contig58440_19	Nemve92170
s62Contig58441_10	Nemve208035
s62Contig58492_5	Nemve159021
s62Contig58500_1	Nemve236755
s62Contig58502_7	Nemve238282
s62Contig58504_8	Nemve245716
s62Contig58509_17	Nemve98279
s62Contig58527_11	Nemve236608
s62Contig58535_13	Nemve200890
s62Contig58544_8	Nemve184324
s62Contig58546_4	Nemve21219
s62Contig58555_9	Nemve247106
s62Contig58565_7	Nemve248235
s62Contig5856_8	Nemve194892
s62Contig58575_2	Nemve159984
s62Contig5857_5	Nemve113330
s62Contig58603_4	Nemve108962
s62Contig58606_9	Nemve95346
s62Contig58610_5	Nemve34021
s62Contig58615_2	Nemve246570
s62Contig58616_10	Nemve138097
s62Contig58617_1	Nemve121253
s62Contig58633_1	Nemve243832
s62Contig58638_9	Nemve205382
s62Contig58649_3	Nemve246781
s62Contig58652_17	Nemve232015
s62Contig5866_4	Nemve247547
s62Contig58668_30	Nemve10881
s62Contig58691_10	Nemve231875
s62Contig58694_5	Nemve160387
s62Contig58696_7	Nemve187148
s62Contig58714_1	Nemve181597
s62Contig58751_6	Nemve83464
s62Contig5875_2	Nemve10632
s62Contig58764_7	Nemve247702
s62Contig58775_7	Nemve248242
s62Contig58781_7	Nemve166581
s62Contig58783_9	Nemve86594
s62Contig58799_6	Nemve116562
s62Contig5882_5	Nemve134097
s62Contig58834_2	Nemve121733
s62Contig58862_1	Nemve236054
s62Contig58868_13	Nemve81516
s62Contig5888_6	Nemve197457
s62Contig58888_9	Nemve166662
s62Contig58907_5	Nemve192278
s62Contig58943_2	Nemve246231
s62Contig58944_2	Nemve240977
s62Contig58955_3	Nemve238047
s62Contig58961_11	Nemve236721
s62Contig58984_2	Nemve183084
s62Contig59007_2	Nemve230980
s62Contig59008_8	Nemve112493
s62Contig59029_2	Nemve79420
s62Contig59034_6	Nemve227226
s62Contig59042_2	Nemve175175
s62Contig59049_1	Nemve44380
s62Contig5905_3	Nemve227876
s62Contig59068_23	Nemve30373
s62Contig59069_9	Nemve162441
s62Contig5907_1	Nemve83462
s62Contig59076_7	Nemve107088
s62Contig59084_4	Nemve237574
s62Contig59102_1	Nemve240213
s62Contig59124_14	Nemve235180
s62Contig59133_2	Nemve126254
s62Contig59135_11	Nemve99329
s62Contig59146_2	Nemve175127
s62Contig59148_3	Nemve207979
s62Contig59179_5	Nemve183590
s62Contig59185_3	Nemve80717
s62Contig59199_3	Nemve179785
s62Contig59208_10	Nemve99081
s62Contig59208_4	Nemve99284
s62Contig59215_16	Nemve229921
s62Contig59221_19	Nemve64649
s62Contig59238_3	Nemve203775
s62Contig59261_11	Nemve243698
s62Contig59275_10	Nemve23808
s62Contig59288_2	Nemve36113
s62Contig59289_15	Nemve236271
s62Contig59312_5	Nemve157608
s62Contig59317_12	Nemve124786
s62Contig59336_11	Nemve82617
s62Contig59337_17	Nemve59993
s62Contig5934_4	Nemve243369
s62Contig59368_7	Nemve126268
s62Contig59378_8	Nemve171326
s62Contig59400_4	Nemve125130
s62Contig59435_13	Nemve233133
s62Contig59438_2	Nemve108064
s62Contig59466_17	Nemve239891
s62Contig59469_7	Nemve111410
s62Contig59493_11	Nemve87884
s62Contig5949_3	Nemve214936
s62Contig59495_1	Nemve237706
s62Contig59495_11	Nemve13517
s62Contig59497_13	Nemve111422
s62Contig59500_9	Nemve93364
s62Contig59528_8	Nemve230488
s62Contig59547_2	Nemve186283
s62Contig59549_3	Nemve105385
s62Contig59551_1	Nemve240214
s62Contig59554_3	Nemve208197
s62Contig59583_6	Nemve237940
s62Contig59623_20	Nemve106757
s62Contig5963_1	Nemve228652
s62Contig59654_4	Nemve228721
s62Contig59657_25	Nemve80159
s62Contig59658_24	Nemve95089
s62Contig59660_2	Nemve228977
s62Contig59672_2	Nemve236650
s62Contig59684_8	Nemve42858
s62Contig59687_6	Nemve192133
s62Contig59690_2	Nemve196762
s62Contig59700_7	Nemve86916
s62Contig59705_9	Nemve248568
s62Contig59708_8	Nemve161869
s62Contig59711_3	Nemve206892
s62Contig59725_2	Nemve16334
s62Contig59734_23	Nemve213489
s62Contig59749_11	Nemve122610
s62Contig59753_1	Nemve233061
s62Contig59783_15	Nemve248701
s62Contig59793_6	Nemve87445
s62Contig59805_8	Nemve225852
s62Contig59807_2	Nemve83332
s62Contig5981_10	Nemve122395
s62Contig59813_12	Nemve231809
s62Contig5981_4	Nemve122407
s62Contig59817_3	Nemve159210
s62Contig59821_8	Nemve162096
s62Contig59824_21	Nemve156799
s62Contig59828_12	Nemve228742
s62Contig59830_4	Nemve141652
s62Contig59852_5	Nemve134820
s62Contig59890_1	Nemve212749
s62Contig59907_4	Nemve229868
s62Contig59947_5	Nemve101713
s62Contig59964_4	Nemve248018
s62Contig59969_4	Nemve71716
s62Contig59973_4	Nemve135257
s62Contig59974_11	Nemve174826
s62Contig5997_6	Nemve130908
s62Contig59993_39	Nemve110773
s62Contig60006_20	Nemve213276
s62Contig60014_13	Nemve162417
s62Contig60032_16	Nemve81748
s62Contig60039_14	Nemve170634
s62Contig60044_8	Nemve236947
s62Contig60047_1	Nemve35442
s62Contig60057_1	Nemve174335
s62Contig60062_3	Nemve194768
s62Contig60068_10	Nemve165261
s62Contig60082_2	Nemve168498
s62Contig60084_3	Nemve218474
s62Contig60094_6	Nemve86432
s62Contig60097_3	Nemve86158
s62Contig60098_13	Nemve206717
s62Contig6010_4	Nemve106663
s62Contig60123_3	Nemve96560
s62Contig60142_3	Nemve165808
s62Contig60144_6	Nemve82242
s62Contig60152_16	Nemve120214
s62Contig60153_2	Nemve217113
s62Contig60160_4	Nemve235548
s62Contig6018_5	Nemve24565
s62Contig60207_7	Nemve198733
s62Contig60215_2	Nemve215767
s62Contig60220_3	Nemve243708
s62Contig60_2	Nemve208025
s62Contig60226_7	Nemve168894
s62Contig60228_11	Nemve129286
s62Contig60230_5	Nemve86153
s62Contig6023_3	Nemve105333
s62Contig60234_12	Nemve246530
s62Contig60254_2	Nemve100278
s62Contig60256_16	Nemve105061
s62Contig6026_1	Nemve136185
s62Contig60262_5	Nemve139250
s62Contig60264_10	Nemve132278
s62Contig60272_48	Nemve122010
s62Contig60275_6	Nemve2076
s62Contig60281_11	Nemve20140
s62Contig60300_7	Nemve212771
s62Contig60306_4	Nemve102874
s62Contig60351_19	Nemve123977
s62Contig60359_14	Nemve208073
s62Contig6040_5	Nemve133031
s62Contig60414_4	Nemve95157
s62Contig60422_7	Nemve160634
s62Contig60442_3	Nemve244419
s62Contig60444_6	Nemve102586
s62Contig60446_12	Nemve25523
s62Contig60458_6	Nemve241737
s62Contig60462_6	Nemve122716
s62Contig60463_15	Nemve229523
s62Contig60464_3	Nemve242957
s62Contig60465_47	Nemve106064
s62Contig6047_2	Nemve129498
s62Contig60516_3	Nemve212567
s62Contig60518_6	Nemve243097
s62Contig60546_5	Nemve238618
s62Contig60549_6	Nemve246756
s62Contig60550_6	Nemve241781
s62Contig6057_3	Nemve242846
s62Contig60579_1	Nemve240209
s62Contig60581_14	Nemve130873
s62Contig60590_3	Nemve246028
s62Contig60625_11	Nemve93809
s62Contig60645_2	Nemve237742
s62Contig60648_2	Nemve227127
s62Contig60662_4	Nemve239221
s62Contig60689_4	Nemve237148
s62Contig60699_3	Nemve181794
s62Contig60733_12	Nemve206765
s62Contig60752_2	Nemve240984
s62Contig60761_7	Nemve238351
s62Contig60765_2	Nemve202865
s62Contig60769_20	Nemve31519
s62Contig60772_3	Nemve203816
s62Contig60773_2	Nemve114270
s62Contig60837_6	Nemve165732
s62Contig60848_6	Nemve210604
s62Contig60855_3	Nemve85813
s62Contig60866_3	Nemve104042
s62Contig60871_4	Nemve199548
s62Contig60877_7	Nemve110975
s62Contig60900_2	Nemve241507
s62Contig6090_3	Nemve171810
s62Contig60904_3	Nemve239158
s62Contig60932_9	Nemve132864
s62Contig6093_6	Nemve223523
s62Contig60965_4	Nemve240041
s62Contig6097_4	Nemve194914
s62Contig61017_5	Nemve241360
s62Contig61055_3	Nemve115443
s62Contig61066_5	Nemve82641
s62Contig61078_5	Nemve241879
s62Contig6109_5	Nemve119044
s62Contig611_2	Nemve87242
s62Contig61139_11	Nemve87244
s62Contig61142_1	Nemve245605
s62Contig6114_5	Nemve142057
s62Contig61157_6	Nemve53582
s62Contig61186_5	Nemve186039
s62Contig61207_25	Nemve248059
s62Contig6120_7	Nemve208963
s62Contig61216_12	Nemve197579
s62Contig61275_15	Nemve30705
s62Contig61305_4	Nemve214798
s62Contig61357_2	Nemve173936
s62Contig61383_13	Nemve230058
s62Contig61434_3	Nemve197301
s62Contig61438_3	Nemve247222
s62Contig61445_16	Nemve173452
s62Contig61454_1	Nemve184971
s62Contig61495_11	Nemve244685
s62Contig61507_16	Nemve185249
s62Contig61522_5	Nemve113531
s62Contig61533_26	Nemve3739
s62Contig6153_8	Nemve23405
s62Contig61543_3	Nemve111879
s62Contig61544_5	Nemve234921
s62Contig61553_8	Nemve240210
s62Contig61565_4	Nemve103200
s62Contig61567_8	Nemve170004
s62Contig61588_1	Nemve110696
s62Contig61589_9	Nemve113475
s62Contig61592_3	Nemve230545
s62Contig61601_8	Nemve228405
s62Contig61611_1	Nemve92321
s62Contig6167_15	Nemve37546
s62Contig61672_17	Nemve166855
s62Contig61698_2	Nemve182064
s62Contig61703_1	Nemve227824
s62Contig6170_3	Nemve171157
s62Contig61740_4	Nemve163275
s62Contig61741_20	Nemve116983
s62Contig61743_4	Nemve114412
s62Contig61764_2	Nemve106259
s62Contig61768_2	Nemve240751
s62Contig61772_6	Nemve243132
s62Contig61773_10	Nemve60020
s62Contig61774_9	Nemve87276
s62Contig61781_10	Nemve162604
s62Contig61786_6	Nemve205753
s62Contig61799_14	Nemve182503
s62Contig61808_15	Nemve30054
s62Contig6181_10	Nemve238005
s62Contig61821_3	Nemve243734
s62Contig61834_7	Nemve168237
s62Contig61835_3	Nemve224400
s62Contig61837_2	Nemve212117
s62Contig61839_15	Nemve248025
s62Contig6185_19	Nemve80945
s62Contig61879_15	Nemve50026
s62Contig61901_2	Nemve246978
s62Contig61910_2	Nemve113459
s62Contig619_2	Nemve131533
s62Contig61927_17	Nemve217424
s62Contig61930_5	Nemve237983
s62Contig61934_7	Nemve231780
s62Contig61952_10	Nemve241132
s62Contig61960_3	Nemve179566
s62Contig61979_4	Nemve186234
s62Contig61985_2	Nemve230861
s62Contig62009_5	Nemve232392
s62Contig62018_7	Nemve205759
s62Contig62019_16	Nemve245331
s62Contig6202_4	Nemve134873
s62Contig62049_14	Nemve246691
s62Contig620_5	Nemve186704
s62Contig62074_4	Nemve245442
s62Contig62103_7	Nemve235769
s62Contig62128_2	Nemve161979
s62Contig62152_2	Nemve161481
s62Contig6215_7	Nemve160874
s62Contig62159_9	Nemve174916
s62Contig62163_2	Nemve80438
s62Contig62177_2	Nemve212312
s62Contig62184_8	Nemve238639
s62Contig62195_11	Nemve248767
s62Contig62216_1	Nemve236688
s62Contig62228_11	Nemve183962
s62Contig62231_7	Nemve180316
s62Contig6228_5	Nemve158998
s62Contig62288_8	Nemve21744
s62Contig62289_7	Nemve182113
s62Contig62306_11	Nemve110910
s62Contig6231_14	Nemve29874
s62Contig62320_9	Nemve131609
s62Contig62335_25	Nemve122573
s62Contig62336_3	Nemve100694
s62Contig62353_11	Nemve192346
s62Contig62377_3	Nemve243700
s62Contig62392_6	Nemve30840
s62Contig62394_5	Nemve83292
s62Contig62407_2	Nemve93570
s62Contig62408_6	Nemve246249
s62Contig62418_2	Nemve176351
s62Contig62420_8	Nemve245265
s62Contig62447_6	Nemve135965
s62Contig62452_1	Nemve227643
s62Contig6250_9	Nemve82372
s62Contig6259_3	Nemve220731
s62Contig6267_1	Nemve110116
s62Contig6270_7	Nemve245497
s62Contig6273_9	Nemve212177
s62Contig6274_1	Nemve183841
s62Contig6281_17	Nemve81157
s62Contig6286_1	Nemve84449
s62Contig6292_11	Nemve198371
s62Contig6295_2	Nemve161387
s62Contig6306_1	Nemve137132
s62Contig6307_6	Nemve177723
s62Contig6310_7	Nemve107804
s62Contig631_19	Nemve110159
s62Contig6312_4	Nemve78861
s62Contig6315_2	Nemve17871
s62Contig6316_2	Nemve177729
s62Contig6323_4	Nemve239067
s62Contig6333_8	Nemve239679
s62Contig6340_4	Nemve210743
s62Contig6341_6	Nemve226731
s62Contig6343_3	Nemve237431
s62Contig6353_10	Nemve176892
s62Contig6364_5	Nemve91406
s62Contig6376_10	Nemve236441
s62Contig6396_5	Nemve82287
s62Contig6401_8	Nemve90849
s62Contig6404_9	Nemve161576
s62Contig6406_5	Nemve238216
s62Contig6408_4	Nemve128198
s62Contig643_2	Nemve193264
s62Contig6433_7	Nemve229512
s62Contig6441_2	Nemve219570
s62Contig6446_12	Nemve158855
s62Contig6451_4	Nemve111153
s62Contig6466_9	Nemve55150
s62Contig6468_4	Nemve206263
s62Contig6471_3	Nemve163820
s62Contig6479_14	Nemve155259
s62Contig6486_2	Nemve242152
s62Contig6487_4	Nemve120193
s62Contig6499_5	Nemve10066
s62Contig6506_2	Nemve93827
s62Contig6510_5	Nemve241340
s62Contig6518_5	Nemve214314
s62Contig6520_12	Nemve206837
s62Contig6539_13	Nemve60847
s62Contig6542_2	Nemve186169
s62Contig6558_2	Nemve243411
s62Contig6560_4	Nemve129673
s62Contig6569_9	Nemve219056
s62Contig6572_2	Nemve238522
s62Contig6587_2	Nemve232250
s62Contig6596_9	Nemve110599
s62Contig6615_17	Nemve133667
s62Contig6634_10	Nemve89550
s62Contig6644_4	Nemve204287
s62Contig6651_3	Nemve238109
s62Contig6655_1	Nemve245796
s62Contig6684_2	Nemve171519
s62Contig6694_5	Nemve125608
s62Contig6700_1	Nemve233699
s62Contig6701_8	Nemve229686
s62Contig6703_11	Nemve244918
s62Contig6722_5	Nemve86719
s62Contig6729_5	Nemve158344
s62Contig6741_21	Nemve234831
s62Contig6747_8	Nemve88221
s62Contig6757_5	Nemve178404
s62Contig6758_3	Nemve238163
s62Contig6760_11	Nemve20694
s62Contig6761_9	Nemve185023
s62Contig6772_26	Nemve182331
s62Contig6773_2	Nemve15979
s62Contig6774_19	Nemve22254
s62Contig6782_6	Nemve103895
s62Contig6789_12	Nemve116227
s62Contig6793_3	Nemve30401
s62Contig6796_1	Nemve233903
s62Contig6800_4	Nemve124448
s62Contig6803_4	Nemve136167
s62Contig6807_2	Nemve187863
s62Contig6809_8	Nemve215413
s62Contig6818_3	Nemve196111
s62Contig6819_8	Nemve240506
s62Contig6829_3	Nemve172865
s62Contig6830_8	Nemve232290
s62Contig683_3	Nemve234428
s62Contig6866_1	Nemve120426
s62Contig6871_14	Nemve126053
s62Contig6878_9	Nemve180393
s62Contig6882_9	Nemve138693
s62Contig6884_2	Nemve141408
s62Contig6885_11	Nemve120503
s62Contig6889_12	Nemve40934
s62Contig6902_2	Nemve11044
s62Contig6904_18	Nemve158777
s62Contig6910_4	Nemve139392
s62Contig6935_4	Nemve238704
s62Contig6947_2	Nemve239103
s62Contig6955_4	Nemve191733
s62Contig6960_5	Nemve189518
s62Contig6967_8	Nemve200034
s62Contig6971_2	Nemve204986
s62Contig6975_7	Nemve200949
s62Contig6978_3	Nemve83774
s62Contig6990_4	Nemve240942
s62Contig7009_9	Nemve123764
s62Contig7016_2	Nemve161593
s62Contig7020_5	Nemve240123
s62Contig7024_2	Nemve202901
s62Contig7034_2	Nemve243939
s62Contig7043_9	Nemve243194
s62Contig7054_3	Nemve184615
s62Contig7057_23	Nemve242072
s62Contig7088_4	Nemve243252
s62Contig7091_3	Nemve121841
s62Contig7094_2	Nemve91976
s62Contig7100_4	Nemve215525
s62Contig7106_6	Nemve119917
s62Contig7111_10	Nemve174974
s62Contig7119_4	Nemve192292
s62Contig7126_2	Nemve210064
s62Contig7127_3	Nemve239279
s62Contig7132_11	Nemve87502
s62Contig7152_7	Nemve84682
s62Contig7177_3	Nemve231906
s62Contig7179_2	Nemve207799
s62Contig7181_3	Nemve566
s62Contig7182_11	Nemve177046
s62Contig7198_16	Nemve168838
s62Contig7212_24	Nemve120723
s62Contig7217_30	Nemve211927
s62Contig7224_3	Nemve52068
s62Contig7246_9	Nemve127920
s62Contig7252_18	Nemve230183
s62Contig7272_6	Nemve28266
s62Contig7284_11	Nemve105253
s62Contig7294_5	Nemve126132
s62Contig7296_12	Nemve204782
s62Contig729_8	Nemve245670
s62Contig7322_4	Nemve161287
s62Contig7337_16	Nemve245466
s62Contig7339_1	Nemve243590
s62Contig7349_5	Nemve10490
s62Contig7353_13	Nemve162319
s62Contig7366_10	Nemve183220
s62Contig7375_2	Nemve106088
s62Contig7381_8	Nemve237429
s62Contig7392_3	Nemve158806
s62Contig7433_1	Nemve137821
s62Contig7438_2	Nemve186779
s62Contig7443_24	Nemve229403
s62Contig7446_4	Nemve112613
s62Contig7460_10	Nemve242732
s62Contig7461_3	Nemve97774
s62Contig7464_7	Nemve245073
s62Contig7470_17	Nemve246204
s62Contig74_7	Nemve161623
s62Contig7475_4	Nemve90669
s62Contig7479_5	Nemve132003
s62Contig7485_8	Nemve167330
s62Contig7494_4	Nemve204963
s62Contig7504_4	Nemve242370
s62Contig7506_1	Nemve101900
s62Contig7517_13	Nemve64016
s62Contig7530_5	Nemve204989
s62Contig7533_1	Nemve137140
s62Contig7559_16	Nemve60841
s62Contig7571_3	Nemve121344
s62Contig7572_12	Nemve247787
s62Contig7573_3	Nemve233029
s62Contig7589_9	Nemve211349
s62Contig7596_2	Nemve105359
s62Contig7605_4	Nemve195244
s62Contig7607_12	Nemve84767
s62Contig761_3	Nemve156516
s62Contig7625_11	Nemve197799
s62Contig762_6	Nemve115956
s62Contig7632_8	Nemve163658
s62Contig7633_2	Nemve204969
s62Contig7648_14	Nemve239375
s62Contig7649_2	Nemve244848
s62Contig7659_3	Nemve89285
s62Contig7662_17	Nemve165724
s62Contig7668_2	Nemve94579
s62Contig7676_4	Nemve195668
s62Contig7678_4	Nemve50245
s62Contig7695_1	Nemve112795
s62Contig7702_9	Nemve248144
s62Contig7707_2	Nemve123777
s62Contig7736_3	Nemve238374
s62Contig7739_6	Nemve93931
s62Contig7749_4	Nemve232219
s62Contig7758_5	Nemve99701
s62Contig7774_7	Nemve212030
s62Contig7777_8	Nemve165897
s62Contig7790_6	Nemve162161
s62Contig7793_9	Nemve130157
s62Contig7801_2	Nemve193215
s62Contig781_2	Nemve132332
s62Contig7816_6	Nemve179171
s62Contig7821_4	Nemve140529
s62Contig7844_5	Nemve100873
s62Contig7847_4	Nemve19278
s62Contig7848_16	Nemve197268
s62Contig7865_8	Nemve132142
s62Contig7875_13	Nemve120142
s62Contig7898_6	Nemve45144
s62Contig7899_2	Nemve236681
s62Contig7910_4	Nemve135675
s62Contig7915_8	Nemve20498
s62Contig7918_4	Nemve110189
s62Contig792_1	Nemve97030
s62Contig7924_14	Nemve116678
s62Contig7935_1	Nemve230529
s62Contig7941_14	Nemve212995
s62Contig7942_58	Nemve40037
s62Contig7945_4	Nemve161851
s62Contig7946_2	Nemve120741
s62Contig7956_18	Nemve127305
s62Contig7962_2	Nemve86616
s62Contig7970_10	Nemve115232
s62Contig797_5	Nemve212049
s62Contig7979_3	Nemve129977
s62Contig7981_9	Nemve30728
s62Contig7988_6	Nemve192951
s62Contig7996_2	Nemve121715
s62Contig8006_3	Nemve189134
s62Contig8015_5	Nemve229018
s62Contig8019_18	Nemve115533
s62Contig8030_8	Nemve79650
s62Contig8036_12	Nemve84908
s62Contig8043_4	Nemve41253
s62Contig8045_12	Nemve50857
s62Contig8063_5	Nemve205911
s62Contig8069_2	Nemve139792
s62Contig807_12	Nemve50175
s62Contig8073_7	Nemve83648
s62Contig8085_2	Nemve116689
s62Contig8088_15	Nemve248472
s62Contig8097_4	Nemve229404
s62Contig8125_12	Nemve107990
s62Contig8141_3	Nemve164727
s62Contig8164_2	Nemve112850
s62Contig8182_3	Nemve238348
s62Contig8192_8	Nemve238900
s62Contig8196_20	Nemve116463
s62Contig8216_9	Nemve240153
s62Contig8221_17	Nemve185329
s62Contig8236_9	Nemve90855
s62Contig8237_4	Nemve93888
s62Contig8239_10	Nemve241939
s62Contig8259_4	Nemve104071
s62Contig8288_1	Nemve192317
s62Contig8294_1	Nemve226653
s62Contig8307_7	Nemve241186
s62Contig8333_3	Nemve242473
s62Contig8342_3	Nemve241819
s62Contig8343_6	Nemve172399
s62Contig8346_8	Nemve97576
s62Contig8355_4	Nemve118178
s62Contig8358_5	Nemve219410
s62Contig8360_16	Nemve163134
s62Contig8361_5	Nemve89018
s62Contig8369_3	Nemve129610
s62Contig8372_6	Nemve106123
s62Contig8384_5	Nemve85927
s62Contig8394_13	Nemve162513
s62Contig8397_2	Nemve246040
s62Contig8401_12	Nemve195684
s62Contig8404_5	Nemve61839
s62Contig8415_16	Nemve92549
s62Contig8424_2	Nemve220205
s62Contig8430_11	Nemve209255
s62Contig8439_4	Nemve201051
s62Contig8456_7	Nemve244945
s62Contig8461_1	Nemve241067
s62Contig8465_5	Nemve215090
s62Contig8472_5	Nemve238189
s62Contig8484_4	Nemve212843
s62Contig8485_22	Nemve186808
s62Contig8494_3	Nemve211269
s62Contig850_1	Nemve128774
s62Contig8504_8	Nemve119459
s62Contig8512_1	Nemve241439
s62Contig8515_2	Nemve14347
s62Contig8532_5	Nemve216339
s62Contig8538_12	Nemve107629
s62Contig8542_4	Nemve198113
s62Contig8547_5	Nemve197840
s62Contig8552_3	Nemve94057
s62Contig8568_17	Nemve98970
s62Contig8585_3	Nemve166693
s62Contig8617_8	Nemve113989
s62Contig8619_3	Nemve202723
s62Contig8643_2	Nemve242048
s62Contig8646_7	Nemve124585
s62Contig8648_13	Nemve211860
s62Contig8654_2	Nemve191126
s62Contig8678_1	Nemve244464
s62Contig8680_3	Nemve103593
s62Contig8685_4	Nemve236292
s62Contig8686_3	Nemve113856
s62Contig8692_21	Nemve122372
s62Contig8718_5	Nemve242232
s62Contig8740_9	Nemve104769
s62Contig8773_3	Nemve88083
s62Contig879_1	Nemve186301
s62Contig8794_3	Nemve107277
s62Contig8806_5	Nemve112047
s62Contig8872_3	Nemve229824
s62Contig8877_2	Nemve238950
s62Contig8885_3	Nemve159109
s62Contig8900_6	Nemve90973
s62Contig8909_11	Nemve98616
s62Contig8939_3	Nemve114023
s62Contig8945_1	Nemve90326
s62Contig8981_5	Nemve79255
s62Contig9002_5	Nemve207016
s62Contig9031_3	Nemve173450
s62Contig904_10	Nemve107726
s62Contig9046_5	Nemve113611
s62Contig9047_4	Nemve213715
s62Contig9070_4	Nemve10122
s62Contig9093_2	Nemve110998
s62Contig9107_5	Nemve136515
s62Contig9139_9	Nemve238909
s62Contig9141_7	Nemve87486
s62Contig9177_1	Nemve91061
s62Contig9220_4	Nemve113714
s62Contig9242_3	Nemve200190
s62Contig9272_3	Nemve239898
s62Contig9277_4	Nemve242730
s62Contig9278_6	Nemve246930
s62Contig9280_5	Nemve177136
s62Contig9284_1	Nemve228868
s62Contig930_5	Nemve110386
s62Contig9327_8	Nemve245039
s62Contig933_4	Nemve116977
s62Contig9340_8	Nemve244175
s62Contig9341_2	Nemve199157
s62Contig936_1	Nemve127814
s62Contig9375_3	Nemve248148
s62Contig9382_5	Nemve201084
s62Contig9413_4	Nemve243571
s62Contig9436_6	Nemve836
s62Contig9457_7	Nemve130907
s62Contig9461_5	Nemve88469
s62Contig9475_1	Nemve160127
s62Contig9488_3	Nemve216821
s62Contig9500_1	Nemve890
s62Contig9535_9	Nemve114150
s62Contig9547_14	Nemve103056
s62Contig955_2	Nemve209497
s62Contig9562_2	Nemve121418
s62Contig9572_1	Nemve215533
s62Contig9600_4	Nemve229457
s62Contig960_2	Nemve194038
s62Contig9611_1	Nemve124011
s62Contig9646_2	Nemve200090
s62Contig9655_9	Nemve248196
s62Contig9670_4	Nemve88510
s62Contig9678_21	Nemve198525
s62Contig969_4	Nemve208400
s62Contig9702_9	Nemve210446
s62Contig9760_1	Nemve178214
s62Contig9949_1	Nemve86429
s62Contig9957_11	Nemve161360
s62Contig9993_3	Nemve184625
