# Supplementary material for: Transcriptome deep-sequencing and clustering of expressed isoforms from Favia corals
Source: BMC Genomics. 2013 Aug 12;14:546. doi: 10.1186/1471-2164-14-546 (PMC3751062; doi:10.1186/1471-2164-14-546)
Supplement: Additional file 9: Files S8 — GO,KOG, InterPro annotation for homologous protein clusters in Fav1. [file 1471-2164-14-546-S9.xlsx]

## Sheet: File S8.csv
KOG	InterPRO_desc	GO_Desc	GO_cat		Protein_ID
Sulfatase	Sulfatase	metabolism	biological_process	Contig11260_1	173586	Contig11261_2	Contig12539_3	Contig13100_1	Contig19765_1	Contig19766_7	Contig27709_4	Contig31021_9	Contig38785_5	Contig39283_13	Contig42389_3	Contig52912_5	Contig54987_5	Contig57789_4
Sulfatase	Sulfatase	metabolism	biological_process	Contig10148_11	157973	Contig14407_2	Contig15194_4	Contig15223_16	Contig16273_1	Contig24898_2	Contig32083_4	Contig36526_4	Contig36685_2	Contig40650_9	Contig41088_3	Contig43599_1
Ubiquitin and ubiquitin-like proteins	UBIQUITIN	protein modification	biological_process	Contig2377_2	217764	Contig26530_21	Contig34682_1	Contig35578_3	Contig37649_10	Contig38780_7	Contig39901_2	Contig42950_11	Contig52500_4	Contig52598_5	Contig56547_3	Contig57356_3
HSP90 co-chaperone CPR7/Cyclophilin	CSAPPISMRASE	protein folding	biological_process	Contig10420_16	103092	Contig12845_6	Contig14823_16	Contig23975_2	Contig25957_12	Contig36990_2	Contig41936_4	Contig48621_2	Contig54040_2
Vacuolar protein sorting-associated protein	NA	metabolism	biological_process	Contig15046_4	246510	Contig18329_5	Contig19302_8	Contig26959_4	Contig29815_2	Contig35204_8	Contig51778_7	Contig54764_3	Contig57414_9
Molecular chaperone (HSP90 family)	HEATSHOCK90	protein folding	biological_process	Contig14459_13	178640	Contig15490_14	Contig30677_4	Contig31954_18	Contig35011_23	Contig41335_7	Contig4893_10	Contig52363_2
Kinesin light chain	DISEASERSIST	defense response	biological_process	Contig2634_1	215101	Contig28910_3	Contig34239_1	Contig38081_22	Contig42049_1	Contig48075_2	Contig52354_2	Contig7382_2
C-type lectin	Lectin_C	cell adhesion	biological_process	Contig15268_15	199450	Contig33878_7	Contig34234_2	Contig35728_3	Contig38934_3	Contig42436_3	Contig42792_3
Cystathionine beta-synthase and related enzymes	PALP	cysteine biosynthesis from serine	biological_process	Contig10121_11	204029	Contig25849_1	Contig50060_2	Contig51562_13	Contig53620_12	Contig56887_12
Dehydrogenases with different specificities (related to short-chain alcohol dehydrogenases)	SDRFAMILY	metabolism	biological_process	Contig12665_4	190533	Contig19188_1	Contig26476_6	Contig54615_3	Contig57355_4	Contig9036_6
Vitronectin receptor, alpha subunit	INTEGRINA	cell adhesion	biological_process	Contig12673_2	196726	Contig45907_1	Contig53356_2	Contig57079_4	Contig57273_3	Contig767_2
Alanine aminotransferase	NA	biosynthesis	biological_process	Contig14396_11	236165	Contig19113_3	Contig34808_20	Contig44606_1	Contig45466_7	Contig9738_4
Transport protein Sec61, alpha subunit	SecY	protein secretion	biological_process	Contig1507_3	190623	Contig21750_7	Contig21758_12	Contig23325_6	Contig24912_11	Contig35903_5
NA	sp_Q8T6U0_EEEEE_Q8T6U0;	generation of precursor metabolites and energy	biological_process	Contig16657_5	205348	Contig19691_3	Contig38173_2	Contig40465_7	Contig57659_2	Contig9635_2
Ca2+/Na+ exchanger NCX1 and related proteins	NA	cell communication	biological_process	Contig19775_9	239709	Contig21021_25	Contig29267_9	Contig40805_7	Contig51940_7	Contig53078_27
Vacuolar H+-ATPase V0 sector, subunits c/c'	VACATPASE	ATP synthesis coupled proton transport	biological_process	Contig20249_6	162114	Contig20901_8	Contig21870_3	Contig22416_8	Contig27749_4	Contig37959_3
Cytochrome P450 CYP11/CYP12/CYP24/CYP27 subfamilies	P450	electron transport	biological_process	Contig28110_7	162389	Contig3029_1	Contig30735_13	Contig3136_5	Contig3824_10	Contig4708_2
Cullins	Cullin	cell cycle	biological_process	Contig29329_13	191273	Contig30761_7	Contig32044_22	Contig43105_22	Contig57435_5	Contig7228_1
Cytochrome P450 CYP11/CYP12/CYP24/CYP27 subfamilies	P450	electron transport	biological_process	Contig11557_2	176042	Contig12640_2	Contig34437_1	Contig6303_4	Contig9103_1
Secretory carrier membrane protein	SCAMP	protein transport	biological_process	Contig12058_13	218524	Contig2613_6	Contig30243_7	Contig42532_3	Contig51700_8
Fructose-1,6-bisphosphatase	sp_F16Q_HUMAN_O00757;	carbohydrate metabolism	biological_process	Contig12537_2	172491	Contig1407_15	Contig21597_7	Contig39932_9	Contig53926_1
Molecular chaperone (DnaJ superfamily)	NA	protein folding	biological_process	Contig12696_4	241689	Contig24003_17	Contig29482_13	Contig32414_3	Contig46486_14
Endoplasmic reticulum glucose-regulated protein (GRP94/endoplasmin), HSP90 family	HEATSHOCK90	protein folding	biological_process	Contig12974_3	181671	Contig17313_17	Contig25718_8	Contig34251_5	Contig42928_13
Corticosteroid 11-beta-dehydrogenase and related short chain-type dehydrogenases	SDRFAMILY	metabolism	biological_process	Contig13518_2	185226	Contig3147_5	Contig41329_10	Contig7681_5	Contig9122_1
2-oxoglutarate dehydrogenase, E1 subunit	E1_dh	metabolism	biological_process	Contig14291_12	189628	Contig19369_13	Contig19369_8	Contig29958_31	Contig47409_3
Karyopherin (importin) alpha	Arm	protein-nucleus import	biological_process	Contig15378_4	169201	Contig21638_19	Contig2319_5	Contig26464_7	Contig3752_1
Glutamate/aspartate and neutral amino acid transporters	EDTRNSPORT	dicarboxylic acid transport	biological_process	Contig16692_6	110362	Contig22963_8	Contig39418_13	Contig40533_2	Contig57012_3
Malonyl-CoA:ACP transacylase	Acyl_transf_1	metabolism	biological_process	Contig20882_3	143097	Contig24012_7	Contig29123_6	Contig39389_6	Contig54415_6
Cation transport ATPase	CATATPASE	metabolism	biological_process	Contig36356_12	70040	Contig45248_1	Contig52705_24	Contig57957_13	Contig57957_7
Pristanoyl-CoA/acyl-CoA oxidase	Acyl-CoA_dh	electron transport	biological_process	Contig10220_6	86003	Contig13557_2	Contig17329_1	Contig775_16
Branched chain alpha-keto acid dehydrogenase complex, alpha subunit	E1_dh	metabolism	biological_process	Contig11431_4	183894	Contig11431_8	Contig16993_2	Contig28175_3
Transferrin receptor and related proteins containing the protease-associated (PA) domain	PA	proteolysis and peptidolysis	biological_process	Contig11539_10	50499	Contig34936_1	Contig55287_3	Contig55694_2
Cytochrome P450 CYP2 subfamily	NA	electron transport	biological_process	Contig12060_5	234104	Contig17494_6	Contig42777_7	Contig57712_6
Formyltetrahydrofolate dehydrogenase	Aldedh	metabolism	biological_process	Contig12065_20	200699	Contig15644_2	Contig17826_8	Contig23612_9
Hydroxyacyl-CoA dehydrogenase/enoyl-CoA hydratase	3HCDH	fatty acid metabolism	biological_process	Contig12203_24	144785	Contig2434_10	Contig34571_8	Contig38625_8
Phosphoglucomutase/phosphomannomutase	NA	carbohydrate metabolism	biological_process	Contig12354_2	242391	Contig27587_2	Contig3441_1	Contig52114_15
Ubiquinol cytochrome c reductase, subunit RIP1	RIESKE	electron transport	biological_process	Contig12497_9	212662	Contig15903_3	Contig26492_4	Contig57912_10
NA	Ldh_2	metabolism	biological_process	Contig13714_3	202059	Contig26703_1	Contig33160_4	Contig51048_1
Glutamate decarboxylase/sphingosine phosphate lyase	Pyridoxal_deC	amino acid metabolism	biological_process	Contig14283_4	159899	Contig25352_1	Contig42838_3	Contig55631_6
NA	AlaDh_PNT_C	electron transport	biological_process	Contig14534_8	176360	Contig30547_8	Contig3525_6	Contig53976_24
Electron transfer flavoprotein ubiquinone oxidoreductase	NA	electron transport	biological_process	Contig15118_3	228390	Contig17126_14	Contig27155_14	Contig4699_1
Transaldolase	Transaldolase	carbohydrate metabolism	biological_process	Contig15359_12	177058	Contig31061_1	Contig31061_2	Contig33078_2
Amine oxidase	NA	electron transport	biological_process	Contig16106_2	229539	Contig18074_2	Contig30694_8	Contig58015_7
UDP-N-acetylglucosamine pyrophosphorylase	UDPGP	metabolism	biological_process	Contig16427_1	85624	Contig17568_11	Contig38435_21	Contig7370_5
ATP-dependent Clp protease, proteolytic subunit	CLPPROTEASEP	proteolysis and peptidolysis	biological_process	Contig1756_5	192713	Contig20187_7	Contig41416_5	Contig45528_3
Ca2+/Na+ exchanger NCX1 and related proteins	NACAEXCHNGR	cell communication	biological_process	Contig20946_22	122656	Contig3056_5	Contig38754_25	Contig9373_1
Adaptor protein GRB2, contains SH2 and SH3 domains	NA	intracellular signaling cascade	biological_process	Contig21915_3	229989	Contig33172_1	Contig35309_1	Contig36412_2
Flavin-containing monooxygenase	NA	electron transport	biological_process	Contig22227_9	235461	Contig25067_5	Contig33428_11	Contig38078_4
Karyopherin (importin) beta 1	IBN_N	protein-nucleus import, docking	biological_process	Contig2273_24	182805	Contig30368_1	Contig30369_2	Contig5587_2
P-type ATPase	CATATPASE	metabolism	biological_process	Contig23679_10	94425	Contig34980_20	Contig34980_23	Contig5972_11
Cyclophilin type peptidyl-prolyl cis-trans isomerase	NA	protein folding	biological_process	Contig24760_7	237586	Contig27275_3	Contig29790_5	Contig30887_2
Aldehyde dehydrogenase	Aldedh	metabolism	biological_process	Contig26601_10	179476	Contig3038_2	Contig40748_9	Contig9063_6
NADPH oxidase	sp_O89032_MOUSE_O89032;	intracellular signaling cascade	biological_process	Contig2694_1	174469	Contig29151_4	Contig36453_30	Contig52370_9
Cystathionine beta-lyases/cystathionine gamma-synthases	Cys_Met_Meta_PP	amino acid metabolism	biological_process	Contig28133_15	184363	Contig56195_5	Contig58051_2	Contig8951_5
NADP-dependent isocitrate dehydrogenase	Iso_dh	metabolism	biological_process	Contig28721_6	185113	Contig29616_3	Contig31183_3	Contig47095_1
Succinate dehydrogenase, flavoprotein subunit	FADPNR	electron transport	biological_process	Contig29888_9	113343	Contig41904_18	Contig47540_3	Contig53836_11
Aspartate aminotransferase/Glutamic oxaloacetic transaminase AAT1/GOT2	TRANSAMINASE	amino acid metabolism	biological_process	Contig32409_13	86861	Contig51549_3	Contig52919_25	Contig56593_10
Glycolate oxidase	FMN_dh	electron transport	biological_process	Contig32681_12	157632	Contig33783_5	Contig37869_17	Contig57866_12
Cytochrome P450 CYP3/CYP5/CYP6/CYP9 subfamilies	NA	electron transport	biological_process	Contig35963_2	233531	Contig40195_12	Contig57368_9	Contig58052_5
Dyneins, heavy chain	Dynein_heavy	two-component signal transduction system (phosphorelay)	biological_process	Contig37271_6	101464	Contig49975_3	Contig7012_6	Contig8155_2
Cytochrome P450 CYP2 subfamily	P450	electron transport	biological_process	Contig38336_3	204234	Contig46393_2	Contig49521_3	Contig56168_4
Thioredoxin reductase	sp_Q9CZE5_MOUSE_Q9CZE5;	electron transport	biological_process	Contig41447_3	188544	Contig56503_2	Contig56503_4	Contig57065_9
Putative metallopeptidase	NA	proteolysis and peptidolysis	biological_process	Contig4552_9	236342	Contig46498_1	Contig51884_3	Contig8201_4
NA	sp_Q986C4_RHILO_Q986C4;	proteolysis and peptidolysis	biological_process	Contig10436_2	218112	Contig17465_4	Contig49012_1
Nuclear transport regulator	IBN_N	protein-nucleus import, docking	biological_process	Contig10452_3	174976	Contig10452_5	Contig35164_27
UDP-glucuronosyl and UDP-glucosyl transferase	UDPGT	metabolism	biological_process	Contig10677_3	122091	Contig10829_1	Contig32022_2
Sulfatase	Sulfatase	metabolism	biological_process	Contig11476_2	31566	Contig35862_2	Contig52710_6
Ammonia permease	Ammonium_transp	transport	biological_process	Contig12333_5	158535	Contig29657_6	Contig36800_13
Predicted NAD synthase, contains CN hydrolase domain	CN_hydrolase	nitrogen compound metabolism	biological_process	Contig12544_26	173435	Contig45625_3	Contig48777_2
Signal peptidase I	SIGNALPTASE	signal peptide processing	biological_process	Contig12782_6	166728	Contig13333_3	Contig26181_2
Xanthine dehydrogenase	sp_Q9NCL9_CULQU_Q9NCL9;	electron transport	biological_process	Contig13425_3	50036	Contig31412_4	Contig34481_20
Dimethylglycine dehydrogenase precursor	NA	electron transport	biological_process	Contig13532_18	243380	Contig41192_16	Contig6901_22
Sodium/hydrogen exchanger protein	NAHEXCHNGR	sodium ion transport	biological_process	Contig13596_1	60304	Contig33084_9	Contig52685_17
Meprin A metalloprotease	ASTACIN	proteolysis and peptidolysis	biological_process	Contig14551_5	166027	Contig33476_17	Contig35193_9
Putative methionine aminopeptidase	NA	proteolysis and peptidolysis	biological_process	Contig14588_3	245141	Contig53392_4	Contig7757_14
Predicted dehydrogenase	SDRFAMILY	metabolism	biological_process	Contig14757_2	91483	Contig55725_5	Contig57638_11
Apoptotic ATPase	sp_Q05946_YEAST_Q05946;	defense response	biological_process	Contig15089_1	160179	Contig32523_12	Contig9424_5
Clathrin adaptor complex, small subunit	Clat_adaptor_s	intracellular protein transport	biological_process	Contig15153_1	92832	Contig41626_5	Contig51511_3
NADH:ubiquinone oxidoreductase, NDUFS4/18 kDa subunit	NA	electron transport	biological_process	Contig15299_7	236104	Contig47956_2	Contig57006_7
Endocytosis protein RME-8, contains DnaJ domain	DNAJPROTEIN	protein folding	biological_process	Contig15557_6	102958	Contig2147_12	Contig38977_1
Phosphoserine aminotransferase	sp_SERC_MOUSE_Q99K85;	metabolism	biological_process	Contig15934_6	206542	Contig24939_16	Contig45817_15
Vesicle coat complex COPI, alpha subunit	sp_Q8IXZ9_HUMAN_Q8IXZ9;	intracellular protein transport	biological_process	Contig16326_1	187173	Contig20064_13	Contig48617_5
Short-chain alcohol dehydrogenase/3-hydroxyacyl-CoA dehydrogenase	SDRFAMILY	metabolism	biological_process	Contig16375_2	163220	Contig18058_2	Contig26926_1
UDP-glucose pyrophosphorylase	UDPGP	metabolism	biological_process	Contig16860_1	178554	Contig22583_8	Contig23885_21
Choline phosphate cytidylyltransferase/Predicted CDP-ethanolamine synthase	CTP_transf_2	biosynthesis	biological_process	Contig16978_3	175500	Contig39690_4	Contig43167_2
Actin filament-binding protein Afadin	sp_AF6_HUMAN_P55196;	signal transduction	biological_process	Contig17304_3	174672	Contig39428_50	Contig53202_3
Lysine-ketoglutarate reductase/saccharopine dehydrogenase	NA	electron transport	biological_process	Contig18002_3	235305	Contig23812_13	Contig29129_8
Integrin beta subunit (N-terminal portion of extracellular region)	INTEGRINB	cell adhesion	biological_process	Contig18076_1	80868	Contig2132_2	Contig34818_4
NA	NA	electron transport	biological_process	Contig18403_2	229336	Contig40483_2	Contig55687_9
UDP-glucose/GDP-mannose dehydrogenase	UDPG_MGDP_dh	electron transport	biological_process	Contig19299_3	191320	Contig35460_6	Contig42863_1
Adenine deaminase/adenosine deaminase	NA	purine ribonucleoside monophosphate biosynthesis	biological_process	Contig20029_1	240431	Contig2061_12	Contig27997_12
Dihydrolipoamide succinyltransferase (2-oxoglutarate dehydrogenase, E2 subunit)	NA	metabolism	biological_process	Contig20119_10	228101	Contig26173_3	Contig33034_7
Ubiquitin and ubiquitin-like proteins	UBIQUITIN	protein modification	biological_process	Contig2054_1	162231	Contig21888_5	Contig24573_8
Uncharacterized conserved protein, contains PA domain	PA	proteolysis and peptidolysis	biological_process	Contig21178_13	11152	Contig31594_4	Contig52000_8
Phosphoglucomutase	NA	carbohydrate metabolism	biological_process	Contig21528_20	235307	Contig49342_10	Contig54716_15
Ubiquitin-specific protease	ubiquitin	protein modification	biological_process	Contig22000_6	189407	Contig43096_10	Contig4956_1
Metalloexopeptidases	Peptidase_M20	proteolysis and peptidolysis	biological_process	Contig22854_1	183701	Contig3005_1	Contig42832_4
FKBP-type peptidyl-prolyl cis-trans isomerase	FKBP_C	protein folding	biological_process	Contig23064_2	183679	Contig38732_23	Contig56384_10
SOCS box protein SSB-1, contains SPRY domain	SPRY	intracellular signaling cascade	biological_process	Contig2366_6	166263	Contig29208_4	Contig31834_7
Vesicle coat complex AP-1/AP-2/AP-4, beta subunit	Adaptin_N	protein complex assembly	biological_process	Contig23754_14	190491	Contig30289_8	Contig53553_17
Predicted oxidoreductase	GFO_IDH_MocA	electron transport	biological_process	Contig24021_10	169715	Contig30585_5	Contig36605_16
Molecular chaperone (DnaJ superfamily)	DNAJPROTEIN	protein folding	biological_process	Contig2415_2	120890	Contig40425_4	Contig46483_3
Dihydrolipoamide dehydrogenase	sp_Q803L1_BRARE_Q803L1;	electron transport	biological_process	Contig24538_31	177276	Contig39318_9	Contig7637_2
Sulfatase	Sulfatase	metabolism	biological_process	Contig25355_23	174400	Contig36615_4	Contig41461_2
Vesicle coat complex COPI, beta' subunit	NA	intracellular protein transport	biological_process	Contig26182_9	239070	Contig56060_20	Contig8306_5
Cytochrome P450 CYP4/CYP19/CYP26 subfamilies	P450	electron transport	biological_process	Contig26368_3	194368	Contig30163_15	Contig683_20
Predicted L-carnitine dehydratase/alpha-methylacyl-CoA racemase	CoA_transf_3	metabolism	biological_process	Contig26582_20	82280	Contig47879_1	Contig53418_11
emp24/gp25L/p24 family of membrane trafficking proteins	EMP24_GP25L	intracellular protein transport	biological_process	Contig26836_3	171497	Contig39454_7	Contig40078_11
Transferrin receptor and related proteins containing the protease-associated (PA) domain	PA	proteolysis and peptidolysis	biological_process	Contig28349_2	82371	Contig49016_1	Contig57135_9
Alkaline phosphatase	ALKPHPHTASE	metabolism	biological_process	Contig28683_17	162264	Contig3473_7	Contig43010_2
Sorting nexin SNX6/TFAF2, contains PX domain	PX	intracellular signaling cascade	biological_process	Contig29606_2	161158	Contig35320_1	Contig55723_10
Vacuolar H+-ATPase V0 sector, subunit d	vATP-synt_AC39	ATP synthesis coupled proton transport	biological_process	Contig30592_13	128006	Contig30593_2	Contig46626_3
Transketolase	Transketolase_N	metabolism	biological_process	Contig30719_3	162417	Contig35688_3	Contig40430_13
Sulfatase	NA	metabolism	biological_process	Contig31797_3	235706	Contig31798_3	Contig627_5
Cadherin EGF LAG seven-pass G-type receptor	CADHERIN	neuropeptide signaling pathway	biological_process	Contig31818_31	84228	Contig36223_8	Contig843_2
Transferrin receptor and related proteins containing the protease-associated (PA) domain	PA	proteolysis and peptidolysis	biological_process	Contig32327_7	106355	Contig39075_4	Contig41621_2
Sodium/hydrogen exchanger protein	NAHEXCHNGR	sodium ion transport	biological_process	Contig32612_9	106621	Contig35339_10	Contig44537_7
Ribose-phosphate pyrophosphokinase	Pribosyltran	nucleoside metabolism	biological_process	Contig34135_1	180130	Contig5354_3	Contig7876_3
Glutamate synthase	FADPNR	electron transport	biological_process	Contig34518_9	168875	Contig42518_67	Contig8785_4
Adenosine monophosphate deaminase	A_deaminase	purine ribonucleoside monophosphate biosynthesis	biological_process	Contig34749_25	188407	Contig4111_4	Contig6843_7
Growth factor receptor-bound proteins (GRB7, GRB10, GRB14)	sp_Q8BSH4_MOUSE_Q8BSH4;	intracellular signaling cascade	biological_process	Contig34986_1	205661	Contig38437_6	Contig38701_3
Methylmalonate semialdehyde dehydrogenase	Aldedh	metabolism	biological_process	Contig35240_13	177644	Contig6980_2	Contig9169_3
Vacuolar sorting protein VPS33/slp1 (Sec1 family)	Sec1	vesicle docking during exocytosis	biological_process	Contig35883_12	96025	Contig4832_2	Contig948_18
dsRNA-activated protein kinase inhibitor P58, contains TPR and DnaJ domains	DnaJ	protein folding	biological_process	Contig36676_12	174406	Contig42418_8	Contig7536_1
Cyclophilin type peptidyl-prolyl cis-trans isomerase	NA	protein folding	biological_process	Contig37134_1	235575	Contig54301_4	Contig57883_1
Hydroxysteroid 17-beta dehydrogenase 11	SDRFAMILY	metabolism	biological_process	Contig37367_8	194889	Contig50229_3	Contig52852_9
Uncharacterized conserved protein	NA	rRNA processing	biological_process	Contig37665_2	235866	Contig52014_1	Contig54533_2
Alanine-glyoxylate aminotransferase AGT1	Aminotran_5	metabolism	biological_process	Contig38466_3	112567	Contig39819_10	Contig41411_11
Myosin VII, myosin IXB and related myosins	sp_Q9UN19_HUMAN_Q9UN19;	intracellular signaling cascade	biological_process	Contig38496_2	203633	Contig38733_2	Contig38734_2
Galactosyltransferases	Galactosyl_T	protein amino acid glycosylation	biological_process	Contig41220_10	25535	Contig55320_15	Contig56433_9
Glucose dehydrogenase/choline dehydrogenase/mandelonitrile lyase (GMC oxidoreductase family)	GMC_oxred_C	electron transport	biological_process	Contig43389_7	112198	Contig45821_2	Contig7550_6
Nuclear transport receptor RanBP16 (importin beta superfamily)	IBN_N	protein-nucleus import, docking	biological_process	Contig49891_2	30364	Contig54162_1	Contig55340_3
C-type lectin	NA	cell adhesion	biological_process	Contig10035_21	238062	Contig26085_5
Mucin/alpha-tectorin	NIDO	cell-matrix adhesion	biological_process	Contig10214_3	86213	Contig34052_20
U-snRNP-associated cyclophilin type peptidyl-prolyl cis-trans isomerase	CSAPPISMRASE	protein folding	biological_process	Contig10276_2	165372	Contig19164_10
Reductases with broad range of substrate specificities	NA	metabolism	biological_process	Contig10463_8	239377	Contig37734_1
Vesicle coat complex COPI, zeta subunit	NA	intracellular protein transport	biological_process	Contig1078_2	242166	Contig33079_6
NA	FG-GAP	cell adhesion	biological_process	Contig10874_2	161101	Contig54332_9
Predicted short chain-type dehydrogenase	SDRFAMILY	metabolism	biological_process	Contig10941_5	175823	Contig16942_1
NA	Peptidase_M20	proteolysis and peptidolysis	biological_process	Contig11051_5	92596	Contig5165_1
Diacylglycerol kinase	sp_Q9VCF2_DROME_Q9VCF2;	signal transduction	biological_process	Contig11792_11	172662	Contig12862_3
Aldehyde dehydrogenase	Aldedh	metabolism	biological_process	Contig11807_8	181421	Contig39078_10
D-arabinono-1, 4-lactone oxidase	NA	electron transport	biological_process	Contig11838_3	240691	Contig34848_18
GTPase-activating protein Centaurin gamma (contains Ras-like GTPase, PH and ankyrin repeat domains)	REVINTRACTNG	regulation of GTPase activity	biological_process	Contig11873_13	184029	Contig42499_1
mRNA capping enzyme, guanylyltransferase (alpha) subunit	TYR_PHOSPHATASE_2	carbohydrate metabolism	biological_process	Contig11954_10	86158	Contig36272_1
3-hydroxyacyl-CoA dehydrogenase	3HCDH	fatty acid metabolism	biological_process	Contig11966_7	200530	Contig19049_5
Glutamate decarboxylase and related proteins	Pyridoxal_deC	amino acid metabolism	biological_process	Contig12235_26	208016	Contig12529_16
Carbon-nitrogen hydrolase	CN_hydrolase	nitrogen compound metabolism	biological_process	Contig12420_22	210344	Contig18483_17
Ca2+/Na+ exchanger NCX1 and related proteins	NACAEXCHNGR	cell communication	biological_process	Contig12430_19	91794	Contig47629_25
Anti-apoptotic Bcl-2 family proteins, prevent opening of mitochondrial porin channel	NA	regulation of apoptosis	biological_process	Contig12730_3	246637	Contig13675_3
NA	NA	pyrimidine base metabolism	biological_process	Contig12749_2	241446	Contig22650_5
SNARE protein GS28	NA	intracellular protein transport	biological_process	Contig12823_6	237567	Contig52574_2
Ubiquitin-like protein	UBIQUITIN	protein modification	biological_process	Contig13341_7	132153	Contig24986_5
Putative cytochrome C oxidase assembly protein	SCO1-SenC	electron transport	biological_process	Contig13527_2	79458	Contig30173_10
Putative Zn2+ transporter MSC2 (cation diffusion facilitator superfamily)	Cation_efflux	cation transport	biological_process	Contig13542_3	125319	Contig13542_7
Predicted dehydrogenase	SDRFAMILY	metabolism	biological_process	Contig13587_10	99227	Contig36232_5
Serine palmitoyltransferase	NA	metabolism	biological_process	Contig13900_45	241814	Contig40246_2
Karyopherin (importin) alpha	Arm	protein-nucleus import	biological_process	Contig13922_3	194278	Contig8059_2
Ubiquitin and ubiquitin-like proteins	UBIQUITIN	protein modification	biological_process	Contig14104_3	217964	Contig36034_1
UDP-glucuronosyl and UDP-glucosyl transferase	UDPGT	metabolism	biological_process	Contig14797_3	90373	Contig17663_8
Membrane coat complex Retromer, subunit VPS26	NA	intracellular protein transport	biological_process	Contig15088_1	229200	Contig28391_2
Lysine-ketoglutarate reductase/saccharopine dehydrogenase	AlaDh_PNT_C	electron transport	biological_process	Contig15257_1	165768	Contig4317_1
Caspase, apoptotic cysteine protease	IL1BCENZYME	proteolysis and peptidolysis	biological_process	Contig15322_3	53401	Contig40922_2
Putative cargo transport protein EMP24 (p24 protein family)	EMP24_GP25L	intracellular protein transport	biological_process	Contig15348_6	194562	Contig53271_7
Ca2+/Na+ exchanger NCX1 and related proteins	NA	neuropeptide signaling pathway	biological_process	Contig15519_1	242264	Contig56846_39
Molybdopterin converting factor subunit 2	MoaE	Mo-molybdopterin cofactor biosynthesis	biological_process	Contig15765_10	162238	Contig54093_2
Signal transducing adaptor protein STAM/STAM2	NA	intracellular protein transport	biological_process	Contig15774_4	239962	Contig3597_2
NA	NA	proteolysis and peptidolysis	biological_process	Contig15793_13	244961	Contig4094_14
Cytochrome P450 CYP11/CYP12/CYP24/CYP27 subfamilies	P450	electron transport	biological_process	Contig15820_4	185054	Contig7770_5
Monodehydroascorbate/ferredoxin reductase	FADPNR	electron transport	biological_process	Contig15890_6	86396	Contig9624_8
Predicted acyl-CoA dehydrogenase	Acyl-CoA_dh	electron transport	biological_process	Contig15918_4	164768	Contig3876_3
C-type lectin	sp_Q95V80_STRPU_Q95V80;	cell adhesion	biological_process	Contig16061_9	196785	Contig26773_10
17 beta-hydroxysteroid dehydrogenase type 3, HSD17B3	GDHRDH	metabolism	biological_process	Contig16518_2	104066	Contig30003_4
Predicted dehydrogenase	SDRFAMILY	metabolism	biological_process	Contig16653_5	165005	Contig34324_9
Ca2+-modulated nonselective cation channel polycystin	POLYCYSTIN1	neuropeptide signaling pathway	biological_process	Contig16741_3	50066	Contig55217_64
Vesicle trafficking protein Sly1 (Sec1 family)	Sec1	vesicle docking during exocytosis	biological_process	Contig16797_4	193946	Contig22326_16
Glycerophosphoryl diester phosphodiesterase	NA	glycerol metabolism	biological_process	Contig17439_2	238959	Contig4798_4
Uncharacterized conserved protein	Peptidase_A22B	metabolism	biological_process	Contig1776_2	174337	Contig52531_4
U4/U6 small nuclear ribonucleoprotein Prp4 (contains WD40 repeats)	NA	RNA splicing	biological_process	Contig17771_2	241701	Contig5172_6
Beta-tubulin folding cofactor A	sp_TBCA_HUMAN_O75347;	chaperonin-mediated tubulin folding	biological_process	Contig18123_3	184658	Contig55414_2
Metallopeptidase	Peptidase_M24	proteolysis and peptidolysis	biological_process	Contig18208_9	171629	Contig56961_4
Gamma-tubulin complex, DGRIP84/SPC97 component	Spc97_Spc98	microtubule cytoskeleton organization and biogenesis	biological_process	Contig183_3	90458	Contig26179_10
Ubiquitin/40S ribosomal protein S27a fusion	UBIQUITIN	protein modification	biological_process	Contig1834_7	159364	Contig56051_2
RNA-binding translational regulator IRP (aconitase superfamily)	sp_IRE2_RAT_Q62751;	metabolism	biological_process	Contig18477_5	93721	Contig50677_2
Vesicle coat protein clathrin, light chain	Clathrin_lg_ch	intracellular protein transport	biological_process	Contig18851_3	175828	Contig18852_3
Transferrin receptor and related proteins containing the protease-associated (PA) domain	PA	proteolysis and peptidolysis	biological_process	Contig19193_2	11272	Contig53763_22
Peroxisomal multifunctional beta-oxidation protein and related enzymes	SDRFAMILY	metabolism	biological_process	Contig19368_9	217427	Contig32836_20
Aldehyde dehydrogenase	Aldedh	metabolism	biological_process	Contig19508_14	170078	Contig29956_2
Sugar (pentulose and hexulose) kinases	FGGY_N	carbohydrate metabolism	biological_process	Contig19592_11	179731	Contig50116_7
Cytochrome P450 CYP3/CYP5/CYP6/CYP9 subfamilies	P450	electron transport	biological_process	Contig19676_5	176175	Contig28659_15
Cullins	Cullin	cell cycle	biological_process	Contig1998_1	189228	Contig29242_11
Glutamate decarboxylase and related proteins	Pyridoxal_deC	amino acid metabolism	biological_process	Contig20054_5	220800	Contig34625_27
Vacuolar H+-ATPase V1 sector, subunit E	NA	ATP synthesis coupled proton transport	biological_process	Contig20530_2	237075	Contig31512_4
Glutamate/leucine/phenylalanine/valine dehydrogenases	NA	amino acid metabolism	biological_process	Contig21274_2	243194	Contig8399_3
Uncharacterized membrane protein, predicted efflux pump	MatE	multidrug transport	biological_process	Contig21276_6	89285	Contig39598_4
Aldehyde dehydrogenase	Aldedh	metabolism	biological_process	Contig21277_22	192075	Contig30584_7
Putative u4/u6 small nuclear ribonucleoprotein	NA	mRNA processing	biological_process	Contig21508_6	235197	Contig57650_14
WD40 repeat-containing protein	sp_Q869X0_DICDI_Q869X0;	DNA integration	biological_process	Contig21607_7	109727	Contig4509_1
Predicted dehydrogenase	SDRFAMILY	metabolism	biological_process	Contig21738_12	130181	Contig42060_3
Molecular chaperone (DnaJ superfamily)	DNAJPROTEIN	protein folding	biological_process	Contig21770_2	182231	Contig40948_12
NADH-dehydrogenase (ubiquinone)	FADPNR	electron transport	biological_process	Contig22152_19	189645	Contig7909_6
Glycerol-3-phosphate dehydrogenase/dihydroxyacetone 3-phosphate reductase	sp_Q98SJ8_OSMMO_Q98SJ8;	carbohydrate metabolism	biological_process	Contig22593_10	156868	Contig49662_30
NA	Polysacc_deac_1	carbohydrate metabolism	biological_process	Contig2315_2	140878	Contig33351_10
Peptidyl-prolyl cis-trans isomerase	CSAPPISMRASE	protein folding	biological_process	Contig23253_6	191841	Contig41099_2
FOG: Zn-finger	ZINCFINGER	proteolysis and peptidolysis	biological_process	Contig23547_9	20538	Contig48447_3
Adenylate/guanylate kinase	Guanylate_cyc	intracellular signaling cascade	biological_process	Contig23647_2	160835	Contig53534_3
RNA polymerase subunit 8	NA	transcription	biological_process	Contig23668_1	237030	Contig27440_1
Fibrillins and related proteins containing Ca2+-binding EGF-like domains	EGF	cell adhesion	biological_process	Contig24154_6	202195	Contig30619_30
Citrate synthase	CITRTSNTHASE	main pathways of carbohydrate metabolism	biological_process	Contig24233_1	82156	Contig55233_15
Adaptor complexes medium subunit family	CLATHRINADPT	intracellular protein transport	biological_process	Contig24363_11	130881	Contig6860_2
Ca2+-modulated nonselective cation channel polycystin	POLYCYSTIN1	neuropeptide signaling pathway	biological_process	Contig24386_9	94083	Contig317_6
Aconitase/homoaconitase (aconitase superfamily)	sp_ACON_PIG_P16276;	metabolism	biological_process	Contig25204_3	179073	Contig40535_18
NA	sp_TNAA_THETN_Q8R9K5;	aromatic amino acid family metabolism	biological_process	Contig2541_16	204932	Contig25777_9
Molecular chaperone (DnaJ superfamily)	DNAJPROTEIN	protein folding	biological_process	Contig25682_11	188073	Contig38452_10
Asparagine synthase (glutamine-hydrolyzing)	GATase_2	metabolism	biological_process	Contig25692_2	163815	Contig46215_1
Reductases with broad range of substrate specificities	SDRFAMILY	metabolism	biological_process	Contig25828_7	172704	Contig35222_1
Phosphoglucomutase/phosphomannomutase	PGM_PMM_I	carbohydrate metabolism	biological_process	Contig26204_2	163252	Contig4809_10
NA	AlaDh_PNT_C	electron transport	biological_process	Contig26398_40	211039	Contig31989_5
Sulfatases	Sulfatase	metabolism	biological_process	Contig27377_2	80221	Contig30774_13
Metallopeptidase	MAPEPTIDASE	proteolysis and peptidolysis	biological_process	Contig27481_7	181577	Contig34158_14
Cytochrome P450 CYP4/CYP19/CYP26 subfamilies	P450	electron transport	biological_process	Contig2754_9	124567	Contig51085_3
Reductases with broad range of substrate specificities	SDRFAMILY	metabolism	biological_process	Contig27949_1	212706	Contig3475_1
NADH-ubiquinone oxidoreductase, NUFS7/PSST/20 kDa subunit	Oxidored_q6	mitochondrial electron transport, NADH to ubiquinone	biological_process	Contig2873_3	207057	Contig34091_1
Malate dehydrogenase	sp_MDHC_PIG_P11708;	tricarboxylic acid cycle intermediate metabolism	biological_process	Contig28797_2	185681	Contig35101_3
Uncharacterized conserved protein	NA	electron transport	biological_process	Contig28836_3	234273	Contig34178_2
Vacuolar H+-ATPase V0 sector, subunit c''	VACATPASE	ATP synthesis coupled proton transport	biological_process	Contig29553_8	200737	Contig32370_1
NADH-ubiquinone oxidoreductase, NDUFS1/75 kDa subunit	NA	mitochondrial electron transport, NADH to ubiquinone	biological_process	Contig29916_1	226219	Contig43349_15
Golgi SNAP receptor complex member	V-SNARE	intracellular protein transport	biological_process	Contig30198_4	173814	Contig40082_1
Predicted GTPase-activating protein	NA	regulation of GTPase activity	biological_process	Contig30258_16	235005	Contig6698_1
Ubiquitin and ubiquitin-like proteins	NA	protein modification	biological_process	Contig30809_1	232050	Contig43232_1
Predicted cyclin	Cyclin_N	regulation of cell cycle	biological_process	Contig31270_2	81999	Contig41272_11
Vacuolar sorting protein VPS45/Stt10 (Sec1 family)	NA	vesicle docking during exocytosis	biological_process	Contig31463_16	229729	Contig34417_12
Vacuolar H+-ATPase V1 sector, subunit D	sp_VATD_SUBDO_P57747;	ATP synthesis coupled proton transport	biological_process	Contig31524_8	104847	Contig35570_1
Mitochondrial F1F0-ATP synthase, subunit delta/ATP16	sp_Q9D3D9_MOUSE_Q9D3D9;	ATP synthesis coupled proton transport	biological_process	Contig31980_1	186353	Contig52789_4
NA	Glyco_transf_54	carbohydrate metabolism	biological_process	Contig32080_8	106996	Contig6033_11
NA	NA	phosphorylation	biological_process	Contig32174_33	225624	Contig42753_13
26S proteasome regulatory complex, subunit RPN2/PSMD1	PC_rep	regulation of cell cycle	biological_process	Contig32222_10	193603	Contig43786_10
Ca2+-modulated nonselective cation channel polycystin	POLYCYSTIN2	neuropeptide signaling pathway	biological_process	Contig32300_39	93876	Contig8152_8
Dihydrolipoamide transacylase (alpha-keto acid dehydrogenase E2 subunit)	sp_Q98UJ6_CHICK_Q98UJ6;	metabolism	biological_process	Contig32375_17	90374	Contig32645_4
Nuclear transport receptor Karyopherin-beta2/Transportin (importin beta superfamily)	NA	protein-nucleus import, docking	biological_process	Contig32408_11	243273	Contig7537_4
Predicted divalent cation transporter	NA	cation transport	biological_process	Contig32412_4	228721	Contig46684_1
NA	NA	cytoskeleton organization and biogenesis	biological_process	Contig32728_12	242600	Contig55648_10
Cytochrome b	NA	electron transport	biological_process	Contig32792_11	234636	Contig54065_3
NA	F5_F8_type_C	cell adhesion	biological_process	Contig33145_19	216976	Contig8838_9
NA	NA	cell adhesion	biological_process	Contig33206_15	247996	Contig57467_10
Adaptor protein SHC and related proteins	sp_Q8IYW3_HUMAN_Q8IYW3;	intracellular signaling cascade	biological_process	Contig33336_17	90669	Contig33336_21
G protein-coupled receptors	GPCRSECRETIN	neuropeptide signaling pathway	biological_process	Contig3343_2	199785	Contig35748_19
Protease, Ulp1 family	Peptidase_C48	proteolysis and peptidolysis	biological_process	Contig33526_7	158777	Contig4197_6
U1 snRNP complex, subunit SNU71 and related PWI-motif proteins	PWI	mRNA processing	biological_process	Contig33570_23	134867	Contig36432_1
G protein-coupled receptors	NA	neuropeptide signaling pathway	biological_process	Contig34117_14	238736	Contig42704_5
Cysteine desulfurase NFS1	Aminotran_5	metabolism	biological_process	Contig34120_9	174585	Contig544_2
Molecular chaperone SEC63, endoplasmic reticulum translocon component	DNAJPROTEIN	protein folding	biological_process	Contig34175_5	88731	Contig37874_17
Predicted GTPase-activating protein	REVINTRACTNG	regulation of GTPase activity	biological_process	Contig34559_20	85128	Contig58240_15
5-aminolevulinate synthase	Aminotran_1_2	metabolism	biological_process	Contig34786_8	90289	Contig40239_20
Sulfite oxidase, molybdopterin-binding component	NA	electron transport	biological_process	Contig3480_7	228729	Contig8996_1
Cyclin B and related kinase-activating proteins	Cyclin_N	regulation of cell cycle	biological_process	Contig34978_7	126046	Contig5095_14
Reductases with broad range of substrate specificities	SDRFAMILY	metabolism	biological_process	Contig35083_2	98246	Contig57385_4
Corticosteroid 11-beta-dehydrogenase and related short chain-type dehydrogenases	SDRFAMILY	metabolism	biological_process	Contig3514_7	129211	Contig53939_1
Calcineurin-mediated signaling pathway inhibitor DSCR1	Calcipressin	calcium-mediated signaling	biological_process	Contig35313_11	94409	Contig36869_8
Chimaerin and related Rho GTPase activating proteins	DAGPEDOMAIN	intracellular signaling cascade	biological_process	Contig35347_32	84158	Contig42566_7
ER vesicle integral membrane protein involved in establishing cell polarity, signaling and protein degradation	Cornichon	intracellular signaling cascade	biological_process	Contig35683_1	131022	Contig35684_1
emp24/gp25L/p24 family of membrane trafficking proteins	EMP24_GP25L	intracellular protein transport	biological_process	Contig35781_5	165644	Contig5838_4
Uncharacterized conserved protein	NA	metal ion transport	biological_process	Contig36214_11	232331	Contig37719_7
Sulfatase	Sulfatase	metabolism	biological_process	Contig36235_4	213508	Contig54850_20
Vacuolar sorting protein/ubiquitin receptor VPS23	NA	protein modification	biological_process	Contig36333_3	244032	Contig52557_3
Predicted Ca2+-dependent phospholipid-binding protein	NA	metabolism	biological_process	Contig36363_11	239114	Contig40524_25
Zn-binding protein Push	zf-UBR1	proton transport	biological_process	Contig370_1	164322	Contig9462_1
Anaphase-promoting complex (APC), subunit 1 (meiotic check point regulator/Tsg24)	PC_rep	regulation of cell cycle	biological_process	Contig37055_55	208175	Contig6455_9
Peptidyl-prolyl cis-trans isomerase	CSAPPISMRASE	protein folding	biological_process	Contig37056_15	215113	Contig38513_1
Cytochrome oxidase assembly factor COX15	COX15-CtaA	protein complex assembly	biological_process	Contig37139_14	82762	Contig45467_18
F0F1-type ATP synthase, gamma subunit	NA	ATP synthesis coupled proton transport	biological_process	Contig37206_8	239595	Contig7508_4
Membrane coat complex Retromer, subunit VPS5/SNX1, Sorting nexins, and related PX domain-containing proteins	PX	intracellular signaling cascade	biological_process	Contig37560_3	134716	Contig38943_3
Oxysterol-binding protein	PH	steroid metabolism	biological_process	Contig38073_5	163524	Contig42626_7
NA	NA	phosphate transport	biological_process	Contig38642_2	238016	Contig42546_15
D-aspartate oxidase	DAO	electron transport	biological_process	Contig39579_5	165808	Contig57131_2
Ammonia permease	RHESUSRHD	transport	biological_process	Contig39668_5	206265	Contig4500_3
Alkyl-dihydroxyacetonephosphate synthase	NA	electron transport	biological_process	Contig40716_19	240794	Contig9689_4
Dual specificity phosphatase	MAPKPHPHTASE	protein amino acid dephosphorylation	biological_process	Contig41357_7	81300	Contig54061_2
Proteins containing the FAD binding domain	FAD_binding_4	electron transport	biological_process	Contig4145_4	112243	Contig54926_15
Aldehyde dehydrogenase	Aldedh	metabolism	biological_process	Contig41495_14	175287	Contig43649_1
NA	Transglut_N	peptide cross-linking	biological_process	Contig41706_15	97278	Contig51874_1
Extracellular matrix glycoprotein Laminin subunits alpha and gamma	NA	nitrogen fixation	biological_process	Contig42903_29	245481	Contig8108_1
FKBP-type peptidyl-prolyl cis-trans isomerase	NA	protein folding	biological_process	Contig43031_9	236459	Contig47533_3
Adaptor complexes medium subunit family	CLATHRINADPT	intracellular protein transport	biological_process	Contig4331_2	102934	Contig52246_13
Alkaline phosphatase	ALKPHPHTASE	metabolism	biological_process	Contig43685_1	15380	Contig52036_1
Cytochrome P450 CYP3/CYP5/CYP6/CYP9 subfamilies	P450	electron transport	biological_process	Contig44359_10	176140	Contig6581_5
Translation initiation factor 2B, gamma subunit (eIF-2Bgamma/GCD1)	Hexapep	biosynthesis	biological_process	Contig44601_12	106663	Contig57455_12
Pyruvate dehydrogenase E1, alpha subunit	NA	metabolism	biological_process	Contig44698_1	233533	Contig53595_11
Phenylalanine and histidine ammonia-lyase	PAL	biosynthesis	biological_process	Contig45671_5	160941	Contig9022_4
Diphthine synthase	TP_methylase	metabolism	biological_process	Contig46600_5	93189	Contig53194_10
Isocitrate dehydrogenase, alpha subunit	Iso_dh	metabolism	biological_process	Contig48130_6	134890	Contig58159_7
Nuclear transport receptor RANBP7/RANBP8 (importin beta superfamily)	IMPORTIN_B_NT	protein-nucleus import, docking	biological_process	Contig4861_3	177781	Contig53593_7
Molecular chaperone (DnaJ superfamily)	NA	protein folding	biological_process	Contig49769_10	234616	Contig49769_7
DNA polymerase iota/DNA damage inducible protein	IMS	DNA repair	biological_process	Contig50541_21	101604	Contig50644_2
Molecular chaperone (HSP90 family)	HEATSHOCK90	protein folding	biological_process	Contig50628_9	162107	Contig57752_16
ATP-dependent RNA helicase A	NA	defense response	biological_process	Contig509_20	241253	Contig545_3
Bifunctional ATP sulfurylase/adenosine 5'-phosphosulfate kinase	NA	sulfate assimilation	biological_process	Contig51127_1	231946	Contig7864_4
Glucosamine 6-phosphate synthetases, contain amidotransferase and phosphosugar isomerase domains	GATase_2	metabolism	biological_process	Contig52461_5	175439	Contig9944_4
Type I phosphodiesterase/nucleotide pyrophosphatase	Phosphodiest	nucleotide metabolism	biological_process	Contig52556_2	112601	Contig55421_1
FOG: Low-complexity	NA	intracellular signaling cascade	biological_process	Contig52802_5	243141	Contig57919_5
Nicotinamide mononucleotide adenylyl transferase	CTP_transf_2	biosynthesis	biological_process	Contig53501_4	159188	Contig6089_8
Pyridoxal/pyridoxine/pyridoxamine kinase	ADH_SHORT	metabolism	biological_process	Contig53745_2	102093	Contig58193_16
Serine palmitoyltransferase	Aminotran_1_2	metabolism	biological_process	Contig53869_8	120739	Contig55823_1
Ca2+-modulated nonselective cation channel polycystin	PKD	neuropeptide signaling pathway	biological_process	Contig54185_2	196807	Contig55782_30
Heparan sulfate-glucuronic acid C5-epimerase	C5-epim_C	glycosaminoglycan biosynthesis	biological_process	Contig54864_4	85640	Contig7592_4
Oxysterol-binding protein	NA	steroid metabolism	biological_process	Contig55186_3	229686	Contig9820_5
Sorting nexin SNX9/SH3PX1 and related proteins	sp_Q9NCC3_DROME_Q9NCC3;	intracellular signaling cascade	biological_process	Contig56347_13	176880	Contig6830_2
Hydroxyacyl-CoA dehydrogenase/enoyl-CoA hydratase	3HCDH	fatty acid metabolism	biological_process	Contig9080_2	195800	Contig9928_4
Ras GTPase-activating protein	NA	intracellular signaling cascade	biological_process	Contig9926_5	241545	Contig9926_8
NA	NA	proteolysis and peptidolysis	biological_process	Contig10001_10	244507
Ribosomal RNA adenine dimethylase	NA	rRNA modification	biological_process	Contig10014_3	246432
Transferrin receptor and related proteins containing the protease-associated (PA) domain	PA	proteolysis and peptidolysis	biological_process	Contig10036_2	164727
Predicted glycosyltransferase	Glyco_transf_8	carbohydrate biosynthesis	biological_process	Contig10122_16	167977
Anaphase-promoting complex (APC), subunit 2	CULLIN	cell cycle	biological_process	Contig10502_27	130907
Reductases with broad range of substrate specificities	GDHRDH	metabolism	biological_process	Contig10601_7	219165
Ubiquitin-like/40S ribosomal S30 protein fusion	UBIQUITIN	protein modification	biological_process	Contig1063_1	193152
Peptidyl-prolyl cis-trans isomerase	CSAPPISMRASE	protein folding	biological_process	Contig10855_5	90224
NA	NA	electron transport	biological_process	Contig10936_4	245452
Type I phosphodiesterase/nucleotide pyrophosphatase	Phosphodiest	nucleotide metabolism	biological_process	Contig11205_3	113741
Dual specificity phosphatase	DSPc	protein amino acid dephosphorylation	biological_process	Contig11294_16	116009
NA	NA	response to stress	biological_process	Contig11329_2	236573
Aspartate aminotransferase/Glutamic oxaloacetic transaminase AAT2/GOT1	NA	amino acid metabolism	biological_process	Contig11341_13	246662
Intermediate filament-like protein, sorting nexins, and related proteins containing PX (PhoX) domain(s)	NA	intracellular signaling cascade	biological_process	Contig11373_1	239374
Glycolate oxidase	NA	electron transport	biological_process	Contig11492_4	228877
Dual specificity phosphatase	DSPc	protein amino acid dephosphorylation	biological_process	Contig11549_5	124302
Predicted glycosyltransferase	Glyco_tran_28_C	carbohydrate metabolism	biological_process	Contig11663_1	44380
Putative GTPase activating proteins (GAPs)	REVINTRACTNG	regulation of GTPase activity	biological_process	Contig11679_3	115533
Uncharacterized conserved protein, contains C1, PH and RUN domains	C1	intracellular signaling cascade	biological_process	Contig12072_1	90855
DNA damage inducible protein	ubiquitin	protein modification	biological_process	Contig12073_14	105931
Sorting nexin SNX11	NA	intracellular signaling cascade	biological_process	Contig12077_9	244990
NA	NA	isoprenoid biosynthesis	biological_process	Contig12101_1	244663
Fasciclin and related adhesion glycoproteins	NA	cell adhesion	biological_process	Contig12194_17	238669
FKBP-type peptidyl-prolyl cis-trans isomerase	FKBP_C	protein folding	biological_process	Contig12283_2	129106
Putative GTPase activating proteins (GAPs)	sp_O97902_BOVIN_O97902;	regulation of GTPase activity	biological_process	Contig12474_10	127054
Reductases with broad range of substrate specificities	GDHRDH	metabolism	biological_process	Contig12509_5	184356
Integrin beta subunit (N-terminal portion of extracellular region)	INTEGRINB	cell adhesion	biological_process	Contig12593_6	91193
Membrane coat complex Retromer, subunit VPS5/SNX1, Sorting nexins, and related PX domain-containing proteins	NA	intracellular signaling cascade	biological_process	Contig12625_8	248001
CDK8 kinase-activating protein cyclin C	Cyclin_N	regulation of cell cycle	biological_process	Contig12738_3	193420
Proteins containing Ca2+-binding EGF-like domains	EGF	cell adhesion	biological_process	Contig12831_5	209051
Glycosyl transferase, family 8 - glycogenin	Glyco_transf_8	carbohydrate biosynthesis	biological_process	Contig12885_5	129041
GTPase Rab2, small G protein superfamily	RASTRNSFRMNG	protein folding	biological_process	Contig12993_2	203554
cAMP-dependent protein kinase types I and II, regulatory subunit	IQ	signal transduction	biological_process	Contig13231_18	90602
NA	NA	intracellular signaling cascade	biological_process	Contig13267_12	242732
Ca2+/Na+ exchanger NCX1 and related proteins	NA	cell communication	biological_process	Contig13316_7	246781
Vacuolar sorting protein VPS1, dynamin, and related proteins	NA	intracellular signaling cascade	biological_process	Contig13374_8	237545
Amine oxidase	FADPNR	electron transport	biological_process	Contig13608_3	201904
CDK9 kinase-activating protein cyclin T	Cyclin_N	regulation of cell cycle	biological_process	Contig13622_1	91756
Cyclin ik3-1/CABLES	Cyclin_N	regulation of cell cycle	biological_process	Contig13662_4	116977
Ubiquitin fusion-degradation protein	UFD1	ubiquitin-dependent protein catabolism	biological_process	Contig13735_2	189007
NADH-cytochrome b-5 reductase	NA	electron transport	biological_process	Contig13825_3	232587
NA	NA	carbohydrate metabolism	biological_process	Contig13895_2	247951
17 beta-hydroxysteroid dehydrogenase type 3, HSD17B3	SDRFAMILY	metabolism	biological_process	Contig13933_2	166265
Adenylate/guanylate kinase	Guanylate_cyc	intracellular signaling cascade	biological_process	Contig140_7	207930
Clathrin adaptor complex, small subunit	Clat_adaptor_s	intracellular protein transport	biological_process	Contig14230_3	101531
Integrin beta subunit (N-terminal portion of extracellular region)	INTEGRINB	cell adhesion	biological_process	Contig14383_3	123281
NA	Thioesterase	biosynthesis	biological_process	Contig14522_2	102586
Thioredoxin/protein disulfide isomerase	THIOREDOXIN	protein folding	biological_process	Contig14667_9	163820
Ferric reductase, NADH/NADPH oxidase and related proteins	GP91PHOX	electron transport	biological_process	Contig14749_19	113989
Ribulose kinase and related carbohydrate kinases	NA	carbohydrate metabolism	biological_process	Contig14776_1	235180
Cytokine-inducible SH2 protein	sp_SOC3_CHICK_Q90X67;	intracellular signaling cascade	biological_process	Contig14801_2	93849
Oxysterol-binding protein	PH	steroid metabolism	biological_process	Contig14949_5	213187
Molecular chaperone (DnaJ superfamily)	DNAJPROTEIN	protein folding	biological_process	Contig15023_9	193264
Mitochondrial F1F0-ATP synthase, subunit d/ATP7	Mt_ATP-synt_D	ATP synthesis coupled proton transport	biological_process	Contig15292_2	191692
Nuclear transport receptor CRM1/MSN5 (importin beta superfamily)	IBN_N	protein-nucleus import, docking	biological_process	Contig15475_8	205085
NA	sp_Q8FLN4_COREF_Q8FLN4;	DNA repair	biological_process	Contig15544_2	13054
G protein-coupled receptors	GPCRSECRETIN	neuropeptide signaling pathway	biological_process	Contig15592_7	24490
Flavin-containing amine oxidase	Amino_oxidase	electron transport	biological_process	Contig15659_2	215325
Cation transport ATPase	CATATPASE	metabolism	biological_process	Contig15678_35	60037
N-acetylglucosaminyltransferase complex, subunit PIG-C/GPI2, required for phosphatidylinositol biosynthesis	GPI2	GPI anchor biosynthesis	biological_process	Contig15702_5	174365
Rho- and Arf-GTPase activating protein ARAP3	PH	regulation of GTPase activity	biological_process	Contig1571_11	214998
Meprin A metalloprotease	ASTACIN	proteolysis and peptidolysis	biological_process	Contig15736_6	125911
Ubiquitin-specific protease UBP14	NA	protein modification	biological_process	Contig15810_1	246357
Putative GTPase activating proteins (GAPs)	REVINTRACTNG	regulation of GTPase activity	biological_process	Contig15880_11	204606
Predicted GTPase-activating protein	REVINTRACTNG	regulation of GTPase activity	biological_process	Contig16047_15	130736
Meprin A metalloprotease	ASTACIN	proteolysis and peptidolysis	biological_process	Contig16151_7	63442
Predicted metalloprotease with chaperone activity (RNAse H/HSP70 fold)	sp_Q9NPF4_HUMAN_Q9NPF4;	proteolysis and peptidolysis	biological_process	Contig16269_2	194666
Acyl-CoA:dihydroxyactetone-phosphate acyltransferase DHAPAT	Acyltransferase	metabolism	biological_process	Contig16560_2	174806
Pyridine nucleotide-disulphide oxidoreductase	sp_Q9NL96_PHYPO_Q9NL96;	electron transport	biological_process	Contig16662_16	164144
Transcription factor E2F/dimerization partner (TDP)	NA	regulation of cell cycle	biological_process	Contig16723_9	235633
Malate dehydrogenase	sp_Q8T773_BRAFL_Q8T773;	tricarboxylic acid cycle intermediate metabolism	biological_process	Contig16796_9	90973
Nucleolar GTPase/ATPase p130	PX	intracellular signaling cascade	biological_process	Contig16802_3	220885
Fibrillins and related proteins containing Ca2+-binding EGF-like domains	F5_F8_type_C	cell adhesion	biological_process	Contig16857_11	50970
Sulfatase	Sulfatase	metabolism	biological_process	Contig16863_18	85742
Zinc carboxypeptidase	F5_F8_type_C	cell adhesion	biological_process	Contig16880_14	43832
Membrane coat complex Retromer, subunit VPS5/SNX1, Sorting nexins, and related PX domain-containing proteins	PX	intracellular signaling cascade	biological_process	Contig16944_11	87802
Gamma-tubulin complex, DGRIP91/SPC98 component	NA	proteolysis and peptidolysis	biological_process	Contig16995_14	244087
Dehydrogenases with different specificities (related to short-chain alcohol dehydrogenases)	SDRFAMILY	metabolism	biological_process	Contig16998_2	24191
Predicted molecular chaperone (DnaJ superfamily)	DnaJ	protein folding	biological_process	Contig17103_1	168739
E2F-like protein	E2F_TDP	regulation of cell cycle	biological_process	Contig17175_18	115110
G protein-coupled receptors	NA	neuropeptide signaling pathway	biological_process	Contig17199_14	237703
G protein-coupled receptors	GPCRSECRETIN	neuropeptide signaling pathway	biological_process	Contig17422_6	125574
NA	NA	protein modification	biological_process	Contig17430_2	237388
Fucosyltransferase	Glyco_transf_10	protein amino acid glycosylation	biological_process	Contig17599_3	158003
Carbon-nitrogen hydrolase	CN_hydrolase	nitrogen compound metabolism	biological_process	Contig17737_13	122468
Glutamate/leucine/phenylalanine/valine dehydrogenases	GLFDHDRGNASE	amino acid metabolism	biological_process	Contig17743_2	169502
NA	NA	carbohydrate metabolism	biological_process	Contig1778_6	229384
Ankyrin	NA	protein modification	biological_process	Contig17787_8	241699
Ubiquitin-like protein	NA	protein modification	biological_process	Contig17820_1	245843
Transcription factor E2F/dimerization partner (TDP)	NA	regulation of cell cycle	biological_process	Contig17866_9	245401
Uncharacterized conserved protein	UBIQUITIN	protein modification	biological_process	Contig17872_17	177813
Flavohemoprotein b5+b5R	sp_Q9XWF1_CAEEL_Q9XWF1;	electron transport	biological_process	Contig17903_12	20757
E3 ubiquitin ligase, Cullin 1 component	NA	cell cycle	biological_process	Contig17915_19	244232
Adaptor for phosphoinositide 3-kinase	sp_Q8N1C5_HUMAN_Q8N1C5;	intracellular signaling cascade	biological_process	Contig17931_17	84479
cAMP-regulated guanine nucleotide exchange factor	cNMP_binding	signal transduction	biological_process	Contig17951_37	102874
NADP-dependent isocitrate dehydrogenase	Iso_dh	metabolism	biological_process	Contig17978_1	205753
sn-1,2-diacylglycerol ethanolamine- and cholinephosphotranferases	CDP-OH_P_transf	phospholipid biosynthesis	biological_process	Contig18042_2	219181
Cytosolic sorting protein GGA2/TOM1	NA	intracellular protein transport	biological_process	Contig18082_13	240781
Cystathionine beta-lyases/cystathionine gamma-synthases	NA	amino acid metabolism	biological_process	Contig18092_11	242678
Predicted signal transduction protein	BRO1	signal transduction	biological_process	Contig18107_4	181204
Peptide methionine sulfoxide reductase	sp_Q9VUP4_DROME_Q9VUP4;	protein modification	biological_process	Contig18142_4	89574
Predicted glycosyltransferase	Glyco_transf_8	carbohydrate biosynthesis	biological_process	Contig18366_4	159012
Reductases with broad range of substrate specificities	SDRFAMILY	metabolism	biological_process	Contig18475_2	96329
NA	HypB_UreG	protein complex assembly	biological_process	Contig18746_7	110033
NA	NA	metabolism	biological_process	Contig18881_3	240374
G protein-coupled receptors	GPCRSECRETIN	neuropeptide signaling pathway	biological_process	Contig18899_11	217955
Transcription elongation factor TFIIS/Cofactor of enhancer-binding protein Sp1	TFS2N	transcription	biological_process	Contig18940_1	174348
Geranylgeranyl pyrophosphate synthase/Polyprenyl synthetase	NA	isoprenoid biosynthesis	biological_process	Contig18950_9	238335
Predicted GTPase-activating protein	REVINTRACTNG	regulation of GTPase activity	biological_process	Contig19017_9	92915
Lipoate synthase	Radical_SAM	lipoate biosynthesis	biological_process	Contig19030_6	107253
Notch signaling protein Neuralized, Nuez domain	NA	intracellular signaling cascade	biological_process	Contig19203_2	232290
Ribosome recycling factor	sp_Q9D6S7_MOUSE_Q9D6S7;	protein biosynthesis	biological_process	Contig19215_2	103700
NA	DCX	intracellular signaling cascade	biological_process	Contig19303_15	211238
Mitochondrial glycerol-3-phosphate acyltransferase GPAT	NA	metabolism	biological_process	Contig19393_3	238471
Adenylyl cyclase	Guanylate_cyc	intracellular signaling cascade	biological_process	Contig19536_18	87462
Ras GTPase effector RASSF2	DAGPEDOMAIN	signal transduction	biological_process	Contig19554_4	103035
Cytochrome P450 CYP2 subfamily	NA	electron transport	biological_process	Contig19624_5	235065
Ankyrin	ANKYRIN	protein modification	biological_process	Contig19682_11	52098
Molecular chaperone (DnaJ superfamily)	zf-C2H2	protein folding	biological_process	Contig19693_10	201862
Uncharacterized conserved protein	DUF636	metabolism	biological_process	Contig1978_1	167848
Neurexin IV	NA	cell adhesion	biological_process	Contig19877_3	246382
CDK9 kinase-activating protein cyclin T	Cyclin_N	regulation of cell cycle	biological_process	Contig2002_2	99661
NA	NA	proteolysis and peptidolysis	biological_process	Contig20088_1	239366
Phosphoribosylpyrophosphate synthetase-associated protein	NA	nucleoside metabolism	biological_process	Contig20197_1	238966
Glyoxylate/hydroxypyruvate reductase (D-isomer-specific 2-hydroxy acid dehydrogenase superfamily)	2-Hacid_dh	L-serine biosynthesis	biological_process	Contig2024_4	99162
Isocitrate dehydrogenase, gamma subunit	Iso_dh	metabolism	biological_process	Contig20693_1	173016
Plasma membrane glycoprotein CD36 and related membrane receptors	CD36FAMILY	cell adhesion	biological_process	Contig20799_7	12228
Protein phosphatase 2A-associated protein	NA	response to biotic stimulus	biological_process	Contig20819_1	238312
GTPase-activating proteins of the GIT family	NA	regulation of GTPase activity	biological_process	Contig2090_22	241184
Cytochrome P450 CYP3/CYP5/CYP6/CYP9 subfamilies	P450	electron transport	biological_process	Contig21011_8	190607
Fibrillins and related proteins containing Ca2+-binding EGF-like domains	DSL	cell communication	biological_process	Contig21096_28	122268
Cytochrome P450 CYP4/CYP19/CYP26 subfamilies	NA	electron transport	biological_process	Contig21166_3	236002
Predicted haloacid-halidohydrolase and related hydrolases	NA	metabolism	biological_process	Contig21791_5	238249
NADH:ubiquinone oxidoreductase, NDUFV2/24 kD subunit	sp_NUHM_CAEEL_Q20719;	mitochondrial electron transport, NADH to ubiquinone	biological_process	Contig22749_7	90754
26S proteasome regulatory complex, subunit RPN1/PSMD2	PC_rep	regulation of cell cycle	biological_process	Contig22893_28	10204
Dihydropyrimidine dehydrogenase	FADPNR	electron transport	biological_process	Contig2313_4	190441
Dual specificity phosphatase	DSPc	protein amino acid dephosphorylation	biological_process	Contig23221_2	86312
NA	UNVRSLSTRESS	response to stress	biological_process	Contig23331_2	205274
Membrane trafficking protein, emp24/gp25L/p24 family	NA	intracellular protein transport	biological_process	Contig23437_6	237333
NA	NA	proteolysis and peptidolysis	biological_process	Contig23659_13	240209
Dihydrolipoamide acetyltransferase	NA	metabolism	biological_process	Contig23810_4	227398
Uridine 5'- monophosphate synthase/orotate phosphoribosyltransferase	Pribosyltran	nucleoside metabolism	biological_process	Contig23875_2	81583
Uncharacterized coiled-coil protein	NA	microtubule cytoskeleton organization and biogenesis	biological_process	Contig24108_9	246784
von Willebrand factor and related coagulation proteins	F5_F8_type_C	cell adhesion	biological_process	Contig24177_3	60642
H/ACA small nucleolar RNP component GAR1	Gar1	rRNA processing	biological_process	Contig24329_8	110216
Predicted sugar kinase	NA	carbohydrate metabolism	biological_process	Contig24374_8	230488
Glyoxylate/hydroxypyruvate reductase (D-isomer-specific 2-hydroxy acid dehydrogenase superfamily)	2-Hacid_dh	L-serine biosynthesis	biological_process	Contig24379_8	159915
FKBP-type peptidyl-prolyl cis-trans isomerase	sp_ALL8_OLEEU_Q9M7R0;	protein folding	biological_process	Contig24469_9	162983
Voltage-gated shaker-like K+ channel KCNA	KCHANNEL	isoprenoid biosynthesis	biological_process	Contig24477_1	212939
3-hydroxyacyl-CoA dehydrogenase	3HCDH	fatty acid metabolism	biological_process	Contig24518_1	168735
Acetylcholine receptor	NRIONCHANNEL	ion transport	biological_process	Contig24689_7	198927
DMQ mono-oxygenase/Ubiquinone biosynthesis protein COQ7/CLK-1/CAT5	sp_COQ7_MOUSE_P97478;	ubiquinone biosynthesis	biological_process	Contig24845_5	93888
Ribose-phosphate pyrophosphokinase	Pribosyltran	nucleoside metabolism	biological_process	Contig25305_13	119080
Adenylate/guanylate kinase	Guanylate_cyc	intracellular signaling cascade	biological_process	Contig2537_7	98823
Dihydropteridine reductase DHPR/QDPR	NA	metabolism	biological_process	Contig26315_5	242045
Predicted phosphate acyltransferase, contains PlsC domain	Acyltransferase	metabolism	biological_process	Contig26569_2	117735
Xanthine dehydrogenase	sp_XDH_HUMAN_P47989;	electron transport	biological_process	Contig26642_19	192610
Cytoskeleton-associated protein and related proteins	NA	signal transduction	biological_process	Contig2674_25	242502
G protein-coupled receptors	GPCRSECRETIN	neuropeptide signaling pathway	biological_process	Contig26881_3	217885
NA	F5_F8_type_C	cell adhesion	biological_process	Contig26893_4	123063
NA	F5_F8_type_C	cell adhesion	biological_process	Contig27044_2	100075
Cytochrome P450 CYP4/CYP19/CYP26 subfamilies	EP450II	electron transport	biological_process	Contig27068_3	86714
Clathrin adaptor complex, small subunit	Clat_adaptor_s	intracellular protein transport	biological_process	Contig275_2	114561
Cation transport ATPase	CATATPASE	metabolism	biological_process	Contig27638_44	166205
Predicted phosphate acyltransferase, contains PlsC domain	Acyltransferase	metabolism	biological_process	Contig27878_1	103577
Delta-1-pyrroline-5-carboxylate dehydrogenase	Aldedh	metabolism	biological_process	Contig28053_7	186547
Mitochondrial F1F0-ATP synthase, subunit OSCP/ATP5	ATPASEDELTA	ATP synthesis coupled proton transport	biological_process	Contig28294_4	94346
Citrate synthase	CITRTSNTHASE	main pathways of carbohydrate metabolism	biological_process	Contig28493_5	157608
Ferredoxin/adrenodoxin reductase	ADXRDTASE	electron transport	biological_process	Contig28593_10	93833
Dual specificity phosphatase	DSPc	protein amino acid dephosphorylation	biological_process	Contig28946_3	106562
Dihydrolipoamide acetyltransferase	sp_Q9VM14_DROME_Q9VM14;	metabolism	biological_process	Contig29441_13	190464
Predicted Na+-dependent cotransporter	NA	sodium ion transport	biological_process	Contig29465_2	234329
Chitinase	sp_Q9D7Q1_MOUSE_Q9D7Q1;	metabolism	biological_process	Contig29605_4	107265
NA	sp_Q9U6Y8_EEEEE_Q9U6Y8;	generation of precursor metabolites and energy	biological_process	Contig29628_5	206334
Cyclophilin-related peptidyl-prolyl cis-trans isomerase	CSAPPISMRASE	protein folding	biological_process	Contig29648_24	125775
Oxidoreductase	FADPNR	electron transport	biological_process	Contig29758_1	81327
Meprin A metalloprotease	ASTACIN	proteolysis and peptidolysis	biological_process	Contig30062_3	92160
Nucleolar protein-like/EBNA1-binding protein	NA	ribosome biogenesis	biological_process	Contig30110_8	239593
ATP synthase F0 subunit 6 and related proteins	ATPASEA	proton transport	biological_process	Contig30125_13	3347
Cytochrome b	Cytochrom_B_N	electron transport	biological_process	Contig30125_8	90967
NA	NA	proteolysis and peptidolysis	biological_process	Contig30137_2	227851
Gamma-tubulin ring complex protein	Spc97_Spc98	microtubule cytoskeleton organization and biogenesis	biological_process	Contig30177_2	211860
Anti-apoptotic Bcl-2 family proteins, prevent opening of mitochondrial porin channel	Bcl-2	regulation of apoptosis	biological_process	Contig30270_1	196260
Anti-apoptotic Bcl-2 family proteins, prevent opening of mitochondrial porin channel	NA	regulation of apoptosis	biological_process	Contig30291_16	244968
Molecular chaperone (DnaJ superfamily)	DNAJPROTEIN	protein folding	biological_process	Contig30360_10	180478
Putative Zn2+ transporter MSC2 (cation diffusion facilitator superfamily)	Cation_efflux	cation transport	biological_process	Contig30408_1	107804
Adenylate/guanylate cyclase	NA	intracellular signaling cascade	biological_process	Contig30529_20	241960
Predicted short chain-type dehydrogenase	SDRFAMILY	metabolism	biological_process	Contig30654_13	95288
Predicted peptidoglycan-binding protein, contains LysM domain	NA	cell wall catabolism	biological_process	Contig3070_1	240370
Cytosolic sorting protein GGA2/TOM1	sp_Q8R4H1_MOUSE_Q8R4H1;	intracellular protein transport	biological_process	Contig30763_7	100273
Ku70-binding protein	ZINC_PROTEASE	proteolysis and peptidolysis	biological_process	Contig31053_2	124990
Malonyl-CoA decarboxylase	MCD	fatty acid biosynthesis	biological_process	Contig31115_10	117537
NA	NA	protein modification	biological_process	Contig31129_8	244805
FKBP-type peptidyl-prolyl cis-trans isomerase	sp_O22429_PINTA_O22429;	protein folding	biological_process	Contig31224_9	125997
Cystoskeletal protein Tektin	TEKTIN	microtubule cytoskeleton organization and biogenesis	biological_process	Contig31434_3	116976
Vacuolar H+-ATPase V1 sector, subunit F	NA	ATP synthesis coupled proton transport	biological_process	Contig31580_1	226158
Galactosyltransferases	NA	protein amino acid glycosylation	biological_process	Contig31823_3	248175
RNA polymerase II, large subunit	NA	phospholipid biosynthesis	biological_process	Contig31871_2	243722
Sortilin and related receptors	NA	intracellular protein transport	biological_process	Contig31937_31	245806
3'-phosphoadenosine 5'-phosphosulfate sulfotransferase (PAPS reductase)/FAD synthetase and related enzymes	sp_O30076_ARCFU_O30076;	Mo-molybdopterin cofactor biosynthesis	biological_process	Contig32144_2	204022
Nucleotide excision repair factor NEF2, RAD23 component	NA	protein modification	biological_process	Contig32221_5	246958
Intermediate filament-like protein, sorting nexins, and related proteins containing PX (PhoX) domain(s)	PX	intracellular signaling cascade	biological_process	Contig32328_7	129103
V-SNARE	V-SNARE	intracellular protein transport	biological_process	Contig32395_14	132347
Growth factor receptor-bound proteins (GRB7, GRB10, GRB14)	PH	signal transduction	biological_process	Contig32469_22	12086
NA	ICAT	development	biological_process	Contig32483_12	175999
PQQ (pyrrolo-quinoline quinone) repeat protein	NA	electron transport	biological_process	Contig32658_4	225329
TPR repeat-containing protein	TPR	metabolism	biological_process	Contig32690_3	116212
Reductases with broad range of substrate specificities	NA	metabolism	biological_process	Contig32709_14	244933
Plasma membrane glycoprotein CD36 and related membrane receptors	CD36FAMILY	cell adhesion	biological_process	Contig32712_4	115992
Thioredoxin reductase	sp_Q9NNW7_HUMAN_Q9NNW7;	electron transport	biological_process	Contig32717_3	88954
FKBP-type peptidyl-prolyl cis-trans isomerase	FKBP_C	protein folding	biological_process	Contig32732_3	137650
Molecular chaperone (DnaJ superfamily)	NA	protein folding	biological_process	Contig3274_5	233916
G protein-coupled receptors	GPCRSECRETIN	neuropeptide signaling pathway	biological_process	Contig3289_2	204814
Ribulose kinase and related carbohydrate kinases	FGGY_N	carbohydrate metabolism	biological_process	Contig32996_2	213886
NA	NA	response to stress	biological_process	Contig33014_1	242155
Predicted ribosomal RNA adenine dimethylase	RrnaAD	rRNA modification	biological_process	Contig330_4	174677
Molecular chaperone (DnaJ superfamily)	DNAJPROTEIN	protein folding	biological_process	Contig33072_1	29324
Chondroitin 6-sulfotransferase and related sulfotransferases	UBIQUITIN_2	protein modification	biological_process	Contig33152_1	172658
Meprin A metalloprotease	ASTACIN	proteolysis and peptidolysis	biological_process	Contig33232_4	79650
Programmed cell death 8 (apoptosis-inducing factor)	FADPNR	electron transport	biological_process	Contig33294_5	79630
Mitochondrial protein Surfeit 1/SURF1/SHY1, required for expression of cytochrome oxidase	sp_Q800L1_CHICK_Q800L1;	protein-nucleus import	biological_process	Contig33368_2	2076
15-hydroxyprostaglandin dehydrogenase and related dehydrogenases	SDRFAMILY	metabolism	biological_process	Contig33535_3	41445
Chloride ion current inducer protein	NA	chloride transport	biological_process	Contig33710_2	240068
FAD-dependent oxidoreductase	DAO	electron transport	biological_process	Contig33753_15	161912
SOCS box protein SSB-1, contains SPRY domain	SPRY	intracellular signaling cascade	biological_process	Contig33770_1	37295
GDP-mannose pyrophosphorylase	NA	biosynthesis	biological_process	Contig33829_9	240817
Proteins containing the FAD binding domain	FAD_binding_4	electron transport	biological_process	Contig33862_4	173328
NA	Na_Pi_cotrans	phosphate transport	biological_process	Contig34110_2	32113
Predicted DNA damage inducible protein	IMS	DNA repair	biological_process	Contig34197_19	61899
Aspartyl beta-hydroxylase	TPR	proteolysis and peptidolysis	biological_process	Contig34207_17	173452
Sorting nexin protein SNX27	NA	signal transduction	biological_process	Contig34389_18	230183
Cytochrome P450 CYP3/CYP5/CYP6/CYP9 subfamilies	P450	electron transport	biological_process	Contig34457_4	89564
Cytochrome P450 CYP2 subfamily	NA	electron transport	biological_process	Contig34620_8	238893
Fibrillins and related proteins containing Ca2+-binding EGF-like domains	C2DOMAIN	cell communication	biological_process	Contig34741_14	212543
Beclin-like protein	APG6	autophagy	biological_process	Contig34845_3	100769
RNA polymerase II transcription elongation factor Elongin/SIII, subunit elongin A	Elongin_A	transcription	biological_process	Contig34857_4	199556
Transcription elongation factor SPT6	SH2	intracellular signaling cascade	biological_process	Contig34908_12	192816
Chitinase	Glyco_hydro_18	metabolism	biological_process	Contig34926_3	171613
Predicted dehydrogenase	6PGDHDRGNASE	valine metabolism	biological_process	Contig34971_7	178116
U5 snRNP-associated RNA splicing factor	NA	RNA splicing	biological_process	Contig35073_1	228922
Zn2+ transporter	Cation_efflux	cation transport	biological_process	Contig35153_14	97514
Cystoskeletal protein Tektin	NA	microtubule cytoskeleton organization and biogenesis	biological_process	Contig35197_2	243989
Adaptor complexes medium subunit family	CLATHRINADPT	intracellular protein transport	biological_process	Contig35216_12	162648
Reductases with broad range of substrate specificities	GDHRDH	metabolism	biological_process	Contig35597_1	100670
Xanthine dehydrogenase	NA	electron transport	biological_process	Contig35651_43	246845
Lysophosphatidic acid acyltransferase LPAAT and related acyltransferases	Acyltransferase	metabolism	biological_process	Contig35732_11	195603
RNA polymerase II transcription elongation factor Elongin/SIII, subunit elongin B	UBQ	protein modification	biological_process	Contig35854_1	116912
Gamma/delta sarcoglycan	NA	cytoskeleton organization and biogenesis	biological_process	Contig36062_10	246044
Cyclophilin-related peptidyl-prolyl cis-trans isomerase	CSAPPISMRASE	protein folding	biological_process	Contig3607_7	95313
Ubiquitin and ubiquitin-like proteins	UBIQUITIN	protein modification	biological_process	Contig36119_10	169128
Cyclin B and related kinase-activating proteins	Cyclin_N	regulation of cell cycle	biological_process	Contig3618_2	208415
Cytochrome P450 CYP2 subfamily	P450	electron transport	biological_process	Contig36279_8	107875
Glycerol-3-phosphate dehydrogenase/dihydroxyacetone 3-phosphate reductase	sp_GPDA_DROPS_Q27928;	carbohydrate metabolism	biological_process	Contig36446_14	211642
Checkpoint 9-1-1 complex, RAD9 component	Rad9	regulation of cell cycle	biological_process	Contig3653_3	121468
Molecular chaperone (DnaJ superfamily)	DNAJPROTEIN	protein folding	biological_process	Contig36682_2	209987
Cytochrome P450 CYP4/CYP19/CYP26 subfamilies	P450	electron transport	biological_process	Contig36761_7	16838
Phospholipase D1	PX	intracellular signaling cascade	biological_process	Contig36764_6	211245
Dehydrogenases with different specificities (related to short-chain alcohol dehydrogenases)	GDHRDH	metabolism	biological_process	Contig36930_8	187531
Vesicle trafficking protein Sec1	Sec1	vesicle docking during exocytosis	biological_process	Contig37064_2	98056
Chimaerin and related Rho GTPase activating proteins	sp_CHIN_HUMAN_P15882;	intracellular signaling cascade	biological_process	Contig37197_3	101727
Molecular chaperone (DnaJ superfamily)	DNAJPROTEIN	protein folding	biological_process	Contig37214_1	106836
Ubiquitin-like protein, regulator of apoptosis	UBIQUITIN	protein modification	biological_process	Contig37294_10	204128
NA	NA	histidine catabolism	biological_process	Contig37306_9	239590
NADH-ubiquinone oxidoreductase, NDUFS3/30 kDa subunit	sp_NUGM_HUMAN_O75489;	mitochondrial electron transport, NADH to ubiquinone	biological_process	Contig37382_5	25207
Crk family adapters	NA	intracellular signaling cascade	biological_process	Contig37391_2	233027
NA	NA	mitochondrial genome maintenance	biological_process	Contig37686_5	248027
NA	NA	response to stress	biological_process	Contig37735_2	237392
NADH-cytochrome b-5 reductase	FPNCR	electron transport	biological_process	Contig37902_3	147361
Differentiation-related gene 1 protein (NDR1 protein), related proteins	Ndr	cell differentiation	biological_process	Contig37914_2	208197
Corticosteroid 11-beta-dehydrogenase and related short chain-type dehydrogenases	SDRFAMILY	metabolism	biological_process	Contig37934_10	213829
Protease, Ulp1 family	Peptidase_C48	proteolysis and peptidolysis	biological_process	Contig38353_3	114023
Caspase, apoptotic cysteine protease	NA	proteolysis and peptidolysis	biological_process	Contig38404_3	234845
Predicted dual-specificity phosphatase	DAGPEDOMAIN	intracellular signaling cascade	biological_process	Contig38503_52	109357
NA	NA	response to stress	biological_process	Contig38505_6	236658
Aldehyde dehydrogenase	Aldedh	metabolism	biological_process	Contig3851_6	89632
Vitronectin receptor, alpha subunit	NA	cell adhesion	biological_process	Contig38550_32	238305
Amine oxidase	Amino_oxidase	electron transport	biological_process	Contig38602_5	105193
Dual specificity phosphatase	DSPc	protein amino acid dephosphorylation	biological_process	Contig38609_3	194103
G2/Mitotic-specific cyclin A	Cyclin_N	regulation of cell cycle	biological_process	Contig38612_4	188880
tRNA-dihydrouridine synthase	sp_YD66_AQUAE_O67378;	tRNA processing	biological_process	Contig38715_8	199771
Meprin A metalloprotease	ASTACIN	proteolysis and peptidolysis	biological_process	Contig38797_7	110102
emp24/gp25L/p24 family of membrane trafficking proteins	EMP24_GP25L	intracellular protein transport	biological_process	Contig38848_7	185723
Clathrin-associated protein medium chain	CLATHRINADPT	intracellular protein transport	biological_process	Contig38913_9	190793
Gamma-tubulin complex, DGRIP91/SPC98 component	Spc97_Spc98	microtubule cytoskeleton organization and biogenesis	biological_process	Contig39098_12	129046
Cyclin B and related kinase-activating proteins	Cyclin_N	regulation of cell cycle	biological_process	Contig39113_1	35442
Sideroflexin	NA	cation transport	biological_process	Contig39119_5	238491
Sorting nexin SNX11	NA	intracellular signaling cascade	biological_process	Contig39244_1	244464
Kynurenine aminotransferase, glutamine transaminase K	ACCSYNTHASE	biosynthesis	biological_process	Contig39314_1	173158
Intermediate filament-like protein, sorting nexins, and related proteins containing PX (PhoX) domain(s)	PX	intracellular signaling cascade	biological_process	Contig39506_5	131959
Cytochrome P450 CYP11/CYP12/CYP24/CYP27 subfamilies	P450	electron transport	biological_process	Contig3956_1	140839
FKBP-type peptidyl-prolyl cis-trans isomerase	FKBP_C	protein folding	biological_process	Contig39577_2	125403
FOG: Armadillo/beta-catenin-like repeats	NA	protein modification	biological_process	Contig39606_4	243758
Sodium/hydrogen exchanger protein	NAHEXCHNGR	sodium ion transport	biological_process	Contig39617_6	127372
GDP-mannose pyrophosphorylase/mannose-1-phosphate guanylyltransferase	Hexapep	biosynthesis	biological_process	Contig39625_4	162365
Signaling protein van gogh/strabismus	Strabismus	development	biological_process	Contig39686_6	113928
Adenylate/guanylate kinase	Guanylate_cyc	intracellular signaling cascade	biological_process	Contig39808_26	87698
GTPase-activating protein	sp_RSG1_RAT_P50904;	intracellular signaling cascade	biological_process	Contig39816_4	190378
Galactosyltransferases	Galactosyl_T	protein amino acid glycosylation	biological_process	Contig39909_4	122149
Stoned B synaptic vesicle biogenesis protein	CLATHRINADPT	intracellular protein transport	biological_process	Contig39980_2	94203
Carbon-nitrogen hydrolase	CN_hydrolase	nitrogen compound metabolism	biological_process	Contig40019_4	211696
Prosaposin	NA	lipid metabolism	biological_process	Contig40176_9	248018
Aldehyde dehydrogenase	Aldedh	metabolism	biological_process	Contig40227_4	162370
Predicted L-carnitine dehydratase/alpha-methylacyl-CoA racemase	CoA_transf_3	metabolism	biological_process	Contig4029_9	116127
Predicted member of glycosyl hydrolase family 18	Glyco_hydro_18	metabolism	biological_process	Contig40370_7	127721
Dual specificity phosphatase	MAPKPHPHTASE	protein amino acid dephosphorylation	biological_process	Contig40461_3	92609
FKBP-type peptidyl-prolyl cis-trans isomerase	NA	protein folding	biological_process	Contig40860_10	232358
Phospholipase C	sp_Q8CIH5_MOUSE_Q8CIH5;	intracellular signaling cascade	biological_process	Contig41224_6	124290
NA	NA	spliceosome assembly	biological_process	Contig41261_2	235960
Hypoxanthine-guanine phosphoribosyltransferase	Pribosyltran	nucleoside metabolism	biological_process	Contig41285_4	131270
Ca2+/Na+ exchanger NCX1 and related proteins	Calx-beta	cell communication	biological_process	Contig41293_9	107201
Predicted 3-ketosphinganine reductase	SDRFAMILY	metabolism	biological_process	Contig41315_8	213557
Xaa-Pro aminopeptidase	Peptidase_M24	proteolysis and peptidolysis	biological_process	Contig41345_1	173120
Molecular chaperone (DnaJ superfamily)	DNAJPROTEIN	protein folding	biological_process	Contig41415_3	118966
Putative Xaa-Pro aminopeptidase	MAPEPTIDASE	proteolysis and peptidolysis	biological_process	Contig41481_8	173148
Arrestin	sp_ARRB_CAEEL_P51485;	signal transduction	biological_process	Contig41628_10	97737
Type I phosphodiesterase/nucleotide pyrophosphatase	Phosphodiest	nucleotide metabolism	biological_process	Contig41672_6	134218
Type I phosphodiesterase/nucleotide pyrophosphatase	Phosphodiest	nucleotide metabolism	biological_process	Contig41823_3	34059
Oxysterol-binding protein	Oxysterol_BP	steroid metabolism	biological_process	Contig41912_4	159961
Predicted 3-ketosphinganine reductase	SDRFAMILY	metabolism	biological_process	Contig42110_14	53219
Rho-associated, coiled-coil containing protein kinase	C1	intracellular signaling cascade	biological_process	Contig42128_28	135014
Predicted alkaloid synthase/Surface mucin Hemomucin	Str_synth	biosynthesis	biological_process	Contig42164_2	99165
Zinc carboxypeptidase	F5_F8_type_C	cell adhesion	biological_process	Contig42393_11	120543
FKBP-type peptidyl-prolyl cis-trans isomerase	NA	protein folding	biological_process	Contig42403_36	245848
Predicted E3 ubiquitin ligase	NA	protein modification	biological_process	Contig42473_18	244007
Glycosyl transferase, family 8 - glycogenin	NA	carbohydrate biosynthesis	biological_process	Contig42576_3	238783
Focal adhesion protein Tensin, contains PTB domain	sp_Q96S48_HUMAN_Q96S48;	intracellular signaling cascade	biological_process	Contig42584_8	91231
Anti-apoptotic Bcl-2 family proteins, prevent opening of mitochondrial porin channel	Bcl-2	regulation of apoptosis	biological_process	Contig42609_2	100278
NA	NA	protein modification	biological_process	Contig42654_6	241475
Caspase, apoptotic cysteine protease	IL1BCENZYME	proteolysis and peptidolysis	biological_process	Contig42782_2	135708
Sorting nexin SNX6/TFAF2, contains PX domain	NA	intracellular signaling cascade	biological_process	Contig42876_2	247042
G protein-coupled receptors	GPCRSECRETIN	neuropeptide signaling pathway	biological_process	Contig42890_14	13642
SAP-90/PSD-95 associated protein-related protein (Vulcan)	NA	cell-cell signaling	biological_process	Contig42926_3	241923
Mitochondrial J-type chaperone	DnaJ	protein folding	biological_process	Contig42972_1	199217
ADP-ribosylation factor GTPase activator	REVINTRACTNG	regulation of GTPase activity	biological_process	Contig43032_12	26599
Glutamate/aspartate and neutral amino acid transporters	EDTRNSPORT	dicarboxylic acid transport	biological_process	Contig43326_3	173595
Meprin A metalloprotease	NA	proteolysis and peptidolysis	biological_process	Contig43407_12	232813
Caspase, apoptotic cysteine protease	IL1BCENZYME	proteolysis and peptidolysis	biological_process	Contig43526_6	125844
Deoxyhypusine synthase	sp_Q811L9_MOUSE_Q811L9;	hypusine biosynthesis from peptidyl-lysine	biological_process	Contig43544_1	172583
Gluconate kinase	therm_gnt_kin	carbohydrate metabolism	biological_process	Contig43550_11	215414
Chromosome condensation complex Condensin, subunit H	Barren	mitotic cell cycle	biological_process	Contig43563_1	197623
D-3-phosphoglycerate dehydrogenase, D-isomer-specific 2-hydroxy acid dehydrogenase superfamily	2-Hacid_dh	L-serine biosynthesis	biological_process	Contig44383_14	170150
Glycine C-acetyltransferase/2-amino-3-ketobutyrate-CoA ligase	Aminotran_1_2	metabolism	biological_process	Contig44550_7	155812
Oxysterol-binding protein	PH	steroid metabolism	biological_process	Contig450_7	50345
Neurexin IV	F5_F8_type_C	cell adhesion	biological_process	Contig45353_3	128705
Ferric reductase-like proteins	Got1	vesicle-mediated transport	biological_process	Contig45362_6	167406
D-arabinono-1, 4-lactone oxidase	NA	electron transport	biological_process	Contig45917_2	239913
Predicted metalloprotease with chaperone activity (RNAse H/HSP70 fold)	sp_GCP_PASHA_P36175;	proteolysis and peptidolysis	biological_process	Contig45991_8	152754
tRNA-dihydrouridine synthase	Dus	tRNA processing	biological_process	Contig46150_8	126404
U3 snoRNP-associated protein (contains WD40 repeats)	ZINC_PROTEASE	proteolysis and peptidolysis	biological_process	Contig46283_2	198654
Type I phosphodiesterase/nucleotide pyrophosphatase	Phosphodiest	nucleotide metabolism	biological_process	Contig46497_3	203861
Cytochrome b	Cytochrom_B561	electron transport	biological_process	Contig4661_2	92313
Ammonia permease	RHESUSRHD	transport	biological_process	Contig46832_4	126819
Dual specificity phosphatase	DSPc	protein amino acid dephosphorylation	biological_process	Contig46980_1	100266
Galactosyltransferases	Galactosyl_T	protein amino acid glycosylation	biological_process	Contig47164_1	129958
Glucose dehydrogenase/choline dehydrogenase/mandelonitrile lyase (GMC oxidoreductase family)	GMC_oxred_N	electron transport	biological_process	Contig47179_2	112320
15-hydroxyprostaglandin dehydrogenase and related dehydrogenases	NA	metabolism	biological_process	Contig47823_7	230205
Predicted hydrolase (HAD superfamily)	HADHALOGNASE	metabolism	biological_process	Contig47970_2	88510
Transferrin receptor and related proteins containing the protease-associated (PA) domain	PA	proteolysis and peptidolysis	biological_process	Contig48166_3	214643
Putative Zn2+ transporter MSC2 (cation diffusion facilitator superfamily)	Cation_efflux	cation transport	biological_process	Contig48224_1	3605
Adenylate/guanylate cyclase	NA	intracellular signaling cascade	biological_process	Contig48310_29	234384
Dehydrogenases with different specificities (related to short-chain alcohol dehydrogenases)	SDRFAMILY	metabolism	biological_process	Contig4849_1	172167
Tyrosine aminotransferase	ACCSYNTHASE	biosynthesis	biological_process	Contig48645_4	207788
Huntingtin interacting protein HYPE	Fic	regulation of cell cycle	biological_process	Contig4869_3	194069
Phosphatidylinositol transfer protein	PITRANSFER	electron transport	biological_process	Contig49349_4	50123
Hydroxysteroid 17-beta dehydrogenase 11	SDRFAMILY	metabolism	biological_process	Contig49618_2	104046
Nischarin, modulator of integrin alpha5 subunit action	LEURICHRPT	intracellular signaling cascade	biological_process	Contig49627_2	2417
NA	NA	nitrogen compound metabolism	biological_process	Contig50979_2	236643
Predicted undecaprenyl diphosphate synthase	sp_UPPS_METTH_O26334;	metabolism	biological_process	Contig51572_2	184971
Dual specificity phosphatase	MAPKPHPHTASE	protein amino acid dephosphorylation	biological_process	Contig51646_13	117981
NA	Polysacc_deac_1	carbohydrate metabolism	biological_process	Contig51790_3	61148
mRNA cap methyltransferase	Pox_MCEL	mRNA capping	biological_process	Contig51825_1	12461
Acetylcholine receptor	NRIONCHANNEL	ion transport	biological_process	Contig51949_3	110265
Putative methionine aminopeptidase	Peptidase_M24	creatine metabolism	biological_process	Contig51978_9	166808
Cytochrome P450 CYP2 subfamily	P450	electron transport	biological_process	Contig52270_12	94651
Peptidyl-prolyl cis-trans isomerase	CSAPPISMRASE	protein folding	biological_process	Contig52291_5	215109
Aldehyde dehydrogenase	NA	metabolism	biological_process	Contig52320_3	235302
Molecular chaperone (DnaJ superfamily)	NA	protein folding	biological_process	Contig52389_5	226738
NA	PA	proteolysis and peptidolysis	biological_process	Contig5242_2	197226
NA	V8PROTEASE	proteolysis and peptidolysis	biological_process	Contig52593_3	216003
Succinyl-CoA:alpha-ketoacid-CoA transferase	CoA_trans	metabolism	biological_process	Contig52649_1	180278
Isocitrate dehydrogenase, gamma subunit	NA	metabolism	biological_process	Contig52665_3	245762
Phosphatidylserine synthase	PSS	phosphatidylserine biosynthesis	biological_process	Contig52795_5	159004
Differentiation-related gene 1 protein (NDR1 protein), related proteins	NA	cell differentiation	biological_process	Contig52811_3	247562
Sorting nexin SNX11	PX	intracellular signaling cascade	biological_process	Contig52837_7	197664
Sonic hedgehog and related proteins	SONICHHOG	cell-cell signaling	biological_process	Contig52866_19	95413
Polyprenyl synthetase	polyprenyl_synt	isoprenoid biosynthesis	biological_process	Contig52908_2	185913
Beta-1,4-galactosyltransferase B4GALT7/SQV-3	Galactosyl_T_2	carbohydrate metabolism	biological_process	Contig52949_6	82559
Sulfide:quinone oxidoreductase/flavo-binding protein	FADPNR	electron transport	biological_process	Contig530_8	157740
Reductases with broad range of substrate specificities	SDRFAMILY	metabolism	biological_process	Contig53136_2	130952
NA	NA	regulation of apoptosis	biological_process	Contig53171_2	245329
Dehydrogenases with different specificities (related to short-chain alcohol dehydrogenases)	NA	metabolism	biological_process	Contig53344_1	238099
Predicted oxidoreductase	GFO_IDH_MocA	electron transport	biological_process	Contig53647_1	13800
Protein conjugation factor involved in autophagy	APG12	autophagic vacuole formation	biological_process	Contig53688_8	179043
Queuine-tRNA ribosyltransferase	TGT	tRNA modification	biological_process	Contig53781_15	194779
Anti-apoptotic Bcl-2 family proteins, prevent opening of mitochondrial porin channel	Bcl-2	regulation of apoptosis	biological_process	Contig53941_1	100129
Molecular chaperone (DnaJ superfamily)	DnaJ	protein folding	biological_process	Contig53946_2	190857
Predicted RNA-binding protein	NA	metabolism	biological_process	Contig54030_15	240405
FKBP-type peptidyl-prolyl cis-trans isomerase	FKBP_C	protein folding	biological_process	Contig54312_5	28706
Caspase, apoptotic cysteine protease	IL1BCENZYME	proteolysis and peptidolysis	biological_process	Contig54330_11	136835
Neurexin IV	F5_F8_type_C	cell adhesion	biological_process	Contig54369_3	205168
Sonic hedgehog and related proteins	SONICHHOG	cell communication	biological_process	Contig54452_12	120428
Basement membrane-specific heparan sulfate proteoglycan (HSPG) core protein	ig	proteolysis and peptidolysis	biological_process	Contig54456_5	211581
Cell membrane glycoprotein	ARM_1	cell adhesion	biological_process	Contig54537_10	108425
NA	UNVRSLSTRESS	response to stress	biological_process	Contig54597_6	130660
UDP-Gal:glucosylceramide beta-1,4-galactosyltransferase	Galactosyl_T_2	carbohydrate metabolism	biological_process	Contig54634_1	178089
Corticosteroid 11-beta-dehydrogenase and related short chain-type dehydrogenases	SDRFAMILY	metabolism	biological_process	Contig54646_8	177208
Anaphase-promoting complex (APC), subunit 10	F5_F8_type_C	cell adhesion	biological_process	Contig54707_1	82682
DNA mismatch repair protein - MLH2/PMS1/Pms2 family	NA	mismatch repair	biological_process	Contig54762_27	231142
Dishevelled 3 and related proteins	sp_Q9GTJ8_HYDAT_Q9GTJ8;	intracellular signaling cascade	biological_process	Contig55064_20	50431
M-phase inducer phosphatase	MPIPHPHTASE	M phase of mitotic cell cycle	biological_process	Contig5512_1	109363
Synaptic vesicle protein Synapsin	SYNAPSIN	neurotransmitter secretion	biological_process	Contig55227_8	110232
E3 ubiquitin ligase, Cullin 2 component	Cullin	cell cycle	biological_process	Contig55295_26	178205
Meprin A metalloprotease	ASTACIN	proteolysis and peptidolysis	biological_process	Contig55557_2	104208
Molecular chaperone (DnaJ superfamily)	DNAJPROTEIN	protein folding	biological_process	Contig55744_4	117533
Mitochondrial/plastidial beta-ketoacyl-ACP reductase	NA	metabolism	biological_process	Contig55852_2	241360
Cytochrome P450 CYP2 subfamily	P450	electron transport	biological_process	Contig55934_4	87502
Cystoskeletal protein Tektin	NA	microtubule cytoskeleton organization and biogenesis	biological_process	Contig56019_5	229523
Glycosyltransferase	Glycos_transf_1	biosynthesis	biological_process	Contig56034_4	124985
von Willebrand factor and related coagulation proteins	F5_F8_type_C	cell adhesion	biological_process	Contig56071_10	105429
STAT protein	NA	intracellular signaling cascade	biological_process	Contig56158_5	241935
Adenine phosphoribosyl transferases	Pribosyltran	nucleoside metabolism	biological_process	Contig56172_6	193324
Biotin holocarboxylase synthetase/biotin-protein ligase	BPL_C	protein modification	biological_process	Contig5624_3	105387
G1/S-specific cyclin D	NA	regulation of cell cycle	biological_process	Contig56465_5	237657
Cytochrome P450 CYP2 subfamily	NA	electron transport	biological_process	Contig56616_6	230060
DNA-binding protein jumonji/RBP2/SMCY, contains JmjC domain	NA	protein modification	biological_process	Contig5665_4	226911
Mitochondrial F1F0-ATP synthase, subunit b/ATP4	Mt_ATP-synt_B	ATP synthesis coupled proton transport	biological_process	Contig56715_5	203782
Type I phosphodiesterase/nucleotide pyrophosphatase	NA	nucleotide metabolism	biological_process	Contig56854_2	238441
Glutamate/leucine/phenylalanine/valine dehydrogenases	NA	amino acid metabolism	biological_process	Contig56860_15	227888
emp24/gp25L/p24 family of membrane trafficking proteins	EMP24_GP25L	intracellular protein transport	biological_process	Contig56869_2	158355
Ubiquitin-specific protease	ubiquitin	protein modification	biological_process	Contig57048_3	93761
Anti-apoptotic Bcl-2 family proteins, prevent opening of mitochondrial porin channel	Bcl-2	regulation of apoptosis	biological_process	Contig57108_5	128814
Ca2+-modulated nonselective cation channel polycystin	POLYCYSTIN1	neuropeptide signaling pathway	biological_process	Contig57204_19	60020
Reductases with broad range of substrate specificities	GDHRDH	metabolism	biological_process	Contig57469_8	180663
Cytochrome P450 CYP3/CYP5/CYP6/CYP9 subfamilies	P450	electron transport	biological_process	Contig57498_4	32845
1-aminocyclopropane-1-carboxylate synthase, and related proteins	ACCSYNTHASE	biosynthesis	biological_process	Contig57740_12	132278
D-aspartate oxidase	NA	electron transport	biological_process	Contig57771_4	236470
NA	PDZ	signal transduction	biological_process	Contig57875_23	201212
Focal adhesion protein Tensin, contains PTB domain	NA	intracellular signaling cascade	biological_process	Contig57880_2	240697
Asparagine synthase	NA	metabolism	biological_process	Contig57895_1	240001
Cytochrome P450 CYP4/CYP19/CYP26 subfamilies	P450	electron transport	biological_process	Contig58127_7	11772
NA	AA_kinase	amino acid biosynthesis	biological_process	Contig58188_1	204349
NA	Bile_Hydr_Trans	lipid metabolism	biological_process	Contig587_11	160608
ER vesicle integral membrane protein involved in establishing cell polarity, signaling and protein degradation	Cornichon	intracellular signaling cascade	biological_process	Contig5934_1	167432
Predicted Rho GTPase-activating protein	RhoGAP	signal transduction	biological_process	Contig6040_20	209966
Sideroflexin	sp_SFX5_MOUSE_Q925N0;	cation transport	biological_process	Contig6045_9	98958
Predicted haloacid dehalogenase-like hydrolase	Put_Phosphatase	metabolism	biological_process	Contig6128_2	178085
Membrane coat complex Retromer, subunit VPS5/SNX1, Sorting nexins, and related PX domain-containing proteins	NA	intracellular signaling cascade	biological_process	Contig67_10	246794
Natriuretic peptide receptor, guanylate cyclase	Guanylate_cyc	intracellular signaling cascade	biological_process	Contig70_4	36265
Lysyl hydrolase/glycosyltransferase family 25	NA	lipopolysaccharide biosynthesis	biological_process	Contig7169_1	229027
Lipoyltransferase	sp_Q9BI33_CAEEL_Q9BI33;	lipoate biosynthesis	biological_process	Contig7484_5	139271
Phosphorylcholine transferase/cholinephosphate cytidylyltransferase	CTP_transf_2	biosynthesis	biological_process	Contig7517_2	110742
von Willebrand factor and related coagulation proteins	NA	cell adhesion	biological_process	Contig7530_5	247592
Vesicle trafficking protein Sec1	Sec1	vesicle docking during exocytosis	biological_process	Contig7619_21	98151
Diacetyl reductase/L-xylulose reductase	SDRFAMILY	metabolism	biological_process	Contig7831_4	114632
Dimeric dihydrodiol dehydrogenase	GFO_IDH_MocA	electron transport	biological_process	Contig7833_7	172894
Glycine C-acetyltransferase/2-amino-3-ketobutyrate-CoA ligase	Aminotran_1_2	metabolism	biological_process	Contig7840_2	113623
NA	NA	response to stress	biological_process	Contig7995_2	242153
Protoporphyrinogen oxidase	Amino_oxidase	electron transport	biological_process	Contig8169_2	207217
Ubiquitin-like protein	NA	protein modification	biological_process	Contig8526_3	240350
Amine oxidase	AMINEOXDASEF	electron transport	biological_process	Contig8705_2	136792
Meprin A metalloprotease	ASTACIN	proteolysis and peptidolysis	biological_process	Contig8823_3	25797
Uncharacterized conserved protein	sp_YCE7_MOUSE_Q8R2Y8;	metal ion transport	biological_process	Contig8860_1	185757
Nitroreductases	Nitroreductase	electron transport	biological_process	Contig9014_2	105379
Dehydrogenases with different specificities (related to short-chain alcohol dehydrogenases)	SDRFAMILY	metabolism	biological_process	Contig9096_4	88291
Uncharacterized conserved protein	LEURICHRPT	protein modification	biological_process	Contig9232_2	193641
Similar to cyclophilin-type peptidyl-prolyl cis-trans isomerase	NA	protein folding	biological_process	Contig9441_2	232984
Predicted dehydrogenase	GDHRDH	metabolism	biological_process	Contig9783_2	161481
Enolase	NA	phosphopyruvate hydratase complex	cellular_component	Contig10273_7	229475	Contig1628_5	Contig22001_20	Contig22638_3	Contig24030_28	Contig27869_11	Contig28108_19	Contig31402_5	Contig32565_10	Contig37363_14	Contig40971_8
Collagens (type IV and type XIII), and related proteins	sp_Q866Z2_CANFA_Q866Z2;	cytoplasm	cellular_component	Contig19833_2	207415	Contig24575_4	Contig26915_5	Contig40889_6	Contig41627_8	Contig43795_2	Contig54349_5	Contig54820_2	Contig6603_2	Contig9821_11
Low-density lipoprotein receptors containing Ca2+-binding EGF-like domains	LDLRECEPTOR	membrane	cellular_component	Contig23177_5	158520	Contig34264_4	Contig39044_50	Contig39044_56	Contig39803_3	Contig40462_10	Contig42617_9	Contig56364_2	Contig56364_5	Contig56720_7
Phosphatidylinositol 3-kinase catalytic subunit (p110)	NA	phosphoinositide 3-kinase complex	cellular_component	Contig18085_4	242402	Contig31728_1	Contig33417_2	Contig36106_9	Contig41466_1	Contig51922_5	Contig52715_9	Contig55955_3	Contig56789_5
Predicted E3 ubiquitin ligase	Filamin	intracellular	cellular_component	Contig11638_3	197055	Contig28136_2	Contig32137_1	Contig33724_4	Contig42743_5	Contig46404_1	Contig52996_2	Contig8074_2
von Willebrand factor and related coagulation proteins	sp_Q9W7L6_XENLA_Q9W7L6;	membrane	cellular_component	Contig16586_6	198667	Contig1749_3	Contig21507_19	Contig39191_3	Contig39860_4	Contig39969_33	Contig58126_31	Contig9904_12
Predicted E3 ubiquitin ligase	zf-C3HC4	intracellular	cellular_component	Contig12757_1	199475	Contig17535_2	Contig18761_1	Contig34339_1	Contig37313_2	Contig40853_2	Contig8311_2
Ficolin and related extracellular proteins	sp_Q91LK9_WSSV_Q91LK9;	cytoplasm	cellular_component	Contig12863_2	90597	Contig18860_2	Contig22257_2	Contig22352_9	Contig35567_1	Contig41650_13	Contig43255_2
cAMP-dependent protein kinase types I and II, regulatory subunit	CAMPKINASE	cAMP-dependent protein kinase complex	cellular_component	Contig13616_40	169332	Contig20229_4	Contig22560_4	Contig23151_14	Contig43373_15	Contig7603_10
NA	COLLAGEN_REP	cytoplasm	cellular_component	Contig18204_5	144549	Contig19399_10	Contig33209_1	Contig42973_2	Contig53770_3	Contig9845_1
K+-dependent Ca2+/Na+ exchanger NCKX1 and related proteins	Na_Ca_ex	integral to membrane	cellular_component	Contig16776_10	134893	Contig33430_2	Contig39856_8	Contig53162_13	Contig6619_4
Predicted membrane protein	Lung_7-TM_R	integral to membrane	cellular_component	Contig16930_11	165271	Contig18463_14	Contig40515_1	Contig42303_4	Contig47545_6
Histones H3 and H4	NA	nucleosome	cellular_component	Contig17986_2	229551	Contig19888_5	Contig28940_9	Contig41298_1	Contig55606_2
Vesicle coat protein clathrin, heavy chain	Clathrin	clathrin vesicle coat	cellular_component	Contig20674_2	163153	Contig21825_14	Contig29194_29	Contig8261_3	Contig9318_1
Membrane-associated protein FER-1 and related ferlins, contain multiple C2 domains	C2DOMAIN	integral to membrane	cellular_component	Contig21940_13	98802	Contig34044_30	Contig35457_9	Contig38574_41	Contig56337_45
Serine/threonine protein phosphatase 2A, regulatory subunit	B56	protein phosphatase type 2A complex	cellular_component	Contig12031_5	220177	Contig20765_16	Contig26443_3	Contig4692_35
Peroxisomal membrane protein MPV17 and related proteins	Mpv17_PMP22	integral to membrane	cellular_component	Contig12054_3	92241	Contig18447_5	Contig20346_3	Contig57930_5
Tumor differentially expressed (TDE) protein	NA	membrane	cellular_component	Contig13281_8	242820	Contig30937_5	Contig38690_11	Contig58183_9
Fatty acyl-CoA elongase/Polyunsaturated fatty acid specific elongation enzyme	NA	integral to membrane	cellular_component	Contig14494_3	231850	Contig16320_6	Contig40072_3	Contig50602_1
Histone H4	sp_Q27751_PSAMI_Q27751;	nucleosome	cellular_component	Contig1456_3	207796	Contig27249_2	Contig29906_4	Contig32698_2
FOG: Immunoglobin and related proteins	ig	cytoplasm	cellular_component	Contig15307_4	209947	Contig19118_4	Contig53345_2	Contig53924_6
Golgi apparatus protein (cysteine-rich fibroblast growth factor receptor)	Cys_rich_FGFR	membrane	cellular_component	Contig15864_18	81294	Contig31172_17	Contig31558_9	Contig32193_4
Kinesin associated protein KAP	KAP	kinesin complex	cellular_component	Contig17409_5	10744	Contig40050_7	Contig4640_24	Contig55304_8
Histone 2A	sp_H2AZ_HUMAN_P17317;	nucleosome	cellular_component	Contig18269_7	180812	Contig26459_1	Contig35693_3	Contig41571_2
60S acidic ribosomal protein P0	NA	intracellular	cellular_component	Contig18495_4	237425	Contig37291_11	Contig53787_5	Contig54137_3
40S ribosomal protein S8	sp_RS8_ICTPU_Q90YR6;	intracellular	cellular_component	Contig20383_3	195152	Contig37601_5	Contig44256_3	Contig8752_4
Ca2+-modulated nonselective cation channel polycystin	POLYCYSTIN1	integral to membrane	cellular_component	Contig24042_23	160849	Contig30861_9	Contig33487_1	Contig8653_2
Peptide chain release factor 1 (eRF1)	eRF1_1	cytoplasm	cellular_component	Contig33182_4	185421	Contig42463_2	Contig57856_2	Contig6612_4
Predicted E3 ubiquitin ligase	zf-C3HC4	intracellular	cellular_component	Contig107_4	119814	Contig11455_6	Contig22631_4
Predicted E3 ubiquitin ligase	NA	ubiquitin ligase complex	cellular_component	Contig11462_3	235509	Contig22410_10	Contig4642_17
Cation-independent mannose-6-phosphate receptor CI-MPR	NA	lytic vacuole	cellular_component	Contig11504_18	239723	Contig16028_11	Contig38467_7
Zn-finger protein	NA	ubiquitin ligase complex	cellular_component	Contig11834_10	237629	Contig203_8	Contig26214_3
N-acetylglucosaminyltransferase I	GNT-I	Golgi membrane	cellular_component	Contig12516_26	101514	Contig15092_2	Contig55436_8
Subunit of cis-Golgi transport vesicle tethering complex - Sec34p	NA	Golgi cis-face	cellular_component	Contig12758_16	243055	Contig12758_18	Contig53582_14
G protein-coupled seven transmembrane receptor	Lung_7-TM_R	integral to membrane	cellular_component	Contig12912_7	87080	Contig17546_16	Contig37075_25
Fibrillins and related proteins containing Ca2+-binding EGF-like domains	EGFBLOOD	membrane	cellular_component	Contig13120_7	20239	Contig32347_26	Contig32347_36
Protein transporter of the TRAM (translocating chain-associating membrane) superfamily	LAG1	integral to membrane	cellular_component	Contig14397_5	186830	Contig39277_5	Contig57453_4
Putative zinc transporter	Zip	membrane	cellular_component	Contig15569_5	85598	Contig47467_4	Contig8321_3
Predicted membrane proteins, contain hemolysin III domain	NA	integral to membrane	cellular_component	Contig16187_4	230357	Contig1893_3	Contig19003_13
Vacuolar assembly/sorting protein PEP5/VPS11	ZF_RING_2	ubiquitin ligase complex	cellular_component	Contig16263_13	208260	Contig31494_4	Contig8411_14
TNF receptor-associated factor	zf-C3HC4	ubiquitin ligase complex	cellular_component	Contig16364_7	158326	Contig43159_11	Contig5091_3
Pecanex	Pecanex_C	integral to membrane	cellular_component	Contig16565_7	212869	Contig29688_4	Contig35913_9
mRNA export factor TAP/MEX67	NA	intracellular	cellular_component	Contig17613_14	244041	Contig26765_3	Contig42490_12
Palmitoyl protein thioesterase	PPTHIESTRASE	lysosome	cellular_component	Contig18217_3	187212	Contig18795_5	Contig38369_5
Histone 2A	sp_Q64522_MOUSE_Q64522;	nucleosome	cellular_component	Contig21633_3	83640	Contig30888_15	Contig54011_3
Ras1 guanine nucleotide exchange factor	NA	cytoskeleton	cellular_component	Contig21719_1	238189	Contig39_9	Contig55190_3
Small nuclear ribonucleoprotein F	sp_LSM6_HUMAN_Q9Y4Y8;	nucleus	cellular_component	Contig21979_1	193817	Contig35745_3	Contig37794_4
Uncharacterized secreted protein SDF2 (Stromal cell-derived factor 2), contains MIR domains	NA	membrane	cellular_component	Contig22620_2	240417	Contig52838_4	Contig54112_5
K+-dependent Ca2+/Na+ exchanger NCKX1 and related proteins	Na_Ca_ex	integral to membrane	cellular_component	Contig25537_5	206699	Contig39792_8	Contig40166_3
mRNA splicing factor	sp_Q9JMJ4_RAT_Q9JMJ4;	ubiquitin ligase complex	cellular_component	Contig28751_4	199033	Contig29508_4	Contig55098_1
Collagens (type IV and type XIII), and related proteins	NA	cytoplasm	cellular_component	Contig30729_6	248083	Contig33654_1	Contig42210_8
Myosin VII, myosin IXB and related myosins	sp_MY10_BOVIN_P79114;	cytoskeleton	cellular_component	Contig33443_11	162932	Contig40034_20	Contig6668_14
TGFbeta receptor signaling protein SMAD and related proteins	NA	intracellular	cellular_component	Contig33510_6	228395	Contig36158_17	Contig6463_2
Trypsin	CHYMOTRYPSIN	membrane	cellular_component	Contig34864_4	170524	Contig46389_2	Contig9869_12
HAT repeat protein	TPR	intracellular	cellular_component	Contig35152_1	130381	Contig35561_14	Contig37330_1
Nucleosome assembly protein NAP-1	NA	nucleus	cellular_component	Contig37912_1	236778	Contig37913_8	Contig40652_9
mRNA processing protein	HAT	intracellular	cellular_component	Contig39367_2	11203	Contig55236_2	Contig55236_4
Radixin, moesin and related proteins of the ERM family	NA	cytoskeleton	cellular_component	Contig40391_16	247943	Contig43584_3	Contig46794_3
Histones H3 and H4	HISTONEH3	nucleosome	cellular_component	Contig10265_1	194445	Contig7104_4
Serine/threonine protein phosphatase 2A, regulatory subunit	PP2APR55	protein phosphatase type 2A complex	cellular_component	Contig10597_14	192352	Contig17010_4
SNARE protein YKT6, synaptobrevin/VAMP syperfamily	NA	integral to membrane	cellular_component	Contig10938_1	236106	Contig38228_4
Low-density lipoprotein receptors containing Ca2+-binding EGF-like domains	NA	membrane	cellular_component	Contig11252_8	240569	Contig43493_17
Exocyst component protein and related proteins	Exo70	exocyst	cellular_component	Contig11579_21	83918	Contig15698_3
Prohibitins and stomatins of the PID superfamily	STOMATIN	membrane	cellular_component	Contig11706_1	164373	Contig36092_1
RNA polymerase II transcription initiation/nucleotide excision repair factor TFIIH, subunit SSL1	Ssl1	ubiquitin ligase complex	cellular_component	Contig11742_3	101079	Contig11742_5
Vacuolar assembly/sorting protein VPS16	NA	cytoplasm	cellular_component	Contig12146_16	228040	Contig53137_12
Protein involved in autophagy and nutrient starvation	APG5	cytoplasm	cellular_component	Contig12190_4	125073	Contig43592_1
Protein required for normal rRNA processing	BRCT	intracellular	cellular_component	Contig12291_2	194255	Contig52125_5
Transport protein particle (TRAPP) complex subunit	NA	Golgi cis-face	cellular_component	Contig12415_14	237292	Contig7956_1
Predicted E3 ubiquitin ligase	zf-C3HC4	ubiquitin ligase complex	cellular_component	Contig13094_10	198272	Contig13094_8
Synaptobrevin/VAMP-like protein SEC22	sp_Q91VU3_MOUSE_Q91VU3;	integral to membrane	cellular_component	Contig13245_2	165401	Contig46847_2
RNA polymerase II transcriptional regulation mediator	MED6	nucleus	cellular_component	Contig13411_3	88487	Contig13412_7
Myosin VII, myosin IXB and related myosins	SH3_1	cytoskeleton	cellular_component	Contig13459_36	122088	Contig1648_9
Tetraspanin family integral membrane protein	TMFOUR	integral to membrane	cellular_component	Contig13690_5	205412	Contig40332_5
Beta-tubulin folding cofactor C	CARP	membrane	cellular_component	Contig13952_2	171129	Contig51485_6
Uncharacterized conserved protein related to ribosomal protein S8E	sp_RS8E_METKA_Q8TV55;	intracellular	cellular_component	Contig14320_3	192015	Contig42992_3
Sister chromatid cohesion complex Cohesin, subunit RAD21/SCC1	Rad21_Rec8	nuclear chromosome	cellular_component	Contig1442_2	169110	Contig29071_8
Ephrin, ligand for Eph receptor tyrosine kinase	NA	membrane	cellular_component	Contig14653_2	240720	Contig35027_2
Predicted E3 ubiquitin ligase	BBOXZNFINGER	intracellular	cellular_component	Contig14805_12	88772	Contig5072_3
Dipeptidyl peptidase III	Peptidase_M49	cytoplasm	cellular_component	Contig14944_10	183903	Contig33671_1
Zinc transporter and related ZIP domain-containing proteins	Zip	membrane	cellular_component	Contig1514_2	167638	Contig29170_1
Mitochondrial import inner membrane translocase, subunit TIM17	Tim17	mitochondrial inner membrane	cellular_component	Contig15321_10	84167	Contig29210_4
Collagens (type IV and type XIII), and related proteins	COLLAGEN_REP	cytoplasm	cellular_component	Contig16024_4	216666	Contig55252_9
K+-dependent Na+:Ca2+ antiporter	Na_Ca_ex	integral to membrane	cellular_component	Contig16610_3	40529	Contig42730_2
Putative zinc transporter	Zip	membrane	cellular_component	Contig16664_3	178004	Contig39118_18
Predicted E3 ubiquitin ligase	BBOXZNFINGER	intracellular	cellular_component	Contig16812_1	207102	Contig39028_7
Vesicle coat complex COPI, epsilon subunit	NA	cytoplasm	cellular_component	Contig16902_3	227384	Contig53026_7
Actin-related protein Arp2/3 complex, subunit ARPC5	P16-Arc	cytoskeleton	cellular_component	Contig17046_4	182709	Contig31527_6
cAMP-dependent protein kinase types I and II, regulatory subunit	CAMPKINASE	cAMP-dependent protein kinase complex	cellular_component	Contig17138_10	83866	Contig37769_12
Cell cycle control protein (crooked neck)	HAT	intracellular	cellular_component	Contig17326_4	162041	Contig21773_15
Histone 2A	NA	nucleosome	cellular_component	Contig17388_6	225433	Contig33376_5
SNARE protein PEP12/VAM3/Syntaxin 7/Syntaxin 17	NA	membrane	cellular_component	Contig17875_5	227259	Contig43015_16
Exostosin EXT1L	NA	membrane	cellular_component	Contig17886_2	235881	Contig19553_1
FOG: WD40 repeat	sp_Q9FLX9_ARATH_Q9FLX9;	ubiquitin ligase complex	cellular_component	Contig18966_1	189188	Contig33819_1
Defense-related protein containing SCP domain	sp_Q93193_CAEEL_Q93193;	extracellular region	cellular_component	Contig1899_4	102563	Contig20018_3
Uncharacterized conserved protein, contains dysferlin, TECPR and PH domains	Hyd_WA	integral to membrane	cellular_component	Contig19206_15	124861	Contig51012_1
GTP-binding protein	Gtr1_RagA	nucleus	cellular_component	Contig20120_3	188861	Contig37393_3
Aspartate-semialdehyde dehydrogenase	Semialdhyde_dh	cytoplasm	cellular_component	Contig21358_5	157567	Contig5291_13
Porin/voltage-dependent anion-selective channel protein	EUKARYTPORIN	mitochondrial outer membrane	cellular_component	Contig21484_3	194326	Contig33805_1
Splicing factor 3b, subunit 2	DUF382	nucleus	cellular_component	Contig21537_23	186750	Contig46978_27
L-type voltage-dependent Ca2+ channel, alpha2/delta subunit	NA	extracellular region	cellular_component	Contig21603_16	239644	Contig56876_3
Nidogen and related basement membrane protein proteins	NA	membrane	cellular_component	Contig2253_6	245263	Contig38024_6
Actin-related protein Arp2/3 complex, subunit ARPC3	NA	cytoskeleton	cellular_component	Contig2487_3	235176	Contig37896_3
Sterol reductase/lamin B receptor	ERG4_ERG24	membrane	cellular_component	Contig26872_6	136737	Contig30767_10
TGFbeta receptor signaling protein SMAD and related proteins	MH1	intracellular	cellular_component	Contig28100_4	168041	Contig30879_3
Protein involved in mRNA turnover and stability	zf-C3HC4	ubiquitin ligase complex	cellular_component	Contig28204_4	170950	Contig5175_4
Low-density lipoprotein receptors containing Ca2+-binding EGF-like domains	LDLRECEPTOR	membrane	cellular_component	Contig28852_28	60176	Contig53365_17
Low-density lipoprotein receptors containing Ca2+-binding EGF-like domains	LDLRECEPTOR	membrane	cellular_component	Contig28948_4	96560	Contig41467_3
Actin-related protein Arp2/3 complex, subunit ARPC4	NA	cytoskeleton	cellular_component	Contig29492_2	236559	Contig36457_5
Protein involved in mRNA turnover and stability	zf-C3HC4	ubiquitin ligase complex	cellular_component	Contig29852_5	160496	Contig4978_2
Small nuclear ribonucleoprotein (snRNP) Sm core protein	NA	nucleus	cellular_component	Contig29870_3	247177	Contig39784_5
Predicted steroid reductase	DUF1295	integral to membrane	cellular_component	Contig30330_5	182482	Contig33522_6
Tetraspanin family integral membrane protein	TMFOUR	integral to membrane	cellular_component	Contig31447_2	161973	Contig42670_5
NA	NA	membrane	cellular_component	Contig31735_2	231875	Contig39016_2
Succinate dehydrogenase membrane anchor subunit and related proteins	CybS	mitochondrial membrane	cellular_component	Contig33520_9	90548	Contig33521_2
Anaphase-promoting complex (APC), Cdc23 subunit	TPR	anaphase-promoting complex	cellular_component	Contig3359_1	204335	Contig46132_4
Predicted E3 ubiquitin ligase	zf-C2H2	ubiquitin ligase complex	cellular_component	Contig33664_15	167658	Contig55647_16
Acetylglucosaminyltransferase EXT1/exostosin 1	Exostosin	membrane	cellular_component	Contig33845_20	173450	Contig41471_2
Predicted E3 ubiquitin ligase	zf-C3HC4	ubiquitin ligase complex	cellular_component	Contig34928_16	106903	Contig36651_24
C-type lectin	Sushi	membrane	cellular_component	Contig3497_1	10113	Contig56698_12
Predicted E3 ubiquitin ligase	zf-C3HC4	ubiquitin ligase complex	cellular_component	Contig36315_2	157648	Contig54898_1
NA	NA	cytoplasm	cellular_component	Contig36539_2	238963	Contig53913_2
Predicted E3 ubiquitin ligase	zf-C3HC4	intracellular	cellular_component	Contig36547_20	89378	Contig38285_20
Tetraspanin family integral membrane protein	NA	integral to membrane	cellular_component	Contig37496_14	233307	Contig56254_13
Complement component 1, Q subcomponent binding protein/mRNA splicing factor SF2, subunit P32	NA	mitochondrial matrix	cellular_component	Contig38325_6	236681	Contig46238_7
Defense-related protein containing SCP domain	NA	extracellular region	cellular_component	Contig38432_4	233975	Contig51240_1
NA	TRANSFERRIN	extracellular region	cellular_component	Contig38556_2	133491	Contig9691_5
FOG: Leucine rich repeat	NA	ubiquitin ligase complex	cellular_component	Contig38990_19	241634	Contig56187_2
Uncharacterized conserved protein	DUF609	cytoskeleton	cellular_component	Contig39002_4	138352	Contig5017_2
Focal adhesion tyrosine kinase FAK, contains FERM domain	sp_FAK1_XENLA_Q91738;	cytoskeleton	cellular_component	Contig39308_6	60034	Contig48814_8
Small Nuclear ribonucleoprotein splicing factor	NA	nucleus	cellular_component	Contig39557_1	241591	Contig53592_3
Uncharacterized conserved protein	NA	integral to membrane	cellular_component	Contig40459_3	228311	Contig45077_2
Actin-related protein Arp2/3 complex, subunit ARPC2	NA	cytoskeleton	cellular_component	Contig41422_1	241492	Contig41423_3
Major facilitator superfamily permease - Cdc91p	PIG-U	endoplasmic reticulum membrane	cellular_component	Contig41656_5	166109	Contig46147_4
Exocyst subunit - Sec10p	NA	cytoplasm	cellular_component	Contig42280_6	246570	Contig56387_5
L-type voltage-dependent Ca2+ channel, alpha2/delta subunit	NA	membrane	cellular_component	Contig42340_5	238894	Contig9392_2
Collagens (type IV and type XIII), and related proteins	sp_O93419_CHICK_O93419;	cytoplasm	cellular_component	Contig42845_10	124537	Contig56658_5
Lysyl hydroxylase	NA	endoplasmic reticulum	cellular_component	Contig42867_1	234891	Contig57601_2
Collagens (type IV and type XIII), and related proteins	sp_Q9YIB4_CYNPY_Q9YIB4;	cytoplasm	cellular_component	Contig43233_4	121086	Contig43612_3
Translocon-associated complex TRAP, gamma subunit	NA	translocon complex	cellular_component	Contig43285_3	243762	Contig55178_8
Cytoplasmic protein Max-1, contains PH, MyTH4 and FERM domains	PH	cytoskeleton	cellular_component	Contig43643_13	99085	Contig43644_12
Uncharacterized conserved protein	zf-C3HC4	ubiquitin ligase complex	cellular_component	Contig45152_7	82695	Contig51284_2
Phosphatidylinositol transfer protein	PITRANSFER	intracellular	cellular_component	Contig47897_3	179027	Contig54782_13
Small nuclear ribonucleoprotein (snRNP)	NA	nucleus	cellular_component	Contig49258_5	228717	Contig56723_1
von Willebrand factor and related coagulation proteins	NA	extracellular region	cellular_component	Contig51741_26	244261	Contig52976_6
FOG: Immunoglobulin C-2 Type/fibronectin type III domains	VCAM1	membrane	cellular_component	Contig52625_2	222098	Contig6021_3
Low-density lipoprotein receptors containing Ca2+-binding EGF-like domains	LDLRECEPTOR	membrane	cellular_component	Contig52910_6	178890	Contig53509_5
Talin	sp_TLN1_MOUSE_P26039;	cytoskeleton	cellular_component	Contig56011_40	159935	Contig56011_53
Predicted E3 ubiquitin ligase	ANKYRIN	ubiquitin ligase complex	cellular_component	Contig10040_27	30283
Mitochondrial ribosome small subunit component, mediator of apoptosis DAP3	NA	mitochondrial ribosome	cellular_component	Contig10132_3	243825
SNARE protein TLG2/Syntaxin 16	Syntaxin	membrane	cellular_component	Contig10499_13	185304
Predicted E3 ubiquitin ligase	BBOXZNFINGER	intracellular	cellular_component	Contig10575_3	198897
Collagens (type IV and type XIII), and related proteins	sp_Q810J9_MOUSE_Q810J9;	cytoplasm	cellular_component	Contig10731_17	188642
Protein involved in mRNA turnover and stability	NA	ubiquitin ligase complex	cellular_component	Contig10858_16	242772
Inner membrane protein translocase involved in respiratory chain assembly	60KD_IMP	integral to membrane	cellular_component	Contig10911_19	33386
RasGAP SH3 binding protein rasputin, contains NTF2 and RRM domains	NTF2	intracellular	cellular_component	Contig11065_5	38704
Nuclear transport factor 2	NTF2	intracellular	cellular_component	Contig11236_1	111102
Mitochondrial import inner membrane translocase, subunit TIM22	Tim17	mitochondrial inner membrane	cellular_component	Contig11459_2	160394
Uncharacterized conserved protein	zf-C3HC4	ubiquitin ligase complex	cellular_component	Contig11659_2	110696
Predicted small GTPase involved in nuclear protein import	Gtr1_RagA	nucleus	cellular_component	Contig11686_4	170833
N-acetylglucosaminyltransferase I	GNT-I	Golgi membrane	cellular_component	Contig11721_14	161947
Enolase	sp_ENO_METKA_Q8TUV6;	phosphopyruvate hydratase complex	cellular_component	Contig11728_7	159029
Locus-specific chromosome binding proteins	zf-C3HC4	ubiquitin ligase complex	cellular_component	Contig11900_1	100141
Flotillins	Band_7	integral to membrane	cellular_component	Contig12150_11	189130
Predicted E3 ubiquitin ligase	zf-C3HC4	ubiquitin ligase complex	cellular_component	Contig12631_4	15679
Predicted E3 ubiquitin ligase	ZF_RING_2	ubiquitin ligase complex	cellular_component	Contig12834_3	200094
D-Tyr-tRNA (Tyr) deacylase	sp_DTD1_MOUSE_Q9DD18;	cytoplasm	cellular_component	Contig12956_1	158998
Predicted signal transduction protein	PDZ	intracellular	cellular_component	Contig13000_16	215218
Predicted membrane proteins, contain hemolysin III domain	NA	integral to membrane	cellular_component	Contig13027_4	227246
NA	DUF6	membrane	cellular_component	Contig13052_3	70984
Steroid reductase	Steroid_dh	integral to membrane	cellular_component	Contig13109_6	88448
Predicted UDP-galactose transporter	Nuc_sug_transp	Golgi membrane	cellular_component	Contig13621_3	212723
Casein kinase II, beta subunit	NA	protein kinase CK2 complex	cellular_component	Contig13740_2	245041
Alpha 2-macroglobulin receptor-associated protein	Alpha-2-MRAP_C	endoplasmic reticulum	cellular_component	Contig13976_9	135205
TGFbeta receptor signaling protein SMAD and related proteins	MH1	intracellular	cellular_component	Contig14080_4	110153
Predicted small molecule transporter	EXS	integral to membrane	cellular_component	Contig14173_10	26004
Rho guanine nucleotide exchange factor CDEP	BAND41	cytoskeleton	cellular_component	Contig14181_3	100237
Tyrosyl-DNA phosphodiesterase	Tyr-DNA_phospho	nucleus	cellular_component	Contig14384_5	88621
Predicted N6-adenine methylase involved in transcription regulation	NA	nucleus	cellular_component	Contig14520_7	224635
Predicted transcriptional regulator	NA	nucleus	cellular_component	Contig14707_7	229512
Predicted E3 ubiquitin ligase	NA	ubiquitin ligase complex	cellular_component	Contig15233_1	245009
FOG: Predicted E3 ubiquitin ligase	ZF_RING_2	ubiquitin ligase complex	cellular_component	Contig15287_6	134883
E3 ubiquitin ligase	zf-C3HC4	ubiquitin ligase complex	cellular_component	Contig15297_2	81169
NA	NA	ubiquitin ligase complex	cellular_component	Contig15309_5	244866
E3 ubiquitin ligase	zf-C3HC4	ubiquitin ligase complex	cellular_component	Contig15346_6	125608
Dosage compensation regulatory complex/histone acetyltransferase complex, subunit MSL-3/MRG15/EAF3, and related CHROMO domain-containing proteins	MRG	chromatin	cellular_component	Contig15536_2	177252
Lectin VIP36, involved in the transport of glycoproteins carrying high mannose-type glycans	Lectin_leg-like	membrane	cellular_component	Contig15625_3	82673
Histone H2B	sp_Q27751_PSAMI_Q27751;	nucleosome	cellular_component	Contig15627_2	200353
FOG: Predicted E3 ubiquitin ligase	zf-C3HC4	ubiquitin ligase complex	cellular_component	Contig15636_3	145359
mRNA cleavage and polyadenylation factor I complex, subunit RNA14	Suf	intracellular	cellular_component	Contig15649_17	186287
Ubiquitin fusion degradation protein-2	NA	ubiquitin ligase complex	cellular_component	Contig15708_5	240861
U1 snRNP component	sp_RSMB_CHICK_Q9PV94;	nucleus	cellular_component	Contig15754_10	176237
Meiotic cell division protein Pelota/DOM34	eRF1_1	nucleus	cellular_component	Contig15759_11	169895
Cullins	NA	nuclear pore	cellular_component	Contig15916_2	242660
Tetraspanin family integral membrane protein	TMFOUR	integral to membrane	cellular_component	Contig15959_7	200084
Predicted E3 ubiquitin ligase	zf-C3HC4	ubiquitin ligase complex	cellular_component	Contig16204_11	108619
Glycine cleavage system H protein (lipoate-binding)	GCV_H	glycine cleavage complex	cellular_component	Contig16538_1	81576
Predicted E3 ubiquitin ligase	BBOXZNFINGER	intracellular	cellular_component	Contig16620_1	31079
DNA repair protein	sp_Q9ESZ0_RAT_Q9ESZ0;	intracellular	cellular_component	Contig16726_8	106554
Collagens (type IV and type XIII), and related proteins	Collagen	cytoplasm	cellular_component	Contig17090_7	221825
Mitochondrial ribosomal protein L10	Ribosomal_L10	intracellular	cellular_component	Contig1718_5	205666
Tetraspanin family integral membrane protein	TMFOUR	integral to membrane	cellular_component	Contig17192_9	106390
Predicted membrane protein	NA	integral to membrane	cellular_component	Contig17235_2	241507
Transcription initiation factor TFIID, subunit TAF6 (also component of histone acetyltransferase SAGA)	TAF	nucleus	cellular_component	Contig17257_22	162513
Putative zinc transporter	NA	membrane	cellular_component	Contig17508_13	241132
Chromatin remodeling factor subunit and related transcription factors	NA	cytoplasm	cellular_component	Contig17587_6	237950
FOG: FHA domain	zf-C3HC4	ubiquitin ligase complex	cellular_component	Contig17855_6	197820
Protein involved in mRNA turnover and stability	zf-C3HC4	ubiquitin ligase complex	cellular_component	Contig17932_1	189518
Histone acetyltransferase (MYST family)	MOZ_SAS	chromatin	cellular_component	Contig18049_3	124260
GPI transamidase complex, GPI16/PIG-T component, involved in glycosylphosphatidylinositol anchor biosynthesis	Gpi16	integral to membrane	cellular_component	Contig18263_1	21521
FOG: Predicted E3 ubiquitin ligase	zf-C3HC4	ubiquitin ligase complex	cellular_component	Contig18363_12	103032
Exocyst complex subunit Sec8	Sec8_exocyst	exocyst	cellular_component	Contig18706_12	10259
Polycomb group protein SCM/L(3)MBT (tumor-supressor in Drosophila and humans)	MBT	nucleus	cellular_component	Contig18753_33	25760
Predicted small molecule transporter involved in cellular pH homeostasis (Batten disease protein in human)	BATTENIN	membrane	cellular_component	Contig18869_5	125870
Small Nuclear ribonucleoprotein splicing factor	NA	nucleus	cellular_component	Contig18871_4	243034
NA	zf-C3HC4	ubiquitin ligase complex	cellular_component	Contig19064_11	121418
U6 snRNA-associated Sm-like protein	NA	nucleus	cellular_component	Contig19132_1	226211
HMG-box transcription factor	HIGHMOBLTY12	chromatin	cellular_component	Contig19158_4	99997
Locus-specific chromosome binding proteins	zf-C3HC4	ubiquitin ligase complex	cellular_component	Contig19309_3	53309
Histone acetyltransferase (MYST family)	MOZ_SAS	chromatin	cellular_component	Contig19313_2	167841
Mannose lectin ERGIC-53, involved in glycoprotein traffic	Lectin_leg-like	membrane	cellular_component	Contig1935_3	129670
HMG-box transcription factor	NA	chromatin	cellular_component	Contig19479_4	239130
Atrazine chlorohydrolase/guanine deaminase	sp_Q96NU7_HUMAN_Q96NU7;	cytoplasm	cellular_component	Contig2043_4	163675
NA	AOX	mitochondrial membrane	cellular_component	Contig2074_10	203646
NA	NA	chromosome, pericentric region	cellular_component	Contig21144_1	246128
Zn-finger protein	zf-C3HC4	ubiquitin ligase complex	cellular_component	Contig2121_4	194754
Translocon-associated complex TRAP, beta subunit	NA	endoplasmic reticulum	cellular_component	Contig21388_3	247094
Tetraspanin family integral membrane protein	NA	integral to membrane	cellular_component	Contig21421_3	237418
Predicted E3 ubiquitin ligase	zf-C3HC4	ubiquitin ligase complex	cellular_component	Contig21889_20	177096
Membrane-associated protein FER-1 and related ferlins, contain multiple C2 domains	C2DOMAIN	integral to membrane	cellular_component	Contig21940_6	50268
Defense-related protein containing SCP domain	sp_Q8S9B6_EEEEE_Q8S9B6;	extracellular region	cellular_component	Contig22097_2	82680
Predicted E3 ubiquitin ligase containing RING finger, subunit of transcription/repair factor TFIIH and CDK-activating kinase assembly factor	NA	ubiquitin ligase complex	cellular_component	Contig22185_2	241252
Low-density lipoprotein receptors containing Ca2+-binding EGF-like domains	Ldl_recept_b	membrane	cellular_component	Contig22374_13	2028
Acetylglucosaminyltransferase EXT2/exostosin 2	Exostosin	membrane	cellular_component	Contig22582_4	168451
Collagens (type IV and type XIII), and related proteins	COLLAGEN_REP	cytoplasm	cellular_component	Contig23109_5	145169
Fibrillins and related proteins containing Ca2+-binding EGF-like domains	efhand	membrane	cellular_component	Contig23505_4	107827
Predicted E3 ubiquitin ligase	BBOXZNFINGER	intracellular	cellular_component	Contig23561_3	160199
NA	Caveolin	caveolar membrane	cellular_component	Contig24192_3	129920
NADH:ubiquinone oxidoreductase, NDUFA6/B14 subunit	Complex1_LYR	mitochondrial inner membrane	cellular_component	Contig24338_2	193830
Steroid reductase	Steroid_dh	integral to membrane	cellular_component	Contig2479_3	71716
Mitochondrial F1-ATPase assembly protein	ATP11	mitochondrion	cellular_component	Contig24809_15	95270
Transcription elongation factor SPT4	Spt4	nucleus	cellular_component	Contig25636_1	185016
DNA polymerase alpha-primase complex, polymerase-associated subunit B	DNA_pol_alpha_B	nucleus	cellular_component	Contig25639_3	166478
Fibrillins and related proteins containing Ca2+-binding EGF-like domains	efhand	membrane	cellular_component	Contig25688_2	20592
N-acetylglucosaminyltransferase I	GNT-I	Golgi membrane	cellular_component	Contig25747_2	181253
Protein involved in mRNA turnover and stability	NA	ubiquitin ligase complex	cellular_component	Contig25750_1	243351
Synaptobrevin/VAMP-like protein	sp_VAM4_MOUSE_O70480;	integral to membrane	cellular_component	Contig26599_1	202774
Galactosyltransferases	Fringe	membrane	cellular_component	Contig26705_6	206765
Prohibitins and stomatins of the PID superfamily	STOMATIN	membrane	cellular_component	Contig26975_2	91851
Tetraspanin family integral membrane protein	TMFOUR	integral to membrane	cellular_component	Contig27162_3	169263
Protein tyrosine phosphatase PTPMEG, contains FERM domain	BAND41	cytoskeleton	cellular_component	Contig27192_5	178061
Heparin sulfate cell surface proteoglycan	NA	extracellular matrix (sensu Metazoa)	cellular_component	Contig27601_12	247677
Predicted E3 ubiquitin ligase	NA	intracellular	cellular_component	Contig27821_10	245515
NA	NA	lytic vacuole	cellular_component	Contig27846_8	238307
Basement membrane-specific heparan sulfate proteoglycan (HSPG) core protein	ig	cytoplasm	cellular_component	Contig2800_4	207840
Predicted E3 ubiquitin ligase	BBOXZNFINGER	intracellular	cellular_component	Contig28440_21	160201
Histone H2B	NA	nucleosome	cellular_component	Contig28914_6	228163
Histone 2A	sp_H2A_STRPU_P02271;	nucleosome	cellular_component	Contig28977_8	177240
Protein transporter of the TRAM (translocating chain-associating membrane) superfamily	LAG1	integral to membrane	cellular_component	Contig29335_3	79235
Signal peptidase complex subunit	SPC22	signal peptidase complex	cellular_component	Contig29467_1	94933
FOG: Predicted E3 ubiquitin ligase	zf-C3HC4	ubiquitin ligase complex	cellular_component	Contig30346_11	217045
Sarcoglycan complex, alpha/epsilon subunits	NA	sarcoglycan complex	cellular_component	Contig30843_15	237734
Regulator of ribosome synthesis	RRS1	nucleus	cellular_component	Contig31047_9	108595
Histones H3 and H4	HISTONEH3	nucleosome	cellular_component	Contig31114_1	175104
CCR4-NOT transcriptional regulation complex, NOT5 subunit	Not3	nucleus	cellular_component	Contig31390_18	122610
Transcription initiation factor TFIID, subunit TAF12 (also component of histone acetyltransferase SAGA)	sp_T2DA_HUMAN_Q16514;	transcription factor TFIID complex	cellular_component	Contig31432_9	139976
Small Nuclear ribonucleoprotein splicing factor	NA	nucleus	cellular_component	Contig31775_3	236381
Predicted E3 ubiquitin ligase, integral peroxisomal membrane protein	zf-C3HC4	ubiquitin ligase complex	cellular_component	Contig31817_9	103789
L-type voltage-dependent Ca2+ channel, alpha2/delta subunit	Cache	membrane	cellular_component	Contig32152_5	199711
Transcription initiation factor TFIID, subunit TAF9 (also component of histone acetyltransferase SAGA)	sp_Q9Y2S3_HUMAN_Q9Y2S3;	transcription factor TFIID complex	cellular_component	Contig32235_6	90512
Predicted E3 ubiquitin ligase	NA	ubiquitin ligase complex	cellular_component	Contig32333_7	235198
Transport protein particle (TRAPP) complex subunit	NA	Golgi cis-face	cellular_component	Contig32399_1	234646
Predicted E3 ubiquitin ligase	NA	ubiquitin ligase complex	cellular_component	Contig32571_4	228186
Predicted N6-adenine RNA methylase	MT-A70	nucleus	cellular_component	Contig32765_11	33607
SWI-SNF chromatin remodeling complex, Snf5 subunit	SNF5	nuclear chromosome	cellular_component	Contig32831_2	206740
Serine/threonine protein phosphatase 2A, regulatory subunit	B56	protein phosphatase type 2A complex	cellular_component	Contig32867_4	159439
Histone H2B	NA	nucleosome	cellular_component	Contig32877_2	227820
NA	COBRA1	nucleus	cellular_component	Contig33135_14	195244
Peripheral-type benzodiazepine receptor and related proteins	sp_Q8AVD5_XENLA_Q8AVD5;	integral to membrane	cellular_component	Contig33262_1	167042
HMG box-containing protein	HIGHMOBLTY12	chromatin	cellular_component	Contig33492_3	105457
Predicted E3 ubiquitin ligase, integral peroxisomal membrane protein	NA	ubiquitin ligase complex	cellular_component	Contig33494_3	229451
Tetraspanin family integral membrane protein	TMFOUR	integral to membrane	cellular_component	Contig33528_10	220465
SNARE protein Syntaxin 1 and related proteins	NA	membrane	cellular_component	Contig33699_2	235418
Component of the U4/U6.U5 snRNP/mitosis protein DIM1	DIM1	spliceosome complex	cellular_component	Contig33828_12	185596
L-kynurenine hydrolase	NA	cytoplasm	cellular_component	Contig33844_2	235255
Peroxisomal membrane protein MPV17 and related proteins	Mpv17_PMP22	integral to membrane	cellular_component	Contig33891_1	193546
Ammonium transporter RHBG	RHESUSRHD	membrane	cellular_component	Contig34144_10	139792
Adenylate cyclase-associated protein (CAP/Srv2p)	CAP	membrane	cellular_component	Contig34366_11	161560
E3 ubiquitin ligase	zf-C3HC4	ubiquitin ligase complex	cellular_component	Contig34750_4	32018
Putative dynamitin	NA	dynactin complex	cellular_component	Contig34779_8	242304
Predicted E3 ubiquitin ligase	zf-C3HC4	ubiquitin ligase complex	cellular_component	Contig35060_3	169554
Peroxisomal biogenesis protein (peroxin)	PEX11	peroxisomal membrane	cellular_component	Contig35459_1	188278
FERM domain protein EHM2	BAND41	cytoskeleton	cellular_component	Contig35669_19	61432
Defense-related protein containing SCP domain	sp_PRY1_YEAST_P47032;	extracellular region	cellular_component	Contig35866_4	177893
HMG box-containing protein	HIGHMOBLTY12	chromatin	cellular_component	Contig36346_12	185184
Rab3 GTPase-activating protein, non-catalytic subunit	LAMP_1	membrane	cellular_component	Contig3638_5	122016
NA	Mtp	integral to membrane	cellular_component	Contig36702_6	116948
Locus-specific chromosome binding proteins	zf-C3HC4	ubiquitin ligase complex	cellular_component	Contig36878_8	117725
Predicted E3 ubiquitin ligase	zf-C3HC4	ubiquitin ligase complex	cellular_component	Contig37157_3	107023
Members of chemokine-like factor super family and related proteins	NA	membrane	cellular_component	Contig37176_1	240137
Exon-exon junction complex, Magoh component	sp_Q8AW85_CHICK_Q8AW85;	nucleus	cellular_component	Contig37221_1	200013
mRNA splicing factor	TPR	intracellular	cellular_component	Contig37529_25	116995
mRNA splicing factor/probable chromatin binding snw family nuclear protein	NA	nucleus	cellular_component	Contig37572_5	243279
Uncharacterized conserved protein	NA	integral to membrane	cellular_component	Contig37716_3	237364
Peroxisomal biogenesis protein (peroxin)	NA	peroxisomal membrane	cellular_component	Contig38151_2	240392
Box H/ACA snoRNP component, involved in ribosomal RNA pseudouridinylation	NA	ribonucleoprotein complex	cellular_component	Contig38421_9	234038
Ammonium transporter RHBG	RHESUSRHD	membrane	cellular_component	Contig38433_6	11915
Histone transcription regulator HIRA, WD repeat superfamily	sp_Q8T0C3_DROME_Q8T0C3;	nucleus	cellular_component	Contig38553_12	115956
Sterol reductase/lamin B receptor	NA	membrane	cellular_component	Contig38564_16	229921
Component of the U4/U6.U5 snRNP/mitosis protein DIM1	DIM1	spliceosome complex	cellular_component	Contig38736_1	189222
Predicted E3 ubiquitin ligase	sp_Q8C2T5_MOUSE_Q8C2T5;	ubiquitin ligase complex	cellular_component	Contig38759_6	163204
Nuclear porin	NA	nuclear pore	cellular_component	Contig38824_16	233147
Proteasome activator subunit	PA28_beta	proteasome activator complex	cellular_component	Contig38874_5	180943
Chaperone-dependent E3 ubiquitin protein ligase (contains TPR repeats)	TPR	ubiquitin ligase complex	cellular_component	Contig39150_5	169527
Protein involved in mRNA turnover and stability	zf-C3HC4	ubiquitin ligase complex	cellular_component	Contig39256_2	115386
HAT (Half-A-TPR) repeat-containing protein	NA	intracellular	cellular_component	Contig39292_9	245237
NA	NA	nucleus	cellular_component	Contig39325_5	241841
FOG: Predicted E3 ubiquitin ligase	NA	ubiquitin ligase complex	cellular_component	Contig39340_1	231797
FOG: Predicted E3 ubiquitin ligase	ZF_RING_2	ubiquitin ligase complex	cellular_component	Contig39397_11	138339
Erythrocyte membrane protein 4.1 and related proteins of the ERM family	BAND41	cytoskeleton	cellular_component	Contig39440_9	21807
NA	DUF1143	nucleus	cellular_component	Contig39449_3	105681
Tetraspanin family integral membrane protein	NA	integral to membrane	cellular_component	Contig39468_3	236446
40 kDa farnesylated protein associated with peroxisomes	NA	peroxisome	cellular_component	Contig39892_9	243581
Nuclear factor I	MH1	intracellular	cellular_component	Contig39893_5	92366
Transcriptional regulator SOH1	NA	mediator complex	cellular_component	Contig39898_9	243730
Predicted E3 ubiquitin ligase	zf-C3HC4	ubiquitin ligase complex	cellular_component	Contig40172_2	212981
Trypsin	NA	membrane	cellular_component	Contig40256_57	242231
Histone H2B	sp_Q27751_PSAMI_Q27751;	nucleosome	cellular_component	Contig40301_4	58200
Radixin, moesin and related proteins of the ERM family	NA	cytoskeleton	cellular_component	Contig40472_3	234576
Collagens (type IV and type XIII), and related proteins	sp_O93419_CHICK_O93419;	cytoplasm	cellular_component	Contig40517_3	88931
Erythrocyte membrane protein 4.1 and related proteins of the ERM family	ERMFAMILY	cytoskeleton	cellular_component	Contig40598_20	176215
Tumor differentially expressed (TDE) protein	TMS_TDE	membrane	cellular_component	Contig40697_7	129568
B-cell receptor-associated protein and related proteins	Bap31	endoplasmic reticulum	cellular_component	Contig40718_5	36113
Erythrocyte membrane protein 4.1 and related proteins of the ERM family	Band_41	cytoskeleton	cellular_component	Contig40722_5	213159
Protein involved in mRNA turnover	Ribosomal_L10	intracellular	cellular_component	Contig40745_5	176292
Pecanex	Pecanex_C	integral to membrane	cellular_component	Contig40785_14	99062
Histone deacetylase complex, SIN3 component	PAH	nucleus	cellular_component	Contig40974_30	104010
NA	ZF_RING_2	ubiquitin ligase complex	cellular_component	Contig41142_13	103563
Histone acetyltransferase SAGA/ADA, catalytic subunit PCAF/GCN5 and related proteins	NA	chromatin	cellular_component	Contig41340_2	240009
Small nuclear ribonucleoprotein (snRNP) SMF	sp_RUXF_DROME_Q24297;	nucleus	cellular_component	Contig42107_1	163667
DNA replication factor/protein phosphatase inhibitor SET/SPR-2	NAP	nucleus	cellular_component	Contig42149_12	163440
Golgi proteins involved in ER retention (RER)	Rer1	integral to membrane	cellular_component	Contig42199_1	185483
Synaptobrevin/VAMP-like protein	sp_SYBL_HUMAN_P51809;	integral to membrane	cellular_component	Contig42325_10	209672
Defense-related protein containing SCP domain	sp_PRY2_YEAST_P36110;	extracellular region	cellular_component	Contig42326_41	125536
Putative zinc transporter	Zip	membrane	cellular_component	Contig42491_2	83023
TGFbeta receptor signaling protein SMAD and related proteins	NA	intracellular	cellular_component	Contig42858_17	248037
Soluble epoxide hydrolase	Na_Ca_ex	integral to membrane	cellular_component	Contig43002_5	214543
Predicted E3 ubiquitin ligase	RING	ubiquitin ligase complex	cellular_component	Contig43023_11	168237
K+-dependent Ca2+/Na+ exchanger NCKX1 and related proteins	Na_Ca_ex	integral to membrane	cellular_component	Contig43034_7	83881
Predicted E3 ubiquitin ligase	TPR	ubiquitin ligase complex	cellular_component	Contig43066_6	714
ZIP-like zinc transporter proteins	Zip	membrane	cellular_component	Contig43190_1	83150
NA	TH1	nucleus	cellular_component	Contig43598_2	176382
Uncharacterized membrane protein NPD008/CGI-148	DUF846	integral to membrane	cellular_component	Contig44179_6	169537
Predicted E3 ubiquitin ligase	BBOXZNFINGER	intracellular	cellular_component	Contig44898_5	50846
Predicted snRNP core protein	sp_Q9VTW6_DROME_Q9VTW6;	nucleus	cellular_component	Contig45180_3	172574
Uncharacterized conserved protein	DUF221	membrane	cellular_component	Contig45185_6	177567
HMG-box transcription factor	NA	chromatin	cellular_component	Contig45646_6	235967
Nuclear pore complex, rNup107 component (sc Nup84)	Nup84_Nup100	nuclear pore	cellular_component	Contig45667_5	160160
FOG: Predicted E3 ubiquitin ligase	zf-C3HC4	ubiquitin ligase complex	cellular_component	Contig46157_3	106794
Predicted E3 ubiquitin ligase	SAR1GTPBP	intracellular	cellular_component	Contig46288_2	96651
Histone H2B	sp_Q27751_PSAMI_Q27751;	nucleosome	cellular_component	Contig46608_2	83818
NA	NA	ubiquitin ligase complex	cellular_component	Contig46853_5	246459
Predicted small molecule transporter involved in cellular pH homeostasis (Batten disease protein in human)	BATTENIN	membrane	cellular_component	Contig46998_3	195662
Steroid reductase required for elongation of the very long chain fatty acids	Steroid_dh	integral to membrane	cellular_component	Contig47343_1	147144
Tetraspanin family integral membrane protein	TMFOUR	integral to membrane	cellular_component	Contig4835_2	171968
Uncharacterized conserved protein	PA26	nucleus	cellular_component	Contig48455_11	188161
DNA damage checkpoint protein RHP9/CRB2/53BP1	NA	intracellular	cellular_component	Contig4853_10	246110
von Willebrand factor and related coagulation proteins	sp_Q90Z31_BRARE_Q90Z31;	membrane	cellular_component	Contig49445_6	212995
Uncharacterized conserved protein	DUF609	cytoskeleton	cellular_component	Contig50024_10	213408
Polycomb group protein SCM/L(3)MBT (tumor-supressor in Drosophila and humans)	MBT	nucleus	cellular_component	Contig50964_38	95089
Signal peptidase subunit	SPC12	signal peptidase complex	cellular_component	Contig51766_3	169043
Uncharacterized conserved protein	HAT	intracellular	cellular_component	Contig51833_31	141205
SCF ubiquitin ligase, Rbx1 component	ZF_RING_2	ubiquitin ligase complex	cellular_component	Contig52088_1	181003
Ubiquitin fusion degradation protein-2	U-box	ubiquitin ligase complex	cellular_component	Contig52195_1	179420
Fatty acyl-CoA elongase/Polyunsaturated fatty acid specific elongation enzyme	ELO	integral to membrane	cellular_component	Contig52263_7	189376
Low-density lipoprotein receptors containing Ca2+-binding EGF-like domains	NA	membrane	cellular_component	Contig52342_102	239043
Tetraspanin family integral membrane protein	TMFOUR	integral to membrane	cellular_component	Contig52504_3	198816
Mitochondrial import inner membrane translocase, subunit TIM23	NA	mitochondrial inner membrane	cellular_component	Contig52682_2	246769
Predicted RING-containing E3 ubiquitin ligase	zf-C3HC4	ubiquitin ligase complex	cellular_component	Contig5313_5	107277
Nuclear pore complex, Nup98 component (sc Nup145/Nup100/Nup116)	Nucleoporin2	nuclear pore	cellular_component	Contig53291_12	103213
Transcription initiation factor TFIID, subunit TAF6 (also component of histone acetyltransferase SAGA)	TAF	nucleus	cellular_component	Contig53324_3	83420
mRNA deadenylase subunit	CAF1	nucleus	cellular_component	Contig53483_6	189578
Poly(A)-specific exoribonuclease PARN	CAF1	nucleus	cellular_component	Contig5357_2	205373
TPR-containing nuclear phosphoprotein that regulates K(+) uptake	TPR	intracellular	cellular_component	Contig53633_8	173010
Small nuclear ribonucleoprotein Sm D3	sp_Q8SW39_ENCCU_Q8SW39;	nucleus	cellular_component	Contig53635_3	86522
Small Nuclear ribonucleoprotein G	NA	nucleus	cellular_component	Contig53679_1	238540
Synaptobrevin/VAMP-like protein	sp_V714_ARATH_Q9FMR5;	integral to membrane	cellular_component	Contig54067_1	183227
Peroxisomal biogenesis protein peroxin	sp_Q9QYL1_CRIGR_Q9QYL1;	peroxisome	cellular_component	Contig54099_12	105072
Histones H3 and H4	HISTONEH3	nucleosome	cellular_component	Contig54300_1	148952
Protein tyrosine phosphatase PTPMEG, contains FERM domain	ERMFAMILY	cytoskeleton	cellular_component	Contig54328_12	185341
E3 ubiquitin ligase involved in syntaxin degradation	NA	ubiquitin ligase complex	cellular_component	Contig54720_5	247601
FOG: Ankyrin repeat	RING	ubiquitin ligase complex	cellular_component	Contig54969_24	163134
Vacuolar H+-ATPase V1 sector, subunit H	V-ATPase_H	hydrogen-transporting ATPase V1 domain	cellular_component	Contig55110_15	164874
Transcription initiation factor IIF, auxiliary subunit	NA	nucleus	cellular_component	Contig55177_6	242763
HMG box-containing protein	HIGHMOBLTY12	chromatin	cellular_component	Contig55412_2	87244
Predicted E3 ubiquitin ligase	NA	ubiquitin ligase complex	cellular_component	Contig55438_3	237220
Predicted membrane proteins, contain hemolysin III domain	HlyIII	integral to membrane	cellular_component	Contig55604_11	1638
Trypsin	MAMDOMAIN	membrane	cellular_component	Contig55866_23	208873
cAMP-dependent protein kinase types I and II, regulatory subunit	CAMPKINASE	cAMP-dependent protein kinase complex	cellular_component	Contig55914_5	79931
Rho guanine nucleotide exchange factor CDEP	ERMFAMILY	cytoskeleton	cellular_component	Contig56203_3	216385
Inner membrane protein translocase involved in respiratory chain assembly	60KD_IMP	integral to membrane	cellular_component	Contig56330_7	131355
Translocase of outer mitochondrial membrane complex, subunit TOM20	MAS20	mitochondrial outer membrane translocase complex	cellular_component	Contig56452_2	83121
Uncharacterized conserved protein	Psf2	nucleus	cellular_component	Contig57056_6	173306
Histone 2A	sp_Q64522_MOUSE_Q64522;	nucleosome	cellular_component	Contig57074_4	201589
Transcription initiation factor TFIID, subunit TAF5 (also component of histone acetyltransferase SAGA)	sp_O75529_HUMAN_O75529;	nucleus	cellular_component	Contig57091_4	164541
Radixin, moesin and related proteins of the ERM family	ERMFAMILY	cytoskeleton	cellular_component	Contig5715_6	21219
Uncharacterized conserved protein, contains TBC domain	TLC	integral to membrane	cellular_component	Contig57641_7	86646
NA	DUF6	membrane	cellular_component	Contig5843_2	217701
Predicted E3 ubiquitin ligase	NA	ubiquitin ligase complex	cellular_component	Contig6822_1	243096
Histone H2B	sp_O60814_HUMAN_O60814;	nucleosome	cellular_component	Contig7161_1	7854
Poly(A)-specific exoribonuclease PARN	NA	nucleus	cellular_component	Contig7815_4	242846
Predicted E3 ubiquitin ligase	ZF_RING_2	ubiquitin ligase complex	cellular_component	Contig7882_9	122573
Ca2+-modulated nonselective cation channel polycystin	POLYCYSTIN1	integral to membrane	cellular_component	Contig831_6	135278
Predicted E3 ubiquitin ligase	IBR	ubiquitin ligase complex	cellular_component	Contig8497_5	199611
Regulator of Rac1, required for phagocytosis and cell migration	DUF609	cytoskeleton	cellular_component	Contig880_17	171873
Lipocalin-interacting membrane receptor (LIMR)	RHESUSRHD	membrane	cellular_component	Contig9003_4	197260
Cytoplasmic Zn-finger protein BRAP2 (BRCA1 associated protein)	zf-C3HC4	ubiquitin ligase complex	cellular_component	Contig9013_2	136840
Ca2+-modulated nonselective cation channel polycystin	POLYCYSTIN1	integral to membrane	cellular_component	Contig9138_1	83192
Predicted E3 ubiquitin ligase	BBOXZNFINGER	intracellular	cellular_component	Contig9365_2	212280
Centromere/kinetochore protein zw10 involved in mitotic chromosome segregation	NA	chromosome, pericentric region	cellular_component	Contig9623_3	247122
Predicted small molecule transporter involved in cellular pH homeostasis (Batten disease protein in human)	NA	membrane	cellular_component	Contig9724_6	244394
ER-Golgi vesicle-tethering protein p115	Uso1_p115_head	cytoplasm	cellular_component	Contig9763_16	181511
Tetraspanin family integral membrane protein	TMFOUR	integral to membrane	cellular_component	Contig9817_11	36017
Phosphatidylinositol transfer protein	PITRANSFER	intracellular	cellular_component	Contig9982_10	183595
cGMP-dependent protein kinase	NA	protein kinase activity	molecular_function	Contig10504_25	244400	Contig14214_15	Contig1458_9	Contig16233_15	Contig22329_8	Contig22621_9	Contig22981_5	Contig23725_36	Contig24051_9	Contig24403_18	Contig24850_10	Contig25386_48	Contig27998_10	Contig28433_9	Contig29498_9	Contig32124_13	Contig32425_13	Contig37012_9	Contig3836_13	Contig41634_23	Contig44506_7	Contig50079_28	Contig57547_5
ATP-dependent RNA helicase	DEAD	nucleic acid binding	molecular_function	Contig10109_17	114611	Contig16011_17	Contig17454_6	Contig20678_17	Contig22283_9	Contig22396_4	Contig22695_24	Contig26079_6	Contig28241_24	Contig29397_10	Contig33971_11	Contig3626_19	Contig38108_20	Contig38108_27	Contig40121_7	Contig42616_18	Contig5094_8	Contig5397_4	Contig5675_8	Contig57216_9
Calmodulin and related proteins (EF-Hand superfamily)	NA	calcium ion binding	molecular_function	Contig14374_11	239788	Contig16366_3	Contig24430_2	Contig26518_1	Contig30539_1	Contig30661_1	Contig31282_8	Contig32896_6	Contig50926_1	Contig53800_6	Contig53801_2	Contig54034_2	Contig54929_1	Contig56745_2	Contig57803_5	Contig58221_1	Contig58222_1
Ca2+/calmodulin-dependent protein kinase, EF-Hand protein superfamily	sp_Q8AVN4_XENLA_Q8AVN4;	protein kinase activity	molecular_function	Contig1085_4	120257	Contig17383_15	Contig17466_6	Contig22225_12	Contig22551_3	Contig24741_5	Contig25819_3	Contig32094_14	Contig32797_17	Contig36727_5	Contig3845_14	Contig42740_2	Contig45054_10	Contig50530_17	Contig51575_13	Contig61_10
Dyneins, heavy chain	efhand	calcium ion binding	molecular_function	Contig11022_39	161999	Contig14001_87	Contig14282_2	Contig30209_24	Contig33137_8	Contig35069_22	Contig37741_87	Contig38468_26	Contig47955_16	Contig49205_2	Contig52355_27	Contig5399_2	Contig54679_120	Contig55474_32	Contig57607_37	Contig57908_21
Serine/threonine protein kinase	sp_NEK1_HUMAN_Q96PY6;	protein kinase activity	molecular_function	Contig16066_11	79942	Contig1968_17	Contig20908_20	Contig20910_15	Contig23508_29	Contig25862_3	Contig26401_15	Contig32599_4	Contig37620_4	Contig38764_16	Contig47480_15	Contig53835_3	Contig54027_17	Contig6003_7
Dyneins, heavy chain	Dynein_heavy	cysteine-type endopeptidase activity	molecular_function	Contig14288_18	159788	Contig14477_49	Contig14477_61	Contig16143_58	Contig29912_63	Contig29912_67	Contig29912_95	Contig34012_118	Contig41262_31	Contig4155_1	Contig43286_12	Contig46728_6	Contig719_33
Multidrug resistance-associated protein/mitoxantrone resistance protein, ABC superfamily	sp_Q9I7N0_DROME_Q9I7N0;	ATP binding	molecular_function	Contig10549_3	190171	Contig18225_17	Contig198_14	Contig20004_17	Contig31058_6	Contig31058_8	Contig32568_12	Contig39323_47	Contig40943_12	Contig5468_1	Contig56207_12	Contig9968_3
Alpha-macroglobulin	A2M	endopeptidase inhibitor activity	molecular_function	Contig11121_4	18	Contig11332_12	Contig14143_2	Contig27877_3	Contig31357_3	Contig38083_1	Contig39379_2	Contig42322_31	Contig44573_9	Contig54660_1	Contig57020_7	Contig57821_8
Beta tubulin	TUBULIN	structural molecule activity	molecular_function	Contig14016_11	167737	Contig16702_12	Contig23217_3	Contig26810_7	Contig27853_14	Contig29436_5	Contig31551_4	Contig33384_6	Contig42697_2	Contig52498_6	Contig56583_2	Contig8017_2
Ammonia permease	Ammonium_transp	tRNA ligase activity	molecular_function	Contig10835_7	173932	Contig16085_5	Contig28106_8	Contig32018_18	Contig34369_8	Contig37368_28	Contig38857_6	Contig40053_10	Contig42649_18	Contig55188_7	Contig55792_5
Helicases	ZnF_NFX	transcription factor activity	molecular_function	Contig11211_1	139805	Contig15604_3	Contig18802_4	Contig22609_9	Contig2525_2	Contig25518_7	Contig25567_3	Contig26997_47	Contig27085_4	Contig46402_4	Contig7356_28
Animal-type fatty acid synthase and related proteins	ketoacyl-synt	catalytic activity	molecular_function	Contig11817_4	60533	Contig13413_31	Contig15848_27	Contig19328_91	Contig21623_39	Contig21862_10	Contig25184_33	Contig33929_13	Contig47702_16	Contig7435_11	Contig8444_26
Serine/threonine protein kinase Chk2 and related proteins	sp_CHK2_MOUSE_Q9Z265;	protein kinase activity	molecular_function	Contig14689_5	163148	Contig17284_16	Contig20145_7	Contig27097_1	Contig28209_5	Contig30628_14	Contig32485_6	Contig32649_3	Contig5121_7	Contig51754_5	Contig57608_28
N-arginine dibasic convertase NRD1 and related Zn2+-dependent endopeptidases, insulinase superfamily	NA	metalloendopeptidase activity	molecular_function	Contig15413_16	230057	Contig15970_6	Contig18179_29	Contig18179_35	Contig18657_5	Contig22496_33	Contig29313_13	Contig46588_4	Contig54562_5	Contig54994_1	Contig56383_10
GTP-binding ADP-ribosylation factor Arf1	NA	GTP binding	molecular_function	Contig15718_7	242285	Contig16678_3	Contig20425_8	Contig22046_4	Contig32295_5	Contig35098_1	Contig43524_2	Contig46396_4	Contig4706_6	Contig57545_1	Contig7667_1
Aspartyl protease	PEPSIN	pepsin A activity	molecular_function	Contig18763_2	81470	Contig19094_14	Contig22974_4	Contig24745_4	Contig25621_12	Contig25699_16	Contig26189_15	Contig32640_6	Contig3544_16	Contig36368_6	Contig5435_3
Multidrug/pheromone exporter, ABC superfamily	NA	ATP binding	molecular_function	Contig22951_16	237874	Contig30088_42	Contig32424_44	Contig40507_11	Contig40532_1	Contig4193_14	Contig4193_9	Contig56686_42	Contig56763_41	Contig7173_7	Contig927_11
Alpha tubulin	TUBULIN	structural molecule activity	molecular_function	Contig24661_13	182198	Contig30440_8	Contig31576_7	Contig42574_3	Contig43118_12	Contig47249_2	Contig53685_6	Contig53990_9	Contig56086_12	Contig56729_13	Contig57271_7
Trypsin	VWFADOMAIN	trypsin activity	molecular_function	Contig10363_3	204186	Contig11009_3	Contig11914_2	Contig22558_15	Contig33523_24	Contig39452_7	Contig53935_13	Contig54698_22	Contig56637_9	Contig58098_22
ACK and related non-receptor tyrosine kinases	sp_PR2_DROME_Q9I7F7;	protein binding	molecular_function	Contig10443_12	199564	Contig15264_5	Contig18324_7	Contig18903_7	Contig20820_4	Contig24732_7	Contig34455_13	Contig51016_3	Contig53387_7	Contig57137_2
DNA topoisomerase type II	TPI2FAMILY	DNA binding	molecular_function	Contig11547_32	162970	Contig18354_13	Contig24237_32	Contig34337_4	Contig37308_9	Contig38349_16	Contig55779_22	Contig6642_6	Contig7902_13	Contig8362_2
Cysteine proteinase Cathepsin L	sp_Q86GJ2_HYDAT_Q86GJ2;	cysteine-type endopeptidase activity	molecular_function	Contig12675_1	190019	Contig18965_4	Contig36896_4	Contig38916_5	Contig39768_4	Contig42421_3	Contig42595_2	Contig43866_11	Contig53980_2	Contig8576_6
Ca2+-binding protein (centrin/caltractin), EF-Hand superfamily protein	sp_Q8BIC4_MOUSE_Q8BIC4;	nucleic acid binding	molecular_function	Contig15025_1	106028	Contig20606_2	Contig20845_7	Contig26777_1	Contig31847_1	Contig36816_5	Contig4856_1	Contig55185_2	Contig55938_1	Contig57538_2
Elongation factor 2	ELONGATNFCT	GTP binding	molecular_function	Contig17054_8	162182	Contig18613_22	Contig19642_13	Contig36815_11	Contig39874_20	Contig39874_26	Contig43467_1	Contig43502_8	Contig55876_20	Contig9092_8
Multifunctional pyrimidine synthesis protein CAD (includes carbamoyl-phophate synthetase, aspartate transcarbamylase, and glutamine amidotransferase)	GATASE	catalytic activity	molecular_function	Contig19589_43	189113	Contig26330_52	Contig26887_2	Contig38403_14	Contig4657_2	Contig51814_24	Contig55018_5	Contig6534_2	Contig7961_3	Contig8215_4
Guanylate-binding protein	Interferon-induced guanylate-binding protein 1 (GBP1), C-terminal domain	GTPase activity	molecular_function	Contig102_1	200212	Contig10757_2	Contig11073_5	Contig16738_12	Contig19221_20	Contig28438_4	Contig41565_7	Contig42516_11	Contig43188_6
Glyceraldehyde 3-phosphate dehydrogenase	NA	glyceraldehyde-3-phosphate dehydrogenase (phosphorylating) activity	molecular_function	Contig12375_6	243086	Contig30568_14	Contig31159_13	Contig34919_12	Contig40936_6	Contig40956_5	Contig56879_5	Contig7204_7	Contig9839_5
Actin and related proteins	ACTIN	protein binding	molecular_function	Contig12421_7	210933	Contig13546_8	Contig20937_16	Contig21128_7	Contig34403_2	Contig37298_12	Contig42026_4	Contig56567_1	Contig7047_1
Ypt/Rab GTPase activating protein	NA	subtilase activity	molecular_function	Contig13638_3	239505	Contig14768_4	Contig17783_3	Contig17783_8	Contig25242_2	Contig26078_2	Contig39780_2	Contig6115_1	Contig6991_14
Na+/K+ ATPase, alpha subunit	CATATPASE	ATP binding	molecular_function	Contig15947_7	186331	Contig16167_12	Contig16167_13	Contig26207_2	Contig32772_4	Contig39306_38	Contig41854_24	Contig569_31	Contig6042_7
Serine/threonine protein kinase	sp_Q804T2_XENLA_Q804T2;	protein kinase activity	molecular_function	Contig16658_10	139527	Contig2103_3	Contig26071_26	Contig2875_13	Contig29168_14	Contig30266_29	Contig39887_23	Contig45573_4	Contig49502_1
ATP-dependent RNA helicase	NA	nucleic acid binding	molecular_function	Contig16913_7	235676	Contig19802_18	Contig23632_7	Contig24515_7	Contig25353_19	Contig32210_8	Contig38555_19	Contig48035_24	Contig6637_17
Dehydrogenase kinase	NA	ATP binding	molecular_function	Contig17187_5	232588	Contig28664_3	Contig29324_6	Contig3166_13	Contig3263_6	Contig52187_2	Contig5300_2	Contig8095_14	Contig8816_5
Multifunctional chaperone (14-3-3 family)	sp_Q7ZW20_BRARE_Q7ZW20;	protein domain specific binding	molecular_function	Contig17730_1	104509	Contig25475_10	Contig31688_8	Contig37303_15	Contig38729_10	Contig42736_9	Contig54118_2	Contig55444_3	Contig56688_8
Serine-threonine phosphatase 2A, catalytic subunit	sp_Q9VH81_DROME_Q9VH81;	hydrolase activity	molecular_function	Contig2168_22	33270	Contig22187_25	Contig28257_13	Contig44647_18	Contig52890_7	Contig55448_5	Contig57888_32	Contig7731_11	Contig8947_21
Cysteine proteinase Cathepsin L	sp_CATL_PIG_Q28944;	cysteine-type endopeptidase activity	molecular_function	Contig27049_4	180651	Contig36103_4	Contig36249_6	Contig42595_5	Contig47576_5	Contig53540_15	Contig53903_5	Contig56107_7	Contig56892_3
Translational repressor Pumilio/PUF3 and related RNA-binding proteins (Puf superfamily)	PUF	RNA binding	molecular_function	Contig12247_38	99756	Contig1487_13	Contig2329_9	Contig28197_5	Contig40442_15	Contig4194_9	Contig52529_13	Contig6892_5
60s ribosomal protein L10	Ribosomal_L10e	structural constituent of ribosome	molecular_function	Contig12814_2	178746	Contig20028_4	Contig27564_3	Contig35091_11	Contig39994_1	Contig40897_6	Contig49536_3	Contig58256_10
NADP/FAD dependent oxidoreductase	FLAVODOXIN	electron transporter activity	molecular_function	Contig12869_4	187451	Contig15889_11	Contig18147_4	Contig31946_2	Contig49461_21	Contig56080_6	Contig57141_41	Contig9360_2
Kinesin (KAR3 subfamily)	KINESINHEAVY	microtubule motor activity	molecular_function	Contig13075_1	124130	Contig16486_26	Contig20635_6	Contig24302_11	Contig24581_8	Contig32516_29	Contig45940_1	Contig54317_32
Serine/threonine protein kinase	sp_NEK4_MOUSE_Q9Z1J2;	protein kinase activity	molecular_function	Contig144_4	79897	Contig16355_13	Contig18603_11	Contig22466_29	Contig24208_40	Contig34497_4	Contig34646_17	Contig656_7
Fructose 1,6-bisphosphate aldolase	sp_Q8GF88_PHOLU_Q8GF88;	fructose-bisphosphate aldolase activity	molecular_function	Contig15100_6	157247	Contig23446_9	Contig24453_10	Contig25943_7	Contig28542_19	Contig37256_2	Contig37257_5	Contig4930_5
Animal-type fatty acid synthase and related proteins	ketoacyl-synt	catalytic activity	molecular_function	Contig17347_13	106483	Contig17485_33	Contig31904_28	Contig34253_14	Contig55745_28	Contig5693_17	Contig6948_28	Contig8709_22
Ca2+/calmodulin-dependent protein kinase, EF-Hand protein superfamily	sp_Q98TZ2_XENLA_Q98TZ2;	protein kinase activity	molecular_function	Contig19695_2	184645	Contig19695_5	Contig26902_5	Contig28908_2	Contig45492_8	Contig46083_4	Contig8349_2	Contig8819_4
Pyruvate kinase	sp_KPY1_HUMAN_P14618;	pyruvate kinase activity	molecular_function	Contig19841_8	157664	Contig20830_5	Contig20970_4	Contig30659_12	Contig31909_11	Contig35771_16	Contig36252_57	Contig43181_13
Casein kinase (serine/threonine/tyrosine protein kinase)	sp_Q84WN7_ARATH_Q84WN7;	protein kinase activity	molecular_function	Contig22392_6	161273	Contig26340_3	Contig28007_3	Contig35474_3	Contig41617_2	Contig41941_5	Contig44854_10	Contig47976_18
TNF receptor-associated factor	PTREFOIL	zinc ion binding	molecular_function	Contig22554_11	80332	Contig27087_4	Contig29867_4	Contig30331_4	Contig32105_16	Contig40064_5	Contig44284_21	Contig54575_5
Serine/threonine specific protein phosphatase PP1, catalytic subunit	NA	hydrolase activity	molecular_function	Contig25497_4	240980	Contig26360_4	Contig28746_6	Contig30899_2	Contig31731_3	Contig34031_10	Contig54625_9	Contig54902_3
Homeobox transcription factor	sp_Q7ZU54_BRARE_Q7ZU54;	DNA binding	molecular_function	Contig10230_1	213735	Contig33545_4	Contig33791_3	Contig37596_3	Contig43444_11	Contig54267_10	Contig54268_9
Ribosomal protein S6 kinase	sp_O75582_HUMAN_O75582;	catalytic activity	molecular_function	Contig10585_6	111564	Contig21399_16	Contig22275_6	Contig28958_5	Contig29591_2	Contig47177_3	Contig53734_12
Actin and related proteins	ACTIN	protein binding	molecular_function	Contig11014_10	188243	Contig34815_4	Contig35937_7	Contig40260_14	Contig42368_9	Contig53944_10	Contig57933_4
Synaptic vesicle transporter SVOP and related transporters (major facilitator superfamily)	NA	transporter activity	molecular_function	Contig11126_11	223668	Contig11850_7	Contig23406_11	Contig44725_7	Contig54401_21	Contig55125_4	Contig55126_3
Alpha-L-fucosidase	GLHYDRLASE29	alpha-L-fucosidase activity	molecular_function	Contig11601_1	198796	Contig12123_6	Contig15680_6	Contig16889_5	Contig17967_3	Contig18680_3	Contig31790_10
Ras-related small GTPase, Rho type	NA	GTP binding	molecular_function	Contig11716_10	243859	Contig27810_3	Contig38723_1	Contig53579_2	Contig55160_1	Contig5606_5	Contig6501_7
AAA ATPase containing von Willebrand factor type A (vWA) domain	NA	cysteine-type endopeptidase activity	molecular_function	Contig12695_3	244806	Contig13106_5	Contig19539_23	Contig34376_108	Contig39889_13	Contig43099_16	Contig5937_4
TNF receptor-associated factor	zf-C3HC4	zinc ion binding	molecular_function	Contig13404_9	112390	Contig15895_1	Contig2148_4	Contig36684_4	Contig42369_2	Contig47769_1	Contig50165_3
Molecular chaperones HSP70/HSC70, HSP70 superfamily	sp_Q8SXQ4_DROME_Q8SXQ4;	ATP binding	molecular_function	Contig13658_14	189485	Contig16756_2	Contig29857_7	Contig32882_14	Contig33269_5	Contig37224_3	Contig6927_24
Actin and related proteins	NA	protein binding	molecular_function	Contig13834_10	234494	Contig25446_9	Contig26814_10	Contig31806_2	Contig33986_13	Contig57933_1	Contig9946_5
Acetyl-CoA carboxylase	Carboxyl_trans	ligase activity	molecular_function	Contig13983_12	30196	Contig15540_40	Contig2045_23	Contig30540_25	Contig30657_17	Contig32215_22	Contig38104_23
Fibrillins and related proteins containing Ca2+-binding EGF-like domains	PAN	nucleic acid binding	molecular_function	Contig13987_3	218910	Contig17678_3	Contig35774_6	Contig39046_4	Contig41726_10	Contig55514_4	Contig57496_8
Ubiquitin-protein ligase	NA	ubiquitin conjugating enzyme activity	molecular_function	Contig14071_3	236730	Contig15950_4	Contig16112_10	Contig17267_3	Contig23116_2	Contig25419_1	Contig40528_8
Fibroblast/platelet-derived growth factor receptor and related receptor tyrosine kinases	sp_Q90601_CHICK_Q90601;	protein kinase activity	molecular_function	Contig15010_1	210816	Contig19797_5	Contig27302_3	Contig37671_5	Contig40838_3	Contig42229_23	Contig44297_1
Short-chain acyl-CoA dehydrogenase	NA	acyl-CoA dehydrogenase activity	molecular_function	Contig16607_13	247336	Contig18478_5	Contig19346_8	Contig23288_15	Contig33849_7	Contig38621_5	Contig38635_5
Dyneins, heavy chain	NA	ATP binding	molecular_function	Contig16641_4	244113	Contig24856_3	Contig37171_17	Contig41489_25	Contig41489_33	Contig56585_93	Contig5841_8
Fructose-biphosphate aldolase	NA	fructose-bisphosphate aldolase activity	molecular_function	Contig16660_11	244812	Contig34599_26	Contig3670_6	Contig39781_3	Contig4052_13	Contig50683_1	Contig54479_16
Alpha tubulin	TUBULIN	structural molecule activity	molecular_function	Contig16706_18	202466	Contig3697_2	Contig52115_8	Contig52190_3	Contig53037_4	Contig57167_4	Contig57660_4
MEKK and related serine/threonine protein kinases	sp_O96611_DICDI_O96611;	protein kinase activity	molecular_function	Contig17191_5	85505	Contig26145_5	Contig270_5	Contig3009_10	Contig39891_12	Contig48811_7	Contig7081_3
Myosin class II heavy chain	sp_Q20641_CAEEL_Q20641;	motor activity	molecular_function	Contig17782_23	118073	Contig33353_13	Contig34061_23	Contig41603_11	Contig42425_54	Contig55521_15	Contig57535_3
Glutamine synthetase	NA	glutamate-ammonia ligase activity	molecular_function	Contig21250_2	243257	Contig24388_4	Contig25830_13	Contig281_5	Contig28504_1	Contig36976_6	Contig53832_10
Molecular co-chaperone STI1	sp_Q09485_CAEEL_Q09485;	structural constituent of ribosome	molecular_function	Contig2228_4	137107	Contig23566_2	Contig49791_4	Contig52965_12	Contig53314_15	Contig53314_5	Contig7877_2
Transporter, ABC superfamily (Breast cancer resistance protein)	sp_Q9NH94_BOMMO_Q9NH94;	ATP binding	molecular_function	Contig26487_18	50359	Contig42391_12	Contig49332_1	Contig511_1	Contig53503_7	Contig56237_21	Contig6363_10
Cyclic GMP phosphodiesterase	PDIESTERASE1	3',5'-cyclic-nucleotide phosphodiesterase activity	molecular_function	Contig26732_29	117138	Contig27767_24	Contig32560_28	Contig45477_34	Contig4993_1	Contig53847_7	Contig7685_28
Tyrosine kinase specific for activated (GTP-bound) p21cdc42Hs	sp_Q86AY3_DICDI_Q86AY3;	protein kinase activity	molecular_function	Contig30726_9	220607	Contig39648_10	Contig41148_3	Contig44685_4	Contig44775_4	Contig53559_2	Contig57546_1
FOG: Zn-finger	sp_Q8NHZ0_HUMAN_Q8NHZ0;	nucleic acid binding	molecular_function	Contig10195_24	192	Contig32331_13	Contig42713_14	Contig52468_4	Contig7852_3	Contig9811_3
Polyadenylate-binding protein (RRM superfamily)	NA	nucleic acid binding	molecular_function	Contig10263_10	230864	Contig15284_21	Contig17563_13	Contig17769_18	Contig20559_5	Contig32575_7
Ribosomal protein S6 kinase and related proteins	NA	protein kinase activity	molecular_function	Contig10581_3	232710	Contig20953_12	Contig36938_22	Contig54210_11	Contig5840_6	Contig8029_4
Fibroblast/platelet-derived growth factor receptor and related receptor tyrosine kinases	sp_CEK2_CHICK_P18460;	protein kinase activity	molecular_function	Contig10826_2	98570	Contig18574_1	Contig19034_6	Contig21018_6	Contig34651_32	Contig35637_20
Dipeptidyl aminopeptidase	ESTERASE	catalytic activity	molecular_function	Contig10890_7	167135	Contig1806_3	Contig31690_3	Contig37088_3	Contig40267_5	Contig54022_3
Carbonic anhydrase	sp_CAHZ_BRARE_Q92051;	carbonate dehydratase activity	molecular_function	Contig11067_3	121435	Contig11068_3	Contig19762_2	Contig30658_4	Contig39064_9	Contig41673_2
Dyneins, heavy chain	Dynein_heavy	cysteine-type endopeptidase activity	molecular_function	Contig11285_37	171736	Contig115_4	Contig12899_128	Contig33963_2	Contig33963_9	Contig52260_80
cGMP-dependent protein kinase	NA	protein kinase activity	molecular_function	Contig11368_6	229919	Contig32238_72	Contig36171_31	Contig47592_25	Contig51020_11	Contig56444_22
Histone acetyltransferase SAGA, TRRAP/TRA1 component, PI-3 kinase superfamily	PI3_PI4_kinase	phosphotransferase activity, alcohol group as acceptor	molecular_function	Contig11452_2	20143	Contig29261_2	Contig37275_7	Contig38241_16	Contig38242_17	Contig9242_13
Gelatinase A and related matrix metalloproteases	MATRIXIN	metalloendopeptidase activity	molecular_function	Contig11818_11	83189	Contig12552_6	Contig21926_1	Contig32548_5	Contig43016_4	Contig7151_6
Calreticulin	sp_Q26268_APLCA_Q26268;	calcium ion binding	molecular_function	Contig12020_17	61368	Contig19019_2	Contig34642_11	Contig34748_5	Contig39905_3	Contig57931_5
F0F1-type ATP synthase, alpha subunit	ATP-synt_ab	ATP binding	molecular_function	Contig12290_1	11821	Contig26003_8	Contig28469_14	Contig33648_12	Contig54281_5	Contig56905_6
Copper amine oxidase	NA	copper ion binding	molecular_function	Contig13024_18	243223	Contig16761_2	Contig22517_11	Contig30917_13	Contig39883_5	Contig56087_9
Serine/threonine protein phosphatase 2A, catalytic subunit	sp_Q9YI75_FUGRU_Q9YI75;	hydrolase activity	molecular_function	Contig13130_19	195622	Contig27899_3	Contig29800_7	Contig35320_11	Contig35320_12	Contig43267_1
Phosphatidylinositol 4-kinase	PI3_PI4_kinase	phosphotransferase activity, alcohol group as acceptor	molecular_function	Contig13_2	165173	Contig1639_1	Contig20670_4	Contig26355_1	Contig54025_9	Contig9560_6
Myosin class V heavy chain	sp_Q9NBH3_STRPU_Q9NBH3;	motor activity	molecular_function	Contig13874_1	20072	Contig17782_3	Contig45897_37	Contig48930_4	Contig57828_4	Contig7936_50
Long-chain acyl-CoA synthetases (AMP-forming)	NA	catalytic activity	molecular_function	Contig14422_4	231022	Contig27431_23	Contig36955_8	Contig49068_24	Contig51689_18	Contig6795_1
Alanyl-tRNA synthetase	TRNASYNTHALA	alanine-tRNA ligase activity	molecular_function	Contig14870_27	189992	Contig18667_30	Contig18667_38	Contig29349_31	Contig41200_4	Contig9276_2
Glutathione S-transferase	GST_C	glutathione transferase activity	molecular_function	Contig15742_1	192646	Contig32318_5	Contig37454_1	Contig4271_2	Contig43240_1	Contig57374_1
Lipid exporter ABCA1 and related proteins, ABC superfamily	sp_Q8MUA3_STRPU_Q8MUA3;	ATP binding	molecular_function	Contig15908_24	168693	Contig20847_17	Contig20847_19	Contig20847_22	Contig38158_81	Contig4971_8
Pristanoyl-CoA/acyl-CoA oxidase	NA	acyl-CoA oxidase activity	molecular_function	Contig15988_7	237514	Contig32461_4	Contig46219_1	Contig53048_2	Contig55348_1	Contig6967_3
Dyneins, heavy chain	NA	nucleotide binding	molecular_function	Contig16361_16	245829	Contig16361_4	Contig26050_5	Contig42999_16	Contig5208_7	Contig6870_1
Ribonucleotide reductase, alpha subunit	RIBORDTASEM1	rhodopsin-like receptor activity	molecular_function	Contig16388_10	158066	Contig24818_9	Contig28567_8	Contig30119_13	Contig31781_14	Contig53158_5
Molecular chaperones GRP78/BiP/KAR2, HSP70 superfamily	sp_Q8I866_SPOFR_Q8I866;	ATP binding	molecular_function	Contig16467_11	216823	Contig16703_19	Contig21500_4	Contig25281_5	Contig32656_18	Contig36796_4
ATP-citrate lyase	Ligase_CoA	catalytic activity	molecular_function	Contig1662_6	211386	Contig2066_11	Contig31988_35	Contig42272_25	Contig47261_6	Contig6373_1
Karyopherin (importin) beta 3	NA	1-phosphatidylinositol 3-kinase	molecular_function	Contig17675_2	235624	Contig28016_30	Contig29518_11	Contig3489_2	Contig8978_4	Contig9677_30
MEKK and related serine/threonine protein kinases	sp_Q8N3I9_HUMAN_Q8N3I9;	protein kinase activity	molecular_function	Contig18137_8	104385	Contig19967_3	Contig25244_11	Contig30811_3	Contig31407_5	Contig42656_10
Transcription-coupled repair protein CSB/RAD26 (contains SNF2 family DNA-dependent ATPase domain)	SNF2_N	DNA binding	molecular_function	Contig18648_2	83656	Contig18648_7	Contig2031_1	Contig43712_10	Contig45122_1	Contig47134_20
ATP-dependent RNA helicase A	DEAD	ATP binding	molecular_function	Contig201_38	189070	Contig30328_2	Contig32446_8	Contig47445_2	Contig50105_2	Contig52048_16
Topoisomerase TOP1-interacting protein BTBD1	BTB	protein binding	molecular_function	Contig20148_6	96103	Contig20731_1	Contig3267_2	Contig36069_2	Contig36161_3	Contig49966_6
40S ribosomal protein S4	sp_RS4_CRIGR_P47961;	structural constituent of ribosome	molecular_function	Contig20246_2	173646	Contig40165_9	Contig51763_3	Contig53267_4	Contig53957_10	Contig7017_2
Translation elongation factor EF-1 alpha/Tu	NA	GTP binding	molecular_function	Contig20265_6	247215	Contig23009_4	Contig28918_12	Contig6328_5	Contig7905_1	Contig9988_6
Acyl-CoA synthetase	AMPBINDING	catalytic activity	molecular_function	Contig20401_8	195566	Contig27149_8	Contig32543_3	Contig36585_7	Contig49681_4	Contig51114_1
Predicted sugar transporter	DUF791	transporter activity	molecular_function	Contig20424_15	117076	Contig21479_7	Contig25544_20	Contig41350_13	Contig51644_2	Contig57798_21
AAA+-type ATPase	AAA	ATP binding	molecular_function	Contig21334_10	190325	Contig22171_3	Contig27366_6	Contig31899_4	Contig34709_11	Contig34709_13
Serine/threonine protein kinase	NA	protein kinase activity	molecular_function	Contig21608_8	230469	Contig28038_24	Contig29872_16	Contig35571_27	Contig8571_4	Contig868_1
Dyneins, heavy chain	Dynein_heavy	nucleotide binding	molecular_function	Contig21976_15	175144	Contig33773_3	Contig33879_36	Contig34865_48	Contig49281_9	Contig9089_3
Vacuolar H+-ATPase V1 sector, subunit B	ATP-synt_ab	ATP binding	molecular_function	Contig22014_2	99968	Contig22059_4	Contig29454_2	Contig32905_3	Contig52995_5	Contig6498_1
Fibroblast/platelet-derived growth factor receptor and related receptor tyrosine kinases	sp_Q9DGL0_XENLA_Q9DGL0;	protein kinase activity	molecular_function	Contig24366_3	119330	Contig34856_15	Contig44341_1	Contig51886_9	Contig54280_2	Contig55585_31
Glucose-6-phosphate 1-dehydrogenase	NA	glucose-6-phosphate 1-dehydrogenase activity	molecular_function	Contig24958_5	246951	Contig36059_12	Contig39715_3	Contig45063_8	Contig4731_19	Contig6918_3
Homocysteine S-methyltransferase	NA	homocysteine S-methyltransferase activity	molecular_function	Contig28644_9	236455	Contig29321_1	Contig30822_3	Contig32879_3	Contig34045_2	Contig38686_4
Predicted ATP-dependent RNA helicase FAL1, involved in rRNA maturation, DEAD-box superfamily	NA	nucleic acid binding	molecular_function	Contig10325_10	236387	Contig14820_1	Contig31067_14	Contig4181_9	Contig44884_7
Gamma-glutamyltransferase	GGTRANSPTASE	gamma-glutamyltransferase activity	molecular_function	Contig10410_19	202733	Contig13312_13	Contig24417_2	Contig53240_2	Contig55390_2
Serine/threonine specific protein phosphatase involved in glycogen accumulation, PP2A-related	sp_Q9YI74_FUGRU_Q9YI74;	hydrolase activity	molecular_function	Contig10468_7	177129	Contig2455_5	Contig29457_10	Contig5455_2	Contig9425_17
Helicases	zf-NF-X1	transcription factor activity	molecular_function	Contig10469_1	20000	Contig25518_14	Contig30614_2	Contig33490_12	Contig50222_1
Predicted protein carboxyl methylase	NA	S-adenosylmethionine-dependent methyltransferase activity	molecular_function	Contig10639_4	240279	Contig21429_6	Contig25874_13	Contig54675_1	Contig54786_6
NA	LIPOXYGENASE	iron ion binding	molecular_function	Contig10676_6	145353	Contig14088_5	Contig19425_20	Contig19426_23	Contig40552_7
Fibrillins and related proteins containing Ca2+-binding EGF-like domains	THRMBOMODULN	transmembrane receptor activity	molecular_function	Contig10709_12	163197	Contig18732_5	Contig32592_6	Contig38343_4	Contig53616_18
Actin-related protein Arp2/3 complex, subunit Arp2	ACTIN	protein binding	molecular_function	Contig10784_6	186733	Contig10784_7	Contig11032_3	Contig39412_2	Contig56730_1
Serine-threonine phosphatase 2B, catalytic subunit	NA	hydrolase activity	molecular_function	Contig10818_10	245588	Contig2550_2	Contig369_20	Contig39359_7	Contig47011_1
Glutathione S-transferase	GST_C	glutathione transferase activity	molecular_function	Contig11076_1	162659	Contig13810_2	Contig37926_1	Contig42261_4	Contig53514_2
P-type ATPase	CATATPASE	ATP binding	molecular_function	Contig11084_40	10129	Contig2909_6	Contig31659_7	Contig4250_13	Contig7401_4
Dyneins, heavy chain	Dynein_heavy	nucleotide binding	molecular_function	Contig11154_5	173194	Contig13103_43	Contig39907_24	Contig39907_34	Contig5478_3
Alpha tubulin	TUBULIN	structural molecule activity	molecular_function	Contig11245_2	188669	Contig28992_6	Contig42019_3	Contig42294_6	Contig53453_2
Acetyl-CoA acetyltransferase	Thiolase_N	acetyl-CoA C-acyltransferase activity	molecular_function	Contig11276_4	188937	Contig14836_2	Contig19011_14	Contig37493_12	Contig6343_1
Zn-finger protein	zf-CHY	receptor activity	molecular_function	Contig11673_17	116548	Contig13301_31	Contig19751_2	Contig38575_2	Contig55484_3
40S ribosomal protein S15	sp_Q962R4_SPOFR_Q962R4;	structural constituent of ribosome	molecular_function	Contig11800_2	181408	Contig16236_1	Contig28552_2	Contig43508_1	Contig54885_1
TNF receptor-associated factor	NA	zinc ion binding	molecular_function	Contig11830_9	227950	Contig36889_9	Contig41067_3	Contig42183_13	Contig43141_2
S-adenosylhomocysteine hydrolase	NA	adenosylhomocysteinase activity	molecular_function	Contig11846_12	234207	Contig39600_1	Contig52019_15	Contig55699_2	Contig57401_8
Peroxidase/oxygenase	ANPEROXIDASE	peroxidase activity	molecular_function	Contig11919_18	110667	Contig11919_22	Contig12435_1	Contig46852_3	Contig8877_18
Mitochondrial oxoglutarate/malate carrier proteins	NA	binding	molecular_function	Contig12313_14	239058	Contig1661_12	Contig19144_3	Contig38295_3	Contig56111_12
Kinesin-like protein	NA	microtubule motor activity	molecular_function	Contig12372_39	245960	Contig36176_2	Contig45283_18	Contig50351_4	Contig54386_19
40S ribosomal protein S2/30S ribosomal protein S5	Ribosomal_S5	structural constituent of ribosome	molecular_function	Contig12377_11	178799	Contig15004_5	Contig22584_7	Contig42127_3	Contig56017_8
60S Ribosomal protein L13	NA	structural constituent of ribosome	molecular_function	Contig12384_11	242697	Contig16166_3	Contig32996_6	Contig33827_2	Contig919_2
Oligosaccharyltransferase, STT3 subunit	NA	oligosaccharyl transferase activity	molecular_function	Contig12455_20	238356	Contig12455_24	Contig13401_8	Contig21816_27	Contig4036_2
Mitochondrial chaperonin, Cpn60/Hsp60p	CHAPERONIN60	protein binding	molecular_function	Contig12622_4	178049	Contig16097_20	Contig16226_6	Contig29569_13	Contig51587_14
Molecular chaperones mortalin/PBP74/GRP75, HSP70 superfamily	sp_HS7F_CAEEL_P11141;	ATP binding	molecular_function	Contig12890_5	86017	Contig18792_3	Contig25510_19	Contig38515_5	Contig41951_5
Tyrosine kinase, EPH (ephrin) receptor family	sp_EPA3_BRARE_O13146;	protein kinase activity	molecular_function	Contig12976_1	10376	Contig19813_27	Contig31259_12	Contig39680_8	Contig47936_4
Predicted acyltransferase	Acyl_transf_3	transferase activity, transferring groups other than amino-acyl groups	molecular_function	Contig13178_16	86704	Contig35102_15	Contig36564_17	Contig41574_3	Contig51862_11
Possible pfkB family carbohydrate kinase	ADENOKINASE	adenosine kinase activity	molecular_function	Contig13265_5	163941	Contig27983_16	Contig45403_7	Contig53480_31	Contig53492_4
Lipid exporter ABCA1 and related proteins, ABC superfamily	sp_Q8MUA3_STRPU_Q8MUA3;	ATP binding	molecular_function	Contig13344_13	82333	Contig18506_6	Contig31492_67	Contig37204_4	Contig42924_31
Serine/threonine protein phosphatase	PP2C	protein serine/threonine phosphatase activity	molecular_function	Contig13439_12	137089	Contig14502_8	Contig23143_1	Contig23817_9	Contig40211_12
GTPase Rab5/YPT51 and related small G protein superfamily GTPases	RASTRNSFRMNG	GTP binding	molecular_function	Contig13471_3	158216	Contig15464_2	Contig27485_4	Contig3964_3	Contig45325_3
Cysteinyl-tRNA synthetase	TRNASYNTHCYS	cysteine-tRNA ligase activity	molecular_function	Contig13501_5	159064	Contig30867_7	Contig4448_4	Contig51677_5	Contig51678_5
AAA+-type ATPase containing the peptidase M41 domain	ANKYRIN	metalloendopeptidase activity	molecular_function	Contig13520_7	158178	Contig31705_5	Contig35228_19	Contig48421_1	Contig7426_9
Dynein light chain type 1	NA	microtubule motor activity	molecular_function	Contig13685_5	236679	Contig28851_3	Contig42459_6	Contig4883_1	Contig57796_2
Fibroblast/platelet-derived growth factor receptor and related receptor tyrosine kinases	sp_Q90601_CHICK_Q90601;	protein kinase activity	molecular_function	Contig14084_9	41034	Contig28330_2	Contig41062_3	Contig45591_2	Contig53338_10
ATPase component of ABC transporters with duplicated ATPase domains/Translation elongation factor EF-3b	sp_Q96GS8_HUMAN_Q96GS8;	ATP binding	molecular_function	Contig1410_1	190285	Contig23251_26	Contig43183_17	Contig46205_3	Contig6533_33
Ribosomal protein S6 kinase and related proteins	sp_SGK1_RABIT_Q9XT18;	protein kinase activity	molecular_function	Contig14499_10	115630	Contig17218_9	Contig33920_9	Contig38363_7	Contig41249_12
Guanylate-binding protein	GBP	GTPase activity	molecular_function	Contig14803_3	99345	Contig29886_7	Contig3965_1	Contig5152_5	Contig8633_3
Vacuolar sorting protein VPS1, dynamin, and related proteins	DYNAMIN	GTP binding	molecular_function	Contig1500_11	191557	Contig16498_2	Contig19616_15	Contig21224_8	Contig48403_2
FOG: Zn-finger	sp_Q8BU41_MOUSE_Q8BU41;	nucleic acid binding	molecular_function	Contig15009_5	135766	Contig39260_6	Contig41243_1	Contig53986_7	Contig58233_2
FOG: Immunoglobin and related proteins	TSP_1	metalloendopeptidase activity	molecular_function	Contig15220_78	86049	Contig17834_6	Contig35213_20	Contig43539_46	Contig6920_6
Protein tyrosine kinase	sp_ABL1_HUMAN_P00519;	protein kinase activity	molecular_function	Contig15313_16	87358	Contig36051_13	Contig36525_3	Contig50537_1	Contig56915_4
Serpin	Serpin	serine-type endopeptidase inhibitor activity	molecular_function	Contig15379_1	186693	Contig20815_9	Contig31225_4	Contig33364_1	Contig37440_10
Translation initiation factor 1A (eIF-1A)	sp_Q8BX20_MOUSE_Q8BX20;	translation initiation factor activity	molecular_function	Contig15429_3	193909	Contig23798_8	Contig25632_2	Contig55931_3	Contig6706_1
40s ribosomal protein S27	NA	structural constituent of ribosome	molecular_function	Contig15792_1	234893	Contig26219_2	Contig32455_3	Contig52882_2	Contig57214_3
1,4-alpha-glucan branching enzyme/starch branching enzyme II	Alpha-amylase	hydrolase activity, hydrolyzing O-glycosyl compounds	molecular_function	Contig15818_30	165393	Contig16809_16	Contig20144_24	Contig4598_28	Contig56900_26
40S ribosomal protein S16	NA	structural constituent of ribosome	molecular_function	Contig15998_8	245162	Contig19831_4	Contig21458_1	Contig21627_2	Contig37571_1
Replication factor C, subunit RFC1 (large subunit)	AAA	DNA binding	molecular_function	Contig15999_8	132328	Contig21085_22	Contig23077_26	Contig2374_1	Contig34349_16
Glutamyl-tRNA synthetase	TRNASYNTHGLU	tRNA ligase activity	molecular_function	Contig1620_3	60023	Contig20690_2	Contig29308_2	Contig33915_11	Contig36316_10
Kinesin-like protein	KINESINHEAVY	microtubule motor activity	molecular_function	Contig16239_15	94578	Contig16239_19	Contig36698_24	Contig56744_14	Contig56744_19
DNA/RNA helicase MER3/SLH1, DEAD-box superfamily	DEAD	ATP binding	molecular_function	Contig16334_24	88887	Contig4891_1	Contig49116_1	Contig49706_2	Contig907_1
Purple acid phosphatase	Metallophos	hydrolase activity	molecular_function	Contig1640_9	185711	Contig17960_8	Contig31305_15	Contig34765_2	Contig40446_4
Na+:iodide/myo-inositol/multivitamin symporters	SSF	transporter activity	molecular_function	Contig17012_6	167395	Contig19569_27	Contig19570_28	Contig2204_12	Contig34467_18
Dosage compensation complex, subunit MLE	dsrm	rhodopsin-like receptor activity	molecular_function	Contig17129_42	121518	Contig22802_47	Contig23130_2	Contig26952_2	Contig36653_37
Glycine/serine hydroxymethyltransferase	SHMT	glycine hydroxymethyltransferase activity	molecular_function	Contig17346_3	129467	Contig22498_23	Contig29138_11	Contig33226_3	Contig39217_21
Vacuolar H+-ATPase V0 sector, subunit a	NA	copper ion binding	molecular_function	Contig17641_7	234753	Contig28760_19	Contig29841_28	Contig39738_7	Contig52962_17
Phosphatidylinositol 3-phosphate 3-phosphatase myotubularin MTM1	NA	phosphoprotein phosphatase activity	molecular_function	Contig17793_13	241000	Contig32902_21	Contig43492_24	Contig52638_6	Contig6005_21
Puromycin-sensitive aminopeptidase and related aminopeptidases	ALADIPTASE	membrane alanyl aminopeptidase activity	molecular_function	Contig17836_9	179195	Contig19194_9	Contig28736_1	Contig36537_8	Contig45007_2
40S ribosomal protein S3	Ribosomal_S3_C	structural constituent of ribosome	molecular_function	Contig17918_3	158071	Contig38890_5	Contig46264_1	Contig52062_1	Contig8535_3
Serine/threonine protein kinase	sp_AAK2_RAT_Q09137;	protein kinase activity	molecular_function	Contig18133_5	171208	Contig20888_20	Contig28146_7	Contig9550_3	Contig9551_3
NADH:ubiquinone oxidoreductase, NDUFS2/49 kDa subunit	Complex1_49kDa	electron transporter activity	molecular_function	Contig18219_14	110807	Contig25738_3	Contig33452_14	Contig3622_2	Contig37843_6
Uncharacterized conserved protein	WD40	myosin ATPase activity	molecular_function	Contig18626_16	213283	Contig23531_3	Contig34797_34	Contig45087_13	Contig57614_12
Dyneins, heavy chain	NA	cysteine-type endopeptidase activity	molecular_function	Contig18953_76	241316	Contig39166_63	Contig53578_3	Contig6531_11	Contig9994_6
Mitochondrial processing peptidase, beta subunit, and related enzymes (insulinase superfamily)	Peptidase_M16	metalloendopeptidase activity	molecular_function	Contig19936_6	168160	Contig19936_7	Contig25722_15	Contig56106_2	Contig6168_3
Protein kinase PCTAIRE and related kinases	sp_CDK2_HUMAN_P24941;	protein kinase activity	molecular_function	Contig20097_6	185545	Contig26180_12	Contig32013_2	Contig37904_10	Contig51761_6
Multifunctional chaperone (14-3-3 family)	sp_1434_CAEEL_Q20655;	protein domain specific binding	molecular_function	Contig20314_3	184113	Contig21369_3	Contig21739_1	Contig34019_9	Contig39165_4
U4/U6 small nuclear ribonucleoprotein Prp4 (contains WD40 repeats)	NA	1-alkyl-2-acetylglycerophosphocholine esterase activity	molecular_function	Contig20348_10	237381	Contig21398_2	Contig27944_8	Contig29357_6	Contig49725_6
60s ribosomal protein L18	NA	structural constituent of ribosome	molecular_function	Contig20420_2	236404	Contig20909_7	Contig27747_2	Contig29137_3	Contig8199_7
Non-ribosomal peptide synthetase/alpha-aminoadipate reductase and related enzymes	NA	catalytic activity	molecular_function	Contig20586_18	247078	Contig31368_44	Contig38347_15	Contig53474_7	Contig58212_34
20S proteasome, regulatory subunit alpha type PSMA3/PRE10	NA	endopeptidase activity	molecular_function	Contig21062_3	235516	Contig29670_1	Contig38175_5	Contig48469_4	Contig48738_5
Transporter, ABC superfamily (Breast cancer resistance protein)	sp_Q9MAG3_ARATH_Q9MAG3;	ATP binding	molecular_function	Contig21459_30	23523	Contig30934_7	Contig33718_15	Contig35479_6	Contig56716_17
Cytosolic Ca2+-dependent cysteine protease (calpain), large subunit (EF-Hand protein superfamily)	CALPAIN	cysteine-type endopeptidase activity	molecular_function	Contig21685_20	169580	Contig2520_12	Contig30678_13	Contig38703_8	Contig7185_9
ATP-dependent RNA helicase	NA	ATP binding	molecular_function	Contig22561_7	236766	Contig23452_15	Contig42330_12	Contig52245_4	Contig54586_3
AAA+-type ATPase	AAA	nucleotide binding	molecular_function	Contig22622_27	165363	Contig22642_9	Contig23113_8	Contig30827_7	Contig47004_3
Fructose-6-phosphate 2-kinase/fructose-2,6-biphosphatase	NA	catalytic activity	molecular_function	Contig23281_4	234745	Contig26310_5	Contig31414_21	Contig49060_5	Contig50300_7
U2 snRNP splicing factor, small subunit, and related proteins	U2AUXFACTOR	nucleic acid binding	molecular_function	Contig23615_8	113937	Contig43591_3	Contig50063_3	Contig527_2	Contig56787_2
Protein tyrosine phosphatase	FNTYPEIII	protein tyrosine phosphatase activity	molecular_function	Contig24601_3	88020	Contig39189_5	Contig40431_4	Contig43309_16	Contig47180_5
Mitogen-activated protein kinase	sp_Q9WVF4_MOUSE_Q9WVF4;	protein kinase activity	molecular_function	Contig25194_3	106787	Contig26750_17	Contig28105_12	Contig29756_12	Contig58162_9
Extracellular matrix glycoprotein Laminin subunit beta	EGFLAMININ	catalytic activity	molecular_function	Contig25637_6	187372	Contig31865_2	Contig45360_7	Contig52398_23	Contig9417_9
Thioredoxin, nucleoredoxin and related proteins	sp_Q99KF3_MOUSE_Q99KF3;	electron transporter activity	molecular_function	Contig26151_3	184789	Contig33557_3	Contig35306_1	Contig36757_6	Contig54593_1
Mitochondrial ATP-dependent protease PIM1/LON	CLPPROTEASEA	ATP binding	molecular_function	Contig27996_15	136650	Contig3256_34	Contig38895_13	Contig46720_8	Contig6200_5
60S ribosomal protein L7	NA	cysteine-type endopeptidase activity	molecular_function	Contig28149_3	245394	Contig36789_4	Contig37714_8	Contig53526_10	Contig53774_9
Natriuretic peptide receptor, guanylate cyclase	sp_ANPA_HUMAN_P16066;	protein kinase activity	molecular_function	Contig28724_10	40044	Contig31162_14	Contig32001_20	Contig37259_25	Contig53645_33
Kinesin (KAR3 subfamily)	KINESINHEAVY	microtubule motor activity	molecular_function	Contig28942_29	117242	Contig31147_35	Contig38168_11	Contig42226_6	Contig9935_12
Ubiquitin activating enzyme UBA1	UBIQUITINACT	ubiquitin activating enzyme activity	molecular_function	Contig29080_29	129964	Contig35769_13	Contig36405_4	Contig36926_44	Contig47298_5
60S ribosomal protein L9	NA	structural constituent of ribosome	molecular_function	Contig29127_1	242566	Contig34244_8	Contig43401_5	Contig45000_1	Contig6195_2
FOG: Immunoglobin and related proteins	TSP1REPEAT	metalloendopeptidase activity	molecular_function	Contig32060_9	207416	Contig38756_11	Contig42665_1	Contig47491_2	Contig52597_13
SNF2 family DNA-dependent ATPase	SNF2_N	DNA binding	molecular_function	Contig32842_7	105359	Contig39423_10	Contig47636_2	Contig57154_5	Contig7501_5
Molecular chaperones HSP70/HSC70, HSP70 superfamily	NA	ATP binding	molecular_function	Contig32881_2	234533	Contig39545_3	Contig47838_2	Contig5751_6	Contig8742_19
Chaperonin complex component, TCP-1 eta subunit (CCT7)	NA	protein kinase activity	molecular_function	Contig3304_16	238513	Contig34827_1	Contig3764_3	Contig4165_16	Contig52619_6
Voltage-gated shaker-like K+ channel, subunit beta/KCNAB	sp_Q9D157_MOUSE_Q9D157;	oxidoreductase activity	molecular_function	Contig33363_6	166341	Contig33363_8	Contig56703_3	Contig57584_1	Contig8427_13
Molecular chaperones HSP70/HSC70, HSP70 superfamily	sp_Q93146_BOTSH_Q93146;	ATP binding	molecular_function	Contig33710_30	195315	Contig35480_2	Contig39545_7	Contig44922_2	Contig951_5
Casein kinase (serine/threonine/tyrosine protein kinase)	sp_Q9LW62_ARATH_Q9LW62;	protein kinase activity	molecular_function	Contig3385_6	12115	Contig36465_5	Contig53084_15	Contig8102_8	Contig8618_3
Proteins containing BTB/POZ and Kelch domains, involved in regulatory/signal transduction processes	BTB	protein binding	molecular_function	Contig36591_13	60932	Contig41772_16	Contig51264_6	Contig53396_1	Contig55491_2
Cation transport ATPase	CATATPASE	ATP binding	molecular_function	Contig37764_15	87416	Contig40995_8	Contig43007_31	Contig44565_7	Contig53701_8
Dihydroorotase and related enzymes	sp_DPYS_MOUSE_Q9EQF5;	hydrolase activity	molecular_function	Contig10069_1	161336	Contig22720_4	Contig22946_3	Contig27883_4
AAA+-type ATPase	AAA	nucleotide binding	molecular_function	Contig10093_2	190500	Contig33444_10	Contig48383_10	Contig57247_4
40S ribosomal protein S2	Ribosomal_L11	structural constituent of ribosome	molecular_function	Contig10099_8	176975	Contig33307_5	Contig48273_3	Contig56123_2
Acetyl-CoA carboxylase	CPSase_L_chain	biotin binding	molecular_function	Contig10104_47	20079	Contig18920_27	Contig30541_12	Contig57025_29
Mitochondrial carrier protein MRS3/4	NA	binding	molecular_function	Contig10253_3	238240	Contig14442_5	Contig14830_3	Contig18674_5
Predicted membrane protein, contains DoH and Cytochrome b-561/ferric reductase transmembrane domains	NA	dopamine beta-monooxygenase activity	molecular_function	Contig10257_8	246524	Contig32593_6	Contig41613_3	Contig57473_4
Very-long-chain acyl-CoA dehydrogenase	NA	acyl-CoA dehydrogenase activity	molecular_function	Contig10266_4	226991	Contig31511_7	Contig42501_9	Contig7934_5
Protein tyrosine phosphatase	PRTYPHPHTASE	protein tyrosine phosphatase activity	molecular_function	Contig10278_3	136229	Contig15522_6	Contig42044_10	Contig50353_20
Ca2+-binding actin-bundling protein (spectrin), alpha chain (EF-Hand protein superfamily)	sp_SPCN_CHICK_P07751;	calcium ion binding	molecular_function	Contig10385_18	121576	Contig10385_2	Contig5306_1	Contig8732_2
Mitochondrial ADP/ATP carrier proteins	NA	binding	molecular_function	Contig10397_3	239511	Contig1485_5	Contig46314_6	Contig57906_5
Phosphoribosylformylglycinamidine synthase	AIRS	catalytic activity	molecular_function	Contig10398_14	79992	Contig11330_10	Contig11330_11	Contig6582_1
FOG: RCC1 domain	sp_Q9GV20_CIOSA_Q9GV20;	cysteine protease inhibitor activity	molecular_function	Contig10407_15	170394	Contig16568_5	Contig38726_10	Contig5010_6
Cysteine proteinase Cathepsin L	NA	cysteine-type endopeptidase activity	molecular_function	Contig10455_12	233056	Contig17972_3	Contig38835_3	Contig54135_6
FOG: Immunoglobin and related proteins	ig	transmembrane receptor activity	molecular_function	Contig10612_31	196737	Contig14544_6	Contig35608_15	Contig56057_3
FOG: Hormone receptors	sp_Q95WF7_EEEEE_Q95WF7;	transcription factor activity	molecular_function	Contig10618_2	189134	Contig30852_9	Contig30853_4	Contig41783_6
Na+-independent Cl/HCO3 exchanger AE1 and related transporters (SLC4 family)	ANIONEXCHNGR	inorganic anion exchanger activity	molecular_function	Contig10803_4	91031	Contig51441_11	Contig55081_6	Contig8624_4
Collagens (type IV and type XIII), and related proteins	sp_CA25_HUMAN_P05997;	extracellular matrix structural constituent	molecular_function	Contig10902_5	80945	Contig31677_13	Contig52253_12	Contig7019_4
Cyclophilin-type peptidyl-prolyl cis-trans isomerase	CSAPPISMRASE	nucleic acid binding	molecular_function	Contig10921_1	168774	Contig35761_3	Contig49996_7	Contig55815_7
Ca2+ transporting ATPase	CATATPASE	ATP binding	molecular_function	Contig10991_5	190967	Contig13079_8	Contig17276_30	Contig37051_6
Fibroblast/platelet-derived growth factor receptor and related receptor tyrosine kinases	sp_O42127_XENLA_O42127;	protein kinase activity	molecular_function	Contig11020_7	109532	Contig13026_1	Contig36129_5	Contig8046_7
Carboxylesterase and related proteins	NA	catalytic activity	molecular_function	Contig11349_26	241380	Contig16836_13	Contig18710_22	Contig497_7
tRNA-dihydrouridine synthase	dsrm	double-stranded RNA binding	molecular_function	Contig11384_13	111153	Contig14022_7	Contig20788_3	Contig53907_9
Cytoplasmic tryptophanyl-tRNA synthetase	TRNASYNTHTRP	tRNA ligase activity	molecular_function	Contig11419_5	217048	Contig27441_3	Contig3298_14	Contig41303_23
Fibroblast/platelet-derived growth factor receptor and related receptor tyrosine kinases	sp_FGR3_HUMAN_P22607;	protein kinase activity	molecular_function	Contig11423_2	31143	Contig25856_1	Contig32596_9	Contig56675_6
Synaptic vesicle transporter SVOP and related transporters (major facilitator superfamily)	NA	transporter activity	molecular_function	Contig11560_18	241870	Contig19205_3	Contig36291_21	Contig39520_7
60s ribosomal protein L23	sp_Q86EK9_SCHJA_Q86EK9;	RNA binding	molecular_function	Contig11754_4	160446	Contig2545_1	Contig45369_2	Contig56829_1
M13 family peptidase	NEPRILYSIN	neprilysin activity	molecular_function	Contig11909_1	172129	Contig19653_3	Contig19740_4	Contig22586_5
Puromycin-sensitive aminopeptidase and related aminopeptidases	NA	membrane alanyl aminopeptidase activity	molecular_function	Contig12011_23	240852	Contig15739_10	Contig36832_3	Contig54608_1
Glycogen synthase kinase-3	sp_O04401_ORYSA_O04401;	protein kinase activity	molecular_function	Contig12092_2	190252	Contig26152_20	Contig29130_10	Contig47828_9
Translation initiation factor 5 (eIF-5)	sp_Q8I7H7_CAEEL_Q8I7H7;	translation initiation factor activity	molecular_function	Contig12124_11	99103	Contig33419_4	Contig50755_3	Contig6204_13
Cholesterol transport protein (Niemann-Pick C disease protein)	Patched	transcription factor activity	molecular_function	Contig12284_4	99833	Contig34607_2	Contig43101_11	Contig56416_5
Serine/threonine protein kinase	sp_Q9W532_DROME_Q9W532;	protein kinase activity	molecular_function	Contig1236_8	161733	Contig16745_13	Contig22095_23	Contig34869_9
Alpha-amylase	Alpha-amylase	alpha-amylase activity	molecular_function	Contig12579_5	212057	Contig17593_8	Contig39759_15	Contig43044_7
mRNA splicing factor ATP-dependent RNA helicase	Helicase_C	ATP binding	molecular_function	Contig12636_4	132292	Contig22150_6	Contig45566_10	Contig5497_6
ATP-dependent DNA helicase	DEAD	ATP binding	molecular_function	Contig12691_19	174448	Contig24301_5	Contig46676_12	Contig54469_31
Endocytosis/signaling protein EHD1	efhand	calcium ion binding	molecular_function	Contig12701_14	158412	Contig20654_12	Contig36387_12	Contig38833_17
Fibrillins and related proteins containing Ca2+-binding EGF-like domains	LDLRECEPTOR	transmembrane receptor activity	molecular_function	Contig12743_2	157742	Contig19070_8	Contig31665_18	Contig39774_4
GTP-binding protein GP-1	GTP_EFTU	GTP binding	molecular_function	Contig12882_3	188687	Contig23136_3	Contig56986_3	Contig56986_5
Ribosomal protein S18	NA	RNA binding	molecular_function	Contig1293_4	245261	Contig24460_1	Contig47628_2	Contig56338_2
Metalloendoprotease HMP1 (insulinase superfamily)	Peptidase_M16	metalloendopeptidase activity	molecular_function	Contig13159_20	88690	Contig52480_4	Contig52480_6	Contig8105_17
DNA replication licensing factor, MCM7 component	NA	DNA binding	molecular_function	Contig13185_4	237165	Contig29810_12	Contig50148_1	Contig57422_17
Puromycin-sensitive aminopeptidase and related aminopeptidases	ALADIPTASE	membrane alanyl aminopeptidase activity	molecular_function	Contig13297_18	102784	Contig14533_1	Contig16147_5	Contig30594_4
Polypeptide release factor 3	ELONGATNFCT	GTP binding	molecular_function	Contig13314_11	85083	Contig13314_12	Contig27500_19	Contig39581_14
N-end rule pathway, recognition component UBR1	NA	ubiquitin-protein ligase activity	molecular_function	Contig1334_10	136781	Contig46693_4	Contig49832_1	Contig53589_17
Mitochondrial elongation factor	NA	GTP binding	molecular_function	Contig13585_12	236547	Contig13847_6	Contig25788_3	Contig39328_2
Mitochondrial translation elongation factor Tu	NA	GTP binding	molecular_function	Contig13613_16	229673	Contig27507_6	Contig34899_13	Contig39913_12
DNA-dependent protein kinase	PI3_PI4_kinase	phosphotransferase activity, alcohol group as acceptor	molecular_function	Contig13640_17	162805	Contig1895_2	Contig1895_8	Contig55383_18
H+/oligopeptide symporter	PTR2	transporter activity	molecular_function	Contig13648_8	173993	Contig13782_3	Contig28255_5	Contig6975_3
Damage-specific DNA binding complex, subunit DDB1	NA	nucleic acid binding	molecular_function	Contig13728_4	241997	Contig2733_2	Contig3705_2	Contig4362_1
AAA+-type ATPase containing the peptidase M41 domain	AAA	nucleic acid binding	molecular_function	Contig13797_19	107005	Contig16255_22	Contig19230_37	Contig20783_49
Aldo/keto reductase family proteins	sp_Q8F1G4_LEPIN_Q8F1G4;	oxidoreductase activity	molecular_function	Contig13844_6	117787	Contig22818_2	Contig24032_4	Contig57799_6
Thioredoxin binding protein TBP-2/VDUP1	NA	potassium channel activity	molecular_function	Contig13897_4	245881	Contig21919_4	Contig32891_16	Contig47646_2
Translation initiation factor 4F, ribosome/mRNA-bridging subunit (eIF-4G)	W2	translation initiation factor activity	molecular_function	Contig13908_7	218869	Contig13908_8	Contig26920_7	Contig53712_24
Oligosaccharyltransferase, STT3 subunit	STT3	oligosaccharyl transferase activity	molecular_function	Contig14007_4	180767	Contig20879_28	Contig41085_11	Contig8986_2
S-adenosylmethionine synthetase	NA	methionine adenosyltransferase activity	molecular_function	Contig14033_6	237177	Contig15899_3	Contig16750_4	Contig42601_8
Phenylalanyl-tRNA synthetase beta subunit	B3_4	phenylalanine-tRNA ligase activity	molecular_function	Contig14122_18	188942	Contig16879_19	Contig25593_17	Contig50984_1
Oligosaccharyltransferase, alpha subunit (ribophorin I)	NA	dolichyl-diphosphooligosaccharide-protein glycotransferase activity	molecular_function	Contig14287_5	241029	Contig36612_9	Contig43525_3	Contig52220_10
O-methyltransferase	Methyltransf_3	O-methyltransferase activity	molecular_function	Contig14452_5	14650	Contig15673_5	Contig20217_6	Contig28200_3
26S proteasome regulatory complex, subunit RPN8/PSMD7	sp_Q7ZYX7_BRARE_Q7ZYX7;	threonine endopeptidase activity	molecular_function	Contig14536_6	161920	Contig39131_3	Contig45390_11	Contig45390_8
Deoxyribodipyrimidine photolyase/cryptochrome	sp_P77967_SYNY3_P77967;	DNA photolyase activity	molecular_function	Contig14703_10	219650	Contig38808_3	Contig40119_23	Contig46574_10
Protein phosphatase 2A regulatory subunit A and related proteins	NA	protein phosphatase type 2A activity	molecular_function	Contig14759_9	237453	Contig1829_3	Contig37198_4	Contig46651_16
Kinesin-like protein	KINESINHEAVY	microtubule motor activity	molecular_function	Contig14771_11	114717	Contig14771_3	Contig9651_1	Contig9651_12
Chaperone HSP104 and related ATP-dependent Clp proteases	CLPPROTEASEA	ATP binding	molecular_function	Contig14787_10	156990	Contig35140_35	Contig48571_8	Contig56749_11
Lipid exporter ABCA1 and related proteins, ABC superfamily	sp_Q9ESR9_RAT_Q9ESR9;	ATP binding	molecular_function	Contig15147_38	87844	Contig36555_29	Contig37447_20	Contig9798_20
Fe-S oxidoreductase	FLAVODOXIN	electron transporter activity	molecular_function	Contig15169_3	163128	Contig1810_2	Contig21237_8	Contig58153_2
Predicted beta-mannosidase	Glyco_hydro_2	hydrolase activity, hydrolyzing O-glycosyl compounds	molecular_function	Contig15281_4	30416	Contig37990_18	Contig47394_1	Contig9680_1
26S proteasome regulatory complex, ATPase RPT3	NA	nucleotide binding	molecular_function	Contig15317_12	236753	Contig18553_2	Contig31653_4	Contig9578_2
Vesicle coat complex COPII, subunit SEC23	Gelsolin	protein binding	molecular_function	Contig15458_19	187740	Contig2515_10	Contig3415_1	Contig37553_2
Predicted RNA-binding protein (RRM superfamily)	NA	nucleic acid binding	molecular_function	Contig15548_2	245421	Contig15549_7	Contig2030_7	Contig29155_4
Tyrosine kinase, EPH (ephrin) receptor family	sp_O77440_HYDAT_O77440;	protein kinase activity	molecular_function	Contig15643_5	194745	Contig18434_6	Contig35358_19	Contig43369_4
FOG: Kazal-type serine protease inhibitor domain	NA	calcium ion binding	molecular_function	Contig15799_2	247591	Contig20055_2	Contig53916_10	Contig53917_10
Guanylate kinase	sp_Q9F536_ECOLI_Q9F536;	ATP binding	molecular_function	Contig15833_10	205628	Contig34576_5	Contig53583_6	Contig58111_9
Phosphorylase kinase gamma subunit	sp_Q9VYV7_DROME_Q9VYV7;	protein kinase activity	molecular_function	Contig1586_21	94804	Contig20779_4	Contig43637_9	Contig43638_11
Kinesin-like protein	KINESINHEAVY	microtubule motor activity	molecular_function	Contig16434_3	87917	Contig18985_21	Contig19181_8	Contig40932_7
Thiamine pyrophosphate-requiring enzyme	TPP_enzyme_M	carbon-carbon lyase activity	molecular_function	Contig16459_4	170004	Contig18640_2	Contig26818_20	Contig35055_12
Predicted transporter (ABC superfamily)	NA	ATP binding	molecular_function	Contig16479_10	244883	Contig16497_2	Contig25884_6	Contig52635_2
Selenium-binding protein	SBP56	selenium binding	molecular_function	Contig16490_3	105540	Contig19237_1	Contig54385_5	Contig8188_9
Histidyl-tRNA synthetase	tRNA-synt_2b	tRNA ligase activity	molecular_function	Contig16634_7	185216	Contig23278_5	Contig36042_16	Contig56014_4
Ubiquitin-protein ligase	NA	ubiquitin conjugating enzyme activity	molecular_function	Contig16647_7	236976	Contig20834_3	Contig2152_2	Contig44555_1
Uncharacterized conserved protein, contains JmjC domain	NA	calcium ion binding	molecular_function	Contig17116_1	245101	Contig41452_11	Contig41452_12	Contig51703_7
Fibrillins and related proteins containing Ca2+-binding EGF-like domains	EGF	calcium ion binding	molecular_function	Contig17435_28	83388	Contig54708_24	Contig56753_19	Contig56754_4
Chromatin remodeling protein HARP/SMARCAL1, DEAD-box superfamily	SNF2_N	DNA binding	molecular_function	Contig17575_31	80671	Contig23341_13	Contig36711_36	Contig3894_5
Lysophospholipase	C2DOMAIN	subtilase activity	molecular_function	Contig17909_2	30785	Contig17910_12	Contig17910_14	Contig37441_11
Cholesterol transport protein (Niemann-Pick C disease protein)	Patched	hedgehog receptor activity	molecular_function	Contig1792_11	199749	Contig3345_4	Contig39190_17	Contig41502_8
DEAH-box RNA helicase	Helicase_C	ATP binding	molecular_function	Contig18055_4	177626	Contig20754_1	Contig48486_8	Contig56039_11
Homocysteine S-methyltransferase	NA	dihydropteroate synthase activity	molecular_function	Contig18408_4	245922	Contig30704_11	Contig31461_56	Contig34533_29
Predicted ubiquitin-protein ligase/hyperplastic discs protein, HECT superfamily	HECT	ubiquitin-protein ligase activity	molecular_function	Contig18432_1	10414	Contig18432_15	Contig18432_6	Contig44587_10
Beta-galactosidase	GLHYDRLASE35	beta-galactosidase activity	molecular_function	Contig18501_3	161675	Contig42415_11	Contig51527_6	Contig53430_7
Carboxylesterase and related proteins	COesterase	catalytic activity	molecular_function	Contig18725_8	171912	Contig2304_21	Contig24467_12	Contig36671_19
GTP-binding ADP-ribosylation factor-like protein ARL3	SAR1GTPBP	GTP binding	molecular_function	Contig18796_3	218041	Contig21104_6	Contig43659_9	Contig55998_3
Coproporphyrinogen III oxidase CPO/HEM13	NA	coproporphyrinogen oxidase activity	molecular_function	Contig18867_5	229388	Contig23363_2	Contig43511_5	Contig48528_3
Ca2+/calmodulin-dependent protein kinase, EF-Hand protein superfamily	sp_Q94609_LIMPO_Q94609;	protein kinase activity	molecular_function	Contig19300_4	220432	Contig19300_6	Contig41119_2	Contig42194_3
Proline oxidase	Pro_dh	proline dehydrogenase activity	molecular_function	Contig19529_8	115782	Contig33039_9	Contig37918_1	Contig56185_17
60S ribosomal protein L44	sp_Q8MUE4_EEEEE_Q8MUE4;	structural constituent of ribosome	molecular_function	Contig19566_2	188356	Contig25581_2	Contig26172_2	Contig42733_6
Glucosidase II catalytic (alpha) subunit and related enzymes, glycosyl hydrolase family 31	NA	hydrolase activity, hydrolyzing O-glycosyl compounds	molecular_function	Contig19621_21	238696	Contig39972_29	Contig41807_25	Contig50849_10
40S ribosomal protein S6	NA	structural constituent of ribosome	molecular_function	Contig19840_4	245093	Contig20297_2	Contig57965_3	Contig926_10
Predicted alpha/beta hydrolase	ESTERASE	catalytic activity	molecular_function	Contig20016_6	181382	Contig2321_5	Contig2858_4	Contig30156_4
Translation initiation factor 3, subunit d (eIF-3d)	NA	translation initiation factor activity	molecular_function	Contig20156_21	235689	Contig34785_14	Contig56268_2	Contig56268_4
DNA topoisomerase III beta	PRTPISMRASEI	DNA binding	molecular_function	Contig2017_26	182679	Contig3531_10	Contig6646_6	Contig9189_17
Dipeptidyl aminopeptidases/acylaminoacyl-peptidases	Peptidase_S9	catalytic activity	molecular_function	Contig20286_7	161332	Contig21958_1	Contig5112_30	Contig5560_1
Type I phosphodiesterase/nucleotide pyrophosphatase	Endonuclease_NS	nucleic acid binding	molecular_function	Contig20478_5	213276	Contig30748_13	Contig31751_4	Contig58036_2
GTPase Rab2, small G protein superfamily	RASTRNSFRMNG	GTP binding	molecular_function	Contig20491_3	189983	Contig21828_7	Contig26313_2	Contig40677_8
Chaperonin complex component, TCP-1 gamma subunit (CCT3)	NA	protein binding	molecular_function	Contig20700_5	237354	Contig28325_3	Contig43316_3	Contig43316_4
Ca2+/calmodulin-dependent protein kinase, EF-Hand protein superfamily	sp_Q8BWQ5_MOUSE_Q8BWQ5;	protein kinase activity	molecular_function	Contig2077_21	100834	Contig27659_6	Contig6583_22	Contig9079_8
60S ribosomal protein L10A	NA	structural constituent of ribosome	molecular_function	Contig20829_2	236265	Contig31016_6	Contig56184_3	Contig56817_1
Kinesin-like protein	NA	microtubule motor activity	molecular_function	Contig21586_13	233887	Contig26819_21	Contig45314_24	Contig8314_35
Acyl-CoA synthetase	NA	catalytic activity	molecular_function	Contig21810_8	234286	Contig36438_2	Contig45594_6	Contig48071_5
40S ribosomal protein S23	sp_RS23_HUMAN_P39028;	structural constituent of ribosome	molecular_function	Contig21812_1	187690	Contig33341_4	Contig3549_2	Contig37755_2
Cysteine proteinase Cathepsin L	sp_Q90WC3_ONCMY_Q90WC3;	cysteine-type endopeptidase activity	molecular_function	Contig2200_1	191860	Contig23290_4	Contig55623_14	Contig7303_1
Carboxylesterase and related proteins	COesterase	catalytic activity	molecular_function	Contig22446_21	191125	Contig25374_17	Contig48790_2	Contig8419_6
Branched chain alpha-keto acid dehydrogenase E1, beta subunit	Transket_pyr	3-methyl-2-oxobutanoate dehydrogenase (2-methylpropanoyl-transferring) activity	molecular_function	Contig22514_15	222088	Contig23219_7	Contig23274_5	Contig3244_1
Ca2+-permeable cation channel OSM-9 and related channels (OTRPC family)	NA	DNA ligase (ATP) activity	molecular_function	Contig22714_4	244083	Contig29714_4	Contig30918_1	Contig35911_1
40S ribosomal protein SA (P40)/Laminin receptor 1	RIBOSOMALS2	structural constituent of ribosome	molecular_function	Contig22785_4	198553	Contig28629_6	Contig35374_1	Contig37305_4
Hydroxymethylglutaryl-CoA synthase	HMG_CoA_synt	hydroxymethylglutaryl-CoA synthase activity	molecular_function	Contig23161_24	120697	Contig26497_32	Contig29399_1	Contig29399_4
NA	NAPRTase	nicotinate phosphoribosyltransferase activity	molecular_function	Contig23223_19	135670	Contig41590_17	Contig55908_8	Contig9027_8
Isocitrate lyase	sp_Q8PQR5_XANAC_Q8PQR5;	catalytic activity	molecular_function	Contig23401_7	179675	Contig41313_13	Contig43402_18	Contig54692_11
Long-chain acyl-CoA transporter, ABC superfamily (involved in peroxisome organization and biogenesis)	NA	ATP binding	molecular_function	Contig23571_7	246933	Contig25792_13	Contig57651_13	Contig57651_15
Predicted GTP-binding protein (ODN superfamily)	GTP1OBG	GTP binding	molecular_function	Contig23640_12	164749	Contig35999_1	Contig37285_3	Contig49319_3
Isoleucyl-tRNA synthetase	TRNASYNTHILE	tRNA ligase activity	molecular_function	Contig23935_36	168885	Contig35025_3	Contig40874_31	Contig7346_2
F0F1-type ATP synthase, beta subunit	NA	ATP binding	molecular_function	Contig24479_2	230667	Contig30390_16	Contig3527_3	Contig40730_7
60S ribosomal protein L5	NA	structural constituent of ribosome	molecular_function	Contig25053_14	236834	Contig25053_4	Contig42988_2	Contig45959_5
Kinesin-like protein	NA	microtubule motor activity	molecular_function	Contig25141_20	230104	Contig26029_12	Contig36810_5	Contig44976_5
Glucose-6-phosphate isomerase	G6PISOMERASE	glucose-6-phosphate isomerase activity	molecular_function	Contig25146_9	189712	Contig31043_1	Contig43655_12	Contig43655_13
Trypsin	NA	trypsin activity	molecular_function	Contig25153_6	236044	Contig28195_6	Contig39258_7	Contig57890_4
cAMP-dependent protein kinase catalytic subunit (PKA)	NA	protein kinase activity	molecular_function	Contig25503_6	230515	Contig26186_10	Contig55991_12	Contig57122_3
C1-tetrahydrofolate synthase	sp_Q922D8_MOUSE_Q922D8;	formate-tetrahydrofolate ligase activity	molecular_function	Contig25569_20	158170	Contig41077_19	Contig54610_15	Contig5469_8
Cyclic nucleotide phosphodiesterase	PDIESTERASE1	3',5'-cyclic-nucleotide phosphodiesterase activity	molecular_function	Contig25655_22	30941	Contig35886_28	Contig6585_4	Contig9556_7
Protein disulfide isomerase (prolyl 4-hydroxylase beta subunit)	THIOREDOXIN	isomerase activity	molecular_function	Contig26403_7	118540	Contig39676_1	Contig54686_3	Contig55357_13
Triosephosphate isomerase	sp_Q8MPF2_TENMO_Q8MPF2;	triose-phosphate isomerase activity	molecular_function	Contig26873_15	166299	Contig27993_1	Contig6575_4	Contig8746_13
Ca2+ transporting ATPase	CATATPASE	ATP binding	molecular_function	Contig27408_12	160437	Contig31429_8	Contig44510_13	Contig50932_3
Mitogen-activated protein kinase kinase (MAP2K)	sp_Q8ISD3_DROSI_Q8ISD3;	protein kinase activity	molecular_function	Contig27497_5	91949	Contig38739_3	Contig682_2	Contig9152_1
Elongation factor-type GTP-binding protein	ELONGATNFCT	GTP binding	molecular_function	Contig27772_4	106275	Contig29746_11	Contig34477_15	Contig34477_22
Translation initiation factor 3, subunit b (eIF-3b)	RRM_1	nucleic acid binding	molecular_function	Contig27942_2	113484	Contig34448_2	Contig4483_22	Contig5212_9
Endosomal membrane proteins, EMP70	EMP70	transporter activity	molecular_function	Contig28461_14	188125	Contig31614_4	Contig31615_4	Contig8213_2
K+/Cl- cotransporter KCC1 and related transporters	NA	amino acid-polyamine transporter activity	molecular_function	Contig28647_12	246035	Contig34520_31	Contig35974_26	Contig4162_6
RNA helicase	NA	RNA binding	molecular_function	Contig29205_6	240619	Contig31956_34	Contig53859_13	Contig6188_4
E3 ubiquitin protein ligase	RCCNDNSATION	ubiquitin-protein ligase activity	molecular_function	Contig29924_65	191874	Contig36441_12	Contig55219_21	Contig57779_19
Translation initiation factor 5B (eIF-5B)	sp_Q9VZP5_DROME_Q9VZP5;	translation initiation factor activity	molecular_function	Contig30445_32	168575	Contig34874_8	Contig37863_8	Contig8601_3
Ubiquitin carboxyl-terminal hydrolase	UCH	cysteine-type endopeptidase activity	molecular_function	Contig30873_39	172482	Contig33297_19	Contig33297_23	Contig56371_16
Kinesin (SMY1 subfamily)	NA	microtubule motor activity	molecular_function	Contig30890_5	227907	Contig49147_25	Contig58174_29	Contig9423_10
Smoothened and related G-protein-coupled receptors	FRIZZLED	transmembrane receptor activity	molecular_function	Contig30959_31	171640	Contig40316_16	Contig40812_1	Contig42318_14
Cyclic nucleotide phosphodiesterase	PDIESTERASE1	3',5'-cyclic-nucleotide phosphodiesterase activity	molecular_function	Contig31522_33	218243	Contig34505_10	Contig41017_24	Contig43423_16
Dyneins, heavy chain	NA	rhodopsin-like receptor activity	molecular_function	Contig31876_5	246369	Contig3573_7	Contig4032_2	Contig51331_1
Axon guidance receptor Dscam	ig	rhodopsin-like receptor activity	molecular_function	Contig32319_13	213259	Contig35655_9	Contig52835_5	Contig52836_3
Mitogen-activated protein kinase	sp_SUR1_CAEEL_P39745;	protein kinase activity	molecular_function	Contig32529_5	116697	Contig40591_17	Contig58048_1	Contig8556_5
Serine/threonine protein phosphatase	PP2C	protein serine/threonine phosphatase activity	molecular_function	Contig32737_15	167304	Contig40311_6	Contig51818_3	Contig9943_3
GTPase Rab11/YPT3, small G protein superfamily	RASTRNSFRMNG	GTP binding	molecular_function	Contig32850_1	193205	Contig34686_15	Contig48427_4	Contig56759_3
RNA helicase BRR2, DEAD-box superfamily	DEAD	ATP binding	molecular_function	Contig32949_19	158557	Contig4226_63	Contig57362_5	Contig901_5
SAM-dependent methyltransferases	MET_TRANS	S-adenosylmethionine-dependent methyltransferase activity	molecular_function	Contig33793_3	164983	Contig33794_10	Contig56499_5	Contig6171_2
Predicted hydrolase/acyltransferase (alpha/beta hydrolase superfamily)	ABHYDROLASE	catalytic activity	molecular_function	Contig33832_10	125604	Contig38414_6	Contig46788_14	Contig52945_3
Threonyl-tRNA synthetase	TRNASYNTHTHR	tRNA ligase activity	molecular_function	Contig33944_24	219591	Contig43456_24	Contig46236_27	Contig51052_14
Peroxidase/oxygenase	ANPEROXIDASE	peroxidase activity	molecular_function	Contig34020_19	142064	Contig35803_13	Contig52343_17	Contig58148_4
LAMMER dual specificity kinases	NA	protein kinase activity	molecular_function	Contig34362_4	235840	Contig51272_4	Contig55858_22	Contig8969_4
Transcription factor, contains HOX domain	sp_Q8JH76_CHICK_Q8JH76;	electron transporter activity	molecular_function	Contig34394_2	170252	Contig36486_8	Contig39007_3	Contig40960_3
Ras-related GTPase	RASTRNSFRMNG	GTP binding	molecular_function	Contig34759_3	119290	Contig34760_10	Contig35435_2	Contig35965_5
Nuclear cap-binding complex, subunit NCBP1/CBP80	MIF4G	RNA binding	molecular_function	Contig34809_3	193215	Contig36989_5	Contig36989_6	Contig49248_2
SNF2 family DNA-dependent ATPase	SNF2_N	DNA binding	molecular_function	Contig35599_12	111040	Contig35599_7	Contig57370_19	Contig57370_7
Glycyl-tRNA synthetase and related class II tRNA synthetase	TRNASYNTHGLY	tRNA ligase activity	molecular_function	Contig36212_9	162025	Contig51537_13	Contig7024_1	Contig7874_5
Monocarboxylate transporter	MFS	transporter activity	molecular_function	Contig36741_4	197861	Contig36837_1	Contig52989_11	Contig54179_2
Ras-related small GTPase, Rho type	RASTRNSFRMNG	GTP binding	molecular_function	Contig37016_5	189251	Contig42134_1	Contig53596_1	Contig8174_3
Fibrillins and related proteins containing Ca2+-binding EGF-like domains	NA	calcium ion binding	molecular_function	Contig38088_10	245219	Contig38988_14	Contig40662_2	Contig5825_4
Translation initiation factor 3, subunit c (eIF-3c)	PCI	oxidoreductase activity	molecular_function	Contig39023_12	20376	Contig39023_14	Contig39709_4	Contig56327_23
FOG: 7 transmembrane receptor	NA	rhodopsin-like receptor activity	molecular_function	Contig39247_2	241447	Contig39375_6	Contig53085_1	Contig9663_2
Uncharacterized conserved protein, contains laminin, cadherin and EGF domains	CADHERIN	calcium ion binding	molecular_function	Contig39773_3	207195	Contig48092_3	Contig54589_4	Contig9948_3
Nuclear export receptor CSE1/CAS (importin beta superfamily)	CAS_CSE1	copper ion binding	molecular_function	Contig39849_24	185581	Contig41984_28	Contig9889_3	Contig9889_5
NAD+ ADP-ribosyltransferase Parp, required for poly-ADP ribosylation of nuclear proteins	sp_PPOL_CRIGR_Q9R152;	NAD+ ADP-ribosyltransferase activity	molecular_function	Contig39958_120	88355	Contig6403_2	Contig6520_13	Contig782_3
Peroxidase/oxygenase	ANPEROXIDASE	peroxidase activity	molecular_function	Contig42161_2	94140	Contig42313_13	Contig53333_22	Contig8867_4
FOG: Immunoglobulin C-2 Type/fibronectin type III domains	FNTYPEIII	protein tyrosine phosphatase activity	molecular_function	Contig42635_19	59990	Contig42635_20	Contig52940_11	Contig5614_6
Actin-related protein Arp2/3 complex, subunit Arp3	ACTIN	protein binding	molecular_function	Contig45911_2	165941	Contig5500_15	Contig58223_11	Contig58223_12
Phosphatidylinositol-4-phosphate 5-kinase	PIP5K	1-phosphatidylinositol-4-phosphate 5-kinase activity	molecular_function	Contig10031_7	105451	Contig30146_6	Contig42606_13
Polypeptide N-acetylgalactosaminyltransferase	Glycos_transf_2	polypeptide N-acetylgalactosaminyltransferase activity	molecular_function	Contig10110_9	91041	Contig2412_3	Contig26232_9
Predicted RNA-binding protein Pno1p interacting with Nob1p and involved in 26S proteasome assembly	KH_1	nucleic acid binding	molecular_function	Contig10_1	199995	Contig35488_9	Contig6682_2
3-Methylcrotonyl-CoA carboxylase, biotin-containing subunit/Propionyl-CoA carboxylase, alpha chain/Acetyl-CoA carboxylase, biotin carboxylase subunit	CPSase_L_chain	biotin binding	molecular_function	Contig10172_19	171935	Contig37074_5	Contig47643_1
Protein kinase	sp_Q8CFE4_MOUSE_Q8CFE4;	protein kinase activity	molecular_function	Contig10198_19	100135	Contig10966_7	Contig47155_4
Alkyl hydroperoxide reductase/peroxiredoxin	AhpC-TSA	thioredoxin peroxidase activity	molecular_function	Contig10232_2	211830	Contig42130_7	Contig42464_8
Transcription factor tinman/NKX2-3, contains HOX domain	sp_O96377_BRAFL_O96377;	DNA binding	molecular_function	Contig10243_5	127891	Contig30810_1	Contig57203_2
60s ribosomal protein L2/L8	NA	structural constituent of ribosome	molecular_function	Contig10250_6	234970	Contig28444_5	Contig39917_4
Vesicle coat complex COPII, subunit SFB3	Gelsolin	hydrolase activity, hydrolyzing O-glycosyl compounds	molecular_function	Contig10364_25	103120	Contig49589_1	Contig56800_12
Signaling protein DOCK180	sp_DOC1_HUMAN_Q14185;	guanyl-nucleotide exchange factor activity	molecular_function	Contig10479_41	159083	Contig17515_5	Contig52906_5
Phosphatidylinositol 4-kinase, involved in intracellular trafficking and secretion	PI3_PI4_kinase	phosphotransferase activity, alcohol group as acceptor	molecular_function	Contig10620_8	20498	Contig31843_26	Contig55834_7
eIF-2alpha kinase PEK/EIF2AK3	NA	protein kinase activity	molecular_function	Contig10741_7	238489	Contig24699_6	Contig56366_6
FOG: Immunoglobin and related proteins	TSP_1	metalloendopeptidase activity	molecular_function	Contig10752_1	34322	Contig30415_49	Contig35213_6
Predicted tubulin-tyrosine ligase	TTL	tubulin-tyrosine ligase activity	molecular_function	Contig10758_5	21775	Contig12225_21	Contig18987_24
M13 family peptidase	NEPRILYSIN	neprilysin activity	molecular_function	Contig10765_9	157697	Contig14360_7	Contig16445_3
Predicted aminopeptidase of the M17 family	LAMNOPPTDASE	cysteine-type endopeptidase activity	molecular_function	Contig10816_2	189660	Contig11208_5	Contig27066_10
Sortilin and related receptors	TAGLIPASE	catalytic activity	molecular_function	Contig10839_6	209600	Contig23519_7	Contig52084_7
Endosomal membrane proteins, EMP70	NA	transporter activity	molecular_function	Contig10904_5	240907	Contig25498_22	Contig27734_17
Dimethylglycine dehydrogenase precursor	DAO	catalytic activity	molecular_function	Contig11008_21	174872	Contig1803_7	Contig9268_4
Predicted transcription factor	ETSDOMAIN	transcription factor activity	molecular_function	Contig11019_5	29595	Contig41740_2	Contig42029_9
Ribosome Assembly protein	sp_Q8SYL1_DROME_Q8SYL1;	dihydrolipoamide branched chain acyltransferase activity	molecular_function	Contig11066_2	124120	Contig17943_4	Contig22692_13
Structural maintenance of chromosome protein 1 (sister chromatid cohesion complex Cohesin, subunit SMC1)	NA	ATP binding	molecular_function	Contig11114_2	237840	Contig11953_42	Contig40880_1
Ubiquitin-conjugating enzyme	sp_Q9H832_HUMAN_Q9H832;	ubiquitin conjugating enzyme activity	molecular_function	Contig11115_1	158438	Contig22791_3	Contig35203_7
Valyl-tRNA synthetase	TRNASYNTHVAL	tRNA ligase activity	molecular_function	Contig11230_12	20110	Contig55659_8	Contig9781_29
Multidrug resistance-associated protein/mitoxantrone resistance protein, ABC superfamily	sp_Q9I7N0_DROME_Q9I7N0;	ATP binding	molecular_function	Contig11300_26	10108	Contig30416_17	Contig7927_26
Smoothened and related G-protein-coupled receptors	FRIZZLED	transmembrane receptor activity	molecular_function	Contig11372_15	183962	Contig11372_16	Contig3986_1
Zinc carboxypeptidase	Zn_carbOpept	carboxypeptidase A activity	molecular_function	Contig11400_29	81126	Contig30112_33	Contig8255_11
Calsyntenin	CADHERIN	calcium ion binding	molecular_function	Contig11540_16	167342	Contig36340_2	Contig56766_5
Serine/threonine protein kinase	NA	protein kinase activity	molecular_function	Contig11542_3	245970	Contig19317_15	Contig7275_1
Vesicle coat complex COPII, subunit SEC31	PRICHEXTENSN	triacylglycerol lipase activity	molecular_function	Contig11588_15	100359	Contig34972_18	Contig4001_6
Fibroblast/platelet-derived growth factor receptor and related receptor tyrosine kinases	sp_FGR3_HUMAN_P22607;	protein kinase activity	molecular_function	Contig11703_9	94990	Contig42647_26	Contig45207_27
Multidrug resistance-associated protein/mitoxantrone resistance protein, ABC superfamily	sp_Q961D3_DROME_Q961D3;	ATP binding	molecular_function	Contig1171_1	20166	Contig12553_6	Contig56132_5
Semaphorins	TSP1REPEAT	receptor activity	molecular_function	Contig11764_4	197331	Contig39485_31	Contig46350_5
BPI/LBP/CETP family protein	LBP_BPI_CETP	lipid binding	molecular_function	Contig11855_4	170435	Contig12718_4	Contig15036_3
GTP-binding protein DRG2 (ODN superfamily)	GTP1OBG	GTP binding	molecular_function	Contig11989_2	179334	Contig27025_3	Contig53226_5
Nucleoside diphosphate kinase	sp_NDK7_RAT_Q9QXL7;	nucleoside-diphosphate kinase activity	molecular_function	Contig12079_6	220197	Contig24035_22	Contig24035_25
Fibrillins and related proteins containing Ca2+-binding EGF-like domains	sp_NPX1_HUMAN_Q15818;	calcium ion binding	molecular_function	Contig1208_3	125015	Contig41846_19	Contig5265_5
GMP synthase	GATASE	catalytic activity	molecular_function	Contig12098_9	191624	Contig24808_7	Contig3995_2
DHHC-type Zn-finger proteins	sp_Q8IZN3_HUMAN_Q8IZN3;	metal ion binding	molecular_function	Contig12114_16	113364	Contig14357_3	Contig3420_4
NA	NA	methylmalonyl-CoA mutase activity	molecular_function	Contig12153_16	238314	Contig12153_20	Contig17752_14
Predicted protein carboxyl methylase	NA	S-adenosylmethionine-dependent methyltransferase activity	molecular_function	Contig12186_2	236029	Contig21937_6	Contig31401_5
Enoyl-CoA hydratase	ECH	catalytic activity	molecular_function	Contig12189_8	108550	Contig23384_12	Contig49897_6
Acyl-CoA thioesterase	4HBT	catalytic activity	molecular_function	Contig12193_1	115538	Contig18524_3	Contig33491_3
Neural cell adhesion molecule L1	NA	RNA binding	molecular_function	Contig12199_47	240518	Contig30734_13	Contig42460_34
Phosphatidylinositol 3-kinase VPS34, involved in signal transduction	C2	phosphotransferase activity, alcohol group as acceptor	molecular_function	Contig12245_4	91901	Contig12245_5	Contig42324_1
Uncharacterized conserved protein, contains laminin, cadherin and EGF domains	CADHERIN	calcium ion binding	molecular_function	Contig12312_54	20161	Contig48292_5	Contig6568_1
Glutaminyl-tRNA synthetase	TRNASYNTHGLU	glutamate-tRNA ligase activity	molecular_function	Contig12353_6	167786	Contig30718_22	Contig39558_17
WD40 repeat-containing protein	NA	1-alkyl-2-acetylglycerophosphocholine esterase activity	molecular_function	Contig12370_3	237480	Contig42197_10	Contig48216_2
Insulin/growth factor receptor (contains protein kinase domain)	FNTYPEIII	transmembrane receptor protein tyrosine kinase activity	molecular_function	Contig12393_6	198971	Contig23605_9	Contig53063_19
Cytochrome c1	NA	electron transporter activity	molecular_function	Contig12498_3	231343	Contig36364_5	Contig43475_9
U1 small nuclear ribonucleoprotein (RRM superfamily)	RRM_1	nucleic acid binding	molecular_function	Contig12594_4	118365	Contig35063_1	Contig40264_2
DNA helicase	SNF7	molecular function unknown	molecular_function	Contig12598_18	328	Contig22482_15	Contig49701_2
FOG: 7 transmembrane receptor	GPCRRHODOPSN	rhodopsin-like receptor activity	molecular_function	Contig12651_2	208724	Contig54989_1	Contig56176_8
Predicted transporter (major facilitator superfamily)	SUGRTRNSPORT	sugar porter activity	molecular_function	Contig12933_21	174480	Contig29731_11	Contig43708_6
NA	Hydantoinase_A	hydrolase activity	molecular_function	Contig13010_13	40188	Contig14_1	Contig47931_2
Uncharacterized conserved protein	HTH_ARAC_FAMILY_1	transcription factor activity	molecular_function	Contig13076_5	184952	Contig43038_4	Contig55729_5
Ubiquitin-protein ligase	sp_UBC2_DROME_P52485;	ubiquitin conjugating enzyme activity	molecular_function	Contig13234_2	192499	Contig21271_4	Contig42454_3
26S proteasome regulatory complex, subunit RPN7/PSMD6	PCI	threonine endopeptidase activity	molecular_function	Contig13403_10	195005	Contig23967_7	Contig32443_2
Mitochondrial solute carrier protein	MITOCARRIER	binding	molecular_function	Contig13418_5	172833	Contig42375_9	Contig42716_3
P-type ATPase	CATATPASE	ATP binding	molecular_function	Contig13434_3	10112	Contig4890_2	Contig6388_1
Casein kinase (serine/threonine/tyrosine protein kinase)	sp_Q8C2P7_MOUSE_Q8C2P7;	protein kinase activity	molecular_function	Contig13452_4	12051	Contig28076_8	Contig28076_9
Rho GTPase effector BNI1 and related formins	NA	actin binding	molecular_function	Contig13462_3	247373	Contig16092_18	Contig43058_22
Ornithine carbamoyltransferase OTC/ARG3	AOTCASE	aspartate carbamoyltransferase activity	molecular_function	Contig13466_2	182282	Contig35809_10	Contig52052_6
Serine/threonine protein kinase	sp_Q91WX6_MOUSE_Q91WX6;	protein kinase activity	molecular_function	Contig13490_12	119208	Contig52719_9	Contig8994_1
Phosphatidylinositol transfer protein SEC14 and related proteins	CRETINALDHBP	transporter activity	molecular_function	Contig13550_13	83762	Contig49004_4	Contig8570_1
Predicted esterase of the alpha-beta hydrolase superfamily (Neuropathy target esterase), contains cAMP-binding domains	cNMP_binding	molecular function unknown	molecular_function	Contig13612_22	115565	Contig45972_6	Contig46990_6
Predicted mutarotase	NA	aldose 1-epimerase activity	molecular_function	Contig13615_3	229971	Contig21660_11	Contig54899_9
RNA polymerase III, second largest subunit	RNA_pol_Rpb2_6	DNA binding	molecular_function	Contig13642_8	30088	Contig19224_9	Contig32293_28
NA	sp_Q8W3L6_ORYSA_Q8W3L6;	ATP binding	molecular_function	Contig13674_4	98292	Contig32834_19	Contig38868_26
Predicted membrane protein (patched superfamily)	Patched	cysteine-type endopeptidase activity	molecular_function	Contig13684_1	209409	Contig28811_2	Contig3363_1
RNA helicase	DEAD	ATP binding	molecular_function	Contig13724_7	81331	Contig52397_2	Contig53874_6
Checkpoint RAD17-RFC complex, RAD17/RAD24 component	Rad17	DNA binding	molecular_function	Contig13754_1	125757	Contig15571_7	Contig55976_7
E3 ubiquitin-protein ligase/Putative upstream regulatory element binding protein	UBA	ubiquitin-protein ligase activity	molecular_function	Contig13842_3	30016	Contig22288_19	Contig33633_18
Alpha tubulin	TUBULIN	structural molecule activity	molecular_function	Contig13879_4	176499	Contig36202_1	Contig48961_4
Signal recognition particle, subunit Srp54	NA	RNA binding	molecular_function	Contig13913_3	238119	Contig16348_3	Contig45541_14
60S ribosomal protein 15.5kD/SNU13, NHP2/L7A family (includes ribonuclease P subunit p38), involved in splicing	sp_Q7ZWY8_XENLA_Q7ZWY8;	structural constituent of ribosome	molecular_function	Contig1400_1	170685	Contig28835_2	Contig5612_5
Cysteine proteinase Cathepsin L	sp_Q27125_URECA_Q27125;	cysteine-type endopeptidase activity	molecular_function	Contig14054_2	117697	Contig21248_14	Contig33326_2
ATP-dependent RNA helicase	DEAD	nucleic acid binding	molecular_function	Contig14073_5	167719	Contig14218_11	Contig30627_9
Arginase family protein	ARGINASE	arginase activity	molecular_function	Contig14131_12	211198	Contig28062_17	Contig48416_3
TEF-1 and related transcription factor, TEAD family	TEADOMAIN	transcription factor activity	molecular_function	Contig14145_5	212385	Contig14146_5	Contig4240_2
Acetylcholine receptor	NRIONCHANNEL	nicotinic acetylcholine-activated cation-selective channel activity	molecular_function	Contig14171_3	199721	Contig41701_5	Contig56353_13
Predicted histone deacetylase	NA	acetylspermidine deacetylase activity	molecular_function	Contig14227_1	241031	Contig33418_1	Contig41205_1
20S proteasome, regulatory subunit alpha type PSMA7/PRE6	Proteasome	endopeptidase activity	molecular_function	Contig14249_9	179894	Contig21155_11	Contig27875_7
Chaperonin complex component, TCP-1 epsilon subunit (CCT5)	NA	protein binding	molecular_function	Contig14289_3	233945	Contig28926_6	Contig36505_2
AAA+-type ATPase	AAA	ATP binding	molecular_function	Contig14306_4	162416	Contig33884_9	Contig40771_13
Zinc carboxypeptidase	CRBOXYPTASEA	carboxypeptidase A activity	molecular_function	Contig14342_6	88036	Contig30751_10	Contig30752_9
Myosin class II heavy chain	ASP_PROTEASE	aspartic-type endopeptidase activity	molecular_function	Contig14421_14	209013	Contig7345_1	Contig8126_2
Serine/threonine protein kinase	NA	molecular function unknown	molecular_function	Contig14449_2	230609	Contig28161_5	Contig5670_2
Mitochondrial oxoglutarate/malate carrier proteins	MITOCARRIER	binding	molecular_function	Contig14486_11	189804	Contig17549_3	Contig51705_3
Familial cylindromatosis protein	CAP_GLY	cysteine-type endopeptidase activity	molecular_function	Contig14540_14	179827	Contig53894_12	Contig55784_2
Beta-N-acetylhexosaminidase	NA	beta-N-acetylhexosaminidase activity	molecular_function	Contig14563_2	237718	Contig14564_2	Contig37075_2
40S ribosomal protein S3A	NA	structural constituent of ribosome	molecular_function	Contig14655_4	242621	Contig21319_2	Contig5588_5
Gamma-glutamyltransferase	GGTRANSPTASE	gamma-glutamyltransferase activity	molecular_function	Contig14714_2	169538	Contig14714_8	Contig17487_7
WD40 repeat-containing protein	NA	1-alkyl-2-acetylglycerophosphocholine esterase activity	molecular_function	Contig14868_2	238595	Contig17110_11	Contig52293_1
Cysteine proteinase Cathepsin L	sp_Q86GJ2_HYDAT_Q86GJ2;	cysteine-type endopeptidase activity	molecular_function	Contig15158_2	181181	Contig24665_12	Contig28426_6
RNA polymerase I, large subunit	RNA_pol_Rpb1_2	DNA binding	molecular_function	Contig15224_5	110368	Contig18616_20	Contig53145_8
40S ribosomal protein S20	sp_Q8MZR7_EEEEE_Q8MZR7;	structural constituent of ribosome	molecular_function	Contig15323_4	189003	Contig25755_4	Contig3576_2
Predicted RNA-binding protein containing PIN domain and invovled in translation or RNA processing	sp_YBFH_APLCA_P41824;	DNA binding	molecular_function	Contig15326_4	104083	Contig37552_2	Contig50035_5
U4/U6-associated splicing factor PRP4	sp_Q8BND8_MOUSE_Q8BND8;	protein kinase activity	molecular_function	Contig15344_16	86706	Contig25809_5	Contig45749_4
Metalloprotease	Peptidase_M48	metalloendopeptidase activity	molecular_function	Contig1542_3	136688	Contig23458_2	Contig34719_11
Predicted transporter (major facilitator superfamily)	SUGRTRNSPORT	sugar porter activity	molecular_function	Contig15434_7	204860	Contig30076_4	Contig33912_17
Profilin	NA	actin binding	molecular_function	Contig15485_6	246711	Contig37237_2	Contig7114_4
60S ribosomal protein L7A	NA	structural constituent of ribosome	molecular_function	Contig15550_9	236492	Contig25689_4	Contig34422_1
Cytoplasmic exosomal RNA helicase SKI2, DEAD-box superfamily	DEAD	ATP binding	molecular_function	Contig15579_2	210670	Contig48848_3	Contig55886_3
Single-stranded DNA-binding replication protein A (RPA), large (70 kD) subunit and related ssDNA-binding proteins	tRNA_anti	nucleic acid binding	molecular_function	Contig1563_18	171280	Contig31620_13	Contig4126_3
NA	sp_Q8W2F0_HELAN_Q8W2F0;	oxidoreductase activity	molecular_function	Contig15743_8	186588	Contig7750_9	Contig9247_3
DNA repair protein, SNF2 family	SNF2_N	DNA binding	molecular_function	Contig15757_6	171328	Contig32095_3	Contig54296_12
Vesicle coat complex AP-2, alpha subunit	NA	structural molecule activity	molecular_function	Contig15852_9	236331	Contig21373_14	Contig5613_4
Protein tyrosine phosphatase PTPMEG, contains FERM domain	PRTYPHPHTASE	protein tyrosine phosphatase activity	molecular_function	Contig15865_4	114126	Contig52045_11	Contig52259_11
GABA-B ion channel receptor subunit GABABR1 and related subunits, G-protein coupled receptor superfamily	GPCRMGR	metabotropic glutamate, GABA-B-like receptor activity	molecular_function	Contig15900_11	206093	Contig36699_2	Contig45643_4
Trypsin	sp_Q9W6N1_PERFV_Q9W6N1;	scavenger receptor activity	molecular_function	Contig15963_5	130928	Contig26348_1	Contig37445_6
Kinesin (SMY1 subfamily)	KINESINHEAVY	microtubule motor activity	molecular_function	Contig16036_12	85870	Contig16084_12	Contig25273_22
GTP-binding protein CRFG/NOG1 (ODN superfamily)	NA	GTP binding	molecular_function	Contig16038_17	228024	Contig30944_4	Contig34951_17
NA	NA	ceramidase activity	molecular_function	Contig16106_11	246414	Contig18074_13	Contig23986_7
Predicted glutathione S-transferase	GST_C	glutathione transferase activity	molecular_function	Contig16113_7	118161	Contig19427_4	Contig7249_4
Protein arginine N-methyltransferase PRMT1 and related enzymes	SAM_BIND	S-adenosylmethionine-dependent methyltransferase activity	molecular_function	Contig16241_15	179399	Contig48247_4	Contig50788_3
Attractin and platelet-activating factor acetylhydrolase	NA	structural molecule activity	molecular_function	Contig16282_32	245281	Contig16282_36	Contig18808_30
P-type ATPase	CATATPASE	ATP binding	molecular_function	Contig16436_26	106065	Contig23713_1	Contig25687_1
Glycinamide ribonucleotide synthetase (GARS)/Aminoimidazole ribonucleotide synthetase (AIRS)	Formyl_trans_N	phosphoribosylamine-glycine ligase activity	molecular_function	Contig16463_17	114087	Contig1813_17	Contig33118_1
Mn2+ and Fe2+ transporters of the NRAMP family	sp_Q9MZV2_MACFA_Q9MZV2;	transporter activity	molecular_function	Contig16491_2	164036	Contig43062_15	Contig56222_2
Predicted membrane protein (patched superfamily)	Patched	hedgehog receptor activity	molecular_function	Contig16574_2	193880	Contig24238_5	Contig31501_1
GTP-specific succinyl-CoA synthetase, beta subunit	Ligase_CoA	catalytic activity	molecular_function	Contig16732_2	163681	Contig41081_15	Contig5403_12
Ca2+/calmodulin-dependent protein kinase, EF-Hand protein superfamily	NA	protein kinase activity	molecular_function	Contig16742_1	230438	Contig4186_2	Contig9101_6
26S proteasome regulatory complex, ATPase RPT5	NA	nucleotide binding	molecular_function	Contig16840_1	244951	Contig20541_5	Contig3089_1
20S proteasome, regulatory subunit beta type PSMB6/PSMB9/PRE3	PROTEASOME	endopeptidase activity	molecular_function	Contig16951_1	101124	Contig39313_1	Contig39536_2
Subtilisin-like proprotein convertase	sp_O93577_RANRI_O93577;	subtilase activity	molecular_function	Contig16959_5	160244	Contig48792_2	Contig8367_3
COP9 signalosome, subunit CSN2	PCI	threonine endopeptidase activity	molecular_function	Contig16973_8	160233	Contig35265_3	Contig52724_2
Fibrillins and related proteins containing Ca2+-binding EGF-like domains	NA	calcium ion binding	molecular_function	Contig17079_11	244064	Contig22177_15	Contig22632_3
Transporter, ABC superfamily (Breast cancer resistance protein)	sp_Q8T686_DICDI_Q8T686;	ATP binding	molecular_function	Contig17182_5	103967	Contig21106_20	Contig4487_2
Calnexin	sp_Q9BLH3_HALRO_Q9BLH3;	calcium ion binding	molecular_function	Contig17209_18	80092	Contig53621_3	Contig57031_16
Pyruvate carboxylase	CPSase_L_chain	catalytic activity	molecular_function	Contig17277_22	178585	Contig17277_31	Contig4655_1
NA	DUF323	molecular function unknown	molecular_function	Contig17423_14	169317	Contig30438_9	Contig45527_13
Molecular chaperones HSP105/HSP110/SSE1, HSP70 superfamily	NA	ATP binding	molecular_function	Contig17595_23	233881	Contig30097_25	Contig3973_2
Kinesin-like protein	KINESINHEAVY	microtubule motor activity	molecular_function	Contig17636_19	168976	Contig23433_13	Contig9209_15
NA	Radical_SAM	catalytic activity	molecular_function	Contig17700_5	87644	Contig24171_3	Contig2985_10
60S ribosomal protein L13a	sp_Q9SYL9_ARATH_Q9SYL9;	structural constituent of ribosome	molecular_function	Contig17701_8	188032	Contig1997_7	Contig48730_5
Protein serine/threonine phosphatase RDGC/PPEF, contains STphosphatase and EF-hand domains	NA	calcium ion binding	molecular_function	Contig17717_23	239552	Contig27186_23	Contig36765_20
TNF receptor-associated factor	zf-C3HC4	zinc ion binding	molecular_function	Contig18006_13	104836	Contig33423_4	Contig40755_14
Myosin regulatory light chain, EF-Hand protein superfamily	NA	calcium ion binding	molecular_function	Contig18070_1	240868	Contig20468_3	Contig28055_1
Uncharacterized conserved protein, contains laminin, cadherin and EGF domains	CADHERIN	calcium ion binding	molecular_function	Contig18072_2	20073	Contig51788_19	Contig51788_4
IMP dehydrogenase/GMP reductase	IMPDH	catalytic activity	molecular_function	Contig18190_10	177384	Contig28230_12	Contig56029_6
Succinyl-CoA synthetase, beta subunit	Ligase_CoA	catalytic activity	molecular_function	Contig18278_6	208385	Contig25929_4	Contig4253_3
Alpha-D-galactosidase (melibiase)	sp_Q9VL27_DROME_Q9VL27;	hydrolase activity, hydrolyzing O-glycosyl compounds	molecular_function	Contig18322_2	170108	Contig28268_14	Contig36941_2
Uncharacterized conserved protein, contains ZZ-type Zn-finger	ZZ	zinc ion binding	molecular_function	Contig18423_9	116588	Contig46038_3	Contig48354_3
Chaperonin complex component, TCP-1 delta subunit (CCT4)	CHAPERONIN60	protein binding	molecular_function	Contig18431_1	176357	Contig2638_14	Contig40734_1
Fibrillins and related proteins containing Ca2+-binding EGF-like domains	EGFBLOOD	calcium ion binding	molecular_function	Contig18438_26	548	Contig35882_9	Contig6660_2
Predicted GTP-binding protein MMR1	MMR_HSR1	GTP binding	molecular_function	Contig18489_1	166699	Contig20422_8	Contig50347_6
Similar to IMP-GMP specific 5'-nucleotidase	5_nucleotid	5'-nucleotidase activity	molecular_function	Contig18554_4	104395	Contig24089_1	Contig8167_10
Tyrosyl-tRNA synthetase, cytoplasmic	TRNASYNTHTYR	tRNA ligase activity	molecular_function	Contig18559_10	217910	Contig3963_2	Contig56922_2
Annexin	sp_Q804H2_BRARE_Q804H2;	calcium ion binding	molecular_function	Contig18580_7	96179	Contig40325_24	Contig42840_7
Fibrillins and related proteins containing Ca2+-binding EGF-like domains	sp_PA2B_MICNI_P81167;	phospholipase A2 activity	molecular_function	Contig1858_3	32913	Contig19070_7	Contig52534_3
Fibrillarin and related nucleolar RNA-binding proteins	sp_Q99L58_MOUSE_Q99L58;	RNA binding	molecular_function	Contig18590_1	186929	Contig29660_7	Contig4571_2
26S proteasome regulatory complex, ATPase RPT4	AAA	nucleotide binding	molecular_function	Contig18702_3	215693	Contig27927_11	Contig28366_2
Aspartyl-tRNA synthetase	TRNASYNTHASP	aspartate-tRNA ligase activity	molecular_function	Contig18736_20	205625	Contig28215_5	Contig7503_10
Synaptic vesicle transporter SV2 (major facilitator superfamily)	Sugar_tr	transporter activity	molecular_function	Contig18745_2	104560	Contig24200_18	Contig39406_4
Fibroblast/platelet-derived growth factor receptor and related receptor tyrosine kinases	sp_O42127_XENLA_O42127;	protein kinase activity	molecular_function	Contig18765_4	109586	Contig19315_2	Contig53776_15
NADH:ubiquinone oxidoreductase, NDUFS8/23 kDa subunit	4FE4SFRDOXIN	electron transporter activity	molecular_function	Contig18801_8	111058	Contig39366_2	Contig5600_3
40S ribosomal protein S13	NA	structural constituent of ribosome	molecular_function	Contig18962_2	235818	Contig19430_2	Contig46011_5
DNA polymerase zeta, catalytic subunit	DNAPOLB	nucleotide binding	molecular_function	Contig19023_13	102086	Contig19514_59	Contig48151_3
Ca2+/calmodulin-dependent protein phosphatase (calcineurin subunit B), EF-Hand superfamily protein	sp_Q99LQ9_MOUSE_Q99LQ9;	calcium ion binding	molecular_function	Contig19038_3	159419	Contig35805_10	Contig6776_2
Ca2+-dependent lipid-binding protein CLB1/vesicle protein vp115/Granuphilin A, contains C2 domain	NA	anthranilate phosphoribosyltransferase activity	molecular_function	Contig19043_24	247335	Contig2610_5	Contig30762_7
Chromodomain-helicase DNA-binding protein	SNF2_N	DNA binding	molecular_function	Contig19260_7	50041	Contig43700_29	Contig7402_7
Peptide exporter, ABC superfamily	sp_Q9V6Z6_DROME_Q9V6Z6;	ATP binding	molecular_function	Contig19344_18	31495	Contig20399_8	Contig46475_20
NA	PALP	catalytic activity	molecular_function	Contig19367_7	92762	Contig40302_1	Contig58160_1
Serine protease	PROTEASES2C	trypsin activity	molecular_function	Contig19371_3	206207	Contig19371_8	Contig23923_17
NA	DUF229	molecular function unknown	molecular_function	Contig19462_17	159560	Contig31451_4	Contig56242_12
WD40 repeat-containing protein	sp_Q96IK6_HUMAN_Q96IK6;	1-alkyl-2-acetylglycerophosphocholine esterase activity	molecular_function	Contig19466_2	162437	Contig27778_10	Contig8595_6
Uncharacterized conserved protein, contains RtcB domain	UPF0027	molecular function unknown	molecular_function	Contig19486_13	198406	Contig28049_16	Contig55922_8
Phosphatidylinositol 4-kinase	PI3_PI4_kinase	phosphotransferase activity, alcohol group as acceptor	molecular_function	Contig19496_9	123184	Contig19497_12	Contig26760_2
Tuftelin-interacting protein TIP39, contains G-patch domain	G-patch	nucleic acid binding	molecular_function	Contig19526_9	158435	Contig27324_1	Contig35498_21
CREB binding protein/P300 and related TAZ Zn-finger proteins	BROMODOMAIN	transcription cofactor activity	molecular_function	Contig19535_12	106064	Contig35106_23	Contig55246_9
60S ribosomal protein L30	sp_Q8ITC5_AEQIR_Q8ITC5;	structural constituent of ribosome	molecular_function	Contig19643_2	180772	Contig23167_5	Contig56671_2
Arp2/3 complex-interacting protein VIP1/Asp1, involved in regulation of actin cytoskeleton	HIS_ACID_PHOSPHAT_1	acid phosphatase activity	molecular_function	Contig1966_8	20017	Contig40250_18	Contig56581_7
Calmodulin and related proteins (EF-Hand superfamily)	NA	calcium ion binding	molecular_function	Contig19686_3	240187	Contig26002_7	Contig54212_8
Predicted DHHC-type Zn-finger protein	sp_YO44_CAEEL_Q8I0G4;	metal ion binding	molecular_function	Contig19689_2	106259	Contig37228_8	Contig45744_6
Inorganic pyrophosphatase/Nucleosome remodeling factor, subunit NURF38	sp_Q9PW32_TORMA_Q9PW32;	magnesium ion binding	molecular_function	Contig19757_6	191879	Contig50997_8	Contig56255_3
Alanine-glyoxylate aminotransferase AGT2	Aminotran_3	transaminase activity	molecular_function	Contig19789_8	214753	Contig42549_2	Contig56802_8
Predicted Fe-S oxidoreductase	UPF0004	molecular function unknown	molecular_function	Contig19807_14	186594	Contig25712_14	Contig651_1
Predicted acyl-CoA dehydrogenase	HADHALOGNASE	cysteine-type endopeptidase activity	molecular_function	Contig1988_23	102677	Contig21635_9	Contig25522_7
60S ribosomal protein L35	NA	structural constituent of ribosome	molecular_function	Contig20059_3	246818	Contig2686_6	Contig51984_2
Selenophosphate synthetase	AIRS	catalytic activity	molecular_function	Contig20415_15	96658	Contig21879_4	Contig602_3
Galactosyltransferases	NA	glycoprotein-N-acetylgalactosamine 3-beta-galactosyltransferase activity	molecular_function	Contig20489_2	89529	Contig32683_4	Contig51770_7
Ornithine aminotransferase	Aminotran_3	transaminase activity	molecular_function	Contig20527_15	159041	Contig37432_4	Contig7747_16
ATP-dependent RNA helicase	DEAD	ATP binding	molecular_function	Contig20620_4	89179	Contig28012_4	Contig58211_3
Aldo/keto reductase family proteins	sp_P74308_SYNY3_P74308;	oxidoreductase activity	molecular_function	Contig20672_3	190239	Contig30231_5	Contig56992_6
Uncharacterized conserved protein	NA	molecular function unknown	molecular_function	Contig20723_9	228490	Contig50243_3	Contig56965_14
Uncharacterized conserved protein, contains DM10 domain	sp_CALM_CHLRE_P04352;	calcium ion binding	molecular_function	Contig20725_6	193638	Contig35987_5	Contig51359_19
Mitochondrial fatty acid anion carrier protein/Uncoupling protein	NA	binding	molecular_function	Contig20753_7	230652	Contig56438_2	Contig57864_7
FOG: Zn-finger	sp_Q9BR84_HUMAN_Q9BR84;	nucleic acid binding	molecular_function	Contig20833_2	113856	Contig29330_5	Contig7805_2
Ribosomal protein S4	NA	structural constituent of ribosome	molecular_function	Contig20966_1	237468	Contig51515_2	Contig57112_1
RNA polymerase II, second largest subunit	RNA_pol_Rpb2_6	DNA binding	molecular_function	Contig21039_4	189883	Contig2535_1	Contig52051_22
IMP dehydrogenase/GMP reductase	NA	catalytic activity	molecular_function	Contig21240_10	227565	Contig21240_8	Contig29614_15
Translation initiation factor 2, gamma subunit (eIF-2gamma; GTPase)	ELONGATNFCT	GTP binding	molecular_function	Contig21419_1	187927	Contig45660_3	Contig49142_2
Angio-associated migratory cell protein (contains WD40 repeats)	GPROTEINBRPT	1-alkyl-2-acetylglycerophosphocholine esterase activity	molecular_function	Contig21422_3	171651	Contig24429_2	Contig6976_6
Polyadenylation factor I complex, subunit PFS2	sp_Q8SW96_ENCCU_Q8SW96;	1-alkyl-2-acetylglycerophosphocholine esterase activity	molecular_function	Contig21439_19	105436	Contig26062_5	Contig3116_5
60s ribosomal protein L30 isolog	Ribosomal_L24e	structural constituent of ribosome	molecular_function	Contig21625_4	116145	Contig35050_1	Contig36571_6
Serine/threonine protein kinase involved in cell cycle control	RIO1	molecular function unknown	molecular_function	Contig21687_2	131938	Contig46725_4	Contig4950_2
Electron transfer flavoprotein, beta subunit	sp_Q7ZV76_BRARE_Q7ZV76;	electron transporter activity	molecular_function	Contig21807_9	192806	Contig4163_1	Contig56303_17
6-phosphogluconate dehydrogenase	NA	phosphogluconate dehydrogenase (decarboxylating) activity	molecular_function	Contig21945_2	230495	Contig43176_1	Contig47121_2
Splicing factor RNPS1, SR protein superfamily	RRM_1	nucleic acid binding	molecular_function	Contig222_7	89518	Contig2704_4	Contig30963_1
Structural maintenance of chromosome protein 3 (sister chromatid cohesion complex Cohesin, subunit SMC3)	SMC_N	ATP binding	molecular_function	Contig22295_26	50013	Contig36389_12	Contig7294_2
UDP-glucose 4-epimerase/UDP-sulfoquinovose synthase	NA	catalytic activity	molecular_function	Contig22562_5	237812	Contig23314_13	Contig54109_1
60S ribosomal protein L27	NA	structural constituent of ribosome	molecular_function	Contig22771_4	234712	Contig29171_1	Contig55459_1
20S proteasome, regulatory subunit beta type PSMB5/PSMB8/PRE2	PROTEASOME	endopeptidase activity	molecular_function	Contig23088_4	173323	Contig24207_4	Contig52178_4
GTPase Rab1/YPT1, small G protein superfamily, and related GTP-binding proteins	RASTRNSFRMNG	GTP binding	molecular_function	Contig23170_2	167582	Contig25473_18	Contig5605_5
Dual-specificity tyrosine-phosphorylation regulated kinase	sp_Q9BRB5_HUMAN_Q9BRB5;	protein kinase activity	molecular_function	Contig23175_8	200667	Contig34974_17	Contig39652_6
60S ribosomal protein L3 and related proteins	NA	structural constituent of ribosome	molecular_function	Contig23176_14	237519	Contig52496_8	Contig53693_7
Chaperonin complex component, TCP-1 alpha subunit (CCT1)	TCOMPLEXTCP1	protein binding	molecular_function	Contig23228_5	109595	Contig30299_10	Contig37406_5
DEAH-box RNA helicase	NA	electron transporter activity	molecular_function	Contig23248_4	241791	Contig53711_2	Contig53711_4
Translation initiation factor 4F, ribosome/mRNA-bridging subunit (eIF-4G)	W2	translation initiation factor activity	molecular_function	Contig23368_16	130495	Contig39500_15	Contig56196_6
Esterase D	NA	catalytic activity	molecular_function	Contig23462_6	243067	Contig2633_11	Contig42343_5
Kinesin-like protein	KINESINHEAVY	microtubule motor activity	molecular_function	Contig23743_11	89335	Contig9302_4	Contig9750_31
Trypsin	NA	trypsin activity	molecular_function	Contig23790_4	227960	Contig30686_49	Contig3854_2
Mitogen-activated protein kinase	NA	protein kinase activity	molecular_function	Contig23893_13	243879	Contig38183_2	Contig52772_15
Delta 6-fatty acid desaturase/delta-8 sphingolipid desaturase	sp_O96099_DICDI_O96099;	oxidoreductase activity	molecular_function	Contig23994_17	178696	Contig3176_11	Contig33372_11
Uridylate kinase/adenylate kinase	sp_Q9R0Y4_MOUSE_Q9R0Y4;	ATP binding	molecular_function	Contig24055_4	16747	Contig29217_5	Contig51554_18
Chaperonin complex component, TCP-1 beta subunit (CCT2)	CHAPERONIN60	protein binding	molecular_function	Contig24127_9	191440	Contig25945_12	Contig55490_11
Dystrophin-like protein	CH	actin binding	molecular_function	Contig24576_18	105300	Contig31860_22	Contig40020_5
60s ribosomal protein L15/L27	L15	structural constituent of ribosome	molecular_function	Contig24771_3	85854	Contig32242_3	Contig57197_4
F-actin capping protein, beta subunit	sp_Q8AVW7_XENLA_Q8AVW7;	actin binding	molecular_function	Contig24838_4	181966	Contig38123_4	Contig49229_1
40S ribosomal protein S19	sp_R191_ARATH_Q9SGA6;	structural constituent of ribosome	molecular_function	Contig25474_4	172396	Contig29322_7	Contig5422_4
RNA polymerase II elongator complex, subunit ELP3/histone acetyltransferase	Acetyltransf_1	N-acetyltransferase activity	molecular_function	Contig2551_1	168258	Contig26890_25	Contig30970_2
Adenylate kinase	ADK	ATP binding	molecular_function	Contig25528_2	137747	Contig35345_1	Contig40929_12
Pyrophosphate-dependent phosphofructo-1-kinase	sp_Q90YA3_CHICK_Q90YA3;	6-phosphofructokinase activity	molecular_function	Contig25652_5	87709	Contig3188_4	Contig46006_3
20S proteasome, regulatory subunit beta type PSMB1/PRE7	Proteasome	endopeptidase activity	molecular_function	Contig25713_2	191787	Contig29720_5	Contig54622_7
Chaperonin complex component, TCP-1 zeta subunit (CCT6)	CHAPERONIN60	protein binding	molecular_function	Contig25781_3	160314	Contig37938_3	Contig54390_1
Fumarylacetoacetase	NA	catalytic activity	molecular_function	Contig2605_23	241460	Contig35104_3	Contig40968_3
D-ribulose-5-phosphate 3-epimerase	Ribul_P_3_epim	ribulose-phosphate 3-epimerase activity	molecular_function	Contig26322_13	158372	Contig37226_1	Contig8128_8
60S ribosomal protein L11	sp_Q9V8U9_DROME_Q9V8U9;	structural constituent of ribosome	molecular_function	Contig26425_1	193684	Contig55539_3	Contig8793_6
Permease of the major facilitator superfamily	NA	transporter activity	molecular_function	Contig26648_4	228652	Contig48449_1	Contig7652_19
Predicted methyltransferase	NA	S-adenosylmethionine-dependent methyltransferase activity	molecular_function	Contig26771_4	234398	Contig49284_4	Contig52827_6
Nucleoside diphosphate kinase	sp_NDK7_HUMAN_Q9Y5B8;	nucleoside-diphosphate kinase activity	molecular_function	Contig26949_3	125694	Contig30168_4	Contig39526_9
Fibrillins and related proteins containing Ca2+-binding EGF-like domains	EGFBLOOD	calcium ion binding	molecular_function	Contig26974_3	197208	Contig37010_2	Contig41387_20
Peptide:N-glycanase	Transglut_core	peptide-N4-(N-acetyl-beta-glucosaminyl)asparagine amidase activity	molecular_function	Contig26993_11	129845	Contig52757_8	Contig9967_3
Phenylalanyl-tRNA synthetase, beta subunit	tRNA-synt_2d	phenylalanine-tRNA ligase activity	molecular_function	Contig27098_14	172762	Contig30991_11	Contig54694_12
N-acetyltransferase	Acetyltransf_1	N-acetyltransferase activity	molecular_function	Contig27132_7	213078	Contig40858_2	Contig56741_12
Amidases	Amidase	amidase activity	molecular_function	Contig27218_2	114332	Contig28694_2	Contig9641_3
Dihydroxy-acid dehydratase	NA	catalytic activity	molecular_function	Contig27491_18	239399	Contig30753_21	Contig34181_10
40S ribosomal protein S7	sp_Q8ITA9_AEQIR_Q8ITA9;	structural constituent of ribosome	molecular_function	Contig27521_4	54581	Contig30818_2	Contig6656_2
Puf family RNA-binding protein	Pumilio	RNA binding	molecular_function	Contig2757_2	184407	Contig29055_1	Contig3780_2
GTP-binding protein DRG1 (ODN superfamily)	GTP1OBG	GTP binding	molecular_function	Contig27888_8	208563	Contig29874_4	Contig38885_9
Adenylosuccinate synthase	NA	cysteine-type endopeptidase activity	molecular_function	Contig27936_2	247608	Contig40622_2	Contig615_16
Ubiquitin C-terminal hydrolase UCHL1	sp_UBL3_MOUSE_Q9JKB1;	ubiquitin thiolesterase activity	molecular_function	Contig28097_1	107252	Contig28491_5	Contig39369_2
Dyneins, heavy chain	Dynein_heavy	nucleotide binding	molecular_function	Contig28116_4	30056	Contig37741_101	Contig44736_5
Nuclear architecture related protein	Fe_hyd_lg_C	ferredoxin hydrogenase activity	molecular_function	Contig28572_2	210509	Contig32336_7	Contig8672_2
Aquaporin (major intrinsic protein family)	sp_AQP7_MOUSE_O54794;	transporter activity	molecular_function	Contig28648_11	162785	Contig31467_4	Contig41021_6
60S ribosomal protein L14/L17/L23	sp_Q86D71_EEEEE_Q86D71;	structural constituent of ribosome	molecular_function	Contig28671_7	94285	Contig51745_2	Contig51746_1
Cl- channel CLC-3 and related proteins (CLC superfamily)	CLCHANNEL	voltage-gated chloride channel activity	molecular_function	Contig28776_14	216752	Contig45564_7	Contig56875_11
Protein phosphatase 1, regulatory subunit, and related proteins	LEURICHRPT	protein phosphatase type 2A activity	molecular_function	Contig28786_13	131384	Contig28786_17	Contig54131_15
AAA+-type ATPase	NA	nucleotide binding	molecular_function	Contig29064_19	228353	Contig31062_13	Contig504_1
Arginyl-tRNA synthetase	NA	arginine-tRNA ligase activity	molecular_function	Contig29175_15	229489	Contig33679_7	Contig34360_4
Stationary phase-induced protein, SOR/SNZ family	sp_TPIS_PYRFU_P95583;	triose-phosphate isomerase activity	molecular_function	Contig29222_10	194582	Contig53232_2	Contig55479_7
Ribonucleotide reductase, beta subunit	NA	ribonucleoside-diphosphate reductase activity	molecular_function	Contig29231_9	236860	Contig36290_18	Contig38922_6
40S ribosomal protein S15/S22	sp_RS1A_HUMAN_P39027;	structural constituent of ribosome	molecular_function	Contig29478_2	159589	Contig34174_2	Contig58187_3
Poly(A) polymerase and related nucleotidyltransferases	NTP_transf_2	nucleic acid binding	molecular_function	Contig29544_6	178614	Contig45748_8	Contig85_10
Mitochondrial ADP/ATP carrier proteins	NA	binding	molecular_function	Contig29712_4	246069	Contig51650_14	Contig5845_4
Polypeptide N-acetylgalactosaminyltransferase	Glycos_transf_2	polypeptide N-acetylgalactosaminyltransferase activity	molecular_function	Contig29834_6	31464	Contig39109_6	Contig8871_3
60s ribosomal protein L15	Ribosomal_L15e	structural constituent of ribosome	molecular_function	Contig30141_3	194235	Contig37089_7	Contig37977_6
Protein required for 18S rRNA maturation and 40S ribosome biogenesis	Mra1	translation elongation factor activity	molecular_function	Contig30142_4	166546	Contig39748_7	Contig46104_1
NADH:ubiquinone oxidoreductase, NDUFV1/51kDa subunit	Complex1_51K	iron ion binding	molecular_function	Contig30170_3	181539	Contig53181_2	Contig57810_8
Transcription regulator XNP/ATRX, DEAD-box superfamily	DNA_methylase	DNA binding	molecular_function	Contig30204_12	127267	Contig42530_3	Contig51473_14
60S ribosomal protein L18A	Ribosomal_L18ae	structural constituent of ribosome	molecular_function	Contig30425_6	163400	Contig31256_4	Contig32292_3
Ras-related GTPase	RASTRNSFRMNG	GTP binding	molecular_function	Contig30430_6	177859	Contig43290_3	Contig56886_3
Chromatin remodeling complex WSTF-ISWI, small subunit	NA	DNA binding	molecular_function	Contig30819_8	226879	Contig6065_13	Contig8911_1
RAB proteins geranylgeranyltransferase component A (RAB escort protein)	RABGDIREP	Rab GDP-dissociation inhibitor activity	molecular_function	Contig30898_1	163393	Contig33591_10	Contig981_1
Ca2+-binding actin-bundling protein (actinin), alpha chain (EF-Hand protein superfamily)	sp_AAC4_CHICK_Q90734;	actin binding	molecular_function	Contig30908_4	206855	Contig47283_3	Contig56559_2
Uroporphyrinogen decarboxylase	sp_DCUP_BRARE_Q9PTS2;	uroporphyrinogen decarboxylase activity	molecular_function	Contig31339_1	190553	Contig5248_17	Contig8020_6
ATP-dependent RNA helicase	DEAD	nucleic acid binding	molecular_function	Contig31589_5	97621	Contig5672_9	Contig5988_6
Predicted sugar transporter	MFS	transporter activity	molecular_function	Contig31933_16	123420	Contig40428_4	Contig54756_3
NA	LIPOXYGENASE	iron ion binding	molecular_function	Contig31985_4	205566	Contig35346_18	Contig9547_8
Disintegrin metalloproteinases with thrombospondin repeats	TSP1REPEAT	metalloendopeptidase activity	molecular_function	Contig32054_5	30434	Contig43575_37	Contig52412_28
Fibroblast/platelet-derived growth factor receptor and related receptor tyrosine kinases	sp_Q91285_PLEWA_Q91285;	protein kinase activity	molecular_function	Contig32081_10	1620	Contig35333_1	Contig39230_20
Chaperonin complex component, TCP-1 theta subunit (CCT8)	NA	protein binding	molecular_function	Contig32202_11	244189	Contig40820_14	Contig44310_7
Serine/threonine protein kinase, contains leucine zipper domain	sp_O43283_HUMAN_O43283;	protein kinase activity	molecular_function	Contig32203_6	116420	Contig38763_31	Contig43212_16
Helicase-like transcription factor HLTF/DNA helicase RAD5, DEAD-box superfamily	zf-C3HC4	DNA binding	molecular_function	Contig32227_43	10347	Contig32442_10	Contig53282_3
Reticulocalbin, calumenin, DNA supercoiling factor, and related Ca2+-binding proteins of the CREC family (EF-Hand protein superfamily)	sp_Q966Q9_DICDI_Q966Q9;	calcium ion binding	molecular_function	Contig322_6	174458	Contig32550_19	Contig37548_14
Calmodulin and related proteins (EF-Hand superfamily)	sp_Q96HY3_HUMAN_Q96HY3;	calcium ion binding	molecular_function	Contig32370_5	198364	Contig53828_2	Contig54870_1
Putative ATP-dependent Clp-type protease (AAA+ ATPase superfamily)	CHAPERONIN60	ATP binding	molecular_function	Contig32514_17	133	Contig43379_22	Contig5503_3
Fibrillins and related proteins containing Ca2+-binding EGF-like domains	EGF	calcium ion binding	molecular_function	Contig32783_9	214844	Contig55801_41	Contig8954_10
MAPK related serine/threonine protein kinase	sp_Q7ZTX0_BRARE_Q7ZTX0;	protein kinase activity	molecular_function	Contig32829_15	104958	Contig33076_18	Contig8692_7
Transcription factor PRD and related proteins, contain PAX and HOX domains	sp_Q8QGS3_CHICK_Q8QGS3;	transcription factor activity	molecular_function	Contig32980_8	212609	Contig43275_8	Contig49465_4
NADP-dependent flavoprotein reductase	FLAVODOXIN	electron transporter activity	molecular_function	Contig33037_28	139188	Contig41562_32	Contig6022_21
Heterogeneous nuclear ribonucleoprotein R (RRM superfamily)	RRM_1	nucleic acid binding	molecular_function	Contig33140_3	209974	Contig37434_20	Contig7546_1
Signal recognition particle receptor, alpha subunit	sp_Q9VZ29_DROME_Q9VZ29;	RNA binding	molecular_function	Contig33175_14	90575	Contig57470_16	Contig7988_3
Dyneins, heavy chain	AAA	nucleotide binding	molecular_function	Contig3319_5	59988	Contig3319_8	Contig5764_3
Sulfate/bicarbonate/oxalate exchanger SAT-1 and related transporters (SLC26 family)	Sulfate_transp	sulfate porter activity	molecular_function	Contig33525_11	159544	Contig47387_2	Contig5829_2
Sulfate/bicarbonate/oxalate exchanger SAT-1 and related transporters (SLC26 family)	NA	sulfate porter activity	molecular_function	Contig34080_2	237976	Contig34204_8	Contig46531_8
Hydrolytic enzymes of the alpha/beta hydrolase fold	Peptidase_S28	catalytic activity	molecular_function	Contig34338_5	175585	Contig35112_17	Contig36008_20
Protein tyrosine phosphatase	PRTYPHPHTASE	protein tyrosine phosphatase activity	molecular_function	Contig34561_2	88022	Contig36963_2	Contig36984_3
eIF2-interacting protein ABC50 (ABC superfamily)	sp_Q19554_CAEEL_Q19554;	ATP binding	molecular_function	Contig3512_9	172449	Contig35832_14	Contig42921_4
Ras-related GTPase	RASTRNSFRMNG	GTP binding	molecular_function	Contig35194_3	187791	Contig37897_14	Contig55713_2
Proteins containing Ca2+-binding EGF-like domains	EGFLAMININ	structural molecule activity	molecular_function	Contig35486_35	188423	Contig44169_6	Contig56642_10
Beta amyloid precursor-binding protein	PDZ	protein binding	molecular_function	Contig35752_7	101975	Contig35753_4	Contig48111_5
Myosin VII, myosin IXB and related myosins	sp_MY9B_MOUSE_Q9QY06;	motor activity	molecular_function	Contig35828_5	112613	Contig53366_31	Contig53366_36
Asparaginyl-tRNA synthetase	TRNASYNTHASP	aspartate-tRNA ligase activity	molecular_function	Contig36271_5	184858	Contig38225_10	Contig48444_8
Sodium-neurotransmitter symporter	sp_Q22116_CAEEL_Q22116;	neurotransmitter:sodium symporter activity	molecular_function	Contig36337_1	109800	Contig54924_10	Contig57220_8
Branched chain aminotransferase BCAT1, pyridoxal phosphate enzymes type IV superfamily	NA	catalytic activity	molecular_function	Contig36369_18	246094	Contig41369_10	Contig5963_12
DNA replication licensing factor, MCM5 component	NA	DNA binding	molecular_function	Contig36534_3	238608	Contig43113_8	Contig53736_9
3-hydroxyanthranilate oxygenase HAAO	3-HAO	3-hydroxyanthranilate 3,4-dioxygenase activity	molecular_function	Contig36536_3	178517	Contig51822_6	Contig56356_8
Aldo/keto reductase family proteins	sp_Q97HQ1_CLOAB_Q97HQ1;	oxidoreductase activity	molecular_function	Contig36579_10	71477	Contig39934_15	Contig51046_3
Uncharacterized NUDIX family hydrolase	NUDIX	hydrolase activity, acting on acid anhydrides, in phosphorus-containing anhydrides	molecular_function	Contig36980_1	170741	Contig37484_3	Contig55472_4
Predicted bile acid beta-glucosidase	DUF608	DNA binding	molecular_function	Contig37056_8	207364	Contig47248_8	Contig56644_9
Myosin class VI heavy chain	sp_Q9PWF6_MORSA_Q9PWF6;	motor activity	molecular_function	Contig37181_10	171362	Contig8940_45	Contig9323_5
40S ribosomal protein S17	Ribosomal_S17e	structural constituent of ribosome	molecular_function	Contig37280_2	192160	Contig54395_5	Contig54440_2
Beta-TrCP (transducin repeats containing)/Slimb proteins	NA	myosin-heavy-chain kinase activity	molecular_function	Contig3751_3	228088	Contig47455_1	Contig52687_11
NADP+-dependent malic enzyme	MALOXRDTASE	malic enzyme activity	molecular_function	Contig37526_23	173675	Contig37526_25	Contig42000_20
GTP-binding protein SEC4, small G protein superfamily, and related Ras family GTP-binding proteins	RASTRNSFRMNG	GTP binding	molecular_function	Contig37624_1	164553	Contig38657_4	Contig55766_7
Hsp27-ERE-TATA-binding protein/Scaffold attachment factor (SAF-B)	NA	nucleic acid binding	molecular_function	Contig37807_36	244062	Contig55408_19	Contig55996_5
F-actin capping protein, alpha subunit	NA	actin binding	molecular_function	Contig38021_3	242138	Contig38022_8	Contig54172_1
20S proteasome, regulatory subunit beta type PSMB2/PRE1	Proteasome	endopeptidase activity	molecular_function	Contig3904_3	193516	Contig42662_1	Contig44345_1
Mannosyl-oligosaccharide alpha-1,2-mannosidase and related glycosyl hydrolases	sp_YH04_YEAST_P38888;	mannosyl-oligosaccharide 1,2-alpha-mannosidase activity	molecular_function	Contig39143_11	112545	Contig41104_27	Contig42395_23
Inositol polyphosphate 5-phosphatase and related proteins	RhoGAP	inositol or phosphatidylinositol phosphatase activity	molecular_function	Contig3916_12	174916	Contig5131_2	Contig8479_5
Arp2/3 complex-interacting protein VIP1/Asp1, involved in regulation of actin cytoskeleton	HIS_ACID_PHOSPHAT_1	acid phosphatase activity	molecular_function	Contig39186_7	176721	Contig39186_9	Contig52372_2
Aquaporin (major intrinsic protein family)	sp_Q8AWH9_XENLA_Q8AWH9;	transporter activity	molecular_function	Contig39880_3	185753	Contig39881_3	Contig48298_2
N-myristoyl transferase	NMT	glycylpeptide N-tetradecanoyltransferase activity	molecular_function	Contig40354_7	172911	Contig40354_8	Contig43348_16
M13 family peptidase	NEPRILYSIN	neprilysin activity	molecular_function	Contig40703_9	116629	Contig42281_3	Contig53458_2
Protein kinase inhibitor	Skb1	transporter activity	molecular_function	Contig41209_12	166119	Contig50634_10	Contig7710_1
Receptor-activated Ca2+-permeable cation channels (STRPC family)	TRNSRECEPTRP	cation channel activity	molecular_function	Contig41856_16	210354	Contig55020_4	Contig8044_3
Ankyrin repeat protein	ANKYRIN	cation channel activity	molecular_function	Contig42181_7	217023	Contig5085_3	Contig57910_2
Protein kinase	NA	protein kinase activity	molecular_function	Contig43080_18	237308	Contig51595_6	Contig56708_15
Predicted aminopeptidase of the M17 family	NA	aminopeptidase activity	molecular_function	Contig43146_2	247890	Contig43146_4	Contig614_16
Myosin VII, myosin IXB and related myosins	sp_MY7A_MOUSE_P97479;	motor activity	molecular_function	Contig4625_33	30268	Contig54001_1	Contig8552_4
Chromodomain-helicase DNA-binding protein	SNF2_N	DNA binding	molecular_function	Contig47518_7	30104	Contig49697_2	Contig5584_6
DNA-dependent protein kinase	PI3_PI4_kinase	phosphotransferase activity, alcohol group as acceptor	molecular_function	Contig4927_5	126386	Contig50305_2	Contig8827_26
Transcriptional coactivator p100	NA	nucleic acid binding	molecular_function	Contig49643_4	245679	Contig53441_8	Contig8882_1
E3 ubiquitin protein ligase	HECT	ubiquitin-protein ligase activity	molecular_function	Contig51538_2	84489	Contig5200_1	Contig9768_9
ATP-dependent RNA helicase	DEAD	nucleic acid binding	molecular_function	Contig51855_5	21616	Contig51855_6	Contig9398_4
CCAAT-binding factor, subunit A (HAP3)	CCAATSUBUNTA	DNA binding	molecular_function	Contig5611_2	88215	Contig57027_14	Contig57028_4
Transcription factor OCT-1, contains POU and HOX domains	sp_ZP23_BRARE_P79745;	transcription factor activity	molecular_function	Contig10022_4	129257	Contig40309_1
Acid sphingomyelinase and PHM5 phosphate metabolism protein	\N	sphingomyelin phosphodiesterase activity	molecular_function	Contig10041_10	40552	Contig42006_3
Dyneins, heavy chain	NA	microtubule motor activity	molecular_function	Contig1008_39	235331	Contig47391_4
Sorbitol dehydrogenase	NA	zinc ion binding	molecular_function	Contig10084_2	237334	Contig12523_7
Predicted transcription factor	ETSDOMAIN	transcription factor activity	molecular_function	Contig10088_3	47573	Contig30272_8
Protein geranylgeranyltransferase Type I, beta subunit	Prenyltrans	catalytic activity	molecular_function	Contig10119_1	175257	Contig18557_3
RNA-binding protein CUGBP1/BRUNO (RRM superfamily)	RRM_1	nucleic acid binding	molecular_function	Contig10123_3	163860	Contig56095_14
Calmodulin and related proteins (EF-Hand superfamily)	sp_TPC_TACTR_P15159;	calcium ion binding	molecular_function	Contig10154_16	161329	Contig41288_16
G protein-coupled receptor	GPCRRHODOPSN	rhodopsin-like receptor activity	molecular_function	Contig10171_2	82312	Contig41408_13
Alanine aminotransferase	NA	alanine transaminase activity	molecular_function	Contig10179_8	235651	Contig44735_1
Ankyrin	ANKYRIN	NAD+ ADP-ribosyltransferase activity	molecular_function	Contig10191_5	221185	Contig15771_3
Lysyl-tRNA synthetase (class II)	NA	aspartate-tRNA ligase activity	molecular_function	Contig10197_17	228574	Contig8090_13
FOG: Leucine rich repeat	LEURICHRPT	protein binding	molecular_function	Contig10223_4	10117	Contig40976_30
Vesicle coat complex COPII, subunit SEC24/subunit SFB2	Gelsolin	protein binding	molecular_function	Contig10233_7	142809	Contig17386_23
Transcription factor of the Forkhead/HNF3 family	sp_YA41_HUMAN_Q9UPW0;	transcription factor activity	molecular_function	Contig10236_17	120142	Contig56561_13
NA	CSD	DNA binding	molecular_function	Contig10258_2	105520	Contig42072_20
Heterogeneous nuclear ribonucleoprotein L (contains RRM repeats)	NA	nucleic acid binding	molecular_function	Contig10264_5	244049	Contig11719_13
Reticulon	NA	molecular function unknown	molecular_function	Contig10275_2	245712	Contig9601_6
Prolyl 4-hydroxylase alpha subunit	2OG-FeII_Oxy	DNA binding	molecular_function	Contig10298_9	120225	Contig19422_2
NA	ESTERASE	catalytic activity	molecular_function	Contig10331_8	197267	Contig52165_14
Predicted helicase	NA	DNA binding	molecular_function	Contig10350_11	229706	Contig8741_2
Transcription factor containing C2HC type Zn finger	NA	transcription factor activity	molecular_function	Contig10361_10	242817	Contig45754_4
SWI/SNF transcription activation complex subunit	SWIB	protein prenyltransferase activity	molecular_function	Contig10366_3	200763	Contig15056_5
Cytosolic Ca2+-dependent cysteine protease (calpain), large subunit (EF-Hand protein superfamily)	CALPAIN	cysteine-type endopeptidase activity	molecular_function	Contig10368_4	191580	Contig35279_14
Kinesin-like protein	KINESINHEAVY	microtubule motor activity	molecular_function	Contig10434_3	100691	Contig13866_6
Deoxycytidylate deaminase	dCMP_cyt_deam	zinc ion binding	molecular_function	Contig10456_15	198805	Contig19022_17
Predicted mitochondrial carrier protein	sp_Q8K3P6_RAT_Q8K3P6;	binding	molecular_function	Contig10486_10	174876	Contig7096_1
RNA-binding proteins	RRM_1	nucleic acid binding	molecular_function	Contig10492_3	108798	Contig28327_4
Endosomal membrane proteins, EMP70	EMP70	transporter activity	molecular_function	Contig10522_6	89916	Contig10794_15
Nucleoside phosphatase	GDA1_CD39	hydrolase activity	molecular_function	Contig10594_2	80717	Contig12799_2
Cytochrome c oxidase, subunit I	NA	cytochrome-c oxidase activity	molecular_function	Contig10694_27	239171	Contig30125_45
Transforming growth factor beta, bone morphogenetic protein and related proteins	sp_Q9VQC6_DROME_Q9VQC6;	growth factor activity	molecular_function	Contig10733_6	87636	Contig14524_1
Glutathione S-transferase	sp_EF1G_RABIT_P29694;	translation elongation factor activity	molecular_function	Contig10768_1	178546	Contig56304_7
Kinesin-like protein	KINESINHEAVY	microtubule motor activity	molecular_function	Contig10770_1	166826	Contig7655_5
Beta, beta-carotene 15,15'-dioxygenase and related enzymes	RPE65	structural constituent of ribosome	molecular_function	Contig10786_7	170765	Contig2384_2
Nonsense-mediated mRNA decay 2 protein	MIF4G	hormone activity	molecular_function	Contig10793_31	88040	Contig16321_7
Amino acid transporters	AA_permease	amino acid-polyamine transporter activity	molecular_function	Contig10799_5	105857	Contig22438_23
GTP-binding protein-like, RAS superfamily	RAB	GTP binding	molecular_function	Contig10805_9	64028	Contig38224_11
FOG: PDZ domain	NA	protein binding	molecular_function	Contig10821_19	239528	Contig35682_9
Glyoxylase	Lactamase_B	hydroxyacylglutathione hydrolase activity	molecular_function	Contig10852_2	84777	Contig45778_3
Ubiquitin activating enzyme UBA1	UBIQUITINACT	ubiquitin activating enzyme activity	molecular_function	Contig10857_6	168765	Contig56519_6
Ubiquitin-protein ligase	sp_Q9VXE8_DROME_Q9VXE8;	ubiquitin conjugating enzyme activity	molecular_function	Contig10861_1	178088	Contig4232_2
Uncharacterized conserved protein	TPR	nucleic acid binding	molecular_function	Contig10873_9	187756	Contig10995_16
Protoporphyrinogen oxidase	Prenylcys_lyase	subtilase activity	molecular_function	Contig10984_2	22904	Contig10984_3
GTP cyclohydrolase I	sp_GCH1_OSTOS_O61573;	GTP cyclohydrolase I activity	molecular_function	Contig11102_14	199909	Contig29968_2
Gamma-glutamyl phosphate reductase	GLU5KINASE	glutamate-5-semialdehyde dehydrogenase activity	molecular_function	Contig11125_12	112267	Contig21865_4
C-type lectin	Sushi	protein-glutamine gamma-glutamyltransferase activity	molecular_function	Contig11142_5	20002	Contig50819_8
Peroxisomal 3-ketoacyl-CoA-thiolase P-44/SCP2	Thiolase_N	cysteine-type endopeptidase activity	molecular_function	Contig11162_19	207642	Contig38462_3
Conserved WD40 repeat-containing protein	NA	1-alkyl-2-acetylglycerophosphocholine esterase activity	molecular_function	Contig11224_1	245850	Contig52155_6
Activin A type IB receptor, serine/threonine protein kinase	sp_Q8MPR1_CRAGI_Q8MPR1;	receptor signaling protein serine/threonine kinase activity	molecular_function	Contig11240_3	140805	Contig19827_4
FOG: WD40 repeat	GPROTEINBRPT	myosin-heavy-chain kinase activity	molecular_function	Contig11314_26	20140	Contig5153_14
Nuclear AAA ATPase (VCP subfamily)	ENDOLAPTASE	carboxypeptidase A activity	molecular_function	Contig11370_1	171694	Contig38428_30
Ceramide kinase	sp_CEK1_HUMAN_Q8TCT0;	diacylglycerol kinase activity	molecular_function	Contig11396_6	84607	Contig13820_19
Nucleosome-binding factor SPN, POB3 subunit	SSRCOGNITION	DNA binding	molecular_function	Contig11460_18	110962	Contig6895_1
Transforming growth factor beta/activin receptor subfamily of serine/threonine kinases	sp_P79954_XENLA_P79954;	receptor signaling protein serine/threonine kinase activity	molecular_function	Contig11478_4	104199	Contig53404_4
Acetyl-CoA acetyltransferase	Thiolase_N	acetyl-CoA C-acyltransferase activity	molecular_function	Contig11502_15	120584	Contig20367_2
Hexokinase	NA	hexokinase activity	molecular_function	Contig11507_1	229061	Contig8341_2
Succinate dehydrogenase, Fe-S protein subunit	Fer2	electron transporter activity	molecular_function	Contig11528_11	181975	Contig15869_2
Predicted tubulin-tyrosine ligase	TTL	tubulin-tyrosine ligase activity	molecular_function	Contig11550_7	95252	Contig9510_4
Prolylcarboxypeptidase (angiotensinase C)	Peptidase_S28	catalytic activity	molecular_function	Contig11611_2	84126	Contig34615_2
Proteins containing BTB/POZ and Kelch domains, involved in regulatory/signal transduction processes	KELCHREPEAT	protein binding	molecular_function	Contig11661_2	158213	Contig7261_4
Predicted unusual protein kinase	NA	protein kinase activity	molecular_function	Contig11725_7	244565	Contig14959_9
Choline transporter	SSF	transporter activity	molecular_function	Contig1178_2	89183	Contig14595_15
Beta-glucocerebrosidase	GLHYDRLASE30	glucosylceramidase activity	molecular_function	Contig11786_18	168783	Contig13160_5
Ca2+/calmodulin-dependent protein kinase, EF-Hand protein superfamily	sp_Q8WWF8_HUMAN_Q8WWF8;	calcium ion binding	molecular_function	Contig11787_3	193385	Contig12774_2
Multidrug resistance-associated protein/mitoxantrone resistance protein, ABC superfamily	sp_Q9C8H0_ARATH_Q9C8H0;	ATP binding	molecular_function	Contig11808_3	94692	Contig3813_2
Heparan sulfate N-deacetylase/N-sulfotransferase	NA	sulfotransferase activity	molecular_function	Contig11840_2	247365	Contig30939_13
Mitochondrial/chloroplast ribosomal protein S2	RIBOSOMALS2	structural constituent of ribosome	molecular_function	Contig11879_5	2729	Contig49135_5
GDP-fucose protein O-fucosyltransferase	NA	peptide-O-fucosyltransferase activity	molecular_function	Contig11933_1	124761	Contig36058_8
Gamma-glutamyltransferase	GGTRANSPTASE	gamma-glutamyltransferase activity	molecular_function	Contig11969_1	83635	Contig32930_10
3'-5' exonuclease	Exonuc_X-T	exonuclease activity	molecular_function	Contig11994_6	100526	Contig58051_9
GTP-binding ADP-ribosylation factor Arf6 (dArf3)	SAR1GTPBP	GTP binding	molecular_function	Contig12030_6	166872	Contig53477_2
Predicted fumarylacetoacetate hydralase	NA	catalytic activity	molecular_function	Contig12036_2	245160	Contig49860_9
Exosomal 3'-5' exoribonuclease complex, subunit Rrp44/Dis3	RNB	RNA binding	molecular_function	Contig12046_17	10544	Contig40445_16
Cytoskeletal regulator Flightless-I (contains leucine-rich and gelsolin repeats)	LEURICHRPT	actin binding	molecular_function	Contig12047_7	192951	Contig8149_1
Global transcriptional regulator, cell division control protein	NA	DNA binding	molecular_function	Contig12127_4	247576	Contig41926_37
Drebrins and related actin binding proteins	sp_Q9VU84_DROME_Q9VU84;	protein-tyrosine kinase activity	molecular_function	Contig12164_11	137751	Contig32117_6
Triglyceride lipase-cholesterol esterase	Abhydrolase_1	catalytic activity	molecular_function	Contig12174_3	188332	Contig27421_9
Asparaginase	sp_Q9W4N6_DROME_Q9W4N6;	asparaginase activity	molecular_function	Contig12180_13	83566	Contig49764_3
GTP-binding protein SEC4, small G protein superfamily, and related Ras family GTP-binding proteins	RASTRNSFRMNG	GTP binding	molecular_function	Contig12319_4	160457	Contig42363_4
Uncharacterized conserved protein predicted to be involved in protein sorting	SNF7	molecular function unknown	molecular_function	Contig12348_8	179119	Contig38990_1
Uncharacterized conserved protein	eIF-3_p25	translation initiation factor activity	molecular_function	Contig12374_2	170558	Contig28832_1
Intermediate filament-like protein, sorting nexins, and related proteins containing PX (PhoX) domain(s)	sp_RGSD_HUMAN_O14921;	signal transducer activity	molecular_function	Contig12427_1	10501	Contig12427_3
Protein kinase PCTAIRE and related kinases	NA	protein kinase activity	molecular_function	Contig12460_2	228964	Contig6036_19
Sodium-neurotransmitter symporter	NA	neurotransmitter:sodium symporter activity	molecular_function	Contig12473_19	247614	Contig8488_2
WD40 repeat protein	sp_Q9NV87_HUMAN_Q9NV87;	DNA binding	molecular_function	Contig12517_20	221254	Contig49128_2
Proteins containing BTB/POZ and Kelch domains, involved in regulatory/signal transduction processes	KELCHREPEAT	protein binding	molecular_function	Contig1257_3	176107	Contig49730_2
P-type ATPase	CATATPASE	ATP binding	molecular_function	Contig12574_14	115237	Contig37481_28
Zn2+-binding dehydrogenase (nuclear receptor binding factor-1)	NA	zinc ion binding	molecular_function	Contig12602_5	228294	Contig34097_3
PH domain-containing protein	Ded_cyto	guanyl-nucleotide exchange factor activity	molecular_function	Contig1263_3	130067	Contig19101_7
PHD Zn-finger protein	PHD	DNA binding	molecular_function	Contig12690_11	121841	Contig12690_12
[truncated: 5,187 more rows]
