# Supplementary material for: Transcriptome deep-sequencing and clustering of expressed isoforms from Favia corals
Source: BMC Genomics. 2013 Aug 12;14:546. doi: 10.1186/1471-2164-14-546 (PMC3751062; doi:10.1186/1471-2164-14-546)
Supplement: Additional file 11: Files S9 — FASTA files for cDNA region encoding for non-symbiont annotated ORFs in Fav1 and Fav2. [file 1471-2164-14-546-S11.fas]

>s23Contig5503_3 [450 - 1] (REVERSE SENSE) 
AACGCGGCTCGAAAAACGAGGGGAGATACCATTCAAGTCGATACTACGAATATATTATTCGTATCTTCCGGAGCCTTTAACGGTCTCGAAAAAATCGTATCTCGGCGTAAAAACGAAAAATATTTAGGTTTCGGTACGCAAACGAATCAAACGCAAGGAAGACGAGCGGCCGCTCAATCGGCTCAAGCGGAAGGTAGTTCGACCGACGAATTGGAAGATCAACAAGAACGAGATAGATATTTAGCCGAAGTCGAAGCCGGAGATTTAATCGATTTCGGAATGATTCCCGAATTTGTCGGTCGTTTTCCATCGTTGGTTCCATTCCATTCGTTGGACGAAGGAATGTTGGTTCGAATTCTCACCGAACCTAAAAATGCCCTCATTCCTCAATATCAAATGCTATTCGCTATGGATCAAGTCGATTTGACTTTTACCGATGACGCTTTAAAA
>s23Contig32514_17 [2374 - 527] (REVERSE SENSE) 
AGCATAAATATGTTCAGAATACCCAGTTCTCTACGTTACATCCGAGGGAATAGTAAACAGATCTACAGTTCAAAAGAATTTGTAAAATCAGGTTGTAGATTCTCATCTGTCAGAAGATTACACAGTCTTGGTTCAAGAGAAACTAGGCAGGCTTTAGCTGCAAACACAAGTCCTCATGACTCAAGTTACACAGCACTTGGAATTTCACATCATTGGCATGAAAGAAGTTGCAGAAGAGGTTTGTCTTCAAGTAATGAGGGCAAAGACAAGACTGGTAAAGGATCTGGAAATCAATGGAGTTGTCCAAAATGTGGAAATCCATGTACCAGTGTGGAACCCTCTACTCGTTTTGTGCAATGTGAAAAGTGTAATCACTTTTTCCTGATCTTATCAGAAACAGATTCTAAGCGATATATTCATGTCAAATACGATAAGGCTTCAGGTAATGAAGCTGAAAAAAAACCCAAGGCAGTACAAGCTCCACCACCTCCACCAAGAAAGATTTTTGAATACTTAAACAAGTATGTAATAGGGCAAGGTTTTGCCAAGAAAGTATTGTCAGTAGCTGTGTATAATCACTACAAGCGTCTATCAGTCAACCTACCACAGTCCCAACAAGCCTCTGCACCAGCTGAAGTCAAACCAGTTCCTGTACAGAGACAATTTGCTGGATCGCCACAGGAATTACAGATGCTTATGACACAGACATCAAATCTCAATTCTCCCTTGGGAGCAAGTGGTGTCCATTCACCAACACAATTGCGAGAACAAGCAGGAAGTGACATACTGGACTCAGATGTGGAAAAGATCCAGTTAGACAAGAGCAACATCCTACTTTTGGGGCCAACTGGTTCAGGTAAAACTTTGTTAGCACAGACTATTGCTCGATGCTTAGATGTTCCTTTTGCAATCTGTGACTGCACTGCTCTGACACAAGCTGGATATGTGGGTGAAGATATTGAATCTGTTATTGCAAAGCTCTTACAGGAGGCTGGTAACAGTGTTGAAAGAGCCCAACAAGGAATTGTATTCTTGGATGAAGTGGACAAGATCAGTTGTGTTCCAGGTGTGCATAACCTTCGAGATGTTGGTGGTGAAGGAGTACAGCAGGGTTTGCTGAAGATCCTTGAAGGCACGGTAGTGAATGTACCAGAGAGAAACTCTAGGAAGGTGCGAGGCGACAGTGTAGCTGTGGATACTACTAACATCTTGTTTGTTGCGTCTGGAGCGTTCAATGGACTGGATCGGATTATTAAGAAGAGAAACCAAGAGAAGGTTATTGGATTTGGAGCTCCTACTAGTGATCGCGGTTCCAAAGAAAAAGAGCTTGACATCTTCAAGAACTCTCAACCTGACGTCAGAGAAGATAACGCCGAGCGGGACAAGCTGCTAAGTCAAGTTGAGGCGCGGGATTTGGTGGAATTCGGGATGATACCCGAATTCGTGGGTCGTCTTCCCGTGGTGGTCAGTTTACACTCGTTGGACGAAGACTCATTGGTTAAGATACTCACTGAGCCTAGAAATGCCCTTGTACCTCAGTATCAAGCGCTGTTTAGTATGGACAAGGTTGAACTCAACCTTAGTGCTGATGCCTTAAAGCTAATCGCCAAAAAAGCATTGGAAAAGAAGACAGGAGCTCGTGGATTGAGAGCCATATTGGAGAATCTGCTGCTGGAACCAATGTTTGATGCTCCAGGCTCCAACATCCGGGCAGTTTTCGTAGACGAACACGTGGTTGAAGGGAACAAAAAGGCTGAATACGTCATGGCCCCTGAAGAAGAGGCTCCTAGTGCGGACGCAAATGAAGAGGAGGAGGAAATCTATGCTGGGGACGCTAGTTCACGAGTG
>s23Contig32621_3 [713 - 108] (REVERSE SENSE) 
GAATTTCTAACTTTTAGGTTTGTAGCAAAGATGTTCATGTGGGACTGGTTTACTGGAATGTTAAACTATTTAGGTTTAATGAAAAAGACTGGTAAATTAGTATTCTTAGGACTAGACAATGCAGGTAAAACAACCTTACTACACATGCTGAAGGATGATCGTATGGCACAACATGTTCCTACTCTTCATCCAACGTCAGAGGAATTGTCTATGGGTGGCATGAAGTTTACAACGTTTGATCTAGGAGGTCATAAGCAAGCTCGTCGCATTTGGAAAGACTACTTTCCTGCAGTTAATGGAATAGTTTTCATCATCGACTGTGCTGATGGAGAGAGACTTCCTGAATCTAAACTCGAACTAGAGAGTTTGTTGGCAGATGAGCAGTTAGCAAGTTGCCCAGTGCTTCTTCTTGGTAACAAAATTGATATCCCAGGAGCAGCCAGCGAGGACTACATTAGACAATACTTTGGCCTTTATGGTCTTACAACAGGAAAGGGAAGTGTTGCTTCAAAAGATCTTCAAGCTCGACCAATGGAATTGTATATGTGCAGTGTGTTAAAACGGCAAGGATATGGGGAAGGGTTCCGGTGGCTGGCTCAGTATATA
>s23Contig44800_11 [693 - 70] (REVERSE SENSE) 
CCAGCTGTCGCGCTCGTTGAGAAACTCCGCGTCCAATTCATGTTTGGAGAAATCATCAGTTGGTTCACCGATCTCTTCCGATCCCTGGGGCTCTTGGCACAGAAGAAAGCAAAGATTTGTTTCCTGGGGCTGGACAATGCTGGGAAAACGACGCTTCTGCAGATGCTGCGCGATGGGCGCCTGTCAGTGAACGCTCCCACACTCTATCCCAGCAATGAGGAGCTGAACATCAACGGCATTCGCTTTCGAACCTTCGATCTGGGCGGCCATGAAACTGCCCGGCGTATCTGGAAGGACTATTTGTCGGCGGTCGATGGCATCATTTTCTTAGTGGATGCAGCAGACCGTACGCGCTTCCAAGAGGCGGCAGAAGAGTTGGGCCGCCTCCTAGACGACCCAGCGCTGGCGAGGGTGCCCTTTGTGGTGCTAGGCAACAAGATCGACATCCCGGTGGCAGCCTCTGAAGACGAGCTGCGACATTCCCTTGGACTCTACACCCACATGACGTCAGGCAAGTACGTGACCAAGGGAGAGGCATCCGTGAGACCTTTGGAACTCTTCATGTGCTCCGTGGTGAAGCGCATGGGATATGCAGAGGCCTTTGACTGGCTGGCGAAGCTTGTT
>s23Contig7798_1 [720 - 148] (REVERSE SENSE) 
ATCCAATCCATAATGGAAATGTTAAAAGGTTATTCTCAAAATTTGGAATCCGCGTTGGATAAACCGGGATTACTTTCCGAATCCTTGAATTTTCTAGAAAAGAAAACTCAAGTTAAAAAAATTTACATCGCTTACGGAATTTTGGGCGTTTCGGTCTTATGGTTGGCTTTCGGCTTCGGAGCTCAATTATTATGCAATTTAATCGGTTTCCTTTATCCGGCTTATTGTTCCATCAAAGCTTTGGAATCCCCGACTAAAAAAGACGATACTCAATGGCTTATGTATTGGGTAGTTTTCGCCCTTTTCTCCAATTTAGAATTCTTTTCCGATTTACTCATGAGTTGGATCCCTTTTTACTGGCTTTCTAAATGCTTATTCCTTATTTGGTGCATGTCTCCCATGGACGGAGCTTCCCTCATTTATCAAAAAGTCGTTTTGCCATTATTTAAAAAACATCAAGATAAAATCGACGCGTTAGTCTCGCGGGGAAAGGATAAAGTCAAAAATTTGGCCGATGTCGCCATGGAAACCGCCAAAGATATCGCTGCGGAACATCAATTAAAAAAAGACGAT
>s23Contig32711_3 [3 - 599] 
AAAGTTGCAAAAATGGCGAGCTCTGAGACGATAAATACTGGCAAAGAGAAGCTCAATAATTGGCTGCATGAGAAAAACTATTTTACTGATGTCTTAGACAAAGTGGAGAAGAAGACGGGAGTGAACAGGCTCTATATCTTTCTCGGTCTGGTTGGAGTATTTGCGCTTTATCTTGTGTTCGGCTATGGAGCAGATCTGATCGTGACAGTCTTGGGCTTTGCTTATCCTGCTTACCAATCAGTGAAAGCAGTGGAAAGTGAAACAAAAGAAGATGACACCCAATGGCTTATTTATTGGGTGGTGTTTGGAGTTTTCAACATCGTGGAGTTTTTCTCAGACATTCTGCTTTCTTGGTTCCCCCTGTATTTCCTAGTCAAGCTGATATTTCTTTGCTGGTGTATGGCGCCTGTGTCTTGGAATGGAGCTAACACAATCTACCACAGAGTTATCAAGCCATTCGTGTTGAAGCACCAAGCGCAGATCGATAAGGCTCTGGATAAAGTTGGCCAGAAAGTCGACGAGGTTGCAAAAGAAGCCAAGGATGCTGCCACTGAGGCAGCCATAAGAGCAGCTACAGAAGATGACAAGAAAGAATCT
>s23Contig8742_19 [2160 - 283] (REVERSE SENSE) 
GATCTTGGAACAACTTATTCCTGTGTGGGAGTCTTTCAACATGGTAAGGTTGAAATCATCGCTAACGATCAAGGCAACAGAACAACTCCCAGCTATGTCGCTTTTTCTGAAACGGAACGTTTGATCGGCGACGCAGCCAAGAACCAAGCAATATTGAACCCAAGCAACACTGTCTTTGATGCCAAGAGACTAATCGGTAGGAAATTTGACGACCCTGCTGTTCAATCGGACAGAAGTAATTGGCCTTTCCAAGTCATCAACGAAAACGGGAAACCTAAAATCCGAGTAGAGACCAAGGAAGGGTGGAAAAGTTTTACTCCAGAAGAAATCAGCTCCATGGTTCTTACGAAAATGAAAGAGATAGCTGAAGCTTACTTGGGCGAGACAGTAAAGGATGTGGTCATCACAGTACCAGCATATTTCAATGATTCACAGCGACAGGCCACTAAAGACGCTGGGCTAATAGCGGGGTTGAATGTCATGAGAATCATCAATGAACCCACAGCGGCCGCTCTCGCTTACGGATTGGAAAAGAACCTCAGCGGAGAAAAGAACGTGTTGATTTTCGACCTCGGCGGAGGAACCTTTGACGTCTCTGTACTGACAATAGACCAAGGATCGTTCTTTGAGGTACAGTCCACAGCCGGCAACACACATCTCGGTGGAGAAGATTTCGACAATCGCGTTGTGGATCACTTTGTGGAAGAATTCAAACGCAAGTTCAAGAAAGATCTCAAGGGCAACTCAAGAGCCTTGCGCCGCCTGAAAAGAGCTTGTGAACGAGCCAAGAGAACCCTGTCGTCCAGTACTCAGGCCAATATAGAGATCGACTCACTGTCCGATGGTATTGATTTCTACTCCAGGATTACCCGCGCAAAATTTGAAGAACTCTGTCTGGATTACTTCCGTTCATGTCTGGAACCTGTGAAACAGGCACTCACTGATTCACAGCTTGACAAATCCCAAATCCACGATGTGGTTCTGGTTGGAGGCTCTACAAGAATCCCCAAGATACAGCAGCTCCTTGAAGAATTCTTCAGTGACAAACAGTTGAACAAGTCGATCAACCCAGACGAGGCGGTGGCATATGGTGCCGCAATCCAGGCTGCCATTTTATCCGGTGACCAGAGCTCAGAAATCAAAGACGTCTTGTTGCTCGATGTTGCACCGCTAAGCCTCGGAATTGAAACCGTTGGTGGAGTGATGACCAACATAATTGAACGCAATGCCCGAATTCCAACCAACGCTTCAAAAGAATTCTCAACCTACTCAGATAACCAAACGGCTGTCTCCATTCAGGTGTTCGAAGGAGAAAGAGTCTTGACTAAATTCAACAATCAACTGGGACGATTTGACCTGTCGGGAATCCCCCCTGCACCACGCGGCGTGCCGAAGATCGAAGTCTCTTTCGATGTCGACGCCAATGGCATCTTAAACGTTTCCGCCAAGGACCAGAGCACTGGAAAGAGCAACAATATCACCATCACAAACGACAAAGGAAGGCTGTCCAAGGCAGACATTGACCGCATGGTAGCTGACGCTAAGAAATACAAGGAAGAAGACGACAGGCAACGAGAGACGATCGCTGCAAGAAACAGCTTGGAGAACTACGCCTTTAGCGTCAAACGCGCAGTAGAAGATTCAAGCGCTGAGAGCAAGCTTTGTTCCGCTGAGATAGACATGGCGAAGAGCAAGGCCATAGAGGTTATTGACTGGTTAGACAGCAATTCTCTGGCAGAGAAGGAAGAGTACCAGGAAAAGGAGCAAGATATGCAAAGAGTGTGCTCACCAATCATGTCCAAGTTACACGGACAACGGCAGCAGCAGCAACGTAACGAGGGCTCTCGCAATGGAGCCAGTATTGAAGAAATTGATTTC
>s23Contig32881_2 [49 - 342] 
AATATGCCTGCCGTAGGAATCGATCTCGGGACTACGTATTCCTGTGTTGGTGTTTTCCAACATGGCAAAGTAGAAATAATCGCTAACGATCAAGGTAATCGAACAACTCCGAGTTATGTTGCCTTCACGGAAAGCGAAAGACTCATCGGGGACGCTGCCAAGAATCAAGTCGCCCTCAATCCTGCAAATACAGTTTTCGATGCAAAGCGTCTTATCGGGCGAAAATTTGACGAAACTACTGTACAGTCGGATATGAAGCACTGGCCTTTTAAGGTGGGTATTATTCATCAAAGT
>s23Contig39545_3 [2 - 439] 
GGCACTGGCCGGTCTCGGCGCTTCTTGCAGCCAAGAAGTCCCTTCTTGTGGTGCGAAGAGAAGAAAAAAGTAGCCATTGGTATCGACCTTGGAACGACCTTCAGCTGTGTTGGTGTTTGGAAGGAGGATGGGGTTCAAATCATTGAGAACTCGGAAGGGAAAAGAACGACGCCCTCCTTCGTGGCCTTTACCGAGGCTGAACGTTTGGTGGGCGATGCAGCGAAGAGCCAAGCCGCCAGAAATCCTGGCAACACGATCTTCGATGCCAAGAGGTTGATTGGCCGGAAATTCCACGACTCTCCCGTGCAAGCGGACATGAAGCACTGGCCTTTCAAGGTCGTCAAAGGGAAAGATGATAAGCCCCTGATTGAGGTGTCTTATCAGGGAAAGCGCAAGCAGTTTCATCCGGAGGAAATTTCGGCTTTTTCCTCCAAAAAA
>s23Contig47838_2 [3 - 419] 
GGGGGCTCAACACGCATCCCTGCTGTGCAAAACCTCGCCAGGGAGCTGACCGCTTTCAAACCCATCAACATGTCCATCAGCGCTGATGAGGTGGTGGCGTTGGGCGCCTCGGTTCAGGCCGCCATGATTAGCGGCGAGGTGAAGGACATCATGCTGATCGACGTGACACCTCTCACGCTGGGCGTGGAAACGGAGGGCGGGGTCTTCAGCGAGGTGCTGCCGCGTGGCAGCGCGGTACCCTGGCAGGCCAAGAGGATCTTCACAACCTCGGCTGATGCTCAAGATGCGATTGAGGTGGTGGTGCTACAGGGGGAACGGCCACTGGCCAAAGACAACAAGAAGCTGGGAATGTTTCGCTTGGATGACATCCCCGCGGCTCCCAAAGGTGTTCCAAAGATTGAAGTCACCTTTGACATC
>s23Contig32980_8 [1129 - 20] (REVERSE SENSE) 
CACCAACAACAGCCAGAGGTGCATCAAAGTCTGAAAATTCTCCAGCCAAAGATGGAGGAAGTGTTTAAATCAGGTAAGCTAAACCAATTAGGAGGAGTGTTCGTAAATGGCAAACCGCTTCCAAACTCCGTTCGTCAACGAATCATCGAAATGGCTGAACTCGGAATCCGCCCATGTGATATCAGTCGGCAACTGAAAGTTTCACATGGCTGCATCAGTAAACTGCTTTCTAAATACAACGACACCGGATCGTTTGAGCCTGGACGCGCCAAGAGAAAGACATCGAGAGATGTGAGCTCCGAAGTGAAGAACAAGATTGAGGAGTATAGCCATACAACACCAGATATCTTCTCCTGGGAAGTCAAGGAAAAGCTAGTGGCTGATGGTTATTGCACTAAGGAAAGTCTGCCACCCTTAACTGTAATTAGCAGGTTATTACGACGAGCGAGATCAACCGGCAGTGAATATGAAACACCATCTGTTAGTGGCATTGAAGTGCCGGGGATGGACAGCTCTAAAGAGAATGTACCCCACAAAGGTTTCACTCCTTTCTCTATCGACAACATCCTCAAAGCTGAAGATAAATGGGAAACAAAAGAGGAAAGAGCTGATAAGGAAAAGATGGATCCCAGTGAATTGACTCCAAGCAAAGTCGTTGACCAAGGTTCCACCATTAGCCATTCTGGGGTACTAAGGGACTTAGAAAGCCCAGCAATTATAAATTGCAATAACAACAGCAGCAGCAGTGGCCATAATGTGAGATTGTATCAGCGAAGGAACAGGACCAAGTTCACAGCTGAACAAGTCGAAGAACTGGAGAAAGCCTTTGAGAAAACGCAATATCCTGATGCTCTAACCCGAGAGGAACTTGCAGAGCGACTTCACATCAGCGAATCCAAGATTCAGGTTTGGTTTTCAAACCACCGTTCCAAATCAAAAAGCAAGAAATTCCACAAACCAGAAACTGACGAAGACAAGAGTCCTGAATCAACCAAGACTCGTATCTTCTACCCTTCATATCCAGTGGTACCTGTCATACGCTACGCTCCATATCCAGCTGCTCGTGTTTTTCCCTACATGCACTTCAGACCTATTCAGATGATGACACTA
>s23Contig43275_8 [2415 - 1417] (REVERSE SENSE) 
CAAGGATCCGTAAGGACAATGGAAACATTTGCGTTTACAGGTCAAGGAAAAGTAAATCAGCTTGGTGGCGTTTTCATAAATGGTAGGCCTCTTCCGAAGCTACTGCGATGGAAGATAATTGAATTGGCCCAGATGGGAGTGAGGCCCTGTGACATCAGCCGTCAGCTCCGGGTTTCCCATGGCTGTGTTAGCAAAATTCTCTGCCGATACCAAGAGACTGGCACTGTTGATCCAGGGATAGTCGGTTTGAACAAGCCCCGAGACGTCACTCCAGAAATCGAAGAGAAAATTGACCATTATCGAAAAGAAAATGGAGGGATATTTTCCTGGGAGGTTCGTGATCGTCTTTTGAGAGAAAATGTGTGCAGCAAGAGTACCGTGCCATCGCTTTGCGCAATCAGTCAAATATTAAAGTCAAAGATTGTGCAGGAAAGTGCAGGAAGAGAAGATGCTTTTATGAAGAAGTGCGATGCTGCTAGGTGGCGAAAGAAATCCAGTGAAGAGAATTACAAGGAAGGCGATGACGAGGAAGAATCTTATTCCAGTCCAACAATCGTGAAGGAAGAAGATGATCCACCAAGTCCAACAACTAAAGACGACAGAGAATCTTACTCGCCAGATGCAGAGTTCAAGACCTTGAGTACCTTTTCCCCAAGTTATACATACAGTAGCTTGGACAATGACTTCTTCATAGCTCGCAAACAACGGCGCAGTCGCACCAAATTTACACATGAGCAAGTTAAGGCTCTAGAAAAGGCCTTTCAGAAAACTCAGTATCCTGATGTCTACACCAGAGAGGAACTGGCTCATAGATTGTCACTAACAGAAGCTCGTGTACAGGTGTGGTTTTCCAACCGAAGGGCTCGCTTAAGGAAGAGGGAGACCCAACAGGAAAAGAGACAATCCTCTGCAGCATGTTCATGTCAGCAGCCCGTGCAGTCCATGGGCTATGTACCCTATGTGGTTGTGAATGATGCCATCTACCCTCTTCCCGTTTAT
>s23Contig49465_4 [1 - 1002] 
TTTCCAGGCCAAGAGCGAGTAAACCAACTTGGAGGAGTCTTTGTGAACGGTAAACCTTTGCCTAAAGCACTCCGCATCCGAATTATCCAACTGGCACGCTTAGGTGTAAGAGCAAGTGATATTAGCCGACAGCTACGCATTTCTCATGGATGTGTCAGCAAGATCCTTAACAAATTTTACGAAACTGGCTCCATCGAGCCTGGCGCCATCCCTTCTTCAAAGAGCCGCGAAATCACTCCCGAAATAACCAAAAGAATAGAAGCGTTTGTCCTTGAGCAGCCCGACATGTTTTCGTGGGAAGTGCGAGATCGCTTGCTCCTGGAGGGGGTATGCGTGAAAGCAAATTTACCATCCATGGAAGCGATAAGCCAGCTACTAAAAAGCAAGAATGACAAATGCGATCCTGAGTCGTCTAACTGTTCTCCAAGAAGTTTGAAACGAGACTTCTCATGTTCGGAATCCGAGGAGGAACAAGAGATGATAAAGATTTCAAAATTCGAAGCGCCATTCTCTATATCTAACATTCTAAATTTGGCGGGAAAGCGGGAGGAGGGAAGACCATGCAAAGAAGAAAGAAAAGAAGAAGAGGATGAAGTGGAGAATCAAGACGGTGTACCAGAATTTACGACGAGAGAAAAACAAGCCTTTTTCTCTGGAGGATGCAACCAAGAGTTATTTTTCAGCCGAAAGCCGAGACGTGGTCGCACAAAGTTTTCTCTGAATCAGGTGGAAGAACTCGAGAAAGCTTTTGCTAAAACACATTACCCGGATGTTTATACCCGAGAGGAACTGGCGCAGAGATTGGACTTGTCTGAGGCAAGAGTACAGGTTTGGTTTTCAAACCGCAGAGCTCGCCTCAGAAAAGAAGAATATTACACCGAAACAAATCAGACAAGAGAGTTGTCCAAGGCAGTCCATAGTTATGCAGCATTAACTACACCTACGGCGAGTTTTACTCGAATTTATTTTCCAAATGGTGCTGCATATGTTGTGCCATATTAC
>s23Contig33083_2 [50 - 667] 
GCTCGAGGCGGTTCAGCTATTCGCAGGAGGATGCAACTGCTACAGAGTTTGTTTGTATACAGTGTTGCTTTATTTTATGGTCTACTTATCTGCGTGCGACTGTTATGGGAGACCATTCGAAAGCTAGCAATTCCACCGGGGGCCAAGAGAAGAGAAACCCCTCCTTCATGCCTTCTCGACCCTGAGCTTGGAGAACACAACTTCCTAAGAACTGCTTCAAATTTACGAATCCATTATGTGGCTAAAGGTGATCCTAGCAAGCCGCTGATGCTGTGCCTTCATGGATTCCCTGAGTTTTGGTATTCCTGGCGATATCAGTTGAAGGCTTTCAGTGACAACTACAGGGTGGTTGCTGTGGATATGAGGGGATATGGAGAAAGTGATCACCCTGAGGGACGAGACCAGTTCAAGATGTCATACTTGGTAAATGACATTAAAGAAATGGTAGCAGCTCTGGGGTACAAGTCCTGTGTGTTGCTGGCCCATGACTGGGGAGGTCTTGTTGCATGGAGTGTTACCCACATTTATCCAGAGCTAGTGGACAAGCTGATTGCATGCAACATTCCACACCCAAAGTGCTTTGGAAAGTGTTTGCTGTCCTCTAAAAAGCAGTTCCTT
>s23Contig33108_3 [69 - 2384] 
CTGCAGCAAGGTTTCGCCTTTTGGCGGACTGGCGACATGAGAGAAATATTCGGTTTGATGGTGATGGCGTCCGTTTTGTTTGGAGCCTCGCTGACGTCGATCCACACGCACAGAGAAACAGGAAAATCTGACGGAAAGAGAGTTTCTGATGACGAACTCATAATTATCGTCGAAAGCGCGATGAAGCCAGCCTACAAAAAGCCGCATAATCCAAAGCATAAACCCAAATCCTCCCGACCTGTTCCAGAGTGCAAGACGGATCAATGCATTAAACAGGGCACGAGCATGTCTCAGATGATGGATACCAATGTTAACCCCTGTAGAGACTTTTACCAATACGCATGCGGCGGATGGATAGCGGAACCACTGCCTGGCGATCACGCCAAATGGACGATTTTTACTTATTTAGCTGAGCAGACGGAAAATAGACTGAAATATCTGATCGAGCAACAGAAGGACGCAGATAACAGTGTGGGAAAGCTTGTTTACAACTGGTACGCGTCCTGTTTGGACCAAGACGAACGGGACAAACTGGGAGCTGAACCGCTAAAGAAGCTAATACAAGATACAATGGGCGAACAGTTTACACCTTACGTACCAAATGACATTTCTGACGAGGACTTCCACTTAGAAGACGTACTGGGCGTCGTTCATCGAGAGCTCGGCGTTTTCCCATTGTTCACAATATCTTTGAGTGTTGATCCACGAAATTCATCTTCACCTACCCATCTTGCGATTGGTCAAGCACAGCCCATAATAAAGTCACATGATGTCTATCTATCGCAGGAAGAACATATAGAAGAGCTGGAGAAAGCATACATTGCACTGATGGCGAATCTAACAAAACTTCTGGGAGCTCTTGATCATCAAGATGTAGACACTGTTGTACAAGAACTTAAAAATATCTTAGCTTTGGAGGTTCAATTAGAAAAGGCCATGCTACATGAGGCGGAATTTGAGAAAACACAGAAAAGCACTGGCCTCATAAAATGGACAATTAGTGATTTTGAAGCTAATCTGCCTGGGTTCGACTGGAGAAGATATTTCAACAAATTGACGGAAGGCTTAAGCAATCCCATCACAGATTCAGAAGAAATCTTTGTGGCTGCTCCAAAGTATCTAGAAAACGTCACCGAAATTTTGAAAAATAATCAGATTAGGGGGGTGGTTGCCAACTTTATTACTTGGAGTATTATTTATGAATACGGCCCTTATCTTTCAACGGAATTCCATGAAAAATATTTGGAGTACGCGCGTCAAGCTTATGGAATAAAAAAATCAAGTGAATTATGGCGGCGCTGCGTCCGCGGTACAGACGAGTCCATCGACATGGGAGTGTCCATGTTGTATGTTACTGACAAGGAAAGCGGTGTTACTAATCAAAGTTTACATCGTGCCAATCAAATGGTTCAAAACATCCGAGAGGCTTTCATTGAGAACTTAGAAACTGTGAATTGGATGGACAGTCAAACAAAACAGGCCGCCAAAGAAAAGGCCGAGGCTATTTTTCAGCAAATAGGTTACCCAAAGTTTATCACGAATATCACGGCGTTAGAGGAATATTTCTCTGGGCTGGAAAGTGATCCCAAAAGGTTCTTTCAAAATCGATTGAGCGAGCAGAGAATTAGAATGAAAAACACGCTGCTAACAAGAGGAAGCGTTATGAGTCGTTACAGTTGGGATATGCGGCCGACTGAGATTAATGCTTACTATTCACCTCAAAGCAATAAAATAGTTGTACCAGCAGGAATTCTTAGACCTCCATTTTATCATTATGAACATCCAAACGCGGAGAACTTTGGAGCCATTGGCTTCGTGGTTGGACATGAGCTTACTCACGGATTTGATTCTACAGGTGCCCTGTTTGATAAAAAAGGAAACTTAGCGAACTGGTGGGATGAAGACTCTTTGATTGGTTTTGTAAACAGAGAGCAATGTTTGGTGAATGAATACCAGCAATATACAGTTTTAGGACAACATTTGGATGGTAAGAAGACGTTGGGAGAAAACACAGCCGATAATGGCGGATTAAAACTTGCTTACAGGGCTTACCACAGGTGGCTTGCTGAGAATGATCATGACCGTACGCTGCCTAATCTTGGCCTCAACTCCGACCAACTGTTTTTCCTTTCTTTTGCTCAGATTTGGTGCGAAAGAGCCACTCCTAGCTATCAACTGACTGATTTACAATCTAATGTTCACTCTCCCGGCAAATTACGGGTTGATGTGACGCTGAAGAATAATCCAGATTTCGCAAATGCCTTTGATTGTCCTCTAGGATCGCCAATGAATCCAATCGAAAAATGTTCAGTTTGG
>s23Contig37405_2 [3 - 2132] 
ATGTACTCATATAGGCTTATAGTTTTGCTATTTATTTTTAAAATAGTAAGGGCGCAAGATGTGGCTTATGAAGTATGCAATTCTCCTGAATGTACTGAATTGGCTCAATCCATTTTGAATGATATGGATTCGACAATTAATCCCTGTGATGATGCTTTCATGTTTAGTTGCGGAACTAATTTTAATACTAACAGTTTTAGTCTAAAATATTCGAATGTTGAAGAAGTGATACAAAATAGAATAACAGCTATGTTAAATGCAAATGAGGATTCCAAATCATCATATACTTTTAGACAGACTCAAAGACTGTACAAAACTTGCATGAATGTTGAAGATGGAATTAATCCCACAATGATTTTAAACAAATATCTTAAAGCTAGTTCAATGACTGGAGGTTATCCAATGGTACTTAAGTCTTTGTGGAATGGATCAAAAGTCTCATTTGGATCCTTGTATGCACATATGTATAATGAGTTTAATGTTAATGTGTTAGTATATTTGGAAGTTCAAAAAGATGTAAATGATAATACAAGAAATGTTATTTATTTAGATCAATCCAGTCTTTATATACACACTAGACAATTATTTGATACAGTGAATTATAAAGAGAAAGTTGATAAATATAAAAATTATATGTTAGAAAGTTCAAAAGTCTTGAGAGATTTATTCGGATACACTAGTCTCACTGATCAAGAAATTCAACAATCTGTAGATACTTTATATAATTTTGAACTTGATGTTGCTAGAATTCAAGAACCAGTTGAAACCCTTGTGGATTTACCAGTTCATAGAAATATGACTTCCAGTTATCATTCCACTACTTTAGGGGAGCTAAAGAAAAAATACCCAAATTTAGACTTTGATACAATGTTTTCCAAAGTCTTTGAAAAACAAGAATATTCAATTGATGATGATGAAAAAATTGTAGTAAGAACTCCTCAATTCTTTCAACGATTAGACACATTGTTAAAAAATACACCTAAAGAAGTTATAGCAAATTATGCTCATTGGTATGGTGTGCTACTTCCATTTGGTGTTAATACAACTGAAGATTCCTATGATCCTTACTCAGGTTGCTATAATAGTGCACATCACTTTTTATTGGGTGCTAACAGTTTAATGTGGTCAGTAGCTAGTGAATATAATAGACTTTACAGAGATGAAGCTGTCACAACTAATGGAGAGATAATGGTTAATAATATAAAAGAAGCATTTAAACAAAATGTTCAAAACCTCGATTGGATTCCAAATCAAGCAACAAAAGATACAATTAAATGTAAAATCGATCTTGTTGATGTTAATGTTGGAGATCCAGATTGGATTTATAGTAGGGTTGATGTGGATTATTATTATTCAACTTTGGAGGAAGTTACTGATAATTATGAAGAAAATTGGCTAATCATAAGTAGATTTGAAAGTAAGAAGAGATTGTCACATTTAAGAGAGTGGCCTTTAAATTTCTGGAAAGCTTCATCGACCATAGCTAATGCATTTTACAAAGCAAGATTCAATGCTCTTTATATGCCTGGAGGTCTTTTTGCACCTCCATTTTATCATCATAAATTCCCAAAAGTTTTAAATTATGGAGCAATGGGTTACGTAATGGGTCATGAAATGACTCATTTATTTGATGATATTAGCATACAATATGGTTTGGATAACCAAGTAGCAAACTGGTTAGATGATGATTTCTTCACAAAATACCAAGAAAAGGTTCAATGTCTTAAAGATCAGTACGAAGCTGTTCCAATCCCAAATGCTCCTGAAGGACGTTTGGATAGGATTAATGCAGATTTAGCAATTGGAGAAATTATAGCTGATAATGCTGGACTACACAATTCATATACAGCATATAAAAATTATATTAAATCTAATCCAAATCGAGTAGAACAAAGATTACCAGGTTTAACCGATTATACGGAAGAACAAACCTTTTTCTTAGCTTTTGGTCATAGTAATTGCGCTAAATATTCTGATTCTAGCCGTAATTCATTGGTAACTGTTGGTCCTCATCCTCCAGGTTCTATAAGAATTCCTGAAGCATTAGCTAATATGAAGCAATTTAGTGATGCATTTGGATGTTCTACCGAATCTAAAATGAATAGAGGAGATGACAGATGTGTAATTTGG
>s23Contig7988_3 [458 - 3] (REVERSE SENSE) 
ATAAGTAAAATGCAAGATCATCTTATAAGTAAAAATGTCGCCGCTGATGTTGCGGGTCGTTTGTGCGAATCTGTGGCAAAAAGTCTCGAAGGCAAAGTTTTGGGAACTTTCGATACGGTTCATCGAACCGTTAAAGAAACATTAACTGCCTCGTTAATGAAATTACTTATGCCGAAAAGAAGAATCGATGTAATACGAGACGTAATGGAATCAAAAAACGACCAAAGACCGTATGTTATGACATTTTGCGGCGTCAATGGAGTTGGAAAATCTACTAATTTAGCAAAAATTTGTTTCTGGTTGATAGAAAACAAATGTAGAGTTTTGATTGCGGCTTGTGACACTTTCCGTGCGGGGGCAGTAGAACAATTGCGAACTCACGTTAAAAGACTTAATAGTCTTCACGGTCCTATAAATGGAAAGCCTATGGTAGAATTGTATGAAAAAGGATATGGG
>s23Contig57470_16 [2458 - 539] (REVERSE SENSE) 
TTTACTATATTTTCTAAAGGAGGCATCGTTCTCTGGTGTTTTCAGGGAACATGTCAATCCTTTACGCTTCCAGTCAATGAACTCATTCGTAGTGTTATTTTACAGGAGCGTGGAGGAAATAATTCGTTTACTCATGGCTCTCTTACATTGAAATATAAACTTGACAATGAATTTGAATTGGTGTTTGTGGTTGCATTCCAGAAAACATTGCAACTTTCATATGTGGACAAACTCCTGAATGATATCCAACTGGAGTTTAGGAACAAGTATAAAGATGATCTTGAGGCAGGAGTCATGAGAAATTACGAATTCAATGAGGATTTCAACAGACTAGTGAAGGAAGCAGAATTGAGAAGCAAATTAGAATCCCAAGCACCTACAAAGATGAGAACCTTTGAAGAATCAAAGAAGTCACAGAAGACAGTGGCTTCTCTCAAGATTGACAAAAATGAAAAGAACAAGGAAACTGCAAAAAATACCAAGAAGGGAGGATCTAAGAACAAAAAGCAAGAAGTAATGGAAGAAGCTGAGTCAAAGCCGGCCAATGGCAAACCTTCTTCAGCAGACACAATCAATGGGGTGACGAGCGAAGAGATGATTAGGTTGAACATTGAAAAAATGAAGAAGAGAGCTGCCCCAAAACCACAGAAGGCTCCAACAAACAGTAAAGGTTCCCCTGCATCAGCCAAGAAGAAAGGTAAGGAGGCCAGAAAGTGGGAGAATGCTGGAACTGCACAGGAAGGCAAGAGTTTGGACTATAGTGGTACCAATGGTAATCAAGCAAACGGAAATGATGATGATGAGGAGGAGGACCTCGAAAATCTGCGTCCCATTGTTGGTACAATGCAAGGTGAACTCAAACCTATGGAATATGAATCTGAGTCTGAGGAGGAAGATGAAGAAGAATTGAGCACTGGTGGTTCAGCTGCCGAGCAAAGCAAGTCTTCCGGCCTTGGTGGAGGACTCTTCTCTTTTTTCAAAGGCTTGGCTGGACAGAAGACCCTCACCCTTGATGACATCAATCCTGTGTTGGACAAGATGAAAGAGCATCTCATTGCCAAAAATGTTGCAGCGGACATCTCAGAGAAGTTATGTGACTCAGTGGCTACCAAACTAGAAGGCAAAGTGCTAGGAACCTTCAGTGGTATCACATCAACAGTAAAAGTTAGCTTGGAAGAGTCTTTGGTGCAGATTTTGTCTCCGCGCAGGAGGATTGACATACTGCGTGATGCAATGGATGCCAAGAAGCGGGGCAAACCCTACTCTATCACCTTCTGTGGAGTTAATGGTGTTGGAAAATCTACCAATTTGGCCAAGATCTGCTTCTGGTTGCTTGACAATGACTTCCGTGTGATGATTGCAGCCTGTGACACCTTTCGTGCAGGAGCTGTGGAACAGCTCAGGACCCATGTCCGTCATCTGAATGCTCTTCATCCCCCTGCTGGTGGGAATGGTCCCCCATCTGTCCTGCTGTACGAGAAAGGCTATGGTAAAGATGCTGCTTCCATAGCTATGGATGCCATCAATTTTGCCAGGGAGCAGCGTATTGATGTTGTCTTGGTGGACACTGCTGGACGAATGCAAGACAATGAACCTCTGATGAGGGCTCTCTCTAAGCTGATCAAGCTCAATTCTCCTGACCTGGTTTTGTTTGTCGGGGAGGCCCTGGTGGGGAACGAGGCTGTGGATCAACTGAAGAAGTTCAACCAAGCTCTGGCTGATTTCTCTATGGCTGAAAACCCGCGTTTGATTGACGGCATTCTGCTCACCAAGTTTGATACCATTGATGACAAGGTTGGTGCGGCTATTTCCATGACATACACCACTGGCCAACCGATTGTGTTCGTGGGCACTGGTCAGACCTACAGTGACCTCAAGAGTCTGAATGTCAAGGCCGTGGTGAATGCCCTGCTGAGGGCC
>s23Contig33220_16 [1406 - 57] (REVERSE SENSE) 
GCCATTGATGTGAGCCCTTGCCTCTATCAGTGTATGACTGCCATGGGGGACACGCCCCCGGGTGTACAACCTGGAAGTGATCTGGACACCAGTCACATTGTGGGACTCTTCCGACGAAGTGTGAGGCTCCTGGAGTTGGGCATCAAACCCATCTTCGTTTTTGACGGCGAAGCACCGGAGATGAAGAGCCACGTGCTACAGCAGAGGGCCAAGAATCGCGCACGCTCCAAAGAGCTCCTCGAGGAGGCTCAGGCTGTGGGTGATGAAGATGCCGTGAAGCGCTACGGGGCCAGGTTGGTGAAGGCCACTCAGAGGCACAACGACGAAGCCATGGAGTTGCTACGTACGATGGGTCTCCCGGCGCTGCAAGCGCCAGGGGAGGCGGAACGGCTGTGTGCCCAACTGGCGCTGAGTGGCCAGGCCAAGGCGGCAGCCACCGAGGACTTTGACGCTTTGGTCTTTGGGGCTCCAAAGCTGCTGAGGAATCTCCACCATGGTAGCGCTTCACCGCAACTTCCCCTGGTGCAGGAGATCCGGCTTCCTGAGATCCTGGCGCAGCTTCACTTCTCGCAGCTGGAGTTTGTGGACTTCTGTATTCTGGCCGGCTGTGACTACCTCCCAACCATTTCCAAGGTTGGCATCATGACCGCCCAGCAACTGATCAAAAAGCACCGCAATATCGAAAACATCCTCAGGAATTTGGACCGGGCCAAGTACATGGTGCCAGAGGATTGGAACTTCACTGGCGCAAGGAGTTGTTTCCAGCCCATGGATTTGAGTTTCGTGAAGAACAGCGACTTGAAGGAGAAGCCCATTGATACCGTGGCACTGCGAAACTTGCTGATAGAGCGTCATGCGCTGAAGCCAGAAATCATCAACGACCATTTGCAAAAACTGGTGTTTTTGAGAGGCTGCATGCAGCCGCGCCATGCCCTGACGCCACATGCCGATGCGCCCTCCGGCCCGTCCGCGCAAGCCTCGCAAGGGCGAGCTGTGCCTCAAAGAGGGGCCAGCCGGCCAGCCAGCGGCTGCGCGCGTTCGAATGGACGAGCGGATCGCCCAAAGAAGCAGCTGGGGACGAGGCCACCAGCCAGTCCACAAGTTGGCAGCCCTTTGCGGCAAGCATTCTTCAAGGGCAAGCGGAACATCGTCGAGGAAGCCACACCTATTGCGAAGAGGCGCCGCCATGCTGTGGAGACCCTCCAGCATTGCTTTGGCGCAGATTTGGTGCTGCCCCCTGAGACACCGCTAGAGGAGCTGGAACGCCTGGTGGAAGACACGCAGATGGAGCAGGTGTCGCAGTGCACGACGGTTCCGGGAAGCAGTCTATTTCGATGCTTAAGTTTGGAT
>s23Contig5829_2 [822 - 1] (REVERSE SENSE) 
GAAATGGTCGCTTTGGGTTTATCCAACGTAGCCGGTTCATTTTTCTCATCGATGCCCGTTACCGGTTCCTTTTCTCGAACGGCCGTTAACAACGCTTCCGGAGTTAAATCCACGCTCGGCGGCTTTTATACGGGTTCTTTAGTCTTAATCAGTTTAGCTTTATTGTTGCCTTATATTCAATTTATTCCAAAATCCACCCTATCTGCCGTTATTATAACCGCGGTCATCTTTAACGTCCAATATGAAATTATTAAACCAATGTGGATATCCAACAGATATGATTTAATTCCGGCTTTAATAACGTTTTTTGGATGTATATTTTGGGCATTGGAATATGGAATTATTTTAGGCGTAATTATGAACGTTATATTCATTCTGTATTTCTCGGCTCGTCCGCATTTAAATATTCAAGTTTGCAAAATTAATTTCTACAGCGACATTACGGGATCGGATGACGAAGATGATGATGCCGAATATATAATGATTTATTTAAATAAAGATTGCGTCGCCTTTTCCGCTATACATTACGTTCGAGAATCGATTACTCAAACTATAGAAACTTTAACCGACAAATTAAATAATATTTTACCCGTAGTTATAGATTGTCAGAGAATTTTACACATCGATTACACGGCGGCTCAAGGTTTTCTAGCTCTACAAGACGACTTTGATTTAAAAGGAATTCCATTGTTATTTTATTTGCCATCGGATTCGGTTATGAGTAAATTACGAGCGGCCATACCTAACGCTAAATTCATTATGTATGTTTCGGATTTAAATCCCTATTTGGAAGAATTAGTTCGGCAAAGACGTTTAGTCGTT
>s23Contig33525_11 [2142 - 871] (REVERSE SENSE) 
ATTAAAGATTTACTTGGATTAGAAAATATCCCTCGTCAATTCGCCAAGAACGTTTACTTCACCTTCAAGTATATAGGTCTTACGAGGAAATGGGACATAACTTTGGGACTAATCAGTATATTATTTTTGGTAACTCTCAGAAAGATCGGTCGTCTTCAATGGGTCAAGCAGAAAGATTCGAGCGACTCAAAGTGGATAAAGGCGGCAAAAAAGACGCTGTGGCTCATTTCAATCAGTCGAAATGCTCTTATAGTTCTGATAGCCGGTATAGTGTCTTCATCGTTCCACAAACACGGTCATACCGACATTTTCACTTTACCGAAGCATATAGACCCCGGTTTGCCACCTATACAGGCACCTGCACTGAGCTTCCGTTATGAGAATTCCACATTGACTCCATCTGAAGTACTCAAGGAACTTGGGCCTGGCCTTGCTGTCATTCCTCTGATTGGCTTTCTTGAGAGCATCGCAATTGCCAAGGCTTTTGCACGGAAGAATCGCTACACTGTTGATGCCAGTCAAGAGTTGATTGCTCTTGGTATTGCCAACTGCCTGAGCTCGTTTGTGTCTTCATATCCAGTGACAGGAAGCTTCTCCAGGACAGCTGTGAATGCTCAGAGTGGGGTTGCCACACCTGCAGGAGGAATTTTTACTGGGGCAGTTGTTCTGTTGGCCCTTGGTGTGCTGACTCCATCCTTCAAGTACATTCCTAAGGCATCTCTTGCAGCGTTGATCATGTCATCAGTGGTAACCATGATAGAGTACCACATTTTACCAAGTATCTGGAAAGTTCGACGCATAGACCTGGTTCCACTGGTGGTCACCTTTTTTGGTTGTTTCTATGACATTGAAGTTGGAATTTTAACTGGTATTGCTGTTGCTCTGTGCATCCTTCTGTACCAAGTCGTTTGGCCACCTGTTCAGAAGATAAGTAGAGGAGACTATGTCCTGCTCAAGATTCAGGGCAATCTCAACTATCCCGGTGTTGAGCATGTCACCAATGAGGTTCAAGCAATTGCCATTGCTGATCCTCTGCCACCTGGAATTGTTCTCGATTTCTCTGTGGTCACTAGTATTGATTATACAGTCACTCAGTCACTTCTGACGATACTGGAAGACATGGATAACAAAAGAATACCAATCTTCTTCACTGGTGTCCAAGATAATGTGCGTGCTATGATGGTTAATTCTGGGATTGACCCAGGAATCATTAATCAAGGTACACAGGTCATTGTAGATTCAATTAATTCACTGGAGGTAATAGCACAAAGT
>s23Contig47387_2 [1 - 327] 
GCTGGGCTTACAGTTGGCCTTATGGTCGTTCCTCAAGGCCTGGCCTACGCTCAACTTGCCGGCCTTCCTCCCCAGTACGGACTATACTCGGCGTTTCTTGGCTGTTTTGTGTATTGTTTTCTTGGGACGAGTAAAGACATTACACTGGGTCCGACAGCGATTATGTCACTTATGGTATCGGCATACGGCAAACCTGAAGAACCACAGTTTGTTGTCGCTTTAACATTATTCACTGGAGTAATTTTACTGTCCATGGGGCTTCTTCGCTTAGGTTTCGTAGTGAATTTTATTTCAATTCCAGTCGTAAGCGGCTTCACTACGTCGGCG
>s23Contig12974_3 [2 - 2653] 
CAGTTTCGCTACAATCTTTTGCAATATTTCATCCTTTCGCTGTCATTTTCAGCTGTTGCGACTGGGTTTCAAGGAATGGGGAGAAAAACATACCTTCTGAGCCTCTTGGGACTCCTTCTAATTTCTTCACTGTGTTTAGCTGAAGAAGAAAAGACAGAAGAGAAAACAGAGACAGAACCACCTACTGTAGATGAAGATGTTGGCAAAAGTAGAGATGGTTCAAAGACTGATGACGAGGCTGTCCAGAGGGAGGAGGAAGCCATTAAACTTGATGGTCTGAATGTAGCACAAATGAAGGAACTTAGGGAGAAAGCAGAGAAGTTTGCTTTCCAAGCTGAAGTTAGCCGAATGATGAAGCTTATTATCAACTCCCTGTACAGAAATAAAGAGATTTTCTTGAGAGAACTTATTTCCAATTCATCTGATGCCTTGGACAAGATTAGATTCTTGAGTCTTACTGATAAATCAGCCCTTGCTGCTACAGAAGAACTATCCATTAAGATCAAAGCTGACAAAGAGAACAACATTCTTCATGTTACTGATACTGGTATTGGTATGACAAAGGATGATTTGGTCAAAAACCTGGGTACCATTGCTAAGTCAGGAACAAGCGAGTTTTTCCAGAAGATGGCGGATGCTCAGTCAAGTGATCAGGCAAGTGACCTCATTGGCCAGTTTGGTGTTGGTTTTTACTCTTCATTCCTTGTTGCTGACCGTGTGATTGTGACATCTAAACACAATGATGACAAGCAATACATCTGGGAATCTGATGCTGCTTCTTTCAGCATCACAGAGGACCCCAGGGGCAATACCCTCCAGAGAGGAACTACCGTCAGTGTTCATCTGAAGGAAGAAGCTCGTGACTTCCTCGAACCCGAGACCATCAAAGACCTTGTGAAAAAGTACAGTCAGTTCATCAATTTCAACATCTACCTGTGGACAAGCAAGACAGAGGAAGTTGAGGAGCCAGTTGAGGAGGAAGCCAGCACTGACGACAAGAAGGCTGATGAATCTGCAGAAGACAAGAAAGAGGAAAAAGATGAAGAGAAAGAGGAAGAGAAGAAGGACGAAGAGAAAGAAGACAAGGATGATGATGTGGAGGTTGAGGAAGAATCAGAAGAGAAGGAGAAGAAACCCAAGACTAAGAAGGTGGAAAAAACTACCTGGGACTGGGAACTTATCAACACCAACAAACCAATCTGGAGCCGAAAACCCAAAGATGTCAAGGACGAGGAATATAATGATTTCTACAAATCATTTACCAAGGATCATGATGACCCTCTTGCCAAGACTCACTTCGTAGCTGAGGGTGAGGTGACCTTCCGTTCTATCCTTTATGTACCAAAATCAGCCCCTCACAACCTCTTCTCTGAGTATGGCAAGAAAATGGACCAGATCAAGCTGTATGTGCGACGTGTTTTTATCACTGACAACTTTGAGGACATGATGCCCAAGTACCTGTCCTTCATCCGTGGTGTCGTTGACTCTGATGATCTGCCACTGAACGTGAGTCGTGAAACTCTTCAGCAGCACAAATTGTTGAAGGTTATCAAAAAGAAGCTTGTGCGAAAGGCTCTAGACATGATCAAGAAAATCCCCAAGGAAGACTACATGGATAAATTCTGGAAAGAATTCAGCACAAGCATCAAGCTTGGTGTCATGGAGGACCACTCTAACAGAACTCGATTGGCCAAACTACTGCGATTCTATTCCTCCAACTCTGAGAAAGAAATGACAAGCTTGGCTGATTATGTTGAAAGAATGAAGGAGAAGCAAGAGGCTATTTACTTCATGGCAGGAACTAGCCGCAAGGAGGTTGAGAGCTCGCCATTTGTGGAAAAACTCCTAAAGAAGGGTTATGAGGTGTTGTACTTGATAGAGCCAGTTGATGAATACTGTATACAAAGTTTGCCAGAGTTTGAGGGAAAGAAATTCCAAAATGTTGCCAAAGAAGGATTGAAGATTGGTGAAGATTCAGAGAAACAGAAAAAGAAGCAGGCAGCTCTTGAGAGCACATATGAGCCTCTGCTGAAATGGCTGAAGGAAGATGCCCTGAAGGATCTGATTGAAAAGGCAGCAATCTCACAACGTTTGGATGAGTCACCCTGTGCGCTTGTAGCTAGTTCATATGGCTGGTCTGGTAACATGGAGAGGATCATGAGATCTCAGGCCTATGCCAAGAGCAGTGACCCCAGTAATGAATACTATGCCAACCAGAAGAAGACCCTTGAGGTAAACCCCAGACATCCATTGGTCAAAGAGCTGCTCAAAAGAGTGGAGACAGACAAAGAAGACAAAACTGCTAAAGATCTTGCCCGTGTGCTCTTTGAAACTGCTACTCTAAGATCAGGCTACCTAATAAAGGACTCGCAAGACTTCGCTGGACGTATCGAGCGCATGCTGCGTCTTAGCATGGGAGTAGACCTGGAAGCCATGGTGGAACCAGAGGAAGAAGAAGCTGAGGAGAAGGAGGAGGAAGAAGACAAAGATGGAGAAGAAATCGAAGCTGAGGGAGACAAAGAAGAGAAGGCAGAAGAGGAATCTGCTACAGCCGAGGAAGCAGCAACAGAAGCAGAAACTAAAACCGACGAGAAAGAAGATGAAGTGGAGGATGAATCGAAGGAGGCCCCAGCAGAAGCGAAAGACGAACTT
>s23Contig42928_13 [2136 - 343] (REVERSE SENSE) 
CGAATGATGAAATTAATCATCAATTCCCTCTATAGAAATAAAGAAATCTTTTTAAGAGAATTAATTTCGAACGCGTCCGACGCTTTGGATAAAATCCGTCTAATGTCATTGACGGATAAATCCGCATTACGGGCGACGGATGAATTATCGATTAAAATCAAAGCCGATAAAGAAAATCACGTCCTTACGATAACGGATACGGGTATCGGTATGACCAAAAACGATCTCATAAATAATTTAGGAACTATCGCTAAATCCGGAACTGCGGATTTCTTATCCAAATTACAAGAAGCTTCTTCGTCTCAAGAAATGTCGGATCTTATCGGACAATTCGGAGTCGGTTTCTATTCCACTTTCTTGGTCGCGGATAAAGTTATCGTATCCACCAAACACAACGACGACCCTAAACAATGGATTTGGGAATCCGATAGCGAATCCTATTCCATCGTCGAAGATCCCAGAGGAGATTCATTGAAACGAGGAACTCAAATTTCTTTGTTTATGAAGGAAGAGGCTTACGATTATTTGGAGACGGATACCGTCGAAAATTTGATTAAAAAATATTCCCAATTTATTAATTTCAATATTTACATGTGGGCGAGTAAAACGGAAACCGTGGAAGAACCTTTGGAAGAGGAAGAGGAAGAAGCGGAAAAAGAAGAAGACGAGAAAACCGATGAAGAAGACGAAGATGCCGCCGTCGAAGATGAAAAGGAAGAAGATTCCAAACCTAAAACTAAAAAAGTCGAAAAAACGACTTGGGATTGGATTTTGGTTAACGGAAACAAACCCATCTGGACCCGAAAACCCGCCGAAATCGAAGATACCGAATATAATGAATTTTATAAATCCATTACTAAAGATAGCAACGGTCCATTGGCTAATACTCATTTCGTCGCCGAAGGAGAAGTTACCTTTAAATCCCTCTTATTCGTTCCTACTCAACAACCAAGTGAATCGTTTAACAAATATGGTGCCAACAACGACAATATCAAATTATACGTTCGTCGCGTTTTCATTACGGATGATTTCAAGGATATGATGCCGACTTATTTGAGTTTCGTTCGAGGCGTAGTAGATTCCGACGATTTACCTTTAAACGTTTCCCGAGAAACGCTTCAACAACATAAATTATTAAAAGTTATTAAAAAGAAATTGGTTCGTAAAACTTTGGATATGATTAAAAAGATCGACGAAGATAAATATCCCACTTTCTGGAACGAATATTCAACCAATATTAAATTGGGAGTTATCGAAGACGCCGCTAACCGAACTCGATTGGCTAAATTACTTCGATTCGTAAGCAGCGCCGGTAAATTAACTTCCTTAGCGGAATACGTCGAACGAATGAAGGATAAACAAGAACATATTTTCTATATGGCCGGCGCTTCCAAAGCGGAAGTCCATAGTTCTCCTTTCGTCGAAAGATTATTGAAAAAAGGATACGAGGTTTTATATTTGACGGAAGCCGTCGATGAATATTGCATTTCCGCACTTCCCGAATTCGAAGGCAAAAAATTCCAAAATGTCGCCAAAGAAGGATTCTCCATCGATGGCGACACCGAATCCGCCAAAAAACACAAAGAAGAACTTAAAGAACGTTTTGAACCTTTAACTAAATGGCTTCAAGAAGACGCTTTAAAAGATCACATTTTACGGGCCGAAATTTCCGAACGATTAGATAAATCGCCGTGCGCTTTAATCACTTCCCGATTCGGATGGACCGCTAATATGCAAAGAATTATCACGTCTCAAACTCATTCCAAAACTCAANNNNNNNACGAGACTATTACT
>s23Contig34175_5 [1 - 2280] 
CCAGATGATCAGAAAAGAGCCGCTAAGATATGTAGATGTCCACCCTGCGTAGAAAAGCGAGAGCTTTTACGAAAAAAACAGCCTAAATCAAAAAGTATCCGTTATGCGAGTCTTTCAGTCTTAGCAGTCCTTTGGGTTTTGTTTTTCGTTGGAGCTTATAAAATCGCTCAATTTGAGAAAGACTTCACTGAGTATGATCCATATGCCGTGTTAGAGTTAGACAGGGGCGCAACTACAGCAGATATTAGACGGCAGTATCGGCGACTAAGTATGAAATACCATCCTGATAAGGACACAGGTGACCCACAGAAATTCATGAGAATAGCAAAGGCTTATGAAGCGCTAACAAATGAAGAATCACGAAAAAATTGGGAAGAGCATGGTAACCCTGATGGACCTGGAGCAACAAGCTTCGGTATAGCCTTACCTTCCTGGCTTGTAAGCAAGGAAAATTCCATGTGGGTCCTGGGAGCTTATGCTCTTGCTTTTATGGTGATTCTCCCAGTAGCAGTGGGAACCTGGTGGTACAAGTCAATTCAGTACAGCTGTGAGCAGATTCTACTGGATACTACTCAACTATACTACTACTTCTTTCACAAGACACCTACCATGCAGACTAAACGTGTGTTAATGATCTTGGCTGGATCTCTGGAATTTGAAAAAGGTCACAATAATGAGATTCAGGAGAGACCAAGTGATAATATAGAATTACCAGAGTTAATGCGTGACCTGCCCAACCTTGGAGATAAAAACAAAGAGGCACCCCTATGCTACCCTTACAGTATCAAGGCAAGAGCTCTGATCCACGCTCACTTGTCACGGCTAGAGCTTCCCAGACTCACGCTCAAAACAGACCTTGACCAAGTGCTGCAGAAGAGTCCGTTCCTTATACAAGAAATGGTTAATTGTGTAGCACAGCTCATAGCTATGGCTAAAGCTGGACGAACCCAAAACATGCCACGACTGGAGACACTTGAGAACTGTATGCGTGCCAGCCAAATGATGATACAGGGACTCTGGGACAATAAGTCTCCCCTGTTACAACTTCCACATCTTAATCAGGAGAATTTACGGCATTTCAACACCAAGAAGAGGAATGTTCGTTCCATTAGGCAGCTGGCTTCCATGAAAGATGAAGACAGGAGATCCCTTTTAAGGAACCTGACTGGGGAACAGTATGAAGACGTGCTAAATGTTTGTTCCGTGTTCCCTGCCATTGATATGGTAGTTAAACCACATGTTCTTGATGATGAAGATGATGTAGGTCTTATTACGACTGGTTCAATAGTGACTGTGTCAGTAACAGTAAAGAGACGAAATCTCGGGGAATCATTTGAAGAGGATAATTTAGATGACCTGCCACCCCTTGAGAGTGTTCACCCAAATGATACAGTGGAACCTAAGGGATCACCCCAACCAGGTGGACAGAAGGTTTGGCAGAAAAATAAAAAGAAAGGCAAAAAAGCCAAGCCACAAAAACAACAACCCAAGAAAAAACCCGTGAAACAACAGCCCAAGAAGAAAACTTCACAAGAGGAGAAAGAAAAAACCAACGAAGAAAAGGGGGAGCGAAGTGGAAAAAAGAATAAATACAAGGCGATCAAACAGGAAGAAGATGAAGACAAAGAAGAAGAAGACGAGGGAGATATGGAGATTGAGAAGGAAGAAGCGGATGAGGATGAAGATGATGAGGACGATGGTGAAGAAGAGGAAACAAATGACAAGATTGTAGAGATCAAGAAACCAAAAAGAAAACCTGATGATGACGAGTCTGATTTGGATAGCAGCAGCCTCGGCGAAGATGAAGACAGCGACGCAGCACAAGAAGACGCGAGTGCTCGGGATTCCGAAGACGAGGCCGAGTGGGACCGATTGCAAGCCGACGTCAAGGGTCGTGATCCTATCTTGGATCCGAAGTCGAAAGAAAGTCATATTGTCCATGCACCTTATTTCCCAGAGGAAAAGCAAGAGTGGTGGTGGATATATGTCACGGATCGCAGGAAAACAGAACTTATAACACCGCCTCAGCAGATATTTAACCTAAAAGAGGAAGAAAAGGTGGATCTGAGATTTCAAGCTCCTCACAAAGCCAAAACGTATCATTACACGGTCACGTTACGATCAGATTCCTACTTAGACTTTGACGTTCATCAGAATTTTAACATTAACGTAGAAGAAGCAAAAGAGGTCAAGACGAAACAATGGGACTTTGATTCAGATGAAGAGGATAAAGATGACATGGAAGAGAGTGGAGAGAGTGAAGAAGAAGAATATAGCGAC
>s23Contig34514_8 [993 - 34] (REVERSE SENSE) 
AAAGATGCGCTGTCAAAGAAACCAAGAGAGTACTGGGATTACGAGAAGCTCATAGTCAAATGGGGCATTCTGGACGACTACGAAGTGACAAAGAAGATTGGGCGAGGAAAGTACAGTGAAGTCTTCACAGGATTCCATGTGCCAAGCAACAAGAAATGTGTCATTAAGATTCTGAAGCCGGTCAAGAAAAAGAAGATCAAGCGCGAGATCAAAATCCTACAGAATGTGAGCGCTGGGCCAAACATTGTGAAGCTTCTGGATGTGGTGAGGGATCCCCTCACCAAGACGCCATGCCTCGTCTTTGAACATGTGAACAACACAGACTGGAAGACTTTGTATCCAAAACTTACTCCCTTTGACGTGAAATTCTACTTATATCAAGTTCTCAAGGCGCTGGACTACAGCCACTCTCAGGGTCTCATGCATCGTGACGTAAAACCGCACAATGTCATGATTGACCATGACAAGAGGGAGGTGAGACTCATAGATTGGGGCCTTGCCGAATTTTATCATCCACTGAATGAGTACAACGTCAGGGTCGCCTCTCGACATTACAAAGGTCCTGAACTTCTAGTTGATGACATGCTTTACGATTATTCCCTGGACATGTGGAGCCTGGGTTGTATGCTGGCAGGGCTCACCTTTCGAAAGGAACCATTTTTTGCTGGTGCCGACAACGTTGATCAGCTGTACAAGATTGCCAGGGTGCTGGGGACAGATCTTCTCGAAGAGTACTTGGATGCCTATGACCTCGAATTGGAGCTTGAAGTGGAGCAACGTTTGGGGAAGCTCCCTCGCAAGCCATGGTCTTCCTTCAAGAACAAGGAGAATGCAGATCGATGCTCTCCGGAGGCCCTGGACCTCATTGACAAGATGTTGCGATATGATCCTGCAGCACGAATTCTGCCGAAGGAGGCCATGGCACATGCCTTTTTCGAGGAGGTCCGCAAGCAGGACAAG
>s23Contig57403_11 [2115 - 811] (REVERSE SENSE) 
GGGTGCTCTGGAACAACGCCGGTGTGTTCTCTCGAGACGAATGTGCAGTGCTTACAGCCAAGAGTGGAAAGGCGAAGACACCTCGAAACAATAACTCGTTCAGTCCTCTGGCCACTGTATCGGAGCTGGAGCCAAAGAACATTTTGTCTATTGAAAACAGCGGAGAAGAAAACGCTGTGTAAAACTATGGCTAACACAGCTCGTGCCAGAGTGTACTCGGATGTAAATGTGCATCGGCCAAGAGAGTATTGGGATTATGAATCTCATGTTATAGAATGGGGGCAGCAAGATAGCTATGAACTTGTTCGCAAACTGGGCAGAGGAAAATATAGTGAAGTCTTTGAAGCAATAAATGTCTCAAATGAAGAAATTGAGAAAGTGGTAGTTAAAATTTTAAAGCCTGTTAAAAAAAAGAAAATAAAGAGAGAGATAAAAATCCTGGAAAATCTCAGAGGAGGACCCAATATAATTAATCTTCTTGATGTTGTGAAAGATCCTGTGTCCAGGACACCAGCATTAGTTTTTGAGTATGTTAACAACACAGATTTTAAGCAACTGTACCAGAAATTTACTGATTATGACATCAGATTTTACTTATATGAACTCCTGAAGGCCTTGGATTATTGTCACAGTATGGGAATAATGCACAGAGATGTCAAGCCACATAATGTTATGATTGATCATGAAAAGAGACAGTTACGATTGATAGACTGGGGTTTAGCTGAGTTTTATCACCCTGGTCAAGAGTACAATGTTCGAGTGGCTTCCAGATACTTCAAAGGACCTGAATTACTGGTTGATCATCAAGAGTATGACTACTCCCTTGACATGTGGAGTTTTGGCTGCATGCTGGCTAGTATGATTTTCAGAAAAGAACCTTTCTTCCATGGACATGACAACTATGATCAACTTGTTAGAATTGCCAAAGTTATAGGAACAGATGAGCTTTTTGAGTATGTCGAGAAGTACCATATAGAATTAGACCCAAGATTTAATGACATCTTAGGGAGACATTCAAGGAAAAGGTGGGAAAGATTCACTCACTCGGAAAATGAACTTTTAGTAAGTCCTGAAGCAATTGACTTGCTGGACAAGCTCCTAAGATATGATATAGCGGAGCGCCTTACTGCAAGAGAAGCTATGGAACATCCATATTTCCATCCAGTGGTGAGACAGGAACAACAAAGACTGGCACAGACAGTTATCTCTCCAGTCCCCATGCAGTCCAGCGGCACACCAACTCAACAAATTGTTTCGCCTATTCCAGCTTCGCCAACGTCACCCCTGCCGAATTCAACCCCTGCA
>s23Contig34670_3 [40 - 1512] 
AATCAAGCATCATTCAATATGCCGCCAAAAAAGAAAAGTGGGAAAAAGAAGGGTAAAAAGAAGTCTGCTAAATCCAAGACTCCTACAATAGTGGATGGAATCAGCACAGAGGAAATGAGCAAAGAACAACTTGAGGAGCACATTGTGAGATTACGAGAGGAATTAGACAGAGAGCGTGAAGAACGGAACTATTTCCAACTTGAGCGAGATAAAGTGAACACTTTTTGGGAAATTACAAAACGACAGCATGAAGAGAAGAAAGCAGAGCTTCGTAACAAAGACCGAGAAATGGAAGAGGCAGAGGAGAGGCATCAGGTGGAAATCAAAGTATACAAGCAGAAAGTGAAGCATTTGTTATATGAACACCAGAACAACATTGCCGAGCTTAAGGCTGAAAGTGCTGTAGCTTTGAAGCTTGCTCAAGATGAACACAAAAATAATGAACAAGATTTGAGAAAGAATAAGAGATCACTCAAGGTGGAACTCAAAGAACAGGAACTTTCTCATGAGGATGTTGTGAAGAATCTAAAGAAGGGCCATGATGAGCATGTGACTAGACTAAGACAAGACTTTGAAAGACAAGTTAAAGAAATTGAGTCAAAATATGATAAGAAAATGAAGGCACTCAGGGAAGAACTGGAACTGAGAAGAAAAACTGAAATACATGAAATTGAAGAGCGTAAGAATGGCCAAATTAATACCCTGATGAAAAATCACGAGAAGGCATTCAGTGACATCAAGAATTACTACAATGACATCACACTTAACAACCTGGCTCTCATTAACTCTCTCAAGGAACAAGTAGAGGAGATGAAAAAGAAAGAGGAAAGAATGGAAAAACAGATGAATGAAATAATGGCTGAGAATAAGAGATTAACAGAACCATTACAGAAAGCAAGAGAGGAAGTGGAAGAACTTAGAAAACAGCTGGCAAACTATGAGAAAGACAAAGCATCTTTAGCTAGCGCCAAAGCAAGACTTAAAGTCCAGGAAGAAGAACTCCGAAGCCTGCACTGGGAGCATGAAGTTCTACAGCAGCGCTTTAGCCAGACTCAAAGTGAACGTGACGAGTTGTATGGCAAGTTTGTTAAGGCAATCCATGAAGTTCAACAAAAAAGCAACTTTAAGAACTTACTGTTGGAAAAGAAACTGGCAGCTCTTGCTGACACATTGGAGAAGAAGGAAGCACAGTTGAATGAAGTTCTTTCAGCCTCTAATCTGGACCCTACAGCGCTTACTGTTGTCACAAGAAAACTCGAGGATGTGTTAGACTCAAAGAACAGCGCTATCAAAGACTTACAGTATGAACTGGCTCGTGTCTGCAAGGCGCACAACGATCTCATTCGAACATACGAGGCTAAGCTACAGTCATTTGGTGTTCCAACAGAAGAACTCGGTTTCAAGCCCCTGGAGAGCAACATTGGAGGACAACAACTTGGCCGAGGCCCCGCCGGCCTAGTAGCCGCTCCAACT
>s23Contig34671_19 [1633 - 2] (REVERSE SENSE) 
CTACATAGCAGCGATTCCATGGTCCCCGAGAAGATTTTGGCGGCCCATGGATTCCGAACCCTTCGCTTTCTGGGCCGTGGTCAGTATGGCACTGCGCATTTGGCGGAGTCGTCTGATACTCCTGGGCGCGAACAGGTCGTGGCCAAAGTGGTTTTCCTTGACCATCTCAAGGACAAAGATCGAGCTTTGGCCCTCCAGGAAGTTGAAGTTCTGAAGCGGCTGAAGCATCCCAACGTTGTCACCCACGTCGCATCCTTCCTTCACTCAGCTGGCCACGGCCAAGCCTTGGTCAACATCATGGAGTACTGTGCAGGTGGAGACCTTCGGATATGGTTGGACAGTTTAGCCCAGGCTTCTGAGCCATTACAAGAGGATTCGGTCTTGCACCTCTTCTCGCAGATGCTGAAGGGCATGGAGTATGTTCACTCCTGCCACATTCTACACCGAGATCTGAAAACGTCAAACATGCTTCTAGATGTGGAGCATCGGACAGTCAAGGTGGGTGATTTCGGGATCGCACGTGTGCTGGAGAGCACCACTGCAGTGGCAGTGACCATGTTGGGAACTCCCTACTACATGTCACCAGAGGTTTGCAAGGGTGAGCCTTACCGCGATAAGAGCGACATGTGGTCACTGGGGTGTGTGCTCTACGAGATGTGCCGCTTCCGCCATGCCTTCGAGTCCCAGTCTTTATTGGGCCTCGTTTATTGCATTGTCTCGGAGCATTACGAACCCATCCCAGAGATCTACAGTGAGGATCTGGCAAAGTTGGTCGCGATGCTCTTGTCCAAGACTGCTGAAGAACGCCCCAGTGCTCGTGAGGCTCTTGCTTTGCCAGTGCTTCAGCCGTACAGTGAACCTGATGCTCCACGGCCATTTGCCCGAACGGCACCAGCCACAGGCTTGAAGTTCAGCGAGGTGCCACCACCACCGCCAGAAGCTCCGGAGGCTGAGGCCATACGGAAAGGGCTTTGGCCCGAGGCGCCTGAGCCACCTCCAGCGAGGGGGGACATCCCGGAGCTTGGGCCAAAGCCAGTTCCTCCCAAGCGCGGCATGCCGAGACCTCCACCCCCAGTTGGTGGCTTCTCAGCATCCAATTGGCGGCCTGCCAACAAGATTCTTGAAACCGAGAGTGCTGCTCCAAGCTCCAGTCGTGCGCGCACCGCAGTGGATATGAACGAGGACGTGCAGGTGGTCTTGGCACGAGCTCGCGGAGCACTTCTCCGACGTCCACGTGCCAAGGGCAATTGGGTGCAGGCCTTTGCGAGACATGACACCACCGGCCTCGGTGAGCTTAGCATCGATCAATTTGCCCTCTTCCTTCAGTCCTTGTCAGTTGGACTGAGTTTACGTGAGGTGGATGCGATTGTGACATGCTTGTTGGGCGATAGGTCAACCATTTCCTTGTTCGTTTTTGGCGAGGCCATTGAGCACGCATCGCCCAGACACGAGTTCGAAATGTGGCAGTTGGCGACCCACCTCACTGGCGGATCTTCAGATGGACTCTCGGCCTTCACAGGTTGTAGTCTAGCGGAGGCCATGGCTGGCGTGCCAAGTGCTGCAGACCAAGCACAGAGGTTTTTGCTGTGGCTGCCGAAACTGTCTGATGGCAACATCGACTGGCCCGCAGCG
>s23Contig34676_11 [36 - 2171] 
GTGGGAGCTGTAGGACACTGTAGGAGTTCAAACTGGCGCAGTTTGATGATGGCTGAGCTCAACCAGGAGCAGACCAAGAACAATGACGTGAAGGAGAAAAAGGAGAAGGACAAGAAGGAGAAAAAAGAGAAAAAAGAGAAGAAACACAAGAAAGAAGATGGAACGAAGGAAAAGAAAGAGAAAAAGGACAAGGATGGCAAGCACAAGGACAAGAAAGAAAAGAAGGAGAAGAAGCACAAGGACAAAGAGCACAAGAAGGACAAGAAGGAGAAAAAAGAGAAGAAGGAAAAGAAAGAAAAGAAAGACACCGAAGTGGGAGACAAACCCGTTGCCAAGAGGAGGTTGCATGTGGTGAAGCACCTGCAGGCGAAAAAGAAAAGACAAGAGAAGAATTCTGAGCAGAAGGTCTTGCTGAAGACCGAAGATGACTACGAGCCTGTCAACCGCTGGTGGGAACGGGAGGATGGTGCTGAAAGTGGCAAGCGTGGTGCGAAGAAGTGGGACACTTTTGAACATCACGGGCTTTTGTTTGCGCCAGACTACGAGCCTATCAACGTGCCGCTGGTCTACGATGGACAAGAGGTCTATTTGCCACCTGAAGCTGAAGAGATTGCGTACTACTGGACATCAGTGAAAGGCACTCCGTATGAAGTCAAGGACATTTTCATCAAGAATTTCTGGAAGACTTTTAAGGAATACCTGCCCAAGAACTCCCCCATCAAAGACTTCAAAAAGTGTGACTTTACCAAGCTGAGCAACCATCGTGAAGCAGAGCGCCAGAAGCGCTTGAATCGCAGCAAGGAAGAGAAGGAAGCAGAGAAAGCAAAGACTGCGAAAGAAACGGAATGGTACAGTCACGCAATCGTCAACGGCGTGCGCGAAAAGTTGGGCAACTTCAGGTTGGAACCTCCTCAGCTGTTCCGGGGACGTGGAGAACATCCCAAGCAAGGACTGCTGAAGAAGAGGACCTTTCCGGAAAGTGTGACCCTCAACATCGCTGAGACGGCCTGCGTTCCCAAAGTCTGTGGAATGCCGGGACACGCCTGGAGGGACATCGTCCACGAGAACACCGTCCAATGGATAGCAACCTTTGAGGATGGATTGTTACAAGACAGCAAGTACGTTTCCTTCGCTGCCACCAGTGGCCTCAAAGGGCAGCCTGACATGCTGAAGTATGACAGGGCCAAGCGACTGGTGAGCAAGATTGATCAAATCCGGGATTCATACAGGTCTCTGATGAAGAGTAAGAAGCCAGCGGACAGACAAAAAGCCACGGCAACCTACTTCATTGACAAACTAGCCCTGCGAGTTGGTGGTGAGAAAGATACTGAAGAAGAGGCAGACACTGTGGGATGCTGCTCACTGCGTGTAGAGCACTTGAAGCTTACAGAGCCTTTGACCATCCATCTCGATTTCCTGGGGAAAGACTCCATCCGATACACCAACAGTGTGGAAGTGACCAAGGAGGTCTTCGACAATGTGCAGGGCTTTATCAGTGGCAAGGCACCCACTGCGCAAGTCTTTGACAAGATTGCCCCTGCTGACCTCAATGAGTACTTCAAGCAATTCATGGACGACTTATCAGCGAAGGTGTTTCGAACCTACAATGCTTCCTTCACATTGCAGGCCGAGCTGAACAGGTTCGAAGTGAAGAACCGATCATCCTTTTCCCAGGATCAGCTCTATCAATTCTACAACGATGCCAATCGCCAGGTCGCAATTTTGTGTAACCATCAGAAGGCTGAATCCAAGGGGCATGCCCAATCAATGGAAAAGATGAGAAATGCACAAAAAGAGATGGAAAGGAACTACAAGGCTCTCAAGAGACACGTGCAGGCTTTGCAGCAAGGCAAACCGATCCAGGACGCTTCCGCTAAGCTGCCCAAAGATGCCAAGGCTGCAGAGAAGAAGATGCACGAGGTCAAAGCTCGCCTGCTGAGGCACAGAACAGCTATCGAAACCAAGGAGGCGAACAAGACGGTGTCTCTTGGGACATCCAAAGTCAACTACATGGATCCGAGAATTACTGTGGCGTGGTGCAAGAAGGTGGACCTCGCAATTGAGAAGGTCTTTCCAAAGACCATCCGCACCAAGTTTCCTTGGGCCATGCATTTTCCATCTTCATATGTCTTTGAA
>s23Contig53353_18 [3566 - 1857] (REVERSE SENSE) 
AAGAAAGAAGAGGAGAAAGAAGTTTGGAAATGGTGGGAGGAAGAGCAGCTCCCAGAAGGTGTGAAATGGCTGCATATGGAACATAAGGGACCGTACTTTCCACCTACATATGAGCCTTTGCCTGCCAGTGTGAAGTTTTATTATGATGGGGAACATATGAAGCTTAGTGTACAAGCAGAAGAGGTTGCTTCATATTATGCTAGGATGCTTGACCATGATTACACCAGCAAGGAAATCTTTAACAAAAACTTCTTTGAAGACTGGAGGAAAGAGATGACAAGTGAAGAGCGCAAAGTGATCAAAGATCTCAAGAAGTGCGACTTCAAAGAAATGCATGCACACTTTGTGAAGAAAGCAGAAGAGAGAAAAAATTGGACGAAGGAACAAAAACTGGAATTGAAAAAAGAAAATGAGGCAATTTTAAATGAGTATGGTTATTGTCTCATGGATGGTCACAAACAGAGGGTGGGCAACTTCAAGATTGAACCTCCTGGCTTGTTCCGAGGACGTGGAGACCATCCAAAGCAGGGAAAATTTAAGAAGAGGACAATGCCTGAAGATGTTATCATAAACATTGGCGAAGGTGCCAAAGTTCCTGAACCTCCTGAAGGGCACAAATGGCAAAAAGTTATCAACGATAATAAGGTTTCTTGGCTGGCTTGTTGGGTTGAAAACATTCAAGGAAGTTACAAGTATGTCATGTTGAATCCCACATCCAGGTTAAAGGGTGAAAAGGACTGGCAAAAGTATGAAACAGCAAGAAAATTGAAGGACTGTGTCAAAAGAATTAGAGAGGATTATGAAAGAGACTGGAAATCAAAAGAAATGAGACTACGACAGAGAGGTGTTGCGCTCTACTTTATTGACAAGCTTGCTCTTCGTGCTGGGCATGAAAAGGATGAAGAAACCGCTGACACTGTAGGCTGCTGTTCATTGAGAGTGGAGCATATTAAATTGCATGAAGAGTGGGAAGACAAGGAGAATGTGGTTGAGTTTGATTTCCTCGGTAAAGACTCGGTGCGTTATTGGAACTTTGTGCCAGTGGAAAGGAAGGTGTTCAAGAATCTTGGTCTGTTTATGAAAATGAAACAGGATGGCGATGACCTTTTTGACAGACTAACTACAACGTCCTTGAACAAGTACCTGACTGAGCTGATGGACGGGCTGACTGCCAAGGTTTTCCGAACATACAACGCCTCCATGACACTACAAGAACAGCTGAATAAACTGACAGAATCTGAGGAGAATGTAAACGCTAAGGTTCTGTCTTACAATCGAGCGAACCGGGCTGTGGCCATTTTATGTAACCATCAGCGTTCAGTTCCGAAGACTTTTGAGAAATCTATGTCAAATCTGCAAAATAAGATTGCAGACAAAAAGAAAGCTATCAAGGACGCCAAGAAAGAGGTCAAGGCATTGAGAATTCAACTTAAAGAAAGCAAGGATGAGAAAACCATCAAGCAATTAGAGAAGAAAAAAGCTCAGGCTCAAAGATTGGAGGATCAGCTCTTTAAACTAGAAGTAACAGCTACTGATAAGGAAGAAAACAAAGAAATTGCTCTCGGCACCTCAAAGTTGAATTATCTGGACCCACGAATCACAGTGGCGTGGTGCAAAAAGCACGAGGTGCCCGTAGAGAAAGTGTACAACAAAACACAACGAGAGAAGTTCGCCTGGGCTCTAGACATGGCAGACAAAGACTTTGTTTTT
>s23Contig34697_6 [1668 - 562] (REVERSE SENSE) 
ATAATTATAACATTCCGTTTATTCTACATGAGTATGGCGGCGGCAAAGACAGATAAAGGGAAAGTAGCTTTGATCACGGGCATAACTGGCCAGGATGGTTCATACCTTGCTGAGTTGCTGCTCTCAAAAGGTTATGAGGTGCATGGAATTATAAGACGATCTAGCTCTTTTAATACTGGGAGAATTTCTCACTTATATGCTGATTCTAGGTCACATAAAATGGGAGCCATGAAACTACATTATGGGGACCTGACTGACAGTACGAACCTGGTAAAAATTATTAATGAGGTTAAGCCAAATGAGGTTTATAATTTAGGTGCGCAAAGCCATGTGAAGGTTTCATTTGATTTAGCCGAGTATACTGCTAATGTTGATGCCGTTGGAACACTAAGGCTTCTGGATGCAATCAAAACCTGTGGAATGGAAAATACTGTTAGATTCTATCAGGCTTCTACCAGTGAGATGTATGGAAAAGTCCAAGAAATCCCACAGACTGAGAAGACCCCATTTTATCCCAGGTCTCCTTATGGGGCAGCCAAAGTGTATGCTTTCTGGATTGTTGTAAACTATAGAGAAGCCTACAATATGTTTGCTACCAATGGAATCCTGTTCAATCATGAAAGTCCACGTAGAGGTGAAACATTTGTAACAAGGAAGATAACAAGAGCAGTGGCTAAAATTCATTTAGGACTTCAAGATAAGCTTGAACTTGGAAATCTAGACTCTAAAAGAGACTGGGGACATGCCAGAGATTATGTTGAGGCCATGTGGCTTATGTTACAGCATGAACAGCCAGAAGATTTTGTAGTGGCAACAGGAGAAGTTCATAGCGTGAGAGAATTTGTTGTGGCAGCTTTCCAACAAATCGGCATAACCATTGTATGGGAGGGAGAAGGTGATACAGAAGTTGGAAAAGACAAAGAGACTGGAAAAGTTTTCGTGAAGGTGAACCCCAAGTTCTACAGACCTACAGAAGTGGATTACCTACAGGGATCATCAGAGAAAGCATACAAACTTCTTGGCTGGAAACCTAAAGTGTCTTTTGAGGAACTGGTCAAGGAAATGGTAGAAGGAGACATAGCCCTGATGAAAAGCAACCCTTTAGCT
>s23Contig34744_4 [927 - 127] (REVERSE SENSE) 
ACCGCTCTTCCGATCTCGGCAATGAATATTCCTGGCTTTCAAGGACAACTGTGGGGTAACGGGCCATCTCCAGGCGCTTTTTATAATTTCCCTGGAAATCAAAATGGCCCTAAAACTGCCGAGCAAATTTCACCAGCAAAAAGAACTTTATATCCTACAACAACTGGTACGTCAGTACTGGGCGTGAAGTTTGATGGTGGTGTTCTCGTGGCAGCTGATACATTAGGATCATATGGATCCCTTGCGAGATTCCGTGAGGTTTCAAGACTGACAGCTGTTGGAAATAACACAGTTGTTGGTGGCTCAGGAGACTATGCAGACTTTCAATACCTTAAATCAATCCTGGAACAAAAAGTTATTGACGATGCCTGTTTAAATGATGGCCATGGTTACACACCAAAGTCTATATACTCATGGTTAACAAGAGTCATGTACTACAGACGTACACGGTTTGATCCACTGTGGAATCAGATTGTCGTAGGTGGTGTTCACAATGGAGAAAGTTTCTTAGGTTGCGTTGACAAGATTGGTATTGCTTTTGAAGCACCTACAATATCCACTGGATTTGGAGCATACCTGGCACAGCCTATTCTTCGGGATGCATTTGAAAAGAATCCCAGCATGTCTCTAGATCAGGCACGGCAAGTGATCTCCAGATGTCTACAAGTTTTGTTCTACAGAGATGCCAGATCTCTAAACAAGTTTGAAGTGGCAGTGATTACAAAGGATGGTGTAGTTATTGAACCAGCGACCAGTGCAGAGACTAACTGGGAAATTGCTCCCATGGTCAAAGGTTACGAG
>s23Contig4111_4 [1 - 2151] 
TCTCACAAGAAAGAAGGCTTGTGGTGTCATCCCTTTGAAATCCCTCGTCATCCAATAGAACAAATTGAGCTGAAGAATGAAGAAATCGAGCTGCAAAGGCAACATTCAAACTTAATACAGAGCTGGACTCCAAATGATATCACGGAGATAGAACAAGTCATGAAGAAGGAGAAAGAAGACCCAGTGGTACAGAGCGATGAACGGTGTACATTTTATCAAAAACTGTCCATTTCGGGTGGAGATATTAGCGGGGTATCCATTGATGAACTGCAGCAGGCAGCAAAACTCCTTGTTGAGGCCTTGTTTATCAGATCAAAGTACATGACGCTGAGTATGCAAAGTTTTTGCCCAACAACTGCGCGTAAACTAAAGACTGTTCATGCAGATTTTGATGCAGAAACTCATTATTTTCATTTGAAGACACAGGCCAGTGAAGACGAGTATGATACTTGCCTTCAACCATTTTCAGTCCAGTCACCGTATGAGATTGAGGTTCCTGGTGACTGTGGATACCTGTTTGAAATGATTGATGGCGTCGTTCAGATCACAGCTTGCAAAAGGAAAATGTCCAGTATGGATACTGTGACTGATAATCCCAAACCTGTGATACACCACAGTCCCAGCCTGGAGGAATTTTTTGAAGATCAAAATATTCTTCTAGCTCTGTCAACTCATGGACCTATAAAGTCTTTTGCCCACCGACGTCTGAAGTACTTAGATTACCGTTATAGTCTTCATTCCTTGTTAAACGAGAGCAGGGAACTGGCTGCTATGAAGGATGTACCTCATAGAGACTTCTACAATGTCAGAAAGGTAGATACTCACGTTCATGCAGCCTCTGGCATGAATCAGAAACATTTGTTACGTTTCATAAAAAGGAAGATGAAGTATAATGCAGACGACATTGTTATGGTCCATGAAGGAAAGGAAGTCACATTACGTGAGGTCTTTGCCATGTTGAATTTGACTCCATATGATCTGAGTGTTGACAGACTAGATGTACATGCTGATCGGAACACTTTCCATCGGTTTGACAAATTCAACACTAAATACAATCCTATAGGTGAAAGTAGGTTGAGGGAAATTTTTCTCAAGACAGACAACCATATCAATGGTCGGTACTTTGCAGAGATGATGAAAGAAGTCATGGCCGACTTAGAAGAAAGCAAGTATCAGAATGCTGAGTACAGGCTCTCCATTTATGGCCGCGCAAGAAATGAGTGGGATATTTTGGCTTCTTGGGCTGTGAAGAATCATATGTACTCTGATAATGTGCGCTGGCTCATTCAGATCCCACGACTGTATGACATCTATCATTCAAAGGATCTTGTAAAAAATTTCCAGGAGATGCTGGAAAACATTTTCATTCCATTATTTGAAGCAACTGTTAACCCTCAGTCTCACCCTGACCTTCACAAGTTTCTCACACAGGTTGCTGGCTTTGACAGTGTGGATGACGAGAGTAAAGCTGAGACCCATCTGTTTACAAAAAGGAGTCCTTTGCCGAAAGACTGGAACAACAATGAGAATCCGCCATACGCTTATTATCTCTATTACATGTACTCCAACATGGTCGTCCTTAACCATTTGAGAAAAGAGCGTGGTTTTAACACCTTTGTATTTCGACCTCACTGTGGTGAAGCAGGACCTGCCCATCATTTGGTGTCAGCCTTCATGTTGGCAGAGAACATTAATCATGGTCTTCTTCTTAGAAAGGTGCCAGCCCTCCAGTACCTCTACTACTTGGCTCAAATTGGTATTGCTATGTCGCCCCTTAGCAATAACTCTCTCTTCCTTAACTACCAGAGGAACCCTTTGCCAGATTTCCTGGCCCGTGGCCTGATGGTGTCTTTATCGACAGATGACCCACTAATGTTCCATTTTACCAAGGAGCCTCTTATGGAGGAGTACAGCATTGCAGCGCAGGTGTGGAAACTCAGTCCGTGTGACATGTCAGAGCTGGCCAGAAACAGTGTACTTATGAGTGGTTTTGAGGATGAGGTGAAACGTCATTGGATTGGTGACAATTACCAGAAGGAAGGAACAGCGGGGAATGACGTACACAAAACCAATGTCCCGGGTATCCGCGTGGCATTCCGTCACGAAACTTTGGTGGAGGAATTAAGCACAATCTGCACCGCTGCACGTGTT
>s23Contig6843_7 [1 - 1947] 
AGCGATGCCGCGGAAGGGGTGACCCAGGTGACCCAGGCCTCCCCCTCCACGGTGGCACCCTCGCCGGTGAGCTCTCCGCACGGAGCGCATGGAGGGAACGAGGTGGCGCGAGAGAAATTGCAGCAGGCGCTGCGGTTCCGGAAGAAATATCTGCAGCAAGCGGATCCGCAGAGAGCGCGCGCGACTTCGGAGGACGTCATGACGGGCAAGGTGATGGTCATGGTGGATGGTGTTGCTGAGGTCCCAGGGCTCGAGCTGCCATCAATGCCCAGCAGGCATGAGTTCAAGTACGACCTGATAGCTTTGTGGAAGATCGTGAAGGATCCTGAGTGCAAGAGCTGTGCGATGAATCGATTGCATAGGCTCAGTGTGGCCTTCCAAAGTTATGACCTGGAACAAGCGGATCAGGAGCGTCACGACCAAGCGGAGATCATGGGAGATCTTTACTCGGTCATGAAGGTGGACAACCACATCCACCTGGCCGCTGCCATGACGCCGCGGCAGCTGTTGGCGTTCATCAAGGAAAAGTTGGAGCTGGAACCCGAAAGGGAAGTGGTCAAAGGAAAGACCTTGAAGAGACTTCTGATGGAAGCTGTGAGAATGGATGAAACTTCACCAGGTGGAAGCCTCCACTCCCTGGAAGCCAAGACTTTGGAGGCGCAGCTACACGTAGATGCTCTCAGGACTGTGGCGGATGATCATTTCTACCACCGGTTTGACAACTTCAACGATGCCTACAGTCCACTGGGCTGTGGCGACCTGCGGACGGTCTTCCTGAAGAGTTCGAACTTCATCCAGGGAAGCTACTTTGGAGAGCTCGCCCAGGCCGTGATTGGCAGCTTCCACAAGAACGACACCTTTGCGGAGATGCGCATGTCCATCTACGGCAAGAACCTCAACGAGTGGGACGACTTGGCGCGCTGGCTGAAGAGCAGCGACCTCCATGGGCCAGCTGCGGCCTCCAGGAACTTGTGGATGATTCAGATCCCACGTGTTTTTGGTGCCTTTCACAAAGCCGGTTTGGTCAGCAACTTCGAGGAGCTGCTGAACAACATCTTTCAACCCCTCTTCGAGGTGGCACTCGACCCTGCCAGTCACGCTGACTTGGCGGAAGTTCTGCCGGTGATCACTGGCGTGGACAGCGTGGACGACGAGAGCGTGCCGGACCAGTTGTGCGCACGCCGTTCTCAGCTCTACTCGGAGGGGCAGCTCTTGCCCAGCGAGGGCGATGTCTTGCGGCCGCAGCTCTGGGCGGTGAGTGAAAACCCACCTTATTCGTACTACTCCTTCTACATCTATGTGAATCTATGCAGGTTCAACCACCTCTGCAAGATGCTGGGGCGTCCCTGGCACCTCACGTTTCGCCCACACGCAGGGGAGGCCGGAGAGGTCCACCATCTCGCGACCACCTTCCTCTTGGCCGAGGGTATCAACCATGGGGTGAACCTCCAACACAGTCCAGTGCTGCAGTACCTGTACTTCCTCACGCAGATTGGCATTTCGGTGTCGCCCTTGTCTAACAATGCCCTTTTCCTGAAGATGAGCAAGAACCCCTTTCCCGAGTTCTTCCAGCGCGGTCTCAACGTGACCTTGAGCACGGATGATCCGCTCATGTTCCACACCACCAAGGAGCCCCTGCTTGAAGAGTACACGACGGCCCGCGCCATCTATGGCCTTTCAGGGACGGACATGTGCGAGATAGCTGGAAACAGCGTGCGGCAAAGCTCTTTCGCACCCAGAGGCCATCCTGCAGCGGGGTCTCGAGTCTTGGGCACTTCAAGGGGCTGGCACATGGACACGCAGTTTTCCAACATCCCACAGAGACGTCTCAACTATCGGAGACGGTGTTTGGCGAAGGAGTTGAGCTTCCTGCGCAGCGGCGTGGCCCCGGCCAAGGACGTTCCAACCGTGCCAGAGATAGAGTTGGACTGGTTGAAGTTGGACTTG
>s23Contig8996_1 [1 - 324] 
GGTGCTCGAAATGTGAAGTGGCTTAAGAAGATTATATCGAGTAAGGAGGAGAGCCTTAGTCATTGGCAACAGAATGATTACAAAGGGTTCTCTCCATCAGTAGACTGGGACACAGTTGACTTCAAGTCGGCTCCTGCCATTCAAGAGCTGCCGGTGACATCAGCCATCTGTGATCCACCAGAAGGCGCGGTCATCTCTGCAGACGAGGGAGAGATCTCACTGAAGGGTTATGCCTGGAGTGGAGGAGGGAGAGGCATCGTCCGAGTAGACGTGTCCCTTGATGGCGGCAAAACATGGCACGTCGCTAAACTAGAAGGAGAGGAG
>s23Contig35832_14 [2466 - 400] (REVERSE SENSE) 
ACAAGATTTTTTGATAACAGTCGGGGTGAAATATTCCTCGCACAGAGTAAGAAAAAACTTGATCTTGCGGCTGCAGTAGAGGCGGCCGAACAGGGAGAAGAAGAAGAAAGCAATCTATCAAAGTTAAACTTGGATTCCGATGATTCGGCGGCTGAAAAAGAAAATGGCAACGTGAATGATGACGATACTGGTACAGGAAATGATGATGGTGAAGAAGAAGAAGAGGCTGTTGTTATGAATTATAACCCGCCTGAAGAAGGTCCTGTAACAGCGCAAACAGAGGATACAGTGGATATACAGCAGCTTAGCAAAAAAGAGAAAAGGAAACTGAAAAAGAAGGCAAAATTTGAAAGTGAAACACAGGAAGTGGCTGGGTCTCAATTTTCTGTATCACAACAAGAATCCTCTACAAAAACTGCTGTTCTGGAAAATGCATTAGATATTAAGGTGGAAAAGTTCAGTATCTCTGCCCGTGGAAAAGATCTTTTTGTAAATGCAAATCTTAACATCACTGCTGGTCGGCGTTATGGTTTAGTAGGACCAAATGGAATGGGCAAAACAACTCTTCTGACACATATTGCTGCCAGAAAACTTGCAATTCCATCAAATATTGATGTCCTTCTTTGTGAACAAGACGTAGAGGCCAGTGAAGCTCCTGCTTTTGATGTGGTGTTAAGAGCAGACAAGAAAAGACTTCAGTTACTGGAAGAGGAGGCACGCCTTGTTGCATTGAGTGAAAATGGAGATGAGGCAGCAACAGAGAAACTAAAGGAGGTGTATGTAGAATTAGAGGCTATTGGTGCAGCTTCTGCCGAATCACGAGTCCGCAGGATCTTGGCAGGTCTGGGATTTACAAAAGAAATGCAACAGAGACCTGTTAGTCATTTTTCTGGAGGATGGAGGATGAGAGTTTCACTTGCAAGAGCTCTGTTTATGGAACCAACTTTGCTTATGTTGGATGAACCTACAAACCATTTGGATTTGAATGCTGTCATTTGGCTTGATAACTACCTTCAAAACTGGAAGAAGACGCTGCTAGTTGTATCTCACGATCAATACTTTTTGGACAGTGTTTGTACGGACATCATTCATTTAGATCAACAAAAGCTTTTCTACTACAGAGGAAATTATGAGCAGTTCAAGAAAATGTATGTACAGAAAGTCAAGGAACAGGAGAAGGCTTATAATAAACAGCAAAAGCAACTCAAGGATCTCAAGGCTTCTGGTTCATCCAAGAAACAAGCGGAGGAGAAGACAAAGGCAGCTCAAGGGAGAAAAAACAAGAAAGGAAGCAAGAAAGGAGATATGGAAGAGGATGATCTGCAACCAGTGGAACTTATCAGGAAACCCAAAGAGTACGTTGTAAAATTTTCCTTTCCACTGCCGCCACCACTTAATCCACCTATCCTTGGATTAAAAAGTGTGACGTTTGGTTATCCCAGCCAACCAAAGCTTTTTAATGACCTGGATTTTGGAATTGACATGAAGTCTCGAATTGCTGTCGTTGGAAATAATGGAGTTGGCAAAAGTACATTCTTAAAGCTTTTGATTGGTGAACTTGAACCGGTCAAAGGCGATGTTGTACGGAATCACAGACTGCGTATTGGCTCGTACAACCAGCATTCTGCTGACCAGCTTAACATGGAGGATTCACCCGTGGAGTATCTTCAGAAAAAATATAATCTGGATTACCAGAAGGCACGAAAACATCTGGGAAGGTTTGGATTAGTTAGCCATGCTCACACCATCAAGACAAAAGATTTATCTGGTGGTCAGAAGTCACGTGTGGCGTTCGCTGATTTATCACTTAGTAACCCGGATGTTATTGTATTGGACGAACCCACAAACAACTTGGACATCGAATCCATTGATGCCCTCGCGGATGCCATTAATGAGTTTACTGGAGGTGTGATCTTGGTGAGTCACGATGCACGTCTTATACTGGAGACCGCTTGTCAACTTTGGGTTGTGGAAGATCGAGATATCACTGAGGTGGATGGTGACTTTGATGATTATCGACAAGAAATCTTAGAGAAACTGGGAGAGGAAGTGATCGCCAAGTCACAT
>s23Contig13024_18 [2701 - 1196] (REVERSE SENSE) 
TTTGACTCCGTGGAGGACTTAGTGGCCAAATACGAGAACAATACCATCGAAAAAATCAAGATTCCAGCACCAAAGGGCGATGATACGTTGTTTTTAAGTTACGACCGGCGAGGAGCTCCACAGCCTTCTAAACCCATGAGAGGCCCTAAGCAATACCAACCTGATGGCCAGCGGTATACTGTGAGAGGTCGCCATATTAGGTACATGTCGTGGTCGTTTGACTTCCGAATGGATACCAACAGTGGAATGCAACTTTACGATATCAAGTTCAACGGAGACAGAATCGTATACGAACTCAGTCTTCAGGAGGCAGCCGCCACGTACGCAGGTTATTACCCAAGACCTTCTTGGAATAACTTCCTTGACGGATCTTGGGGAATGGGACTGAGCAGCTATGAGATGGTCCTTGGAGTAGATGTGCCAGAAACAGCTTCCTGTTTTGATCTGGTGCATATGATTGGAATGGAAAGACCGAGGACCTTCCAAAACTCTGTCTGCGTGTTTGAACTGAATGATGGAATTCCTCTGCGTCGACATTATGACAATAACTTTGTGAATGGGTACAAGTTCTACGGTGGAATGGCCAATCAGGTGTTGATTCTTCGCACGATTGCCACGGTGTATAACTATGATTATGTGTTCGACTTCATATTTTACCAGAACGGCGTCATAGAAGTGAAAATGTCAGCCTCTGGATATATCTTTGGTGCATTTTACGACCAGAATATAAATCCATACGCTTATCCACTGCATGAGCACTTCACAAGCGGGACACATGATCATCTGATCAACTACAAAGTTGACCTGGACATCGGCGGACGAAAGAATTCCTACGAGACGATCGAAATTGGTATCGAGAACATTACTGAGCGCTGGTTCCCCAACAGAAGGCGTGTGCAGAAAGTTCTAAAACGAAGCTTGAAGAGAACCGAGTTGGAGGCCGCGTACAAGTTTAACTTCGACCATCCAAAGTACTTGAACTTCTTTAATGACGCCGAGAAGAACAGGATGGGTGTAAAGAAGGGGTATCGCATACAGCTGGGCTCCATGTTGAAACAGCTGTATCCTGAAGACTGGATGATCACTCCCATGATAAGCTGGTCTCTGTATCAAATGGCTGTCACTAAGTACAAAGAGAATGAGACCCAGAGTAGCTGTATCTATAACCAAAATGCACCTGTTAATCCACAGATTGATTTCCGCAAGTATCTGATGGATAACGACTCCATAGTAAACGAGGACCTTGTAGCCTGGGTGACAATAGGAGCCATGCACATTCCACACTCAGAGGACTTACCCAATACTGCCACAGCTGCAAATTCCGCCCACTTCTTTATTCGACCTTTCAATTACTTCGACGAAGACCCTTCTATTGGATCCACTAACGCCATCTTGATCACGCCCAAAGATGGGAAGTTCAGGGTACAGAAGGTTGAGCGATATGGGACCCCCACTGGACCACTTTGTGTTCCCAAAGAGTACAAAACTGACTTCAATGGCACTTAT
>s23Contig16761_2 [2 - 2326] 
ACAAACTTCATCTTGAAAATTCTGGTCGCTGTTTTCGCTTTATTATCTATAGCTCTGCTCATCGCATTAATTGTGGTCGCCACGAAAAATAACAAAGAACCTGTGGAAAATGGCTCGTCCTTGGGCGCCGACGACTTCTGCCCGGAGGCCACGGAGTTAACTACACCAACTACAGTCCGCTCGTCAGGTCTTTACGATGATTTATCCAAAGAGGAACTCATTGCCATTCGAGATTACATCATCAAGGAACCGTCGCTGAATGTAACAGCTTATGAGCATGCGAACATCAACAATAACTACATTTATTTGATTGAGCTGCAGCAACCACCTAAAGCAAAGGCGCTCGCTTACCTTGATGGCAACGCCCAGAAACCCGAGCGGATGGCTCGAGTGATTATCTACAATGGAGGAAAAAGCGTCCCAGATGTGAGAGAATACCTCGTGGGCCCTGCAGGTAAACCGACTAAACACGAAGAAACAACAGGTCCGGGGCAGAAATATCCGATTCCGTTTAACTCGCGATTCCCCGACCCTAAAGAGATTGATATAATGGACAAAATGATACGCAACTTGACCAAACAAGTGGATACGCTGCTCAAAGAGAGTTATGACGGCTATAAGATGTGGGATTGCAAAGAGCGGTGCTTAACATGGGGTTTAGCTGCTCCGAGCACGTTCAAGATTAACCAACGAAAAACCTGGACATGGCTGATGAGGGACTTGATCGGCTATTACATTCATCCCGTCGGGTTTGAAGTTCTTTTGGACACCGGAGGAAATGATGTGTCACTCTGGAAAGTTGACAAAATATTTTACGATAACGCAACTTATGACAATGTCGCAGATTTGTTGAATGCCTTCAACGCTGGATCGAAAATGTTTGTAGCTGCTCCTGCAAATAACGGGAAGTTTTCCTCTTACGAACTCAGGGGATCCCCGCAACCCCCAAAGCCCTTGAGAAACCCCCAAATATACGAGCCTGATGGGAAGCGGTACACGGTCAGCGGACGCCATGTGGAATACATGGGCTGGAGTTTTGACTTCCGGTGTCGCACCTCTTCCGGTATCCAGCTGTTTGACATAAAGTTCAAAGATCAGAGGATTGTTTACGAACTGAGTGCACAGGAAGCTGAGGCATTCTATTCTGGCTGGGCTCCCAAACCGATGTTCACAAATTTCCTCGATACTGCTTGGAATATGGGCTCCATGAGTTTTGAGCTTCTCCGTGGTGTTGACTGCCCTAACACAGCCACATACTTTGATCTGACGCATTTTATAGGACGAAAAGACCCGGCCGTTTACAAGAACGCCGTTTGCGTGTTTGAACAGGACATGGGGATTCCCCTGCGTAGACATTACGATACAGATTTCAAAGGCAGTTACAATTTCTACGGTGGGGTCCCTGGAAGTGCACTCATCTTGCGCACAGCATCAACAACATATAACTATGATTATGTCCTTGATTACATCTTCTATCCTAATGGCGTGTTGGAGGTCAGGACCACCACCAGTGGCTATGCTCAAACGACCTTCTATACTCCAGACGAAGACCCGTACGCTTATCAGATCCATCCCAAAATGGCGGGAAGCCTGCACGACCACATCTTCAGCTACAAAGTTGACATTGACGTCCTGGGCACAACAAATTCTCACGAAACTGTTGAGGTCGCACTGGAAAACATCACCAATCCTTGGTTCCCTGGTGACTACCACGTGCAGAAGGTCCTAAAGCGCCGAGTGCGAACAACCGAAGATGACGCAGTGTACAACTACAATTTTCAAACCCCCACCCTGTTGAACTTCTACAACAAGAATAAGAAAAACAGCTTTGGCGTCTATCGCGGTTACCGCATTCAAATCCGGGACATGATGAAACAGATGTACCCAGTAAACTGGCCAATGATAAGAGGCGCAGCGTGGTCTTTGAACCAAATGTCTGTGACTAAGCGAAAAGAGAACGAAGAGAAGAGCTCGTGTATCTACAATCAACTTGACATGGCTGACCCTGTGCTAGACTTCAGCAAGTTCATTGACGGCGAAAACATCGACCATGAGGATCTGGTTGCCTGGGTAACCATTGGAATGATGCACGTTATGCACTCTGAAGATGTCCCTAATACAGCGACCCCAGGGAACTCCGCAAGCTTTTATCTAAGGCCCTTCAGCTACTTTGATGAAGATCCTTCTATGAGCTCTTATGATGGGGTTGTGATCAAGCCCACAGAAAAAGGTGCCGATATCGACACTTTGGGATCTCCGAAGACAACTTCAACTTGTGCTCCTAAAAACAAGCCCTTTGAGTTCTTCGGTCGTTATGGCAACTAT
>s23Contig22517_11 [3 - 2282] 
GAGCGTCCTCACTTGGTGGACTGCCAAGATGGCAGCCCCAGCAGTCAGGCGGCACCGCGGAGCGCGCGCTGCGGTCGGCCCTGCGTGGTGGTGCCGTTGATGCTGTGCGCGGCCGCCCTGGGGTCCTTGGTGACCCTGCGTTTGCAAAAGGCTGGGGCAGTGCTGACCACAGTGCCCATGAGTCCCTACCACGATCGCTTGCAGTCATCGGTTCGCTTCTTCCCCTCCAGGGCGAGCGAGGTTCTGGGAGAGCTGAGCGTCAAGGAAGTGCAGGAGATTTCTGCTTGGTTCATGCTGCAGACGGGTGCCGCACCCTGCCGCGCGTTTGAAAACGTCAGCACCTGGCTGGCTGGACCCTCGGCGGTGGAGTTGTTGAGGCCTCCCAAGGCAGAGACTCTGGCCTACTTGGACGGCAAGGGTGTGAAGCCTCCGCGTTTCGCGCGGGTGACCATGGTCACCAATAGCTCGGTGCTGGAGTTCAAGGTGGGTCCCGTGGAGGATCTGAGCAAGGCCAAGATCAGCGAGCTGGTGCCCAAGGGAGCGATTCCTTACTCCAAACGACCTGGCTTTGAGGAGACCTGGTTCGTCAAGCCCATCTACGATGCGGTGGTGACAGAGCTTGGGGCCTCTCTGTTGGTGAAAGCCTTTGGCCCCATCTGGCCTCAGCTGGCAGGCTACGACCCCTCCCGCGGCACCGTGTCCTTCCTGCCCCGGAACGATCCGCTGGCGCCGCGCGGCACGCGGCGCATTCGCATCAAGAGCGTGGTGGTGCCGCCGGCGCCGTCGCGGCCCGATGCGCAGTGGCTGAATCCCCTGCCGTTGGACATGGAGGTGAATATCACCGCCTGGAACGTGTCGGAGTGGAGCATCAACCACATCACCTTCTGCAACCAGGGACCCTTTGATTCGCCCAAGACTTTGTTGCAGGCCTACTCCAAGGGCCAGCTGCAGTTGTGCAACGCCACCTTCTCAGCAGGCCATTGGGATACTCCACAGAGGGAATCTCCAAGGGGAACTCTGCGTAATGAGAGCCACCACAACGGCGTTTCCTGGGGTCCTTGGAGCTTTTCTGTGACCCAGAGGCCCTCCACAGGCATTGCAGTGACGGACATCCGCTTCCGCGGGGAACGCATCGTTTACGAGCTGGCCCTGATGGATTCACAGGCGATCTACGGCGGCTCCTTGCGGGATCAGTTCATGTACTCAGATAGCGCCTACACCATGTCCCAATGGAGCACGTCCCTGGAGCCCGGTGTGGACTGCCCCGACAAGGCGACCTACCTCTCTGCGGCCAACTGGATGGGACCGGACATGAGCCGACGGCCGGATCCCAGGGAGGCGCAGGAGTTCTGGCCCATCTGCGTTTTCGACTGGGTGGAGGACCACGAGATCTGGCGCCACATGGACGCAGCGCAGAGCCGCGGCTACGTGCGCAAGACGGTGGTGGTGAGATCCATTGCCACAGTGGGCAACTACGATTACATCATGGACGTGAAGTTCCGTGAGGACGGTGAAATCAACGTGGAGACCCGCTTCGCTGGATATCCCGAGACCCGCTTCCCTGGACAGGGCGAGGAAGTCTTTAGCACCCTGGTGCGTGACGGCGTGGCGGGCATCGTCCACACGCACAGCGTGGCCTGGAAAGCGGACATCGAAGTGGCAGGACAAAAGAACGCCTTGCACGTGACAGAGGTGCGTGAACACGAGTCGTCAGGTCTTGGAGTGAACTGGAAGGCGGATGGACAGGAGCAACGTTTCCCCACCAAGATCTTGCAGCACCACTATGTGGACCGGGAAGGTGCCAATTCGACCTTTGTGGCGGACACGCGGGTGCCAAAAGCCTGGGCCATCGTGAATCGCAATAGCTCCGTGTCCAGTGGAGCATGGAAGAACCCTCGCGGCTATCGCATCGAGCTGCTGTCCTTCTCCACGGCCCAAGTGCATTCCCCAGAGCATCCCTTCGTCAAGGCCATGCCGTGGACGAAGTATCACCTGGCTGTAACCAAGTACCAGGACAACGAGTACCGGCCATCCTCACCCTATGTGAATTTTGATGGTCTTCAGCCTTTGAGTGGCCCATATGCTCAAGATTTAGATGTCTTCTTGTCCAACAATGAGTCTTTGATGGATGAGGATCTGGTCGCTTGGATCGGCCTCAACAAGGAACACATCGTGCGACAGGAAGACATTCCATTGGTCTCCAACTTTGGTGTGTCCTTCTCCCTGCAGCCCTGGAACTTCTTCGATCTGAACACCGGCTCCAATCCTCCCTCGGAGCTT
>s23Contig30917_13 [2229 - 1507] (REVERSE SENSE) 
TTGTTCAACTACAAAGTGGACTTGGACATCGGTGGAAGAGAGAACTCTTTTGAAACTGTTGACATCAAGGTGGAAAACATCACGAATCCTTGGTTTCCCACAGAGAAACGAGTGCAAAAGGTCCTAAGTCGAAGCTTGAAGAAAACCGAGAAAGAAGCTATTTATCATAATAGTTTTGACCATCCAAAGTATCTTAATTTCTTCAGCGAGGGAAATGTGAATGCAATGGGTGTCAACCGTGGATACCGTGTACACATCCGGGACATGATGAAGCAAATGTATCCAAAAGAGTGGGAGCTGGTGAGAGGAGCTGCTTGGTCACTGAATCAAATGACGGTCACTAAACGTAAGGAAAAGGAAGAAAAAAGTTCATCTATTTACAATCAAAACAGCCTTTATGACCCTGTTGTTGACTTTGCGAATTTCACAGCAGATAACGAGAGCATCGTGAAAGAGGACCTGGTTGCTTGGGTTACAGTAGGCATGATGCACATACCACACTCCGAAGACATCCCGAACACCGCCATCCCTGCCAACTCCGCCAGCTTCTTCCTGCGTCCGTACAACTACTTTGACGAAGATCCTTCCATGGCTTCCCATGATGCAGTGCTGATTTTGCCGACTCAAAATGGCGCCGACATTAACACATTTGACACTCCCGAGGGACCGGCGTGCGCCAAGGAAAACAAGCCTGTTGATTTCACAGGTCGTTATGGTGACATT
>s23Contig39883_5 [599 - 3] (REVERSE SENSE) 
GATTGGCTCCCACCGGAAAGAAAAACTTTAAAAATTCTTCGTTCTGAAGAAATACGACTTGAGACTGACTCAGCTGCCGAAGTGGAAAAAATCGATTTTGACAAGCCGACCTTCTACAACATCTATAGCGATAACAAAAACAAGTTTGAGTCAAAGAGAGGATATCTTATTCAGCCGCTTTCAGCGGTAAAGCAATTGCTTCCAGTGGACGATCTCATCACAAAGATGGCTCCGTGGTCCATTTATCCACTCGTTGTTACGAGGTATAAAGAAAATGAACTAAGAAGTAGTTCACTTTACAACCAGAACAGTCCCACCCAACCAGTTGTCAACTTCGAAAGTTTCTTTAAAGTTACAAATGATCTTATCACCAACGAAGATCTCGTCGCTTGGGTTTCTATTGGCTGTATAGAAATTCCGAGCTCCGAAGACGTCCCGAATGTTGCTTCGGCTGTAAACACGGCGAGGTTTTTTCTCCGGCCATTCAATTACTTTGACGTAGGGCCCTCTACTGATTCCAGCAATGCGGTGTTTATTAAGAAGGATGAAGACAACAATAATGTGGTTCAAAGCTCCGTATTGTCCGACGAAGAGGTC
>s23Contig56087_9 [1386 - 178] (REVERSE SENSE) 
TTGAGTATTCAGGAAGCCGAGGCGTTCTATTCTGGTTGGAGCCCCAAGCCCCTGCACACCAATTATCTTGACGCCGCTTGGAACATGGGTTCCATGACTTTTGAGCTTTTGCGGGGTGTGGACTGCCCTAACACGGCCACTTTCTTTGACCTAATCCATTTTGTTGGCCGGAAGGATCCAGCAAAATACAAGAATGCAGTTTGTTTGTTTGAACAAGACATGGGAGTTCCACTGCGCAGACATTATGACACGAACTTTGATGGTGGTTATAATTTCTATGGAGGAATGCCTGGAAGCGCTCTGATTCTGCGTACTATAGCAACAACCTACAACTACGATTACGTGTTCGACTACATCTTTTATCCTAATGGTGTCTTGGAGGTTCGTTCGTCCGCCAGCGGTTTTCCTCAAACAACCTTTTACACGGTAGATGAAGAGCCGTACGCTAGTCAAATTCATCCGAAAATGGCTGGTAGCTTGCATGATCATATTTTCAACTACAAAGTCGACATTGACGTGCTTGGAACCAAACAGTCTTACGAGACTATTGAAGTTGGACTACAGAACATTACCAACCCTTGGTTCCCTGATGATTATCACCTGCAGAAAGTTCTTCGTCGTCGTTTGAAAAAAAACGAAACAGAAGCTGTGTATCTCTACGAGTTTGACAAGCCCACCTGCATGAACTTCTTCAATAAAAACGAGCTGAACAGCTATGGTGTCCATCGTGGCATCCGCGTTCAAATTAGGGACATGATGAAACAGATGTACCCAAAAAGCTGGCCAGTGGTGAGAGGCGCGACATGGTCCCTGAATCAACTCACAGTAACCAAGCGAAAGGAAGAAGAAGAAAAGAGCTCCTGCATTTACAATCAGCAAGACATGGTCGACCCTGTGGTGGACTTCAGCAAGTATGTTGATGGCGAGAACATCGAGGATCAAGATCTGGTTGCTTGGGTAACAATGGGAATGATGCACATTCCACACTCGGAAGACATCCCTAACCCCGCCACTCCAGGGAGCTCTGCTAGTTTTCTTCTCAGGCCCTTCAACTACTTTGATGAAGACCCTTCCATGGGCTCTTATGATGGGGTTTTAATCATGCCTTCTGATGAAGGGGCAAAGATCGACACTTTTGGAACGCCAACGAAGCCGGCATGTGCTCCGAAGGAAAAACCTATGGAATTCTACGGTCTGTACGGAGACTAC
>s23Contig35216_12 [2098 - 818] (REVERSE SENSE) 
AACAACTTGAAGATGTCTATGTCCGCTGTATTCGTCCTTGACATCAAAGGAAAGGTGATAATCTCACGGAATTATCGAGGGGATATTGAGACGTCTTCGATCGAAAAGTTCATGCCTCTTGTATTGGAGAAGGAAGAAGAAGGAACGCAGACGCCTATCTGTGTGCATCAGGATGTCACGTTTGTGTACATCAAGTACAATAATCTTTATCTTGTATCAATGACTAAGAAGAATGCCAATGTGGCTTTGTTATTTGTCTTCCTTCACAAGATGGTGCAGGTGTTTACAGAGTACTTCAAAGAACTTGAGGAGGAGAGCATCAGAGACAATTTTGTGATCATTTATGAACTGCTGGATGAGTTGGTAGACTTTGGCTATCCACAATTTACTGAAACGAAGATCTTGCAAGAGTACATCACTCAAGAAGGTCACAAATTAGATGTTGGTGCTCCCAAGCCCCCTGTTGCGTTGACTAATGCTGTTTCCTGGAGAGGAGAAGGAGTCAAATATCGTAAAAATGAAGTTTTCCTGGATGTAATTGAATCAGTGAATTTGCTGGTTAGTGCCAATGCCAATGTGCTTCAGAGTGAAATCGTTGGCTCAGTCAAGATGAGGTGTTACTTAACTGGCATGCCTGAACTACGACTGGGGTTAAATGACAAAATTTTGTTTGAAAGCACTGGAAGAAGCAAAAGCAAAGCTGTGGAACTGGAGGATGTCAAGTTTCACCAGTGTGTCCGTCTGTCCAGATTTGAGAATGACCGCACAATTTCATTCATTCCTCCTGATGGTGAATTTGAACTGATGTCTTATAGGCTTAACACTCATGTGAAACCTTTAATCTGGATTGAGTCAGTGATTGAACGCCATTCTCATAGCCGAGTAGAATACATGATCAAGGCTAAGAGCCAATTCAAGAGACGTTCAACTGCTAACAATGTGGAGATTCACATTCCTGTCCCAGCGGATGCCGACTCTCCTAAATTTAAAACAACTGTAGGAACTGTGAAGTACACTCCAGAGGACAATGAGATTGTGTGGAACATGAAATCGTTCCCGGGAGGAAAAGAATTCTTGTTGAGAGCTCATTTTAGGTTACCAAGCGTGGACTCAGAGGTTGACCAAGGCAGACCACCAATCAAAGTCAAGTTTGAAATTCCTTACTTTACAGTATCTGGCATTCAGGTCCGTTATCTAAAGATTATAGAAAAGAGCGGTTATCAAGCACTTCCGTGGGTTCGTTACATTACACAGAATGGAGATTACCAGTTGAGAACGACA
>s23Contig55_4 [630 - 1] (REVERSE SENSE) 
GCAATAGCGAGCTTCAGCAATGGAAAACTTAATCCTGTCAGCCCCTCGACAACGGTGGACAGCACTGTGAGATTTGAGTGTAACGTCGGTTACATCCTGAAAGGAGCCTCTTCAAGAACTTGTTTGGCTGATGGTACCTGGTCTGGCAAAGAGCCTCGTTGTGATGTGGTAAACTGCATCCTTCCTGGTGAACTGCAGGACGGAACACGTAGCACTGCAGCGAATTCTTATAACACTGTTGTGAATTACGCGTGTAATTCCGGATTCAGATTAGTTGGATCAGCAACAAGGACTTGTCAGGCCGACGGGACCTGGAGCGGAGAGCATCCTCGCTGCATCGCTGCTGACTGCCCCGAGCCCTCAGCGCCGGCTAATGGAAAGCTGATTGGCCTTCAAAGGAAAAATGGTGACACGATCAGATTTGAATGTGATGTTGGTTATGAGATGGTCGGACAATCTTACGCCATTTGTCAAGGAGGGGCTTGGAACTCGCCTACGCCCTCGTGTAACTTGGTAAATTGCGGTGCACCTCCGGCAATAGCAAATGGACAAATTTCTGGCTCGGACTATTCGTACAATGCCAAAGTAACCTACTCGTGCAATGCGGCAAACTTCAAGCTGTCGGGATCA
>s23Contig35368_23 [2188 - 2] (REVERSE SENSE) 
GACACAAAGAGATACTTCAAAAGAAATCTCGTCGTCGTAAACAGAATGTACGGTGACAAAACACATCGCATCTGCACATACGCTTTTAGTCTCTTTTTGCTTCAACTAGCCGGGGCCCAAGACCCAACCCCAGCTAAGACATGCTCTGCCCCAGAAGCTCCTAAAAATGCCATAGCAGTGGGAAACAACACAGTTGGCTCCACCGTGAAGTTCTTGTGTAAAGAAGGTTTCTTTCGACTTGGAAGACCATTTACAATCACTTGTCAATCAGATGGACAGTGGACTAAACCTAATGTGTCATGCGTGGCCGTGAGCTGTGGAGATCCAGGATCCCCCGTTAATGGCAAACGTGAAGGATGGTTGTTCCAGTTTGGTAACACCGTGAGTTTCACATGCTTGCCTGGGTATGAGCTAGAAGGGCCCAAGACAAGGACCTGCCTCGCCAATCAAACATGGAGCAAGACACAGCCAATTTGCAAACCTATCACGTGTGAGGAACCGCCAACGGTGGCTAACGCGGAGATGTTTGGAGGCAGTTTCGTGTTCGAAGCACACGTGCATTACACGTGTCGCGAAGGTTACAAAATGCAAGGACCAGCCAATCTGGTATGTGGAGAACAAGGAAAGTGGATTGGTGAAGTTCCCGTCTGTACAGCAATAACCTGTGCAGACCCTGGCGTACCGCAGTATGGTTCAAGAAATGGAAGTGAAGATTTCAAGTATGGTGCGGAAGTCTCTTTTCGGTGCAACAAAGGGTACATCATATATGGGTCTTACGAGCGGAGCTGCGGTGGCGAAGGAGAGTGGACTGGTGTACAGCCGTATTGCGTTGCGTGCGCCGGAGTCGACACCCCTGTTTTCATCAGGAAAGGCGTTCGTTTTCTCCGTGGATTGGTCAAGGAAAAACGCGAAAACGTCGTCACAGTGTTGACAGAATCTTCTGATGAGGAAAAGGAAATCGTGATATATGGACAAGGGACGCAGCATTACATTATTGTAGAGGACATTCTTCCATCTCCAAGGCATATCTTTTTGGGAACCCGAGTCATTGCAAAGCACGTGATAACCGGAAAGTACACCTTCGCTAAGATTGACGCTATCGATGGCGACAAGTATTCTGTCACCTTCGAGGACAAACAAGCAACCAAAGGAATAGTGGCTGTAGAGTCTATCCGCAATTTGTATCCTCCAACGTTTTGTGCAACGTGTCCAGACCCAGGAAGTCCAGAGAAAGGCTTTAGAGAAGACAGACTGGAGGAATTCATTGTAGGGACAGAAGTGGAGATCGGTTGTGAGATTAATACCAAGCTCAATGGCACAAGTAAACGAAAATGTCTCCCCAGTGGAGAGTGGACTGGAGAGCAACCAACCTGTGTAGTCATCTCTTGCTGGGATCTCGATGTCCTTCCTCCCAAGAACGGAAAACGAACTGGTAACAACTTTGGTATTGGCAGCACTGTAAGTTTCTCTTGTGATGAAGGCTACGAGCTGGATGGAGAATCGAAGCTGACCTGTCGTTCAGATGGCCAGTGGTCTGATATAGTACCTTTGTGTAGAGATCGGTGCGAGGGTGTGTCCTGTAAGGCTTGGGAGAAGTGTGTTTATGACAGCAGCAGTGGCGTCAGATGTGTCTGTCGTGATAACCTGGAATGCCCAGCTGATTTTCAACCAGTCTGTAGCTCGGATGCAAATACGTACAATAATTACTGCATTTTGAAGGCGACAGCTTGCAGACAAGGCAAAGAGATGGAGAAGACTGCAGATGGTCCGTGTACCCCAGGAGCAATTTGTCAAATCGTTCCATTCAGCAATTGCAGGGGGTATTTTAGAAACTTTTATTTCAACTTGGAGACCAATGCGTGCGAGTCGATCATAGCCGGTGGCTGCCACCCAAGTGGCTGGAATGGCTTCACTACTATGGACGATTGTAATCGCACTTGTTCAGTCGATGTGTGTGCCCAGCCTGTTGACCCAGGGCCTTGCCAGAAGAAGACAATTCGATGGGCGTTTCACTCAAAGGCAGGACGCTGCAAGCGATTCAAATATGGAGGCTGTTTTGGTAATGAAAATAGTTTTGACACAGAAGAAAAATGTAATCAGCGATGCCCACCTAAAGCTAAACCAGGTGTAGACTGCCCGAAGTGTGTCCACATGAAAGTCGGCGGGGTTTGCCAAGAAAGTAATATT
>s23Contig36033_9 [1513 - 158] (REVERSE SENSE) 
GGCGCCACACTACGTATTTCCTGTGACACTGGTTACAATTTGGTTCCAGAAAGTTCCTCATTTAGAACATGCGTCCCCGATAACCAAGGAGGAGGAGAATGGTCAGGAGTGGATCCTGTCTGCGAACTGGTAGACTGTGGTGATCCTGGCGATCCTTATGGTGGATATCGTCACATAGCAACCGACACTAAGTACGAATCCACGGTGACGTATACATGTAAACCAGACCATCACCTGGAGGGAGAGGACAGTCAAGTTTGTCAAGGGGATGGACTGTGGAGTGGTTCGAAGCCTGTCTGTTTGGAGCGCTCGTGTGGGAATCCTGGAACACCCGATAATGGAGACAAAAACTCATCGTCCTACCAATATGGCAACGCCATCTCATTTACTTGTAACGTTGGTTACACCATGCAAGGATCCCAGGTTCGCGCGTGTCAAACTAACGGCGAGTGGACTGGTACACAACCTACATGCACAATTGTTAGCTGTGGCGACCCAGGTATACCGGCTAATGGCGTCAGATATGGAGATACCTTTACGTATCAAAGTAGAGTAGCATTGGAATGTGATCCTCAGTATAAACTTGTCGGCGACTTCTTCAGGACCTGCCAAGAAGATGGTACATGGTCCGGTACACAGCCAACTTGTCAGCAAACAAGTTGTGGAGAATTCTTGACCGGACCGAGTGGTACAGTGACATCATCAAACTATCCTGGCAATTACGATAACGACGATTACTGCACGTGGCAGATACAAGTTCCAGTGAACAAGAAAGTCAGACTTGACTTTACCGAGTTTAAGACGGAGTCTGGGAAAGATTACTTGCTGATCTATGACACGAGTCACTATGATAGTCCATCCATCGTGTTTGACGGGACAACGTACCTGCCGCCATCATTCACTTCATCCGGGAATGTTTTGAGAGTACGATTCATCAGTGATGGAGAAACGACAAGGAAAGGATTCAGTTTCAACTACAAGCAAGTCGATGCATCTTGTGGAGGGGTGTACGAAGATGGAAGTGGCATAATCTCGTCCCCAGGCTACCCGAATGGTTATGCCCATAACCTTGACTGCGTGTGGCTGGTGCAGCGTACCGTAGACATCCCGGACTTCATCTTCACTGACTTCTCAACGGAAAATACCTATGACTTGGTGAAGATCTCTGCTGGGAGATTTGGTGAAGTGGTGTTATCTAGCGGATGGAGTGGACACTCTATTCCCACAGGCTCCTTCTACGCATCGGGAAAACTTTACCTGTGGATACAGTTTACAACCAACGGGCTTAACACGGATAACACATTCCATAAAGGATGGAGTGGCTCCTACCAGAAATATTGGCCTTATGTTAGCTAC
>s23Contig48851_7 [1383 - 103] (REVERSE SENSE) 
CATCCAGACAGTTCATCGTTTAGAACCTGCCAAGCTGATAAGCAGTGGTCTGGGGCTGATCCAATATGTCAACTCATAGACTGCGGTGATCCAGGCACTCCATGGCATGGCTACTTACACGGCGCAGATTTCCACTATGGCAGCACGGTAACGTTTTCGTGCCGCCCACAACATCACCTGGAAGGAGACTCTCAACGAACATGTCAGGGAGATGGCCAGTGGAGTGGACAGCAGCCTAAATGTTTGGAAAGGTCATGCGGAAATCCTGGTTCGCCAACGAATGGGCTGAAGATTGGAACTAACCATTCATACGGCGCATCCATCGAGTTCACATGTAATCAGGGATATACATTACAAGGCTCACAACAACGAACCTGCCTGACCACTGGCCAGTGGTCAGGCTCACAGCCAACTTGTCAGATTGTGAGTTGCGGGGATCCGGGATCTTTGGTAAACGGTTTTAGAATTGGTGACAAGTTTACTTATGAGGAGCGAGTAATCTACGACTGTAATGCCGGCTACAAGCTTCAAGGATCTATCATAAGAAAGTGTGAAGCAAATGGTCATTGGTCAGGTTCAACTGCTAGTTGTGTTGCCTCAAACTGCGGAAGCATTCTTCACGGCCCCTCAGGCTCTTTCCAATCCTCCAACTTTCCAAATAACTATCCAAACAATGAGTACTGTACTTGGGACATTCAAGTACCCCAAGGAAAGAAGGTTCGTCTTGAGTTCGAGGAGCTAAGGACTGAAGAGAACAAAGATTTCGTGTTCATATACGATACAGGCAAAACCGATCCAGTCGTAGTTTTCAGCGGTGTCAAAGACAAACCACGGGCGATAACTTCCTCCGGGAACAGCTTAAGGGTCAGATTCATCGCAAACGGTGACAACTCTAACAATGGTTTTAAAGTTTCTTATAGACAGACAGACTGTGGAGGAATACTGATTAGCGAAACAGGAGAAATACGCTCTCCTGGTTTCCCAAATGGTTACCCTCCAAACCTGAGCTGTACATGGCTGATCTTCATCCCCAACAAACAAATCGGTCTGACACTGGACGAATTTAAGACAGAGAATGCTTATGACCGTCTAGAGGTCGCTCATGGACCCTGGATAACCGCGTCTCTTGAGATAGCCTGGAGCGGTCCCAGTCCACTATCAGGGCAAGTGGTCACAACTCAGTATATGTGGGTCCATTTCATCACCAGTGCACAAGACAATGGAGTGTACAAGGGATTTCGCGCCACGTATAAACCATACGTCCCGCACTCAAAAAAGAAA
>s23Contig35631_10 [2050 - 350] (REVERSE SENSE) 
GACTTAGGATTCAAATTGATTGCATCTGGAGGAACAGCAGACCGAATCCGTTCAGCAGAAATTCCTGTCAGGGATGTGTCAGATGTAACAGGTGCTCCTGAGATGTTAGGAGGAAGAGTGAAAACCCTACATCCTGCTGTTCATGGAGGTATCCTTGCCAGAGTAACTGAAGGGGATAAATCTGATATGCAAAACTTAGGCTACGAGTATATCAGACTTGTAGTGTGTAATTTGTATCCTTTTGTGAAAACTATTGCCAAAGAAGACTGCACTGTAGCAGATGCTGTGGAAGAAATTGACATTGGTGGTGTTACACTTTTAAGAGCTGCAGCTAAAAACCATGCTCGTGTCACTGTAATCTGTGATCCTGCCGATTATGAAAGAGTAGTTGATGAAATGACCTCCAATGCAAACCATGATACCTTACTGGACACAAGAAAAATGCTTGCATTGAAAGCCTTCAGTCATACCGCAAAGTATGATGAAGCCATTTCAGATTACTTCAGGAAACAGTATAGTCATGGAGTATCTCACATTCCTCTTCGTTATGGTATGAATCCTCATCAAAAACCAGCACAGCTCTTCACAACAGAACCCAAGCTTCCACTCAATGTTCTCAATGGATCTCCAGGATTTATCAACCTCTGTGATGCTTTTAATTCATGGCAACTTGTCAGGGAGTTACGTCAATCCCTTAACTTGCCAGCTGCAGCATCCTTTAAACATGTGAGTCCCGCTGGGGCAGCTGTTGGTGTGCCACTTACTGTGGAAGAGGCTAAACTTTGTATGGTGGAAGATATGATTGATAGCTTGACACCACTGGCCATAGCTTATGCCAGAGCTAGAGGAGCAGATAGAATGTCATCATTTGGTGACTGGGTGGCTCTTTCTGACATCTGTGATCTTCCTACAGCAAAAATTATTTCAAGAGAGGTTTCAGATGGTATCATTGCTCCAGGATTTGATCCAAGTGCAATAGAGGTTTTGAAAAAGAAAAAAGGAGGGAAATACTGCATTCTTGAGATGGATCCTGCCTTTGAACCTCACAATATGGAGACCAGAACCCTATTTGGGCTTAAACTTGAACAACAGAGAAACAATTCAAGGATTGATGAGAGTGTCTTCAAAAACATTGTGACCAAGAGACAGGATTTACCAGAGAGTGCCTTACGTGACTTGATAGTAGCAAGTATTGCCTTGAAGTACACTCAATCTAATTCAGTGTGTTATGCCAAGAATGGACAGGTGATTGGCATTGGCGCAGGACAACAGTCTCGTATTCATTGTACTAGACTGGCTGGTGACAAAGCAAACAATTGGTGGCTTCGTCAGCATCCCAGAGTACTTGGCATGGTTTTCAAAAAGGGCATAAAAAGAGCAGAAATATCCAATGCAATTGATGTGTATGTAAATGGAACAGTTGGGCAGGACACTGACGAAGACTTGTGGAAAGAGATGTTTGAAACCCTCCCAGAACTGCTCAATGAGGCTGAAAGACAAGAATGGATTGCAACACTAAAGGGTGTTTCCCTAAGTTCAGATGCCTTCTTTCCATTCAGGGACAACATTGATAGATCCCATCTTAGTGGTGTGGAATTCATTGCTAGTCCAGCTGGATCTGTGGCTGATGATGTTTGCATCGATGCAGCTAATGAGCACAACATGACGATGGTTCTCACAAATTTTCGTCTTTTCCATCAC
>s23Contig35710_2 [1 - 945] 
ATGGGTTGCACTTTAAGTGCAGAAGATAGGGCAGCCCTTGCTCGGAGTAAAGCCATCGACAAAAACTTAAAAGCGGACAGCGTTCGCGCGGAAAGAGAAGTCAAGTTGTTGCTGCTAGGGGCAGGAGAATCCGGGAAAAGCACCATAGTAAAGCAAATGAGAATCATCCATGACCGTGGCTTCACTGCAGAGGATTACAATCAATATAAGCCGCTTGTTTTTAGCAATGCAATCTACTCTCTTCTAAAAATCATTCGAGCCATGGACAAGCTACGAATAGACTTCGAAACAGACGAAAGACTGACGGACGCGAAGATGGTTTTCGATGTGGTAGCCAGAGCGGACGACCAAGAACCGTTCACGCCCGAGTTAACAGGAGCGATGAAGCGGTTGTGGCAAGACGGAGGTATACTTCAGTGTTACAGGAGAGCTAGAGAATATCAACTCAACGATTCAGCGAAATACTATTTAGATGCACTAGACAGAATTGGAGCCCCTGGTTATGAACCAACGGAACAGGATCTCTTACGAACAAGAGTGAAAACAACAGGCATTGTTGAGGTGCAATTTGATTTCAAGAGACTTCATTTCAAATTGTTTGATGTTGGAGGACAAAGATCAGAGCGTAAAAAGTGGATTCACTGCTTTGAAGACGTCACAGCAATAATATACTGTGTTTCATTAAGTGCGTATGACTTGACACTGCAAGAGGATGAAACCACAAATCGGATGGAGGAAAGTCTAAAATTGTTCGAGTCAATAGTCAACAACAGATGGTTTGTTGAAACGTCAGTTATACTCTTCCTCAACAAAAAGGATTTATTTGAAGAAAAAATAACAACTTCACCACTCGCGATATGTTTTCCAGACTATTCAGGTCTAAATACATATGAAGATGGCTGCGCCTACATTAGGAAACAATTTGAGGCAAAAAAACTTGAACGA
>s23Contig35804_7 [1611 - 613] (REVERSE SENSE) 
ATACCCCACGACGCGATGAAGGCCATTCGTGTGTTATCCTTTGGTGGGCCAGAAGTGCTAAAGCTTGTTTCAGATGTGCCAGTTCCCAGTGTTTCCAGTGGACAGGTATTGGTTAATATCAAAGCGGCTGGTGTCAATCCTGTTGATACCTATATCAGAAGTGGAACTTATGCCAGGAAGCCGACCCTTCCCTACACACCAGGTTCTGATGGTGCTGGAGTGGTGCACACTGTGGGAGAGGACATCAAACAAGTCAAAGCAGGAGACCGTGTCTATGTATGTGGCAGCTTAACAGGGACTTATGCAGAGTTTGCTTTGTGTAATGCTAGCAATGTTCACCTTATGCCAGACAATGTTTCGTTCAGTCAAGGAGCAGCCATTTATGTACCTTACTACACAGCCTACAGAGCATTATTCCAAAGGCTACAAGCCAAGGCAGGAGAGACAGTGCTGGTACATGGAGCTAGTGGTGGAGTTGGCTTAGCTGCAGTACAACTTGCCAAAGCTTATGGGATGAAGGTGCTGGGAACAGCAGGGACTGCTGAAGGTGAAGAGGTTGTCAAACAAGCTGGGGCTTCACAAGTGTTTAATCACAGACAGGATGGATATGTTCAGAATATTCTGGATGCAACTGGCGGTCATGGTGCAGATGTCATCGTAGAAATGCTAGCAAATGCCAGTTTATCAAAAGATCTCAAGCTTGTGGCAAACCAGGGGCGCATAGGGGTTGTTGGTAATAGGGGAACGATTGAAATAAATCCAAGAGAAACCATGGCCAAGGAGTCTAGCATCATTGGTGTTATGTTAGGTCAAGCTAGTGAGGGTGACCGCCAAGAAATGACATCTGCAATATCAGCCGGGCTGCAGGCAGGTTTTCTGAGTCCAGTTGTAGGACATGAATATCAGCTGAGCCAAGCTTCAGATGCACACAGAGATATTATAGAAGGCAAAGGTGCAAAAGGAAAGTTAGTGTTGCTGCCACAGTATGCTTCTAATTTA
>s23Contig35873_14 [2844 - 1264] (REVERSE SENSE) 
GTGCAGCTGGCGAAATTTGAAGATTCCCAAAGAGGACGACGGAGCAACTCCGAAAGTATAAGAGAGGGATTAAATATGATGGCGTCAACTGTTGAGAAGGCGGCGTATTTAAGACCACAGATCAACCCGGTACAGACCAAACAGCAGAGGGAAGCAGTGAAGCCCAGTTTTTTTAAGTTTACCGAGCAAGACTTATATGATTACCTGCATCAGAAGAGTGGAAAAGTTGAGACGATCAATGTTGAAGAATCCAGGAATAGAAAACTGGGAGAGAATGGTGCGGGGACGGAGAAACAGTCTTCGTTTTGCAGAACATGTAACAAGGTATACAACATACGCTGTCCTATTCACTCATCCCATAACACACCTGACCTTAGCTACCCAGGGGACTGGAACAGCTATGCCATGAAGTCATTCCCTGATGTGGTGCAGTTATGTAAATCAAGCACACCAGGCAAAAAGTATGGCGTGGCTGCCAAGCAACACATTCCTGTGGGTACGTGGATTGGTCCTTACGAGGGAAAGCGAATTAATCCAGATGAAATCAACCCAAACATGGACTCCTCGTATTTGTGGGAGATATACAAAGATGGCCAGCTTTTGTACTATCTTGATGCGACAGACGAGTCCACCTCAAGCTGGATGAGATTCATAAAATGTGCTCGTCACAGAAACGAGCAAAACCTGTTTGCTTTCCAGTACTGTGGCAACGTCTACTACAGAGCCTTCAGAGAAATTCCCATAGGGACTGAGTTACTAGTATGGTATGAAGACCTCTACCCACAGTACTTTGGGATTCCGCTAAGCATACACGACTTGAATTCAATGGGTTCCAGGCCTTATCCAGTGATGGCCACGCCGTATGCAGATGAAAAACAAGTTTCCCCCATTCCTCCTCCGACTTCTGTTGCTGTGAGACAAGCGTCTCCGCAGTTGACTGGACCAAACCAGAGAACATCACCACGTGATTCACCACAAGCAAGAACCGCGCAAACTTCCAACGCTAAAGAAAGAGAAGCGAACAAACAGATACAAAAGGAAAGCGTCAAACGAAAGCACGACGAAAACGACCGCAGCAACAATACTAAGAAGGTAAAGCTGCAGAGCACGCAAAAGACTGACGGTCCAAAAGAGATGCTACGGAAGTTAGAAGAGGCACGTCTCAGGGACAAGAAAGATCTGCCTTGTGAATGGCCGCGTGTAGCTGACGGAGAATTCATCTTGGAGAATGGCGAACCAAAGATATGGCATTGTGGTCAATGTGACAAATCGTTCGCTCAGCGCAGTCTGCTTCAAATGCACATCTGTTCCAGAAATCCAAACAGACCTTACCAGTGCGGTCATTGCGCACAGGAGTTCGCGCATCCTAACGAGCTGCGCACGCATGCTGTCATTCATTCTGGCAAAAAGCCGTTCAAGTGCGGATTTTGCTCGCGAACCTTCGCCGGAGCAACGACTCTTAACAACCATGTCCGAACCCACACAGGTGAGAGGCCTTTCACCTGTAACAAGTGCTACAAAACCTTTTCACAAGCATCGCAACTCAGCAAGCACAAGAGATCCCTCTATGAATGCTTCTCT
>s23Contig38909_5 [1 - 1059] 
TCTCTGACAAACTTCAACAACTACTTTACGAAGGAAAGCTGCCTCAACGGAGAACTTTCTGGGTGTACGATGTCGAACACAGGCCCTCGCCTACAGCAGTCATTTCCCGCCAAACCTGTGGCTTTGTCGAGGAGGTCTTCAGAGCATGAGACATTTTCATTCACATACGACAACTTGTACAAATGTTTGTACCAGCGTAACGAATCAGCAGATCAAACCACGTCAGGGAACGTGAACGACTGCACTGAACGCAAAGGTTCTTTGTCACCTTCAAAAACCGGTGAGAAGGATTTTTCCGAGAAGCTCACATTTGCTAAAAAGTCTTGTCCAAAAGAACTGGAGTTGTGTCCATCATGCATCGGCTTTAAACATGGGATCCGCACAAAACAAATTATTCCTGAAGGTACATGGATGGGGCCTTATCAAGGAGACCTGGTGAAAGCCAGTGACATCACTGCTGGCACAGATACGTCATATATGTGGGAGATTTACGAGAACGGTAAATTGTTGCACTACGTGGATGGTAAAGACGAGAACACTTCCAGCTGGATGCGCTTTATTTGCTGCGCGCGACACAAAAGAGAACAGAATCTTTTCGCTTTTCAGTACAACAAGGAAATTTACTACAGAGCGTTCTATGATATTCCTGCCGGTACAGAACTTCTCGTTTGGTACGAGGACACATACCCACAGTATATGGGGATACCGCTGAAGATAACCGATATAGGATTGCAGGCCCACTGTACAAGTAATGCCATACATTTTCAAGCACCGACTGAGCTTCAAAGACCAAAGCAAGAGGCTAGCCGGAAAAAAGCCGAAGCGCCACGTCCGAACTCAACGCCCAGCAAAAATTCAAGATCAGCGTTTGTGTCGGCACGTCCAGGATACCACCACAATCCATTCATCAATTCTCAAACTGCACGCATGCGTAGGAAGCGAGGCATGAAACAAGCAAGTCACTGTGAACAGCTGGTCCCAGTCTCCCAGCGAAGAACCATTGTTATTAACAGAGCCAATGATGCCCCTGATCCGTTTTGCATTTTAACGAGAACGAAG
>s23Contig36143_2 [2 - 1015] 
AAACAGCAAAGATTAAAGGCATGGCAACCGATTCTGACAGCGAGGACGGCTTTGCCTTTGTTTTTCATAATCGGAGTTGTGTTTATACCCATTGGATCGGTTCTCTTGGTCGCATCCGACAACGTACAAGAAAAGTTTGTTGAGTATACATATTGTAAGACTTCAGCTGGTGAACGATGTGACAAGTTTTTTGAAAATGCGACAAACACAGGGAAAACTTGTGTCTGTACAGTACCGTTTAGTCTGTCTCAAGCATTTAAAGGAGATGTGTTTATGTACTATGGCCTGTCAAACTTTTATCAGAACCACCGACGCTATGTTAGGTCCAGAGATGATCTTCAACTGCATGGAGATCTAAATGGCGATGTATCATCTGACTGTGATCCATTTGCAAAAGTCAATGACACCCCTATTGCACCTTGTGGAGCTATTGCAAACAGTCTTTTCAACGACACATTTAAATTGACTTGGCTCAAGAGCTCTTCAGAGAAGGTCAATGTCAACTTGTCATCTAAAGATATTGCTTGGAAGTCTGACCGAGAAGTCAAGTTTAAGAATCCCTCCGGAAACCTGAAAGATGCTTTCAAAGATTATACTAAGCCACCCAACTGGCCAAGACCTGTGTATGAGTTAGACACAGAAAACCCAGACAACAATGGTTTCCAGAACCAGGACTTCATTGTTTGGATGAGAACTGCAGCATTTTCCACATTCCGCAAGCTCTACCGAAAGATTGTGCGCACAGGAGATTTTGAGAATGGCCTGCCAGAAGGAGACTATCAACTTGATATCAACTACAATTTTCCAGTGACTTCATTTGATGGTGAGAAAAGAGTGATTTTGAGTACCACCTCATGGATAGGTGGTAAGAACCCATTCCTTGGCATTGCGTACATCACTGTTGGTGTTCTCTGCCTTGTTCTGGGATTCTCTTTCTTGATCATTCACATCAAGTTTGGAAAAAGGGATTTTACCAATTCTGATCATGGAATGCAGCTGCGAGAGATAAGAAAT
>s23Contig38287_2 [2 - 994] 
AAACAGCAAAGATTAAAGGCATGGCAACCGATTCTGACAGCGAGGACGGCTTTGCCTTTGTTTTTCATAATCGGAGTTGTGTTTATACCCATTGGATCGGTTCTCTTGGTCGCATCCGACAACGTACAAGAAAAGTTTGTTGAGTATACATATTGTAAGACTTCAGCTGGTGAACGATGTGACAAGTTTTTTGAAAATGCGACAAACACAGGGAAAACTTGTGTCTGTACAGTACCGTTTAGTCTGTCTCAAGCATTTAAAGGAGATGTGTTTATGTACTATGGCCTGTCAAACTTTTATCAGAACCACCGACGCTATGTTAGGTCCAGAGATGATCTTCAACTGCATGGAGATCTAAATGGCGATGTATCATCTGACTGTGATCCATTTGCAAAAGTCAATGACACCCCTATTGCACCTTGTGGAGCTATTGCAAACAGTCTTTTCAACGACACATTTAAATTGACTTGGCTCAAGAGCTCTTCAGAGAAGGTCAATGTCAACTTGTCATCTAAAGATATTGCTTGGAAGTCTGACCGAGAAGTCAAGTTTAAGAATCCCTCCGGAAACCTGAAAGATGCTTTCAAAGATTATACTAAGCCACCCAACTGGCCAAGACCTGTGTATGAGTTAGACACAGAAAACCCAGACAACAATGGTTTCCAGAACCAGGACTTCATTGTTTGGATGAGAACTGCAGCATTTTCCACATTCCGCAAGCTCTACCGAAAGATTGTGCGCACAGGAGATTTTGAGAATGGCCTGCCAGAAGGAGACTATCAACTTGATATCAACTACAATTTTCCAGTGACTTCATTTGATGGTGAGAAAAGAGTGATTTTGAGTACCACCTCATGGATAGGTGGTAAGAACCCATTCCTTGGCATTGCGTACATCACTGTTGGTGTTCTCTGCCTTGTTCTGGGATTCTCTTTCTTGATCATTCACATCAAGTTTGGAAAAAGACCCAGCAGTGTTCAGAGCTTCAGAAGA
>s23Contig36235_4 [1 - 1311] 
CTGCACTTATCATCTGCCACAGATTTTCACTATCATCCAAAGAACCAGGGTTTCGACCATTTCTATGGTTTGACATTGACAAATTTAAGAACTTGTGAACCATACCAGCATGTCGTGCAACTAGTCCGTCCAGGATTTAATATAACCAATATCCTGATAGCCGTTCTAGTTATTGGATTAACTCTCTGCATTGCCTACCTAAGTGGCTTATTGAGCAAACCTGCTTTCATTGTTCTTCTGTTGGTAAATCTGTTAATGGGCACTCTGATTATAAGTTACTTTATCGTAGCTAGGCGCTTTAATTGCTTTATTATGAGAGAATTTGACGTTGTGGAGCAACCGACCATTTTGGAAAACCTGACAATAAGGTTCACAGACGAAGCAGTGAACTTTATTCGGGATTATAAAGATGGCCCATTCTTGTTGTTCATGTCGTACGCCAAAGTACACACTGCTCTTTTCAACAGCCAACCATTTACAGGTCATAGTGTACATGGTCGCTATGGTGACAATGTCGAGGAAATGGATTGGAGTGTCGGCCAGATAATGGCCGCTATTGATAACTTGGGTTTGAAGGAAAACACATTTGTGTACTTCACATCTGACAATGGTCCTCACTTAGAAGAAATAAATTCAGGAGAATATCATGGGGGAAGCAAGGGGATTTACAAAGGAGGTAAAGGACAGAGTTGGGATGGTGGTGTCAGAACGCCTACAATAGTGTCATGGCCGGGACACATCCCAGCTGGGATGGAACTTGACGTGCTCACTAGTACCATGGACTTACTACCCACAGTTGCCAGACTAGTCCGCAGGGACATCCCAAGAGATAGAATAATCGACGGGAAAAATCTCCTGCCATTACTGACCAACGAGGAGCAGCTCTCGCCCCATGAATTCATTTTCCATTATTGTGGGAATCAGATTCATGCCGTTCGTTATCATCCGAAGGAAAGTGACATTGTCTGGAAGGCGCATCTCATGACACCAAAATGGAGCGAAGGAACCGACTACTGCATCGAAACAGGACTTTGCCTCTGCCACGGAGATGGTGTCACAGTCCACGAAGATCCTCTACTTTTTGACATCAGAAATGACCCTGGAGAGAGCTCGCCTATTGCTGTCAATACGCCTGGATATCAATTGGTGATGTCACGAATTTCCGCTGCAATCGGTGAACACAGAGAGGCCATCGATAGTGTTCCTAATCAGCTGGAAGATGATAAAACTTCTTTTCATGCTGGCTTGCAAATGTGTTGTAATTTTCCCTTCTGTACTTGTAAGGAAAGTAGAGATCTCGAGCATTACCCT
>s23Contig54850_20 [2762 - 1197] (REVERSE SENSE) 
TCAAGCCAAAGGATGATGCTAGCTGTGCTAAACATTTGGAGTTTGGCTTGTTTGTTATGGGTAGCAAGAGCTGCGGACAGGAATGAAAAGCCTAATGTCGTCATAATGTTGATGGACGATATGGGGTGGGGTGACTTGGGTGTGTTTGGTCACCCAGCTAAAGAGACGCCTAACCTTGACAAGATGGCAACAGAAGGGATGCTCTTTCCTGATTTTTACACTGCCAATCCACTTTGTTCTCCATCACGTGCAGCACTGCTTACTGGACGCCTTCCAATTCGTAATGGATTTTACACAACTAATGCTCATGCTAGAAATGGTTACACACCACAAAACATTGTTGGAGGAATTCAGGATAATGAAGTGCTGTTACCAAAGTTGCTTAAATCTGAAGGATACAGCAGTAAAATAGTAGGCAAATGGCATCTTGGCCATCAACCACAGTTCTTACCACTGAAGCATGGATTTGATGAATGGTTTGGTGCTCCAAACTGTCATTTTGGTCCTTATAACAATAAGAACGTTCCTAATATTCCTGTGTATAGAGATGACAAAATGGTTGGAAGATATTATCAGCAATTTCCAATCAACAAAGAAACTGGAGAATCCAACCTGACTCAGATTTATACAGAGGAAGCCCTTGATTACATTGAAACTCAAGCTAAAATGCAGAGACCATTTTTCTTATACTGGGCTCCAGATGCCACACACACACCATTGTATGCTTCATCAAGATTCCTGGATACCAGCCAGCGAGGAATATATGGAGATGCAGTAAGGGAGCTGGATGACAGTGTTGGCAGGATTCTTCAGAAATTAAAAGATCTCAGTATATCCAACAATACGTTTGTTTTCTTTTCATCTGATAATGGAGGAGCTTTAACCTCCAAGACGAAAGGTGGAAGCAATGGACCATTTCTTTGTGGCAAGGAGACAACATTTGAAGGTGGAATGAGGGAACCATCTATAGCTTGGTGGCCAGGAAAGATTAAACCAGGCCAGGTTAGTCACCAGCTTGGCACAGTAATGGATTTGTTTACAACAGCACTATCATTAGCAGGCGCTAAACCACCCTCAAATAAAGTCATTGATGGCATTGATCTCAGTTCAACTCTTTTTTATCAGAACATTACTGTCAGACCTGTGTTTTTCTATCGTGGCAATGAGATGATGGCAGTCAGATATGGCTTGTACAAAGCTCATTACTGGACCTGGTCCAATAGCTGGGAAGAGTTTCATCGTGGAGTAGATTTCTGTCGTGGTGAGAATGTATCTGGTGTTACGACTCATGAACAGATGAACTATACCGCCTCTCCTGTTCTGTTTCACTTAGGCCGAGACCCTGGAGAGAAATATCCTATCAGATCTTCTAAACGAGAGTACAAGCAAGTTATGGAAGTCATAAGAAAAGTGGTCTCAGAACACAAGTCAAATCTAGTGCCTGGCGTTCCTCAGTTAAACATGTGTGATAATGCTGTTATGAACTGGGCACCGCCCGGATGTGAAGAGATCGACGAGTGCTACAAAGGTCCGCCTTCCAATCCCGTGAAATGCACCTGGCCTCAC
>s23Contig36271_5 [1590 - 1] (REVERSE SENSE) 
GTTACCGATAATATGGGGGATTTAAAGGTTCAAGGTGATGGTTTATATACATCCGAATCTCGAGGAAATGATGAATGCGGTGATGGAACTTACAAAGTACCCTACAAGACTATTTTACAAGCAATGAAACGATATGGTAAAGAACCCTTTCCAGTAATTTATCAAGATCCTAAACCAGATTCAGAAGCGGCAAAAAGTGGTCAAAAATACGAAGTCGTTGCAAAGTCTCAAATTAAAAAAATGACCAAATTATGGGCTCAAGATGTTAGAAAAGCTGCTGAAAGAGTTAAACGAGAAGCCGAGGCCGCTGAAGCACAAGCGAAGAGAGCCGAAGAAGCCAAAAAAATTACTATCGCTCAAGATTCATCACTACCCGAAGCTAATCGTATTCGAATACGCGAAGGAGAAAAATTTCGGGGTAGTAGAGTTAAAATTTATGGATGGGTTCATCGTTTAAGGCGCCAGGGAAAAGCCCTTATGTTTATTACATTGCGTGATGGATCTGGATTTCTTCAATGCGTTTTGAATGGTACTCTTTGCCAAACTTATGATGCTATTTTACTCCAAACCGAAGCGACTATTTGTATTTATGGAAAATTAGAAGAAGTTCCTGAAGGAAAAACTGCTCCTGGAGGTCACGAATTATCCGCTGATTATTGGGAATTAATTGGAAATGCTCCTCCAGGTGGTGCGGATGCAATTTTAAACGAAGAATCCAATCCCGACGTTCAATTAGATAATCGGCATATAATGTTACGAGGTGAAAATACTTCAAAAGTTTTAAGAATGAGATCAGTGATTATGCAAGCTTTTCGTAGTCATTATATCGATCGAGGTTATTGCGAAGTTACGCCTCCAACCATGGTTCAAACACAGTGTGAAGGAGGATCCACTTTATTCAAATTGAATTATTTTGATGAAGTGGCATATTTAACTCAATCATCGCAACTATACCTCGAAACTTGTATTCCATCCTTAGGTGACGTATTTTGTTTCGCCCAATCATACCGAGCTGAGCAATCTAGGACTCGTAGGCATTTAGCTGAATATACTCATGTTGAGGCCGAATGTCCTTTCATAGACTTTGATGAATTAATGGATCGTATAGAAGATTTGGTGGTTGATGTTGTTGATCGAGTTTTGAAACATCCATTGGGAAATATTGTTTATGAATTGAATCCGGACTTTAAACCTCCCAAGAAACCGTTTAAAAGAATGGCTTACGTTGACGCTATTACTTGGTTGAAAGAACACGGCTATAAAAAAGAAGATGGAACGTTTTATGAAGTTGGTGAAGATATTCCAGAAGCCCCAGAAAGATATATGACGGATACCATTGGAGAACCTATATTATTGAATAAATTTCCTGTTCATATTAAAGCCTTTTATATGCAAAAGTGTAAAGATGATCGATCTTTATCTGAATCTGTCGATTTACTCGTGCCTAATGTCGGTGAAATGGTCGGCGGATCCATGCGTATGGATAACCCTGACGAATTATTGGATGCTTATGCTAAAGAAGAATTAGATCCTAAACCATACTATTGGTATACGGATCAAAGAAAATTTGGGACTTGCGAACATGGTGGG
>s23Contig38225_10 [2090 - 381] (REVERSE SENSE) 
AAGAAACGAAGAGGAATGGCGACGGATTCTTTGAGTTCTGAAATGGATAAAATGGACGTACAAGCTAATGGCCCAGTGATCTACACCTCTGAAAAGGAAGGAAGTGACGAGTCTGGTGATGGATCTGCACAGAAACCATTCAAAACAGTTATGCAGGCCTTGCGTGTCACTGAAGGTGAGGAACCTCTTCCCCAAATCATGGTGGACAGTAAAGCTGAAGGAGAGAAATATGAAAAGCTTGCCAAGGCCCAGCTGAAGAAAGTGACCAAAATATATGCACAAGAGAAAAAAAAGTCAGAAGAAAAGGAGAAAAAAGAGGCTGAGAAAGCACAGCAGAGGGAAAAAAATCTTGAAGAGGCCAAGAAAATTACAATTAAGGAAGATGAAAGTTTACCAAAAGCCAAGAGGATAAGAATTGTTGAGTCTGTAACTCATCGTGATCAGCGTGTCAAGGTGTTTGGTTGGATTCACAGACTCAGAAGACAAGGGAAAAACCTGATGTTTATAGTGCTTCGAGATGGCAATGGGTTTCTGCAATGTGTCTTGTCAGATCTTTTGTGCCAGACCTATGAGGCCCTGATATTGGCAACAGAAGCTTCTGTATGTCTTTATGGTGTCATTAAAGAAGTTCCAGAAGGAAAAACAGCCCCTGGCGGTCATGAAATGGCTGTAGACTACTGGGAACTAGTGGGGGAATCCCCTTCTGGTGGAGTTGATAACCTGGTGAATGAGGAATCTGCCATTGACACTCAGCTTGATAACAGGCATATCATGCTTAGAGGTGACACGGTTTCAAGAATCCTGAGAATGCGGTCAACAGTTACGCAGTGCTTTAGAGATCATTACTTTGATCACAGTTATGTGGAGGTGACTCCACCCACAATGGTCCAAACACAGGTTGAGGGAGGTTCCACCCTTTTCGATTTTAACTACTTTGGTGAACAAGCATATTTGACACAGTCATCCCAGCTTTACCTGGAAACAGTCATCCCAGCACTGGGTGATGTGTTCTGTATTGCACAATCATACAGGGCAGAACAGTCACGTACAAGAAGACATTTGTCTGAATACACTCATGTTGAAGCTGAATGCCCCTTCATCACATTTGATGATCTTCTGAACAGAATAGAAGACTTGGTGTGCGATGTTGTTGACAGGGTTTTAAAGTCTCCTCATGCAGATATACTAAAGGAAATGAATCCAGATTTTAAGCCTCCTAAACGACCTTTCAAGAGAATGGACTATTCTGATGCCATCAAGTACTTGAAAGAACACAACATCAAAAAGGAAGATGGCACCTACTATGAATTTGGAGAGGACATCCCTGAGATGCCTGAGAGGAAAATGACGGACCAAATAAATGAGCCTATCCTGTTGTGCCGTTTTCCTACCAACATAAAGTCTTTCTACATGTTCAGGTGTCCAGAGAACAAGGGTCTCACTGAATCAGTTGACCTTCTGATGCCTGGAGTTGGAGAAATTGTTGGCGGCTCAATGAGGATGTGGGAATATGAGGAGTTGCTAGAGGGCTACAAGAGAGAAGGCATTGATCCAACACCTTATTACTGGTACACTGACCAGAGGAAGTATGGGTCTTGTCCACATGGTGGTTATGGTTTGGGGCTCGAACGATTCCTAACCTGGCTTCTGAACAGGCAACATATCAGAGATGTCTGTCTGTACCCACGATTTACAGGAAGATGTCGGCCA
>s23Contig5963_12 [1057 - 2] (REVERSE SENSE) 
GTGCAGACAAGAGCCGACGGAAGCGCGGCTCCGCCGCCAAGAAGCACGGTGGAATGGGACAATTTAGGCTTTGGCCTCACCACCAAAGATACCAACATGGTGGTCGCCACCTGTCCCAAGGATGGGGAATGGAACAGCTTCAAGGTGGAACCCTATGGGGCCTTGCGTTTGGAGCCCTCCGCCACAGTTCTGAACTACGGCCAGGGCATCTTTGAAGGCCTCAAGGCGTTCCGCACTTCCAAGGGACGAATAGTTCTCTTTCGGCCACAGAAGAACGCTCAGCGAATGGCCAGTGGTGCTGAGAGGTTTTTGATGCCACCAGTTCCCCAAGATCTCTTTCTGGAGATGTGTTATGAAGCGGTTCGTGCGAACGCGGACTGGGTTCCACCCGAAGGTAAGGGTGCCCTGTACCTCCGACCTTTGCTAATGGGCAGTGGTGCGGCCTTGGGCGTTGGTCCCAGTTCAGAGTTCACCTTCGTGATTTATGTGGCGCCCGTTGGTAGTTACTTTCCCGGTGGTGCCCGGCTCCGCGTGGAAACCAACCATCATCGAGCAGCAGAGATGGGCGTGGGATATGTGAAGGCAGCTGGCAACTATGCGCCCTGCTTTCTACCGCAGAAGGACGCCAAGGAGAAAGGTTTCTCCGATGTGCTGTACTTTGACCCCAGCGGAACGCGGGTTGAGGAGGCAGCTGCCAGCAACTTCTTTTGCGTCACAAAGGATGGCGTATTGAAGACACCTTCGCTAGGCACCATTCTGGCCGGTGTCACCCGGGACACCATCCTGAAGCTGGCGCGCAGACTCACCTCCACAGAGAGCGGTTTGCTCACCTCCGTGCAGGAGACCTCCATCAGCTTGGGTGAAATCCTCGAAGCCCGGGAAGCCTTCGTCACCGGCACGGCCGCAGCCGTCACGCCCGTGGCACATGTGTCTTCTGACGAAGGCCATGTGGATCTGGAAGTTCCTGGCCCGGTCACCGCGAAGCTGAAGGAGACCTTCCAAGAGTTGCAACAAGAGTTGCAACCAGATGAAGAGAATTGGCTTGTTGATGTATTT
>s23Contig41369_10 [2152 - 983] (REVERSE SENSE) 
TCTTTCCGGCTTTCTGCTTTTTCAAGCCCTTCAGCTAAACATCTAAAGCCGAACCTGTTGATTCGGAGCCTTTCCACGGATTCTGATATTAAGTATGACAGACTTGTAGTTGAACCAATCAAGACTCCGAAGCCCAAACCAGATATCAATTCATTGGTATTTGGTGCAGAGTTCACAGATCACATGCTCGGTGTTGAATGGACTACTGACAGTGGGTGGGGTGAGCCAAAAGTGACACCATATCAAAACTTGTCACTTGCACCATCGTGTTCAGTGTTTCATTATGCTTTGGAGTGTTTTGAAGGGATGAAGGCCTACAGAGGAGATGACGGCAAAATCAGATTATTTCGACCAATGGAGAATATGCGGAGACTAAACAGATCAGCTGACAGAGCATGCCTTCCAGGTTTTGATGGAGAAGAATTCCTTAAGTGTTTAAAACACCTTATTAGCATTGAAAGAGAATGGGTTCCATATTCTAACAAGTGCTCACTGTACATCAGACCAACACTTATAGGAACACAGCCCGCTCTTGGAGTAAACAAGTCATCTTCTGCGCTGTTGTATGTCGTTTTGTCACCAGTCGGTCCATACTTCAAGACTGGTACATTCAGCCCCGTTGCTCTCTTGGCTGATCCTTCCTTTGTTAGGGCCTGGCCAGGAGGCTGTGGAGACTCCAAGATGGGAGGAAACTATGGCCCTACCATCCTTGCTCAACGACATGCAGAAATGCAAGGTTTGCAGCAGGTTTTGTGGTTGTTTGGTGAAGATCGTCAGATTACAGAAGTAGGCACCATGAACATTTTCATGTTTTGGATAAATAAGAATGGAGAAAAGGAGCTGATTACTCCACCTCTCAATGGCTTAATTCTTCCGGGAATCACACGCAAATCTTTGCTGGAGCTGGCTAAGAGCTGGGGAGAATTCAAAGTGACAGAAAAGGAGTTTACCATGGATGATGTTATTCAAGCTTCACAGGAAAACAGGGTGAAAGAAATCTTCGGAGCGGGTACTGCATGTGTAGTTTGTCCAGTTAACAGAATTCTTTACGAGGGACAGAACGTTATGATTCCTACCATGGAGAACTTAGAGATGACAAAAAGATTTTACGACGAACTGACTGCAATCCAGTATGGTCGTACTCCGTCTCCTTGGAGCGAAATAGTCGAT
>s23Contig13075_1 [2 - 460] 
GAGAAGGCGACTCAGAACAGAGCTGTAGCTGCCACGCAGTGTAATGAACGATCCTCGCGTAGTCACAGCGTCTTTAGATTGAAACTCACCGGCGAAAATCATCTCACTGGTGAAAAATGCCAAGGAACTCTGAACCTTATTGACTTGGCCGGTTCTGAACGCTTGAGTCAGTCGTGTTCCACGGGGGAACGACTGCGAGAAACAAAGAACATCAACAAAAGTTTGAGTAACCTGGGAATAGTTATCATGGCTCTAGCCAACAAAGAACAGCACATTCCGTACAGGAATTCTAAACTCACTTTCCTGTTACAAAACTCTCTTGGAGGAAACAGTAAAAGTTTGATGTTTGTAAATATTTCGCCAAAAGAGGAGTCTCTACAGGAGACACTTTGCTCCTTACGATTTGCCACCAAGGTAAACCAATGTAACATTGGCACTGCGCAGAAAAAGGTTCTCAAG
>s23Contig16486_26 [2046 - 1] (REVERSE SENSE) 
GAACGGTCGGATGGCCTGGGCCGCTCCAGCCCGGGACGACGGCGGAAGGACACCGAGGCGAAATCGACCGTGCCCCAGGAGACCCAGATCCGTGGCTGTGCCACTGCTGATGGCAAGTTGGATTCCGGCGACTCTGGGATCGAGAACTCAGAACCAGGGGCCCTGCGCAAGACGTTGTCCTGCTCGGCCAAAGGCATCCTGACCAAAGGCTCGAGTGCCCCAGGCACCGGGCTCCGGGATGTTTCCCCCACACCAGGACCCATGCCCAGTCTCCATGCAGCCTTGGGCCATGCTGCTTCCAGAACGTTGCTACGGGAGAGCTCGGGGCCCTTGCCCTACGCCTGCATGTCGGTGCCAACAGCGCCAGTCACTGTACCGTTGGCCACGCTCTCCCCACCGGTGCCATACCGCGGACGACCTGCTTCACCACCTGTGCCGGCCATGAACGCTGCTAGGAGGGTCTTTTACCCAAGGGTGCAGCCACCTGCAAACTGGGTCCATCAAGTGAAGGCCCTGAAGTTTGCACAACACCCGCATCCTCCCCCACCACAACAGGCGGTGTGTTCCAGACGTACTGTGGTGTGGCAGCCAGGGCCGGGGGGACCCACGCTGCTGCAATCGAAGCCGGTGGCCATGCCGGCCTTGCGCGTCTTGCACTGTAAAGTGCTGCCGCCGAAGAATGGCACCGTCGATGGGAGTGCGTCAGTCCCCACGGAACTGGAACAAGAGAAGGAGCCGGAGCCGGAGAAGGATCCGGCAGAAGTGCAGGCAGAGGAAGAGATGGCTAAAGAACTGGCGAGACTCGAAAGGGAAGAAAAAGCTCGATGTGAAGTCTGTGAGGCGGTCGTCGAAGCCACCCAGCTGGACGTGTCCGTTGCGGACGTCGTGGCGCTTCGTCTCTGCCGCACCAAGCTGCTGGACGCGCTGAGCGCGGCGCAGCAGGCGGAGCTGCCGCGGGTGGAGCGACAGCTGGCGGAGCAGCAAAGGAGGCGGCTACACAATGCCTTGCAGGACATGAAAGGTCAACTTCGAGTGTCTTGCCGCATTCGGCCTTTGAGTGCCAAGGAGAAAGCACAGCAGAGTGACCATGCGGTTTATGCTATTGACAGCTCGCATGTGGGCATCGTGCTGCCGGAGCTGCCACCACGTGTCTTCGAATTCGACAGCGTTTTTCGCCCAGATTGTCCTCAGCAAGTGATGGAGGAGATTTTTGATGATTGCCGAGACCTTGTGCAGTCTGCAGTGGATGGACACAACGTCACCGTGATGACCTATGGGCAGACAGGGGCTGGAAAGACCTACACGCTCTTTGGGAACAAGAGTCAGGAAGGATTGGCGCAGTATATGATCCGGGAGGTCTTTGCACGCTTGGGTGACCAAGAAAGCGAGCTCAGTGAACATCCCAAGGTCACGGTCTGCGGATCAGCGCTAGAGCTCTACAACAATCACTTCATCGACCTTCTGCGTCCCATCGACCGCACCGGGCGGCAGAGCCCTGGTGTGAAGGTCTGCGTGGACTCGGAGGGCTGCGTGCAGGTGGACGGCCTCGCCCAGCTGGTTGCGGCGGAGCCGCAGGAGCTGCTGCAGATCTTGCGCCGGGGCCTGGCGCAGCGAGTAGTGGCGGAGCATGCCATGAACGCAGACAGTTCGCGCTCCCACATGGTCTTCACCGTGCGACTGACGGTGGAAGGTGGTGCGGCGCGAAAGCTCACCTTCTGTGACCTAGGTGGCTGTGAAAGGCTGAAGCGAACGCAAGTGGTGGGAGATTTGCAGAAGGAAGCCATTGAAATCAACAAGTCGCTCAGTGCATTGAGCAGTGTGATTGAGGCCGTTGCAGGTCGACGGCGGCATGTGCCCTACCGCGATCACAAACTCACCAGTTTGCTGCGCGATGCCGTGGGTGGAACCGCCAAAGTACTCATGTATGTTTGTTGTTCACCCGCAGCCAGCAATTTGGAAGAGACTGCCGCTGCTTTGAAGCTAGCCTCGCGAGCAGCCAAGGTGGTGAACCAACGCTCTGAGGCCAACGAGCCGGCGCCCGAGGAG
>s23Contig20635_6 [3 - 1484] 
CGCGCCTCGAGCCCCGCGCCCACGGTGCGCAACTCCGCGGCGCCGTCGCTGGCGCCATCGCGCAGCGCGTCGCTGGTACCCAGCCGCGCACCGTCGCAGGGGCCCAGCCGGGCACCGTCGCAGGGGCCCAGTGGAGCCGCGACGCCGGAGGTGCCAGCGCCACCACCTGTGTCACCCCTGGAAAGACTCCGGGGTGCGTTGGCCTCGGCTCAGAGGTGTGGTGTGGACGATGTGTTGCTTGCAAAGGCAGAAGCTTTTCTGCGAATGCAGGAGTCCAAGAAACAAGCCCTGCAGCTTACCGTCAGCAAGATGGGCAGTGCCTTCGAGCGCGCGCGCTTGTGCAATGATTTGTCTTGCATGAAGCAGATCAAGGAGCAGCTCATTTCGTTGCAGGGTCAAGGGCCTGAGGTGGATCGATTGCGTCGTCGAGTGCACAACGCAATCGAGGATGCAAAGGGCCACCTGCGAGTCTTCTGCCGTGTGCGACCCTTGAGTGAGAAGGAGCTCGACATGGATGAAGAGGTCGTCGTTCGAATGGTCGATAATATGAAGATTGAGTTGCCACGCAATGGAGTCTTCACCTTCGACGGTGTTTTTGCAGCTGGACGACAGGAGGAAGTCTTTGAGGAGTGTAAAGATTTGGTCCAGTCTACTGTGGACGGTCACAACGTCACGATCTTTGCGTACGGTCAGACCGGTGCAGGGAAAACGTATACACTTCATGGCACACCCCAGGAGGAGGGGATCGCAGGACGAGCCATCTCGGAGCTTTTCCAGATTCTGAAGCGCTTCCAACAGTCCAGCAATGCTGCACGAAGCTTCGTGGTGAGTGCCTCCATGTTTGAGCTCTACCGGAACCGCTTGGTGGACTTGCTCCGGCGGCCCGAGAAGCGAGCCAAGAGTCCTCCTTGTAGTCCTCCCTGCAGTCCCAAGCTCAGCCTGCGAAGCAGCGAGTCTGGCCTTCAGGTTGACAACTTGGCCGAAGAAGAAGTCGAGGATGCGACGCAATTAAAGCGGCTCCTTTCCAGAGGTTTAGCCGCCCGAACCACTGCGCCCAACGCGCTCAACGCAGAGAGTTCTAGATCCCATTTGATCTTCACCATCAAGGTGACGAGCACCGATGGGCAGAACCCACTGAGCGGCAAGCTCGTCTTGTGCGACCTGGGCGGCTCGGAGCGGCTGAAGAAGAGCGAGGCGACCGGAGAGCATCTGAAGGAGGCGATTGAAATCAATCGATCCCTGACCGCCTTAGGCGACGTCATTGAGGCGGTGGCTGAGCGGAAGAGGCAGGTTCCATACCGGAATCACAAACTGACTCAGCTCCTGCAGGACTCCCTAGGCGGCACCTCCAAGACTTTGATGTTCGTGAACTGTTCACCTGCAAGGTGTAATCTACATGAGACGGCAATGAGCCTCAACTATGCTCTTCGTGCCAAGAGGGTGGTCAACGCAGTGCCGAGCCGAAAAGTTTGGGCGGCCCGC
>s23Contig24302_11 [1 - 2007] 
ACGGTGCTCATGGTGTTGTCGGACATTACCAACGCTACCAATGGCAGGCAGTCCATGAAACTGGATGCATCCACGCTGTCAGAGAAGTTACACACAAAAGTGCTGCAACAGGAGAATCTCTTGCTGCGCGCTGAGATTGAGGAGTTGCGGCAGTTGCGGGCCCAAGCGGAACCCCGAACCCCACGTGGACGTGGACCTTGCAGCGCCCCGCGCACACCGACGACACCTCGCCAGGTGACCAGAGCGCGGGAGCCACCTTCAGCCCCTCGTACTCCACGAGTAGCGCGACAGGCCTCAGCTCCCAGCCTCCGCGACGCTGCAAGCGGCGCTGCAAGCGCCTTGCGCCGAACGCAGTCGGCCAAAGCCATGCCGCGGCCGGCCTCGTGGGGCCCTGTGAAGGCAGCTGCAAAGGTCTCCGAGACAAGGTCGCAAGGCAAGCCAGTCGCTCAGCCCAAGGCAGCCAGCGGGACGCGAGCAGCCTGGGCCAATGCCTTGTGGGAGCAGCGCCGTCGCACGGAGTCCGCCTTCGACATGTTGGCCTCGAGGAGGCAGCGCTTGAAGGAACGGCAGCTGACCAAAGAGGAGGTGCTTCGTCGTGCCATGGGGCTGCAACGGGAGCTCCTGGAAGCCACGGAAGGGCATCCAGATCGCATCAAATCCCTCAGGGAGTCGGCTGAGGGTGCAGCGGAAGGTCTACAAGTGGCACAAGATGCCTTGCTCCAGGAGCAGCAGGAGACTGAGACCTTGCGAAAGAAGGTTCTGCAAGAAGAGGAGGCGCTTCAAGAACTGCAAGGTCGCCGTCAAGAAGTCGAGGCCCAAAGCCTTCGAGAGCGTCAGCTCCGCTGCAATCAGATGCGACGGGAGGAGGCTTTGCGATCTGCTGTCGAGGCAGCTCGTGCGGATCAAGAGGCCCGTACAGCGTTGCTGGCCGAGAGCGGTGTGCTACTGCAGAAGTTGAACAATGAGGTGTTGAGCTTGAAGGGCAACATTCGGGTCTTCTGCAGGCTGCGGCCTCGACTTGCACAGGAGAATCAAGAGAAGGTCTGCCTGGAGGTTGCCGAGCAACAACTTACAGTCTATGGGGTGCCACAACGAAATGTCACTGGGCTGTCGGAGCAAACCAGGTCTTGGTCCTTTGACTTCGACCATATCTTCAGGCCTGAGGCTTCACAAGCAGAGGTCTTCGAAGAGATTTCCCTCTTGGTGCAATCGGCCCTGGATGGCTATCGCGTCGCTATTCTGGCCTATGGGCAAACTGGAAGCGGAAAGACCTACACTATGCTGGGGCCATCTGAAGAGGCCTCCCAGGATCCGGGAGTTCTCCCTCGCACGGTTGCGCTGATCTTTAAGGAGGTGGATCAACTGAAACGAAATGGCTGGGAGTTCGAGGTCTCTGCCAGTATGGCTGAGGTCTACAACGAAAACGTGGTTGACCTCATCGCAAAGGGCGGTGTGACAGGTGACACTGGCAACTCCAGTCCTGAACCAGCAAAACGGCTGGTGCGAGATGCACAAGCCATGTACCAACTGTTGCGTCGGGCCAGCCGTGAGCGTCATGTTGCCTCCACCTCCGCCAACGAACGATCCAGCAGATCTCATGCTGTGATTCAATTGGCGTTGGTGGGAAAATGCACCGTTCCAGGCATGCAGCGAGAGGTGTCCGGTTTGTTGTCTTTCGTCGATCTCGCTGGGTCCGAACGATTGGCGCAGACCAGCGCAACAGGTGAAAGGCTCAAGGAGGCCCAACACATCAACAGGTCTTTATGTGCGCTTGGGGATGTGATCGAGGCCATTTGCCGGAAGGGTGCTTTGCGTGGCCCTGCTGCTACTGCGGTGCACGTGCCGTTTCGCAATTCGCGCTTGACGATGCTGTTGCGCGACTCGCTGGGTGGCGACTCCAAAACCCTGATGTTTGCGAATGTTTCCCCGCTGCAGGAACACCTTGGCGAGACTTTGTCGACCCTGCGCTTCGCATCAAAGGTCCACGCCTGCTGCATTGGCCTTGCC
>s23Contig24581_8 [3 - 2249] 
TCGCCCCTGTCGAGTCGGCGGAGCCGGCGCATTTCGCCGGTCTCCGCGCGCACAGCAGGGTCCAAGGATGGCGCAGCGGGCGCAGGGGGCACTGCTGGCGGCGCCACGTCGCCGCGGCTCTCCCCCCGACACGAGAAGGGACCCAAAGGGGACAGGATGGACAGGGCCGCTGACAAGGGACCGCAGATGTCACCGTTGTCACCATCTTCATCTACGGATGTGTCCCAAAATCAGTCACCAAGATTGAGCCCAAGATTGAGCCCAAGATTGAGCCCTTCTCTTTCCAGTAGCCCTGTGGAAACTCCCAAGATGTCCACACCGACATCCAGGCCTGAAGGGGGTGTGTTTCGAAGTATCTCTGCAGCATCAACGGCGCACACCCTCACTGGAATCAGTGAATCAGGTTTGACCATTGCACATGCAGCCATGGAGGCCATGCAGGAGGAGACAGCGAAAGCTGCAGCGGTGCGAATGCAGCTGGAAGATCAGTCTAGGCGTTTGGAAGCCCAGTTGGCTTCAGCCAACCAGATGCTGGGCCCGTTGATTCAGTCGCACCAGCAAGTTCAGCATTTACTTCGACAGATGCGTCCGCAAGCACGAAAGCAGGTCTTTGATGGAGCGGTTTCACCAAAGGTGCCGCTGAGTCCAAGACAAGTCTCTTGTGGACCGGTCGCACGAAGGACGATTCACGTCGCTTCAACTGTTCGGTCTCCTCGCATGGTCGCCCCACCGGTCGTAGCAACCGTAGCAACTGTCCCGGCGACGGTTCCGGCGGTTGCCACTCCGATCGTGCGCTCAGTTTCGATCCCGGGGCATGTTACGCCGACGCCAATGGCTGGCTATCCAACCGAACGATGGTCGAGCAGTGTCCCAAACAATGTCTCACAATTAGCCAGCGTCGCCAGCGCGGTGAGGGCCAGCGCTGAGGATGGCTTGGAGTCGCAATCTTTGAAGCAGCTCCAGTCCAGCAACTCCATAGGCATTCAGACAGCTGATGGGCAGGAGGATGAGGAACTCCTGCAGAAGCTCATGCTGGTAGCTGAAGCAGCGAGTCTGATCACCGAGAGGAGTGGCATGCTTGAGGTCAAGGAGGCACGAGATCGCTTGCAGGAGGTCTTGGCGCAAGGTCGTGCCAGAAACCTGCCGAAGGAACGACTGGCCCCGACAGAGAGACAGCGGCGGCGGATACACAACCTCTACCAGGACCTGAAGGGCCACTTGCGGATCTATTGCCGGGTTAGGCCGCTAAACAACAAGGAAAAGAGGAACAAGGACAGAGAGGCGTTGAAGGTGGATGGCACCAAGTTGCAGGTGCCTCTCACTGGTGACATGTTCGAGTTTGACGGCGTCTTCGACATGACCAGCTCACAGGAAGACATCTTCGACGCAAGCTGCGATTTGGCGCAGTCAGCTCTGGACGGGCGAAATGTCACAGTCTTCTGCTATGGCATCACCGGCGCTGGAAAGACTTACACAATGTACGGCGCTCCAGGAGCAGACGGCCTGACGCAACGAATGATCGGTGAGGTCTTCCGGAAGGCAAGACTGGGTGGTGACAATGTGACCATCTCGGGATCCATGATGGAGCTCTACAACAACTATTTGGTTGATTTGTTGCGTCCCATCGATTGGCAGGGTCGTCAGAACCCCACATTGAGTTTGAGATTGGACAAGTCCGGCAGTGTTCAGGTGGAAGGCCTGGCAAAAGAGCCCGCCATGGATGAGACCGAGCTCCAGGCCGTGTTCCATAGAGGACTTGAACAGCGTGCTGTCGCAGCACATGCCATGAATGCGGAGAGCTCCAGGAGCCATGTGCTCTTCACGGTCTATGTGACACGAGAGGTGGAGGAAGGTGAAGGTCAAGTCGTCAGCAAATTGCACTTCTGCGATCTTGGCGGCTGCGAAAGGCTGAAGAAGACAGAGGTTGAGAAGGAAGATCGGAGACTTGAAGCTATTGAGATCAACAAAAGTTTGTCTGCCCTGGGGGATGTCATTGAGGCCGTTGCAAAAAAGAAGAAGTACGTCCCGTACAGGAATCATAAGCTTACGCAGCTGCTGCAAGATGCCATTGGTGGGGGTGCGAAGGCATTGATGTACGTGAATTGCTCTCCAGCTCATTCGACCATCCGAGAGACCGCCAATGCGTTGAAACTGGCAAATCGTGCCAAGAGCATCGTGAATCTTTCAGCAGACGTGAAGTGCCCTCCATCCTCGCCGTCCTCGCCGGGAGCCGGGACCCGCAGGCCT
>s23Contig32516_29 [2509 - 2] (REVERSE SENSE) 
CGTTGGCTCAGCGAGCTGCAGCAGCTGCGCCAGGAGCTGCCGCAGCTGCGACAAGCGGCCGAACGGTCGAAACGCCTCGAAGAGCGCTCGGAGACCTTGGAGCGTGAGCTGAGTGAAGCGAGGAGGATCGCTCGAAGTTTCTCCGAAGATGCATCGAAATACAAACGACGATGCGAGGAGATGGTCGAGAAGCATCGAACACAGATGGAAGAGGCCGCTGAACTGCTGCGGCGACAGGTGAACGAGACGATTGAGGCTCAACAGCACCTGACGGATGCACATCAGAAGAAGGAAGTCTCGTTGCGAGCAGAGTTTGAGAAGGGCAAGGAGGAGTTGAAGAAGGAGCACAAGCATCAGCTGGAGGAGTTCAAGCAGACCCTCCGCACCCAGGAGGCAGAGGCCAGGGCCAAGATGGACACACTGAAGGAGCAGCACCAGAAGATACTGCAAGAGAAGGAGGCAGACGCCAGTGCCAGCCTGCAAGCTATGAAGGATCGCTACGAGAAGATGCTGAAGGAGAAGATATTGCTCCTGGAGGAGAAGATTTCGCTTCTGAAGAACAAGGAAGAGCAGATGGTCTCCAGCCAGCAGCAGTTGCAAGAGGCGCAGCTGGCAGAGCTGCAAGAGAAGGAAGCTCAGATGCAGTTGGAAATGGACCGCAAGGACGAGGAGACGAAGACCCGGCTGCAGGAACTGCAGAAGAGCCACCAGCGGAAGGAGTCTGACATGCAGCTGGAAATGAGCCGCAAGGAGCAGAGTCATCAGCAACAGCTCGAGGAGATGCGAAAGTCGCATGAGCTCAAGGCCGGCTCCTTGCGCAATGACCTCCAGTCCCTTCAAGGGCAGCTCAAAGAGAAGGAAGGGACGTTACGGGAGACCATCCAGTCACTCCAACTGCTGCAAAACAGTTCCAGTGACCAGCTGCGCTTCGAGCAGCAACGAGTTCAGAAGCTGGAGACCGAGGTGGAGGATCTTCGAAACAGATCTGTGGCGCAGCTTCAGAAGTTGGAGCACGCGGAGGTTGAATTGGGCACCACCAGGCAGCAAGTCTCAGATCTGCGACAAGCTTTGCAGCGCCTGGAAAATGAGAAAGAGCTACAGTCCGAACGCGCCTCAGAGCGGCAGGCAACGCTGCAGGAGCAGATTATCAAACTGAATCTGCGCAGCAAAGCGTCGGAAGAGGAAGCCTTGAAGCTGAAGGAGACGCTAGAGGTTCGCCAGGCTCAGTGTGAGAAGCTCACCTCGCAACGCGACGGGCTGGAGGTGGAGTTCAAGAGCTACAAGGAGCACCATGGCACCAGCAACCAGCAGCAGATGGAAGCCATCACCGAGCTCAAACTCACTGTGGATAAGCTCTCGAAGCAGGTGGACAACACCAAGGCAGAGCTGCACCTGCAACAGGGCAACCTCTCCCAACGCCAAGGTTACATCATCTCCTTGGAGAACCAGCTGGCGCAAGCAGAGCTAACCCGCCGGGAGCTCCACAACATCATCCAGGAGCTCAAGGGCAACATCCGCGTCTTCTGTCGCGTGCGGCCGGCGTTGAGCGCCTCGGATGTGGCGCTGCAGAGTGCTGAGAACAAAATCACCTTGGAGCACCTCACAGAGACTTACAACTTCAACTTCGATCGCGTCTTCGAACCCCTGGCCACGCAGGAGGCCATCTTCGATGAAGTCAGCGGTCTGGTGCAATCAGCATTGGACGGCTACAAGGTTTGCATCTTTGCGTACGGCCAGACGGGCAGCGGCAAGACCTTCACCATGCAGGGCGAGCCGGGCGTGGCCTCGGGGGGGCGAGGTCTCATCCCTCGATGTTTGTCGAAGATCCTGCAGTGTTCAGAAGCCATGCGCGCCGCAGGCTGGGAGTGGACCTTAAAGGTGTCCTTCCTGGAGGTCTACAATGAGGTGCTGCGGGACCTGTTGGACAGCGAGGGGCACAACTTGGTCCACGTGATCAAGCACGACGAGGCCTACGGCACCATGGTGACCAACGTTACCTCAGTGGAGGTGAAACAGATGGACCACATCCAGCGGCTCATGGAGAAGGCCGCCAAAGCACGTGCTGTCGGCTCCACCGAGATGAACGCCACGTCCTCGCGGTCGCATTCCATCTTCGCCATGTATTTGCACGGCGTCAACCGTGAGCTGAACTGCGAGTTGACGGGCGCCCTCCACCTGGTGGACCTGGCCGGCTCGGAGAGACTGGAGAAGTCGGGCTCGACGGGGGATCGATTGAAGGAGACGCAGAACATCAACAAATCGCTGTCCAGCTTGGCGGACGTCTTCATGGCCAAGGCGGAGGGGCGCTCGCACATTCCCTTTCGAAACAGCAAGTTGACCCATTTGATGGAGCCATGCCTCAATGGACAGGGCAAAACTCTGATGGTGGTGAACGTTGGCCCTGAGGCCGAGCACGCCCATGAGAGCCTGTGCTCACTGCGCTTCGCATCGCAGGTCAGCCAGTGCAACACCGGTGGCAAACCCAAGCGCTGCGTGCGACCCGCTCGT
>s23Contig45940_1 [1 - 522] 
ATTAAAATGAATTCAAGCGACAAGAAAAATGAAGTTTACGTCAACAATGCCAAAACGGAAGTAGTGACTTCGCAAGCACAAATTAACAATTTACTCAAACGAGCGCGAAAAAATCGCGCCGTTGCGGCGACAAATTGTAATGAAAGATCTTCTAGATCGCATTCCGTTTTCGTTTTAAAAATTACCGGCAATAATTCAATTACGACCGAATCATGTACGGGCTGTTTAAATCTCGTCGATTTAGCCGGTTCGGAAAGGCTAAAAGATTCCGGCTCTGAAGGCGCTCGATTAAAAGAAACTGTAAATATTAACAAATCACTCGCTAATCTCAGTACCGTAATCATGGCTTTAGCTCAAAAGGACAACCACGTACCATATCGAAACTCTAAATTAACATATTTGCTTCAAAATTCATTGGGTGGCAATTCCAAAACTCTCATGTTTGTTAATATTTCGCCGAAAGAAGAATATTTTAACGAAACTGTCAATTCTTTAAGATTCGCAACAAAGGTAAATCAATGC
>s23Contig54317_32 [3185 - 3] (REVERSE SENSE) 
AGCGAAGCATTTCGCTTGATGACGCGCGGCTGGCCCGACGCCGCTTTGGACTGGCGCCACATGGATGGTTCCTGGTTCCGCGACGAGTGGCCAAAGGGCCGGCGATCAGATGTGAAAGCGGCTCCTGCACGAGGTCATTCAGTCCGAGTTCTTGCACGGCTACGGCCTTTCTTGGACAATGAAGAGGAGCCGAGCGATATCCCGTGCCTCCGCACGGTTGGGAGCTCTCAACTCGAGGTTCTGTTGGAACCCCGGGCTCTCCTAACGGATACTGCTTGTCGTCGTGGGCGCCGGCGCACCATTGGTGGCTTGCACGATATTGGGAGCTGCAAGTCTGCTGCCTCGATGCCCTCAGTCTCCTCCCGAGGACTCTTTGAGTCGCCCTTCTTACCAGTTCGTGGTTTGGAATCCCGCACCTTTAGCTTTGATCAGGTTTTTGATGCAAATGCCAGTGACGACCAGGTCTTCAGTGAGATTCAAGATGAACTGCAGGCTGCTCTGGAGGGTGAGGCGGTTTGCATTCTCGCATACGGGGCTACTGGGAGCGGAAAGACCCATACAGTCACCAACATCGCGGAGAGGGTAGCACAAAGGCTCAACAGTGAGGCCGATCTGTTGGAGAAAGAGGGCTCTCAGCTGGAAGTCTTGGTTCAGATCGTGGAGATCTACAACGAACACTTCCGGGACCTGCTGACGGTGGCAGATACTTCGCACACTGCTCACCATGAAACTCCAAAGTTGAAGATGTTCTCGCCCAGCAGCAGTGCCACATTGCAGGGGGTGACGCACCGGCGAATTACCCGCGGCAAAGACATGCTCAAGGGTCTGCAGTCGGCGCTACGATTTGGCCAAGCACAGCGCGCTACGTGTTCAACCTCTGTCCATGGGCGTTCATCACGTTCGCATTTGGTCATGATGCTCTATTTGCTCACCTGCGACGAATCAGGTTCCCAACATCAACTGGGGCGCTTGAGTTTGGTGGACCTCGCTGGCAGCGAGCGCATCAAGTGCTCAGAGGCAACGGGCGATCGACTCAGAGAGGCTCAACACATCAACCGATCCTTGAGCGCTTTGGCCGATGTAGTGGTGGCCAAGGAGAAGGGAGTTCCGCATGTGCCGTACCGGAACTCAAAGCTCACCCATCTGCTGCAGGACGCTTTGGGAGGTCAACAGAACAGCCGCACGACCATCATCATCGCGTTGCCCCCTACGAGGGCAGCCCTGGGTGAAACGCTGCACTCCTTGCAGCTCAGTTCACGTTTGAACTCCATCGCGGCTCAGCGCATGTACGTGCCCTGGTCTGGACACCAGCGTGGAGTAGAGGAGGATGACTCTCTGCTTGCTCGACAAGAAGCTGAAAGGCTTCGACTTGAAAATGTTCAGTTGCGAAACCGTATCCAACAACTGGAGGAACGTGATCAGGAGAGGGACCTGGAGCTGCAGCAGCTGCGACAGCAGATCCAGGTTCAGCCCTGCAGCACAGAAACTTGTTGGAGGTCCACATCTCCGCCAAGTCCGGTACTCGAGGCTGACTCTTCGGCTGAACAAAGTCGAGAAATCTCTGAGTGCCAGGTCAGGGAAGTGTCTCCAATTCCAGCTGATGAGTTGCAACCAGTGCAACCAGAGCCTGAGATCGAGGCAGCTGCAAGGGCCTTGGATTTTTCAACGCACTTCTCAGATGGTATTTTCGAATCTTCGCCACAGCTGAAAGGTGTCCAGAGCGTTCAAGATCAGCAACCCTTTGCAGAACAGCGTGCGGAACACGAGACCTCCGGACATAGCTCCGAAGCAGACTGGAAGTGGACAGATCCCAAGGATGCCTCGCTGCAAGATGCTTCACTGCAGTTGCACTTGGTACCAAGCCCGGCAAGAAGTCACAGGCGATCGGAGGTGCAGCACTGTGCCAGAAGCTCTCCAGCGGAGGTGTCTTCATCTGAAATCACCGTGTCTGCCTCACCTGAGCAGATGCAGGCCTCAGCAGCTATCAAGGAGCAGGTTGCTGCAGAGGATGTTGCTGCGGAAGGTTCTCTAGCTTCTCCGAGCCGAGGGTTGAGCCTCTCACAAACCCTGCCAGCACATGGGCGGCCATCACTGTCCGTTCCCGCACGAGCACGGTCAGCAAGCTGCCGTTCTAGGGAATATGTGGTCGAGGCCATCACACCTTCGGAAGCCGAGCAACTCACACGTTCGGCCTTGGCATGGTCAAAGTCTATCACAAGTCCTGGAGGTGGTGTGGCGCCCTTCCCAGAGACTTGGGTTGACAACGACGACGAATTCCTCTCGGCCAAGACAGACTTTCTGGTGCTCTCAGAGCTGCCCGGGTCACCGAAGGACTCCGATGGATCCCCAGGTCATATTTCTGTTTCGAGTGATGAGGCAGAGATCAAGGATCGCCTCAAGGCACTGCTGAAGCACAGGCCTGTGAAAGGTATGGGGAACAAGGCTGGTGGACACAGCATTCGATTTCCAGGAGCAACACGTTGTGCTCCACTGCAAGGAGCAGGACCTACAACCCGTGGCCCAAAAGATGGAAGTGTCAATTTCAATCCAACAGGAAGCACCTCAGGTGCCCGGCGGCAAACTACGACGGTAACATCTCAACCAGTTCAATCAGTCGCAGCAGGCGCTGCCAGTGCAGTTCGTACTCCGCGTGATGCCTCTAGGGAACATGGCGCAGGAAGGCCTCAACGAGAGAACAGCATCGGTCCTGTAGCAGGGGCACCACGGGCCACTCGAGAACGAGCAGCTGCAAGGGTAGCAGGCCAACCCATTCGAACCCCCCGTGATGCACGCGGAGATTCCTGTGGGCGTGGCATCAACAGCCCTAGGCTCGCCATGTCCAGCCAGCACCCGTCCTGCCTTGCGAGCAACAGTTTCAACGACGGCGGCAATGCCACCATCGACTCCAAGGCAAGTGCGACCGCCCCCTGGCCGTGCTGTGAGCGCCAGCCCACAGCACTGTGGTCCTTGCCAAATGACCTGGTCAGGGCTTCGGCCAGTGCCTGCGAGGCACAGTCTTCAGTCCAGGCCAAGTCCTGCTTCGCCCTTGGGCTCCTGTGGTTTGGCATGGCAAACCGACCTGAGGTCACCACCTCTCGCGCGGCTGGTGACACCACGGCAAAGGGCTTTTGCACCTCCCGTCACCAGCATCGCAGACTGTCGAGATCGGAAGAGCGTCGTGTA
>s23Contig36536_3 [1 - 942] 
AAAACTTTTTGTGAGTCTCGATTCTTTGTCACCATGTCCAAGAGAACGGGAGAAGAAGGCGGTGAAGTAGCTGTGACTAAGAAAAGCAATCCTCAACTGGGAGATCCGCTCAACATGATGAAATGGATAGAGGAAAACAAAAGTTCATTTCTCCCGCCAGTTTGTAACAAGATGATGTATGGGGCAGGACAACTAAAGGTGATGTTTGTTGGTGGACCAAATGTTAGAAAAGATTATCACATTGATGAAGGAGAGGAGTTTTTCTACATGGTCAAAGGTGATATGTGCTTAAATATTATCGAGAAAGGAAAGCCAAAGGAGGTCATTATCAAGGAAGGAGAGGTGTTTGTGCTTCCAAGCAGAGTCCAGCACTCACCTCAACGTAAGGAGGAAACTGTTGGATTGGTCATTGAACGTGAGAGGCTGCCAGAGGAAACTGATGGGTTAAGGTATTTTTGCGAGGATGGTGTATCTCCCCTTTGGGAAAAATGGTTCCATTGTGATGACCTTGGCACTCAGTTGGGTCCAATTATTAAGGAGTATTTTGCCTCGGAAGAATTCAAAACAGGAGTCCCAACCCCTGAAAACGTCGCCAAAGACCCACCTGTTAAAGTTGATCTAGAAACTGAAGTCCACGAACCATTTTCACTGAAGGAGTGGATTGCAGAAAATAAAAGTGAAATTGAGTGTGGCACAAAAGAGCTCTTTGGCAAAGGAGAATTTAAGATAAATGTTCATGGCGAAGGTGAACAGTGTGGTGAATGGCAAGGAGAAACATGGCTTCTTCAAATAGAGGGAGATGCTAGTGTGACAGTCAATGGTGAAACAAAGTCACTTTCCAAAGATTATGTCATTCTCATTCCATCAGGTTCCAAGTACACTGTAAAAAGGTCAAAAGACTCCATTAGTATGAGTGTTATCATGGACCCAATGGCCAACAAA
>s23Contig56356_8 [1479 - 538] (REVERSE SENSE) 
AAAACTTTTTGTGAGTCTCGATTCTTTGTCACCATGTCCAAGAGAACGGGAGAAGAAGGCGGTGAAGTAGCTGTGACTAAGAAAAGCAATCCTCAACTGGGAGATCCGCTCAACATGATGAAATGGATAGAGGAAAACAAAAGTTCATTTCTCCCGCCAGTTTGTAACAAGATGATGTATGGGGCAGGACAACTAAAGGTGATGTTTGTTGGTGGACCAAATGTTAGAAAAGATTATCACATTGATGAAGGAGAGGAGTTTTTCTACATGGTCAAAGGTGATATGTGCTTAAATATTATCGAGAAAGGAAAGCCAAAGGAGGTCATTATCAAGGAAGGAGAGGTGTTTGTGCTTCCAAGCAGAGTCCAGCACTCACCTCAACGTAAGGAGGAAACTGTTGGATTGGTCATTGAACGTGAGAGGCTGCCAGAGGAAACTGATGGGTTAAGGTATTTTTGCGAGGATGGTGTATCTCCCCTTTGGGAAAAATGGTTCCATTGTGATGACCTTGGCACTCAGTTGGGTCCAATTATTAAGGAGTATTTTGCCTCGGAAGAATTCAAAACAGGAGTCCCAACCCCTGAAAACGTCGCCAAAGACCCACCTGTTAAAGTTGATCTAGAAACTGAAGTCCACGAACCATTTTCACTGAAGGAGTGGATTGCAGAAAATAAAAGTGAAATTGAGTGTGGCACAAAAGAGCTCTTTGGCAAAGGAGAATTTAAGATAAATGTTCATGGCGAAGGTGAACAGTGTGGTGAATGGCAAGGAGAAACATGGCTTCTTCAAATAGAGGGAGATGCTAGTGTGACAGTCAACGGTGAAACAAAGTCACTTTCCAAAGATGATGTCATTCTCATTCCATCAGGTTCCAAATACACTGTAAAAAGGTCAAAAGACTCCATTGGTATGAGTGTTATCATGGACCCAATGGCCAACAAA
>s23Contig36540_1 [62 - 793] 
GAGAGAGAAATGAAGGCCCTCATAATATTCTGCGCCTCGTTTTGCTTTGCCTTAGTTTCAGGGTCCAACGGAGGAGGCAATATAACCTTGGACACCGAAGCCAAAATAGACGTTGTGTGCATGGCTGACTACATTGAGGTATCACTCCAGTTGGCAGACTATCCTGGTCTTATTGTGAACGACTCTGTGCTTCACCTGGAAGACAAGGCTTGTGTCGCTGGTTATAAGGACGAGAACATGGTTAAGTTCACCTTTGGACTTGAAGCCTGCATGACTACACAAGAAGACGATGGTGATAAGATATACTACATGAACACTGTTTATCTCCAAGCTGATGAAAAGGCGGACGATGCAGCGATTACTCGTGAGCATATGGAAGTTATTCCGTTCAAGTGTGGATACGACAAGAAGACTGTAATCTCTAAAGTGTCCTACAGTCCAAGGAGTACTCTGGTCATAACAGATGCAGATGGGATTGGCAACTTTACCTATAGCATGGACATGTATGAGGATGAAACTAACAGCGAACCTGTTACTGAATTTCCAAAGGAGGTTGGGCTGGGCCAGAGGATGTATTTTGGTTTCCAAGTGGAGTCTGGTGACTCGGAATTGGTTGTGTTCCCGGATCTCTGCAAAGCCACAGCATCGTCGAGCTATGATTCCACTCCCGTCCATCTCATCATCGAAGACGCTTGCTCCCGGGATAACACCTTGGATTACCGGTACGAAAAA
>s23Contig53515_2 [174 - 1349] 
ACCCGCTGGCTCTTGGCGTTTAGGCCCAATTTAAGTCTCTGCATGCTAGTGGAAAAGCTGTCAGCGATGATGAAATTCTTAATCCTGTTTCTAGTTGTCCACATGTGTTCAGCTCAAGATCCTCCGCCGGGTGTATTCCAGTTCCAAGTAGCAGAGTTAAGAGTGTCAGAAGGTGCAGGGATTGCGGCCATTGTAATAGAAAACACTGGCAATACAGCAGTGTCTGCAGTTGTGAGCGTCACTATGAGTGACTCGACAGCCATAAACGGGGAAGACTACATCGGAGTAACTGGTACCCTGGTAACTTTTGCACAGGGCGAAGCGACGCAAATACTTAATATTTCTATTGAAGATGACAATACAGAAGAGGGCGAAGAATCATTTTTGGTCGACCTTAAGCTCCATGGTCCATCTCGTCCAAGTGCTGCCTTAGGATCAAGGAATCAGATGACGGTCATAATCGAGGATAATGATGGAGTGACACCCACCACATCCCAGGTTTCAGGGTCCAACGGAGGAGGCAATATAACCTTGGACACCGAAGCCAAAATAGACGTTGTGTGCATGGCTGACTACATTGAGGTATCACTCCAGTTGGCAGACTATCCTGGTCTTATTGTGAACGACTCTGTGCTTCACCTGGAAGACAAGGCTTGTGTCGCTGGTTATAAGGACGAGAACATGGTTAAGTTCACCTTTGGACTTGAAGCCTGCATGACTACACAAGAAGACGATGGTGATAAGATATACTACATGAACACTGTTTATCTCCAAGCTGATGAAAAGGCGGACGATGCAGCGATTACTCGTGAGCATATGGAAGTTATTCCGTTCAAGTGTGGATACGACAAGAAGACTGTAATCTCTAAAGTGTCCTACAGTCCAAGGAGTACTCTGGTCATAACAGATGCAGATGGGATTGGCAACTTTACCTATAGCATGGACATGTATGAGGATGAAACTAACAGCGAACCTGTTACTGAATTTCCAAAGGAGGTTGGGCTGGGCCAGAGGATGTATTTTGGTTTCCAAGTGGAGTCTGGTGACTCGGAATTGGTTGTGTTCCCGGATCTCTGCAAAGCCACAGCATCGTCGAGCTATGATTCCACTCCCGTCCATCTCATCATCGAAGACGCTTGCTCCCGGGATAACACCTTGGATTACCGGTACGAAAAA
>s23Contig55152_2 [1 - 879] 
CTTGAAGCCTGCATGACTACACAAGAAGACGATGACGAGAAGATTTATTACATGAACAAAGTTTACCTTAAAGCGGGTCACCCAGCAGACGATGAAGCGATTACTCGTGTGCACACGGAAATTATTCCGTTTAAGTGTGGATACGACAAGAAGGCTGTAATCTCTAAAGTGTCTTACAGTCCAAGGACCACGCTGGTCATAACAGACGCAGACGGATTTGGGAACTTTACTTATTTCATGGACATGTACGAGGATGCAATCAACAACGTAACTGTTACAGAATTTCCAAAGGAGGTTGGTCTGGGTCAGAAGATTTATTTTGGTTTCCGGGTAGAGTCTGGTGACTCGGAATTAGTTGTGTTCCCGGATGTCTGCAAAGCCACCGCATCGTCGGGCTTCGATTCCACTCCCGTCCATCTCATCATTGAAGACGCTTGCTCGCGAGATAACACCTTGAATTACCAGTATGAAAAAAAAGCCGAGCAGTTTTTCAACCTTGCCGCTTTTCGCTTCAAAGAAGGATACGATGATGTGTACATCCACTGCAAGATAACAGTTTGTCGCTCAGATGACGCTGGATCACGATGCGACAGAGGATGCGGCGAGAACGGCAGGAGGAGAAGGAGATCAACAGAGGAGGACATGAGTGCAGAGCTCTATGTTGGACCTTTGAAGCCCAATTTCATAACTAGCAACGAGGATGCTAAGGAGTACAACCACTCTGGGTCAAAGTCCACCGACAGCATGGTCATTGTTGTAGGAGTTGTGGTCGGAGTTTTGGGGACCGTCGCCATCGCGCTCATCGTTGCGGTAATCATCTACGACCGAAATCGCAAATCCACAAGAAATGAAGAGACCCTCATCATTTCTGATGATTCT
>s23Contig37008_12 [1734 - 286] (REVERSE SENSE) 
GCATCGCATCGACGGCACAAGGCCAGGGGTAACGCGGCGGTCGTCGATATGCAGTCCAAACGTGAAAGGGAGAGCGACCGTGAGCGAGACAGAAAAGTTTCTCGGCCAAGCCGGGGTAGTTTACACTCGCCAAGGAATAGCTCTAGTTCTGGATCTGGGGTAATGATGGTTGGACCGAATTTTCGCGTCGGCAAGAAAATTGGATGTGGAAACTTCGGTGAACTCCGACTTGGTAAAAATCTGTACAACAACGAGCACGTCGCCATCAAACTGGAACCCATGAAATCTAGGGCACCACAACTGCATTTGGAATACCGATTTTATAAAGTACTTGGGAATGCTGAGGGCATACCTCAGGTGCACTACTTTGGCCCTTGTGGGAAGTACAATGCATTAGTCATGGAACTTTTGGGACCAAGCTTGGAGGATTTGTTTGATCTTTGTAACAGACAGTTTAGCTTGAAAACAGTGCTTATGCTTGCCATCCAGCTAATTTCAAGACTTGAATGTGTTCATTCCAAGAACATGATTTACAGAGACATTAAGCCAGAGAACTTTCTTATTGGTCGTAAATCATCAGGCAAAGAGAAAACAATTCACATTATAGACTTTGGTCTTGCAAAGGAGTACATTGATCCAGAGACTAAAAAACATATACCATATCGAGAACACAAAAGTTTAACAGGAACTGCAAGATACATGAGTATTAACACACATTTAGGAAAAGAGCAAAGTAGGAGAGATGACTTAGAAGCATTAGGGCACATGTTCATGTACTTTTTAAGAGGAAGCCTTCCTTGGCAAGGACTGAAAGCAGACACCCTGAAAGAAAGATATCAAAAGATTGGAGACACAAAACGTGCCACACCCATCGAAGTCCTTTGTGAGAATCACCCAGAGGAACTGGCCACATACCTGCGCTATGTTCGTAGACTCGATTTCTTTGAAACACCAGATTACGAGTATTTAAGAAAATTGTTTAAAGATTTATTTGAAAGAAAAGGTTTTATTGAAGATGGCGAATTTGACTGGACGCACAAGCAAATTCCAAGTCCCATTAATTCCCTGAGTCATTCGGATCCACACAATCAAAGAGATTCTCAGCTTCCTGCTGGATTTCAGAAAGCAAATGAGAGAATTACATCTACATCTGGAACAAACAAGTCTGCTCAAGACAGAAAGGGCGCCTGGGCTGACAATTCTCAAGCTCTGAAGTCTGGTGGCTTACTGGCTCCAACTGCAGACAGATTAGGGGGCTCTGTACAGGTGGTCAGCTCTACAAATGGTGACCTCGGCCCTGTTGATGATAGCCGTCTCGAGGGGAAGGCTGGTACTCCTCTACATGCACAACAACAACAACAACCTGAAGTCGAAGTTGTTGAAGAAACAAAGTGTTGTTGTTTTTTCAAAAGGAAAAAGAAGAAAAAGCAGCCAGTTGCAAGACACAAA
>s23Contig53723_1 [1 - 522] 
ACTCTCAAAGAAAGGTATCAAAAAATTGGTGATACAAAAAGAGCAACACCTATTGAAGTGTTGTGTGAAAATTACCCAGAAGAAATGGCGACTTACTTACGTTACGTTCGTCGTTTAGACTTTTTTGAAACTCCGGATTACGAGTATTTACGCAAATTATTCCAAGATTTATGTGAACGTAAAGGTTATGTTGATGATGGTGAATTTGATTGGACAGGTCGAAATATGTCTACACCAGTAGGATCATTGCAACAATCTGGTCAAAATCCAGATAATGTTATTAGTCCATCTAATCGCGATCGCCATAAAACCGGCAAAGACAATAACCCTAATCGTACTAATAATACTGCTTGGTCGGAAAGTAAACCTTCTGGAATTGACGCTCTAGGTCCTCGATTGACAAATGAAAGTAGACACCCAAGCGTTCAAGTCGTACGGGGTTCAACAAATATAGATTTAAGTAGAGGAGGAGATGAAGATGGGGCTACGGCAGACCGAAGTAATGCCCCTATAACTAACAAT
>s23Contig3751_3 [659 - 3] (REVERSE SENSE) 
AAAGACATAGACGCCATTGAAAGTAATTGGAGAGGCGGTAAACATAATTTACAGCGAATCAACTGCAGATCCGAAAATTCGAAAGGTGTTTATTGCCTTCAATATGACGATACGAAAATCGTTTCGGGATTAAGGGATAATACTATTAAAATGTGGGATAGACATTCTCTCGCTTGTTTAAGGGTACTTAACGGACATACCGGAAGCGTTTTATGTTTACAATACGATGAACGAGTCATCATTTCCGGTTCCAGCGATTCTACGGTTCGAGTTTGGGACGTTAATACGGGTGATATGGTGAATACGTTAATTCATCACTGTGAAGCCGTGTTACATTTGCGGTTTTATAACGGTATGATGGTCACGTGTTCTAAAGATCGATCGATCGCCGTTTGGGACATGGTTAGTCCAACGGAAATTAATTTAAGACGCGTTTTAGTAGGGCATCGCGCGGCCGTAAATGTCGTTGATTTTGACGAAAAATATATCGTATCCGCTTCGGGAGATAGAACGATTAAAGTTTGGAACACATCAACCTGCGAATTCGTCCGAACTTTAAACGGACATAAACGAGGTATAGCCTGTTTGCAATATCACGATCGTCTCGTCGTATCTGGATCTTCAGATAATACCATACGTCTATGGGATATAGAATCC
>s23Contig47455_1 [2 - 385] 
TTTGTAGAAGAATTATTAAGTTCTATGTGTCATTATCAACATGGGACCGTAAATGCTTTTTTAAAACCAATGTTACAGAGAGACTTTATAACCCTTTTACCTAAAAAAGGTTTGGATCACGTCGCGGAAAATATATTAAATTATTTAGACGCTGAAAGTTTATGCGCGGCGGAATTGGTTTGTTCGGGTTGGCTACGCGTTATTAGCGAAGGGATGTTATGGAAGAAATTAATCGAACGTAAAGTACATACGGAATCATTATGGAGAGGCTTAGCCGAACGGAGACAATGGATTCAATATTTATTTAAACCTAAACCGGGAGAAGCTCACCCGAATCATTCCTTTTATAGACGTTTATATCCCAGCATTATAAAAGACATAGAC
>s23Contig52687_11 [2882 - 1377] (REVERSE SENSE) 
GACGAAATGATTGATTACGGCTTCGAAGAAGATAGTGTGATGGTTATTGATGGCGAAGAGGAAAAGTCCAGCGAGAAGGAGAGCGAAAGAAGTCGAGAACTTTTTATTCAACAACGTGAAGCTTGTGCCAAGCATTTTGAGAAATGGTCAGAAACCCAGCAAGTCGAATTTGTAGAATATCTGCTTTCCAAAATGTGCCATTACCAACACGGACATATCAATTCGTATCTAAAGCCTATGCTGCAAAGAGATTTTATAACTGCTTTACCTGCTAAAGGTTTGGACCATATAGCTGAAAATATCCTGTCCTTTTTGGATGCCACTTCCTTGTGTGCTGCAGAAAGAGTTTGCAAAGAGTGGTACAGAGTAATTTCAGATGGAATGCTGTGGAAGAAGCTCATTGAAAGAAAAGTCCGAACAGATCCTCTCTGGAGAGGATTATCAGAAAGAAGAGGATGGGGTCAGTATTTATTCAAAGCTCAAGTACCAGATCCCCCTACCAATGCTTTCTTTAGGAGACTGTATCCTAGAATAATAGAGGACCTTGAGACAATTGACACAAATTGGCGTTGTGGTCGCCATGTTCTTCATCGCATCCTCTGCCACAGTGAGAATAGCAAAGGAGTCTACTGTTTACAGTATGATGACCAGAAAATAGTTAGTGGACTTAGAGATAACACAATTAAGATATGGGACAAAAACACATTAGAATGTGTGAAAGTGTTAACAGGCCACACTGGATCTGTTTTGTGCCTTCAATATGATGAGAATGTTACAGTGACTGGTTCAAGTGATTCCACAGTCAGGGTATGGAATGTCCATACTGGTGAAATGTTAAACACATTGATCCATCATTGTGAGGCTGTGCTTCATCTAAGATTTCAGGAAGGAATGATGGTGACCTGTTCAAAGGATCGATCCATAGCTGTGTGGGATATGCAGTCACCTACTGACATAAACCTGAGGAGAGTACTGGTTGGACACAGAGCTGCTGTTAATGTAGTGGATTTTGATGACAAGTACATTGTGTCTGCATCTGGAGACAGAACTATAAAGGTATGGAGCACATCCACATGTGAGTTTGTCAGAACCCTGAATGGACACAAGCGTGGAATAGCTTGTTTACAGTATCGAGATCGTCTGGTTGTTAGTGGTTCTTCAGATAACACTATAAGATTATGGGACATTGAATGTGGAGCTTGTCTTAGAGTCTTAGAAGGCCATGAGGAATTAGTCAGGTGTATTCGCTTTGATAACAAAAGGATAGTTAGTGGAGCTTATGATGGGAAAATCAAAGTGTGGGATCTTCAAGCTGCTTTAGATCCAAGAGCTCCAGCAGGGACACTGTGCCTTAGAACTCTTGTGGAACACAATGGTAGAGTTTTCAGGCTGCAGTTTGATGATTTTCAGATAGTGAGCAGTTCCCATGACGACACAATTCTCATGTGGGATTTCCTTAATTACTCACCAGACCAGAATGGAAAGGGAACAGTCACCACCTTAAGA
>s23Contig37912_1 [1 - 765] 
GAAGAGAAGATTGAAACATCAGAACTCACAGATGATGCTAAAGGTATTCCAGAGTTTTGGTTGACAGCTATGAAGAATGTTGACATGTTAGCAGACATGATCCAGGACCACGATGAACCAATTTTGAAGCATCTTCTTGACATCAGAGTAATCTTCACCGGGCCAGACAGTAATGTGGACACGACACAGTACCCTCAACCTACCCCAATGGGTTTTGTGCTGGAATTCCATTTTTCACCAAATCCCTACTTTACCAACAGTGTTTTGACAAAGAGTTATAAAATGAAATGCGAACCAGATGATGATGATCCATTTTCATTTGAGGGGCCCGAGATAATCAGCACCTCAGGTTGTCATATTGAATGGAAGAAAGGGAAAAATGTTACACAGAAAATTGTAAAGAAAAAACAGAAGAAAAAGGGTTCTGGAGGCAAAGGGCAGACAAGATTTGTCAGCAAGACAATAAAAAATGATTCCTTCTTCAACTTCTTTGCCCCTCCTGAAGTTCCTGAAGATGAAGCTGACATGGATGAAGAGACAGAGGCTCTATTATCAGCCGACTTTGAAATTGGTCATTTCTTTAGAGAAAGAGTTATTCCAAAGGCTGTTCTGTACTTTACTGGGGAAGCTCTTGAAGATGAGTTTGAAGAGGAAGAAGAGGAACCAGAGGAAGATGAGGATGCAGAGGGTGATGAAGAAGAAGATGATGACCCAGATTATCAACCGCCCCCGGATGGCGACAAACCTCAGGAATGCCAACAAAGT
>s23Contig37913_8 [1544 - 780] (REVERSE SENSE) 
GAAGAGAAGATTGAAACATCAGAACTCACAGATGATGCTAAAGGTATTCCAGAGTTTTGGTTGACAGCTATGAAGAATGTTGACATGTTAGCAGACATGATCCAGGACCACGATGAACCAATTTTGAAGCATCTTCTTGACATCAGAGTAATCTTCACCGGGCCAGACAGTAATGTGGACACGACACAGTACCCTCAACCTACCCCAATGGGTTTTGTGCTGGAATTCCATTTTTCACCAAATCCCTACTTTACCAACAGTGTTTTGACAAAGAGTTATAAAATGAAATGCGAACCAGATGATGATGATCCATTTTCATTTGAGGGGCCCGAGATAATCAGCACCTCAGGTTGTCATATTGAATGGAAGAAAGGGAAAAATGTTACACAGAAAATTGTAAAGAAAAAACAGAAGAAAAAGGGTTCTGGAGGCAAAGGGCAGACAAGATTTGTCAGCAAGACAATAAAAAATGATTCCTTCTTCAACTTCTTTGCCCCTCCTGAAGTTCCTGAAGATGAAGCTGACATGGATGAAGAGACAGAGGCTCTATTATCAGCCGACTTTGAAATTGGTCATTTCTTTAGAGAAAGAGTTATTCCAAAGGCTGTTCTGTACTTTACTGGGGAAGCTCTTGAAGATGAGTTTGAAGAGGAAGAAGAGGAACCAGAGGAAGATGAGGATGCAGAGGGTGATGAAGAAGAAGATGATGACCCAGATTATCAACCGCCCCCGGATGGCGACAAACCTCAGGAATGCCAACAAAGT
>s23Contig40652_9 [1224 - 76] (REVERSE SENSE) 
TTTATTATATCGAAAATGGGCGATCCCGAAAAAGCTATGGAAGTTCATTCCGACGATCACGAAGATATCGAAGACGAAGAAGAAGAAAATATTTCTTCCAAACTCCTGAGCGATCCCAAAGTAATGGCCGCCTTACAAGGAAAATTGGGAAGTATGGTGGGCTCTCCTTCCGGTTACATTCAGTCTCTTCCCGCGCCGGTGAAAAGAAGAATTAAAGCGTTGAAAAAATTGCAATTGGAGAGTACAAATATCGAAGCTCAATTTTACGAAGAAGTTCATAAATTGGAATGTAAATACCAAAAATTATATACTCCCATCTACGACAAACGAACGACCATAACCAAAGGAGATTATGAACCCAAAGACGATGAATGCGAATGGCCTAGCGACGATGAAGACGAAGAATTAAGCGGAGACGGTAAAGATAAAGCCAAATTAGAAGATAAAACCGACGAAGCTAAAGGAGATCACGCGAAAGGAGTTCCCGAGTTTTGGTTAACAATTTTTAAGAACGTCGATCTTTTACAAGACATGGTTCAAGAACACGACGAGGCTCCTTTAGCTCATTTAGAAGACATTACCGTTACATTTTCATCCGATCCCGAACCCATGGGATTTACGCTTCATTTTCACTTTAGTCCTAACGATTATTTTGAAAATAAGGTTTTATCGAAAGAGTATTTAATGAAATGTAAACCGAGTGAAGATGATCCGTTTAGTTTTGAAGGCCCAGAAATTTACAAATGTAAAGGATGTAATATCGATTGGAAAAAGAGTAAAAATCTCACTATCAAAACCGTTAAGAAAAAACAAAAACACAAAACTAAAGGTTCGGTTCGAACTATTTCCAAAACGGTAAAAAATGACAGCTTTTTTAACTTTTTTGACCCTCCTGCGATTCCCGACGATCCGGAAGCCGACTTGGACGCGGATATGCAAGAATTAATTACTACCGATTTCGAAATAGGCCATTATATCCGCGAAAGAATTATTCCTCGTGCTGTATTATTTTTTACCGGTGAAGCTCTCGATGATGATGATTATGACGACGAATCGGATGACGAGGAAGGAGAAGAAGGTGAAGAGGAAGAAGACGATCCCGATTTTGATCCTTCCAAAGCTAAAGGCAATCCCGAATGTAAACAACAA
>s23Contig50012_10 [3 - 2072] 
AGGGCCATCATATACTCCGTTCAGCATCATCTCTGTAGTCAATCGGTGTTTTTTGTAGATCGTATGCTCAATGCTGCTTCTCTTGATGCTTTTGGGACAAATTCGCCCGCTGCAGTTGCACTGGAACTGTGGGCAGATGCCTTGCTTCGTGCAGGAGAGTATGAGCAGGTCAGATGGCAACTGCGAGGGAAGAATTTGAGTCCCAGACTGCAGTACCTCTTAGCAGTCGCTTGTATCAAATTGGAACAGTTCCAAGAGGCTCAAGTGGCTTTGCTGGGAGGCGATTTGGATCTGGTGGAGTTATGGTGCCATGGACATTTGTCAAGCCTTGACCATGTGGTTGAGGGGGCAGCTGGTCTGTACCAATTGGGACAGGTAGCTGAAGGCTTGAGGAAAAGAGAACAAGCCTACGAATGTTATGCCAGATGTCTCAAGCTTTGTCCGTTCATGTGGTGTGCGTTTGAGCGCCTCAGCTGGTTGAGTTTGTGTTTGCGCAACAAGACTCCCAGCCAGAACCCACGTGAATTTGCTGCTGGAGTGTTCGAGCATGACAAGTTGATGAAAAATGACATTCTCTTCCCTAGCGAAATTTGCAAAACCGTCACTCCGTCGGAGAAGTGCGGTTTCCGGACACCCCGGAAGAGGCGGAGAAGTGGGAGCCTACACAGCATGCCCAGCGCGCACAGCGCAAAATCACTGAGTCCATTTGGACCGAGATTCTCACCGCGACTGCCACTTTTGGACAGAAACCCTGTAACTCCTGTGAGAACATGGAGCCCCTCCAAGGTCCGCGGGGTGTTTTCTCCACAAAGTTTGGCATCGCCCAAGTCCCCCAAGAAGTGCCATCGCTACACACCCGGGTTGCCTGGCGCAGTGCCGACTGAAGAGCCCAACCAGACACACATTGTGCATCCCATCGATTCCATCGATTCCATCGATTCCATGCATCGCCTGAGAAACACAGTGTGTAACGTGTGCAACACAGTGCGCTCAGTGCGCTCAGACACAGGATGCTCAGTGTGCAACGCAGGATGTCGCCGAGGCAAAGGTGGAGACGAAAACGGCGATAGCCTTCGCAGCTTCAGTACGTTGTTGCAAGGTCTTGGTGAAGCACTCCATTCGTTACATCGTTTCAGATGTCAAGAGGCCATCGATGCGGTGAAAACTCTTCATCTCAATGAACAACGCTCAGCATTTTGTGAAGACCTGGTGGCGCGTTGCCATTTTGAGATGCAAAACTATGAGGAAACCGTGCGGAGTTACGGCCGATGCTGCGTACAGCACCGTTTCTTCCGATCGTTTGGCTTCGAATATTTCTCGACGGCTTTGTGGCAGTTGGGAGATCGATTGGAACTGGGGAATTTGTCCAGGCAGGTCTTGGAGTGGGGTCGCAGTAGGCCGCGAGCCTGGTGTGTCTTGGGCAACTGCTTCAGCTTGAACAACGAAGCTGAAGAGGCCATCAAGTTCTTCAAGCGTGCCATCCAGCTGGATCCTAGCCTCGTGTACGCTTATTCGCTCATTGGCCATGAACTCGTATCAATGGAGAAGTATGAGAAGGCAATCGAGATGTTTCAAGCAGCGATTGACCTAGATCCGCGACAGTACAATGCCTGGTGGGGCCTCGGTGATGTCTTCCAACGGCAGGAGGACTTTGCCCAAGCCAAGTACAACTTTCTCCGTGCTCTTGACATTAATCCGTCTAACCAGGTGCTGAAGATTTCACTTGGCACAGTGTTGCAAGAGATGGGCCAAGTCAATGAAGCCCTTCAGCTACTGTCCTCTGCCGGTGGGGCCAGCGTCAGCAGCAGTCGAGCTTTAGCGTTTCTGCAGAAGGGCCGCTTGCTGTGCCTTGAAGCGCGACATAGCGAAGCTGTTGAGGAGTTGCGAAGGGCGTGCTACTTGGCACCCAAGGAACCAGGCATTCATTTCCATCTTGGCTGTGCATGCCGAAGCCTGGGCGATAGCGTGGCAGCTTTGAAGCACTTCACCTTCGCCTTAGATTTGGCCAACGATCGTCACTTGACAGATGCTACACGGAAAGAGCTGCGTGAGCTGCGTGGACAGAGTGCG
>s23Contig5825_4 [2 - 1339] 
AACTTCTTTTCCGCCCTGGCAAGTCCTCTGGACTTCGAGTTGCATATACCAGCTGGCTGCCATCATGCCTGCACTAACATACGAGGCAGTTACATCTGCTCCTGTCCCAGAGGATACCAACTGGATTCTGATGGAAAATCTTGCAATGATACTGACGAATGCTATAACAGAAATGGCGGCTGCAGTCATAATTGCTTTAACACTATTGGAGCGTTTTACTGTGGATGCCCTGAGGGGCTACCTATGAGTTCTAACAATTTGACCTGTGATGATCCTGGTACAAGTGTGACATGCACTCGCGAAGGCATGACTATGACGTTCGAAAAAGAAACATATTATTTCTTTAACGCCAGCGATCTGCACCTCCGATACAGGTCATGCAGAGCTACAGAGAATTCAACACACTTCATTCTCAGTACACCTTTGAATGACTGCGGGACATTGTTGAACGACACAAAGCAGTTTCTTATCTTCTGGAATGAAGTGCAAGCAGATGCCTTGATTATCGACAATGTCGTCACTCGAACTCATGACGTAAAGGTACCATTCTCCTGCAAATATTCCAGAAAGAGGTTACTAAGCCTTGGATTCACACCCCAGAGTATCCACTTTGGGCAACAAGCGGGATACGGTAACTTCACCTTCAAAATGGACTTTTACGACAGTTCATTTTCCACGCCTTACGCTGAGAAGGACTACCCATTGGACGTGCCTCTCAATGATTATATATATGTGGAGTACAGCGTGGAGTCAAGTGCAAACCTTGTGATCATGGCTATCACCTGTAAGGCCACCAAAGATGGCAGTTTTTACTCCTGGCCTCAATACACCTTTCTACAAAATGGATGCCCGCGAGATAGAACGCTGGATTACAGCTACAATCCAACCGGAAGTTCTCAACGGCTTAAAATGAAAACCTTCCGGTTTTTCAACAACTATGACACCGTTTATATCCATTGTGAGTTATTTGCTTGTCATCAAAATTCCCCTAATTCCAGGTGCAGCAAGGGTTGTTTAAACAGCAAGAGGAGGAGAAGAGATGTGACACTTGATAACACAGAACGCGATGAAAGTACAACAAAAGTCGTTCTCACACGGGGACCATTGCTGCTCAAAGAAAAGAAAGAATCTGGCCGCGGCAAACATCCTGTTCTGATTGGTGTCGTCGCGGGAGTTGGTGTGTTTGGACTGGTTGCAGTCATAGCCCTTGCAGTTTTATGTGTCAAGTTTCGCAGGGCCAAAAGGTCTACGCATGGAAAAGAACCCGTAGACCTCAACGCTTTCCAAAACGACCAGTTGGGAAATACGAATCTTGGCGTCTCTGAGTTGGACTCATGT
>s23Contig38088_10 [1758 - 136] (REVERSE SENSE) 
TTCCTCTTTTTGTGCCTTATTCTGGTTGTCTCGAGTCTGGTGGCTGGTGGAACCCTGGACCTGACCAAACAAGATGCAACATTTGTTGATGACATCGAAGATGAAATGCTGAGTGATTTGAAGGCTGAAGAGGATGAACTACTTCATGAAAACAAGAAGTTTTCTACGGTTAATGGTCAAACTTTTGGACCAAAAAGCGTAGAGTTTGATTATCTGGAAGATCCAAGTAATCCTGGGCCGGTTGTTGATGGCCAACAAACCAGAGACGAGGATCCAGCATACTATGGATGGACAAAGCACCCTTTTAGTTGGTGCACAATTTCAGGAAGGGATCTAATATCCAAAGACACAAGGTTTCCAATAGATTTTCGTGAATGTCAGAGACGCTGTGAAGCCAGAGCAGGATGCACAGCAATTGAATTCTGGGAGACATACAACTACGCATGTTTCGTTTGCACAGATACATCGAAAATAACGCCTTACACAAATGAGAGAGATCTGGCCTACCCTGTACATGTTTGGGTACAAAATGAAGGACCTGGATCAGGAGACCTACTACCAACACCGTCATTTCCTCCGCCCCATGAAGACGTCAATGTCACCTGCCTTCAGAACGACATGTACATCAGCATTCCTAAGAAGCTTCTCCATGGCCTGGACGCAGAACATCTTCGTCTTAGTGATGTAAACTGTGGAGCCACAGAGACCCCAACTCATTTTGTTCTGCACACTAGTCTGACGGGTTGCCACACGCGGCTAATGCACACCGACCAGTTCGTTTGCTACTCAAACAAGGTGGAGGAGATTCCATTGGAAGAGGGTCAGATTATCACTCGTGTGCGTGAAGTAGAAATCCCCTTCGCTTGTTACTATTCAAACATGGGAGTCGTGTCCGCTGTTGGTCTCAAAGTTATAAGCAAGAAGATCGTTTTCTCCGAGAAAGGATATGGAGAATTTGTACTGGAAATGAAGATTTTCCCAGATGACAGTTTCCTTTACCACTACAAAAAGGAAGATTTCCCAGTTGAAATAAAACTGAGGAAACTGCTCTACGTAGAAGTCAGCGTGGATACAGACGATAGCAGGCTCGAGATTCTGGCAGAGGAGTGTTTTGCTACACCTGACCCTGATCCCAATAATGACGTATTGAGATACACATTCATCCAAGATGGATGTGCGATCGATGAAACCGTGGAGTTCATTCCAACAGTTGAAGAAAGAATTCAGCGGTATAAATTGGAGGCGTTCAGTTTCGTGGGTGATCACCCGTTTGTGTACTTACACTGCAAGGTCAAGATATGTAACGCATCAGATCCTAACTCACGCTGCGCCCAGGGATGTCTGCATGACCGGCGTAAGAGGTCACTGTATAGTGAAGAGACAAATGACGAGGAGTATAATTTGGCTCAAGGACCATTCATTCTACAGCAGGATATTCAAGAAACTGTTGATGGATTGCACAGTCTGGAAATGGCAGATCAGAATAATAATCCTTTGATCGTGGCTTCCGTCATGACGGGGACTGTATGTCTCTTGGCAATGTCGTACGTGGCTTGGTCCAAGAAAACCGGCGCGCGTGCTCGTGGATATGTACTACTGCCACTAACTCAAACAAAAATAGAC
>s23Contig38988_14 [2244 - 391] (REVERSE SENSE) 
CGTACAGTTCGCAACATGAAGAAGCAGGGCCTACAATTTTATGCCATTTTTCTGCTGTTTGCACTTGCTGCAAAAGCATGGGAGGACACTGCTTACGATAAATACGACTTTAAAGGTTTAACAAACCAAGAAGATGCATTGATGGCAGAAAGTGAGGATGAGAGTGTTTCGTCCGTTACCATTTGCGAGCACCAACGTAAAACCATCAGCTGTGAAGGTGGAACGACAATCACCGTGCTGGAGGCGTCATACGGTAGACATGACCGTCATACATGTCCCCATCCAAGCATTCTCACCACTAACTGTAATGCTGCGAGTTCACTTTCTGTTGTGCAGGGCGATTGCGACAACCAAGCAAGCTGCACCCTGTTTGCAAGTAACTCGGTATTTGGGGATCCATGCGTCGGAACATTCAAATATCTGCAGGTCAAATACAAGTGCATTGGAGCTCCTGACCCTTGTGATGCTGATCCTTGCCTCAATGGAGGCACATGCACCAACCTGGGAGGCAACAGTTTTGAATGTGAATGTCCCAAAGGGTTTGGAGGAGACACTTGTGAAGAAGTACTAGATCCATGTTCAAGCAATCCTTGCCACAATGGAGGAACATGTATTGACCTTGGACATTATGTCTTTCAATGCAAGTGTGCTAAGGGCTACACTGGACCACGCTGCCAGAAAGATGTGGATGAGTGTGCGCACAACAATGGTGGATGTCAAGACGCCTGTGTCAATACTATCGGAAGTTACTACTGCATATGCTCTGATCCAGAGTATAGCGTCGCACCAGACGAACTCCACTGTATTGCCGAGGGAGTGGATCTTGACTGTGGCCAGGACGAAATGACTATTATTCTGCCCAAGTCCCTCCTCAAGGGTTTTGACGTTGATCACTTGAGGTTAATCGATGAAAGCTGCACGGCCACTGAAAACCAAACTCACTTCTTCCTCACAACAAGCACCCTCGAGTGCGGCACAATACTCAAGCACAATAGCGACTACGCTATTTACAGCAACATGGTGTCAGAAATTCCACTCCGAGAAAATCAAATTGTGACCCGTGTGCGAGAGGCTATGATCCCGTTCCACTGTTTCTACTCTAAATGGGGCGTGGTGTCTTCAATTGGAATCAAGCCGATAAGCAAGAAAGTTATTCTGTCATCTAAAGGTTTTGGAGAGTTTACCATTACACTGGACGTGTTCAAAACTCCCTATTATGTCTCGCCTTTTACTCAAGATGATTACCCCATTCAGTTTTACCTTCGAGATCGAATTTACCTTGAGACGTGTGTCGATACTGAGGACGACCGCTTGTCAGTTCTAGCCTTGGAATGCTATGCCACCCCTTCCCAAGACAGGGACTCGCAACCCAGATATGACATCATAAGGGATGGATGCTCAGTGGACGAGGATGATACACTGAAGTTCCATCCAAGCCCTAGCGACCAATGTCAGCGGTTTAGCCTGGAAGCCTTCCAATATGTCAACAAGCACCCTTATGTGTTTTTCCACTGCAAGGTCATGGTCTGCAACGCCTCTGATCCTGACTCTAGGTGCGCTCAAGGTTGCGTGTCGCGGGGGCGACGAAGCGCAAAGCCGCTTCCTGAAAGTCCGGATAATATCTATGCTCTTGCTCAAGGTCCTTTCACACTGAACCGCGAGAAGAGGGAGGCGGAAGCGGATGAAGCCGATCAGAGCACGCGCGTGGCAAGCAAGGGAATGAACTTTTCTGTTGTTGCTGTCCTGGCTGTTTTCATTGGCGCTTGTGTTGTGGGAATGGGTTACATGGCGTGGCAGAAGAAAAAGGAGAAGTCCGCGCGCCAGTTCATACCGCTTTACGAAGACCTGCAAAAC
>s23Contig40662_2 [1 - 450] 
CCGCGTAGCAGGAAAGTGGTTTTATCCCAAAAGGGTTTCGGGGAGTTTACTTTGAAGCTCGACTTGTATCCGGATATCAGGTTCGTTGGTCCATACACCCAAGACGACTTTCCTGTTACCAAAAAATTAAGAGAAAGGATTTACTTTGAAGCTTCTGTTGACACGGCTGATCATCGGCTGACCATCCTCGCCAGAGACTGTTATGCGACACCTAATCCAGAGACGAACAGCTCGCCAAAGTACTGGATCATTCAAAACGGATGCAAACTGGATGAGACACTTGAGTATCACCCGGCCAATACGAAGTCCGAACGATTCAGTTTGGAAAGTTTCGCGTTCATTGGCGAACACGCATTTGTTTTCGTCCACTGCCACGTGAGGATTTGCAATATCTCAGATCCAGATTCCAAATGTGTGCGTGTTTGTGAGGATCGACGCAAACGTGACGTC
>s23Contig5191_2 [100 - 1569] 
TTAATAATGAATAAATTAACTCCTTCGCTGTGTTATTTCTTGTTCCTCTTTTTGGGATTTAACGTCGTTCATGGTTCAGTAACGGAATTGGGAGACTCGGATTTCGATTCCACTTTAGAATCGATGGAAACTGCTCTTGTCATGTTCTACGCTCCTTGGTGCGGCCATTGTAAGAAAATGAAGCCTGAATTTGAAAAAGCTTCCAAAGATTTGCTCAAAAACGATCCTCCCGTCAATTTGGTCAAAGTTGACTGCACGGAAGCCGGTAAAGATACTTGCGGTAGATTCGAAGTTCGTGGTTATCCCACTTTGAAAATATTCCGTGGTGGAGAAGTGAGTTCGGATTATAACGGACCCCGTGAAGCTAACGGAATCACCAAATTCATGCAAGCCCAAGTCGGACCCGCTTCCAAAGAATGCGATACCATTAAAGAAGTAGAAGCTTTTCGAACTAAAAAAGCCGAAGTTGTCGTCGTTTCTTATTCGGAAGACGAATCCGTTCAAGATGCTTTCTCCAAAGTTGCTAATAAAATGCGAGAAAACGTGGCTTTCGCTCATTTAAACAAGAAATCCGGAGATTTTGAAGGAATTGTTCTTCATCGACCCGCACATCTCGTAACTAAAATGGAACCAGCTTTCCTTAAATATGATGGTAAAGCCGATAAAGATGCGATTTCCACTTGGATTAACGAAAATTATCACGGTATTGTCGGACATCGAACGGGAGATAATCAAAGAGATTTTAAAAATCCACTCGTTGTCGCTTACTACGATGTTGATTATGTTAAAAATGTCAAAGGTACCAATTATTGGAGAAATCGAGTTATGAAGGTCGCTAAAAATTTCCCTAAATTAAATTTTGCCGTTTCCAATAAAGATGATTTCTTGGGAGAATTAACCGAATTTGGTTTAGATACTCCATCCACGCCTGATCAAAAAGCTCCTATCGTCGCCGCACGAGATGAGCAAGGTCAAAAATACGTCATGTCAACCGAATTTTCCGTTGATAACTTTGAAAAATTTATTAATGATTTCTCAGAAGGTAAATTAGAAGTATACATGAAATCAGAACCCGTACCCGATAATTCCGCCAATGCTGTTAAAGTAGCCGTTGCTAAAAACTTTCAAGAACTCGTTACTGATGAAAAAGAAAAAGATATCCTTATTGAATTCTACGCCCCTTGGTGCGGACATTGCAAGAAATTAGCTCCAATTTACGACGAATTGGGTGAAAAAATGAAGGATGAGAACGTTGAAATCATCAAAATGGATGCCACAGCTAACGATGTTCCTCCTACCTTTAATGTACGTGGTTTCCCAACTTTATTCTGGATCCCAGTCGGTGGTTCTCCTAAATCGTATGAAGGAGGACGAGATCTTAAGGACTTTATCGAATATATATCCAAACACGCCACTAAAGAACTCAACGGTTATGATCGTAAAGAGATCGGAAGAGCGGTTCAGCAGGAA
>s23Contig38102_3 [3 - 1520] 
GGAATTATTTCGTCTTCTCCGTTCTACTTCAAGATGATTATTTCCACAATTTTGATTCCTTTATTTGCATCGGCGGTTTTCTGCTCAGATGTGATTGAGCTCGGAGACAGTAATTTCAATGATGGCGTGAAAGGCGAAGAGATTATGTTGGTAGAATTTTTCGCTCCATGGTGTGGACACTGCAAACGACTGGCTCCGGAATACGAAACAGCAGCTACTACCCTCAAAAAGGAGGACCCACCGATTCCTCTTGCTAAGGTGGACTGTACTGAAGCAGGTAAAGAAACTTGTGGAAAATATGGAGTCAGTGGATATCCAACACTTAAAATTTTTCGCAATGGAGAAATGTCAAAGGATTATGACGGTCCTCGGGATTCTAAGGGCATCATTGCATACATGACAAAACAAGCTGGACCTTCATCTAAAGAAATAACGGAAGTGGAGAAAATGAACCAGTTTCTCACAAATGCAGAAGTTCCTGTTATTGTTGGATTCTTTGAGAAAGATGATGACCTTAAAACTGAATTCATGAAGGCAGCCGGTGAATTGAGGGAGAAGTACAAGTTTGTGCACACTCAAAGTGAAGAGGTCATGGCGGACAAAGGTCACAGAGATGAGCTGGTCATTTTCCGTCCACCACATCTTCATTCAAAGTTGGAGTCAGAGATGGAGGTTTACAAAGGAGTGGGTGACATATTTTACATCAGAAAGTTTCTTGAGGCCTCTGTTCACGGACTTGTTGGTCACATGACGCCAGACAACGAAGATCAGTTCAAGCAGCCTTTGTGTGTCGTTTATTACAAAGTAGATTGGAAACTCAATCCTAAAGGAACCAAGTACTGGCGTAACCGTGTTATGAAAGTCGCTAATGAATTCAAAAGCAAAGTGATGAACTACGCAATTGCATCCAAAGAGGACTATTCTAACAACTTTGACTCGCTTGGGCTCAGTTCTGAAGGTGATGACCCCGTTGTTTCCATCAAGAGTGACGATGGAAGTAAATATGCCATGAAAGAAAAATTCAGTGTAGATACCTTTAAAGCGTTCCTGCAGGAGTATTTTGATGGTGCTCTTAAACCTTACATCAAGTCTGAACCAGTTCCAGAGTCAAATGATAAACCAGTGAAGGTTGTAGTTGGTGAGACATTCAATGACATTGTCAATGATGAAAGTAAAGATGTTTTAATCGAGTTCTATGCACCATGGTGTGGACATTGTAAAAATCTAGAGCCCATTTATAATGAACTTGGAGAGAAGTTGCAAGATGTGAAAGACATTGTTATTGCCAAGATGGATGCTACAGCTAACGATGTGCCTCCTCCTTTCCAAGTACAAGGTTTCCCAACACTTTACTTCGCACCAATGAAAAGTAAAGATGCGCCAAAGAAATATAATGGGGGAAGGGATGTGAATTCCTTCATAGAATACCTCAAGCGTGAAGCCACGAACACATTTGAAGTTCCCGCCGAGGAGAAGAAGAAGAAGAAAAAGAAGGCTAAGAAAGACAAAGATGAATTA
>s23Contig38336_3 [3 - 776] 
ATGTTTGAAATTCTTCGCCAACAATTAAAGATACAGGAAGAAAAGTTTGATCCTACTGGGGACATTGAAAGCCTTACTGGAAGTCTCTTGAAGGAGAGGATTGCTGCTGGAAATGAGGTTGGTGAAGACGACAAGGATTCTCTGTTGTCAGATGACTACATCGTCAACACCATGGAAGACATGTTCAGCGCCGGTTATGAGACCACCAGTACCACTCTGCGTTGGACCATTGCATACCTGGTTCATCATCCCCAATGGCAAACAGAGATACAGAACCAGTTAGATGAAGTGGTTGGAAGGGACCGAATGCCTGGAATGGATGATCGTCCGCGTCTATCACTCGTTCAGGCCACGATCATGGAAGCGCTACGTCTTGGAAACGTGGCTGAAACAGCTCTTCCCCATTACACGTTGAAGGACACCTCGCTAGCTGGCTACCGTGTTCCAAAGGATACAGTAGTGCTGGTCAATTTGATGAACGTTCATCTGGATCCAAACTGCTGGGAAAATCCTAACTCGTTCAACCCTCGCCGCCACATTGATGCTGATGGCCAACTCATCACCAACTCTGGTAACTTTCTGCCTTTCTCAGCAGGACGCCGGGTTTGTGCTGGTGAATCACTGGCAAAGGTGGAGCTGTTCTTTTTCTTGTCCTGGATGCTTCACAAGTTCACATTTTTACCATCAAAGGAAGGGAGCCTTCCAGATCTCAAAGGAGAAGCTGGTTTTACTCGTTTTCCAGCTCTTTACCAAATAAGAGTTCAAGAAAGACTG
>s23Contig46393_2 [2 - 589] 
AAACCTTTTGATCCCGCAGATTGCTTGATGCGTGGTGTTGCTGATGTCATTTGCGGAATCACGTTTGGCGAAGGCTATGACACTACCCATCCAGATTTGAACAGGCTGTTGAAACTTTGCGCTCATGTTGTGGAGAATGATGATGTAGCCCGTTTTGTTACCATGCTGGATTTCTTTCCCTTTACACAATACCTCCCAATCAAGGCTTATGATCGATTTATCCAGCCTTTCTTTAGCATGTTTGACATTATTCGTAAATTCTTGAAAGATCGAGAAGACAACTTTGACCCAACAAAACCCGTTCAAGATTTCATTTCTGGCCTCCTTTGTGCCAGAAATGAAGCCCAGTTCAATAGTGACGAAGAAAGATGTGCTTTTCTTTCTGATGACTACTTTCTTAATGACATCGAAGTCATGTTTGCTGCCGGTTACGAAACCACAAGCACCACTTTGAAATGGGTCCTCGCCTACCTAGTCAACTATCCAAAGTACCAAGAGGACATTCAGTGTCAGTTAGATGAGGTAGTTGGCAAACGGAGCCCTTCCTTGAGGGATCGCCCCGATCTTCCTCTCATCCAGGCAACGATT
>s23Contig49521_3 [3 - 437] 
ATCGTTGCCTGGATGAGAGGAAGATCGGGGCGGGTTGGAAACGTGGGACCCCTTTTATTGCCTCATGTCACGCTGACTGACACTACGCTCTGTGGATACCGTATCCCTAAAGATACCATCGTCTTTGCTAACACGGAAGCGGTACATCTAAATCCCAAATGCTGGAAAAACCCTACGGAGTTCAACCCATACCGCCATATTGACCATGGAGGGAAGCTGGTCACCAACCAAGGAAACTTCTATCCTTTTGGAGCTGGACGACGAGTCTGTGCTGGCGAAGCCCTGGCCAAAGTCAAGCTGTTCTTGTTTGTGTCGTGGTTGCTTCACAAATTTACGTTTGTCCCAGCAGAAGATGGTTTTCCACCTAGTTTAAAGGGAGTTTTCAGTATAACTCAATTTCCTGCTCCTTACAGGATACGCGCAATCAAGCGAAAA
>s23Contig56168_4 [1 - 663] 
ACTTTCGACCCGGAAGAACCTGTACATGATCTGATCTCGGGTCTCTTGGAAGCTAAACATAAAGCCGAACGCGAGAGTAATGAGGTGCAAGCAGCTTTTCTTTCCGATGACTACTTCGTCAACACAATCGAAGATATGTTTGCTGCCGGTTACGAAACCACAAGCACAACGATGAAGTGGGCGATAGCCTTCCTGGTCAACTATCCAAAGTACCAGGAGGATATTCAGCTTGAGTTACATGAAGTATTTGGTGGAAGAAATCCAGGTTTGGAAGACCGACCCAATCTGCCTCTCATTCACGCGACTATCATGGAAACGCTACGACTTGGAAACGTGGCGCCTCTAGCAGTGCCTCACATCACCCTCAAAGATACGACACTCTGTGGCTACCGCGTTCCAAAAGATACCATCGTGTTTGCTGACACAGAATCTGTTCATCTCGATCCCAAATGTTGGGATAACCCAACCGTGTTTAACCCTTACCGTCATATCGACGAGAATGGTAAGTTAATCACCAACCAAGGCAACTTCTACCCTTTTGGAGCGGGACGCCGTGTCTGTGCTGGTGAACCCCTGGCCAAAGTTGAGCTGTTTTTGTTTCTCTCGTGGATGCTTCAAAAGTTCACTTTCATCGCTGAAGAAGATGGTCGTCCGCCAACCTTG
>s23Contig38466_3 [3 - 1079] 
CTTCGGAGTTGTACACGTAGAACGAAATACACAAATTGCAGAGAAATGAGCCTTACAAAATTTTCTAGACTTCTCGGAGTTGCGGCTCGAGGGTCTCTCCGATTCGAAGTAAGGGCGCTTTCGACAGCCACAGCCAAGTTGGCAGAGGAATGGAAGCCAAAAGTTCCACCACCCGAAGAATTGCTGGTGCCTCTGACAGTGCCCACGAAGCTTCTCTTTGGGCCTGGCCCGTCCAATCCATCGATGAGGATATACAACGCTTCTGCGATGTCGCTTCTGGGTCATCTGCAGGCGGATTTTCATCACATAATGGACGAAACGAAAGCAGGTTTGAAGTACTTGTTTCAGACGAATAACGATTACACTCTCGCGATCACTGGAGCGGGCCATGCGGCGATGGAAGCTTCGATCATGAACCTTGTCGAACGAGGAGAACGCATTTTAGTGTGTGTTAATGGAATGTGGGGTTCGAGGGCTCGCGAAATTGCCGAACGTCAAGGATGTGATGTACGAGTTCTTGAAAAGTCACCTGGAGAATACTACACGCCTGAAGAAATTGAACAGGGTCTGAAAGTACACAAGCCATCAGTGCTTTTCATCGTTCACAGTGAGTCTTCTTCAGGAATATGTCAACCAATGGATGACCTTGGAGCTTTATGCCACAGGCATAATTGCTTAATTATTGTGGATACCGTTGCGTCTCTTGGTGGAACACCTTTCTTCACTGATGACTGGGACCTGGACTGTGTCTATTCAGGTTCTCAGAAGTGTCTTGGCTCACCTCCTGGAATTGCACCAATTACATTCAGTCCCAGAGCCATGGCTAAGATAAACAGCCGGAGAACCAAAGTACCATCATTTTACTTGGACATGATGGAACTAGGCAATTATTGGGGCTGTGATGGGGACCCAAGAAGGTACCACCATACTGCAGCAGTTAATCTGGTTTATGCATTGAGAGAAAGTCTGGCTTTGCTTGCAGAAGAGGGACTTGAGAATTCATGGAAAAGACATCATGAAACTATTGAACATCTCTGGGCTGGAATTGAGAAGATGGGACTGGAGATGTTTGTTGAA
>s23Contig39819_10 [1278 - 424] (REVERSE SENSE) 
TGGGGTTCGAGAGCTCGAGAAATTGCTGAACGGCAAGGATGTGATGTAAGAGTACTTGAAAAGTCACCTGGAGGATGTTATACATACGATGAAATTGAACAGGGTCTTAAAGAACACAAGCCTTCAGTGCTGTTTCTTGTTCATAGCGAGTCTTCCTCAGGAGTATGTCAGCCACTGGATGGCATTGGAGCTTTGTGCCACAGACATAATTGCTTAATAATCGTGGACACAGTTGCTTCCCTTGGCGGAACACCTTTCTTCACCGATGACTGGGANCTGGACTGTGTCTACACAGGTTCCCAAAAGTGCCTTGGAGGACCTCCTGGAATTGCACCGATTACATTCAGTCCCAGAGCCATGGCTAAGGTGAAAAGCCGGAGAACCAAAGTACCATCATTTTACTTGGACATGATGGAACTAGGCAATTATTGGGGCTGTGATGGGGGCCCAAGAAGGTACCACCATACTGCAGCAGTTAATCTGGTTTATGCACTGAGAGAAAGCCTGGCTTTGCTTGCAGAAGAGGGACTCGAAAATTCATGGAAAAGACATCATGAAACTATTGAACATCTCTGGGCTGGAATTGAGAAGATGGGACTGGAGATGTTTGTTGAAAATAAGGCTCATCGTCTTCCAACAGTTACAAGTATTAAAATTCCTGAAGGATTTCCAGATTGGAAAGCTGTCCCGCAATATCTCATGAAAAAGCACAAGCTAGAAATTGTTGGAGGTCTTGGCCCCACAGCTGGAAAGGTGTGGCGTGTTGGATTCATGGGACACAACTCTTACACCAAAAATGTCGATCAATTCTTGCGACTTTTCAAAGAGGCAATTGAAGATGTCCAACGCCGATAT
>s23Contig41411_11 [1290 - 184] (REVERSE SENSE) 
CCTGGCCCGGCAAATCTATCGCTGAGGACTTATAACGCTTCTGCCATGCCACTGTTAGGGCATCTGCACCCAGAGTTTTGTAAGATAATGGACGAAACAAAAGTCGGTCTTCAGTACGTGTTTCAGACCCGTAACGAATATACACTTGCTATCACTGGTGCAGGGCATGCGGCGTTGGAAGCTTCGATCATGAACCTTGTCGAACGAGGAGAACGCATTCTAGTGTGTGTTAATGGAATATGGGGTTCGAGAGCTCGAGAAATTGCTGAACGGCAAGGATGTGATGTAAGAGTACTTGAAAAGTCACCTGGAGGATGTTATACATACGATGAAATTGAACAGGGTCTTAAAGAACACAAGCCTTCAGTGCTGTTTCTTGTTCATAGTGAGTCTTCCTCAGGAATATGTCAGCCGCTGGATGGCATTGGAGCTTTGTGCCACAGGCATAATTGCTTAATAATCGTGGATGTGGTTGCTTCCCTTGGCGGAACACCTTTCTTTACCGATGACTGGGACCTGGACTGTGTCTACACAGGNNNNNNNNNNNNNNTTGGAGCACCTCCTGGAATTGCACCAATTACATTCAGTCCCAGAGCCATAGCTAAGGTAAACAGCCGGAAAACCAAAGTGGCATCATTTTACCTGGACATAAAAGAACTGGGGAATTACTGGGGTTGTGATGGTGGGCCAAGAAGATATCACCACACTGGAGCAGTAAGTCTGGTTTATGCTTTGAGAGAAAGCCTGGCACAGATAGCTGAAGAGGGACTCGAGAATTCATGGAAAAGACATCGCAAAACTATTGAACATCTCTGGGCTGGAATTGAAAGGATGGGACTACGGATGTTTGTTAAAGATAAGGCTTTACGTCTTCCAACAGTCACAAGTATTCTCATTCCTGAAGGAGTACCAGATTGGAAAGCTGTCCCACAATATCTCATGAAAAGGTACAAGGTTGAAATGGTTGGAGGTCTCGGCCCAACAGCTGGAAAGATATGGCGAGTAGGATTCATGGGACACAACTCGCACCCGGAAAATGTGGACACGTTCTTGCGACTTTTCAAAGAAGCGCTAGAAGTCGTGAGAGGGCGTCCGAAGGCCCAGCTT
>s23Contig2148_4 [70 - 1737] 
TTCATGCCTGGATACAATTTGGCTCCCATTGATCGATCAGGAATCGATCAAAAGAACTTGTGCCCTAAATGTGACGGACTTCTTAGAGAAGCTGTACAGACCATAGCCTGTGGACACAGATACTGCAAAACATGCGTGGATATTATGCTAAGTCAAGGAGTTGGAAAATGCGTCATCGATGATTTAGCCATTAGACGAGAACAGGTTTTTTTAGACCGTTTTGTCGAGCGAGAGATCCAGTCATTAACTGTTCACTGCGTTAACCAGGAACAAGGTTGTGAGTGGAAAGGCGAGCTGAGGAAACGAGAGGTTCATGAGGCTGTCTGTGAGCTCGTTAAAGTGCCGTGCGTTCATTCGGAATGCGGTGAACTGGTGACCAGGGCAAAGCTTGCGGAACATCTTGAGCAGGCTTGTCAGTACAGAATGGCAACATGTGAGTACTGCCAAGCTCCTGTCATTTTTGCAGTCATGAAGAAACACCAGCAAACTCAGTGTCCTTCAGTCTTGATTGCTTGCCCAGAGTGTAACAGAAAGGACAATCCTCGTGCACAGATGTCTGCCCATCTTGATCCAATGGCCGGAGACTGCGAAGAGATGGAAGTACCTTGCCCATTGACGCAGATTGGATGCTCTGAAACTAAGACCATGAAACTTCAAGAAAGGAGGATTCATGAAGAGAGTGCTAGTGCTGGTCACGTGATGCTCCTCTTTCAATCAATCATGCAACTCTTCTCTGTGGTTGGCAGAAACTTGCAGGGATCCAATCAAGTCACTGTCAGGGAGTTGAACCCACCATCTCAAGAAGAATTGGAAAAATGCATTAAACAAGTGGAGAACACATTGAAAGAGAACAAAGAGTTAAAATCAAAACTGGTGCAGCAAGAAAACCGTATTCGACAGCTGGAAGGCGCAAGACAGGGAGAGCCAGTTATTGTAGGTTCAGCATCGGGGCAAGAATTAACCAGGGAGCTGTCCCGGAGAATAGATAACGAAGAGGCAAAAATCTCTGACCTAGAGGTTCTAATCGTTGAAGGGAACAGGCAAAATGAAGATCTTCAGCGGCAAGTTTTTACCTTAGCAAGAGGACAGGAAAGTGTCAACGAAACAATAAACCGCCTGCAAAGGCAGTTTGAGTCCATTAGTCACTCACTGGCTTTGCGCAATGTTACACTAAGTGATTTGGAGGAATATGTTCGACAGCAGGATGTATCTAGCCACGACGGAATCTTATTATGGAAAATTTCCGACTTCACGAAGAGAAGACAAGATGCACTCTCTGGTAATCAGGTGTCATTTTACAGTCCATTTTTCTTCACCAGTCGTTATGGATATCAGATGTGCGCACGCATCTATTTGAATGGCGACGGCATTGGCAAAGGAACTCACATCTCAATCTTCTTTGTTGTAATGCGCGGTCAGCATGACGCGTTACTCCGCTGGCCATTCAGACAGAAGGTCACCTTTATGTTATTGGATCAGGACAACGTTGAACACGTGATCGATGCCTTCAGACCTGATCCCAGCAGCTCCTCCTTCCAGAGACCAAGAAGAGAAACCAACATCGCCAGTGGATGTCCCACTTTCTGTCCTCTATCTGAGTTAAACAACCACGCCTATGTCCGAGATGACACCATGTTCTTGAAGATTATTGTTGACACCACAGATCTG
>s23Contig13404_9 [1265 - 3] (REVERSE SENSE) 
GAGTTTCAAGGGCCACCTTTGACCTCATCAGATGTAGAGAAAAGCTTCAACCCTCGAACCTGCCGGAATTGCATTTTGATCATGCCTGGATACCGCTTAGCCAATTCCGAAAAAGAAAGAATTGGTTCAAAGTACATGTGTAACTCCTGTGGTCTACTTTTGAGAGATGCGATGCAAACTGGTTGTGGGCACTTCTACTGCAGTAGTTGTCTTGCTAATTTATTTCAAAATGGATCCTCCAAAATGACTTGTTTGCAGGACCAAACTGAATTTCTTCCAAATGAGGTGTTTCCTGATAACTTCATGCGTCGTGAAGTACGTTCCTTTGTTGTCCACTGCACATTCATGGATGATGGCTGCAAATGGAAAGGAGAAGTGAGACACTTGGAGAATCACATGAACAGTTGCACATTTCTTAAAATACCTTGTGTACATCCTGAGTGTGGCATGCAAGTGAAAAGAGCTGATCTTACTGAGCACTTAGAAAAGGAATGCAAGTGTAGGCTGGAACCCTGTGGATTCTGCAAAAGACAAATCAATCTTAACAAGATGAAGCTGCACCATGAGACTGAATGCCCAGAATATCCAGTTGTGTGTGAAAAGTGTGAGAGAGATAACATTCCAAGATCAAAGTTGTTGCATCATCAAGATCCTGTCATAGGAGACTGTGATGGCGTACAGGGACCATGTCCGTTTTCACAGATTGGTTGCTCTAAGACTGAGGTTCTCAGCCATGAACAAAAGAAAGAACATCTGGCTCAAGAGAACACTTACCACACCACTCTAATATTACAACATGCCCTGCGAGTGAGCAGAGAAGTGGAAGCACTCCTGATGCGCGATCCAAGAAGTGTGTCCAGAAATCCACACATCTTTACAAACTATGACAGTGTTATTGCAGATATTCTTGCTCAAGTTCAAACCCAAGCAGGTGAAGCCAGGGATCTGCGCGAAAAATGTCGAGAGCACAGCGAGAGAATCACCGCTCTGGAAAGAAAGGTGGCATCAGGGAATTTGTCAGGTGGAGCCCCCAGTGTCCAAGCGTCTGGTGATTCCATTGTTGGATCACAGAACCCAGATCTTACACGAAGGATTACCAACCTTGAAAACAGGACCGCTGATCACGAAGTGTTACTGGTCGAGAATAATCGCTCAATAGAAGAGGCAAGGCGCGACACTGGTAACGTTAAACGACAATTTGATAGCAACCAGGAGAGCGTCAGGAGACAAGAACGAAGGATCGAGTCTATCGAGCACACACTG
>s23Contig15895_1 [2 - 772] 
GTCATCACCAGCATGGGTAATACCATTGAAAGTTTACTACGCAAGGTAGATGCAATAATCAATGAAAGTTCGAACTTTTCATCAACACTGAAAGGGCATGGGACACGCATAAGCCATCTTGAACAGAGCATGAAACGTTGCTTAATGGATGACGTATTCCCCGACAGTACCCCCTTAAATTCTTCATTACCTCGCCTATCGCAAGTAGAGACAAAGAGGATTTTACAAATGCTGGAAAATCAGGATGCTAAGACAGCTAATCACGAAGTTCTTTTAGTTGAATTAAACTCCATGATGCAAAATCAGAATAAAGAAACAAAAAGGTTAGAAACACAACTTAAAACCGCTAATGATGAAATAAAAAAACTTCAACGGCGATCAGAGTACTTAGAGCATACTTTAAGTGCCAGGAATTTTGCAGTAGCAGAATTGGAAGAATATGTTAAGCAAGAACAGTTCTCGAGCTTTGATGGTGTGCTCATATGGAAGATAACGGACTTCACTCGACGAAGAAATGAGGCAATAACAGGCCAACACGCATCTACCTATAGTCCGTGTTTCTATACTAGTCGCCATGGCTACAAGATGTGCGCACGCATCTACCTAAACGGAGACGGAAAAGGCAAAGGAACGCACATCTCTATATTCTTTGTTATCATGCGCGGTCAGTATGATGCGCTGCTCCGCTGGCCATTCAGACAGAAGATCACATTTATGCTAATGGACCAAGATAACGTGGAGCACGTGATCGACTCGTTCAGGCCTGATCCC
>s23Contig36684_4 [374 - 3] (REVERSE SENSE) 
CAACTTGATACCAACCAGGAGAGTGCCAGGAGGCAAGAACGAAGGCTGGAGTCTATCGAGCATACACTGGCACTTAGAAATGTTACACTGGCTGATTTAGAGGAGTATGTGAGACAACAAGAATTCTCAAGCTACAATGGTCAGTTGCTGTGGAAGATTTCTGATTATGCTCGCAGAAGAAATGACGCAGTTACCGGACAACAGGTGTCCTTCTACAGCCCGTGTTTTTACACCAGTCGCTATGGGTACAAGATGTGTGCACGCCTGTACTTAAACGGTGATGGCATTGGCAGAGGAACACACATCTCAATCTTCTTTGTTGTCATGCGCGGTCATTATGACGCGTTACTCCGCTGGCCATTCAGACAGAAG
>s23Contig42369_2 [684 - 460] (REVERSE SENSE) 
TTCAGACAGAAGGTCACCTTCATGTTACTGGATCAGGATAACGTGGAACACGTGATCGATGCGTTCAGGCCTGATCCGAGCAGTTCTTCTTTCCAGAGACCAAGAAGAGAAACCAATATCGCCAGTGGATGTCCAATGTTTTGCTCGTTAGCTGAGCTGAACAATCACGCTTATGTGCGTGACGATACAATGTTCTTAAAAATAATAGTAGATACTTCTGACTTA
>s23Contig47769_1 [3 - 317] 
GCACGCCTCTACTTAAACGGTGATGGCATGGGCCGAGGCACACACATCTCGGTGTTCTTTGTGGTCATGCGCGGTGAGTACGATGCGTTGCTCCGCTGGCCATTCAGACAGAAGGTCACCTTCATGTTACTGGATCAGGATAACGTGGAACACGTGATCGATGCGTTCAGGCCTGATCCGAGCAGTTCTTCTTTCCAGAGACCAAGAAGAGAAACCAATATCGCCAGTGGATGTCCNTTAGCTGAGCTGAACAATCACGCTTATGTGCGTGACGATACAATATTCTTAAAAATAATAGTAGATACTTCTGACTTA
>s23Contig50165_3 [1 - 525] 
TCTGCCTTGCCTGTTAGCTCAAGTTATAGTCAGAAAAGTGAGCTGCAAGAAGCGACAAGACGAATGCATAATCAAGAGGCCAAAGTGGCTGATCTTGAGGTATTTTTGATAGAAGGAAACAAAGTTAATGAAGATCTCGAACGTCAGGTGAACGTGTTAAAGATAGAGCAAGAAGGTTACAAGGAAACGATACGAAAATTACAACGGCGTGTCGAATCTTTGGAGCACACATTGAGCATACGTAATGTGGTGCTAGCTGACTTGGAGGAGCAGGTTAAACAGAAGGAGATCTCCAATTATAATGGTGTTTTGCTTTGGAAAATCTCCGACTTCGCTCGAAAGAAGCAAGATGCAGTCACAGGGAGACAAGTTTCCTTATACAGCCCGTGCTTCTACTCCAGCAGTTATGGATACAAGATGTGTGTGCGCCTATATTTGAACGGAGATGGCATGGGCCGAGGCACACACATCTCAGTGTTCTTTGTCGTCATGCGCGGTCAGTATGATGCGTTACTCCGCTGGCCA
>s23Contig3904_3 [606 - 1] (REVERSE SENSE) 
ATTGGATTAATCATGGAAACGTCGATCGGAATGGTATTTGACGACTTCGTCATGTTGGCGAGCGATTCCACGAACGCTCATTCCATCATTCTCACGTCGGATGATTTCAACAAGACATATACGCTCTCCGATAATTTATTAATGTCCGTCGTCGGAGAATCCGGAGATACGGCTCAATTTGCGGAATTTATCGCTAAGAACATTCAATTATATAAAATGCGCCACGGTTATCAATTAAGCCCCGAAGCCGCCGCTAATTATACGCGTCGAAACTTGGCGGATTCCCTCCGCAGTCGATCTCCTTTTCAAGTTAATCTTTTAATCGCGGGACGCGATAACGAAACTCAAAAATCCCACCTTTATTTTATGGATTATTTGGGAAGTCTCGTCGAATTACAACACGGAGCTCACGGATACGGAGGATATTTTACGACCTCCACCTTGGATCGACATCATCGACCGGATATGACCGAAGAAGAAGCGTACAATTTAATGAAAGATTGCGTCAAAGAAATGCAAAAGCGTATCATTATTAATTTACCCAAATTCCACGTTAAAGTTATCGACAAAAACGGCATTCGAGAATTGGACATGATTACGACGAAA
>s23Contig42662_1 [3 - 572] 
CAAGGTTCTGATTTTGTATTAGTGGCTAGTGATTCTGGAAGCGGGAGGAGTATTGTCCGCATGAAAGATGACCAGGACAAAATGTTCAAACTGAGCAGTAAACTGCTCATGTTGGTGACAGGAGAAGCTGGAGACACAGTTCAGTTTGCTGAGTACATGGAAAAAAATATACAGCTTTACAAAATGAAAAATGGATATGAACTTACCCCTCATGCTGCTGCTAATTTCACTAGAAGAAACTTAGCCGATGCCCTCCGCAGTTCATCTGCATACCAAGTCAATATGCTGATAGCTGGTTATGATGATACAAGTGGACCAGAACTATACTATATGGACTGGCTAGCTTCACTGCAGAAAATACAATTTGCTGCACATGGTTATGGATCATTTTTCTCCCTAAGTATAATGGATCGTTATTATAAGCCAGGTTTGACGCGAGAAGATGCATTAGAACTCCTCAAGAAGTGCATTGAAGAGGTGCAAAGGAGGTTTCTTGTTCGCCTTCCAGATTTCTTCATCAGAATAATTGACAAAGATGGTGTCCATGATATATCTATTCCCTCAAAAAGT
>s23Contig44345_1 [3 - 521] 
AAAATGGAGTGTTTGATAGGCATTCAAGGTTCTGATTTTGTATTAGTGGCTAGTGATTCTGGAAGCGGGAGGAGTATTGTCCGCATGAAAGATGACCAGGACAAAATGTTCAAACTGAGCAGTAAACTGCTCATGTTGGTGACAGGAGAAGCTGGAGACACAGTTCAGTTTGCTGAGTACATGGAAAAAAATATACAGCTTTACAAAATGAAAAATGGATATGAACTTACCCCTCATGCTGCTGCTAATTTCACTAGAAGAAACTTAGCCGATGCCCTCCGCAGTTCATCTGCATACCAAGTCAATATGCTGATAGCTGGTTATGATGATACAAGTGGACCAGAACTATACTATATGGACTGGCTAGCTTCACTGCAGAAAGTAAGTTGCATCACTGTTGTCAGCGTAATATATTTCAATAAAAGAAGTAACATTTTAACATTTGAGTTGAACTCCAATGGGGTAGCAGAGATGGAAAAGTGGTGTGGGTACTCGCCTCCCAAGGCTGTCATTAAGTTT
>s23Contig39308_6 [1 - 2046] 
AGAAACAAATTGCTTCTGGAGACAATAATTGGACAAGGACAATTTGGAGATGTTCATAGAGGAACCTACATTAGTCCCGATGATCCTAATTTACAAGTGGCTATTAAATCCTGTAAAAATCCCGAATCAAGAGAAAAATTTCTGGAGGAAGCATATACAATGAAACAGTTTGATCACCCACACATTATAAAGCTCGTTGGTGTATGTACGGATGACGAGTTTTACATTGTAATGGAACTGGCTGCGTATGGAGAGATGAGATCGTACCTTCAAAAGAACAGACACTCGATAAACCTGGAAACACTTCTTAGTTATATTTTTCAACTTAGCACTGCCATGTCATATCTTGAAAGCAAGAACTTTGTACACAGGGACATTGCAGCTCGTAATGTATTGGTATGTACACCCAAATGCGTCAAGTTAGCAGACTTTGGTCTTTCAAGATGGGTGGATGAACAGGCGTACTATAAAGCATCAAAAGGTAAACTCCCAATCAAGTGGATGGCACCAGAGTCTATCAATTTTAGGAGATTTACAATCGCTAGCGACATTTGGATGTTTGGTGTGTGTATGTGGGAGATCCTCATGTACGGCATCAAACCCTTTCAAGGAGTCAAAAACAATGAAGTGATTGGCAAGATCGAGAATGGTGAACGCCTTCCTCTCCCCCATCACTGCCCTCCTGCCCTGTACCACATCATGTTTGAATGTTGGTCTTATGAGCCGTCCAAGAGACCAACCTTTCAGAATCTCAAGACTCGACTTAGTGTTATTGTCCAAGAAGAGAGATTTCAACAAGATGAAAAAGTCAGGAGAGAAACTCGCAGAATACAGGCCCTGTCTATGGGTGCCATACAAGACTCTGCTGCCCCTCCCAAGCCCTCGAGGCCAGGGATCCAGCCTTCCTTCGTCCAAGTTCCCACGAGTGCAGCCCAGTCCACATTTGACAGCAGCAGAGGAGTGACAAGTCCGAGAGGAGCAACCTTGCCCGCACAGTATCCTGGGAGCCCAACGTCACCCACATCTCCTCGCTCGCCCTATTCCCCTACCTCCCCTTCGCGCACGCTACCTAGGAACTTCAAGTCGTACCATGAGGCCAGCGGTGTTCACACGTTGCTGGAACAGCCGTCTCGGTATTCTATCAGTGGTAGCCAGACTCTTCCGAAAAATTATAAAGCGATTAGTCCGACAACGAGTCCTGTGGGAAGTCCATCAAATTCACTGGAACCTGCTATTGGCCTACCGAGCGACGAAGAACTGAAACGGCGCGAAGAAGAAGAAAGAGCACAACTGGAACTGAGAGAAAGAGAGATGTTTCATCAACGACTGCGACAACAACGCCTGGAGTCAGAAGCAGATTCCAAGTGGCTTCAACAAGAAGAACAGAACATTGAGCTTCCTTTCTCGCCGGTGCAACAATCGCCTAAGAGCCCCCACCTCCTCTCCCCTGAGGATGGTGTGTCGGCAGCAGTGGAATCATACAACCCACGTGGATCAGCGTCATTCATTGAACAACGCCAAGCAGCTAAAGAATATCATAGTACGCCTGTCGAGCCACCGAGCCAACAGGCTGCCACAATTGCAGACTCGGATATGAATGAAACGTCCGTGCCGGCGCAGAGAGAAGATGATCCAAAAGAAGATCGTTCTTCAGACAGTGTGTTCATCAACACTACTCATGTGGTGCAGTCGGTGATTGCTCTTAATAATGGCCTACCGTTCGCTCGTTCTGAAGACTACCCAGCGTTTGTCAAGGCAATCGGTCTTTCACTGAGAGATTTACTGGCACACGTTGATGAGGAAATTCAGAGATTAGATCCTTCATCGCACAAAGAGGTGGAAATGGCGCACAAAGTGTTGTCATCCGACATGGCTGAACTTATCAATGCGATGAAGATGGCGCAGAAATACAGCACAACTACTTTAGACCAGGAATACCGCCGAGGAATGCTCTCTGCTGCGCATGTGCTGGCTGTGGACGCTAAGCATCTGTTTGATGTTGTAGACGAAGCGAGGAAGCAATCGATAAAGTTATCTTCCAGCGCT
>s23Contig48814_8 [1520 - 3] (REVERSE SENSE) 
TTTCAAGTGAAGGGCCTACCTGCGTCGTCTTGTATTGTGTTATACTCGAAGGAAAACGGAAATAAGCAACAAAGTTCCTACGGAGCCCCGACAAGTAAATGTCTACCAGCGAGATTTTGCCAGAAGTCACGCTCTGTTGTGGTTGTTGATGTGCTGTTGTTGTTGACAAAATGGCAGGGAATCGCGTTGATAATTAAAGAACTAAAAATGTCCCGGAATTCTAGCAAGAGGAATAGTTCAAATCGTGGCTCCACGGGCTCTGACATCACTCGATCCACGCTAAAAGTTTTTCTTTCAAATGGCGACTCTAGATCTGTGAAATGCGGCGAAGCAACGGATGTTAAGGGAATTGTTCATTTGGTGATTGGTAGCCTTGGTGCTGATCCAATAACTACAGGAGACTACTATGGAATTAAACTGGAGCATGTCAACACAAATGAATCATTCTGGCTTAATAGCAAGGTTACAATGGGTGAAGTAAGAGGAAAACATGAGGCTCTTTACCCTGCAGATGAGTGGAAGTACCAACTAAGAGTGAGGTACTTTCCAAAGGATTTGAAAGAGCTCTACACCAGAGATAAAGTTACTTTTTTTTATTTATTTGATCAGGTGAAGAATGACTACCTTCAACACAACAGTGAAAAAGCTGATGAGGATACTGCCTTCAGACTAGGGGTTTTGGAAATGAGGAGGTATTTCAAGGATATGCCTCAAATTGCACTTGATAAGAAGTCAAACTTTGAGTACATCGAGAAAGAGGTTGGCATGACCAAATTCATACCAAAGGCTGTCTTGGAAAATATGAAGTCAAAGCATTTGCGGAAAACAATTCATGCTTACTTCAAACAATATGCATCTTTGAGTGAGGTGGAATGCTGTTATACATTTTTCGAGATTCTTTCCAAACTGCACCGGTTTGAACTGGAGTCCTTCAGGTGCTCTCTTGGGACTGGTTGGACCATTGCTGTGGATGTGGTTATTGGACCAAAAGATGGAATCAGTTACAGAGCTGAGCGTGGATCGCTTATTACTCACATGGCTGATTTCCATCAAATAACTTCCATTTCGATCACAAGAATACCACTCATCACAGCTTCTCCTCAGACTGATAAACAAAAAGCTACTGTTAGTTTGAAAGTGCTGGGAGCTTCAGAGCCTCTTGTGTTCACTACTTCTTCACTAGCCAAGGCTGAAGAAATGGCTGATTTGATTGATGGATACTGCATGCTCTTCAGTGGAAAAAAACATTCTCTGGTTTTCAAGAAACTAGATGTTGAAAGGTCACTTCCTTCAATCCCAATTCCTCCTTCTCCACAAACAGAGCTCAAAAACAACCCACCAATATTTTCACCGACATTGAAACAGAACACCTCTACCCTGGGAAATGGTTTTAGGGAGAAGAAGAACTCTGTCAGTTCTCCAGTACAGAGGAAAAATGGAGAGTTTGATGATTATGCAGAAATTGTTGATGATGATCCAGATTATGCACATCCTATGGCAGCCAAGGACTATGAGATT
>s23Contig5321_1 [1 - 492] 
CATCGTATTTTGGAGAATAAAGTTTTGGAAGAAATTCCCAAATATAAAGCTTTATTAAAACAATTCACCAATATGGAATTAATTTCCCTCGAGAAACTTTGCCAATTATACGAATCCGAATTAAAAAGTAACGCCACCGACGTATTCGATTCCTCCGAAAAGGGAGTTAAACGATGGAACGATTTTAAATCCCGGGTCGTCGAACATAATATTCGAATTATGGCTAAATATTACACCCGAATCAATTTAAATAGAATGGCGGAATTGTTGAATTTGAGCGAAAACGAAGCCGAAGATTTCTTATCCACCATGGTCGTGAATAAATCCGTCGAAGCTAAATCCGATAGATTAAACGGAATCGTGGACTTTACCCGTCATCAAGATCCCAACGATTTGTTAAACGAATGGAGTAATAATATTTCGAATTTAATGGGATTAGTGATGAAGACGACTCATCTTATTAATAAAGAAGAAATGGTCCATAAACATATG
>s23Contig39694_1 [3 - 1355] 
TCTACTGATATGAAAGGAAATGTTGTTAAAATGGAAGTTGACTACAGTGATACTGTAGATAAGAGAATACCAGAATGCGAGGAATTAGCCACTCATGGAAAACTCAGTGAAGCTCTGGAGATCCTTCTAGCTCTAGAGAAGCAAACCAGGACGGCTGCTGATATGCATTCTACAAGCCGTGTATTGGTTTGTATAGTTCAACTCTGTTTTAAGAATAAGGATTGGAATGCACTAAATGAGCATATAGTCATCTTGACCAAAAGGAGAAGCCAACTGAAACAGGCAGTAACAAAAATGATCCAGGAGGCCTTTGCATATGTAGAACAGACTCCTGACTTGGAGACCAAATTGAAGCTGATAGACACTCTTAGAACAGTCACTGCTGGAAAGATATACGTTGAAATTGAGAGAGCTCGTCTAACAAGAATGCTGGCTAAAATCAAAGAAGATGAAGGAGATATTGCAGAGGCAGCCAATGTTCTTCAAGAGCTTCAGGTTGAGACATATGGATCAATGGAGAGGCGAGAAAAGGTGGAATTTATCTTGGAACAAATGAGGTTGTGTCTGGCTAAGAAGGATTACATAAGAACACAGATCATCAGCAAGAAAATCAGTCCAAAGTTTTTTGAGAACAATCAAGAACAGGATTTAAAGTTAAAATTTTATCAGTTAATGATTGAGGTGGCAAGGCATGAAGGCAGTTATCTGGATATCTGCAAATACTACAGAGCCATGTTTGACACACCATCAGTCTTGGAAGACAAAAACAAAAAACATGAGGTGTTAAGAAATGCTGTGTTGTTCCTTATTCTTGCCCCGTATGATAATGAACAGTCAGATCTAATTCATCGTGTCAGTGAAGAGAAGACTTTGGATGAAATCCCCCTCTATAGAGATCTACTGAAGTGCTTCACTACAGCTGAGCTGATGCGCTGGTCCCATATCAAGGAAGTGTATGAATCTGAACTAAGAACAGGTTTATCTGCTACTGGCGTCTTTGAACAAGCAACAGATGAAGGCAAGAAGCGGTGGGAAGACTTACGCAAGAGAGTAGTAGAACACAACATCAGAGTCATGGCTAAGTACTACACTAGAATAACACTGAGAAGGATGAGTCAGCTCTTGGATCTCACTGTAGATGAGACAGAATTGTTCCTGTCTGAGTTAGTGGTGTCCAAAACTGTGTTTGCAAGAATTGACCGTCCCGCGGGCATTGTCACTTTCAGTGCACACAAAGAATCTAATGAGATTCTCAATGAGTGGTCACACAACCTTAACACTCTAATGCAACTTCTTAATCGTACAACACATCTCATCACCAAAGAGGAAATGGTTCATAAACTTGTACAAATG
>s23Contig39880_3 [3 - 839] 
TACCTCTTTTCAACTCGATTCCATTTGAAAATCACTGACAACAACATGGCCCTTCATCGCGGCTCAAAAACGGACTTACTCTCACGCTCCTTTTGGATCGAAGTCTTCGCCGAATTTTTGACTACGCTTTTGTACCTGTTTCTGGCCTGTGGAACTGGGTTAACATGGAACAACACTTCAAATTCTGTTATGCATATTGCATTAACGAGTGGAATGAGTATTGCAACTCTGGCCATGTCAGCTTTCCACGTTTCTGGAGGACTTATAAATCCAGCTTTGACAGTCTGCTTGATGGCCGCTGGAAGAGTTTCAGTCTTGAAAGCTGTCTTCTTTATTGCAGCGGAGAGTGCGGGAGCCATCTGTGGGGCAGCCATTGTTTACGGCATCACTCCAAGCCAATATGTTGGCTCTCTGGGGGTCACAGCACCCGCTAATGACGTCACCACTGCGCAGGCGTTTGTGACCGAGCTAGTCCTCACGTACATTTTGGTTTTCGCCATTTTCGCAATCACCGACCCCAGCAGGGGCATGACAGGCTATGGAGTACCGCTGGGAATTGGAATAACTGTGTTCATCTGTCTTATGCATGGGATCCCATCATCTGGAGCCAGCCTGAATCCTGCTCGTACTCTCGGCCCTGCTGTCATTATGAACTCTTGGAAAGATCATTGGATATACTGGATAGCTCCTACGGTTGGCGGTCTGCTAGCGACGTTCACTTACCAGCTGTTATTTGCGGGGCAAGGAAAAAAGCAGACTGACCCACCAGAAAATGGTAACACCTACACTGTGGAAATGATGGAACAGAATGATACATCAAAGTTCATTGCCTCCAAT
>s23Contig39881_3 [3 - 839] 
TACCTCTTTTCAACTCGATTCCATTTGAAAATCACTGACAACAACATGGCCCTTCATCGCGGCTCAAAAACGGACTTACTCTCACGCTCCTTTTGGATCGAAGTCTTCGCCGAATTTTTGACTACGCTTTTGTACCTGTTTCTGGCCTGTGGAACTGGGTTAACATGGAACAACACTTCAAATTCTGTTATGCATATTGCATTAACGAGTGGAATGAGTATTGCAACTCTGGCCATGTCAGCTTTCCACGTTTCTGGAGGACTTATAAATCCAGCTTTGACAGTCTGCTTGATGGCCGCTGGAAGAGTTTCAGTCTTGAAAGCTGTCTTCTTTATTGCAGCGGAGAGTGCGGGAGCCATCTGTGGGGCAGCCATTGTTTACGGCATCACTCCAAGCCAATATGTTGGCTCTCTGGGGGTCACAGCACCCGCTAATGACGTCACCACTGCGCAGGCGTTTGTGACCGAGCTAGTCCTCACGTACATTTTGGTTTTCGCCATTTTCGCAATCACCGACCCCAGCAGGGGCATGACAGGCTATGGAGTACCGCTGGGAATTGGAATAACTGTGTTCATCTGTCTTATGCATGGGATCCCATCATCTGGAGCCAGCCTGAATCCTGCTCGTACTCTCGGCCCTGCTGTCATTATGAACTCTTGGAAAGATCATTGGATATACTGGATAGCTCCTACGGTTGGCGGTCTGCTAGCGACGTTCACTTACCAGCTGTTATTTGCGGGGCAAGGAAAAAAGCAGACTGACCCACCAGAAAATGGTAACACCTACACTGTGGAAATGATGGAACAGAATGATACATCAAAGTTCATTGCCTCCAAT
>s23Contig48298_2 [427 - 89] (REVERSE SENSE) 
ACATTTCTTCTGGTCTTCACTGTGTGCGCTAGTACAGACTCCAAGAGGAATCACTATGGATACGAAGTCCCTCTTTCGATTGGCCTTTGTGTGGCTGTGTGCCATTTCATTGGGATTGGTTTTACAGGATGTGGCATAAATCCTGCACGTTCGTTTGGTCCAGCGGTCATCATGAACAAAAAGGAAATCTGGGAGGATCACTGGGTGTACTGGGCTGGACCAATTGGAGGAGGTTTGGTGGCAGCAGTTCTGTACCAGTTGGTTTTCCGATCCCGAAAAGAGATGGGCCCTACTGCTGGATCCGTCCACGAGTTGGATCTTTACCCAGATTCAAAGCTA
>s23Contig40512_19 [3108 - 1444] (REVERSE SENSE) 
AAGCAATTGTTGACAAAAATGTCTGCGGAGGGAGAAGGTGTAGAGAATCAAGGTGCAAATGACGGCAATAGCGAGGAGCAACAGACGAAAGAAGACTCCACTCAAGTAGAAATTGCCGACGATCCAACACAACCCGTAGATCAAAATGGCGGCGATATTGGTCAAGATTCTGCACAAGTTACAGTTGCGGAGAAAGAAGATGTTGCTGAAAAAGATGATGAGGAGAAAAAAGAAAAGAACGAAGTTGTCGATGGGAGTGTTGATCCTAAGAACTCAATTACCACTGAAGAAATAAGCGAAAACTCTCCCACAGAACAACAAAGTCCAGCCAGTCAAAAAGAGGATCCTAAAATGGATGAACCAGCCATGTCTGTCGTTATTTCAGAGCCAGATAAAGACGTCGTAACGCAAGAAGCGAATGCTCAAACTGAGGGCAGAGAATCACCTGTTGGAAATGCAGGTGATTCTGCCGACAGTCCAGGGAAAGGGGATGACAGCAGAGTAATCGAATCACAGTCAGAGAGCGACTCACCTCTTGTTGCTCCTCCTACATCCAAAGCTGAGAAGTCTATAGATAATGAAATCTCGGCAAAACATGCCACACATCACCCTGAGTCTGAGGGAATAGCTAAGGATGGTTTCAGTGCAAACGTTAAATTTATCATTATGCCAGAAGGTCATGTACAGAGCATGACATGTTCTTTAAAGCAGTCCTTCTCCGAGCTAAGAAACCATTTTTCATCAGAATTTAACCAGCCACCTGAAGTGATACTGATGATATTTGATGGTAAAATGGTGGAAGACCAGACAGTCTTATCAGACCTGGGTGTTCAATCTGGACAGACAGTGCAAGTAGAAATTCAGTCAGCAGATCCTATCAACAGACCTTTACATTACAGGCAGGCATCACCGGCCTACAAGCTACCAGATAAAGTCAATGTCAAAGTAGAAGTTGGTGGCAAGGAAGTTGAAGTTGTTGTCTATATTGTACAAGAGATTAGAAAAAAGCCATTTTTAGGTGGCTACAAACACAGACTGACAGGAGTAGAGTTCCACAATGCATCTGTGCAAACCCTACCCAAGGTCCGTGTGCCATCAAATGTCGAGAAGTTTCATCGTGACACCCAGACTTACAAGCTACGAAACAGAGTCCAGCAGACAACAAATACAACTTCCACGCAAATGACCAAAGATGGCTGTTATGTGTCTAATGTCCAAGATAAAATACTGATTCCTGGAAAATATGTCACTGCTGAACAACATCACAGGAAAATTTTAAAGAAGGTAATCATCCTTCAAACATACTGGAGAAGATGGCTGGCAAAGAACTATGTTCAGAGACTGAGAGAGGATCGCATACGACGTCAAGAATGGGAGAGACGGGAGGAACTTAGAAAACAAAGAGAAAGAGCTGAGAGAATGAAAAGAGAATGGGAGAGAAGAATGAATCCAAAGACAAAGGAAGACTTTGATCTTCTCTATGCTCATTTAGAGAAATGGCGGAATGAAGAGATGGCTCTAATAGATGAGCTGTATTCAGGCCCTGAGCGGAAGGCAGCTCTTGTAGGCTTATTAGAACAGGAAGCATACTTAATTGCTTCCATTGACAGACACAAGCTTTCTGCAGATGGAGAAAACAGANNGATAAAAGAGTCAAGAACTTCT
>s23Contig40512_22 [1501 - 491] (REVERSE SENSE) 
CAGACACAAGCTTTCTGCAGATGGAGAAAACAGANNGATAAAAGAGTCAAGAACTTCTTGAACAAGGCTGCTGCTCCAAAACAGTGGAAAGCTTTTGATGGCAAGATCACTGAAATGGACACGCCCTACACTATCCGTGCCCAGGAGTTGCGGGACATTTACAGCACACTCAGCATGAAGTACCTAACACAGGATGAAAGGCTGGATGTACTGCTGACCCTTAAGCACACAGTGAAAGAACATGACTGTAAACTGACACAAGAGATTATTGAGCTCATTGATAGAGAAGCTGACTTGCTGATGAGAGGTGTCAAGGAATCCAACTTGGAAGGTTTACGAAAGAGGATTTTAACCCTATTTCTTCAGTACTGCAAAACACCTCTTTTCAATCCTGAGGCGGCTCGTCTGATCAAGGTCCCGCAAGATCCAACAGTGTTACGTAAAAACATCTACTTCTGTCCAAGCTGTAATGCATACCTACCATCAACCGAGTTTCAACTCTCATCAAATTCAAGAGTTGTCGGAAGGTGTAGAAAGTGCACCAAACTCGACAACGACGCAAGATTACGCCACGACTTCTCGCAGTACAGAGTCATGTTGAAAGATCTGAGACGTTCTGAGGAAAGCTTTGAAGACGGATCCAAGGTCGCTTACTTATTACAGGAGCCCGATCTGCGTTACCTGGTGGAAAATATTTGGAACAGTCAGAGTGTGTTAAGTGCTCACGAGGACCTGTTCGATTTGGTGCTTGTTCGATGGAACAAATATGAGGAGTGGTCCCCGTGGAATTGTATCTTACTTACAAAAGAGGAGGCATCGGCACATGCTAAGCTCGAAAATGTCACTGAGGCTTATGGACGGATGTTTATCGGCAAGATTCTGCACAAACATGTCCTGGCAAGGAACTACTTTTCACGGCTGCCTGGAATGGCTGAGCACATGAAGAAAATATCAAGCCAGAATCGAGGATTAGCTAACAACGCGGGACTCAGAGCAGCTTCTCTGAAAGCG
>s23Contig40684_4 [3 - 2549] 
CAGTTCAATGAGAGTAAGCTGGACGGTAAAGACCTAGATGAAGTTATACAGGACCTAAACAAAGCGTTCGACAGCACCGCACTGATGCGCAATGGACGTCCTTTTCGGTTCAACTTCAACCGCATGTTTGGCAGTGTCAAACGAGATCGTGGACGTATAGCCAGCGCTAACGCGTTACTAATGGTGTATAGTATGCGTGACCCAAGTGACGAAGACGAGAACGAAAAAGTTCTGAAATGGGAGAAGAATTTCATCAAGAAGATGGCATCGTTAGAGGACGACCTTTCTTGCTTCAAAGTCCACTACTCAAGTGAAAGAAGCCTGGACGACGCTATCGCCGAAAGCAGCGGATCTGACACCACACTGGTCTCGATCACTTTCGCTCTCATGATCTCCTTTGCTAGTTTCATGCTCGGAAAGTTTTTGAATCCTCTGACTGGACACTCCCTGCTCGCTAACGCAGGAGTGTTTGCTGTGGCCCTGGGGATTTTAGCTGGGTTTGGTGTCGCCATGTGGTTTCGGGTACCATTTGTCAGCATCGTGGGAGTCTTGCCATTCTTGGTTCTGGGAATCGGCATCGACGACATGTTCATCATGGTGGATGAGCTTGATCGACAGCCACGTGACATGACAGTGATCCAAACTATTAAAGCTGTTATGAAGCATTCAGGAGCAACTGTTACCATGACCACAATGACGGATTTAGTGGCATTTGCAGTTAGCACTTCCACATCATTTCCAGCGATAAAGTATTTCTGTATCTACGCTGCGCTGACGGTGACCTTCTCCTTCCTTATGATTGTCACATACTTCGTAGCCATTATGTCATTTGACGTGAGGCGAATAAAGTCAGGACGTAGAGATTGCTTACCATTCTGCTTTGCACCTCGGCCGAGAGAGGGAAGGCCAGAATGGGACGAACCTGTCGCTCAGACTTCAAATAGGGCTATGAAGTTGTGGGGTACATTGCTAACACACCCAGTAACAAAAGTTGTGGTTATATGCTTGTCGTTGGCTTTGCTTGGTGCTGGGATATACGGGGTCACCCAAGTGGATGAATCGTTTGATAGACGAATCCTGGCAAAAGATGATTCCTACTTGAGACGATTTTTGTCCGCTGAGGAGAAGCATTTTGTGCTCTCTATTCCGGTGAGCGTCGTGGAGAGTGGTAAGGTTGACTACGAGAGTGACTCCACCCAGGAACAGATCAAAGAGCTGACAAACATCATTACAGGAAATAAACATTACCTTAACCGATCCGTCTCCTGGATGGAAGCATTTTCCCAGTATGCCAAAAGTTCTAGGAAAAACATCACCGGTCCAAGCTTTTTGCCTGAATTGAAAGCATTCCTTAGCATTCCCGATTTTGCATATTTCAATCAAGACTTGAAGTTTTCCGAAAACGGCAAAAAATTAGAGGCTTCTCGCGTCCTTGGTTTCATGAAGAATGACGGCAGTTCCACATTCCAGAAAAACGCCATGCTCACTCTCCGAGATGACATCGCAGAAAAGACCAAACTCGATGCCTTCCCAATTACACGAGTGTTTATTTTCTTTGAACAGTACGCCATAACATCAAGGGAGACCTTAAGGAACCTGATAATTGCGGCCATAGCGGTACTGGTCGTCACAAGTCCTTTCTTGGTGGACTGTACCGTAACGATCATCGTGGTGCTGAACTTTGCCGCCCTGATATGTGAGTTATTTGGACTGATGGTTATTTGGGATGTGTCCCTGAACTCCGTGTCTATGATTAACCTCGTGATGGCTATTGGGTTCGCAGTCGATTACAGTGCACACATTGCACATGCTTACATAACGTCAAACATGGTAACAGCGAATGAACGAGTAGTGGATGCATTGAACACACTGGGAGCGAGTGTCTTCATGGGAGGATTCAGCACGTTCCTCGGCATGGTCATCCTAGCGTTCGCCTCTTCGGAAATCTTCCGAATATTCTTTCGAATGTTCTTTGGAATTGTGGTGCTTGGCCTTCTTCATGGCCTGTGTATTATGCCAGTGCACCTGTCACTGCTGTGCTGGAGACCCGCTATCACTCGACCCTCCTTGGTAGGAGACAGTACTGAGAAACGGAGCAACATAGGCAAGAAAGATCGACGCAGTAAAACATCTGAGATACACCTCCGGATGGGACCAATTGGAAGTGGCACTGAAGTTTTCACTGAAGAAAACGGTAAGCAAAGTGACAACGATCATGCCCGCCAGAAAGACGGAACAGACGGCGCTCAGCAGACAGTGACTGGTGATTATGTCGAGTTAGGAATTCAGAACAAGGGAATTGAACTTGATGAAGGGCTCAAGAACGCAGAAGAAGGCGACAAGAAACAGGAAAGCTCGGTTGAAAGGTCCGTTCTCAACCAGGAAAAAGATGGTGGCAGTACAACAGAAAGCCCCGAAACTCTACAAAGTGATCAGGCTGCTACTGCCACAGCCGGAGACATCACCACAGAAAATGCAACAGCCAATACTAAAAGAGTTGTAACAATAACAAAAAAGCCATCTGAAAATGTAATGATAACAAACTTT
>s23Contig41045_4 [210 - 2435] 
GGGCCGAAAGATAGTGATATGTCCTCTACGGCGTACACGCCGTTAAACGACACGGACTCGGAGGATCAAAAGCAGGAACAAGAACATGAAGGCCAGGAAAAGCAAGACAAAGGAAAAGAATCAAAATTACAAAAGATTAAGAATGTGTTCCACAAGACAGGTTACCCTAGTTCTGTCTGGTACATCTTGGGAAATGAATTTTGTGAAAGATTCTCCTATTATGGAATGCATGCCATTCTTGTTATATACCTGACGCAGATGTTGAAGATGGACGATGATTCCGCTACAGCAATCTACCATGCATTCAACATGCTGTGTTATTTCAGTCCTCTATTTGGAGCCATGTTGGCAGACAGTCTGCTTGGAAAATACAAGACAATACTTTACGTTTCCATAATTTATGCAATTGGAAATGTCACCGTAGCTATTACATCAATTCCAGCAGTCCTTGCCCAAGTGAAAACAGTTGGTCCCATGATTGGGTTGCTGTTAATTGCACTTGGCACTGGAGGAATCAAACCTTGTGTGTCAGCATTTGGAGGCGATCAGTTCAATGCTGATCAAGAGCATTTACTCCAAAGCTATTTTTCCATTTTCTATTTTGCTATCAATCTGGGTAGCCTTTTATCAATGATTGTGACGCCAATGTTAAGAGGTGATGTATCTTGTTTTGGCCATGACTGTTACATGTTGGCTTTTGGAGTTCCTGCATTGTTGATGATCTTATCAATAGCTTTGTTTTACTGTGGTCGTAATAAGTACAAGAAAGTTGCTCCTGAAGGGAATATTGTTCTTCAAGTTGGCTGTGCTGTTGGGAATGCCATCAAGAATAAAGTTAAGAGTATTGGAAAAGGTGATAAGAGGGAACACTGGATGGACTATGCAAAAGAGGATTATGGATCTCATATGGTGGAAGACATCAAGGCACTCTTCAAAGTTCTCTTCTTATTTCTTCCTTTGCCTGTTTTCTGGACACTGTTTGATCAACAGGGCTCACGCTGGACTCTTCAAGCTGAAGAGATGAATGGAAATATTGGTGCATTTGGAACTTTAAAACCAGATCAAATGCAGGCACTCAATCCTGTTTTTATCCTGATCATGATTCCTATCTTTGAGACAATTATTTATCCTTTATTGAGGAAATGCAATCTTCTTGTAAGACCTTTACAGCGCATGAGTGCTGGAATGCTGCTGGCAGCATGTTCATTTGTAATGGCGGCATTCATTCAGATTGCTATACAGAAAAGTCGTATTGCTGTGAATGAACCGGCTGCAGGTTTTGCTAATCTTCGAGTCATTAATGCTGGAGTGTGTCCTATCAACGCGTTTGGTGTTGGACTGAATACTGAGGTGCCAGTGACTGAGGATTCAGAGTATTATCACGTCCCAGTCACGCTGGATTCTATAAACGTTAAAACAGTGGACTGTCCAACTTCACTCACCAAGTCATTCCCTGTCACGATTAAAGAGGCAGGCGCTTCCTCTTTCGTTGTTGGAATTGAAAAGAATGCTCTGATTGGCGAGCAATTTGATGACATTGTCGAACCACTGAGTGGAGGCATTACAAAAGTCAGATTTCTCTACGCTGGAGGCGATGTTGCACCGTCTGTGGACATTAAACTCAACAAAACCTTGACGTACAGTGGAGTCGGACCGTTTACGAACACCGAATATAAGAAACTCCTGGTAAAGAAGTACTCAATGAAAATCATGACAGCTGGTACAGACACGAAGCTCTTGGATCAGAAGGTGTATTTTGCTAATGGCGGCGTGTACAGTGCTGTTATCCAACCAAATCCTGAGAAAACTAGCGAGCTAATAATAAAGAAGTTTGCAGACGTGAGTCCCAAGTCAATATCCATGCTGTGGCAGATTCCTCAGTACGTCACCATCACAGCTGGAGAAGTTCTGTTCTCCATAACAGGACTAGAATTCGCTTACTCGCAAGCTCCCGTTAGCATGAAGTCGTGTGTTATGGCTGGCTGGCTTATGACGGTGTCTGTTGGAAACGCCATTGTTGTAATATTCGCTGAAGCCAGACTCACGGATAACATGGCAAACGAGTTTTTCTTCTTTGCTGGCTTGTTAACCCTGGTGATGCTCATCTTCATTATCATGTCGTATTTCTACAAATACGTCTACTACTCGGTTAATGGCGAGAAAAGTGACGACGTTCCCCTCCAAGAAGCAAAGAAAGGAGATGAAAACCATGAAGAAAACACAAAA
>s23Contig53275_4 [3 - 1493] 
ATTATGGGGCACGCAGTTTCAAACAAGGTCAGCGGGTCTGGACCTGCGCAGTGTAATCATTGGTTGGACAATGCTTCTGATGAATATGAGCAAAAAGAAATCAACGACATCAAACTGCTACTCCGTGTATTGAAGATGTACATCCCTCTGCCTGTGTTTTGGGCTCTTTTCCATCAACAGGGATCAAGCTGGACTCTTCAAGCTGAGCAGATGGATGGTGATTTGGGTGGCTTCACTTTACGTTCGGACCAGATTCAAGCTTTGAATCCAATTCTGGTCCTGATCCTTATACCTCTGTATGATGGAGTTATCTATCCTATGTTTGAGCGATGTCAAATGCCTCTCAGTGCTCTGAAGAAGATGACTGGAGGCCTGGTGCTCGCTGCGGTAGCTTTTGTTATCTGTGCTTTTGTACAGATTCAGATCCAGACCATAGGTGAGGGCCCTTCGGCGACAGAAGCAAGCAAAACCACTATGGAATTCATTAACAGTGCTCCATGTCCAATCTCTATCGACCGAGAGTCCTTCTTCAGGGTGGACCTTGATTATGGAGAGAAGTCACCAGTGTTTGTCGGTCAGTCAGGATTGATGAATTTTACACTTTATGCCCGTGGTGATGGCTGCAATGCCAAAGAGAAGCGCGCTAGCCTACAGCTCGAAGACAAGAAGGTTTTCAGTGCTGTTGTAGAAATCTCCAACAATGAGTTCATTTTGAACAAGTTTGCAATGAAGCTCCCCGATATTGACATCAATAAAGCTGAAACCCGAGTGAGAGTGATTTATTCTGGTGGAGACAAGCTGCCTGAGAGAGTGGACGTTGAGTTCAAGTCAATCTTCGATAATGTCAAACCAACAGTTCTGAAGAACATTGGGCCTGAAAACTCCTCCTATAGTCTGATAGGGACTGGCGAGTACTATATAAACACTATCATGCATGCGACTAATGGAACAAAGTTTCAGTCTGTGGAGCAAAACAGGAAAATCAAGTTTGGTAATTTTGGAGGTTATACTGTGGTTATTCACACGCCTAAGGATGAACCCGACTCTGGCAAGTTTGATTCGTTCATGTATGAGGATGCTCCAGGCACGACTGTGTCTCGTGTGTTACAAGTTCCACAGTATGTTGTACTGACTGCAGCTGAGGTCATGTTCTCTGTTACTGGCTTAACATTTGCTTACTCACAGGCTCCTTCCTCTATGAAGTCCGTCCTTCAGTCTTTCTGGTTGTTAACAGTTGCTTTTGGTGATCTTATCGTGGTAATATTGGCTTCAGTGTTGCCGGCAATGGGAGTGGAAAGAGAGATGTTCTTGTACGGAGGCCTCATGGGCGTGATCGCCATCATCTTTGGAATCATGTCCTACTTCTACAAGTATGTCACTCCGGAGGAACTTGGAGAACTCGCCAAGGATGAAGAAAAGGAGAACCTCGACTTAAACGGGATCCCGTTGGAGGATCGTTCACCAGATAGTAACGAAGAGAATACTAAAGTG
>s23Contig41345_1 [2 - 1861] 
GGGATCATGGCAAAACCAACAGGACATCTGTTGCGTCAACTGAGGTCATTAATGAGAAGTAAACATCAACTGGCTGAAGCGGTTCAAGCTTACATTATCCCTTCTGGAGATGCCCATCAGAATGAATATCTTGCTTCATGTGACCTGAGAAGAGAATTTATCTCTGGCTTCAGTGGCTCAGCAGGTACTGCAATTGTCACAGAAACCAAGGCAGCTCTATGGACAGATGGACGGTATCATCTACAGGCTGAAAAGCAATTGGATTCAAATTGGACTTTGATGAAGGATGGGTTACCTGACACTCCCTCTCAAGAAGACTGGCTTATTCAGGAGTTACCAACTGGATCAAAGGTTGGGATTGATCCATGGCTCATTACTCATGGAAAGTGGTCCAAAATGTCTCAGGTGCTGTTTTCAGCAGGTTTATCTCTAGTGTTCACAGAGAAGAATTTGGTTGATCTTGTTTGGGAAGAGCACAGTCGACCTGACCCGCCCACGGCAGGGCTCATGGTGATGGACATTTCTTTTACTGGTAAAAGCTGGCATGAAAAAGTTAAGGAAGTGCGTGAAACACTGACCAAAAAGAAAGCTGATGCTCTGGTGGTTACAGCTCTCGATGAAGTTGCATGGCTTTTTAACTTGAGAGGGTCGGATGTGGTTTACAATCCTGTGTTTTTTGCTTATGCCTTGATCACTCAAGATGAAGTGAACTTGTTTATAGATGTAGCTAAACTCGACAAAGCAGTGTCCAATCACCTTGGCTTGGACAGTGCCAATGATAACAGTGAGACTAAGGTGACTGTGTGTCCTTACGAGGGGATATGGGACGCTGTCAAGGAAGCTGCCAACAATGGAGCACGGATTTGGATAAGTTCATCTTCCAGTGCAGCATTAGGGAGAATTGTTCCTAAGACTCATCTCATCTCTGATCCGTCACCACTGGCTCGTAGCAAAGCAGTCAAGAACTCAGTGGAAATCGAGGGCATGAGACAAGCTCATATAAGAGATGCAGTTGCCTTGTGTGAATATTTCTCCTGGCTAGAGCAAGAGGTTCCAAAGGATGAGCTCACTGAAGTTACGGGAGCAGCAAAACTTGAAGAATTAAGGAGGGAGCAAGAGAACTTCATAAGCTTGAGTTTTGAGACTATCTCGGGTGTGGGCCCTAATGGGGCAGTTATTCATTACAGACCAGCCGAGGAAACGGACCGTGTGATTTCCAACGAAGAGCTGTACTTATGTGACTCTGGAGCACAGTTCAAAGATGGCACAACAGATGTGACTCGCACGTGGCATTTTGGTGCTCCTTCGAAATGGGAACGGGAATGCTTTACTCGCGTTCTAAAGGGACATATTGCGCTTGCGAGAGCTGTCTTCCCTAACAAGACTACAGGTCACAGATTGGACACTCTAGCTCGCTTGGCATTATGGGAAGTTGGGCTTGATTACCTGCATGGTACAGGACATGGGATTGGTTCGTTTTTAAATGTACACGAAGGTCCTCACAGGGTCAGTCCCCGGTCCGTGGAGAACGAGGCTCCTTTAGAAGCGGGCATGATGGTGACTGACGAGCCTGGTTACTATGAGGACGGCGCGTTCGGAATCCGCATTGAAAACGTGTTGCTTGTAAAACCCGTGGAACTTGAGAACAACTTTAAGAACAGAGGCTACCTGGGCTTTGAACCGATTACTCTGTTTCCTATCCAAACCAAGCTTCTTTTACCTTCCATGTTAACATCTGAAGAGGTCGAGTGGCTTAACTGGTACCATGGGTTATGTGCAGAGAAAGTTGGATCAGCTTTAAGGGAACAAGGTCGCACAAGCGCTCTCAACTGGCTGCTGAAAGAAACAGTTCCTCTTGGT
>s23Contig41622_4 [394 - 1425] 
CAAGATNNNNNNNNNNNNNNNNCCTCCTTTAATCCTTTAAGTATCGGAGCCAATATACATCTTGGAATTGAGGTCTTCACAATAGGAAAAGAGGGTGGCCTGTGGTATATGTGGGAGTCAGAACGTGGTGGGGTGTGGAACCCATGGGAATATGTTGGGCGTCCTGCATCAACCTTAGTCAGTCATGCCACCATTGTGAATGACGATAAAGGATGGTGGGCAGCCTATGCTCTAAGTGCAGCTGATGAAGTTGAGATTGTTGAACAGAACCGTTCCTTAGTCCTCTCAGCATCAAGTGTTCCATTTGGAGGTCCAGTCCAGGTTTCCTGGTCCATGCCAGTTGACGAAGCCACCAATAAGGACTGGATTGGTGTGTATCCATCTGGCGCTGATAATCAAATGTACGTGGACTACTATTATGTTGGAGGAGGGCAGAACCCACTCAAGGATGCAATACCTAAAGGCTCTCTGACTTTCAAGTCATACCTCCCTAATGGCAAATATGACTACCGTTACTTGGTAAATAAGAGATTTGTTGATGCTGTGAGTTCTTCCCTCACTGTATTCAATGCCACAACAGACAAAGAATGGGTTCAGGTATACAGAGGGATAGCTGCGGGGCTGGGTAAAGAGGACGTCAATTTCAAGAAATGCGTCAAAGATGGTAAAAACACTGTGGCAATGTTCGAGAAATCATTTGCTGCTTTCCAGAACAATGATTTTTACGGAGGGCTAGAGTTATTTGGTAAAGCACTTATGGACATAGAGAAGGCACTTCAGGACTGTGGCGAGACTGTTATTGCCAAAGCCATTGAGAAGCTGGCCATGGATTTTGTGAAATGTGTAAAAGGGAACTGTGTACATTTTGTTATTGATGTGCTGCATGAAACTCTAATCCTATTTGAGAATGCGATTGAGATTTATGGAGACATCCAAGGAGCAGACAATTCATTCAAAATACTGGCTTATGAACAAGGTGGATACTGTATTGGACGTATTGTTGCTGTCTGCATTTCTGTGCCATCCTATTAT
>s23Contig43288_4 [3 - 1610] 
GATGGACAAGTTTACTATCAACAACAAGATGCTGACAGATTACTTGATTTTGGAAAATGGCTTGCAATTGGTTCTAAAATTCCTTTTGAAGCAGGAGTTACACTAAAAGGGAAAGACACGTTGACAGTTTTGAACTATCAGAATAAGCTGACTGTCTTTGCAAGATCTGTCACAAAAGCTTCCCATCTCTACTGGACACAGGAAGTGAATGGGAATTGGACAGCTTGGGCTCTGATTGGTGGATCATCTCTGCCATTAAAGTCAGATGTCGCAGTGGCCTACAATGGATTCTCAAAGCATTTGGAAGCATTTGCTGTCATGGTAAACAACAAGATGTACCGAACATGGCAAATAGATCCAACAAAATGGGCATCATGGCTTGAAACAGGATATGGAGCACCTTGGACCCAGCATGCCCCAGTAGTGCATGAAATGAGCCACAACATCTTCAATGGTGTTCTAAATGTGTTTATTTATGGATATGATGGCTACATACACAATATATGGCAAACAACATGTGTCAAAAATCCAAACCCCTGGGGGTGGTGCACATGGAGTGTTTGGTACAAGATTGGTGGCAAGATTCCAGCCGTACCTCCCTCCTTTAATCCTTTAAGTATTGGAGCCAATATACATCTTGGAATTGAGCTCTTCACAATAGGAAAAGAGGGTGGCCTGTGGTACATGTGGCAGTTCAAACGTGGTGGGGTATGGAACTCATGGGAATATGTTGGGCATCCTGCATCAGCCTTAGTCAGTCATGCCACCATTGTGAATGATGATAAAGGATGGTGGGTAGCCTATGCTCTAAGTGCAGCTGACGAAGTTGAGATTGTTGAACAGAACCGTTCCTTACTCCTCTCAGCATCAAGTGTTCCATTTGGAGGTCCAGTCCAGGTTTCCTGGTCCATGCCAGTTGACGAAGCCACCAATAAGGACTGGATTGGTGTGTATCCATCTGGAGCTGATAATCAAATGTACATGGACTACTACTATGTTGGAGGAGCGCAGACCCCACTCAAGGATGCAATACCTAAAGGCTCTCTGACTTTCAAGTCATACCTCCCTAATGGCAAATATGACTACCGTTACATGGTAAATAAGAGATTCGTTGATGCTGTGAGCTCTTCCCTTGCTGTATTCGTTGCCACAACAGACAAAGAATGGGTTCAGGTATACAGAGGAATAGCTGCAGGGCTGGGTAAAGAGGACGTCAATTTCAAGAAATGCGCCAAAGATGGTAAACATACAGTAGCATTGTTCAAGAAATCATTTGCTGCTTTCCAGAACCATGATGTTTTTGGAGGGATAGAGTTATTTGGAACAGCACTTATGGACATAGCAAAGGCATTTCAGGACTGTGGTGAGACTGCTATTGCCAAAGCAATTAAGAAGCTGGCCATGGATTGTGTTCAATGTGTAAAAGGGAACTGTGTGAATTTTGGTATTGATATTGCGCATAAAACCCTAATCCTATTTGAGAATGCGATTGAGATTTATGGAGACATCCAAGGAGCAGACAATTCATTCAAAATACTGGCTTATGAACAAGGTGGATACTGTATTGGACGTATTGTTGATGCCTGCATTTCTGTACCATCCTATCAT
>s23Contig41797_2 [2 - 2551] 
AGTTCAAGGGCAGAAGAAGAACAAGAATCTGCATTCACTGAAGAAGCTGTACATTCTGGCCAGCTGAAAGCGAAACGAGCAGGCTTCCGTTCGGCAAGAAGCAAATCTGAGAGTAGTGCTGTCCGTGCGGACGGCAATACCACTCGCTATCTTTCCTGGGAAAATGTGTCGTTCTTAGGGCAGGAGTTAAAAAAGACCGTTAGCAGAGGATTTCAGTGGATAGCCTCCCCTTCTCTAGAAAGCGAAATGTCGCTTAAAGTCAAAAGGAAACCACCAGAAGGAACCAAGGAGTATCTCGTTGATGCAACTGACACCTTGGCAAAGATTGCTCTCTCATTTGATACTACACCTTCTGAGTTGACTAGAATTAACAAGCTTGCCTCGCGTATGCTTTTTCCAGGGCAGACACTTTTTGTACCTGACAAGAGGCTAGAAGCAAGTACCCCTCCAGAGGAGCCATCATCTTCACTTCCTGTCACTAAACCTCCACAGCCTTTACTGGCCAAGGAGAATGGGCATGTGCACAATGGTGAACACAAGACTGTCAAATTGACTAAAGATGTGTCCTGGGAGGAAGAAGAGGAGGAAGTTACTGAGCATTACCTCAAGATTTATGCCAAGTATATCACTGATGGCCAGGGTATTGCAAATGGTGTTTTACTGATCACACCACACTCTGTCATGTTCAAGCCTAATGTGTCTGATCCACTTGTAATGGACAGGGGTCAAGATACGTACAGCATAGCCACACTCATGACATCGGTCACAAGTGCAGCGATGTATACAGACATTGCTGCCATGGCAATCCATGATCCCTTAAAACCTGGCAGGTTTTATTTAGATGCTGCAACTGCACAGTCGATGAGTCGTCAAAATAGCTGTACAAGTGATACAGAATCAGTATCTCCTTTGTGTAAAAGTTGCGGTGAAGATTCTACTAATCTCAATGAGATCACTGAACCATCACTCTCCTCACAGGAGGATAAAGTCAAACACTTGAAAAGTGAAAGCCAGACCCTTGACTCAACACAGAGTTGCATGTGTAATGTTGTAAATGGTTCTCCAGCAGTGGACGATGAAGACATAAAAAATGTTATACATGAAGTGCTCAATAGTATTATAGATCAAATAGCAGAATGTGAGGATAAGCATGTGGGGGAAAAGATAGCTAAAGGAAGTCCAATGCTTTTGCAAGAAAATCTCATGAGCAGAGATCTTCACTCGGTGTCTCCAGTATCGGAAGATTCTGGCATTGGATGCTCTCTGAGTCATGGAGGTTTTGGTAAAGCTGAAGATACAGACCTCACTGAACACTTGGATCAACACCAGGTCAATGATTCTGCTGTAATGCAGGCTTCAAATGACAGCACAAAAACTGAATGGAATGAAAATCAATCAGCTCACCCTCAGGAGCACTCCGAAGGGGTTGGACTTGATCATCCAAGCTCGTCCTCACTCTTTGCTGCTTTAAGTAATAATGTGAAGTACTGGCTTGGGCAAGGAAGTTATGGTAAGCATGAACAACACGAGAGTGATGATGACAATACAAATATAGTTCCAAAGCCTGCTGCCCCTTTAAACCATCAGCCCCTCTATCTATGCTTGAGGATCAGTAAGAAACACTGGTGTCGTCATCACAATGCCACGGGTATATTACAGCAGCAAGGAGAAGAGCTTCATGATCGAGATCAGAAACGGAGAGAGTACTGGTTTGCTATCCCACCATCGAGGACAGAACAAGTTTACAGGTTCTTTCAGCAGTGGTGCCCCAACATCCACAATGCAACAGATGAAGAAAGTGACGATGACATAACTTCTTCAGGATGTTGTGCACCAGATGAAGAGGGTTTACATTTGGTGGAGACATTTTATTCCAATAGTCCCCCAACTCATTCGCATCCCCAAATCTCGAGAGCTCTTAGTGACAGTGATGTGCTCAAAGTAAAGAAAGGTTTTCGGGGATTTTCAACTAAACCTGGAAAAGCTACCAAAGTGATGACATTTCCTAAGTCATCACCTGACTTTATTGAAGACCTTCTCCCAGATATGGATACCAAGTCTGAAATCCTTAGTGAAGATCATCTGAGAACATTAAACAGCAACCTTCCCTCAAGGACTATTGGTCACTGTTGGGTGCTGGTGTACAGTACATTTCAGCATGGCTTTTCACTCAAGACGCTGTACAGGAAGATGGAGTTTTATGATACTCCAGTGCTGCTAGTGGTTATGGATGATACTCACCAGATCTTCGGTGCACTTTGTTCTTGTCCACTGAAAGTCAGTGAAGGGTTTTATGGGACTGGAGAATCCTTCCTGTACAAGTTTAATAACAATGCCATACAGTCGTTTAGATGGTCCGGTGACAACAACTTTTTTATCAAGGGTTCAAAAGACAGCTTAGCTATCGGCAGTGGAGGTGGAAACTTCGGTCTGTGGCTGGATGAAGACTTGTATCACGGCAGCAGTCATCCCTGTACCACATACAACAGCGTCCAGCTGTCTTCGCGCGAAGACTTCCTGTGCAGTGGACTGGAAGCGTGGACTTTCGTG
>s23Contig15899_3 [3 - 1100] 
GATAAGATTTGCGACCAGGTCTCTGACGCTATTTTAGATGCTCATCTTCGACAGGATCCTGATGCTAAAGTGGCGTGTGAAACTGTGACCAAGACGGGCATGATTCTTGTGTGCGGCGAAATTTCATCAAAGGCCGTTGTGGACTATCAGACTGTGATCCGTGACACAATCAAGGAGATTGGCTATGATCACTCTGACAAAGGATTCGACTACAAGACCTGCAATGTCTTGGTTGCCCTTCAACAGCAAAGTCCTGACATTGCCTCGGGAGTCCATTCAGGGAGAAAGGAGGAGGACATTGGTGCTGGTGATCAGGGTCTTATGTTTGGATATGCCACTGATGAAACTAAGGAACTCATGCCTCTGACAGCGGTCTTGGCCCACAATCTAAACAGGAAACTTGCTGAGAAGAGGCGAGATGGATCAATGCTCTGGTTGCGACCTGACTCCAAAACACAAGTTACCATAGAGTACCGTGGCAAATTGGGTTACGGTGTCATCGTCCCCCTCAGAATTCATACCATCGTTATTTCTGTTCAGCATGATCCTGACATCCAAATGGACGAAATGAAGAAGCAACTGAAAGAAAAAATCATTAATGAAGTTGTCCCTGCTAAATATCTTGATGATGAAACAATTTACCACCTTCAACCTTCTGGTGCATTTGTGATTGGAGGCCCTCAGGGTGACGCTGGTGTTACAGGAAGGAAGATCATTGTTGACACATACGGCGGGNNNNNNGCACATGGAGGAGGTGCCTTCTCTGGAAAGGACTTCTCTAAGGTGGACCGATCTGGTGCGTATGCAGCAAGGTGGATTGCCAAGTCGCTTGTGGCAGCCAAATTATGCCGTCGTGTTCTTGTCCAAATATCCTATGCCATCGGTATTGCTGAACCTCTCTCAATGACTGTGTTCGCCTATGGAACTAGTACAAAATCTGAAAAGGAACTTTTGCAGATCATAAAGAAGAACTTCGACCTTCGCCCTGGCGTGATTGTAAGGGAGCTTGACTTAAGGAGGCCCATCTATCAAAAAGCATGCGTGTATGGTCATTTCAAGCCTGGTTTCACCTGGGAAGATCCCAAGCACTTGGATTAC
>s23Contig16750_4 [36 - 1223] 
TACAAAATGCCAGCTCAAAGCCAAACCAGTAACGGGGAAGGAATTCTCGAAACCAAAAGCAGGGAACCGTTCTTATTCACGTCCGAATCCGTCGGAGAAGGCCATCCCGATAAAATGTGCGATCAAATTTCCGACGCCGTATTAGACGCTCATTTGAAACAAGATCCCGATTGTAAAGTCGCGTGTGAAACGGTAACGAAGACCGGAATGATTATGGTATGCGGCGAAATTACGTCGAAAGCTAAAGTAGATTATCAAAAAGTCGTTCGAGATACGGTTAAACATATCGGATACGACGATTCGTCTAAAGGATTCGATTATAAAACCATGTCTTTAATTATGAATTTGGATCAACAATCCGGAGATATCGCTGCCGGAGTGTGGGAAGGACACAATGACGATGATGTTGGCGCTGGAGACCAGGGTCTTATGTTTGGCTATGCCACTGACGAAACCGAAGAATGTATGCCTCTTACCGTTATTTTATCGCATCAATTAAATCAAAAGATCGCCGATTTACGGCGGGACGGAACCCTCTGGTGGGCCCGACCCGATTCTAAAACTCAAGTTACTTGCGAATATTATTTCGATAAAGGAGCTTGTATCCCCGTTCGCGTACATACCGTCGTTGTTTCCGTTCAACATAGCGAGAAAGTTAGCTTGGAAGCTCTTCGAAAAGATATCATGGAAAAAGTTGTAAAAAGCGTCATTCCGTCCAAATATTTGGACGATAATACTAAATTTCATATTAATCCTTGCGGCAACTTTGTTATCGGAGGTCCTATGGGTGACGCCGGATTAACTGGAAGAAAAATTATCGTCGATACTTACGGAGGATGGGGTGCTCACGGCGGTGGTGCATTCTCCGGAAAAGATTATACTAAGGTCGATCGTTCAGCCGCATATGCCGCTCGATGGGTAGCTAAATCTCTAGTTAAAGCCGGTCTTTGTAGACGATGCTTGGTTCAAGTATCTTACGCTATCGGAGTTGCCGAACCACTTTCCGTTACTGTTTTCGATTATGGATCTGGAGAAAAAACTACCCAAGAATTAAACCAAATTGTTAAAGAGAATTTTGATCTTCGACCTGGAAAGATTGTCAAGGATTTGAAGTTAAAGACTCCCATTTTCCAACAAACGAGTACTTATGGTCATTTTGGACGAGAAATTTTCACTTGGGAACAACCC
>s23Contig42601_8 [1539 - 322] (REVERSE SENSE) 
TTTTACGACGGCAGCTTTAGCGAAGAACGTGCGAGTCTCTCCGTTAAAAGATTCAGAATGAACAACCCAGATACTCAAAACAATACTTTCCTCTTTACGTCCGAGTCTGTTGGCGAGGGACATCCCGATAAGATTTGCGATCAAGTCTCTGACGCTATCCTGGATGCTCATCTTAGGCAGGATCCCAATGCTAAAGTTGCGTGTGAAACCGTTGCCAAGACTGGCATGATTCTTGTGTGTGGTGAGATCACATCTAAGGCTGTTGTGGACTACCAGACTGTTATTCGTGACACCATCAAGAAGATAGGCTATGATGACTCCAACAAAGGTTTTGATTACAAGACCTGCAATGTCTTGGTTGCTCTTGAACAACAAAGCCCTGAAATAGCCATGGGAGTCCACTCTGGAAGGAAAGAAGAAGACATTGGTGCTGGTGATCAGGGCCTGATGTTTGGCTATGCTACAGACGAAACTGAAGAACTTATGCCTCTTACTGTTGTATTAGCCCATAATCTCAACAGAGTGCTTGCTGAAAAGAGACGGAATGGAACCATGAAATGGGTACGACCAGACTCTAAGACTCAAGTTACAGTTGAGTACAAGTTTGAGAATGGTTCAGCCATCCCTCTCAGAGTACATACCATCGTTATTTCAGTTCAGCATGACCCTGACATCACATTAGAAGAGATGAGGAAACAACTGTATGAGAAAATCATCAAGGAAGTTGTCCCTGCAAAGTACCTTGATGATGACACCATCTACCATCTCCAACCTTCTGGAGCATTTGTGATTGGTGGCCCTCAGGGTGATGCTGGTCTGACAGGAAGGAAGATCATTGTTGACACTTATGGTGGATGGGGTGCTCATGGAGGTGGTGCTTTCTCTGGAAAGGACTTCTCTAAGGTTGACCGCTCTGGTGCGTATGCTGCTAGGTGGATTGCAAAGTCTCTTGTAGCAGCTAAACTATGCCGACGAGCTCTTGTCCAAGTCTCATATGCTATTGGTATCGCTGAGCCACTCTCCATCACTGTGTTCTCGTATGGAACAAGCAAAAAGTCTGAAGATGAACTACTCAAGATTGTCAGGGACAACTTTGATCTTCGTCCTGGCATGATTGTGAAGGCCCTTGACTTGAAGAAGCCTATCTATCAAGATTCATGTGTGTATGGTCATTTCAAACCTGGTTTCACATGGGAGGTTCCCAAGAAGCTGGTTTTC
>s23Contig41978_19 [3281 - 1365] (REVERSE SENSE) 
CCAAAATTTAGTAAAAGAAATATTACTGTCTTGCAGCATGACTCGTACCTTTGTACAGCTGTGGATCTTCGTAACAAACAAGCCTATATAGCTGGATTTGAACCTCATTCTGAAATGCATACAGCACATCATATGTTACTGTTTGGATGCCCAGCTCTGGCAGAATTGGCTTCGGCTATCAATGGAAAATTTTGGAATTGTGGGGACATGGGATCAGGCATTTGCCATGGAGATGGAGAGAAGATATTGTATGTGTGGGGAATAAATGCTCCAAAGTTAAAGTTACCTCCTGATGTTGCCTTTAATGTGGGTGGTGATTCTGGTGTGAATTATATTGTACTTCAAGTTCACTACAGAAAGGTTGATCATTTCTTAGCCAATCCTACCCTGAAAGATTACTCTGGAGTGGACTTGCACACTACATCAGTACAACCTAGTCGTTTGGCAGCGATATTTCTTTTAGCATCTCAGGGAGAAATTCCAGGACACAAGAGAGTGTGGCATTTGGACACTGGCTGCCATTACAGAGAAGGGCCTGTGTTACATCCATTTGCCTTTAGAGTCAAAGCACATTCTATTGAGACTGTTATCAGTGGCTACAGAATACGCGATGGACACTGGACTCTGATTGGGAAGGGTGGTCCACGGCGACCTGATGATCTGGCATTTTACCTAATAGAAAAAGATGTCACTATAAAAAGTGGAGATTCTCTGGCTGTCCGGTGCACCTATGATTCAATGAAGAGAGAAAGAATAACACATACAGGAGCGACAATGAAGGACGAGATGTGTAATTTTCACATAATGTACTGGTATGATCCAAGAGAGGATGAACTTGGAAAAAGCGTTGAGGACTCTTGTGATGCTCTGTTTGAAGACAAATTAGATTTCCCCATGGACTCTGATGTGCCTTTACCGGGCAGTGGACAAAAAGTGGACATGAAAAGAAACCTTGACGACGGACCATGCGAGCCATATTGCGATGAAGAAAAACCATCATTGTTTCTTGAAGAAGATAATGTTTGGCCTGGAAACAACCCAGGCAGTCTGGGGCTTGGTCGAGTTACTGCAGTCGACACTGATTCACAGGGAAATGTGTTTATATTCCATCGTGCCTCAAGAATATGGCAAGCAGATTCTTTTGATGAAAATAATATTTTCTCAAGTCAAAGTGATCCCATCCCGGAGCCGACTGTACTCAAGTTAGACCCAAAGACGGGCGATGTCATGGACAGTTGGGGAGAACACATGTTCTTTATGCCTCATGGACTGACAATCGATCACGAGGGCAACATGTGGTTAACGGACCAAGCCATGCACCAGGTTTTCAAGTTTCCCCCTGGAGCGAAAAAAGCTTCATTGACACTTGGAACACAGTTTTTACCAGGAAATGATAAGAATCATTTTTGTAGTCCTACTGATGTGGCTGTTGACTCAGATGGAAATGTTTTTGTTTCTGATGGGTACTGCAACAGTCGAGTTGTAAAGTTTTCACCAGATGGCAAAAAGATACTGTTGACGATCACTAACGAAGGACGCGATGTGTTCCAGATACCTCACAGCCTGTCACTTGACGAGCAGAACAGACATCTTTTTGTCGCTGACAGAGAAAACAGTCGAGTGTTGGTCTTTGATTCTGTCAGCGGGTCTTTTGTCCGTGAAATCAAAGAGTTTGGAGACCGGGTTTTTGCTGTGCACTACCACCCTGAACAAGGTGGAGTGCTTCATGTTGTAAACGGTCCTTTTTCCTCTGAAGCGCTTGGTTTCACGTTCAGGTTTAGCGACAGTACTGAGATACAACGCTGGAAGCCACGCCTGGGTTTCGGTCAACCTCATGACGTCACTTCAGACCAAGATGGTGCCGTGTATGTAGCTGACATTGGAAAAAATACAGTGTGGAAATTCAAGCGACTAGCC
>s23Contig56564_26 [4172 - 1017] (REVERSE SENSE) 
ATTTTCGTCATGGGCGGCTTGGGTAGCCTCCGTGAGAGTTTGTTGTTGGCCATTCTCTGCTTTGCGGTGTGGAACGAAGTAATCTCCTCTCACATAAGTTCGCAAGTCTCATATGAAGAACCTGTCCTTCCTGAAAACGAGATTACCATTAAGATGCCAGGAACTAGTCCACAAGAGAAGGATACATATCTTTGTACAGCGGTTCAGCTGTCACCTCAAAAACAATACATAGTTCGTTTTGAACCAAGTGCTTCACAGAAGACAGCACATCACATGTTATTGTATGGTTGTGATTTACCAGGTGTTCTTCTTCCCAGCTGGGATTGTAAAAGTGGACCATACGGGGAATGTAAGGGTTCTCAAAACATTCTTTATGCGTGGGCTAAAGATGCACCTCCTAAATTCTTACCCAAAGATGTTGGATTTGCGGTGGGAGGAAATTCAGGAATTAATTATCTTGTGTTACAAGTGCACTATGCTTCTGTGGATTCTTTCAGAGCTGGGGCTAAAGACTATTCAGGATTTATTCTTCACACCAGCCAACAAAGCCTTCCCTATGGAGGAGGAATATATCTTCTGTGGGCTTACAGTGGTTCCATTCCACCAGAAACAGAAGGAGTTCATGTGGACATGGCTTGCAACTACAACAAACCAGAAACAATGTTTGCTTTTGCCTTCCGCACCCATGCTCATCAACTTGCCAAGGTAATAACAGGCTACCGGATACGTAATGGTGTTTGGACTTTACTTGGCAAGGGAGACCCTCAGGCACCACAGGCCTTTTACCCAATGGACAGGACATATGACATAAAGAAAGGAGACATCTTGGTTGCTCGTTGTACGTATGATTCGAGAGGTCATAATTTACATGGTGTTGTTCACATGGGATCATCAGGCCACGATGAAATGTGTAATTTTTACATCATGTACTACAGTAATGCAGACCGCCTGGAATATTCTGGTGGCGATTGTGGACAGCAGGACCATCCAGACATTTTTAAGCATTTTCCAAGTGGCTCTGATACACCCTTGGCTCATTCGTCCTACTCCGAAGCCCCATCAGATCCATCCGCCAGCCTTGTATCTAACACTGCAACTGTACGTAGCTCTGCAGTGACTCCTGAAGAACAAAGCACCCAGGCAACTGTTCATCTTCAAATGTCAAGTGATTCAAAAAGTCGAGACAGAAACCTTGAAATGGATATTTCTGATTTGGAGTTTGTTGAAGAGGAATCAGCCAAGTCAGATTCCAAGTCAAACCAAGATAATCAAACCTTGTCTAGTGAGGGGCCTATTTCTAGTGAAAAGGTCTCTCAGGAAGTTTCTAAGGAAATGGTTTCTTCTAGTGTAGAAATACAGCTTGGTCCTCCTCTTATGACTCCAACATCTGAACCAGTTGGTCCTGTAACGCAAGCTAGAGACAATGAGGTGCACATCCCGGAGCTTCATGTTGTATCTGATTGGCCAAGCTTAACAGCAATAGAAACGTCTAAACTGGGACAAGTTACAGGAGTTTCACTTGATTCCAAGGGTCAAGTTATTGTGTTTCATCGTGCCAGCAGAATATGGGATGAGAACACTTTTGATTCTGCTGACGTTTTCCGCAATGCTGATACTGTTGGCACCATCAGAGAACACACCGTGTGGATATTGGATTCTGTGACTGGGAAAGTAAAAGGATTTTGGGGCAGAGATATGTTTTATTTGCCTCATGGACTAACAGTTGATCACGAAGACAATTTGTGGCTGACTGATGTTGGCAGCCATCAGGTTTTCAAGTTCTCACCTTTGGGAAGCAGCACCAAACGTTTGTTGGCATTAGGAGACAAGCTAGTACCAGGTTCTGGCAGTTCACGATTCTGTAAACCCACATCTGTTGCTGTGGACAGGAGCGGAGAGTTTTTTATTGCAGATGGGTATTGTAATTCCCGTATTTTGAAGTTTTCTGCCACCGGAAAGCTGTTGAGTTCATGGGGTGAAGAATCTGGCACAAGACAAGGTTCCCTCGCTCCCGGCTCGTTCTTAATTCCTCACAGTCTTGCTCTGGACCAAGCAAACCACACTCTGTATGTTGCTGACAGAGAAAATGGTCGTGTGCAATCATTTAATTCAATCTCTGGAACCTTCTTGGACGAAATCAGGTTACCGGCGTTTGGAGGAATCGTTTATGCAGTGGCTTACAATCAGAATACGCAGGGTGGAGTCTTGTACGTTGTGAACGGGCCAAATCGGGATCAAGATTTGTATGTGCCCATACAGGGGTTCACTATCAGGATTGCTGACAAAGCCGTCTTACAAACGTGGCCCTTGAATGGCAATGAGGCTCTGACCCAACCCCATGACCTGGTTTCCTCTGTTGATGGAAGTGATGTGTTTGTAGCGGAGATTGGTCCGAACAGAATTTGGAAACTGTCATCTAAACCACAAACTGATTCCTTGAATACAGGTGCTGCAACCACCCCATTGGCTACTGTACCGGTTTTAACCAGCGAGCAGATTAATGAAGGTAGTCCCTCAGTTCATGAGAGTGATGTCAACCAGACTCTCATAGACAAGTCACCTGACCAAACTGTAGACAGTGAAGACCTCAGTTCTAAACAGGATAGCAGTGAAAGCAAGGCCGTTGGTACAGACCAAGCTGTAACGACTGAATACAGTGGAGATGGAAGCAAGTCTTCCACCAGTCCTTCATATCACCAAGATTCTACTCGTCTGGGTGAAGTTAACGGTACTGGAATCGTAGAACCTTCAAAGAAGAGCTCAATCACTTGGTTCAATGTTACTGAACAGTCTCGTTTCATCCCAAAGGGAACCCAGACAGGTAAAAACAGCTCTATCAGTGGACCGCAAGAGGACTCCTTGGACGGTAATGACAGTGATAATATAACCGCTGGAATTATCCCTGCACTCATCGTTCTGTCAGTTCTAGCTGTACCGATCGTGTTCCTGCTTATCATCAGCATTACACTGCGCCTGCGCGCCTACCACCGAGATAAACGCAGCCAAATGAATGGTTTCCATGATAGCCGAAAGAATCTGTCAGTGGGGAGGACACGGGGCTGGTGGTCATACATGAACTGCTGTGACAGACAGAAGTACAAGTTTAATAGGGTCACGCTACAGGACTTTTACAGTGATTCTGACAGCGATGGGGTG
>s23Contig8867_4 [409 - 2] (REVERSE SENSE) 
GTTGGTCGTGATGCAGGCCTTCTGCTGGCGGCGGGAGACTCGAGAGCAAACGAACAGCCGGGACTGATTGCAATGCACACTCTGTTTGTACGGGAACACAACCGCCTCTGCGACGAGTACAAAAGCAAAAATCCACAGGCCACTGATGAACAAATATTTCAATACGCGCGTCGCCTGATAGCGGCTGAGATCCAGGCCATCACGTTCCGTGAATATCTTCCAGCCACGTTGGGGGGCACTCAACACATTCCTGCTTATCAGGGGTACAATAACAGTATCAACGTTGGTATGAGCAACATGATGTCTACAGCGGCATTCAGATTTGGTCACAGCCAAGTCAACACACACTTGTGGCGGTTTGAAGAGGATGGTACGATGTCTCATTATGGCCACCTCGCTCTTAGAGAC
>s23Contig42161_2 [2 - 979] 
ACGATGTCTCATTATGGCCACCTCGCTCTTAGAGACGCTTACTTCTCACCTGAAAGAGTGTCAAGGGAGGGAGGCATGGATCCTCTGTTTAGAGGAGCAGTGAGACAAGCCGCACAGGAGATCGATTTACAGATGGTAGATGACATGCGTAACGTTTTGTTTCCGTCCGGTCACCATGGCGGCTTGGACCTGGCTTCCATGAACATTCAGCGCGGAAGAGATCACGGTCTGCCAGAGTACAACGCTGTCCGTAAGGCATTTGGTCTGAAAGGGATTACTAGTTTCGCCGACATTACGAACGACACCAAGATTGCCCTTAAATTTGAAGATCTTTATCAAGACATAAACAATGTAGACTTATGGGTAGCAGGCTTGGCCGAGGATCATGAGCATGGAAGTGAATTAGGACCGACTTTTAGAACAATCGTGATGCGTAATTTCTTGAGAATCAGAAACGGAGACAGGTTCTGGTACGAGCGTTATCTCTCTGAAGAGGAAATCGACAAGGTCCATTCCCTCACACTTGGCAAGATCATCCGTCTGAATACTGGTTACAAGAGTGCGCCAGATAATGTGTTTTTCTCCACGGAGTACTGTGCAGGCGTAGAAGATTTTCAGTGCGTACCGCACAACGAAACTCCAACTGGAAGTTGTGAGAGTATGCGACAAAAGCTACGGACTCTTCAACAAGATTTGGAAAAAAGAAAGCAGGCTTGTGACGCGAAACGTTCGAAAACTGATGCCGCTGCGTCCATCGACGCCGTTGACACTGTTTTAATAGTGTTGTGTGTTCTATTTTTCCTGCTTGCTGTACTATTTTTATTTCTTTTTCTACGTGCCTGGCTCCTCCTGAGGCGAAATCTGCTTGATAACGTTAACGCGCAGAAAGACTTTGGACTTGAACTGAAAAATAAGTCCAAGAAAGAGAGCGAAATTTATCAAAATGGGTTCGGCGATTTCATTATGGCAAGGGAAGGG
>s23Contig42313_13 [1987 - 2] (REVERSE SENSE) 
GCGTTCGTGGACTTTGATAACAATGGATTCTTGGATATCATTATGACCAGCGGAATAGATTTCCCCACGACCACAACAGATGATCATTTTCGAGCGAAAAGCATGTATTTGTGGCAAAATCTCGGAACTGGTCATAATGGAACAACTCGAGAGGCGTCTGCTTTGTATGGTCTGAATGGCACGGGACAAGGACGGGGCCTGCTTAAGTGGGACTATGACGATGATGGTGACGAAGACATCATAGTGTGTAATAATGTTGGAGCTCCATTCTTCTACCAAAATCAACAGAATGAGCCAAACAATTGGATACGAATACGTGTTGTACATCGATGCCTCTCGAATTTCGATAAGTTGTGTGACAGTCTCGGTGCCCGTGTGAAGGTCATCTCCCAAAACAACCACACTCAGACACAGGAAATCGGTTCCAGTACACATTATCTTGGTCAAAGCTCTCTTGCAGCTCATTTTGGTCTGGGGCGAGAGAGTGGAAATGTTACCATTAAAGTCGCGTGGCCATCTAGTTTCATGGATGTGACATACACCAATGTGATTCCTAATACAAGACTTCGAATCATTAAACCAGAAAGGTATGCTGACTCAGGGAAGACGTTGCCATATTCTTCTCTTGGCAAGTGCTTCACTTTGAAAGTTACGGAGATCAATAAACAGCCGCCTCATGCAACAGTAACTGTCAATCCAGATGGGAAAACGGTGAACTTCCAATTAAAACCCGGAACTAACACGATGGAGCTTAGTACTGAGGTCTTCGACTACTCACTGACAGTGATTCCTAGTCCGACTCAACAACCGCTGACCGCCAATGGTTCGGGTATCCTGGTATTCTCTTATCAACAAAACAACAGTTATAATGCAGAATGCAAGGGTGGCAGGAAAATAGGTCCGATCCCTACTGTAACAGATGAAAGACGTCTTGATGGTACATCTTACAATAAAGATCACGTGTGGTGGGGTGCTGCAATGGAGGACGTGACACGCGATGTACCGGCCATGTACCCTGACGGTATCGCACTGCCGTCTGGGACATGTACCCCAGAAGAGAAACAAACACAAAAATGCAGATATACTGATGAAGTGAACGGATTTGGCTCTCACAGGCCACCGCCGAGAAAAGTCAGTAACAGTCTCTTTCAACAGACTGAATCCAAGATTAGTTCCCGCCGTCTTAGCGATTTACATTCACACTTCGGACAGTTTTTGGCGCATGATACAGACTTCTCTAGTCCTCTGCCCCGGTACGAGTTTCAAGGAGTTGTGAGTGACGTCTGGCTACCCATCAAAGTACCAAAGGGTGATGTCCACTTTGATCCTCTGAACAAAGGCAATATCTATCTTCCTTTTGTGCGTTCCACCTATAACAGGTGCACTGGCCGTCATACAGACACTCCGAGACAACAGGTTAATAAACTTACTTCATATATTGATGGCTCTGTCGTGTATGGCGAATCAGAAATGAGGAATAGAGCATTACGAGAATTCAAGGATGGAAAGATGAAGCTTGGCCCCGATGGTCTCATACCGAAAAATACAATGGCTGTAGCAAATGATAATCCGTTGGGCCGTGATGCAGACAGTCTATTGGCCGCTGGCGATTCAAGAGCTAATGTTCAACCAATGTTGATCGCATTTCACACTTTGTTTGTACGGGAACATAACAGGCTCTGTGATGAGTTCAAAAAGCAATATCCACAGGCTACAGACGAGCAGTTATTCCAGGCCGCGCGTCGCCTGGTGGCAGCTGAGCTCCAGGCCATCACGTTTCGTGAATACCTGCCAGCATTGTTGGGAGGAACCGATCACATACCACCTTATCAGGGGTACAACGAGAGCGTCAATGTTGGTATGAGTAACATCATGGCTACTGCAGCATTCAGATTCGGTCACAGTCAAGTCAACACTCACTTGTGGCGGTTTGAAGAGGATGATACGATGTCTCATTATGGCCACCTCGCTCTTAGAGACGCTTAC
>s23Contig53333_22 [3662 - 681] (REVERSE SENSE) 
TTTACTGACTTTGACAATGACGGCTGGCCAGAGTTGTTAGTGACTGCAGACTTTGGTGTTAGTCGAATGTTCTGGAACAATCAAAACGGCACATTTACGGAGTGTACGGAGTCTTGCGGCCTGGACGCCATGCGGAACGCTAGGGGTCATGCGATAGGAGACTGGGACAACGATGGTTACCTCGACTGGTTTTCTGCCACCATGTATCAGAACCGTAGTGAATGTTCAAACTCTGGTTGTATGTATGTTCACAGCGGAAACGTACTGTATCGTAATAAAGGAGGAATGCAATTTGAAGACGCCACAGACCAGGCTGGAGTGGAGAATGGAGGTATGCCATGGGGAGCAGCATTAATGGACTTTGATAACAATGGATTTGTGGATTTTATCTCGACTAGTGGAAATAACTTCAACAAAATGCATTTATGGCAAAACCTTGGTGCAGGACAAAACGGAAAAACTCAAGAGGTGGCTGCTGTCTATGGATTGAACGGTAGAGGAAAAGGACGGGGTCTACTTAAATGGGACTATGATGATGATGGTGATGAAGATGTCATAGTGTGCAATAATGTCGGAGCTCCATTTTTCTACCAGTATCAACAGAAAGAACCAAACAACTGGATAAGAGTGCGTGCTGTTCATCAGTGTGCCAAGAATCAAAATAAATTATGTGACAGCCTCGGTGCCCGCGTGGAGGTTGCCATGGCAAATAACCACAAACAGACACAAGAAATTGGTTCCAGTACCCACTTCTTGGGTCAAAGTTCTCGCGTCGCTCACTTTGGACTGGGGCGAAACAGTGGTCAGGTAACTGTTAGTGTCACGTGGCCATCTGGTATCGTCATAACGTACTCTGATGTACCGCCTGATACAAGACTGCGAGTCGTACAGCCTGACATAGCGGATTCAGGGAAGACGATTTCATATTCTAACCTTGACAAGTGCTTTGCTTTATTCGTCACGGAAATTAATGAACAGCCTTCAAACTCAAGAGTAACAATAAATTCTGATGGCAGAACAGTGGATTTGAAAATAAACCTTGGCGTAGATTACACTGACCTAAGTAACGAGACATTCACATACACAGTGAGCGTGATGCCTAGTCCGGGTGGACAACCGCTGAACTCTAGTACCACGTCTCATGTTGTGTTCACGGAAAGCACTGCAAGTGGATGTCAGGATGGAAGGAAAATAGGATCCACACCAAGTATCACGGATGAAAGACGCTTGGACGGTACCTCGAACAACAAAGATCACGTGTTGTGGGGTGCAATACTGGAAGACGTGGCACGCGATGCCCCTGCCATGTACGCTGATGGCATCGTTATGCCTGCCGGCGCCAACAGGCCCTCTCCGAGGACAATTAGTAACGAGCTCTTTCAGCAGAATGAACCCAAGATTAGCGCTCGCAGACTCAGTGATTTTCATATGACTTATGGTCAGTTCCTGGCCCATGATACAGATAAATCACCGGAGCTGTCAAGTCGTGATTTTGATATAACAAGTGATGTAATGCTACCCATTCCAGTTCCAAAGGGCGATATCCACTTTGACAGACAAAATAAAGGCAATGTTTACCTTCCATTCGTGCGATCGATCTTCAACAGATGCACGGGCCGCGCTAGCAGCACTCCCAGACAACAGATTAATATTCTAACATCGTACATCGATGGATCTGTCGTGTATGGCGAAACAGAAGAAAGAAGCAACGCGCTGCGAGAATTTAAAGATGGCAAGTTGAAAACCGGACCTAGAGATCTACTTCCGGAAAACACAGTTTCTGTTTCAAATGACAACCCAGTTGGTCGCGAACCAACTCGACTGTTTGCTGCTGGTGACTCGAGAGCCAATGAACAGCCGGTACTGATTGCACTTCACACTCTCTTTGTGAGAGAACACAACCGACTCTGCGACGAATATAAAAGCGAAAATCCACAGGCTTCTGACGAGGTGATATTTCAGGCCGTGCGCCGCCTGGTAGCGGCAGAGATCCAGGCCATCACGTTTCGTGAATACTTGCCAGCCACGTTGGGGGGCACTCGACACATTCCTGCTTATCAGGGGTATGATAAGAGTATCGACGTTGGTATGAGCAACATGATGTCTACAGCAGCATTCAGATTCGGTCACAGTCAAGTCAACACTCACTTGTGGCGGTTTGAAGAGGACGGTACGATGTCTCATTATGGTCATATCGCTCTTAGAGACGCTTTCTTTTCTCCTGAAAGAGTGGCGAGAGAGGAAGGAATAGATTCTCTTTTAAGAGGAGCAGTCAAACAAGTCGCACAGGAAGTTGACTTAAAGATGGTGGATGACATGCGGAACGCTCTGTTTCCGTCTGGTCCTAAACTTGGTTCAGATTTAGCCTCCAAGAACATTCAGCGTGGAAGAGATCATGGCTTACCAGATTATAACTCTGCGAGAAAAGCTCTTGGTTTAAGAGGGCTCAGCAGTTTTTCAGAAATCACTAAAGATTCCAAAACTGCTACAAAAATGGAGGATCTCTACCAAGACATAAACGACATCGACTTATGGGTAGGAGGATTGGCCGAGGACCACGAGAGTGGCAGTGAACTGGGACCGACCTTTAGAGCAATCATAATGAAGAATTTCCTGAGAATTAGAGACGGCGACAGATTCTGGTATGAGAATTATCTGTCCCAAGAGGAAATCGACAAAGTCAATTCCCTCACACTCGGCAAGATCATCCGTCTAAACACCGAGTTCAAAAGCGCGCCCGATAACGTGTTTTTCTCCACGGATTACTGTTCAGGCGTGAAGGATTTCCAGTGCGTACCAAAGAAAACTGACTCCACGGTAACCGACGCTACCAGCGGAAACGCCACGAGAAATGCTTTAATAGCAATAAGTGTTGTAATGTTCGTGGCCATAGTCATAATTGGAGCTGTTCTGGCTTATTATCGGTTCCGCTCCAAACCAAATAAAACGAAAGTGATTTCCATCAAGGAAGCAAAGCCAAAA
>s23Contig42169_14 [1 - 3273] 
GACACGGCGCAGACCTGCAACGTAGATACAGTGCAGGTTGCCAATCTGCGGCAGTTGCATCCCATTCTGCATGACCTGGTGAACACAACCTTCTTTCGACTCTTCAGAGTAAACCTCAGGAATCCCACCTGTGCGTACTGGAAGAGTCCTGACGCAGAGGAGAAGCCCAGCTCAGAAGGCACTTGTACAGGGTCTGTGCCAACCTTGGGATCCAAACCCGCCTTCATGTCCAAGGGCGGCTTTTCAACAGGCTTCTCAAGCAGAGCAGCACCCCCGGAGCCTGGATGCTCAGTAGAAGCCGATGGCAGCTCCGAGGGCATCGATCGAAAGCTCACGGTGCAGGAGAAGGTGGCGCAACTCGAAAGAGGTAACGAGACTGAAGAGTGTGAATTCGAGGAGGACCTGCCAACGTACTGGGTGGATATGTGCTCCGGCGACCATGCGAAGGGCATGTCCCTTGAGGATGTGAACCTCATTAAGAATCCAGAGCGAAACACGGGCTACAATGGTTCCCACATTTGGCAGGCCATGTACGACGAGAACTGCTTCGAGGTGGGCAGCTCCATGCCTCGTGGGCGCTTTGCCTCCGATGCCTCAATGTGCTACGAGGAGCGAGTTCTTTACCGACTTCTCAGTGGCTGGCATGCCTCCACGTCCATTTCTATCGCCAAGAACTTCTATGCCCCAGGCACAAAGCAGAAAGGCCACTGGGCGCCGAACTTGGAGCGCTTCATGAAGGACATCGGGGACCATCCCGAGCGCGCAAAAAACCTTCATTTCTCCTTTGTTGTTCTCTTGAGAGCCGTCAGAAAGGCAGCACCATTTCTGCAGAGCTACGCTTTCCACACCGGTGACGACAAAGAGGATCGAAAGACCAAGATGCTCATGTCCCGGCTCTTGGACTCACAGCTCCTGTCCTTGTGCTCACCACTCTTCGAGGCCTTCGACGAAACGCGGCTTTTTCCAAGTAGCTCCACAGAACAGAGAAGTCAACTGAAGCGACAATTCAAGAGTGTTTTTCGGAACATCACTGAGCTGGTGGACTGCGTGCAATGCCAACGCTGTCGCCTTCACGCCAAGCTCTTCTCTTTGGGATTAGGAACAGCTCTGAAGATCCTTCTATCTCCCGAAGATCTCATTAGCACCACCACCAGCAGAGACGATGTGGTCGCCTTGGTCAACATTTTGTGGAAGATGTCGGACTCTCTGGAGGACGTGAGGTTGATGACAAAGCAGTACTACGAGAACCACAACCAAAAGCCAAAAGAGGAAGCGCCGAGACCGACAGGTCAGAGCGTGGCCGTTGCGCGGCTGGAAGGGGACAACCAGCCAATGCCTTTGAGTGCAAGGCGGGAGCTCCTGGACTTGTCCCTAGCTGCAGTGCGTCACAGCAGCAGCAAGGGCTTGTTGCCCAGCGAAGCTGAGGAGATGCTTCTGCGTTTCTTAATGTCCGGTGCCAGTGAGGAAGTGCTACTATTGGCACGGCACTATGCTGTAGATCGACCGGAGACCTTCTGCAGGCTTGCCCTCTTTAGCACTGAGAAGGAGAAGGCCTCAGCAGCAGTTCCGCATCAGGAGGCCTATGGCTCTAAGCAGCGTCCAGCAGATGCCATCGTCATTGGCGGGGGGCTGGCCGGGATGAGTGCCAGCATGGCGCTCTTGGACCGTGGTGGTAGCGTGGTCATGGTGGAAAAGCAGCCGTACCTTGGTGGGAACTCCGGCAAAGCATCTTCAGGAATCAACGCTGCGCTCGAAACAAGCGTCGAATCATTGGTCGCAGATACCACGAAGAGCGCTGGGTCGCTGGCCCGGCCTGAACTTATCCAACGATTGGCAGAAGACTCTGCAGAAGCTGTGTCGTGGCTCAGGGATCGAACGAAGGTGGACTTGTCCTTGCGATCACAACTGGGTGGCCACAGTGTGAAGCGTACCTTGAGGCCATCCAACGCCTTTGTGGGTGCGGAGCTCACCTTTGCAGCCGGCCAGGTCTTAACCAAGACTGCTGAGCAGGGCGGCAACTTCCGACTTTTGCTAAAATCCAAATGGACAGCCTTGTCGAGGTCAGAAGAAGTGTGGAAGGTAGAGGTCCAAATCAATGGGTCAACTCAGGTTCTATATGGGCATCAAGTGATCATTGCCACTGGTGGTTTTGGACACGACAGCAAGGAGACAGAAAGCTTGCTCCTGAAACATCGTCCCGATTTGGCGGATTTCCCCACAACTCTGGGGCCGCAAACGACCGGTGATGGTGTGAAGTTCGCCAGAGACATCGGCGCTGGTCTAGTGGATATGGACAGAGTTCAACTTCACCCCACAGGTTTTGTCGATACCAAGAAACCATTGGAGAACACCAAGACCTTGTGTGCGGAGTTGTTACGTGGAGTCGGCGGCCTCCTCCTTGACAGGAATGGTCGACGATTTACCAACGAGCTAGGCACTCGACAGGCTGTGGTGAATGCTGAGTTGAAAGCTGATAAGGCGGGTTTATCGCTAGCGCTGCCTTCGCCACATCGGGCCTTTGCTTTGGTGTTGAACAGCAAGGCTGCCAAGATGGCCGAGCGCCATGTGACCTTGTACTCCAAGAAGGGGCTCTTGACGAAGGTTGAGGGTGTGGAAGGCCTCGCTCAACACTTCGGCTATGAGGTGGACATTCTGAAGCAGAGCCTTCGAGATTACAACGATGCAGCGAAAAACGGTAGCGACGTCTTTGGGCGAACCGTTTTTCCCGACTACACCATTGAAGAGACGGAGGATTTCTACGTCGGTGAGGTGGTACCTGTGATCCACTACACTATGGGAGGTATTGCCATCAACGTAGAAGGTCAAGTGCTGGACAAAGACCAGAAAACCATCCCTGGCCTCTACGCTATTGGCGAGGCCAGCGGCGGTGTTCATGGGGACAACCGATTGGCTGGCAACTCGTTGTTGGAATGCACAGTCTTCGGTCGCCACGTGGGAATGGCTTTGCCCATCCGCACAGGAAGCGCTGCTTCTGGCGCTGCTTCTGGCGCCGTTTCGGCCGTTTCGTCTCCAGCTTCGGAGGAACTGCGCAAGATCACCCAGGAGGAACTGTTGAAGCACCGCGCAGACGGGGATTTGTGGGTGGCCTTGTACGGGCAAGTCTACGATATGACGGAGTATGTGTGGGAGCACCCAGGTGGCTCGCAGGCCATCTTTGATGTGGGAGGTCAGGATGGAACGGTGACCTTTGAGGCGGTCCACAACAAGGAGCTCCTTGAGACCATGGGTTTTCAACCAGTTGGAGTTCTCGCA
>s23Contig55212_4 [465 - 1475] 
TCTCTACAGGAAAGAAAGGGTGAAACTTGTCAGTCACCACACAGTGAAGCTGTTCTGAGTGAAATTGATAGCACCATAAGCGATGAAGATAAACAAGCATTTGAAGCCTGGCATGCTCATGACGATGCTGAAGATAACTTCTGTGAATTAGATGATGAGTCATCTTCTGGAATGGAGTATGTGGACCTGCTGCGGAACCCTGAGAAATTCACTGGATATGCTGGCTTCTCTGCTCACAGAATATGGAATAATATTTACAAGGAAAATTGCTTCAAACCTGTGTCTCCCTATGGCAAGACCTATGCAGTGGTAACATCAAAAAATGTTAACAAAATGTGTCTCGAGAAGCGAGTGTTCTACCGTATGTTGTCTGGACTCCATGCTAGCATCAACATTCATTTGTCAGCACTGTACCTCTTTAAAGGCAATGGTCTGACGAAACCAAAATGGGGTTTAAACTTTGAAGAGTTCAGAAGAAGGTTTGATCCTGAAACTACAAATGACGAAGGTCCAACGTGGTTGAAGAATCTTTACTTTGCCTACACCGTGGTGCTCAGAGCCATTACCAAGGCGGCACCATTCTGGGAGCAAGAGCAGTTCTACACAGGAGATTTTGAAGATGACCAACAAGTACAGGAACTTGTTAAAGCTCTGCTGGCCAAGTCAAAAACCTGCCCAAGCACTTTTGACGAAAAGCTTATGTTTAAAGACCCAGCAAGTGCCAAGATTCTGAAGGAAGAGTTCAAGCTTCATTTCAGGAATATTTCTCGAATCATGGACTGTGTTGGTTGTGACAAGTGTCGATTGTGGGGCAAGGTTCAGGTTCAGGGCCTTGGTACTGCATTAAAAATTCTATTCTCAGGTCACGAACTTGACGACGGCAAATTGGACAAAAGCAGCCACTTTCATCTGAAAAGAACAGAAATCGTTAGCCTGTTCAACGCCTTTGGAAGATTGTCCAGCAGTATAAATTATCTGCAGACGTTCAAATCAATGCAACACGGGCACAGA
>s23Contig42199_1 [48 - 668] 
TTGAGGTGTTCAACACTTTCTGAGCAAAGAAAGTGTGAGATGGATGAAGCTTCAGAAGATAGCCGGCCAGCTTCACCAGGCTTTGTCAAAAAGTTTTTCATAACTATATCACAGAGATACCAGAAGTTTCTGGACACCACAGTGCCACATCTCCCACTTAGATGGATCACAACACTGGTCCTGACACTTTTGTTTCTTGCCAGGATATTTTATCTACAGGGCTGGTATATAGTGACATATGCCCTTGGTATTTACCACCTCAATCTCTTTATTGCATTCCTGACACCTAAAATTGATCCAGCTTTAGAAGAATTAGAAGAAGATGGTCCAGAACTCCCCACCAAAGCTGATCAAGAGTTCAGACCATTTATTAGAAGATTACCAGAGTTTAAATTCTGGTATGCAGCGACAAGGGCTGTCGTTATTGCCATAACATGTACATTTTTTGAATTTTTTAACATTCCTGTGTTCTGGCCCATCCTAGTCATGTACTTTATCGTTCTTTTTGTTATTACAATGAAGAGACAAATAAAGCATATGATCAGGTACCGATATCTACCATTCACTTACGGAAAACAGAAATACAGAGGCAAGGAAGACAGCGGCGATGTTATGAAATCA
>s23Contig42729_10 [1887 - 1123] (REVERSE SENSE) 
GCGACGGTGAAAATGATGCTTTTAGACGATCTTGGAACGTTCCTTACTGTGCTGATCAACGTGCACATGAGGTTTGACTCTGTTCACGTGCAGAAAGAACCAGTGACTTTCAGTTCCCTCAACCCACTTGGTGATTGCCCCGGATCACTCAACGGAGGTATGCGTAATCCCATGAAATGCCTTGTTGTTGTCCAAGAATGGTGGGGTATGAACGAGCAAATAAAGCAGCAGGCGTTGGATATCGGGGCGCAGGGCAAGTTTGTGACCATGGTTCCTGATTTGTACCGAGGAAAAGTCGCCAAAAACAGCACAGCTGCGCTGCATTTGGTTCAAAACTTGGATTATCCAGGTGCAATCAAGGACATCCAAGGAGCGGCCCAGTATCTTATCCGACAAGGTTGTAAAAAGGTCGGCATCACTGGCTTCTGCATGGGAGGATCGCTGTCCCTAGCTGCCGCCGCTCTTGTACCGGAAATCTCTGCAGCCGCACCGTTTTATGGCATTCCGCCGCCCTCGCTAGCAAACGTGTCCACCATTAAGATACCGGTACAGTGCCACTTTGGCAGCCAAGACGTGTCCAACACAGCCAACCCTACAGAGTACGGCAAGCTGCGGGACCTGTTGGACGCGGGAGGCGTGGAGTACGAATTTTACGAGTACGATGCTGGCCATGCTTTCACTAACCCAAACAGCGCTAACTACGACAAAACCATAGCTGAGCTCTCTATTGGAAGGATGAATGATTTCATGAACAAACATTTAAGC
>s23Contig57361_9 [1321 - 623] (REVERSE SENSE) 
TTTAGCTTGGTCATGAGTACGAAGGAGAAAGTTTGCTTTCCTTCCGAGAATAAACAAGGAGCCTGTTCGGGAGTGTTCACTGGAGACCCAAGTAAATCAACCCTGGGTCTCGTAGTGGTGCAAGAGTGGTGGGGAATGAACGACATCATCGTACAGGAGGCTGCAGACATTTCCGAGAGAGGCAACTTGGTAACTCTGGTGCCTGACCTGTACCGCGGAAAGGTAGCAACAGATCACGAAACAGCGGGGCATTATATGTCGGATTTGGACTGGCCAGGGGCGGTGCAAGACATAGCTGGAGCGGCAAAATATTTGAAGGAAAGAGGTTGCAAAAAGGTGGGTGTGACTGGTTTCTGTATGGGTGGAGCCCTTTCTTTAGCTTCTGCTGCACTCATCCCGGAAGAGATCTCAGCAGCTGCTCCATTCTATGGCATCCCCAGTGCAGATCTGTGTGATGTGGGAAAAATCAAAATACCATTACAAGGTCATTTTGGAAGTAAGGATACCCTTGCTGGGTTCTCCTCGCCTAAAGATGTTGAAGCTTTAAAGCAGAAGCTTGATGCTGGTGGAGTGAATTATGAAGTGTTCATGTATGACACTGGCCACGCTTTCACCAATCCCACCAATCCAAATTACACCAAGGAAATCTGTGATTTGGCTCTGGGAAGGATGATAGAGTTCATGAAGAAACACTTGGCT
>s23Contig42867_1 [1 - 558] 
TTGAACTACAGCATTCCTATTGAAGAGCCTTGTCCCGATGTGTACTGGTTCCCTATCGTGACAGATACTTTTGCCAAGCATCTTATCGAGGAAATGGAACATTTTGGTGACTGGTCTGGAGGGAGACATGAGGATAAGCGACTCGCAGGAGGCTATGAGAATGTGCCGACGGACGATATACACATGAATCAGATCGGCTATGAGAGACACTGGCTTCACTTTCTCAAAGAATTCATTGTACCTGTTAACGCCAGACTGTACCCCGGTTACAACTCTAAGGCTCGTTCGATTATGAACTTTGTTGTAAAGTATGATCCTAACCGACAGTACTATCTGAGACCACACCATGACTCTTCAACGTACACAATCAACATTGCTTTGACCAGGCCAGGGATTGATCACGGAGGCGGGGGATGCAGATTTTTGCGTTACAACTGTCAAGTCACAGAAACTCGCAGAGGCTGGTCTTTCATGCACCCAGGACGGCTTACACATTACCACGAAGGATTGCCCGTGACATGGGGAAAGCGTTACATCATGATCTCTTTTATAGACCCT
>s23Contig57601_2 [12 - 1916] 
ACCGCTCTTCCGATCTCTGAAGCGCTCCATTTGAGAACAGTTCAGTCTCGGTGGATTGACGCAAAGATGAGCCGAGAAACACTCCGATGTGTTAGCTGTGTGCTTTTAGCCGTCTTAGCTGTCCTTCTAGTAGATGTGTGTTGCGAGGAACGAGGTTTGGATGAGCTCAAACTACTTGCCATAACGGTAGCAACAGACGAGACAGATGGCTATAAAAGATTTATGAGATCTGCTAAAGCCAATAACATCGATGTGAAGGTGCTTGGAATGGGTGAGGAATGGCGAGGTGGGGATGTGAAGAATTATCCTGGTGGAGGCCACAAAATCAACATTCTAAAAAAAGAAACAGAACTTCACAAGAATGAAAGCAATCTAGTGCTAATGTTTGTGGACAGCTATGATGTGATTCTACTTGCAAATCCCAAAGAATTCCTGAAAAAGTTTCTTGAGTTTAATGCCAACTTGGTCTTTTCTGCTGAAGGGTTCTGCTGGCCAGACAGATGGCTCAAAGACCAATACCCAGAGGTTACTCATGGAAAGAAATATCTTTGTTCAGGAGGTTTTATAGGTTATGCTTCAACATTCCACCAAGTTGTGGCAGATCATGCCATTGAAGATGTCGAAGATGATCAGTTGTATTACACCAAGTTATTTTTGGACAAACAGAAAAGGGATCAGTTGAAAATGAAGTTAGATAACAAAGCAGAAATCTTCATGAATCTGAATGGAGCAAAAGAGGAAGTGGAAATCAAGTTCAGTGGTGACAAGGCCTGGCTGGAGAACAAAGAATATGGAACACAGCCTCTTGTAGCCCATGGTAATGGACCTAGCAAGCTGTTTTTAAACTATCTGGATAACTACCTGCCTGATAAATGGAACTTCAGAGATGGCTGCACTGCTTGTGCCGAAGATACAATATCGTTAGACAAACTCAAGGAAAAGGAATATCCTAAAGTCTTGATGGGATGGTTTATTGAAAAGCCTACGCCTTTCATACCAGAGTTTCTGAATAGAATGATGCAGTTGGATTATCCTAAAAAACGCATTGATCTTCTGATCCACAACACGGTTCAGTATCACAAGTTACAAATTGGAGAATGGTTAACAGATGAGATCAAGGATCAGTTCAACTCTCTCACTGTACTGCAACCTGAAGACAATGTGAATGAGTATCAAGCCAGAAATCGAGCTGTGGAGATGTGTAAAGAAAAGAAGTGTGACTATCTTTTCTCTGTGGATGGCTCTGTTGTTCTTACCAGTAAGGACACATTGAAGATTCTTATCAAACAAAACAGACCTGTGCTAGCACCTATTGTAACAAAGCATGGCAAACTGTGGTCAAACTTCTGGGGTGCACTGGGAAGTGATGGTTACTATGCCCGATCACGTGATTACCTTGCTATTGTTCAGAAACAGAGGAAGGGTGTGTGGAATTCTCCCTTCATTACAAGCATTTATTTGATCCAGAAACAAGTCTTGAATAAGATGCAAGGAAGTTTTGGACCTTCTAAACTTGATCCAGACATGGCATTGTGTCAGTATTTCAGAGATCGTGGAATATTCATGTATGCCACCAATCTTTATGACTTTGGTCATCTGCTGGAGACTGACAGTTATAGCACTAATCGTTTGCACAATGATTTGTGGGAGATCTTTGACAACAGAGTGGACTGGGAGGAGAAATACATTCACGAAAATTATACACAGAACTTGAACTACAGCATTCCTATTGAAGAGCCTTGTCCCGATGTGTACTGGTTCCCTATCGTGACAGATACTTTTGCCAAGCATCTTATCGAGGAAATGGAACATTTTGGTGACTGGTCTGGAGGGAGACATGAGGATAAGCGACTCTCAGGAGGCTATGAGAATGTACCGACGGACGATATACACATGAATCAGATC
>s23Contig43146_2 [1 - 675] 
CGTGGAGTTGTTCTCGGTGTCTACGACTCGGCAGACAGCGGTAAAGACACGGGCAAATCTGACGTAGAGAATTTCTTCACCGATGCAGCTAAAAATTTCAACCTAAGAACTTCTGGAAGGCTTAAAGAAATGATCAAACTGTCTGGATTTGAGGGAAAGATCGGCAAATCAAAAACATACTTTGGTATTGATAAGGATTATCCATGTGTTGTTGTTGTTGGTCTTGGCAAGAAAGACATTGAATCAAACACTGAAACAAGTGAAGAAAGTGAATGTAGCAGCAACTGTAGACAAGCATCAGGAGTTGGTGTCAAGGTTCTGAGGGAATGTGGAGTTCACACAGTTGAAGTAGATACATTTTCAGATCCTCAAGCGGCAGCTGAAGGTGCTGGCCTTGCACTGTTCAGCTATGACAACCTGAAATCTACCAAAAAATTACAAGTGGATCTTCAACTTCATGAACATGTGAAGGAAAGCAATTTACGGAGTAGCGAAGAAAAAGCTCATTTACATACCTGGCGCAAACTTTGGCAAGATGGACTATTGTTATCTGGAGCACAAAATTTTGCCAGAGAGCTCATGGAAACTCCATCAAACCTTATGACACCAACAATTTTTGCTGAAACACTCACTCAAAGGCTCTCGGATATTGGAAATGTTCAAGTGTTTGCTAGG
>s23Contig43146_4 [907 - 1812] 
TTTTGGAGTTCCTTGTCTTCTGTATTTTGTCTCTCCTTTCTTAAAACAAGAGGCCATAGTTGGGCTGAGGAAAACAAGATGGGTGCTTTTCTTAGTGTTGGCAAGGGCTCAAGAGAACCAAGTGTATTCTTAGAAATGAAGTATTCTGGTGCAAAGGAAAGTGATTCGCCACCTTTAATTTTTGTAGGAAAAGGTGTAACATTTGACAGTGGCGGCATCAGTATCAAGCCAGCAGCGGGGATGGGGCTGATGAAAGGTGACATGGGTGGCGGTGCTACGGTCAGCGCGGCTTTTGAAGCCATAGCAAGGCTTAAAGTGCCAATCAATGTCACAGCTCTTGTGCCACTGTGTGAGAATATGCCATCTGGAAGTGCTAACAAACCTGGAGATGTCGTCACTGCAATGAATGGAAAGACTATTGAGATCGACAACACAGATGCAGAGGGAAGACTTATTCTCGCCGACGCTCTTTGTTATGCAAATAAACTTAATCCTCTTGCCATCATCGATGCTGCTACACTGACGGGAGCGATAGATATCGCCTTGGGACAAGGAGCAGCAGGTGTCTTTACCAATTCACCGACATTGTGGCATTGTATCTTTCAGGCTGGGTTTGACTGTGGGGAGAGAATGTGGCGTATGCCATTTTACAAGCACTACACAGAACAGATAGAGTCTGATGTAGCTGATTTAAGAAATACAGGCAAGAAGAGGTCAGCTGGGTCATGTACTGCAGCAGCCTTTCTCAAGGAGTTTGTCGAGGCTAAACACTGGGCACATTTTGACATTGCTGGTGTGATGGACAACAGCGCCAATGCTATTCCATATCTTAACAAGGGAATGTCAGGTCGACCAACAAGAGCCTTTGTGGAAATAGCAAGGCAACTTGCAGTCAACAAACTAGAT
>s23Contig43233_4 [69 - 920] 
AGCATGGTGCAGTTCGCGTATATTGCTGCTTTGTTGGTGTGTTGTGGAACAAGCGACTCACTGGAAACCACTACCAGCCCTCAACAACAAAATACCGGCAATACCAAGGACTTATGCGAGAAAACCATATCTGCCCATGGATTTCCAGGTATTCCAGGATCAAACGGAATGCCGGGAATGCCTGGCATTCCGGGGCCGCAAGGACTGCAGGGAAGAGATGGAGCTAAAGGACAGAGTGGTGACAAGGGGTCGCAAGGAATGCTGGGGCCAAAGGGAGAGAAAGGAAATGAAGGGCCTCATGGGAAGAGCGGACCACCAGGAATGGTGGGTATAAAAGGAACACGAGGACTTCAGGGTGATCAAGGAACAAAAGGCGATAAGGGAGAGAAAGGAGAAAGCGTGACAAGTCCTTCAAGTGCAGTGGCTCAAACCAACTGGAAACAATGTGTGTGGAAAAATTTAAATGATGGTCAAGATAGCGGTAAGATCAAGGACTGCTCGTTCAACAAGCTGCAGTCTGATACGGCGATCAAAGTCTCATTTCAGGGAATTATGAGAGTTCAGGGTTCCATCAAGTGTAACCGGTGGTTCTTCAAGTTTAATGGAAACGAATGCAGTGGACCAATGGCAATCGAAGCTGTTGTGTACAACATTTGGCCATCATCTGCTGGGAATCCCAATCTGCATCATCATCGATCATTTGAGGGATACTGTGAAAACATCCCACAGGGCACGGTTAGAGTGGAATTATGGGTAGGATCTTGTCCTAGTGGCAGCACTTTGGGTGACGCTTACACAGGATGGCAATCAGTGTCCCGGATAATGATAGAGGAAGTGTCTAGGCCCCAGTCC
>s23Contig43612_3 [666 - 283] (REVERSE SENSE) 
AACAGGGATAGCGGCAAGATCAAGGACTGCTCATTTAATAAGTTGCAGTCTGATACAGCAATCAAAGTCTCATTCCAGGGAAATATGAGAGTCTATGGTACGAGCAAGTGCAACCGGTGGTTCTTCAAGTTTAATGGTAACGAATGCAGTGGACCGATGACAGTTGAAGCTGTTGTGTACAATGGATGGTCATCATCTGCTGTGAATTCCAATCTGCTACATCATCGATCATTTGAGGGATACTGTGAAAACATCCCACCAGGCACGGTTGTAGTAGAATTATGGGTAGGGTCTTGTCCTAGTGGCCATACTCTGGGTGACGCTGAGACTGGATGGAAATCAGTGTCCCGGATAATAATAGAGGAGGTGTCTAGGCCCCAGTCC
>s23Contig7550_6 [983 - 114] (REVERSE SENSE) 
ATATTAAATTTGTCTGGTATTGGAAATGCTGATGACTTGAAGAAACTTGGAATTCCAGTGAATGTCCATCTTCCAGGTGTGGGGCAAAACTTTCAAGATCATTTGGAGATGTATTTCCACCAGGAATGTACTCAGCCCTTAAGTTTGTACCGCTCTCTCAAATGGTGGAACATGGTTCCCATTGGAGTCAGGTGGTTCCTTACCAGGACAGGACCATGTGCCACTGCACATCTGGAAGTTGGTGGTTTTATCCGCAGCAAGGAAGGCCTATCTCACCCTAATATTCAGTACCACTTTCTACCCTCAGCTTTTAAGGATCACGGCAGAGTAACTGTAGAGAAGGAAGCCTTTCAAGTACATGTTGGTTCCATGCGTGCTACAAGTCGTGGATATGTAAAATTAAAGTCTTCCAGTCCGTATGACAACCCCATTATCCAGCCTAACTACCTCTCGACAGAAGAAGACCGGGTGGAGTTGAGAGATTCTATCAGACTTACCCGTGAAATATTCAGCCAGAAAGCATTTGATCCATTTAGAGGAAAAGAACTACAACCAGGTGACCATGTTCAAACAGATGAAGAAATTGATGCCTGGGTACGACAGAATGCTGACACGGCATATCATCCATCATGCACATGCAAGATGGGCTCTGAAGATGACCCAATGGCTGTCGTCAATAACAAATTGGAAGTCCTTGCAGTAGAAAATCTTCACATTGTTGATGCATCAATCATGCCAAGTGTTGTGAGTGGAAATCTCAATGGACCAACTATTATGATTGCCGAGAAGGCAGCTGATATCATCTTAGGAAATCCACCACTGCCTAAATCGACTGCGCCAGTGTACAAAACACCAGAAAAGGGACAAAGA
>s23Contig43389_7 [916 - 314] (REVERSE SENSE) 
CTCTCTCACCCTGATCTCCAGTTCCACTTTGTACCTTTAGCGTATAATGATCTTGGCAGAGTGACTGTACAGAGAAAAACCTATGAGGTTTTTGCTGGCACCTTGCGTCCCACAAGTCATGGATACGTGAAGTTGAAGTCTTTGAATCCTTATGAGCATCCTGTTATCAACCCTAACTACCTCTCCACTGAACAAGATAGAGTGGAATTAAGGGACGCTGTTCACCTCACTAGGGAAATATTTAACCAGGTGGCTTTGGACCCTTTTCGTGGAAGAGAATTGCAGCCAGGTGACCATGTTCAAACAGATCAGCAAATCGATGCCTGGGTACGACAAACCGTTGACACTGTTCATCACCCAGCATGCACGTGCAAGATGGGCGCCGAAGATGACCCAATGGCGGTAGTTAATAACAAAACGGAAGTACTCGGAGTAGAAAACCTTAGGATTGTTGACGCGTCAATTATGCCAAGCATGGTGAGTGGAAATCTCAATGGACCAACTATTATGATGGCGGAGAAGGCTGCTGATATCATCCTAGGAAATCCACCACTGCCTAAATCAATTGTGCCAGTGTACAAGACACCAGAAAAGGGACAGAGA
>s23Contig45821_2 [3 - 1073] 
TTAATAGATTCCGAAAGTAAAACGGTGTACGGCGTTCGTTTTAAGAGAAACGGTAAAATGTACGTCGTTCACGCTCGTAAAGAGGTTATTTTAAGTGCAGGATCATTAAATTCGGCTCAATTACTCATGTTATCCGGTATTGGTCCACGATGGCATTTAGATGAGTTAGGCATTCCCGTCATCAATGATCTACCAGTCGGTGAAAATCTCAAAGATCATTACGGTACTGGGGCATTAACATTCACTTTAGATAAACCGGTTTCTTTAGTTCAGTCCCGATACGAAAATCTTCCATCTATCCTTAAATACGCCATGTTTGGAACGGGTCCTTTAACAATAATGGGTGGAGTGGAAGGATTAGCGTGGATTCCGACCAAATTTCAAAATGCATCTATGGATTGGCCGGATATTGAATTTCACTTCGTATCTGGATCGGTTGCGTCCGATGGTGGACGTCAAATCCGTAAAGTACACGGATTAAGCGATGAAATGTGGGAAATGTATCGACCATTAGCTTATAAAGATACTTTTAGTGTTTTACCGATGTTACTCCGTCCAAAATCAACGGGAAATATTCGTCTCCGATCGAAAAACCCCTACGATAAACCAATTTTCAATGCTGGGTACTTTACTCATCCCGACGATATTAAAGTTTTAGTAGAAGGCGTAAAATTTGCATTAGCTTTAGGTTTAACCGAAGCTTTCAAAAAATTAGGAACCAAATTTTGGGACAAAATTCCTATGCCTGGTTGCGAACACGCAGATTTATGGACAGATGAATATTGGGAATGTTTATGTCGTCAATATACGACAACAATTTACCATTATTCAGGGACAGCTAAAATGGGACCGCCTACGGATCCGGGAAGCGTCGTTAATAATGAATTAAAAGTCTACGGCGTTCGCGGTCTACGGGTTATTGACGCTTCAATTATGCCTAAAATCGTCAGTGGAAATACAAATGCTCCCGTAATAATGATTGGAGAAAAAGGATCGGATTTAATCAAAGAATATTGGGGTCATAGTAATTTAAGACGTAGACGTAGAAAACGAAGTCGCGAGAAAAGATTA
>s23Contig5208_7 [938 - 3] (REVERSE SENSE) 
AACGCCCGAGGGAGTGATAAGGAAAGAGAAGAGCTGAACAGACTGTTCGAGAAATACGTACCACCTTGTATTGACCTCATACTGGAGGGAATGGTTGAAGGAAAAATAGGAAAGAAACTGAAGACTATCATTCCTTTGACTAACCTAAACATGGTTGTTCAACTATCGCAGATGTTGGATGCACTTCTCCCTCCTGCAGAAAACGCTCAGTTCCTTGGCTCGGAAACTACAGAGGCAATATTCCTGTCAGCAATGACCTGGTCATTAGGGGGAGGCCTTCTTGAGGATGGGCGGACTGTATTTGATATGTTCGTCAAGAGGATCGCTTCCTTGCCTCAAAATCCTGCTGAAGGAACAGCTGTTGGGCCAGGTGAAATTCCCAGCTCCCAGCCAACGTTATTCGAGTATTTTTTTGACTCCAAGAAGCTCCTTTGGGTCCCCTGGATTGACGTCATCCCTGAATACGTTCACGATCCCGAGAAAAAGTTCTCGGAGATTTTGGTTCCCACTGTGGACACTGTCAGGACAACATGGCTGCTGGAGCTCATGGTCACTATTAAGAGACCTGTGGTGCTCGTGGGAGAGACTGGTACTTCTAAGTCTGCTACTACCGCGAACTTTTTGAGGGGCCTGGACAAAGATTCTACGCTCTTACTCAACATCAACTTCTCGTCTCGAACAACATCCATGGACGTACAAAGGAATCTCGAGGCCAACGTAGAGAAGAGGACAAAAGACACTTACGGTCCCCCCATGGGTAAGAGACTGTTGGTGTTCATGGATGACATGAACATGCCTCAGGTGGATGAGTACGGAACTCAACAGCCAATCGCTTTACTGAAACTGCTGCTGGAGAGGGGAGGCATGTACGACAGAGGCAAGGAACTCAACTTGAAGAATTTCAGGGATATCGGCTTCGTAGCGGCCATGGGAAAG
>s23Contig6870_1 [1 - 528] 
AACGAATGTCTCCGAGTGTTCTACGATCGCCTGACCAGTGCGGGGGACAAGAAAATCGTCAATGGTTACCTCGAGGAACTGGTTGAACAGAACTTCACAAACTATGTGGACACAGTCAATCGTGAACCGATCCTGTTTGGAGATTATCGCAATGCGTTGACTGAAGATCCGCGCTTGTATGAGGATATCGTTGATTATGAAGCGGCCAAAGCTATTTTTGATGAGATCCTAGAAGAATACAACATGGACCACGTCCCCATGAACCTTGTTCTCTTTGATGACGCTATCGAGCATCTGACACGTGTTCACCGCGTGATCCGCATGGAGAAAGGCCACGCCCTACTGGTGGGAGTAGGGGGCAGCGGTAAACAGTCCCTCACCAAGTTAGGCGCCTTTTCGGCTGGGTGCGAGGTGTTTGAGATCACACTGACTCGAGGGTATGACGAGAGTTCTTTCAGAGAGGACCTGAAGGGACTTTATTCGAAACTTGGATTGGAAAACAAGAAAATGGTGTTCTTGTTTACTGAT
>s23Contig16361_4 [1 - 738] 
CACGTAGCTCAGGAAGGATTCCTCGAGCTCATTAACAACATGCTGACGTCAGGCATGGTTCCCGCGCTTTTCCCTGATGACGAGAAAGAAGGAATCATTGGCCAGGTTCGAGACGAGGCAAACAAGGCTGGAGTACCACCCGCAAGGGAGTCTATTTGGCAGTACTTTGTTAACAAGTGCGCGAACAACCTTCACATCGTGCTAGCCATGTCGCCTGTGGGGGAGACCCTCAGGACACGATGCCGTAACTTCCCTGGCCTGGTCAATAACTGCAGTATTGACTGGTTCACGGCCTGGCCACAACAGGCATTGCATGCTGTCGCCTCGGTATTTTTGGGAGAGAATAACGACAAGATTCCCGACGAGCACCGCGAAAACGTCGTCAACCACGTGGTGTATGTACATCAGACTGTCGGCGTATTCAGTAAGACATTCCTGCAGAAGTTAAGGAGAGTCAACTACACCACACCCAAGAACTACCTGGACTTCATCAACACCTACAACAAGCTACTAGAGGAAAAGGACAAGTTCGTCTTAGAACAATGTCATCGTCTCGATGGAGGCCTGAGCAAACTGCTGGCCGCTAGCGAACAACTGAAAGAACTGAATGAGAAACTGGAAATCCAGAAAGTGGCGGTGACAGAGAAGAGCGAAGCCTGCGAGNNNNNNNNNNNNNNNAGCGAGCCACTGAACAAGCTAACGAGAAGAAAGCCATGGCAGTGGGCAAGAGAGAAGAGA
>s23Contig16361_16 [973 - 4836] 
TGTCANNNNNNNNNNNNNNNNNNNNNNNNNGATATGGACGTGGATGGTATCACGTCCACTCAGGTTCGTCGCTGTCGTGACATGCTGAAAGAACTGAACATCACAGTAGAGGAGATGAGGGAAGTCAGTAAGGCTGGAGCTGGATTGCTCAAGTTCGTGGTTGCTGTGCTGGGATACTGCTCAGTGGCCAGAGAAATCAAACCCAAGAGAGAGAAGGTGGCCAGGCTGGAGAGAAACTTTCTTCTAAGCAAGCGTGAGCTTGAGAAGATAGAGAAGGAAGTGAAAGCTTTAGATGAGGAACTCAAGAATCTGGGCGACAAGTACGATGCCGCCATGAGAGAAAAGGCCAGTCTACTGGAAGAGGCAGAGATCATGGAACGACGATTGATAGCAGCCGATAAGCTCATCTCTGGTCTGGGATCTGAGAAAATACGATGGACCGAAGACCTTGAGGAGCTGAAACGACAACGCGTCCGTCTATTGGGCGACTGCCTCTTGGCTTCGGCCTTCCTTAGCTACCTTGGGGCCTTTACTTGGGACTTCCGGAGGGACATGTTCCGGGGGGAGTGGGAGAAGGACGTCCTCAACCGGAACATACCTATGAGCCAGCCCTTCAAGCTAGACACGTTCCTGACTAATGATGTGGAGATCAGTCGATGGACGTCTGAGGGGCTCCCTCCGGATGAACTGTCGATCGAGAATGGTATCCTGACCACACAGGCCAGCCGATATCCACTGTGTATTGATCCACAACAGCAGGCACTGAACTGGGTCAAGAAAAAAGAGGAGCAGAACAATTTGAAGGTTGTAACTTTCAACGATCCAGATTTTCTGAAACAACTGGAGCTGGCCATCAAATATGGCTTCCCTATTCTGTTCAAAGATGTGGACGAGTACATTGATCCTGTAATCGATAACGTGTTGGATAAGAACATCAAAGGGGAGCCGGGTCGGGAGTTTGTCGTGCTGGGAGACAAAGAAGTGGATTATGACCCCAGTTTCCGTCTGTACCTCAACACGAAGCTGTCAAACCCCAAGTACACTCCGACTCACTTCAGTCGCTGTATGGTGGTGAACTACACAGTTACAATGAAAGGACTGGAGGACCAGTTGTTGAGTGTTATTGTAGGATTTGAGAGGAAGGAGCTTGAAGAGCAGCGAGAGAGACTCATTCAAGAAACCAGTGATAACAAACGACTGTTGAAGGATCTCGAGGATACTCTCCTTCGTGAGCTGGCCACGTCTCAGGGGAACATGTTGGATAATGTTGAACTGGTTCAGACACTGGAAGACACAAAGTCTAAGGCTGTTGAGGTCGCTGAGAAGCTGAAGCTTGGTGCCAAAACAGCGATCGATATCGACAAGCTCCGCGATGGTTACAGGCCAGCGGCGAAGCTAGGAGCCGTTCTGTTCTTCGTGTTATCGGAGATGTCAGCAGTGAACTCTATGTACCAGTACTCTCTCGCTTCCTACTTGCAAGTGTTCGACTTGTCTTTGAGGAAGAGTTTGCCAGATTCCATTCTACCAAAACGACTCAAGAACATCATGGATACTCTGACTATGAACGTGTACAACTACGCTTGTACTGGTCTGTTTGAACGCCACAAGCTCTTGTTCTCCTTCCAAATGACCATCAAAATTATGGAGGCTGACGGTAAACTAAACCCTGAAGAGCTGGATTTCTTCCTAAAGGGCAACATCTCTTTAGAGAAGAGTTCTCGCTCCAAGCCATTCCCCTGGATACCAGAGCAAGGCTGGGAAGATATACAAAGACTGATGAATGTTACTCCTGAAGCGTTCAGTTCGTTATCTGATGACATAGAAAGAAATGGCAACGAATGGAAAGAGTGGTGTGATCACGACTCGCCAGAATCCGCCCCCTTTCCCGGCCGATACGAAGAGAAGCTGACAGACTTCCAGCGACTTCTTCTCTTGCGTTGCTTCCGTGTGGACAGGGTTTACCTCGCCATCACGAATTTCGTGACAGGAAGAATGAGCGAGAAGTACGTGACCCCGCCTGTGATTAGTTTTGAGGCGATATTCGAACAGTCCAACCCGTTCTCGCCGATCATCTTCATTCTCAGTCCTGGCTCAGATCCCGCCAGTGATCTGATGAAGCTGGCTGAGAGATCAGGATTTGGTGGCAACAAGCTGAAGTTTCTTGCTATGGGACAAGGACAAGAAAAGTTGGCTTTACAACTACTTGAGACGGCGATAGCTCGGGGTCAGTGGCTGATGCTTCAAAACTGTCACTTACTGGTGAAGTGGCTGAGGGAGCTTGAGAAGGTGTTGGAGAGAATCAGTAAACCACACCCTGATTTTAGGCTCTGGCTGACCACGGACCCCACTCCTGAGTTCCCAATCGGGATCCTACAGAGGTCACTCAAAGTTGTTACTGAGCCGCCAAACGGCCTGAAACTGAACCTGCGCAGTACTTACCACAAGATAACCAATCAGGCGCTTGCAGATTGTCCTCACCAGTCCTTCTCACCACTTGTGTTTGTGCTGGCGTTCTTCCACGCCGTAGTGCAAGAAAGAAGAAAGTACGGTAAGATTGGCTGGAACATCGCGTACGACTTCAACGAGTCCGACTTCCGAGTGTGTATGACTCTACTCAATACGTACTTGACGAAATCACTGGAGAGTCCCGATAAGAAAATCCCTTGGGCCAGCTTGAAGTATCTTATAGGCGAGGTGATGTACGGGGGTCGTGTGATTGATGATTTTGATCGTCGTGTGGTGAAGACCTACATGGACGAGTACATGGGTGATTTCATATTCGACACTTTTCAGCCATTTCACTTCTATAAGAACGAAGAGGTTGACTACTTCATTCCCAAACCCGAGAAAGATGCTCCAGAGGCCAACAGAGACTTGTACGTGGATACCATCGAGGCACTGACACTCGCCAACACCCCTGACGTGTTCGGTCTTCACCCCAATGCCGAGATCGGCTACTACACTCACTCAGCCAAGGACATGTGGAACCATCTTGTGGAGCTCCAGCCACAGACAGGTGGGGAAGCCGGAGGTGTCAGCCGCGAGGAGTTCATCGGGAAGATAGCCACCGACATTCAAGGCAAGCTGCCTCCTCTGTTTGATGTGGACAGAGTGAGGAAAAGCCTCAGTGATATCACGCCCACCTACGTGGTGCTGCTGCAAGAACTAGATCGGTTTAATGTTCTTATCAGGAAGATGTCTACTTCACTTATCAACCTTCAAAGGGCTCTTGCTGGTGAAGTAGGAATGAGCAGTGAACTGGACGAGGTCGCGCGTGCGCTGTTTAATGGTCAGATTCCTAACATTTGGCGCAAGCTGGCTCCTGCTACACTCAAGTCGCTGGGCAACTGGATGGAACATTTCCTTAAACGTCTGAGCCAATACAACAAATGGGTCAATGAAGGTGAGCCCGCAGTGATCTGGTTATCCGGGCTACACATTCCGGAGTCTTACTTGACAGCACTCGTGCAAGCCACCTGTCGTAAGAACGGCTGGCCTCTGGATCGCTCTACTCTCTACACCACGGTCACCAAATACAGGACCGCAGAGGAGGTGACCGAGAGGGCACATTCCGGCTGTTTTGTGAGTGGACTGTACCTGGAAGGGGCCTCGTGGGACCTGGAGTCAGGGTGCTTAAGGAGACCTAAACCAAAGGTGCTTGTTGAGGAGTTGCCCATCTTGAAAGTGATCCCAATTGAAGCACACAGGCTTAAATTACAGAACACCTACCGTTCGCCAGTTTACACGACCTCGCAACGCCGTAACGCCATGGGTGTCGGACTGGTGTTTGAGGCGGATCTAGCCACTCATGAACACATCTCTCACTGGGTGTTGCAAGGCGTGTGCCTCACACTCAACTCTGAC
>s23Contig43459_3 [19 - 981] 
AGGATGGCGGTATACTCAAAATATCTCTTAATTGCTGTACCGGTCGCTGTCTTGGCGAGTTGTGCTGTACTATGGTTGCGAGAAAAACAGAGAAGACGGTCTTTCAAGGAAGTGGGACGCGTTTCTGGGCTTTTCGTTTACCCGGTCAAGTCCTGCAAAGGAATTCGTGTTCGTGACATAAAGTGCTTCAGAGAAGGAATGGAGTACGACAGGCACTGGATTGTTCTGGATGGGAAAGGTAACTTCATTACCCAGCGTAAAGATCCAAAGCTTGCTCTGGTGGTTCCACATTTTGAGGATGGCAAATATCTTTGTCTTGATGCTCCTGGAATGGAAACATTGAAGCTGGACATACAATTAAGAACCGATCAAAGGGAATACAAAAGGATCATGATCTTTGGAATGGAAGGAGAGGGTCAGTATGTCGGAGACGAGGCTGCAGAGTGGTTCTCGAAATACATGAATAAACCAGGTTTTAAAATGTACAAGCTGTCTAGACCTCGAGTAATTCGAGAACACGAAGAATGGAGTGATATTGGCGAGGCAGGAGATCAGGCAGCCTTTGGAGATTTTGCTCCTTACATGATTCTCGCTGAAGATTCCTTGGCGATGCTAAATAAAGAGCTTCCTTTGCCTATGGAAATGGAAAGATTTCGTCCGAATATTGTGGTTGCTGGCCTAAGAGCATTTGAAGAGGACAAATGGGAAGGAGGCAGAAAAATCAAAATAGGAGATGTTGTATTCCGATATCTAAACAGATGTCCAAGGTGTAGCCTGCCAATTGTTAATCCAAAAACTGGAGAAAAGAAAGGAGACGAACCTTTGGCTACTTTGCGAAGAATAAGGCTTCCGGAGGACAGGGATCCAAGATATGACAGGTCTCCGCTCTTTGGGATTTACGCGGCTCCTGACGGGGATGGGGTGGGGGTCATACGACAGGGAGATACTGTTATGGTTTGGTCT
>s23Contig48412_3 [619 - 146] (REVERSE SENSE) 
CAGCTGTCTCAACCCAGAGTAATATGTGAGGATGAAAAATGGGGAGATGTTGGGCTGCCAGATGACAAGGTGTCATTTGGAGATTTTGCTCCATACATGATTGCAAGTGAAGCATCTTTAGCAGCAGTCAATGAAGAACTTCCATCACCAGTTACCATGGAAAGATTCCGTCCAAATGTTGTAGTTAGTGGCTTAGCAAGATTTGAAGAGGACGAATGGGCAGGAAAGAAAATCAAAGTAGGGAATGTTAAATTTAGACATCTTAAACCTTGTGGAAGGTGTAAGCTCATTACAGTCAATCCTGTAACTGGAGAGAAGGAAGGAGATGAGCCTCTGACTACTTTGCGAAGGATGAGACTCCCTGAAGACAGAGATCCAAGACAAGGCAATTCCCCTCTCTTCGGAGTCCATATTGCTCCTGAGGGGGATGGAGTGGGGGTTATAAGACTAGGGGATAGTGTAATGGTTTCCTTA
>s23Contig50153_3 [508 - 35] (REVERSE SENSE) 
CAGCTGTCTCAACCCAGAGTAATATGTGAGGATGAAAAGTGGGGTGATGTTGGGCTGCCAGATGACAAGGTGTCATTTGGAAATTTTGCTCCATACATGATTGCAAATGAGGCATCTTTATTGGCAGTTAATGAAGAACTCCCATCACCAGTAACAATGGAAAGATTCCGTCCAAATATTGTGGTGACTGGTTTAGGCGGATTCAAAGAGGATGAATGGTCAGGAAAGAGAATCAAAATAGGAGATGTAGAATTCAGATTTCTGAAGCGTTGTGGAAGGTGTCCAATAACAACAGTCAATCCTGCAACTGGAGAAATGGAAGGAGACGAGCCTCTCACTACTTTGAGAAGAATAAGACTCCCTGAAGATAGAGATCCAAGACAAGGCATTGCCCCTCTCTTTGGAGTCCATGTGGCTCCTGACGGCAATGGGTCGGGAGTTATAAGAATAGGAGATAGTGTAAAGGTTTCTTTG
>s23Contig54015_17 [2454 - 658] (REVERSE SENSE) 
CGCATTTCCAGTTTTATGGCGCATCTTTCTCCCGTACTGAAAGTGAAAGTCGACGAACTGTTTCTTCGCTGGTTGTCTATGCCCGAAACTCAACGTATTCTCAGGAATGATTTGAACAAGTTAATCCAAGGCCGCCCTCTGTCGCCAAGGCAATTGTCACATTCAGGCTCACCGAATTCAATAGGCGGCGCTACACGGCCTATTTCACCTCCGGCTCCACCAACCAGCTCTCCGTCACAATTGTTGCGGTCGCCGCGAAGTCCAAGAGAGAGGTGTTCTCGAAGACCTGGCTCGAAGTCCCCTCCACGGTCACCTCTGTTAGAAAACAATGAAGGAACGAAGTATCCGATGAAGGATAAACAGTTGGTGTTGAATAATGTGAGAATCTTTGCTGGTTGTGCCGCACAATTGGCGCCGTTCTACTTCCCGCTCGGAAAGCCAGAAGACTCGACCAAGTGTGAAGTCACGTTGGAGAAGGTGGCCAGAATTTTCAAACTTTACAAACACGGAATACCCAAAGAGGAATTTGGAGCTGTAGTTAAGGCCTGTGGTTTACCACTTTACTGGCGAGAACCTTTGTTTTCTACAGCTGGAGGGCATAAGCAGGGATCTGTTACTTTTCCTATGTTTAATGTCATGTGGAAAAGCTTAACATCTAAATGCCATGACAATGCATCAAGATTTGTTCGACTGTTAAGTACAAAGCACTCCCATAATTATCTGGAGTCAGAAGACTTTATTCCACTCTTGCAGGACATTGTGGAAACACATCCAGGCTTGGAATTTCTTCGTGATGCTCCTGACTTTCATTCTAGATACATCCACACTGTTATAGCAAGAATATTTTATTGTGTAAATAGTTCATGGTCAGGGCGTATCACAATCCCAGAATTGAGAAATAGTAACTTTTTAGATGTTTTAGCAGTTCTTGAGGAAGAAGAGGATATAAATGAGATTGCGGACTACTTTTCTTATGAACATTTTTATGTAATTTACTGTAAATTTTGGGAGCTGGACACAGACCATGACTTGTTAATTGATGAGAATGATTTAATGAGACACAACAACCACGCTTTGTCCTCAAAAATTGTAAAAAGGCTGTTTTCTGGGTGTGTCACAAGGGGTCCATCATACATGGATGGAAAGATGACCTATCCAGAGTTTGTTTGGTTTCTTCTCTCAGAGGAGGACAAGAAACATCCAAGAAGTATTGAGTACTGGTTTCGATGCATGGATTTAGATGGCGACGGTGTTCTATCTATGTATGAATTAGAATATTTTTACTCGGAGCAAGTCTCTAAAATGGAAGTTCTTGGTATAGAGACAATGGTGTTTGAGGACTGTCTTTGTCAGATGCTGGACATGGTGAAACCTAAATCTCCAGGATGTATATCGCTGAGAGATCTGAAGAATTGTAAATTGGCGTACATTTTCTTCAACACATTCTTTAATCTGGATAAATATCTGGAATTTGAACAAAGAGATCCTTTTGCTGCAGTGAGGGATTTACAAGACGGTGATAGCAATGAGCGGTCAGACTGGGAGAGATACGCACAAGAAGAGTATGACTTACTAGTGGCTGAAGAAGGAGCCAATGAACAGACAGAAGGTTTGTACGAGGATGATTTCGATGAAGACGAGGACCTTCCTGAAGGCGATATAATGGCGCTAAAAGGACTTGAAAACGATGATGAACTTGATAGCGACAAGAACAAGAACAAGCCCTGGACAATGGTCACCGGCATCGATGACGATATCGATTACAACAACGATGATGATGACGACGACGACTTCTAT
>s23Contig47447_3 [1 - 1170] 
AGATGTTCCTGTATGGTCCGTGAAGGATTTTCGGGGGCGGCGAACCTTCCTTACGAGATAAGCAAGTTTCAAGAGCTTTCAAGGCTGTTAAAGCAGATAAAGCGAGACACGAACCGATACTTTCAAGAAATTCAAGATTCCGGACAGTTCAGCCAAGACGTGTTGTCTGCGTACCTTCCCGAAAATGAGTATCAGTCCTTAGCAAGGGTTTGTGAGAAACCGCCAACGATCATTGTAATCGGGCAAACGTGCTTCGCCAAAGTTTGCGTAATAAATGAGCTTCTGGGAGAACCTGTCTTGCCCGTGGTCGGAGAGCTTGATAGCCACACATCATGGCGGATGATTCGAATAAAGTATGGAAATATTTCTAACGTAAGTCTTGTTTTGCCTGACAGTTTTGAACTAGCGGCCAACCTGGACGCCTATGAAGGCTCCTGGGAGTGTGTTCCTAGAGCGGATCTTGAACTTACGGACCTTCAAAGAGACGATCCAGCAATGGCGACTGCAGTGGCCGAGGTGTCATTAAGCCATCCATTGTTGAAAGCGGGGGCCGAATTGGTTTGTTCGCCAAGCAATCACGAAGGCGATGTACAGAACATATTTCGTGCCTGTTGCGAAGATGTACTGCCAATTGTTCTTTACGCCATTGAGTTTGATGTTTTGACTGAAAAGGACAAGCAAGAACTCCTCCAAGTGAAGGCCTTGGCACCAGATATGGCTGTGTTCTTTGTGAAATGTAACAGAAATCCTCCAGTGGAGCTTACAGAGTCCATGACAGAATCAGGCCGTAATGACGCCATGCAAGCCATGGACCAGGGAGTTGTTAATGGGGAGCTAAGGGTGAAAGTTCAAAAAAACACATCTTCGAGTGTTTCTAAGACAAGACTGTTTGAGCAACTTTGTGAGTTGAAATACCTGTCTTTGGAGGAAGACAATAATTGTGAAACACCAGATGGCAACAGTCAACGAACAAACAATTCCATCTTGATGGCTACACGACCAAAGTCAAATCTGATTGAGGACTTTTCCCTTTTTCCTTGTTTTCTGCTCTTTGTGCGACAAGTACTTCAGTACAATGTGGTTTCAGCTGCAACTGTGCTGAATGAAACTCATGTGAGAGTGCTGGGTATGTTCATTACAACAGCATTTGACATGGCACGGGATATGGTA
>s23Contig53195_5 [3 - 1667] 
ACCCCACGGAGACTTGACTATGCCAGAGAAAAAGAAGAAGATCTGTATAAAGCCTTGATGGAAAGTGCAAGTCGTAAGCAGGAGGAAATCAAAGACCTTATACACTCGACAATATCTATGCTGTCGCCAGAAATTTTGAAGGAAGTGGAAGAACTGAATTTTGAAGGAATTAAAGTGTCATCTGATGGCGAACTGGCAAACCCCAAGGATCTGCAATACTGCACCACAGTGATTCAGGAACTTGTTCTTGCTAGAATTAACAATTCTGTTGCACAAGGTTTGATCAGTTCAGTGAAGTATCTCCAAGATAATTTTATTGGAACTCTGAAGCGGTGCATTGAGAGTTTAGAAAAGATGGACAGGGAAGGAATGTATGAAAATGGGGAATCGGCAACGTCATCACTGAGACACGTGCTTGACTCGGCATACCAAATTGAGGTTACAGTGAGAGCGAGTTCATCCCTGGCTCGACTTCTGTGGGAGAAGATGAAGCAAGCCCTTCAAACTCTTCCTGGTCAAGCCCCACCCAAGGTAGATGGTGCCTGGAAAAGGAAAGTAGCCCAAGATATGCTCACCAGTCTGAGTGAAACACGACTGGCTAGACACATCTGCTCACAGTTCCGAACTAGACTCCAAAAATCCCATGAGGCATTTGCCACATCCTTAAGAATCCTTGAAGCGCATCACTGTGGAAGACTCGAAAAGACAGAGGAGAAACGAATGAGAGTGCGCAAATGCCATGCTCCCAAGATTGCACGACTTGCCCTGGAAAGCACCTCACTGAGAGATGTGGTGGTGTACGGAATGCCGCAGATGGGTCGAGAAATTGGGAGGGGGCAGTATGGAGTTGTGTATTCATGTGAACGTTATGCAGGGCATCAGCCATGTGCTATCAAGTCTGTGGTTCCTCCTGACGATAAGCACTGGAATGATTTGGCCTTGGAATTTTTCTACACAAGATCCATACCAAAACACAACCGCATCGTGTCCATCATAGGCTCAGTGATTGACTATAGTTACGGTGGAGGGAGTTCCCCAGCAGTGCTGTTGGTCATGGACAGACTGCAACGTGACTTGTACCAAGGAATCAAGACTGGACTCAACTACAGAGGCAGGCTGCTGGTCGCTCTTGATGTGGTGGAGGGGATCAGGTTTCTACACAGCCAGGGTCTGGTGCATCGCGATATCAAGCTCAAGAACGTGCTGCTGGATGCCAAGAACCGTGGTAAAATAACCGATCTGGGATTCTGTAAGCCGGAGGCCATGATGTCAGGTTCCATTGTGGGCACACCCATCCACATGGCCCCAGAACTCTTTTCCGGTCGCTATGACAACAGCGTAGATGTGTACGCGTTTGGTATCCTATTCTGGTACATCTGCGCGGGAACGGTTCGGCTTCCCTTGGCATTTGAGCAATGTGCAAGTAAAGACCACCTGTGGTCGGCCGTTCGTCGGGGCGTCCGACCCGAGCGCTTGGCGAACTTTGAAGACGAATGTTGGACGCTGATGGAGGCTTGTTGGTGCGGGGACCCGAGCGGCCGACCGCTTCTCGGAGCCATTCAACCGAGGCTTATTGAGATCATAAAACGAGTGGAGAACCGGCGTGGAGCCTCGGTCAAACAGCGACGAGAAAGTAGACCATTCAAAGAACTGGAAGTGTTGCTT
>s23Contig5584_6 [806 - 3] (REVERSE SENSE) 
AAGCTATACAGAGCCATCCTTGAAAGAAACTTTGCCTTCCTAAGTAAGGGAGTATCATCCAGTGCAAATGTACCGAACTTGATGAACACCATGATGGAACTCCGCAAGTGCTGTAATCATCCTTTCTTGATCAATGGTGCTGAGGACAAAGTGCTTTCAGAACATAACTTGTCACTGGTCGAAAAGACAGCCAAGCATGCTAACATCATGATTGAAGCCTCAGGAAAGCTTGTCCTTATTCACAAACTTTTACCCAAACTAAAATCTAGTGGACACAAAGTCCTCATTTTCTCACAGATGGTTCGTTGTCTTGACATTCTGGAAGACTATCTTGTTCACATGAGGTATCCATATGAAAGGATAGATGGGCGTGTCAGAGGAAATCTCCGACAGGCAGCTATTGACAGGTTCAGCAAACCTGACTCGGACCGCTTTGTCTTCTTGCTGTGCACTCGAGCTGGAGGGTTAGGAATTAATTTGACAGCTGCAGACACTGTTATCATTTTCGACTCTGACTGGAATCCTCAGAATGACATTCAAGCTCAGGCAAGGTGTCATCGAATTGGACAGAGCAGGTCTGTCAAGGTGTACAGGCTCATCACCAGGAATTCTTATGAGCGGGAAATGTTTGATAGGGCAAGCATGAAACTAGGTTTGGACAAGGCCGTGCTGCAATCCATGAATACGAAGGAGAATGCAAGTAACAATCAATCATTGTCAAAGAGGGAGATTGAAGACTTGCTGAGAAAGGGTGCCTATGGTGCCATCATGGAAGAAGAAAATGACGACAGCTCAAAATTTTGT
>s23Contig47518_7 [957 - 1] (REVERSE SENSE) 
CGAGTGGAAAAGAACCTTCTCATTTATGGCTGGGGACAGTGGAAAGATGTGATTTCTTCTGGAAGATTCAAGACCAAAGTCTCGGAAAGAGATGTTGAAGCAATTTCCCGCACCATACTTATCTATTGTCTCCACCACTACAAAGGGGATGAGAAAGTAAAGGGTTTTATTAGAGATCTCATCAAGGCCTCTGCAACCAGAGAAAGACTACCCAGTGAGGAAAGAGATGCCACTTACACTCCTTTACCAGCAACAGGCAAGACCAAGACAAGAAACAAGAAGGGCAAGACCTCAAACAAAAACAAGAGTGCCATTGCTCTTCTTGAAGTCAGTAGTGAGTGGCGAACATGCGATCCAGAGACTCTTATATTAGATGAGGGCTATAAGAAGCATTTACAACACCACTGTAACAAGATTCTGTTGCGCGTTAAACTGCTCTACTTTCTGAGACATGAAGTGATTGGAAAGCTTGGACCCAAGATAAAGGAGGGATGTCATGCAAGTGATTTGGACATAATCATCTACCCTCCTGAAGGGGATCCCCCAGCTACCTGGTGGGATGAGGAATGTGATAAGTCACTCTTAGTTGGGGTCTACAAGTATGGTTATGAGCATTACAAGACAATGCGAGCAGATCCTAGCTTGTGTTTCCTGTCAAAAGTTGGTCTTCCAAACAATTTGAATGACTCTACTGCAGGGGATGCCACTGACCCAGATGACAGATATGATGATGATGCTAATGATGATCCAGATTATCAACAACCAGCGAGTATGTCCCAGAAAGATGAGGACATGGATGATGAAGATGATAAGGACACGGTGTCTGCTGTATCGTCACCTGGGACACCTCGGAAATCAGACAAGAGTTATGAATCAGTTGGAGGGGAAGCAAGGGGCACATCAAGTCCAAGGTGGCCAACACCATCAGATTTGAACACAAGGCTACGAAGAATCATC
>s23Contig49697_2 [329 - 3] (REVERSE SENSE) 
CCCTGGAGATGTGTGGTAATTGATGAGGCTCATCGGTTAAAAAATCGTAACTGCAAACTACTGGAGGGCCTCAACAACTTAAGCATGGAACATCGGATATTGCTGACAGGAACCCCACTGCAGAACAATGTGGATGAGCTGTTCAGTCTTCTGAACTTCCTAGAACCAGCTCAGTTTCCCTCTCAGGTGGCCTTCCTCATGGAGTTTGGTGACTTGAAGACAGAGGCTCAAGTTGAGAAACTCAAACAGCTTCTGAAACCAATGATGTTGAGACGACTTAAGGAAGATGTTGAGAAAAACATTGCTCCCAAAGAAGAAACCATCATA
>s23Contig9649_11 [1864 - 734] (REVERSE SENSE) 
TTGACAAACATGTTTGGCTCAACAGGCACAGCTTTTAGTGGCACTTCAGGTTTTGGAACATTTGGCTCGACCTCTACCACTACAAATACTCTGGGACTTGGAGCTCAAGACAACCCCATGAAGGATTTAGAGGTTCAAGCGCCTCCAGACGACACGGTCAGCGCGATGAAATTTAGCCCAAAAGCAGACTTTCTTATAGCGTCATCTTGGGCCAATGATATTCGATGTTGGGAAGTCAAAGAAAATGGGCAGACTATTCCAAAGGCTCAACAGTCTCACACAGGACCCATCTTGGATTGTTGCTGGCATGATGATGGTACAAAAGTGTTTACAGCATCCACTGACAAACAGTGTAAGATGTGGGATCTTAATTCCAATCAGGCTATTCAGGTGGCACAGCATGACAAAGCAGTCAAAACTTGTCACTGGGTTCAAGCACCAAATTACAGCTGTCTGATGACGGGAAGCTGGGACAAGACACTGAAATTCTGGGACACTCGGTCGCCTAACCCCATGCTGGTATTACAAATTCCGGAGAGGGTGTACTGTGCAGACGTGGTGTACCCCATGGCCATTGTTGGAACTGCGCAGAGGGGAATAATATGTTATCAGCTGGAGAATCAACCATCAGAATACAAGAGGATTGAGTCACCATTGAAATACCAGAATCGTTGTGTGAGTATTTTCCGAGATCCAAAGAAAAACAGTAGTCCAGTGGGATTTGCTCTTGGCTCTGTGGAGGGAAGAGTTGCAATCCAATTCATTCAGCCCCAAAACCCGAAAGATAACTTCACATTTAAATGTCACAGATCAAATGGTACTGGCACAGCTAGTATTCAAGACATTTTTGCAGTCAATGACATAGCTTTCCACCCTGTGCATTTTTGTCTTCTGGCCACGGTGGGATCTGACGGAAAGTTCAGTTTCTGGGACAAAGATGCTCGCACAAAGTTGAAAACTTCTGAGCAGCTTAATATGCCGATAACAGCCTGCTGTTTCAATTCGAAAGGAAACATTTTTGCGTACACCTCAAGTTACGACTGGTCCAAGGGTCACGAATTCTACAACCCTCAAATCAAGCCCAAGATGTTTCTCAGAAATTGCCTTGAAGAACTGAAGCCCAGGAAAAAG
>s23Contig47684_6 [820 - 2] (REVERSE SENSE) 
GGAAGTTGGGACAATAACGTTCGATGTTGGGAAATATCCGGAACCGGGGAAAGCGTGGGAAAATCTCAACAATCTATGCAAGGACCCGTTTTGGATCTCTGTTGGCACGCGGATGGATCCAAAGTATTTATGGCATCCTGCGACAAACAAGTTAAAATGTGGGATTTGGGATCGAATCAAACGATTCAAGTGGCTCAACACGACGCCCCCGTTCGATCCATTCGATGGGTCAAAGCTCCCAATTACACCGCTCTCATGACCGGAAGTTGGGATAAAACCTTGAAATTCTGGGATACCCGTTCCCCCAATCCCATAATGAGTATCGATATCGGAGAACGCTGTTATTGCGCCGACGTGGATTATCCCATGGCCGTCGTCGGAACGGCGGGAAGAGGCATCATCATTTATACTTTAGAAGGGCAACCCAAAGAATATAAAAAAGTGGACCCGCCTTTAAAATATCAACATCGTTGCGTCAGTATTTTCAGAGACAAAAAAGCTCAGCCTACCGGATTTGCATTAGGAAGCGTCGAAGGTCGAGTCGCTATTCAATACGTTAATACGACGAATCCCAAAGATAATTTTACCTTTAAATGTCATAGATCTAACGGCGTTTCCAACGGATTTCAAGATATTTACGCCGTTAACGACATCGCATTTCATCCTATTCACGGAACTTTAGCGACCGTTGGTTCGGACGGTCGTTATTCATTTTGGGATAAAGACGCTCGAACTAAATTAAAAACATCGGAACCGATGGAACAGCCGATTACTAAATGTTGTTTTACTTCAAATGGTCAAATTTTCGCATATGCCGTC
>s23Contig57292_3 [3 - 1052] 
CAGGATGTGATTGCTGCAGGTTCCTGGGACAAATCAGAACACATGGCTGAGGGTGTCACTGCAAAGTACCTGAGCAGTAGCGGCGACTTTTTGGCAAAAGAGACTCCTGGCAATAGCATCAGTAGCCTCGCATGGTCGCCTGTGCAGGATGTGATTGCTGCAGGTTCCTGGGACAATTCTGTCTACATTTGGGAGGTCAGTGGCTCTGAAGTCCTAGCCAGAACCAGCTACTCCTTGAGCGCCCCTGTGCTGTCCTGTGGCTTCAGCCGCGATGGCTCACGTATCATCAGTGGCGGCTGCGACCACCAGGTTACAGTGCGGGACCTTCAGGCACAGCAAAGCATGGTGCTGGGACAGCATACCAAACCAGTGAAATACGTTTCAACCGTTGATGAGTTGAATGTCGTGGTGTCTGGCAGTTGGGACAAGACCTTGTGCTTTTGGAGCCCTCAGCAGCCCAAACCTGTGGTCACGGTGCAGCTGCCGGAAAGGGTCTTTGCTATGGATGTGAAGTATCCACTGATGGTGGTGGGGGTTGCCGACCGGCAAGTGCTCACCTTCAGACTAGATGAAGGTCTGAAGACGGAGCTGGCGCCCACAGAATCCATGTTCAGTGGCCTAAAGATGCAAACGAGATCCATCTCCTGCTTCCCTGACAAGAAAGGCTTTGCGCTAGGCGGCATTGAAGGCAGGTGCTCCGTCAAGAGTTTTGAGGACCAAAGCCAAACTTTCACCTTCAAGTGCCATCAGACTCCAAGCTGCGCCAGTGCTGTGAACTGCTTGGATTTTCATCCCAAGATGATCAACACGTTAGCCTCCGTGGGTAGCGATGGTAGTTTTATTTATTGGGAGAAGGCACAAAGGAAACTCCTAAAGAAATTTGAGGTCAGCACGAGCTCCCTGACCACTGGAAAGTTCAATGCCTCAGGTGAGCTCTTTGCATATGCCGTTTCGTATGACTGGAGTAAAGGCCACGAAGCCTTCCACGAAAACTTACCCCGACAGCTGGCCATCCACCGCTCCAAACAAGAAGAGCTTGGACTACCGAAA
>s23Contig48782_4 [469 - 2] (REVERSE SENSE) 
AAATCTATTGCCTCTAAAATTCGTGGTGCAGTATCATCCGTTTCCTTCGATGATTTCCACAAAAATTCCGCGCGAATTATTAAAATTGCTGTATTTGGAGTGGATAGCAATAATATTCCTAAAGATGAATTGGAATTTCCATCGAATAAGTTATACGTTACTTCTATCGATATTCGAAGTGTGGAACCAGTGGATCAACGTACTCGAGATTCTCTTCAAAAATCTGTAACACTTGCTATCGAAATTACTACACAATCCCAAGAAGCTGCCGCTAAACGGGAAGCAGAACGAGTAGATCAAGAAGCTCGTGGACGATTGGATCGTCAACGAATTGAAGATGACGCTGAGGCTGAAAAATCCCGAAAAAATTTATTGGAATTACAGGCTGCAAGTGCTGCCGTAGAGAGCACTGGACAAGCTAAAGCTGAAGCCTCATCTCGAGCGGAATCTATCCGTATAGAAGCTACC
>s23Contig56401_23 [3030 - 358] (REVERSE SENSE) 
GCCCCTCAGGAAGAGGAGAGTATCTACCGCATCCCACCTTATTATTATATTCATGTCTTGGATCAGAACACCAATGTCACCAAGGTTGAAGTTGGTCCAAAAACCTTCATTCGACAGGACAATGAAAAGGTTATACTTGGCCCGGAGAAAATGATAACTATTCCTCCTCGACATTACTGTATTGTTGAAAATCCAGTGCTCAGGGATAAAGATGGACGCGTTCTTATTGATGCTAATGGACAGATCAAACTGGGTCATGCTGATCAGGATATCCGTCTTGCTCAAGACCCATTTCCTTTATATCCTGGTGAGGTTTTAAAGCAAGGTGTTTCAGGTCTGAGGGTAGTCATGGCTAACTCTGCAATTAGACTCCGCGCTATGCTGGACTTTGAGTCTGAATCAGGAGAGAAGAGGGTAGCTGGTGATGAGTGGCTGTTTGAAGGACCAGGTACTTACATACCAAAGAAAGAGGTTGAAGTTGTAGAAACAATCCTTGCCACTATCATCCAACCAAACCAAGCCATTAGACTGAGAGCAAGAAAAGAAACAAAAGATCGTGATGGTATCATACGTGTGGCTGGGGAAGAGTGGCTGGTTAAAAAGATTGGTGCTTACCTTCCAGGTGCTTATGAGGAAGTAGTTGATGTTGTTGATGCCTATGTATTGACTGAGAAGAAAGCTCTACACCTTCGATCAACGCGGACATTCAAAGATGATAAAGGTGTTTTAAGGAAGAATGGAGAGGAGTGGTTAATCACCATGGCAGACACAGAGGTTCACATTCCAAATGTTTATGAAGAGGTTGTTGGAGTAGTTGATATCACAACATTGAACAACCGTCAGTACTGTGTAATTCTAGATCCAGTTGACAAAGATGGTAAACCCCAGCTTGGTCAAAAGAAGCTTGTTAAGGGAGAGAAGTCATTTTTCTTGCTGCCTGGTGAAAAGCTTGAGCAAGGCATCCAAGATGTCTTTATTCTTGGTGAGGATGAAGGAGTAATTTTAAAAGCAAATGAAGCTTTTAATGATGTTGATGAAAAAGAGAAAGAGTTACCACGACGTCCTGGTGACCGCTGGATGATCCGTGGACCCAGTGAATATGTTCCTCCTGTTGAAGTTGAAGTTGTTGCACGAAGGAAAGCCATTCCCCTAGATGAGAATGAAGGAATCTATATCCGTGACATTAAGACTGGAAGGGTGAGGGCTGTATGTGGTCAGACGTATATGTTAACACAAGATGAAGAGCTCTGGGAAAAAGAATTACCTCCAACTGTTGAACAACTTCTGGCAGGAGGAAAGGATCCCCTGGCTGACCGTGGCACCCGGAATGTTGTTGTACCCGAGATTTCTAGTTTTCCATCCATTCAGCAAATGTCCAACCAATGGGATGAATTTTCCAATTCAGTTCAAAGTCAAACTTCATCAAGACGTCCTGGTCCTTTTAGAGAACAAAGAGAACCCAGAAGTAGCTTTGGAAGAAACAAAACCAGAGTTGTGACATTCAGAGTGCCTCATAATGCAGCAGTACAAATATATGATTACAAAGAGAAGACTGCCAGAGTTGTGTTTGGTCCTGAGTTGGTTATGCTGTGTCCTGATGAACAGTTTACCCAGCTCAGTCTGTCAGGAGGAAAACCAAAGAAACCCAATGTAATAAAGGCACTGTGTCTGCTTCTTGGCCCAGACTTTTGTACTGACATCGTCACAGTAGAGACTTCTGATCATGCTAGACTGCAGCTGCAATTATCTTACAACTGGCACTTTGAAATTGGTGACAAGGGTCCAAAGGATGCTGCAAAGTTGTTTTCTGTTCCAGATTTTGTCGGAGACGCTTGTAAAGCAATTGCCTCAAGGATACGTGGTGCAGTAGCAGGGGTCCAGTTTGATGACTTTCACAAGAATTCAGCAAAGATCATACGTACTTCAGTGTTTGGCATTGACGACAATCACAAAATTCGAAACAAGTTTACTTTCCCTGCAAATAATCTGAACATTACAAGTATTGATATCCAATCTGTGGAGCCAGTAGATCAACGAACCAGAGATGCACTACAGAAGTCAGTCCAGTTGGCCATTGAGATTACAACCAATTCACAGGAAGCTACAGCCAGACATGAAGCAGAAAGGTTGGAACAAGAAGCCAAAGGTCGACTAGAAAGGCAGAAAATAACAGATGAAGCCGAGGCAGAACGTGCAAGAAAGGAGTTGTTGGAGCTTCAGGCTCAGAGTGCTGCAGTGGAATCTACAGGACAAGCTAAGGCTGAAGCACAGTCCCGAGCAGAGGCGGCTCGAATTGAAGGCGAGGCTGCAGTTCAACAGGCAAAGTTGAAGGCAGAAGCTGCTAAGATTGAGGCTGAATCTGAACTGCAACGTCTGAGTAAAACCAGGGAGGCAGAGCTGAAGTACCAACATGAACAGAACACCTTGGATGTAACAAAGGCCAAAGAGATGGCAGGCATTGAGACAGACAAGTTTAAGAGCATGGTGTCATCTATCGGTTCAGACACTATTCAGGCAATAGCCACAGCTGGACCAGAGATGCAGGTGAAATTGTTGCAGTCTTTGGGTTTGAAGTCTACCCTGATAACAGATGGTAGCTCTCCAATTAACCTGTTTAGCACAGCTCAAGGTCTGATTGGTGCTCTTCAGCAACCAGGGTCTTCTGCAGACTAC
>s23Contig50235_3 [327 - 1] (REVERSE SENSE) 
CTAAGTGCTGACTCCCGAAAGGAAATGGAGGAGTGGATAAGTTGTTTGAAGTCTGTTGGCTCTCGGTCTTGCTCTCAGTCAGATCTGTTAGACAGATTATCTGGGGCCCATAACTGGTATATGTACTCGTGTTCCCATGCAAAACCAACATTTTGCAATGTTTGCAGAGAAATGTTATCAGGCACATCAAAGGGATTATCATGTGAAGTTTGTAGATTTAAAGTTCACAGAAGATGTGCTGTGCGAGCTAAGAACAACTGCAAATGGACAACAGTACAATCACTCAAGAGAGAACAATGCGAATTTGATGAGTCAGATCCTCTGTCA
>s23Contig55719_4 [1 - 2250] 
AAGGATTTTGTGTCCAAGGTTGGTAGTGCATCAGCTTCTTCTGATCCGTCTGAAGCCAACGACCCAGATTCGCTGCCACAAAAGTGCGCAGTTCTTAATGAGAAGCTGAACCTTCTCCAGAACACGTTGATCATAGAATCAGAAGCCCTAACCACCCCTCCAAAGGAGGGAGTGTCACCTGAGGCCGTAGGGCATGCTGGGAACGGTAACGGAAAGCAGAAAGTGTTCGTTCCCAGGGAAGCTCTTATGTCTCGAGCAAACAGTTTGAAAAAGGCACTACAACAGATTTTAGAACACGCAGAACAAGCTGTAGACGAGCAGAATGCACAGACGAGTGCGTCCACCAGCTCCTTAGCGGAAGCTATTGTGACGGTGGCCGCGTCAGCAGCTGGAGAAGTGGTAACTACATCTACAGCCCGCATTGAGGAGGAACTGGAACCCGTACAAGATAACGAAGGGAACATGTTGGCTGCCGAGCCAGACGACTCCCAAGGAGGGCCTAATTCTGGCCCAGGTCCCTCTGATAATCGATTGCTAGATCGAGACTCCACTCCTGGTGGCTGGTCGTCCTTGGAACAGCGCAAATCACCGAGATGCATCAGTCGAGGTTGCGCACGGCCATTCACCTTTGAACCGCCTTTAGACGAAAAGCTTTTTGGAACAGGCGGCAGGCCCACGGTACAATTCAGCGGTTGTATCATTTCCAGAGCGTTTCTCAAGGAGAGGCCCAGTGAAAGGCTGGTGGGCTCTCTGATTGGCCGAGCGCTATTCGCCAGTGCTGACGCGCTGTGCGCTGCGGCCACACCCATGATGAATAACGTGCTTGATGTTGAGGGTTTCACGGAAAAATGCGTCATGAACAATTACTTTGGAATCGGACTGGACGCTAAGATTGCGCTAGATTTTCACACAAGGAGAGAAGAACATCCAGAGAAATTCAGGAGTCGAGCCCTAAATTTGCTCTACTATGGTTTGTTGGGTGGACGAGAGCTGTTACAGAGAACTTATAAGAACCTAGATCAGAGAGTGAGGCTAGAGTGTGATGGACACAAAATTAATCTTCCGAGCCTTCAAGGAATTGTAGTATTAAACATAACAAGCTACATGGGTGGAGCTAACTTCTGGGGGACTGGGAGAGATGACGGTTTTACAGAGCCTTCCAACGATGATAACATCCTTGAAGTTGTGGCTGTTCTCGGTGCTAGTCAAATGGGTATGTGTAAAGTGTTTGGAGGAATGCAGCACCACAGGATCGCTCAGTGCCGGTCGGTCAAAATTTCCATATTTGGTGAATCAGTTCCCGTTCAAGTGGACGGGGAAGCCTGGATGCAACCTCCGGGATACATCAAGATTGTTCATAAAAACCGCGCGCAGATGTTGGTCAGAGACAGGGAATTCGAGTTGACGTTACGAGAATGGACAGAACTCCAGGAAAAGATCAGCTCGAGTGTAACCAGCGCGCAAGCAGAGGTGCTGACCTCCCTCGTGCAGTGTCTGAGTATTTTAGTCAACTGTATAAAGACCGCCTGTGAATCGCAAGAAAATGATCTTCAGGATTTGCTGAGTTTAGCGGATTCTGCAGCGAATTCCATAGAAAAACTTGTGCTTGATGGCGGAAAAATCCCTGAGGCCCCAAACAAAGGACGTATTACGGATCTTGTGATGGCCGGGAGGGCCTTGGTTCAAGCAGTCACATATTTTCTCCAAATTGAACTGCCGACGCTTTTACCATCGGTACCGTCAGAAGTGGAACGGAACCTCTGGTCTACTATTTCATCAGTCAAAACTCTTATCAGCAAGACAATAGAAGCGTACGGACTCACTAATGTTACTGAAGAAGAGGTTGAAAGGCAGTCTTCAGGCAAAGGACGAAGTAAGTTCTCGTTTTCTGGATTGCTGAAGTCCAAGAAACCGGAAATGACGAAAGTTGGGTCAGCCCCTTCCGGTCGCATGATTAAGTTCTGGGGAGTGGAAGAAGTCGGGAATTGGCTGGAGAGCCTGGGACTAGGCGAATACAAGGAACAATTTGCAAAGCACGATGTCCGCGGTCCTGAACTGTTAAATCTTGAAAGATCGGATTTAAAGGAACTTGGCGTGACAAAAGTTGGTCACGTGAAACGCATGCTTCACGGCGTCAAAGCTTTGTGCGGCGGGGTGTCACCGAAATCAGCCGAGAGGATTGAAAGGACGGCGAAAGCTGAGGAGAGGGCAGGACGGCTCAAAAGAGCTATTGACAAGGAAGACAGCCAT
>s23Contig51547_14 [1708 - 626] (REVERSE SENSE) 
CTTTCGGCGGCGCAAGTTTCAACAAAAAACCAATTCAGAATGCAGCAAAGCCAGAGCCATGGCGCTGGCGACATCGAAAGTCTTAGGCAAGAAGCAGAAGTACTCAAAGCCCAGATCAGAGATGCAAGAAAAGCCGTTTGTGACACATCATTGAACCAAGTAACACATAATATTGAACCAGTTGGTAGAATACAAATGAGAACAAGAAGAACGCTTCGTGGTCACTTGGCAAAAATTTATGCGATGCACTGGGGCAATGATTCAAGGAATTTAGTTAGTGCATCACAAGATGGAAAGCTTATCGTGTGGGATTCATATACAACAAACAAGGTTCATGCGATTCCTCTACGATCCAGTTGGGTAATGACTTGTGCGTATGCTCCATCGGGAAACTATGTCGCATGTGGGGGATTGGACAACATCTGCTCAATTTACAGTTTAAAAACAAGGGAAGGAAATGTAAGAGTTAGCAGAGAGTTACCAGGCCATACAGGTTACCTGTCATGTTGTCGCTTCACCGATGACAATCAAATTCTCACTAGTTCAGGAGACATGACTTGTGCACTATGGGACATTGAAACTGGACAGCAGACCACCACATTTAGTGGTCATACTGGTGATGTGATGAGTTTATCATTGTGTCCAGACAACAAGTCTTTTGTATCAGGAGCTTGTGATGCTTCTGCAAAGCTGTGGAGCATACAAGATGGCATGTGCAAACAAACATTTACTGGACATGAATCAGATATTAATGCAGTAGCATATTTCCCCAATGGAAATGCATTTGCAACAGGGTCAGATGATGCCACCTGTAGGCTGTTTGACATCCGTGCTGATCAGGAGCTCATGGTTTACGCCCATGACAACATTATCTGTGGAATCACCTCTGTTGCTTTCTCAAAGAGTGGCCGACTGCTACTTGCAGGTTACGATGATTTCAACTGCAATGTGTGGGACACACTGAAAGGAGAACGTGCTGGAGTTCTCGCTGGGCATGACAACCGTGTCAGTTGTCTGGGTGTCACTGAAGATGGCATGGCTGTAGCCACTGGAAGTTGGGACAGTTTCTTGAAAATCTGGAAC
>s23Contig51597_34 [4915 - 1361] (REVERSE SENSE) 
CTTGCAGAGCTTATCAATGGATGCAACCAGTACCTCAACCTGGTCAAGTCAATGCCAACTGCTTCTCATGTGGGACGTACCAAGCTGGACAAGGAGCGCTTGAAGCTCTGTCAGTATGAAGTAGAATCAGTATGTCAGTCAGCTCAGGAGCTCAAGGGTAGCACCAAGGATGATGGCCACATTAAGGACAATCTCAAGGCTGCGAATGCCTTGCTTCAGAGGCTGCTCAACATTGCCATTGAGCCTCAAGAAACAATCCCTGATGTTTTCATCTGGATGCTGTGTGGGGGCAAGAGAGTGGCGTACACTCGTCTTCCTAGCCAGCACGTTATTTACTCACTGGTGGAAGAGGAAAGAGGAAAGGATGCAGGCAGAATGCAAACTGTGTTTCTCAGGCTCCCAGGAAAGCGTGGTGATGGTCCAAAAGGCTGGGCGATTCAAGCCAAGCTGAACATCATGATCTGGCTTGGTCTCCACAAACATAAGAAAGACTACCTCAAAGACGCTCCCAAAGGATATCAGACGCCAAAGAATGCTCATAAGTTGATGGCACCTCCTCCAAACCATCTTATCTACACAGAAAAACAAAAGTTCATTCTCCGAGCCCATACATACCAAGCAAGAAGTTTGATAGGCAGTGACGCCTCAGGGCTTTCAGATGCCTTTGGTCGTGTTATCTTTACACATCTTGTTGCTGACACGCGTGTGATCTGGGAGACAAGGAGTCCTACCTGGGATCAAATGCTGGTTTTCAAGGACTTGATTCTGTGGGGAGACGTCAATGAAATTGCGGTCAACCCTCCCACCATCGTCATTGAAGTGTTTGATAAGGATATCGGAGGTGACTCGGAGTTCATTGGCCGTGCTCTGGCCAGACCCATCGTCAAGATGGCCTGTGAGCCCTATGAGAAACCGTTCTTTCCGCCAGCCCTTGAGTGGTTCCAGATTTTCAGGGGGGAAGAGAAAGCAGGCGAGCTGCTTGCCGCCTTTGAGCTTCTTCAGTTATCTGAAGGCACGTGCTTCCTGCCCACTGAAAATGAGCCTGTTAACACTCCTGATGGACCAATAACACCAGTACCTGACGGCATCAGACCTGTGATGAGGAAACACAGAATTGAGGTGTTGTTCTGGGGTGTTAGAGAGATGAAGAGGATAAACCTTACCACGGTGGACCGACCTCAAGTGGATATAGATCTTGCTGGGCATGTTATACAATCAACTGTCATCACTAATGCCAAGAAAAACCCGAATTTCCAGAATCCAGTTATCTTCTTTGATGTGGAACTTCCTGAGAATGAGCGTTACTGCCCTCCGCTGACCATCCGTGTCAGGGACTGCCGTACATTTGGTCGGTTCACACTGGTTGGTACTCATGTGCTGAACTCGCTTCACCGTTATCTGCAGACGGGAGAGAAAGAGAAGGAAAAACTAGAGAAAGCAGAAGCTGTAGCAGGAGGTGCCGCAGCATCGCGTCCTACATCACCTATTCCCAGCACACCTGCTGATGTGGCTATCGAGATTGATGAAGATCCTCCTGACGCAGCGGATTCTGAGCCTCTGTTGCAGGAGAAAAAGAAGAAGGGAGAGGGAGGCGAAGGAAAAGGCGAGAAGGGAAAAGGCAAGGAAGATGATGACGGCGAAGACGCGCTGGACTGGTGGTCACGCTACTACGAGACACTGAAGGACAGAGAACGAAATGAGAGAAGGGAAGAGCAGCAGCAGTTAGCACGAGCTTCAAAGAAGAAGGAAAAGAGAACTGAGGAGGAGACCGAGGAGGAGAAGATGAAAAAGAAAATTCCCAGACTGACGATTTTTGATTCAGAACTGGAATTTTTAGTAGAGTACAATGGTTTCAATGATTGGCTTCATTCGTTTCCACTCTACCGCGGCAAGAAAACCAGTGAAGATGATGATGACGATCACAGGATTGTGGGAAAATTTAAGGGTTCTCTAAAAGTATGGAAGTATCCTCTGCCAGAACACGTGGAAATGGACCCAATTGTTGGTACATTCCTCAAGTTACCCAGCAATGAGCCGGTCAATGTACTGGCGCGGGTTTACGTCATCAAGGCCGTCAATTTGCATCCTTCAGATGTCAATGGAAAGGCTGACCCATATCTTGTGGTAACACTTGGTAAACACAAAGTGAGGGACCGAGATAACTACGTGTCAAAACAGCTCAACCCAGTGTTTGGAAGGTGCTTTGAATTCGAGGCAATCATCCCCATGGACTCTGTATTAACTGTTGGTGTTTATGACTGGGATTTGGTGGGAAGTGATGATCTTATCGGCGAAACCAAAGTTGATCTTGAGAACAGGTTCTACAGCAAACATCGGCCCACGTGTGGTCTGCAGGAGAGCTATGCCACATTTGGATTTAACAAGTGGCGCGACCCAATGCGCCCGACCCAGATCCTTGCCAAGATCTGCAAAGAGGAGGGCCTGGACGGACCGCACTACTCCACGGGAAGAGTTCGGATTGACAACAAAGTGTTTGGTGCTACGTCACAAGTTTTAGAGGAGAGTGGTCATTTCAGACAGTCAGATGAGCCAGTCGCTCTTAAAGCTCTGCGGGGTTTTCACACACTGAAGAGAGGATTCTCACTGGTACCTGAACACGTTGAGACCAGATCACTGTACAACCCGGAGAAACCTGGAGTGGAACAGGGTAAAATTGAGATGTGGGTTGACATGTTTCCCATGGATATGCCTTCTCCTGGTGCGCCTGTGGACATCACTCCCAGGAAACCCACAAGCTATGAATTGCGAGTGGTTATCTGGAACACTGAAGACGTTCTCCTCGAGGAATCAAATATACTGACCGGAGAGAAATGCAGCGATATTTTTGTCAAAGGATGGCTGGAGGGAATTAAAGAGGACAGGCAACAGACCGATGTGCATTACAGGTCGCTTACTGGAGAAGGAAACTTCAACTGGAGATTCGTCTTTCCATTCCAATACCAGAAGGCCGAAGAAAGAATTGTTATCACTCGGAAGGCGAGTTTCTTCTCGTGGGACGAATCTGAAGAGAAAGTTCCTGCCAGGCTGCACCTGCAGGTCTGGGATGCTGATGCATTCTCGGCTGACGACTTCATTGGTGATCTGACGCTTGACCTTACGCGCATGCCCCGTGGGGCGAAGTCCGCTAAGACTTGTACTCTGGACTTAATGAAGCAGGACGGCAGTGTGCCCCAGATCTCGTTCTTCAAGATCAAACACATCAAGGGATTTTGGCCGTTTGTAGTCAACACTGACGAGGAAGTCCCTGAACTGGCTGGCAAAGTGGAAGCTGAACTTGAATTACTGACCCAAGAAGAGGCCGAGAAGAAGCCCGCTGGACGGGCTCGAGAGGATCCGCAGGCTCTGGAGAAACCCAACCGTCCTGATTCAACGTTCACGTGGTTCATGAACCCGTTCAAGTCTCTGAAGTACCTTCTGTGGAATAACTACAAAATGTGCCTGATCAAGTTCCTGGTCATTGGACTCCTGGTGGCTCTTATGGGCCTGTTCTTCTACTCCATGCCTGGTTACACAGTGAAAAAGATCTTCGGAGCA
>s23Contig9944_4 [29 - 2086] 
ATTTTCATCATGTGTGGGATATTTGCATATCTAAACTTCTGTGTTCCACGAAAAAGGAAATACATTCTGGAACTTCTGATCAGTGGTCTTCAGCGACTGGAATATAGAGGTTACGATTCTGCAGGAGTTGCATTCGACGGACTTGGAAAAATGAGCATTGTCAAGAAGCGAGGAAAGGTTGCTGCCCTTGAGGAAGAGATCCAAGGTCAAAGTGAATTTGGCATTGATGAGGAACTTTCTATTCACTGTGGTATTGCACATACACGTTGGGCAACACATGGTGAACCCAGTGGAGTTAACAGTCATCCTCAAAGATCAGACAAGTTGAATGAATTTGTGGTTGTTCATAATGGAATTATTACAAACTACAAAGACATAAAGAAATTTCTGGAAACCAAAGGATTTCACTTTGAGTCTGACACAGATACAGAGGTCATTCCTAAGCTGGTGAAGTATTTCTATGACAAAACGAAAAACGAAGGTGAAGACTTGGAGTTCAGAGAACTTGTGGAGATGACAATACAACAACTGGAAGGAGCATTTGCACTTGCTTTCAAAAGCACAAAGTTTCCAGGAGAAATAGTGGCTACCAGACGAGGCAGTCCGTTACTTGTAGGAATAAAGAGTGAGTTTCCCCTGAAGACAGACCGATTGCCAGTTGTCTACAGTTCAGATAATTCATCTGACGTTGAACCTGAGGCCGCTGACTCTACATATGCTACAATGAATGGTCACAGCTGGTCGAGTTTGGTTACAAATAAGGGCAGCCCAATCGAATTTTACTTTGCATCAGATGCTAGTGCTGTTATTGAACATACTAACAGAGTAATCTATCTGGAGGATGATGATGTCGCTGCCATCAGTGATGGAAATTTGTCAATCCACCGCATCAAGTATGGAGATGCATCTGAGGAGAATTATTTCAGGGAGGTACAAACCTTGCAGATGGAGCTTCAGCAGATAATGAAAGGAAACTACAGCTCTTTTATGCAGAAGGAAATAATGGAACAGCCAGAAAGCGTTGTGAACACAATGAGGGGCAGAGTAAACCTGGAATCAGGAAGTGTGCGACTTGGTGGTCTGATGTCCCATATTGATACAATTCGCCGATGCCGCAGGATCCTGATGATTGCCTGTGGCACAAGTTATCACAGTGCTTTAGCTACAAGGCAATTGTTGGAAGAGTTGACAGAGCTGCCAGTCGTTGTAGAACTGGCTAGTGATTTCCTTGATCGATCGACACCAATCTTCAGAGATGACGTGTGCTTCTTTATCAGTCAATCAGGTGAGACGGCAGACACTCTGAATGCCTTGCGGTACTGTAAGGAAAGAGGAGCCCTTATTGTTGGCATGACGAATACAGTTGGAAGCTCTATTTCCAGAGAAAGTATGTGTGGATGCCATATAAATGCTGGGCCAGAGATTGGTGTTGCTAGTACAAAGGCTTATACTAGCCAGTTCCTTGCTCTAACAATGTTTGCCCTGATGATGTCTGAAGACAGAATCTCTATGCAACAAAGAAGAAAGGAAATTGTTGAAGGGATGAAGCAATTGCCAGATCTTATAAAGAAAGTTCTGAACCTGGATGAAGAGATTCAGTCTTTGGCACAGGAGTTATATAAGCAGAAAAGTCTCCTGGTTATGGGCAGAGGATTCCAGTTTGCTACATGCCTGGAAGGAGCTCTGAAAATCAAGGAGTTGACATACATGCATTCTGAGGGCATCCTGGCTGGAGAGCTTAAACATGGGCCGTTAGCACTTGTTGACAAAAACATGCCTGTTATTATGTTGGTATCAAGAGATGCTGTCTTCCAGAAATGCATGAACGCATTACAGCAGGTTACTGCACGTCAGGGCCGTCCCATAATTATTTGTAATGAGGGCGATGATGAAGTGAAAGGACATGCATTCCGAACTCTTGAGGTGCCAAAGACTGTGGACTGTCTCCAAGGAATCTTATCAGTTATTCCTCTTCAGTTGCTGTCTTTCCACATTGCTGTTCTCCGAGGATATGATGTTGATTGCCCAAGAAATCTGGCCAAGTCAGTGACTGTGGAA
>s23Contig3166_13 [1222 - 2] (REVERSE SENSE) 
ACGGAGCTGGATGCCAGCGTGTCCGACGGTTCCTTGAAAAACTCCTTGGGATCCCTGGGGTCTCTTGGCTCGGCGGAGCGTACCGCTTTTCTGCCGGGTCGCGGCATAGCCTTGAGTGGTGATCTGGCGGACTTCGCCGGGCGGAAACCTACGCCTTTGAGTTTGACTGAGATCTTGGGCATGAAGACGCCGGAGCGACTACAGAGTATCTTGCAGGAGGAGTTGCCGGTGCGACTGGCCAATCGGATTGCTCATTTGGACATGTTACCCGACCTCGAGGACATGTCGGACATCCTGAGCGTCCGCGGCGACTTCTCTGCTGCCTTCCAGGAAGTGCGACAGGCGAAGCCTGAGGACTTCAAGGACGTGATCCGACGCTTCAAGAAGCGCAATGAGGATCACGCCCTGCGACTGACCCGAGGCATGGCGGCCTGGAGTGACCTGCAACGGACCAAGGGGGAGCCCTACGAAGAGACACGTGCTTTCGTGGATAGCTTCTTGAACCGCCTCTTCCTGTCGCGGATTGGAATGGAGACCTTGACCTCGCAATATTTGGCGCTCTCCAAATGTCCTGATGGCATGGTGGATGTGACCTGTGATCCGTGCAAAGTCTGCGCCAGTGCTGCCAAGCAAGTGACCGAACTGGCTGGAGAGTACTTTGCGTCCGTACCTCGAGTGGAGATCTCCTTCCATGGGAGCGAAAAGGCTCGAAAGTTGCCTCTAATCCCTCACTACTTGTTCTACATTGTGGCGGAACTGTTGAAGAATAGTTTTCGCGCTGTGGCCGAGACTCATCTGGCTTCCGGCGCCACGGGGAATCCCGAGCCGCTGCAGATTCGCGTGGCCTGCGATGAAGCTCAGGTGGCCCTGCTGATCATGGACAGGGGCGGAGGCATCCCTTTCGAACGCCAGCCGCATGTGTGGAGCTACATGTATTCTACAGCTAGGGGCAATCAGATCTGCCAAGAGACTGGGCATATGCTGGATCAGGGCACCGCCTCTCCCACACCCTTCAGCGGCTACGGCGTCGGCTTGCCATTGTCCCGTCTCTACGCGGAGTACCTGGGGGGCTCCTTGCATCTCATGAGCATGCCAAACTTTGGCACCCACGCCTATCTCTTTCTGCAGCAAAGCTCTGACAGAGAGGAAGCGCTTCCAAACTATGTCAACTGGCTCCGGAAGCGGAAATTGAGAGAGGAGATTCAGCACTACGAGTCCTCC
>s23Contig5300_2 [3 - 527] 
TTGCTGAACGGCATAAGAACGCGTCATGACAAGGTCGTGCGCCTGATTGCCCGGGGTGTATTGGAGCTGAAGGAGCACTGTGGGAAGAGCTCCACGGATATGGAGATACACTCGTTTTTAGATAGGTTCTATATGTCGAGAATAGGCATTCGTGTATTGATTTCGCATCATCTAGCCCTTGGCGAAATTCGGGAAAGATCTTTCCCAGGTATTATTAACAGTGATTGCAACCCAGCACAAGTTGCAAAATGTGCAGTTGATGCCGCGAGGAGTATTGCCTATGCGCATTATGGAGAAGCCCCAGAAGTGCAACTGCTTGGTAACTTGCAACTCAATTTTCCATATGTCGATGCGCATCTGTTCCTGTGTTTCTTCGAGCTCCTGAAGAACAGCTTGAGAGCTACCATTGAAACATATAGAGATGCTTCTTCGTTGCCCCCAGTCAGGCTCATTATAGCAGATGGGGTTGAGGACGTGACGGTGAGGATTAGTGACGAAGGTGGCGGATTTCGCAGATCTGAAATG
>s23Contig6982_2 [2 - 1024] 
TTTGCGGAACCCGTTCAGCTGGCAGAATTTCTGTGCAAAGAGATGCCCGTTCGCTACGCTGAACGCATTCGCAACATTGAACAGCTTCCAATGCCCTGGCAGAACTTTGAGGAGCTGGTGGCGGTTCATCACCTTCAGCTGGCCGCCTTCCAGGCCTTCCAAGAGCAACCGAGGAGCCAGTGGGAGAGGGTGGAGGCCTTTAGGCCCGTGGTACAGGAAGTGCAGCAGAATGACAAGAAAACTAAGTTTCTGTTGATGCAAGCGGCGCAAAAGATGCGTGGCAACAGCACCAGTTTTACGGATCCCTTTTCCCTTGAGCTGAACAAATTCTTGGACGACTTTCTCCTCAGCCGATTGGGGTGTAACATGCTGATGGGTCAATATTTGGCCTGCACCAACCATGATTCGCACATTACTTCCATCGTGAATCAGTGCGATGCCTTGGACATTTGTAGAAAGGCTGCGGAGGAAGTGCAACGTCGCTGTGCGACCTCGCAGGGCCGTGTGCCCACAGTGCACGTGAGTGCCTATAGCTCCAGTGGAGCGGTGAATGAAGATCAGGTGCCACGCTTCTCGTACATCCCAGGCATTTTGATGCACGTGGTTCGAGAGCTGTTGAAGAACAGCTGCCAAGCCAGCTTGGAACTGGCGAAGACGCAGGCGGAACTGCAGCAGATGCCCATTAACCTGGTGGTCTGTGCGGACGTGCGTCACGTGGTGATCCGCATTAGCGACCTGGCGCATGGAATCCCGCGGCACGTGGGCAGCCGCATTTGGTCGTATCTCTACAGCGGCAGCCCCACAGCCATGACGGGTCTGAGCTTCGGTTACGGCATCGGGTTGCCTCTGAGCCGCCTCCATGCGAAGTACCTCGGGGGAGCGCTGGATTTGGTGTCGCTACCGGGCTACGGTGTAGATGCCTACCTGAGCCTTCCGCGCGTCGAGACGGATCTGGTGGAGAACATCCCGGACGAAGACGTCGACGGCGGCCGGGTGTCGCAGGAGCTCAACCTGCTGACGTTG
>s23Contig8816_5 [3 - 998] 
CGATCCTTCAAGGAGGTCCTAGGCGCTGCAGAGATGAGCATCGAGGACTTTGCAGACGTGGTGCGATCCGTCAAGGAACGCCACAAGCACCAGGTGAAGCGGCTGACAGTGGGCATGAAGGATTTGAAAAGTCTAAGAATTCAAGCTGGCGCAAGCGAGGCCGAGGTGATAGAGGAGATTGACAAGTTTCTGGACCGCTTCGTTCTTTCCCGCATCGGTATTGAGATGTTAAATTCCCAGTACTTGTCCATGTTCTCACAGAACTCGGGGATCGCTGATCCGCACTGTGACCCCTGCGCCATAGCTCGGAAGGCTGCACGCTTTGCTCGAAAGATTGCCTCGGCAGAGTTTGGAGGATCCCTGCCAGAGGTGGATGTCACCTTCCACGGCAAAGCGGATGCTCGAACACTTCCACTGGTTCCATCCTATCTGATGTATATCCTCATGGAGTTGCTGAAGAACAGCGTCCGTGCAGTGGCAGAGCAACACCGTGCGTTTGGCTTGACAAGTGCAGCGGTGCCACCCATTGTGATCCGGGTGGCAAGCGATGACTCGCAAGTCGTGATGGATATCTTTGACCGTGGAGGTGGGATTCCTTTCGAGCTGCAGGAAAAGGTTTGGAGCTACATGTATTCCACGAGAAGGGGTAATCCTGGTACCGTCCAAAGTGACGCAGGAGAGGCTACGCCCTTGGCTGGCTTTGGTGTGGGGCTGCCGCTGTCCCGCTTGTACGCTGAGTACATAGGCGGATCTTTGCAGCTGGTGAGCATGCCCAACTTTGGGACGCATGCTTTTCTCTTCCTTGAGCGGTGCAGCAGCCGCAAGGAAGGGATGCCGACCTATGTCAACTGGCTTCGAAAGCGGCACTTGTTGGAAGAGTTACTTGACGTCGAAAGTCGAAAACGAGCCGCGGTGGAGATCGAGGACTATGCAGAGGCTTTGAGATTGAAAGGTCTTGCTGCAGAGGTGCATCAGAAGTTGAAAGAATTCCATGGC
>s23Contig20797_4 [1 - 1116] 
CGCAGTGCAGGGACATCCAGCGATAGGTTCGTGTACATTGCCAGGGAGAGGCTTGAGGAACTGCTTGATGCAGAAGTGGGCTACTTGAGCAAAGTCCCTATACATCCCTTTACTTTGCAAGAAGTTCTGGGTCTAGGGTCTGCTGAGAGTTTGGCTGCCTGCATTTTAAACGACGTCCCGAAACGTTTCGCAGTACGAATCCGAATGATTGAAAGCTTAGGAGGATGGGACCACATTGAGGAGCTCAACAAGCTCCATTCCAGGATGAAAACATGGTATCGGCGATTGCGGCTTATTGATCCTCAGAACGTGGATCTGCAGCACCTAACAGAGACGACTCGGGCGATCCGTCAAGAAGGGAGTTCGACTGTCGGACTTGTTGCTTTGGGAATTTACAAACTACAACGAGCCAATGGCCAGTACACCGACGACGATCTCAACCATTTCCTTGATGGTTTCTTGCTTTCCCGCATAGGGAGCAACATGCTCCTGGACCAGTACTATGCCCGAGCACCCAAAGAAGCAGGTGGCTTGGCAAGGAAGACGGGAATCATTTCCCCGCGCTGTGATGCAGTTGCCCTGTGCAAGCAAGCTGCCGCGTATGCATCGCGCATTTGCCAGTTACACACTGGTCAGCTTCCCGTTGTCCTCTATGACAACTACGAGGCTGGAAAAGGAGCTTGCCTACCAGACTCACCATGCTACTTCAGCTACATTCCCGGCTATTTGCGGTACATCATGGTTGAAGTGTTGAAGAACAGCTTCAAAGCGACGCTCGCAGGGGCCACTGCTGCGGAGATTGCAGAGAGACCTATTCACGTGCTGATTTGCCGTGATGAGTGCCACGTTGCTATTCGCGTCAGCGACCGTGCGGGTGGCATCCCTTCAGATGTGGGAGATCGTATATGGTCCTACTTGTATGGAGCCGCGGCTCGTGGAGCCGACGAGGGGGCCGCCACCCCTTTGGCAGGCTATGGAGTTGGCCTCCCGGTTTCCAGATTGCATGCTCGATACTTGGGTGGTCAGCTCCAACTCACAACATATCCAGGATTTGGTACTGACGTGTGTGTGCGACTTCCTCGCATCACAAGTGAGCAGGTGGAAGAAATTGAGATT
>s23Contig29324_6 [1279 - 41] (REVERSE SENSE) 
TTAACAAAACTCTTGGATATTAAATCCTTGAAGTTATTGGATCATTATTCGCATTTTAATCCATCGCCGTTAAGCATTCATCAGTTTATAGAATTTGGCCGGTGCGCAACAGAGGCCGATTCATTTCATTTTTTAGTTAAAGAATTACCGGTACGAATGTCTAATATCATGAAAGAAATCGATTTACTTCCGTCAAATCTGCTTCAATCTCCAGCCGTTATTGAAGTACAAGAATGCTATGCTGACAGTTTTAAAGAATTATGCCAATATGATTACTCGAGTTGCGATAAGGACACATTATCGTCTTTTAAAAGTACCTTAGAAGATGTTCAAAAACGTCATAAAAACGTCGTTCAACAAATGGCTCAAGGGGTTTTGGAACTGAAAGAATCACATTCAGTAGATTTACATACGGAAATGAGTATACAATATTTTTTGGATCGGTTTTATATGAACCGAATAAGTACAAAAATGTTAATGAATCAACATGCAGTACTTTTTGAAACCCAAGAAAAAGATCCAAATAATCGACGTATTGGTATTTTTGATCCTCAAGCTGGTATTAAAAATATTGTTACTGATGCTTTTAATCATGCAGCGTTTCTATGTGAAGAATATTATTCCCTCAGTCCCGATATTAACATTAAAATGTGTAATGTTCAAGATCCTGGAAAACCCATTACGTTAGTTTACCCTCCGCAACACCTTTACCATATTCTTTTCGAATTATTTAAAAACGCAATGAGAGCCGTCATAGAAAATAAAGGAAAAGACAATACGACTGAAGACGATATCCCAGATATTGATGTATTAATAGCTAGAGGAGAACATGACGTAACTATCCGAATAAGTGATCAAGGAGGTGGAATTCCGCGTCATGTAACCGATAATTTATTTCATTATTTGTTTTCTACAGCACCTCGTCCATCTATGACGCCTACCAAAACTCCTTTGGCCGGTTATGGCTATGGTCTTCCCCTCAGTCGACTCTATGCTCGTTATTTCCATGGAGATTTAATTTTAAATTCATACGACGGATATGGTACAGATGCCGTTATATATTTAAAAACGCATAAACACGAAGCAAGTGAACTATTGCCCGTTTTTAATAAGACTTCTTCAAAGCAATATAAAACTTCAGTTCCTACAGCAGATTGGACGGATCCAAATTCAAGTATGAATCGACATTTCAATCCCATTTCTTATCCAACCAAAGCTAAAAATCCTACACCCACGAAT
>s23Contig52187_2 [123 - 1466] 
AAACTAAGCGAACAGAACCTACATGAAGCCAAGAAGGGAGAAGAGTATTGTTTTGACGACACAATTACATATTTCATAATGCGGATCACAAGAGTCTTGTTTGAAGATGTCGCCAAACTCATTCAGCGATACAGTCGCTACCAACAGTCTTGCTTGTCGATTGAGCAATTCACAACATTCGGCAAGACTGCAAAACCAGTAGAATCTTTCCAGTTTGGTCGACATGAATTACCTGTGCGGCTTGCACACATCATCAGGGAGATTGATCTTCTTCCTAAGAACTTGTTGAAAATGCCATCTGTTGAGCTTGTTAGAAGTTGGTATGTTCAGAGTTTTAGTGAGCTGGTCGAGTTTCAAAATGAAGAAGAAACAGATGAAGTTACGAACAGATTTACGCAAAGTTTGATGTACATCAAACAGCGCCATGATAACGTTGTAGAGACCATGGCCCAGGGCATCATGGAACTTCGAGAGAAGGAGGGTGATGATGCCTTTCATCCATCAATAGAGTATTTTTTAGATCGTTTCTACATGAATCGTATTAGTATACGAATGCTTATCACCCAACATTTGTTGTTATTCGGTCAGGATGCCAGAAGCTCTAAGAGTAATTTCATTGGTTGTTTTGACCCAACATGCCATGTTGCATCAGTGGTAGAAGATGCTATAAACAATGCTGCCTACTTGTGTGAACAGTTTTACTGTGCTTCCCCAGAGGTGGAAATCTCTGAGTGTAATGCTATTGATCCCAAAAAGCCAGTTCAAATGGCATATGTTCCAGGACATTTGTATCACATGCTTTTTGAATTACTAAAGAATGCCATGCGAGCAGTCGTGGAGCAGCATGGAAGCAGTGTTAACATTCCTCCATTAAAAGTATTGATAACCAAAGGAAGACAAGACTTGACTGTCAAGATTTCTGATCAAGGAGGTGGAATACCCAAGAGTAAAATTGACCAAGTATTCGAGTACCATTACACTTCAGCCCCAGAACCACTAAGAAGTGGTTCTGCAGCCCCTATGGCTGGTTATGGATATGGCCTGCCATTATCAAGATTGTATGCTCGATATTTTGATGGAGATCTACAGCTTTACTCTATGGAAGGATTTGGTACAGATGCTGTGATCTGGTTAAAGGCATTATCAGCCGAAGCAAGTGAAATTTTACCACAGTACAACAGGAGAACTCCCAAGAATTATGAAGAAGTTAGGCTATCAGCTCAACACTGTCGGGATTGGAGTTCTTCAAAATTTTATGGACATGGAAATAAATTTTTGTCAACATATCATGGACAGGTGAAAGCTAGGCGACTGCACAACAGTCAGAGGACAACTAAATGTACA
>s23Contig53325_1 [10 - 960] 
GGATCTGCCCAAAAATTTGGAGGAGGAAAACCTCTAGAACAATTTTACACAGAGGATGACGATGAACTTCTTGAAGCAACTAAACCTGATCCAAATGCACCACGACCAGAGGGACAAACATTAAGACCTGTCACTGGGGAATCTTTACAGGTAGCTGAGGATCTGCCCAAAAATTTGGAGGAGTCTGTGAGCAAGTTTGCTACAAAATCTCCAAAAGTTTCCTGCTTTTCTGTTGTGGACAGTCATGGAAAAACTAATGTGTCTCTTACCTATGGTAAGCTTCTATCAAGATCAATGAAGCTAGCTTATTCCTTACTAAACAAGATTGGCAGTCACAAGGAAGGAACATCAATTATGACAGGGGACAGGGTTGCCTTGGTGTATCATGTTGATGACCCTATAAATTTTATGACAAGTTTTTATGGTTGTCTTATTGCTGGAATAATTCCTGTCCCTATTGAACCACCTGCAAGCAAAGATTACCCTGGCTGTCAGCAAATTGGTTTTCTTCTTGGTAGTTGTGGAGTATCCTGGGCACTCACCTCTGAAACTTGTCTAAAAAGTTTACCCAAGGATGATAGCGGACATGTCACTACATTTAAAGGCTGGCCTAAGCTGCAATGGTTTGTTACAGCAAATTTAAACAGGCATCCAAAAGATTGGCAACCACCTTCAAACCTGGACAGAAGTTCACCAGCATATATTGAGTCCACAGTGGGTAAGGATGGCGCTGTGATGGGTGTCACAGTGACAAGAATGAGTATGAATCTTCATACACAGGTCCTCAGTCAGGCATGTTCTTACACTGAAGGTGAAATAATGATCAGTGTTCTTGATCCAAAGAGAGAAGTGGGATTGTGGCATTCCATGTTAACTAGTGTGATGAATGGAATGCATGTTATTTATGTACCACCATCAGTTTTAAAGAATTCACCAGCNNNCTGCAGATGG
>s23Contig53325_7 [1039 - 3900] 
AAGATATTAACCTCAGTACAATTAGAATGTTGTTNTGACAGAGCTAATCCATGGTCTTTGTCAGCCTGTGATTCTTTTCTAAATGCTTTTGAGGCTAAAGGATTAAAGCCTGAGGCACTTTGTCCATGTGCAAGTTCCACAGAAACAATGACAGTTGCCTTAAGAAGACCAGGCAAGCCAGGAACAACTGCTACTGGTCGTGGAGTCCTGTCCCTGTTGGGTCTGAGTCATGGAGTGGTGAGAGTCGACAAGGAGGGATCTCTGACATCACTAACCCTGCAGGATTGTGGGACAGTGTTGCCTGGAGCTAAGATAGCTGTGGTGAAGCTTGAAGGTCCTCCATACTTGTGTAAGAGTGATGAGGTTGGTGAGCTGTGCATATCCAGTGGAGCCACAGGGAGTGCATACTGGGGACTTGCTGGCAAAACTAATCACACATTCAAGGTTCAACCCACATTGGATGATGGGGCACCATGGGAGCAGTATCCTATCAGTGACTTTGTTCGAACTGGATTACTTGGATTCTTAGGACCAGGTGGATTGGTGTTTGTATGTGGCACAGCTGATGGAATAATCAAAGTCAGTGGAAGAAGACACAATTGTGATGACCTGAAAGCCACAATCCTAGCTGTTGATCCAATCAAATTTGTCTATAGAGGCAGGATTGCCATTTTTTCTGTCAATGTTTTAAAGGATGACAGAATAGTGGTTGTGGCTGAGCAAAGGCCACTTTGTACAGAAGAAGAGAGCTTTCAATGGATGAGTCATGTGTTACCTGCAGTTGATAGCATTCATAATGTTGGTATTTATTGCTTGTGTCTTGTTGCTCCTGGGGGACTACCGAAGACAAGTAGTGGTGCTGTTCATATTCATGAGACGAGACAAAAGTTCCTAGAAGGAGGGCTTCACCCAGCGAACATCCTGATGTGTCCACACACGTGTGTAACAAACCTTCCTCAGCCAAGACAAAAACATCCAGAGCCTGGTCCTGCTGCTACAATGGTTGGTAACATTGTAATGGGGACAAGAATAGGAGGTGCTGCTGGGAGGGAGATAGCAGACATAGAGGAAGACAGTGATATGGCAAGAAAGTACCAATTTTTAGGAGAGATTCTTAAGTGGAGAGCACAAACTATGGCTGATCACACGTTATTCACATTACTGAACGCCAAGGGTACTGTAGCTTCGTTGTTGACTACAAGCCAGCTTCATAAGCGTGCTGAACGTGTAGCCCAGATGGCAGTTGAACAAGGTCGCCTCAGTTCTGGTGACAATGTGGCACTTCTCTTCACTCCTGGTGTTGATTTTATTGTGGCCGTCTTTGCATGCCTATATGCTGGTCTCATTCCAGTTCCCGTGCGTCCCCCTCATGCTAACAATATCAGCTCCACCCTCCCCACCGTCAAAATGGTTATTGACGTCAGCAAGTCACGTGCAGTGTTGACCACTCACAACATCGCTAAAGCGTTAAGATCTAAAGAAGCTGTGGGAGTGGTGGACATAAAGTCATGGCCCACAGTGGTGGAGGTGGATGATGCTCCTAAAAAGAAGTTAACAAATCCTTACAGAGCTCCCACGCCAGAAATGATCGCTTATCTTGATTTTAGTGTTTCTACAACTGGAATGCTTTCAGGTGTAAAGATGTCTCACTCATCAGTCACTGCACTGTGTCGTTCCATGAAGCTCGCTTGTGAGCTTTACCCATCTCGTGATATCGCTGTTTGTCTTGATCCTTATTGTGGACTAGGATTTCTACTTTGGTGTTTGACAGGCGTCTATTCTGGACACCACACAATCCTCATTCCTCCTGGAGACCTGGAGACTAATCCAGCTCTTTGGTTATCAGTAGTTAGTCAGTATAAAGTTCGTGACACGTTCTGTTCTTACCCCGTGATGGATTTATGTACTAAAGGACTGGGACAGTCAATACCGGCACTCAAGTCCAAGGGCGTCAACTTGACTTGTGTTCGGAACTGTGTCGTGGTTGCTGAAGAGCGACCCAGAATAAACCTGACAACAGCGTTTTCGACTCTTTTCTCCGGCCTGGGCCTCTCTCCTCGAGCAGTGAGCACGTCGTTTGGATGCAGAGCCAATGTTGCTATTTGCACGCAGGGTGCGTCGACTCCCGAAGCCTCTAGTGTATATGTGGATACGAAGGCGTTACGAAACGACAGGGTGACACTTGTGGAACGAGGAAGCCCACACAGTTTATGCCTCTTGGAATCCGGCAAGATTTTACCGGGTGTCAAAGTAGTGATTGCCAATCCAGAAACAAAAGGCATGTGCGCAGACTCGCATCTTGGAGAGATCTGGGTAAACAGCCCGCACAACGGCAGCGGTTACTTCATGACAGGCGAGGATTCCCAGACAGAAGATCGCTTCAACGCTAAACTGACCACCGGGGGCCTGGGAGAGACTGGAGTAACGTACGCCCGAACGGGGTATCTGGGATTCATCAAAAGAACCGATTTTACTCAGACCGATGGAGCTCGGCATGATGCGTTATTTGTGGTTGGCCCGCTAGAGGAGACCATGATACTACGTGGTATGCGGTATCACCCAGTAGACATCGAGAATTCAGTCACGAGATGTCATCGGGCAATCTGTGAAAGTGCGGTGTTCACATGGACTAACCTGCTTGTGGTTGTAGTGGAACTCGATGCGGAGGAAAGCGAGGCTCTTGACGTCGTTCCGCTTGTGACGTCATCGGTATTAAATGAACAACAGCTGATCGTGGGGGTGGTAGTGGTGGTAGACCCTGGTGTGGTGCCGATCAATTCTCGTGGAGAGAAGCAACGAATGCATTTGAGGGACGGATTCCTAGGGGATCAATTGGATCCTATTTACGTGGCCTATAACATG
>s23Contig54232_21 [4341 - 3181] (REVERSE SENSE) 
CCGATCTGCTTCGATACAATAATGGGAAGTGGAATCTCAAAGAAACAAAGTGAAAAACCACCGGCGTGTAATAAAAAGAAAAAAGACGCACATCATTTGAAAACCTTAACGGAGCATACTGAAGGAATAAACGCAATATGCATTAGTCCTGATGGTAGCACCGTCGTCACTGTTTCCGAAGATAAGACGGGACGACTTTGGGACACTAAGACAGAAGAATGTGTGGGATTACTACAGGGTCATAAAAGCTATATCACAAGCGTTTGGGTAACGGAAAGGTATATTTTCACCAGCTCTGCCGACAAGACTGTTAGAAAGTGGAACTTGGAAAGCGGTGCGTGCATTAAGACGTTTCTCGGCCACATCTCGAATGTAAACCGAGTCATTTGCTCTGGGGATTTAGTATTCTCGAGCTCGTACGACAAAACAGTAAAGTGCTGGCACGCCGACACGGGCGAATGCCTTCGAACTTTTCGCGGCCATCGCTTTTCGGTAACTCCTCTTCTACTTGTGTCTGATTCTAGTCGCGGAGCAGCTTGCGATTTGGAAAACAACAATGACATTCTTATCTCGGGTTCGGCTGATAGCACAGCGAAAAGCTGGGGGATGAACTCGAACGAGTGCCTTGTTACTTACAAAGGACATGCCGGGGCTGTAACATGCCTGGCTGTCGACGGCAAAGGGAAGACATTATTTACAGGGTCGACGGACAGTACAATTCGTTCATGGGATCTGTTAACTGGAGCTCCAATAAAGACGTTTACAGGCCACCAAGGTGCGATAATACAGATTCAGGTTGTTAACAAACTGATGTACTCATGCAGTGCTGACCATACTGCAAAATGCTGGGTGGTTGAATTTGGTGACTGCACACGTACATACAAGGGACACAAGCACACAATACATAGTCTGTTATTCCAGGAAGGCCTTTTGTTTACCTGTTCTGGGGACAACACTGTAAAAGTGTTTGAGTCAAAATCTGGCACGTGTAAGAGAACATTCACTGGCCATTGTGGTCCAGTTAACTGTTTTACTGTTGCTCAAGGGAAGCTTTACACTGGCTCTCATGATGCAAGCATGAAAATTTGGAATGCAACAAAACTACGAGATGATGAAGATGACATATATAATAATATCCAAGAGAATGGAAGAGCAAAGAAG
>s23Contig7974_5 [1 - 981] 
GTGCCCAGAAACCATGTTGGCTCTAATGCTCCGACCGCTCCGGGGAGTGGAACTGATTCGTCAATGAATTTTAATGATAATGGATCTTGTCCAGCGACTTACGCGTGCTTGTCTCTTCAGTATTTTGCGACGGTTTACTATGGGCCGTTTCTGCGGAAAACGCCAGTAAAGGTCGTTGTGATAATTTTCTTTCTTTGTCTCCTCGCCGTTGGAATTTACGGCACGCTCCAAGTTGAAGACGGTCTGGAGCTAACAGATGTTGTACCAAGTCAGAGCGTGGCACATAGATTTGTCGAAGCTCAATTCAAGTATTTTTCATTTTATCCAATGGCGCTTGTTACACAAGAAGGATTTGACTACGCTTATCAACAAGAAAAGTTGTTATCCTACCATGAAGACTTTAAGCAGATTCCAAATATAATCAGAATTCCTGACTCAGAAGAAATCCCTAAATTTTGGTTGATGTACTTTCGAGAATGGCTAAATGATACTCAAACATCGTTTAATCAAGACTGGGCAAATAAATATATTACATACTCTGGCTGGAATGATAGCGCATCAAGTACTGGTGTTATCGCCTACAAATTACTCTCTCAGAATGACAGCACTGACAAGATTGACAGATCAAAGGCTCGAAGCTATAAACTGGTTAGCGATGCTGGAATCATTCGTCCTGAAATATTTTACAAAGCTCTCACAATTTGGATTGACAGGGACGTGTTAGGATACGCGTTTTCACAGGCGGATATCAAACCAGAGACAGTCGATTGGTCAAACATCAGAAGCCAACAAGATGACGAAGCAATGCAAGTGCCTGCTGCCAAGCCAATCACCTTCGCAAAACTCAACTTCAACGTTATTGGCCTTAAAGAAACCAAGGATTTTGTGCAACTGATTAAAGACGTGAGAGAGATCTGTGACAAATATTCAGACGATGGATTACCAAACTACCCCAGTGGGGTACCCTTCACGTTTTGGGAA
>s23Contig54501_3 [3 - 416] 
GTGTACGGCTTTATGGGTCTGGCTGGTATAAATCTCAGTGCTGTGCCTGCAGTTACACTCATTCTGTCTGTTGGAGTTGGNNNNNNNNNNNNNNNNNNNNTGTGCATGGCGTTTTTACACGCTCCTGGAGACAGCAACCAAAGAATGCAGAGGGCTATTGAACAAGTGTTTGTACCTATTGTGGATGGTGCCATTTCTACGTTTCTTGGCGTTGTAATGCTGGCGGGATCCGAATTTCAATTTATAGTCAGATACTTTTTTAACCTCCTTGTGGCGTTAATTCTGATTGGCACATTGAACGGCGTTGTGTTTTTACCTGTTGTTCTATCTTTAGCCGGACCAGGAGCAGCGGCCGCAGAATTCCCAAACCTGAGCAGCACCTCGAATTCACTCGCTATTCAAAACCCATCTTCC
>s23Contig54763_3 [193 - 789] 
AGGGAGCTCAAAGCCACGATGCAAGCGATCAAATGTGTGGTTGTCGGAGATGGTGCTGTTGGTAAAACCTGTTTGTTGATCAGTTATACAACAAATGCTTTTCCGGGGGAGTATATTCCAACAGTATTTGATAACTATTCTGCTAATGTTATGGTCGATGGCAAACCTATAAATCTTGGCTTATGGGATACAGCAGGACAAGAGGATTATGACCGACTGAGACCACTTTCCTATCCACAAACTGATGTTTTCTTAATCTGCTTCTCCTTAATAAGTCCAGCTTCCTTTGAAAATGTTCGAGCAAAGTGGTATCCAGAAGTAAGCCATCATTGTCCTAGTACACCAATCATCCTAGTTGGTACAAAACTTGACTTGCGGGATGACAAGGAAACCATTGAGAAACTGAAGGATAAAAAGCTGGGGCCTGTAGTGTACACTGAAGGTTTGAAAATGTGCAAAGAGATTCAGGCAACCAAATACCTGGAATGTTCAGCTCTTACACAAAAGGGACTAAAAACAGTTTTTGACGAGGCAATCAGGGCAGTCCTCTGCCCTCAAGTGAAGAAGCCAAAGAAAAAAGGAGGATGTCAGCTAATA
>s23Contig9309_2 [287 - 3] (REVERSE SENSE) 
AGAGGGAAAAAAAAGATATCAGAGAATTTTTACTTTGACATGAACAGTGACTGGTGCAGGAAGCTAGTCAAAGAACACAATTCTCGTACAGATATTTCCACTCTTAGTCGGTCAGCAGTGTTTTCCATTACATACCCTTCAACCGATGTGTTTCTTGTTATAAAGTTGGAAAAAGTTCTCCAACAAGGTGACATAACTGAATGTGCTGAGCCATACTTGAAAGATGCTGAAAACCCTAAGCATCGAGATAAGATGCGTGCGGCTGCTGTATTAAATTGTGAGAGG
>s23Contig54879_30 [5545 - 860] (REVERSE SENSE) 
CTAACATCTGAGTTGCATCAGGTTCACCCATATCCAGATGGACAGGGCCGGCCAACTAAAGAAATTGAAGAGTTTGCTCCCCGGGAAGTGTTTACTCCTTATCTTACATTCAAAAACCTATTGTATGTGTACCCCTTGAGTGTCAATTACACCAGTAGAAGCACGTCTGCCAGAAACATAGCTGTTAAAGTACAGTTCTTGGCAGGAGAAGAGTTGTCACCACTTGAATGTGTGTTTGGTAAATCCAGTACAGCTGCTATGCAGTCAGAAGCCTGGTCAGCAGTAACTTACCATAACAAGTGTCCAGACTTCTATGAAGAAGTAAAAATCAAGTTGCCAGCACATTTGACAGAGCAACATCACCTCCTTTTCACATTTTATCATATTAGCTGCTCAACGGGAAAGAAGCCTGAAGAGAAGGGGCCTGTTGAAACACCAATAGGCTACACGTGGATCCGTGCTGTAAAAGACGGGCGAGTTTCTCTTGGTGAATTTCATCTTCCAGTATCTTTGGAAAAGCCACCACCCAGTTACAGTGTGCTTTCACCAGAGGTGCAACTTCCTGGTATGAAGTGGTTAGAGAGTCACAAGGGTGTTTTCCATGTTGCTGTCAGGGCTGTATCTTCCATTTACACTCAGGATATACACATTCACAAGTTTTTAAAGGTTTGTCACCAAATAGAGGGACGCGTGATGTCACCAACCCGCAGCTCTGAAGGGAATCTAGAGTCTGTGTTGCGTAAAAGCATCGTGGACCTGTCCAAGACACAAGAAGAACCTCTTGTTAGGTTTCTGTACTTAGTTCTGGACAAGCTTATTTTGCTTCTTGTCAGGCCACCTGTTACATCAGGGACCGTAGTTAACATTGGGCAGGCTGCTTTTGAGTCCTTGACAAGGATTGTACATCGCCTTCATCAACTGCTAGAAAACAGCCAGGATGAACATGGTCGCAATCAATTACTGGCATCATATATAACTTATGTGTTTTCTGCTCCTTATAACCACTCACCAGCAGCTTCCCCAGACCATTTTTCAGGAGAACCAGGACGTTCTGCCAGTATTCCAGTTGGTTTACAAAGTAAAGCCCGACAGAAAATATCAAGCAGTAATCCTCAACTAAATGCAACTTTAACTGACGATCAGCAAGGTTCATTTTCATCTGGAAAGTGGGTTGATGATGATGAAGAGCCAAGGATGTCTGATGCTATGAACATGCCTGGTAATAGGAACAGCATGGCAGAGACACGCCCCAGCTCTCTGAGTGTCCCTGGTCTTGTGTCCAGTGGCAGTGGCAGTAGAAAGTTGGTACATGAAGAGTTAGCATTACAGTGGGCAGTTGCAAGTGGACCCTTGAAGGAAACAGCAATGGCACATGCTTGGTTCTTTTTTGAACTCATGTTTAAAAGCATGTCACAACACCTTGAAAACACAGACAGGTTTTTCTGGACAAGGAAAAGTCGATTTCCTGAACAATTCTTGGGAGATATACGAGCCATGTTTAACTCTACAGTTTCTGAAATCACTGCAACACTTAAGGATTTTGATCTCTGTCGGAGGCTAAATTCCAGTCTCGCCTTTTTCTTATATGATCTTTTGTCGCTGATTGACAGAGGCTTTGTTTTTGAGCTGATCAGGCACTACTTTAAAGAGATGCATTATCAAGCTACCATTGATCCTGGAGTATCACAACTCAGACTTGAGTTCCTGAGGATTGTTTGTAGCCACGAGCATTATGTAACCCTCAATCTGCCATTCCCTTGTCCTCTGTACCCTACACCGCCTGCATCACCTACACCCTCTCTGTCATCAATTGGTTCAGCAATGTCTACCTACACTATAACTATAGGCAACAGCATGGCAGAACTTTCAACTGCTTTCAGACAGCAGCATTTTCTCGCTGGCTTGGTCCTTTCTGAACTGGCTTTGTCATTGGAAGGAGGGGACATGACTCGTATATGCCAAGCTGTAGACACCACAAGGGACCTCATTGCTTGTCATGACTCAGACACTCGCTATGACGAGATTTCTTGTCGCTCTGCTGTAGCTGCGCTGTATCTGCCAATAATCGGGTTGGTTATAGGAGCCCTACAACAGCTACATGGTTATGGCAGTGAAGACAACTCTAGCTTTACTCCAGATGTTGCCATGGCCATAGCGACATCCAGTATAACAACCCTAATGGGGTCCGATGAAAGCAAGGGTGAACTTACATCACAGAAAAGCAAACCACAGCAGTTAAGTTTAGAAGCGACTAGAAACCTGCTGATGTGTCTACTGTGGGTGTTAAAGAACATGGACAGTGAAGTATTGAAGGATTGGTGGGCAGACCAGCCACCTGCCAGACTTGGCTTGCTGCTGGACGTTCTTCGCTTATGTATCACTCTGTTCGATTATGGTGGCAAGGTGCAAAAGTCATCACAATTTCCTGCAGCACCAGGACCAAAAGCACAACAGGACGCAAAGGCCAAGCTTGAAGAGTTCTTACTTGGAAATAAGGGTGCTGCAAGGGAAATGATGCAACGCCATAGCAGAGTAATGTTAGAAAAGGGTCAGTCACCAACCACAGAATCACGATTAAGGTGGCGTAAAGATCAAACACAGTGGAGACAGGCAACTGAGCAACAAAACAGACTTCGTCCTGAAGTAGAGGTGAATGCACAAGTTGAAGGGGCCCTTGCAGCAGAAGTTAATTCCATCGTTCTTGATACACTAGAGCACTTAGTACAGACGGTGGCTACCTCGGAGTCCCTGCGCGTGGTTTTAAGTGGAGTACTTCGAGTGCTGCTTCATTCTCTTAACTGCAATCAGAGTGAAGGAGTTCTGCAAAACATATTTGCGACACAAAGATCAATTGTTTATAAGTTCCCTGAACTGTTGTTTGAAGATGACACGGAGCTGTGTGCTGACCTTTGTTCCAGACTCCTTAACCACTGCAGCTCGGCTCTCAGTAGTGTTCGAGCCCAGGCCAGCGCATCTCTTTATCTCCTCATGAGACAGAACTTTGAAATAGGGAACAATTTCGCACGGGTTAAGATGCAAGTTACAATGTCACTTTCCAGCCTTGTTGGTACTTCACAAACTTTCAATGAAGATCAGCTTCGTCGTTCGCTGAAAACAATTATAACGTATGCTGAATCAGATCAAGAGCTGAGGACAAGCACTTTCCCAGATCAGGTCAGAGAATTGGTGTTTAATCTGCATATGATTCTATCAGATACAGTCAAGATGAAGGAATATCAAGAGGATCCAGAAATGTTGATTGATCTTATGTACAGGATTGCCAAAGGTTATCAAAACTCGCCTGATTTACGACTGACGTGGTTGTACAACATGGCCGCCAAACACGGCGAGGCGAAAGTTGAGGCTGCTATGTGTCTGGTCCATACGGCAGGCCTTGTGTCCGAATACCTGAGTATGCTGGAAGACAAGCCGTATCTTCCCATAGGATGTGTCGCATTTGAGAAGATATCACCCAATGTTCTCGAGGAGAGTGCTATTTCAGATGACGTCGTCTCACCTGATGAAGAGGGTATCTGCACTGGAAAATACTTCTGTGAAAATGGATTGGTGTTGCTCCTCGAGAAAGCTGCCAGCACATTTTCTCGTTCTCATCTCTATGAATGCGTAAATGAAGTGTACAAATTGCTTATCCCTATACTGGAGGCCAGACGTGACTACAAGAAATTAACTCATGTTCATCAAAAACTCTCAGAAGCTTTCGGCAAAATCATACAAACGGAAGGAAAGCGTATGTTAGGGACGTATTTTAGGGTGGGCTTCTATGGATCAAAATTTGGTGATCTTGATGGAGAGGAGTACATTTACAAAGAACCCGCCATAACAAAGCTGCCAGAAGTGTCACATCGTTTACAGGCATTTTATGGTGAAAAGTTTGGACCAGATGTTGTTGAAGTGATTAAAGATTCGAATGCTGTTGAACAAGGCAAGCTGGATGCGGAGAAAGCCTACATTCAACTCACATTTGTGGACCCGTACTTTGATGAGTATGAGCTGAAGGACCGCAAAACATACTTTGACAAGAATTTCAACTTAAGGAGATTTATGTACGAAACACCATTTACACCGAGCGGCAAGGCACATGGGGAGTTAATCACTCAGTACAAGAGAAAGACAATTTTGACGGCCGCTAATTCATTTCCTTATGTCAAGACCCGCGTCAATGTCGTTCATCGAGAACAGATTGTGTTAAGCCCTATTGAAGTTGCCATTGAAGATATGGAATTGAGAACAAAAGAACTTCTGAGCGCCATACAACAAGAACCACCCAACCCGAAGATGCTTCAAATGGTTTTACAGGGTTCTATTGGTACTACTGTTAATCAGGGTCCATTGGAGATTGCTTTGGTGTTCTTGTGTCAAGGCCAGGAATCAGACGAAGAAGGAGACAGTCAGATGATAACTAGACACCATCACAGACTCAGACTCTGTTTCAAAGAATTCATCAAGAGATGTGGAGACGCCTTACAAAGAAACAAACATTTAATCGCAGCTGACCAACGTGCTTATCAGAAAGAATTGGAAAGGAATTATTCCAAACTAACTGAGCAGCTCGAACCTCTACTCAAAAACAAGTTTGGCTCTTTACGAGGATCCACCAGACAAAAGGAAGGATCTGCTTTATTGAGGAAAATTTCTATGAGTTTCAATACAGGACACAGCGTAGCA
>s23Contig612_18 [1 - 3516] 
TGGTATGTCCTTAGCATGAGATGGTGGGACCTTTGGAAGGACTACACACTGTTTGATTGCAAAGCAGATCTGCCTTCACAGCCACATCATTTGAGTCGTTCCTGCAGTGGAACCACCAAAGGCGAAAAACCGCCAAACATTGACAATTCGGATCTCATCATCCGGCCTGGCTGTCCACAGCTGCAGAGTAACTTAGTTGAGAATAGAGACTTCATCCTTCTGAACAAGGAGGTGTGGAAACTCTTATACAGCTGGTACCCTGGTGGGCCCATCCTGAGGCGTCGTGTCATCGGAGAGGGCCAAAATATGCGGGTTGAACTCTACCCCTTCTGCCTCACCGTCTACAAGGTCGATGATTTCGGCATGCCGATCATCGATTCCAAGCTGCAGAGTCCATTCTCTCGCTCCGATACTTTGGAGGAGGTTCGAAGCCACCTCCGTGCGAATTTGGGCTTGAAGTACACTGAAGAAGTGCACTTGTGGCATAGACCCTCACTAGAGGTGGATCAGACTTTAATTGACTCCCTTGAGGGTTGGGAAATGTTAGAAGGTGATGATCCTTTAGAAGATTATCAGGTAGTCGATGGAAGTTCCATTCTGCTTGAAACGAGATCTTCAAGGTCGCTTCCATCGCGCGACTTGGTAGACGATCGGCAGGCGTGGCCCTTCTTTCATCGCCTCAGAAAGGACTTCAAACAGAAGACTTACAAGGACCCACAGGATCCCAACGTTATTTTGGAGGTGGATGACAAGATTGATGCCGCGGCCAAAGAGGAAGGGCGGCGATCAAGTGTGAGCTCGGAGTGCAAATGGTACGCCGCCACCGTGGTTCAAGTGGAGGGCTCCAGGTTGCTGGTGCAGTTCCACAATCGGCCCAAGCCCAAGGGGGCTCAATTGGAGTCCACAGACTTGGTGCTGGAGGGCCTTACGCCTGAGCTGATTGAGGTGGGGATGCAGTACGAGTCTCTTGACAGTCGTGGTTGCTGGCATCAGGTCCGAATCACAAGAAGGAACTTGGACCCACCAGACACGTATGAGGCGCAATTGCTGGATGAGAACACCACGTGGCCGGTCGTCCAGCCCGGCAACATCCGTGAGCTGTGCGCATTGACGGAGGAGGCGAAGAAAGCCTTCAAGAAGGTCTTTGCGAGGTATGCCAACAATGACATCATCGAAGGTGGAGGGTTACGTGGTCTCATGTCCTGCGCGACCAATGAGTACATCCCAGAGGACTCTCCCAAGGTGGCCCAGCTTCTCAAGGAGCCCTTTGGCACAGAAGCAGGTGTCAAGTTGGATGGTTTCCTGGAATACTGGCGACAGCAGATTGCGGCCTCCGGCAACAAGCTGAACTACTGGCTGCAGCAGGAACTGCTTCGTCTCTTCCAGCGCGCGGGCGTGGAGATGGGCAATGAGGAGGATCAACTGCTGGCGCAAGGCCGCGAATGGATCGAGCGTGATTCCACTCGCCTAGCGCAGTATCGGACCAACACGATACCCTCCTACCAGGACATCCGTGACTTCCGGGACTTTCGGATCTACGACAAGTTGGACTGTCGCTTTGGGCGCGAGTGGAAGCAGGCCGAGGTCATGGAGGTGGACTGGGAGGAGATGACCATCTTGGTCCAGAGCAGAGATGTGAACTCTGTTGCCTCACCCACCACCAAAGCTCAGAGGCAATGGATCCCCATGGAATCCGATCGTTTGGCTGAGTACGAAACGAAGAGCCTGGAATCCCCCGAACATGAAGGCGATCCAGGACCTTTGTTGGCCCGATCCGTCAGCCGCGGCGGCGTTTGTCCGCAGCCCGGGGCCTGTGGACTGCAGAACTTGGGCAATACATGCTTTATCAATTCCACCTTGCAATGTTTGTCCAACTCCATGGAATTGCGGACCTTCTTCGCAGGCACTTCAGGAGAAGCTCCTCTGTACCTGGACCAGATTTCCTCCTCGCCCTTGTCCACACAGGGACGAATCGCACGGGAGTTCAGCAAGCTGTTGCGCGACATGTGGTCCAACGAGAACAAGAGTGTGGCGCCAGCCACCTTGAAGAAACTCATCGGACAGAAGAGACCCGAGTTCGCAGGATATCAACAGCACGATGCGCAAGAGCTTCTCTGCTACTTGCTCGATGCACTGCACGAGGACGTGAACCGCGCCAGCTATCCGTATCCCACCGAGGAGGAGGACGAGAAAACGAAATCTGACGAGGTGAAAGCACGGGAGATGTGGGCGAAACACAAGAGGCGGAGCGATTCCACCATCGTAGATCTCTTTCAGTTCCAAATTCGTTCCGAATTGACGTGCCCTGTGTGTTCTCGAGTGAGCGTTACCTTTGATCCCATCATGTATCTCACACTGCCTGTGCCCAAGCCTCCACACTCGGTGCCTCTGACGGTCCTGTTGAGCGATTTCCCTCGGAGCCCTCCACGCACCATGGAACTGGAGGTGGAAAAGAGTGCCACGATCGAAGAGCTGGAGAGTGCTCTGTGGAGGGCACTGCAGAGAACCCCTGCTGAAGTGCCGTCGTGCTTTTGTTTCGCCGATGTGTACTACGGTCGAATCTATCGTCAGTTTGATCCACAAAACTTGGTGAGTGACTTCCGACAGAACGACAACATCGTAGCTTTCGAGGTGCCGCTTTGTCCTGGCGTCCGGTTGCAGGATCATGTCTTTATCCCGTTGGTGTGCCGGAAGAAGCAGAAGCCCACTCAGTTCTCCTCCCAGACATGGCAATACGAGAAGTTCGAACCCCCGCGCATCGTGGCAGTACCCAGAGATGCTTCCAATGGAGAGGTCTTCAAGCAGTTGAAGGACATGGCCGAATACTTGCTGGAATCCTGTCAAATCGAACAGCCCTGGAACTTCGAAATCCTCACAAATGTGGACAACTATGCCACCAAAGCTGGTGATTTGTTGCTCGAAGATCATGGACTCTTCCTGGCGCCCCAGCAATTGGCAATCGATTTCGACGAGCGCGCAGAACAACTGAAGGAGTTGCTGCCCAAGGCCACGAAACGCAGCAGCGCTGGGCCTGGCACCACACTCAGCGCGTGTTTGGCCAAGTCCATGGAGCGCGAAGTGCTTTCTGAGATGGACAGCGTTTACTGCAAGAAGTGCAAGGAGCATCGATGTCAGACCAAGAAGTTGGATCTTTGGTCCTTACCAGTGTGTTTGATCGTCCACCTCAAGCGCTTCGGTCGGGAGAGATTAGACGGCCCTTTGGTGAAGATCGGATGCTCCGTGGACTTTCCCAACGAGTTGGACTTGGAGGAGTACATGTGCCAAAAGGGCGCGAGATCTGCGAGTTCCACGCGCTATGAGCTCTACGGGGTCATCAACCATCATGGCAATGTGGGAGGTGGTCACTACACGGCCAATGCTGTGGTAGTACCCCCAAGCGCCAAGACGCTGGAGTTGGGCGAATGGTTCAACTTCAATGACTCCATCGTCAGCAGGGCAACTCCGGAAGATCTGGACACTCAGGCCGCCTATGTTCTCTTTTACAGGCGAATAGAT
>s23Contig55419_22 [4326 - 1528] (REVERSE SENSE) 
GATATGTTTTGTATTTACCCCATTGGCGGTCAGTCGTTAGTTAAGGGTGATATCTGGTATCTTGTCGATTGTCGCTGGTTGAAACAATGGAAGAAGTTTGTTGGATTTGATACATGGGATCAGTTTGGTGTTGGTGAAGATCTGAATAATCCTGGTCCTATTGACAATTCAAGTCTTTTTGCAGTTTCAGCTGATGGTACTGCTTTAAAGGACCACCTCATTGATGAACTTGATTATAATTTGGTCCCCAAAGATGCCTGGTTTAAACTTGTCTCATGGTATGGAGTGATTTCAGAAGAACAGGCTCTGCCAAGGAAGGTGGTGGAACATGGCATGTATGTCAAAAGCTGCAAAGTTGAGGTATACCTGATGCAGCTCAAACTTTCCCAGCACTCGGATCCAAACACCATAGTAACAAGGCAGTTTAGTAAAGGAGATACTGTTGGTCATGTTATGGCAGAAATGAGAAGAGTATTTAATATTGCGGAGGAAGTTGAAACAAGAGTGTGGACCAAGTACATGAGCAATACATATGACCTTCTTAGCAACTTGGAATACACTGTACAGGATGCTGGCCTTTACCAGGGACAGGTTCTTATTCTAGACCAAAAGAATGAGGATGGTACTTGGCAACGTCAAGCACGACAAAGTACTTGCTCATCTTCATCTGTGACATCAAGCACTGGACACAGTAGTCAATCCTCAGATTCCTACAGCAGTTACAGCTCAAGAAGCTCCTGGGGATATGGTGGACTGAGATCAAGTGCTGCCTTGCCAGGGTTAACAGGACTTGGAAACCTTGGAAATACATGTTTCATGAACTCTGCCCTTCAGTGTTTAAGCAATTGCGTCCCTCTTACTGAATACTTTTTAGCTGAGAAATACAAAGAAGAGCTGAATCGCAATAACCCTTTAGGAATGAGAGGTGAAATTGCCAATGCTTATGCAGGTCTCCTTAATCAGATTTGGAATGAACAATATAGTTCGGTAGCACCAAGACAGTTCAAAATGCAAGTGGGACGTTTTGCACCTCAGTTTTCCGGCTATCAACAGCAAGATTCTCAGGAACTTCTTGCATTCTTGTTGGATGGACTTCATGAGGATTTAAACCGTGTGAAAAAGAAGCCTTATGTGGAAGTAAAGGATGCTGATGGAAGGCCTGATGCAGTTGTGGCAGAGGAGTCCTGGAAAAATCACTTGCAGAGGAATAACTCCATTATTGTTGATATATTCCATGGACTTTTTAAGTCCACTTTGGTTTGCCCAGATTGCAGTAAGGTCTCTGTCACATTTGACCCATTCTGCTACCTGTCTTTACCATTGCCAGTCAAAAAGGAGAGAAGCCTTGATGTTTTCCTTGTACGCAGTGATCCTCTTATAAAACCCATGCTGTATAAATTGACTGTGCCAAAGATGGGCAATGTTGCTGACTTACTGGCTGTTCTGACAAAAGAAACTAACATCCCCGGAGACAAGATGGTGGTAACAGATGTGTATAATCACAGATTTCACAAGATGTTTTCACTCAGCGAGTCACTGACTCAGATTCTTGACAGGGATGACATTTTTGTTTATGAGTTATCACACAGTAAATCTGAGGATGATGAAGATGACTTTGTTGTTCTTCCTGTTTACCAAAGAGAGAAAAGAGCCCGTCTGACCAGCTATAGTTACAGCAGCTCAAACAAAGCTTTGTTTGGACTCCCACTCATGATTTCTGTCCCAAGGAAAAACTTAACTTTCAAGACTTTGTACAACTTCTTGGTGGAAAGAATGAAACGTTTTGTTAGTGTTCCAGCGGAAGATGAAGGAGTAGAAAGCAAAATTGAGGGTGAAAGTGAGGCAGATGTTGAAATGAATGAAGATAAAAATGAAGGCAGTGAAAATGAGGACTGTGAAGAATTGGAAAAGGCAACTCAAAATGTGCATGTCAATGGTGATGAAAATGAGGATGGTAACGTCAATTCACAAAATAATGATGATGACAGCTCAAACCAAAAGAATATGATGAACACTCAGTGCAAGGGAAAGACGCCGTGCAAGTATCTGTTCAACTTGACTCTAGTCAACTCATATGGCAGTACAGATATCCAGGTGTTGCAAGATAATGGCAAGCCTCTTAAACAACTCACAGGACGTTGTTTTCTTGCACTTGACTGGGACTCAAAGGTGAAGGAGAAGTGCTATAATGATCAACTGGCCGAGGAATCCGAAGAGCATGAGAGTGTGCACAAGAAGCCAGCACAGAAGAAGAATTGCATTGGCCTAAATGATTGTATCGAACTGTTCCTATCGAAAGAGAAGCTTGGAGTAAATGATCCCTGGTATTGTCCATCCTGCAAGAAGCATCAACAGGCCACCAAGAAGTTTGACCTTTGGTCTCTTCCAAGAATCCTTGTCGTTCACCTAAAGCGATTCTCCTACAACAGTTTCTGGCGAGATAAGCTGGATACATTGGTTAGTTTTCCTTTGAGGAGCCTTGATATGTCTGACTATGTGATTAATAAGGATCAACCTCGTCCAATTTACAAGTTGATTGCAGTATCTAATCATTATGGAGGCATGGGAGGCGGGCATTACACAGCCTATGCCAAGAACTGCAAAGATGGCCAGTGGTACTCATTTGATGATAGCTCTGTGTCCAGAGTTGATGAGGGACAAATTGTCTCCAAGGCAGCATATGTCCTCTTTTACCAGCGACAAGAGAGCGAACACCAAGGAAATATGGAAGAGAAAGAAACAGGGCAAGAACAAGCCAGTGGCCAAGATGCAGACATTGACATGCTCCATGATGGTGTG
>s23Contig56056_3 [1 - 765] 
TGGGGGGAACCCAAGTCAGACAAGCAAGCTGACAAAGACGCCGCTGACCGCAGCATAGAATGGTGGCTCGGGGGGTTCGCCCATCCAGTGTTTGTCAATGGAGACTGGCCTGACATCATGAAGAAAATTGTGAAGGAGAAAAGCGAAGCCAAAGTAATTCCAAATAGACTTCCAGAAATAAGTGAGGCAGAAAAGCAACTCATTCAAGGAACGGCAGATTTTTTCGCTCTGAACATGTATACCGCCTTTCTCGTTGAACATAAGGAATTCCCAGCTGATGTGGAGTGGAACTACCTGAGCGATCAACAAATGAAGACTACTTTTCACCCGTCCTGGCGTCGAGGTGCCACTGTATGGCTTTTCCATGCTCCCTGGTCTTTGCGCAAGCTTCTGAACTGGGTGAAAGAACATTACGACGACCCCGATATCATAATAACTGAGAATGGCTTTGCTATTGATGGCGAAAGTGATCTATCTGGCGATGAGGCGTTGAACGACACTCAACGAGTGGAGTACCTGAACTCGTATGTGAACGAGGCATTGAAAGCCATCCATTTGGATGGTGTTCGAGTTAAAGGCTACTTCCTTTGGTCTTTTCTGGATAATTTTGAGTGGATGGAAGGATATCGTGTCAGATTTGGGATTCACCGGGTCGATTTTAACGATCCCAATCGCCCACGCTACCCAAAAAGGTCCGCAGAGGCGTACCAAGAGATTATTCGCAACAATGGATTTCCAAAGAATTTAAAGGAAAAATCGGAGTTG
>s23Contig57314_20 [2766 - 385] (REVERSE SENSE) 
AAAAGTCAAAAGCGTAAGCAAAAGACGGATGGAGATTCTTCAAAATCAACAAGGAGAGCCAAGAAGAGTAAGGTGGATGAAGAGGAAGATTTTGATGATGAATCTGTCGAGGATGTTGAGATTGCACCCAAGTCGTCATCTGCTGCAGTTAGTGATGAGACAAATGAAGATGAGTTTGGAGCCAAAGATTATCGCAAGATAACAGAGCTCAAAGCAGATCACTCCTCTAGACCCCTCTGGGTGGCTCCTGATGGCCATATTTTCCTGGAGTCATTTTCTCCTGTCTATAAACATGCCCATGACTTTCTCATTGCTATTTCTGAGCCTGTTTGCAGACCNNNNNNNNNNNNNNNNNNNNNNNNNNNNNNNNNNNNNNNNNNNNNNNNNGTCTCTGTTGGTCTACAGACAAGTGATATCATTGAATATCTAAGACGTTTGAGCAAGACTACAATCCCTGATGGAATAATACAGTTTATTAAGATCTGTACTCTAAGCTATGGAAAAGTGAAGCTTGTGTTAAAACACAACAGATACTTTGTTGAAAGCAGTCATCCAGAAGTGCTTCAGCATCTTCTCAGAGACCAAGAGATTCAAGTATGTCGAAAGCGTACGGATGAGGACATTGAACTTGGTTTAGGAGAGGATCAGCTTGTTAAATCTACTGTGGGTGGAAAGTCTTCGCTGAAGCTAAATAAACCACAGGAATCTAATGGAGAGACATCTCAAACAACAGAGCAGGATCAGCCATCTGAAGGGGCAGCCATTCCTACAGACATTTCTGATTATATCGAGAAGATAGATCAAGATGAAGATGAGGAAGAGAGTCAAACATATTCTTTTGAAGTGGATCAGGAGCACATTGAAACTCTACAGAGAAAATGTATTGAACTGGACTATCCTTTATTGGCAGAATATGATTTTAAAAATGATTCGGTGAATCCAGATCTGAACATGGACTTGAAGCCGACTACAGTTCTAAGACCGTATCAGGAAAAGAGCCTTCGGAAAATGTTCGGTAACGGCAGAGCCAGATCTGGTGTTATTGTATTACCATGTGGAGCCGGTAAGACCCTTGTGGGTGTGACAGCAGCTTGTACAGTAAGGAAGCGGTGTCTTGTTCTGTGTACCTCAGGTGTTGCTGTTGAACAGTGGAGAACACAGTTTAAGATGTGGTCCACAATTGATGATCGCACTATATGTCGCTTCACCTCAGATGCCAAAGATAAACCTGTCAATTGTAATATTGCTATTTCAACTTATTCTATGGTATCGTTCACTGGAAAAAGATCCTGGGAGGCTGGAGAGGTTATGAATTTTATGCAGACACAGGAATGGGGCTTAATGATTTTAGATGAAGTTCACACTATTCCAGCCAAGCAGTTCAGAAGAGTTTTAACAGTCGTTCAAGCCCACTGTAAGCTGGGACTCACAGCAACTCTAGTTCGAGAAGATGACAAGATCCAGGACTTGAATTTCCTTATTGGGCCCAAGCTATACGAGGCCAACTGGATGGAACTACAAAACAATGGATTTATTGCACGAGTGCAATGTGCCGAGGTGTGGTGTCCTATGACGCCAGAATTCTACAGAGAGTATCTCAACATCAGGACGAGAAAAAGAAAGCTGTTATACGTGATGAACCCAAACAAGTTCCGATCATGCGAGTTTTTGATTCGTTTTCATGAAAGACGCAATGATAAAGTCATTGTTTTCTCTGACAACGTGTTTGCACTCAAGAAATACGCTGAGAAACTAAAAAAGCCATTTATCTATGGACCAACTCATCAAGGTGAACGAATGCAAATTTTACAGAACTTCCAGCACAATCCTTTGGTCAATACGATATTTATCTCCAAGGTTGGAGACAACTCCTTTGATCTCCCAGAAGCAAATGTTCTGATTCAGATTTCTTCACACGGTGGCTCAAGAAGGCAGGAAGCCCAACGACTTGGTAGAATTCTCCGAGCAAAGAAAGACATGGCTGCCGAGGAATACAACGCATTCTTTTACACTCTCGTCTCCACGGACACCGAAGAAATGTATTATTCAGCTAAACGACAGCGCTTTTTGGTGAATCAAGGTTACAGCTTCAAGGTTATCACAAGACTGGCAGGCATGGAAGAGGAGAATCTAGAACTCGGCGAGAAAAGAAAGCAGCAAGAACTGCTCCAACAGGTGCTGGCTGCCAGTGATGCAGACGCTGAGGAAGAGAGAGTCGGTACTGAACTGAACCGCAGTAGTTCACAGAATTCACTCGTTTCTCGCCGACAAGGTTCCATGGCGTCCATGTCTGGAGCGGATGACATGATGTACCTCGAGTACAAGAGCAGTACAAAACAATCCAAGAACAGACATCCTCTGTTTAAACAGTTCAGGAAGAAA
>s23Contig9015_4 [3 - 2012] 
GGAAGAATTGTACTGTTACACGCCTCGTCTGATTTGGAGGTGTTAAGGTCGCTCAAAACTCATTTCAAGCCGGGAGATGCTTACAGATGTGTCGTGTTGAGCGTTGACGAAGGAAGACGTTTGCTGGATCTTTCCCTGACCGTCAAAGCCAATTCTGCCGTCGAAGCTGACCAGATATTAGTTGGCCAGGTTACCAAGATTCTTCCCGACCAAGGACTCCTTGTTCGGCTGCCAACGTACAAATGTGGCTTGGTTGCTCTGACAGATCTTAGGGACAGCTATGTGGAAAACCCTTTGGAAAACTTTGAAGTCATGCAGCTCGTTAGGTGCTTCGTTTTGTCAATAAAGGAAAAAGACCATTTTGATCTGTCACTCAGGCCTTCAAGGACCGAAGCAGTATCAACAGTTAATGTGGAAGTTACAGAAACCAATAACATGGATCGGGAGATCAAAAGCTTGAGTGACTTGAAAGAAGGAGACATAATCCGAGGCTATGTGAAGAGCTGCACTGACTGTGGTGTTTTTGTCAGCCTCGCACATCACATTGTCGCTAGGGTACAGATAAAGAACCTTTCGCAATATTACGTGAAGCAGTGGAAACCTTTATTTCCTCAGGGAAAGCTAGTCAAAGGCAAAGTACTAAGTGTTGACCCAACCAAAGGCCACGTAGAATTGTCCTTAAAAGGGACAGATGTCGGAGGACCTGATCCCGCTCCAAAGCCAAAGCGGTTAGCAGAAAAAGAGAAGAGGGACAAGGAAAGGAAAGAACAGAAAAGAAAGAGAAAGAAAACAAAGGATAGCGAAACAAAGGACGAATCAGACGACGAGGCAGAAGAAGTATTGAAGAGACTCAAGACAGACTCTGATCAGGAGGACAGTCATGGAAGTGAAAGCGAAGAAGAAGACGAAGAAGTCGAAAGCAGTTCGGATGAAGAGGAACATGACACCAATAAGCACAAACCAAATGGAGTACCAAGATTACAGCTTTCCAGTGGATTTGACTGGAGCGAGGACAGCAAGATTGGAGGGAAGACACAGAACAACAAAAGAGAACATGAAGATGACGATAAAAGCAGTGACAGTGAAACGGAAGTCAGCGAACAGGTTGCACGTAAAAAGAGCAAGAGGCAGAAGAGGGCAGCCAAAAAGGCCGAAGAAGACTTCCTATACAAGACGGAACAGTCTCTTTTAGACCAGGATCGTGTACCGGAGACTGCTGAAGACTTTGATCGTGTCGTCTTGTCATCCCCCAACAACTCAGTAGTGTGGTTACAGTACATGGCGTTCCACCTTCATACCACAGACATCGACAAGGCCCGGGCAGTGGCGGAGAGAGCGCTCAAGACAATTTCATTCAGGGAAGAGCAAGAAAAGCTGAATGTGTGGGTGGCCCTGATGAACCTGGAGAACTTGTATGGGACTCAAGAGTCCCTTGTGAAGGTATTTGAGCGAGCCCTCCAACAGAATGAGCCGAAGAAGGTCTTCTTTCAACTTATCGGTATTTACACAAGAACGGACAAGTTAGAGTTGGCCGAGCAGTTATATCAGACTATGAGCAAGCGATTCAGTCAAAGCAAAAAGGTGTGGGTCGGTTTCGGAGCGTTTTACATGAAGCAGGGAAAGCTTGACCTGGGCCGAAAATTACTGCAGCGGAGTCTGAAGAGTCTCCCAAAAAGAAAGCATGTTGAAACAATAGTCCAGTTTGCTCTGCACGAATTTAAATATGGCGAGCCTCAGCGAGGACAGACAATGTTCGAAAGCATTCTTACTAACTACCCCAAGAGAAGCGATCTCTGGTCAGTGTATCTGGATATGATGATCAAACAAGGAGTCATCGAGCCTGTTAGGCAAATATTTGAGAGAGTAATTCACATTAATCTGTCTTCCAAAAAGATGAAGCTCTTCTTCAAACGGTACCTGGACTTTGAACGGAAGTATGGCGACGCTTTTAGCGTAGAAAATGTCAAGACCAAGGCAATGGAATACGTTGAATCCAAAGCGGCCTTAAGC
>s23Contig6948_28 [1 - 8007] 
CCCCACAGTGGTGGCGGTCCTTCAGCCTTTTCAACTTGGCCTCAATTCTTCGAGGATGCCCAAGTGGAGCTCGTGATGATCTCTGCTCCAGGTCGGGAGCGTCGCGTGGGCAGCTCCAGTCTCACGGACATGGACACCTTGGTAGAGAAGATCTGCGAAGCTCTTGAAGTCTCAGGCTTGGTGGATGGGGTCCCCTATGCCTTTTTTGGTCACTCCTTGGGGGCGCTGGTGGCCTATGAGACTGCGAGGAAATTAGATGCAGACATGAGCCCTGGCCGGCCTCGACCGGTGCACATTTTTGCAAGTGGCCATGGGGGCCCTGCATCGATGAGCTTGGAACGGCAGATTGAGCATTGGGGGAGTCTACACAAGCTCTCGGATGAAAAATTGATTGAGGTGACAAAGACCTTCGGCGTGCTGCCGAAGGATTTGAACTCCGAGCTTTTGAGGGCCTTGCTGCCGGCGCTGCGGAGCGACTTTGAGATCTACGAGAGCTACGTACCGGCATCGGAACGACGTCCTCTGATGCTTCCCATCACAGCATTGGGAGGGGATGAGGATGCGGCCGTGCCCAGCGGACACTTGTTGACCTGGCAAGCGGAGACAAGCCACAAGATGCCCCCACCCAAGGTTTTCAGAGGTGGTCATTTCTACTTGCTGGAGCAAGTGCATGAGGTCGCCAACTACGTCAAGACCACTTTGGAGGAGACCTTGGCATCTCTGCCACAGTCCTTGCTGGCAAGCAACGCGACGATCCCGAGTGTTTGCTACGAGAAACTCATCACAGAGGTGGTTGAGGAGTGGGCCCAGAAACAACCAAACAAAGAGGCCTTGGTGGATGCCTATGAAAGAGTAACTTTTGGTCAGATGGCGGAGCGAGCCAAGATGTTGGGCTATGAACTTGCAAGTGCTCGCTATTTGGATGGTCGCACAGGGGAGGTGGTGGCCCTTCTGATGCCACACAGTTGCAACTACGTCATTGCCATGCTTGGAATTTGGCACGCTTCAGGAAACATCATCGTCATTGAGGCTCATTTCCCAGAAGGTATGGTGAAGGAAATCTGCGAGGAGGCGAAGAGTGTGGCAGCCGTGGCGAGCCCCACACAGGCGCCGAAGTTCGCCCAGGTCCATGGCTGCAGGACCTTGGAGATGACGAGTGATTGGGTGCAGCGTGTGAGCCAGAATAGTGTGACTTCAAGGCTTTCTCGCCCTGCCGTTGAGAACACCTGTATCCTGATGATGACGTCTGGCACCACTGGCAGACCGAAAACTATTGCTGGCAGTCATTTCTTCATGCACGTGGGAGCAAGGGCGAAGGCGTTGGCCTTTCCCTACAACAGCCAAGATTGCAGAGAGGCCTACAACGTGATGTTTGTATGGGAAGTGATGAGGTCGCCTTTGTTGGGCCAGACAGCCTTCATCCTGCCAGACGAGGCCACCTTGGATCCGCAGATCTTTGTGAAGTTCTTGGCACAGCATCGGATCAGTCGCAGCCTAACGACACCGTCCCTTTTGGCCACAATCATCGACAGCTGCCATCAGGCAGTGTCGAAGTTGGATCACATGTGCGCTTGGCTCATGTGTGGCGAGGTCCTACCGATGCAAGTGGTGCAGAGCTTCCGAGCGCTGCTCCCCAGGTGTCGGCTCATCAATATCTACTCCACCTGGGAAAGTGGAGATATTGGCTATGCCCAGGTGGCGCCAGCTGGGAGCTATGAGCCCAGCCAGGTCTTTGCTGCAGCCGGTCAGCAGATGGCCTGTGGCATCACCGCGTGCATCGTGGATCCTGAGAATCTGAAGCCAGTTCCACGGGGGCTTGTGGGTGAGCTGTACGTTGGAGGACCGGTGTTGTCCTACGGCTACTATGGCAACCACGACATCACCGCGGCCAAGTTTACGGATGGCGTGAACTCTGTGATGGCTGACCTGTCTCAGGGCAAGTGGAAATGGTACAAGACAGGCGATGCCGCCCGGCTGGTGGGGCAGCCACCAGTACTGGAGATCCGGGGGCGCATTGACAGCACCGTGAAGATTCGGGGCTTCAAGGTGGGGATTCCCGTTGTGGAAGGAGCCATCGCCCACATTTCGGGGGTGGCGCTCTGCGCTGTGGTGCCCGTTTACGAGACACCCACGTCGGTGGACAGCTTGCTGTGTTTCGTGAAGCCACAGGACGATGTGCAGTATGAGGACTTGGTCCAGCGAATCAAAAAGGAGGCCGTAAAGGAGATCCCACGCTGGATGATGCCGAGCTACTTCCGGCCGCTGCCCGCGGATTGCTTCATGGGTGGCGAGAGCCGCAAGCTGAATCGACGCAGGTTGGCAGAGATGGCTGATCTGAAGGTCCTGAAGGGACATGTGGCGACTCCACCACAGCCGCGGCCACCCAAACTTGAAGAGACGGGCGTCCGCGGAGTGGTGACGTCCGTCTGGGCCAAGGTCTTGGGATTGGAAATGGACGTGGTGGACCCTGAGGAGAACTTCTTCGACACTGGTGGCCACTCGGCGCTGGCTGCGAAGATGGCCACGGAGCTGTCCTCCGAATACCACCTGCCGGTGACGGTCTTAGACATCTACAGCCATTCCACCTTGCAGGCGCTCTGTGACTTTGTCGAGTCCAAAGTGGAGCTGGAAGCAGGAAGCGCCATGATCTCCCCAAACTCCATCCGCCCTCACGAGCCAGAGATGCGGGAGACACCGAAATTGGCCGTGGCTGGCATGTCGGGGAAATTTCCAGGCGCTGATTCTGTGGAACATTTCTGGGACAACATACTCAGGGCGGCCGTCTCGGTACGCTTCCTGTCGAAGGAGTTCTTGCGAGGCAAAGGTGTACCGGAGACCACACTGGGGCACAAGGATTTCGTGCCTGCGGCCTACATGATTAACGATGCGGACCACTTCGACAACGTCTTCTTTGGCATCGGGCGGCATGAGGCCTCGATGATGGACCCTCAGCATCGGGTCTTCATCGAGGCGGCTTGGTCGGCGATGGAGAATGCGGCCCTGCCGCCCAAGACCAGCAGCCTGTCGGAGCATGTGGTTGGCGTCTTTGCCGCGGCGGGCATCGACGGCTACTTGGTGCATCACCTAGACGGACAATCGCTAAAGGACACGCTGAATCCTCAAGATATCTTCTTGACGGAGATTGGAAATGAGAAGGACTACATTGCAACACGCGTGTCGTACCTCATGGACTTCACCGGGCCCTCCATGAATGTGAACTCGGCTTGTAGCTCAGCACTGGTGGCGGTGGTGCAGGGAGCCTCCGCCATCGTGGCAGGGCAATGTGACGCGGCTGTAGCTGGAGCTTCATCGGTCACCTTCCCGAACTTGGGGTATCTTTATGCGGATGGCTTGGTGAGTTCCGTGGACGGCTATGTGCGACCCTTCGACGCCAAGGCGGACGGGACGGTCTTCGGCGATGCGGTGGCGGCGCTGGTGCTGCGACGCCACGAGGACGTCGGGGAGAATGGCCTGGCGTATGCCGCCCTGAAGGGCTACGCCATCAGCAATGATGGGGCGCAAAAGGCTGGGTATGCTGCACCTTCCAGCACCGGGCAAGCACGAGCAGTGCAGGTGGCAATGCGCATGTTGAATGAGGATCCCTGGTCCATCAGCTACGTTGAGTGCCACTGCACTGGCACCCGCATTGGTGATGGGATTGAGGTTCACGGGCTCTTGAGCGCGTTCGAAACGCTGGGTGGACGAAAGCAGGTGACAGCTGACATGCCCAGCATTGCGTTGGGCTCGGTCAAGGGCAACATCGCTCATGCCAACTGCGCGGCGGGCGCCACTGGGCTCATCAAGGCGCTGGCAATGATGCGTGCGCGCAGCCTGGTGCCAACGGCCAATTTCAATGAGCTGAATCCCAAGATCAATCTGCAAACCACGCCCTTCTTCGTGAATTCCGAGGTGTGCCAATGGACTGCGAAGATTCCCATCCGAGCAGGCGTCAGCTCCTTCGGCATCGGAGGAACCAATGCACACACGATCCTGGAAGAGGTAGTGGCCCCTGTATTGGAGATCAACAGCAGCGCGAAGAAGCCCTTGGAGTTCCAGCTCTTGACCTTCTCCGCGAAGTCTGCAGGGTCTCTGCATCGCTCCGGAGACAAACTTCTCAAGAAACTTCAGGACGCAGGAGAGTCCATGGACAAAGTGGCGTATACCCTCCAGGCGGGTCGCGCTTCGCTTCCCTTGCGCAAGAGCTTGGTGGTCCCCGGCGGCCGCAACGATGTGCAGAAGGCGGCTGAGGTTCTGCAGAGCTCTTGGCCGGACCTGGAAGAATTGGAGGAACTGGAAGATGCCAAGAAGCGACCACCGGTGGCTTTCGTCTTCCCCGGGCAGGGAAGTCAGTACCTTGGAATGGCGCGAGGCCTCTATGACCAGGTGCCTCACTTTCAGCGCCTGGCGGATCATTGCTGCGAACAGCTGGCGTCGCCGAAACTCCTGGGTCGGGACCTGCGTCCGCTGCTCTTTGGCAATGGCCCAATGACGGAGGATGAACTGCAGCAGGAGTTCGAAAAGCCATCCGTCATGCAACCCGCCCTCTTCGTCGTGGAATATGCCTTGGCTCAGACCTTGCTGGCCGTTGATGTGAAACCTGTGGCTTGTGCTGGCCACTCCTTGGGTGAATACGCCGCCGCCGTGGTGGGTGGCTACCTGACGCTGGAGGCGGCCTTGCAAATCGTGGCGGCGCGGGCCAAGTCGACCGAAGACTTGGCCGAAGAGGGGGCCATGTTGTCGGTGGCTGACTGGACCGCTGAGGAGTTGGAAGCGGTGGCAACTGGTCAGCGGAAGGGTCTTTGGTTGGCCGCTGTGAATTCACCTCAGCATTCGGTGATTTCGGGCGAGGTTCTTGCCATCGAAGACTTGGAGAAAGAGCTGAAAGCTGCAGGGAAGAAGTGCAGCCGGCTCCATGTGAAGAGAGCCTTCCATTCGGGACTCATTGCCAAGGCGGCGGACACCCTGAAGAACCTCGGTGTGGCTGAAGAATTGCAGGGAGTGGAGGTCATCCCCGTCGCCTCAAATTTGACTGGGCAGTGGCTGGGTGCAGCCCAGATGAAGGATGGGCAATACTGGACCAAGCACATGAGGGGCACTGTGCTCTGGCGCGAGAATGCCGAGCGGCTCATTTCACAATGGAGGCCCAACATCATTCTGGAGGTGGGTCCTGGAAATGTCCTCAGCACTCTAACCTCCAAGTGTGTCAAATCGCCAGAAGGCTGGAAGCCGGACTTCCTGCAATCCATGCGTCACCCCAAGGCGACTAAGACCCACGACGTGGAGGCCTTCTTGGGTGCTTTGGGAAAACTTTGGGAGGCAGGTTGCAACGTCAACTGGGACCAGCTCCACACCAAGGTCTTGGGCAACACCCGGCTCCCTCCACTCACGCGACTGCCGGTCTATTCCTTTGAAGAGACGAGCCTCTGGGTGAACCCGGAACGCAGCGTCTATGTGGACTCCACCGAGGATCCAGCACCTGCGGCGTATGTTGCCAGTCAGGTAGCACCCAGCAGCTCCAGTCGCGTGCTCGTAAGGTATGGAGACGAGCGGGAGACGGAGCCGGCTCTGCGGGCCTATTGTTTGCCCTTCGCCAGTGGCTCCTCTCTGGTCTTCGCGCCTTGGGAGGACGAGACGGTGGAAGTGGTGGCGATCGAGTTGCCTGGAAGAGGAGCAAGGGCTGAAGAGGTGATGCCTGAAGATGATGCTGGAGACGGTGCCATGCTGGAGGCCTTGATCAACGAGATTTTGGCTGACTTGCGTGGCTGCCCCTACGTGCTGCTGGGTTTCTCCATGGGTGGTGGCTTGGCCATGGAACTGGCGCTCCGCCTGGCTGAACGGGGGAACGCGCCATTGCCGCTTGCAGTCTACATTGCTGGACGAAAGCCTCCGGCAAAACAACCTAGCGATGTGCCTGCAATCCAGATGAGCAACGCTGAACTGGCGGCCTATGCCTTCGCACCGCCGGAGGCGGCACAGACGCCCGAGTTCTTGGAACATGTGGTGCCTTTGTTGCGCTCCGATTTGGAGGCCGACGCACGGGCCGAGCGCCGTTTGAGCACCCGAGCCGCCCAACTTCAACCTTTGCTGCCTCAGAGTGTTGGGGTGGAACTGTTCTGCGGCACCAGCGATACGGTGGCCCCCTGGACAGAGGCTCCTGGCTGGCAACGCTTGGTTGAAGCGCCAGTTGGCCTTCACTACTTCCCGGGAGGCCACGAATTTATGCAGGATCAGCGGCCGAACATTTTGGCAACGTGGCGCCGAGACGCTATCGGCCGGCTACTGCAGCGGCGCACCATGGAGGCTGCGATGCTGGCAGCCCGTGGTGTTCCGGGCATGCCGGGAGGCCTCACATTGACACCAGCGACGCCCAAAGCAGGCGCCGGTGCAGGATCAGCTGCAGGGCCAAAGAACGATCTGCCGCTCTATGCAGTGCGCTGGCAGCAAGCCACTCCTCCCATTCCAAGCACGGCCAAAAACGCAGGAGGACACTTGGTGAAACTCACTAGCGAACCATTATCCGAAGGCCAAATCGCTGATGCCATCCAAGCCACGAAAAATCAGCTACTTGTGGTGGCGTGCCAGCCCATGGGCAACGTCTTCGAAGACTTCGAGGAGGAGCAACGGCTGGCCTGGTCCTTCGTGCATTTCGTTCAGTGTTTGTTGGAGGCTGGAGTCACTGCTCGACTCCTGTTGGTCACCGCAGCTGGCACCACCGGAGCCATGGTGGCTGGAGCCAGCAAGGCTGTTGCTATGGAGGCATCGGAGCTGAGGATACAACGAATCTTCGTTTCTCCCACGTGTCTTCAAGAAATCTCGGAGCACGTGGCATGGCTCAGTGCGGCGGCATCACGGTATAGTGAGGAGTCTGACCTGTGGTTCCGCGAGAAGCCCGGCATGGCCTATGTGCCCCGCCTGGAAAAGATGTGCTCCGCTTCCAAGAAAGCGCGCTGCATCCAAGCGCATGGCGTGGATGGGGAGCTGGCCAGCTACGTGTTGACGGGCGCCACTGGTGGCCTGGGGAAGGCTGTTGTATCCTGGCTGGTGAACGACCAGGGCCTGCAGCCCAGCCAGCTGGTGCTTCTGAGACGCGCAGGGTCGAGCAAGTTGGAGGGCGATTTGGCTCAGTGCACTGTGATCGAGGCATCCAGGGTGGACTGCAAGGAGACGTTGAAGTCGGCGCTGGGGAAGGTCCGAAATGTGACCGGGCTGTTCCATCTGGCTGGGGTCTTGGATGATGGCATCATTGGAGGCATGACGGAGGAGAGAATCAAGAAGGTAGCCAAGCCAAAGTGTGGATTGCTCCTAGCACTGCTGGAAACGGCAAAGGAGTTGGATTGGCCTTTGCAATTTGCACTGGGATTCTCCTCCACTTCGTCCCTGTTTGGCTATGCCGGGCAGGTGAACTATTGCGCAGCCAACGCGCTGCTGGACCATGTGTCCACCTGGGGCATGCATTCGGCGCAGGGAAAAGACCTGGCACCATGCCGCATCACCACCGTGAATTGGGGTCCGTGGGGTGAAGCCGGTATGGCCCAGGAAGGCACAAAAGCCTACGAACAAGCGGTGAAGGAGGGAGATACGCCCTTGTCCACCCGCGCAGCGCTCAACTGTCTGGCGGTGGCCTTGTGTCAAGCCACACAGGTCCAGGGGTGCACACAGATGTGCGCCTGCGATGTTCAGTGGCAGAAGTCACAATGGAAGGACCTGCCAATTCTTGAACATGTGCACGACAGAAAGGCGTTCCAGGAGGAAGCCAAACCAAAGGCAGAGGAGAACGGTTCCAAAGAGGGCTCCATTCAGGGCTTTTTAGCTCAACAAGCCAAAAGTGGTGGAGGAAACTGGGGCCGAGTCAAGGGCAAGTCCTTACACCAGCTCGGACTGGATTCATTAGAGTTGGTCCAGCTGAGGAACCTCTTCAACAAGAAATACAACGTCAACGTGCCCTTGGGAACCATTGCAGACCCGAGTCAAAAGTTGGGAGATTTAGCCAGTGCTTTGCTGAAGTTT
>s23Contig8709_22 [2278 - 2] (REVERSE SENSE) 
CTGAATGCCATCTGCGAGGCCTTAGTCGCGCGGGGCCATTGCCATGTGCAGCGCGGTGATGCTCAGAAGCTGCGACAACGGGCGGAAGAAGCACGGGAGAACGCGGAGAAACTCGAGGACGTGGGCTGGCTCCGAGCGGAGACGGAGCACGCCTATGTGGGTGCCGAGAACATGACCCGGATCAAGGAGTTGCGCTTGCTCGAGACACCAGAGACCGAGGAACAACAGGCGCTTCCTGAGCCCGTGGAGGTCGACACCAAGTCGGAGTCGAGCTGGTTCGACCCAGATCTCTATGGCTCGGAATCTGAAGCCGAAGAGGTCAAGGAGGACACAAAGCCTCGGGGTCGCAATGCGCCGCCAGACTATGAAGCATTGAAGGAGTTCAACCAGCATCTCTCGGTGCTCACAGATCTGCTGGCGAACAGTCCAGCTGCTTTTGGTTGTCATAGCTTGTACAGCCAGACCGGCACGATCCTACGAGTGCCTCACATGGCCGAAGGCGTTTCGTTGGTGGGTAAAGCTGGCTCCATGGACGAACGAGACAAGCGCATGGCCGAGGAATTCATGATGTGGGTTGTAGCCCGACGGCTCTGCATCTTTTACAAAGTCGAGGGCCAGGGCGTGGTCGAACTCACAGCCAAAAGCTCCGAGGGCGCCATTGGTGGTCGACTTCGTCTTAGTGCGGGCTCAGTGCTGCTCTTCCGTCACGATCTGCTGGACTATCGGTATCTACCAGAGACCGATGAAGCTTTGGTACTGCAAACCTGGCTCATGGACAAGATGGAGCCGCTGCAGTTTCGCAAGCTGCCCAAACGTCCAGGAGAGTCGGGCTGCGATCGCGTGCACGTGAAGTCCATGACCGAGCGCTTCCCCGCGGGAGCCGAGAACTGTGACATGAGCTTCGCGCTGTTCACGGCCGGCAGCGACACCTTGTTGGAGCCGCCCCTCACGCGCTTCGACAAGGATCTGTACTATGCGCCCGATCGAGACGCGCCCCTTCGCGGCCTGGCGTACATCATCCATGGTTCCTTCGTGAATGAGGACCAGCTCATAGGCTTCGACAACGACTTCTTCGGCATCGACATCGAGGAGGCGCAGGCCATTTCGCCCAGCCAGCGATGGGTCATGGAAGTGGGCTATGAGGTTCTGTGGAAGGCCGGCTGGACCAAGCAGGGTCTGCGAGGGCAACGCATTGGCTCCTTCATGGGCGATTCGGGGTCTGAGTGGAACGTGATTTACCTGAAGAAAGACCGCTACCAGCTCACCAACAACAGTGGCTTCGTGACCTGCTCCCGACTCTCGCATACCTTGGGCCTCACCGGGCCTAACGTGACGGTGGACACGGCCTGTTCCGCCTCTCTTGTGGCCACCAATGCGGCAGCTCACATGATGGTGAGGCGAAATACGCAAATTGGCGAGAAGATTGCGCCCCTCTCTGAGGACAATATGAAGGATCAAGCCCAGCTGAAATATGCCGTGTGCATGGGCATCTTAGTGATGCTTCATCCTGGGGGTTGGATCGGTGAATGTGCCGCCACCATGCTTTCCTACAAGGGCCGTGCCTTCACCTTCGATGTGGGTGCGGATGGCTTTATTCGGGGCGAGGGCTGCTGCGCCGTGCACCTGGCGGCGGAGAACGACGCCGAGCGCGCGGCGGGGGAGCGCTCGCTGGCGGTGCTGCTGGGCTCATGTGCCAATCAGGACGGCCGTAGTGCGTCACTGACCGCACCCCATGGCCCTTCACAGCAGATGTGTATCCGCGCCTCTCTGGCCGAAGCGCGCTTACAGCCTGGAGAGGTGCAGGTGGGCGAATGCCACGGCACCGGCACCGCCCTGGGGGATCCCATTGAGATTGGAGCCATGAAGAGCGTGCAGTTCAACAAGCGCGGTGAGAGTCCCTTGCTGCACGCATCGGCCAAGAGTAATGTCGGACACGAGGAGGCGAACGCTGGAACCTGCGGTTTCATCAAGGTGGTGATGCTGCTGAATGGTGGCGTCAGTACGCCCAACCCGCACTTGACCGCGCTGAATCCGCACCTGGATGTGGTCGCCTATCCGGTGATGTTCACCAATGAGCTCACCTGTTCGGCGCAGCGCGCCATGTGCGCGGGGGTGTCGTCCTTCGGCTTCGGAGGGACCAACAGCCGCGCGGATCTCTGGGCGGATGTGGAGAAGGGACCCTTCAAGGATGGCACTCACACCGAGCTGTCTCCCGGGGAGGGCGCCAAATGGATCAAGCGCCTGCTGGACAGCGAGTCCAGTGGCACCCAGTACCAG
>s23Contig31904_28 [2796 - 34] (REVERSE SENSE) 
ATGGGTTTCTTCGATGATCCCAGTTATGACATCGACTTGGAGAAACACCCCGAGATGCCTGCGGAACTCTTGGTCTCGGAGATAGGGCACAGCCTCCGCTTCAAGGGCCATTGCGTGTTGAAGCTGGGCATGGATGAGGATGCCCTGGACCAGGCCTCTGATGAAGCAGTTGATCTCAAGAGAGCTGGCAAACTCCAAACGCCACCTCCGCAGCTGATCGACGCGCTCTTGGGCCCAGAGGGCACCAACGAGTATTGTCGGCTAGATCAGCTGCCAGAGGATGGCGATGAGGATGTGGAGGTTGGCCCCGAGATCAGAAAGATCAGCCAGAAGATCACCCATGTTGCAGGTGCCAGCATCGCATTTTGCGCAAGCCATGGCTACGACAATTGCACCAAGTCGGGTGAATACCTCGTCCGCGGAGGTGACTACTCCGATGAGGTCGCTGAGCTCACAGAGGAGAGCTGTAGCGAATGGATCTCCTTGTTGAATCGAGCGAGATTAATGTTAGTCTACATCTTCGGAGAAGGCCGAGGACAATTGGAATTGTTGCCCTTTGACGAAGATTCTGACGCTGTAGAGTTGCAGACAGAGCCCGACATGCTGGTGATCCTGCGAGCGGATCAGATGCATCACAAGCATCAATCCAATCGAGGCACGTTTTCCATCGTCAGCTGGATCACCGCAGCCGAGAATTCCACGACGCGTGGCTGGACTGGAGGCCTCAGCAGGACCTTTGGGGCCACCATCCCCACAGCGCGGGAGTTAGTGGACTGGGCCCAAGAACGTCTCAAGGACTTGCTGGACATGGAGACTCTGGACAAAGACACGGAGATCCCCAGGGAATGGCAGCTGATGATGCGCCACAGCTTCTTCCGACACAATCGGAGTCCCGTGGCCGTGCGCGGCGAGGCTGGACATTTGCCGACCACCAACAACACTCGCGTTTTGTGGGATGCCATCAATCAAGGCTCTGATTTTGTGACAGATATCCCATACCATCGCTGGGATCACGAGCTGTACTACGACTCAGATCCCAACTGTTGGATGCAGGCCCAGTGCTGGGGCCGGGGTCTCATCAAGACAAACGTCAAGCACGGTCAGTTCATCGAAGGTGTGGACCTTTTCGACAATAAGTTCTTCGGTGTGTCCAACATGGAAGCCACTGGAATGGATCCCATGCAGAGACACATCTTGGAGACCAGCTATGAGGGGCTTTTCATGGCAGGCTACACCAAGAAGACCCTCATGGGCAAGTACATTGCCGTGTTCACCGGTTGTACAAATCCTGAGTGGAACTACATCGACAAAGAGGCCGGTGCCTGTTCCGGAACTGGAAGCTCACAGGCCATTACCTCCAACCGAACGTCCTTCTTGTTGGGCATCATGGGTCCCAGCACCTCCATCGACTGCGATCAAAGCTCAGCTGGCATGGCGTTGATGGTGGGCGCCACTGCCGTCACTCCTGCCACCGAGCGTCGCACCGAAAGCGGTGGCGACAGCGAGGCAGCAATTTGCGGCGGTGTTTTCCTGCAGATGACGCCCTTCATGTGGCCAAGATTTCAAGCCTACATGAATCCCAATGGTCGCTGTTTTTCCTTCGACCAGTGCGCCAACGGCTACGTCCGTGGCGAGTGCTGTGCTAGCGCTGCTTTGAAGCCCTACGCAGAGAAGACAAAGTCTGGCGATCTCTCGGTGATTGAGGGGCCCTGCATCGGCACCATGGTGGGTTGGCGCATGACCAACAACGGCCGCTCCGCTGGGCTGCACGCGCCTAGCGGACCCGCTGAGCAGGAGGCCATAGCAGATGCCATTCGGCATGCGGGCATTTCACCTTTGGATTTAGATGCGATGGAGTGCCACTCAGCTGGCCACCTGCTCTCCGATGGAGTGGAGGTAGTGTCTGCCACCACAGTGTGCCGAGGAATGGAAGGTGGTGATAGAGAAGTGCTGATCCTTGGTAGTATCAAGACCAATGTTGGAATACAGCAAGAAGCTTGTGGCATCACCGCGTTCCTCAAGGTCTTGTACAACATCAGCTATGCCAACAATGCACCCACCATCCATTTGAAGCAGCTGAATCCGCACATCGAGTTAGGCGACAGCGCGGTGTGTTTCAACACCGAGGCGTTGGCCTACAAAGATAGCAGGGCTTTCCACGGCTGTGGCACACGTGGTCTCGGCGGCACCAACATCAACATGATTTGCTGGTACTCCGCCGATGGCTCTCGCGTCCCAATCTTTAAACCGAAGATGGAGCGTGCCTCCTTCGCATATTGGCCTGGAGGCGGCGGCCTCTTAGACAGCGAGTACAAAGCCTCAGAGGGCTATTTCATTGTGGGCTCATGGAGCAACTGGCGAGAACCAGAAGAGATGGTGAAGCAGAAAGATGGCTCCTACTCCGCCGTGGTCACTCTGGGCGCGTCCCGGAAAGAGGCCTTCCATATCCTGCTGGATGGTGAGCCAGACAAAGTACTTCATCCAGAGAGGCCTGATGCAGTGTCTGGCACTCGCCTCCACGGCCCCACCAACAGATATTTGATTCATGGCCAGCAATTGAATTGGGTCATCGATGGACGGCAGGTGAATGTAGCTGTGGAAGATGCTGTGAAGGCCATTGTGCCCCACGCCAGCTCTCAGATGCAGCTGCGCACCTCGCGCGATGCCTTGGCACACGTCCGAGACTGGGGCGAAGAGGGCGATCGCTACGAGGTGAAGCTCTTCATCTCTGGGCGTTATCGCGCTGTGACCTGGTCCAAGATC
>s23Contig10031_7 [510 - 2549] 
GCCTATCGGCGGACGGTCNNNNNNNNNNNNNNNNNNNNNNNNNNNGTAATTTCAACCGCTCCAGCTCCGCCGGCTGATTGCGCATCCATTCCCAGGGGTCACGTAGAGGAGCTGCAGCGACGTATCGCCTCACTCCAGAAGGCTTTGGCAGCTGAGAAGAGGAGGACTATGGAGATGCCTCCAACCTTCTCTGTTGTTGGTGGTCCTCCATCACCAGTGCCAGAAGAGCCGGCTGAGAAGGAGAAGGAGACGCACGAGTCGTTTCTGTCATGGTGGATCCCGGGCTGCGGGGTGTGCGCACCTGCCCAAAAGGCACCACGGCTTCCTTGTGCTCCTTGTGCTGAGGGACGCGGGGAAATTCTTGACTGTGGCCCACTGACCCCGGCAGCTGCAGCAGCTGAAGCTCTGGATGAGCATGCGTTTGAGGAGTACGGCATGCAGGTCCAAGATGAACTCTCACAGGAGTTGGAGGGATTGATGCGTTTGTGCTCGAGGTGGACCGCAGGGAGTGCCTCCGGTAGTGAAGCAGCCTTGGACATGACGGTACCACCAGCGCTGCAGGCGGAACTCAGGTCTACCAGCCGACCGCGTCGCTCATCATCTCGGGAGTCGGACGAGAGCAGAGAGAGGGTGGGCAGCACTACGTTGAACTTGCCAGAGCCACGACTAGAGCGTCCGGCACGCCCATCAGAAAGGAGGCCAATGCTGCACGTTGGCACCTCCTTCTCAAGGGACCCTGACCAGGTTGGTCGCAACCGTGCTGGCACTGCAACATCCATTCGCCAAAGAAGGCAGCACCGACTTCTGGGACCCAAAAAGGGCCTTGCTGTTCATTTTGGACACGAGAACTGGAACATGGTGTTGAGCATGATGATCGGAATCCGAATGGCCGTTGGACGATCAGAGAATGAGATGAAGCGAGAATTGCAACCAGTAGACTTTATCATGAAGGAGAAGTTCAGCATTCTGCCACGTTTGGCGAACATCTTTGATGCCACCGTGTCCAAGCGAGTGTCCGTGACTCGCTTTATTGACTACGCTCCAATGGTCTTCCAGCGAATACGAGCTTCCTTTGGAATCCTCAACGAAGACTACTTGAGATCGGTGGGACCGGAGCAACTTTTGGGCAACATGGTGCTGGGCAACTTGTCCTCTTTGTCTGAGCTGTCTTCCGAGGGCAAAAGCGGTGCATTTTTCTACTACACTGCTGATGGGAAATACATGATGAAGACCGTGACGCACAAGGAGCAGATACTGCTTAAGAAAATGCTGAAGAACTATCACGACCACATTGTCTCAAATCCGGGCACCCTGCTTGTGCGATTCCTGGGATTGCATTGCCTAAGTGTACGCAAGGACAGGAAAGCTGGCAAGGGACCTGCGGTGCAGAAAGTGTACTTTGTCGTAATGAACAACATGTTCAACACGCCCTTTGAAATTCATCGGCGGTATGATCTCAAAGGTTCCTGGGTTGGCCGTGTCACAACCGGGGAGTTTGATCCCAGCGTTGCTCTGAAGGACCTGGACTTCACAAAGGCAAACGAAAAGATTCGTGTGGGTGAGGAGCGCAAAGCAAAACTTGTGGCACAGATCGAGAGGGACAGTTCTTTCCTAAAAGAGAACAATGTGATTGACTATTCACTTCTGCTTGGGATCTACCAGCTTGGAAACTCAGGAGAAGATTGCGTGGAGGCAAAGGAGATGGCCCTGGAGAAGGTAAAGGCTGGAGGTGACCCGCGAGAAAACTTTCAGCGCGACAGCTCACTGGGGTTGAAGGGTGCTTCCACAGCAACCACTGGAGAAATCACAGTGAGACTCTCGCCAACAGAAGAGTTTGCTCACCATGAGGTTCCCTTTCATCAGGCCCAGATGGGTGGCATGTTGTCCTCGGACCAGAAGGCACTCTACTTTCTTGGGATCATCGACATCCTGACGCCCTACGATGGACGAAAGCACTTAGAGCATTGGTTCAAGGCGCTTCGGTATGATAGCAAGGGTGTGTCTTGCTGCCCTCCGGCTATGTATGCTGAGCGCTTCAAC
>s23Contig30146_6 [1 - 1695] 
GCGTCTACAGACAAAGAAAAGAACCCTCCCACCCCACGGTCCAAGATTGGACATCGAAGGGTGGACGAAACTGGAGAAACAACATACAAAAAGACTCCATCATCAGCACTTATGTCAGCTATTCAACTGGGAATTGGATATACAGTTGGAAGGTTGTCAGCCAAACCAGAACGTGATGTTCTGATGCAAGACTTTGCTGAAGTAGAGACTGTCACATTTCCAAGTGAGGGATCAAGAGAGACTCCATCCCATCGCTTTAGTGATTTTAAATTCAAAACGTATTCTCCAGTCGCTTTTAGATATTTTCGTGATCTATTCGGAATGAATCCAGCTGAATTCATGATGGCACTGTGTAATGAACCACTGGTGGAGCTGGCCAATTCAGGGGCAAGTGGCTCCTTATTTTATGTTACAAATGACGATGAATTTATTGTCAAGACTGTGCAACACAAGGAGGCTGAATTTCTCCAGAAGCTGTTACCAGGCTACTATTTAAATTTGAATCAGAACAAGAGAACTCTGTTGCCAAAGTTTTTTGGTTTGTACTGTTACCAGTGTGGGGGAAAGAACATCAGATTAGTAATAATGAACAACCTCTTACCTCTGGGATACAAAATACATTTTAAATATGATCTTAAGGGTTCAACTTATAAAAGAAAAGCTTCAAAAGCTGAAAGAGCAAAGGAAACACCGACATTAAAAGATTTGGATTTCTTGAATGATCATCCAGAGGGCCTTTTTCTTGAACCCGAAACTTACAATGCTGTAATGCGGACAATCCAAAAGGATTGTAGAGTGCTACAAAGTTTTAAGATCATGGATTATAGTCTTCTTCTTGCAATTCATAAAGTAGAAGAGACTGGTGGCGGTGTACCAAGATACAAACGATCTAACAGTGAGCCAGCAACTGACAGACCAAGCACAGCAGGGGTGGTGCCGCCATCAGGCCAGCTCCCCTTCTCCCCTGATGAGGATACTAGAGCAGGCAGCCCAGAGGGTGGTCGAATGCCCCTAACACGTGCACGCAGTCTGAAGGGAAGGGAAGGCTTCAGCTCGGCATGGGAAGCAATCACTGTAGGAGACGAAACAGAGGAAAGACCGGTGGGAGGCATTCCAGCTCGTAACGCTAAAGGCGAGCGGTTACTTTTATTTATAGGAATTATAGATATCTTACAAAGTTACAGAATAGTAAAGAAACTTGAACACGGCTGGAAAGCTCTAGTCCATGATGGGGACACTGTCTCTGTCCACAGACCGTCGTTTTACTGCACGAGATTTCAAGAATTCATGTCCGCACACGTTTTCAAGAAAGCCCCAGTCAAAGCATCTCCAAGAAAGCGTAATGTAGGAAGTTCAGTAAATCGCGTGCGATCAATGACAGAACAGGACCGAAATCACCGAGAAAGAACACTTACCAGCGATAGTGTGACGTCTGACAAAGGACGATCGAAATCATTTACGGAAGCTGATAAAAATGTTGAAGGAACTAGTCTCAAAAAGATAATGGTTTCTGCACACAGCAGCAGCCAGAGGCCGGCGGCGCCTGATGAGACTGCTACAGCTGAGAAAAAAGTAGTCGTCGTTGATCCTAGCGAAATTTCATCAACAAAAACGGAGGAATCGAAATTTTCAGAGTCTCAAACAGCGCCTGCTGCAGTCACTCACGAGACTAATAACGAAGACCCACTAATCTCT
>s23Contig42606_13 [2196 - 220] (REVERSE SENSE) 
AGCCTGAATTTAGAACCAGCAAAAGGGACAAGCTCCTATAAAGTGTCGCTGGGGAATTCAACAGTTAAGCCAAAAACTAAACCAGCGCCTTTAGAGATGTCCCAAACGCAGTCTGTCGCGTCTACAGACAAAGAAAAGAACCCTCCCACCCCACGGTCCAAGATTGGACATCGAAGGGTGGACGAAACTGGAGAAACAACATACAAAAAGACTCCATCATCAGCACTTATGTCAGCTATTCAACTGGGAATTGGATATACAGTTGGAAGGTTGTCAGCCAAACCAGAACGTGATGTTCTGATGCAAGACTTTGCTGAAGTAGAGACTGTCACATTTCCAAGTGAGGGATCAAGAGAGACTCCATCCCATCGCTTTAGTGATTTTAAATTCAAAACGTATTCTCCAGTCGCTTTTAGATATTTTCGTGATCTATTCGGAATGAATCCAGCTGAATTCATGATGGCACTGTGTAATGAACCACTGGTGGAGCTGGCCAATTCAGGGGCAAGTGGCTCCTTATTTTATGTTACAAATGACGATGAATTTATTGTCAAGACTGTGCAACACAAGGAGGCTGAATTTCTCCAGAAGCTGTTACCAGGCTACTATTTAAATTTGAATCAGAACAAGAGAACTCTGTTGCCAAAGTTTTTTGGTTTGTACTGTTACCAGTGTGGGGGAAAGAACATCAGATTAGTAATAATGAACAACCTCTTACCTCTGGGATACAAAATACATTTTAAATATGATCTTAAGGGTTCAACTTATAAAAGAAAAGCTTCAAAAGCTGAAAGAGCAAAGGAAACACCGACATTAAAAGATTTGGATTTCTTGAATGATCATCCAGAGGGCCTTTTTCTTGAACCCGAAACTTACAATGCTGTAATGCGGACAATCCAAAAGGATTGTAGAGTGCTACAAAGTTTTAAGATCATGGATTATAGTCTTCTTCTTGCAATTCATAAAGTAGAAGAGACTGGTGGCGGTGTACCAAGATACAAACGATCTAACAGTGAGCCAGCAACTGACAGACCAAGCACAGCAGGGGTGGTGCCGCCATCAGGCCAGCTCCCCTTCTCCCCTGATGAGGATACTAGAGCAGGCAGCCCAGAGGGTGGTCGAATGCCCCTAACACGTGCACGCAGTCTGAAGGGAAGGGAAGGCTTCAGCTCGGCATGGGAAGCAATCACTGTAGGAGACGAAACAGAGGAAAGACCGGTGGGAGGCATTCCAGCTCGTAACGCTAAAGGCGAGCGGTTACTTTTATTTATAGGAATTATAGATATCTTACAAAGTTACAGAATAGTAAAGAAACTTGAACACGGCTGGAAAGCTCTAGTCCATGATGGGGACACTGTCTCTGTCCACAGACCGTCGTTTTACTGCACGAGATTTCAAGAATTCATGTCCGCACACGTTTTCAAGAAAGCCCCAGTCAAAGCATCTCCAAGAAAGCGTAATGTAGGAAGTTCAGTAAATCGCGTGCGATCAATGACAGAACAGGACCGAAATCACCGAGAAAGAACACTTACCAGCGATAGTGTGACGTCTGACAAAGGACGATCGAAATCATTTACGGAAGCTGATAAAAATGTTGAAGGAACTAGTCTCAAAAAGATAATGGTTTCTGCACACAGCAGCAGCCAGAGGCCGGCGGCGCCTGATGAGACTGCTACAGCTGAGAAAAAAGTAGTCGTCGTTGATCCTAGCGAAATTTCATCAACAAAAACGGAGGAATCGAAATTTTCAGAGTCTCAAACAGCGCCTGCTGCAGTCACTCACGAGACTGTAAGTAAAGCCGAATCCAGTCCACAAACGCGCAGTGATACTGCTGAACAGCCAGCATCGGCGGCACCTAGTGAAATACACATATCCTCAAATGACGTCAGAGAGAAAAGTGCGGAAGAAACTACAGGCGGCGAGAATTCAAAATTTGTACAAATAGAAAACAATGCGCACGCGAACACAAATGATACA
>s23Contig10041_10 [2229 - 937] (REVERSE SENSE) 
ATCTGCAACTCACAGACTCCTAATACCACAAAGCCCAAACGATCTGGCAAATGGGGGAACTATTTGTGTGACGCACCTTGGCGCCTCATTAACTCGTCAGTCTTCGCCATGAAAGATATCGAATCCAATCCTGATTTCATTATTTGGACCGGCGATGACATGCCCCACGTGCCAAACAGTGAACTGAGTACAGAAGAAGTGATAGAAACTGTCAAGAATATGACAGACCTGCTAAGCACAGTCTTCCCTACGACGAAGATTTATCCGGCCCTCGGTAACCATGACTACCACCCCAAGCACCTGATGCCGCCAAAGCCGAATGACATTTATACGGCTGTTGGAGATTTATGGAGTCGGTGGCTTCCGCAAGACGCTGTGGAATCGTTTAAAAGAGGTGGATTTTACACGGTTTCTATTAAGCCTGGCTTACGCCTCGTCAGTCTAAATACGGTTTATTATTACACAAACGACAAACTAACAGGAAACTTAACCGATCCTGCCGGCCAGTTTGCATGGTTAGATGAGATACTGACGAATGCAAGCAGCATTAATGAAAAGGTCTTCATTATTGGTCACGTGCCGCCGGGGGCTTTTGAAAGAGCTCCTGGAAAGAAGTGGTTTTACCCGCAGTTTAACAAGCACTACATAGCTACAGTACTCAAACATGCTGACGTAATCACTGGCCATTTTCTGGCTCATCAACACTGTGACAGCTTTAAAATTTTCTACGACAACGAAGGAGTTCCACGAAGTTCTCTTTTCCTCTGTCCAGCCGTAACGCCTTGGAAGACGGTACTGCCGACAGTTGGTTACAACAATCCTGGTGTCCGTCTCTATAAATACGACAGAAATACCACACATGTCAAGGACGTTTGGCAATACTTTTTGAACCTGACACAAGCCAACTTAATGGGCAAACCCGATTGGCTATTAGAATACAAAGCCACTGAAGACTTCAGTATATCAGATGTGAGCCCGCAGTCCCTTCACGATTTGGTGCAGACTTTTAAGCTTCGAGGGAGCTCGAACTTTCTCAAATACTACTTGTTCAACTCTGTGAGTGCTGGAGGCGAGAACTGTGATGAACAATGTAAAACTGGACAACTATGTGGAATGACAGAAGTGGATTTTGATCAGTATGATGCTTGTCTAGAGGGCTCAAGCAAGTCAGCTGCTTCCTCGCCTTCAAGTATAACGCCCTCGAGCAGTATTAGTGTTCCGTCGGCTTCAAGCTCTGTCAAGTTCTGCTCCAGTGTTGCGACGTTTTGGCTGATGTTTATCGGGATTTTGGTC
>s23Contig42006_3 [1 - 1725] 
TCTCCGAGTTCATTTACGAAGCCATTGCAGGAAACCAATGCTTTTACAGCTTGGCTCAAGCGTTTGGATAGCGAAATAGGGACGAAAGCCTTGTCGAGTGACAGTTGCGAAGTTTGTAAGCTGTTATCTCTTCTGGCTCAAGCCGCTTTCGTGGCAAGCGAAATAGAGGATGAAGTGGTTTCTGTGGCACAGAAAGTTTGTAAAGTGTTAAAGATAGAGGACGATCGAGTATGTACCCAAGTTATTTTAGAATTTCGAACTGAAGTGTTGACAGTTACCGACAAAGTTTTCCTGAGCCCTTCAGAGGTTTGTGGCAGCCTGTTTGGACCAACTTGTGCCCACAGAAGAGATCCTGGCGAATTTTGGAATATAACAGTGCCTGGTAACAAGCCGCCTGTTAAGCCTGTGCCACCACCAAAGCCTGGTTCACCAGTTTCCCGTGTCCTGCAGTTCTCTGACATCCATCTTGATCGTCTGTATAAAGAGGGAACCAACCCAGACTGTGGTGAGCCACTCTGTTGCCGCAGCAATGATGGAACCCCAGCACCGGGAAAAGGAAAAGCAGGCAAGTATGGAGACTATTCATGCGACATTCCACCTATCACATTTGAGAATATGCTCCAGTACATCAACAAAACCCATCAGGATATTGATTATGCCATATGGACAGGAGATATTCCAGCACATAATATTTGGAACCAGTCCCGATCAGACCAGTTACAGGCATTAGACTATGCCACCAAACTTTTAGAGAAATATTTGCCTGGGCTGAAAGTGTTTCCTGCAGTTGGAAATCATGAAGGTGCTCCAGTGAATAGCTTTCCCCCTCCATTCATCACTGGTGCAAATTCAAACCAGTGGCTGAGGGACTCTTTAGTTGATCACTGGAAGATCTGGTTACCAGATGATGCTTTACAAACAGTGAAAAAGGGAGGTTACTACACTGTGTATTTATCCAAAGGATTGAGATTAGTGTCACTCAACATGAACTACTGTAACAATTTGAACTGGTGGCTCTTAATCAACAATGTTGACCCTGCTCAAGAACTCCAGTGGTTGATAGACTTATTACAGGAAGCTGAAGATAATGGTGAAAAGGTTCATATTATTGGTCATATTCTTCCGGGAAACTCGGATTGTCTCAAACCCTGGAGTTGGAATTATTACAATATTGTGAACCGCTACCAGAGCACTATAACAGCACAGTTTTTTGCTCATACTCATGCTGATGAGTTTGAAATCTTTTATGATGAAAAGACAAGGAAAATACCCACAAATATTGCCTTCATTGGACCAAGTGTTACAACCTATCAAGGCCACAACCCAGGCTACAGGATTTACGACATTGATGGAGATTATGCAAACAGCTCCAGGGTTGTATTGAACCATGAAACTTACATCATGGACCTTGTGGAAGCAAACAAGGGGAATTTACAATGGAAACTGGAGTATTCTGCCAAGGAGGCTTATGATATGCCATCACTGTTACCTAAAGATTGGAATGACTTAGTTCATCGCATGGCGGCTAATACGACCCTCTTCAATACATTCTACAAATATTTCTGGAAATCTGCACCTGGTCATTCGTGTGATGCCAGCTGCCGTGAGAATATGCTGTGTCGACTGATGACTGGGCGCTCCCATGACAACACTGCATGCACCCTTGTTCAAGAAACGTTTTCAGAAGAAAAGAGACAATTGTTTGAGCAGTCTTTAGATGTCTGT
>s23Contig1389_11 [1060 - 35] (REVERSE SENSE) 
TCTCTCGAGTCCCTGAAGGCACAGCTTGAGGGCACGGAGCTCTTGGCCAAGCGACCGGATGGACTGGATGCCTTCCTCTGCACCCATCATGGAACCTTCCATTGTGACGAGGTGATGGCTTGTGTGATGCTGAAGTGTCTTGACGAGTTTCAAAGTCTGCCAATTTTGCGAACCCGAGATGCAGCAGAAATCGACAAGGCGACGATAGTGGTGGATGTGGGTGGCACCTACGAGCCTGAGAAACAGCGCTTTGACCACCATCAGAAGACCTTCACCGAGACCTACTCAGAGGCATACAGTGGCATCAAGCTCTCCAGTGTGGGATTGGTTTTCAAACACTTTGGCGGCAAGGTTGTTGAGGCCCTTTGTGGACCACTTGAAGAAAAAGCCAAGGCAGCCATCGTAGCAAAAACCTACGACAACCTGGTAAGGGAGCTGGATGCCCTGGACAATGGAGTTCAGGTGGCTGATGAGCCGCGTTACCGCATTGTGACGCACCTGGGAGCGCGTGTTGGGCGCTTGAATCCCAGCTGGCAGGAGGAGAATAGCCCAGAGGTGGAAAACCAGCGCTTCAAGGAGGCTATGTTGGTGGCTGCCAAGGAGCTCTGCGACATCGTTGGCGGTTATGCGCAACACTGGCTACCGGCGCGCTCGCTGGTAGAGGAGGCATTGCATAAGCGGAAAGAAGTCCATCCTTCCTGCGAGATCATGACCCTCGAGCAGTTCTGCCCTTGGCAAGATCACCTCTTTGATTTGGAGGAAGAAGAGGAGGAATATCGAAGTCCTTTGGTGAAGTACGTTATCTTTCAGGACAGCCGGGCCGGCTGGCGCGTTCAAGCAGCCCCCAAAACGAGAGGCAGCTTCGAACTAAGGCAGGGTCTCCCAAGCGCATGGCGTGGCGTGCGAGACGATGAGCTCTCGAAATTGTCCGAGATTCCAGGCTGCATTTTTGTACATGCTGCCGGGTTCATCGGTGGCAATGCGACGAAAGAGGGGGCATTGGCCATGGCGACCAAAGCGCTTGAA
>s23Contig10122_3 [1 - 1152] 
AGAAAGCTCTTCTGTAGAGGATATTGTGCAGGGTCCAGCTGGTTTGCTGTTATGGCAGAGTTAGAACTGAAAAATGATAGTGATACTCCAGAAGCAAAGAAACCATTAATTTCCCCAAAGATTGGTACACACAATGGAACTTTCCACTGTGATGAAGCCTTGGCGTGTTTTATGCTGAAACAGCTGCCAGAATACAGACTTGCTGATATTGTGCGGACTAGAGATCCTGAGGAGCTGGCAAAGTGTGATATTGTTGTTGATGTTGGTGGTGTTTATGATGCTGATAAACATCGTTATGACCATCATCAACGGAGCTTCACAGGGTGCATGAAGACACTCAGTCCAGGCAAGCCATGGGTGACAAAGCTCAGCAGTGCAGGGCTTATTTACCTCCACTTTGGACATCGGGTCATTTCACAAGTACTTAACGCGAAAGAAGATGACGATGTGACCAATAATATTTATAACAAAATTTATGAAAATTTCATTCAGGAAATTGATGCTATTGATAATGGAATCAGTCAAAGTGAAGAGGAACCACGGTACAGTATTACTACAAACCTCAGTTCTCGTGTGTCTCGGCTCAATCCCAGGTGGAACGATCCAAATCCAGATGCGGAGACACAGTTTAAAAAAGCTGTGAATTTAGTTGGAGAAGAGCTGCTTAATAGAATTTGTTATTACCGTGACTCCTGGCTTCCAGCAAGAAGTTTGGTGGAGGCTGCAATAATCAAAAGGAAAGAGGTGGACCCAAGTGGTGAGATTATTGAGCTCGAGGGAGGTGGTTGCCCTTGGAAAGAACATTTGTTTGAACTGGAGAAGGAGTTGAAAATTGAAGTGGCTATTAAGTTTGTCATATATACAGACCAAAATAACAAGTGGAGAGTTCAGTGCGTCTCAGTTCGTCCTGATGCATTTGAAAACAGACTTGGCTTGTTAGAAGAATGGCGCGGTATAAGAGATGAAGCACTCAGTGCTTTGAGTGGAATTAAGGGGTGTATATTTGTTCATGCTGGTGGATTCATTGGAGGTAATGAGACTAGAGAAGGTGCCCTTAATATGGCCAGAAAAACTCTACAGCATAGAGACAATTTGTCAAATGGAAAGAGTTTTACTGATACAGAGTTAATACAAGTTGACAACAAAGAGACT
>s23Contig10147_7 [963 - 1] (REVERSE SENSE) 
TCGAATATCATCTATGAAATTGAAATGATGAAACTGGTGGATAACGTTATTCGATCTATGCGAGTCGGAAAAGTATTTCGGGATAACACGGATACGATTAATAATTTGCACTTCAGTCCAGATGGTCATAGTTTAATTAGTTCCGCCGACGACGATCAAATCGTCATTTACGATTGCGAACGAGGTACGCAAAAAAGAACGGTCAATTCTAAGAAATACGGAGTTGATCTTATTCATTTTACTCAACACAAGTATCAAGTGGTTCACGCCTCCACCAAAGAAAATGATATCATAAGATATCTCAACGTTCAAGAAAACAAGTATATTTCATATTTTCGGGGACATAGTAAAAAAGTCGTTACTTTATGTATGAGTCCGACGGATGAATCATTTTTATCCGGTTCATTAGATAAAACTATCCGACTATGGGATTTACGATCCAATAATTGTCAAGGCTTAATGCATTTGGCGGGTAGACCCGTCGCCGCGTTCGATCCGGAAGGGCTTATATTCGCAGCTGGTATTAACTCGGAAAGCGTCAAATTATACGATTTACGTTCGTTCGACAAAGGGCCATTTTCATCTTTTAAATTCCCAGTGGAAAAAGATATCGAATGGACCGGTTTAAAATTTAGTCCCGACGGAAAGACGATTTTGATATCTACGAATGGTTCTCTCATTAAACTTATCGATGCTTTCTCCGGTCAAACATTACAAACATTTACAGGTCATTTAAATAGTAAAGGAATGCCGTTAGAAGCATCATTTTTGCCGGATTCTCAATTTGTAATTTCGGGATCGACTGATGGGCGGATTCATATTTGGAATTCAGAAACCGGTACCAAAGTTTGTGTTTTAAACGGTGATCATAAAGGTCCCGTAAAATGCGTTCAATTTAACCCTAAGTATATGATGATGGCATCAGGATGTACTAATATGGCTTTTTGGCTACCTTCAATCGAT
>s23Contig29697_1 [2 - 991] 
CTTTTGTCTTCTGACAGAATGAAACTTGTCGACAGTAGCATTCGAAGTTTTCGAGTGGCGAAAGTATTTCGAGAAAATAGTGATCGGATTAATCATATAGACTTCTCACCAAATGGAGAGACTCTCATCACGAGCAGTGATGATGATTCAATTGTAATTTACGACTGCCAGGAGGGAAAACCCAAAAGAACCCTTTATAGCAAGAAATATGGCGTCGCTCAAATCCAGTATACACATGCAACAAACACAGTGATTCATACATCGACAAAGATTGATGACACCATTCGGTATCTCTCTCTCCATGACAACAAGTATCTCAGATATTTTACTGGTCACACAAAGAGAGTGATGACTCTTCACATGTCACCAATGGATGATACTTTTGTATCAGGCTCATTGGACAGGACTCTAAGGTTATGGGACTTGAGATCCCCAAACTGTCAGGGATTGATGCATGTGAATGGGAGACCTGTTGCAGCTTTTGATCCTGAGGGTCTCATATTTGCGGCTGGTGTGGACTCTGAAATGGTGAAACTATATGATTTGAGGTCATTTGATAAGGGCCCATTTTCCACATTCCACATTCAAAATGATCCCAACATTGAGTGGACAAGTGTGAAGTTCAGTTCAGACGGCAAAATGATCTTGTTGGCTACAAATGGAGGAGTCATTCATTTGATTGATGCATTTCAGGGAACACAGCTCCATACATTTACTGGTCACTCTGTGACAAGATCTACTCCAGTTGAGGTTTGTTTCTCTCCTGATGCACAGTATGTCATCTCAGGCTCTCAAGATGGGCATGTCCATGTGTGGGGTTCAGACAGCGGTCAGAAGCTGACTGTGCTTGAGGGAAATCACCCTGGACCTATTCAGTGTGTTGGGTTTAATCCTAAGTACATGATGTTGGCTAGTGCTTGTACAAATATGGCATTCTGGTTACCTAACTTGGAAGAACTGGATGAAGCAAGCAAAAGATCATTGCAAAGT
>s23Contig46349_3 [1 - 957] 
TTGAAGATGAAGTTGACGGATGATTTAATGAAAGATTTTTGCGTGGCTCGTAATTTTAAAGAGGGAGAAAACGGGAATGGAGGAGGAAAAGTGAACTCCTTTCATTTTTCTTGGGATGGATTAAGCTTAATTACTTCTTCGGAAGACGATCAAATCGTTATTTATGACGTTGAAAAAGGAACTAAAAAAAAATTGGTCAATAGTCAAAAATACGGGGTTGATTTAATTCATTTCACTCACGCAAATGCGGCCATTCACGCTTCTACCAAAAGAGACGACGCTATTCGTTACTTAAGCTTACACGATAATAAATTCATACGCTATTTTACGGGACATACGAAACGCGTTACCAGCTTATCCATGTCACCGGAAGACGATACATTCATAAGTGGAGGAATGGATAATACCGTTAGATTGTGGGATTTACGCGCGCCTAATTGTCAAGGACTTATGCACGTTCAAGGAAAGCCGGTATGCGCGTTCGATCCGGAAGGTTTAATTTTCAGCGTCGGCGTTCAAAGCGAGCAAGTTAAATTATACGATTTACGTTCCTACGATAAAGGACCATTCGTTACTTTTAAACTTCCTCAAGAAAAACAATGCGAATGGACGGGACTTCGATTCAGTCCCCAAGGAAAATATATTTTATTAACCACAAATGGAAATGTAATGAGGTTATTGGACGCGTTTAACGGGAATCCTTTGCAAACTTTCAGCGGACATTTAAATAATAAAGGTATTCCCGTGGCCGGGTGTTTTTCTCCGGACTCTCAGTTTGTTTTAAGTGGATCCACGGATGGACGGGTACACGTTTGGAATGCCGAAACGGGCGTAAAACTCGTCGTATTGAACGGGGGTCATCGGGGCCCCGTCCAATGCGTCGAATTTAATCCGACATTTATGATGATGGCATCGGCTTGTACCCATTTAAATATGTGGTTACCTAAAATGTCTAAC
>s23Contig10172_19 [3288 - 1261] (REVERSE SENSE) 
CCAAAGGATCAGCTTTTTGACAAGGTTCTGATAGCCAACAGAGGAGAGATTGCCTGTAGGGTTATGAGAACATGCAAACGTCTTGGGATCAAAACTGTTGCAGTCTATAGTGAAGCAGATGTAAATGCTCTTCATGTGAAAACTGCTGACGAAGCATTCTGTGTTGGTCCTCCACCAACTAATCAGAGTTATCTGAACATGGATGCCATCATGGAGGCAATAAACACCACTGGGGCACAAGCGGTTCATCCTGGATATGGTTTTCTGTCAGAGAACAGCAAGTTTGTAGCTAGACTGGAAAAAGCTGGTGTTGCATTCATTGGTCCAAAAGCATCTGCTATGCAAGCCATGGGTGATAAAATACAAAGTAAACTGATTGGGAAGAAGGCTGGTGTGAACATCATCCCTGGGTTTGAAGGAGTTGTTAAGGATGACAATGATGCAGTCAGGATAGCAAATGAAATTGGTTATCCAGTCATGATCAAAGCTTCTGCAGGTGGAGGAGGCAAAGGAATGAGAATAGCTTGGAATGACGAGGAAACAAAGGAAGGATTTCGGCTCTCGTCACAAGAGGCTAGTTCCAGCTTTGGAGATGACAGGTTGTTGGTGGAGAAATTTATTGACAATCCAAGACACATCGAGATTCAGGTTCTTGGAGACAAGTATGGAAATGCTGTTTATGTGAATGAAAGAGAATGTTCTATCCAGAGACGAAACCAGAAGGTCATTGAAGAATCACCAAGCCCATTTGTGGACCCAGACATGAGAAAAGCTATGGGAGAACAAGCTGTTGCTCTCGCCAAAGCAGTGGGATATGACTCAGCTGGTACTGTAGAGTGTTTGGTTGACTCACAGAAGAATTTCTACTTCCTTGAAATGAACACTCGTTTGCAGGTGGAACATCCCATCACTGAGATGGTTGCTGGGGTCGATCTTGTAGAACACATGATCAGAGTTGCTGCAGGTCATCCGCTAAGTATCACTCAGGCTGATATTCCAGTAAATGGCTGGGCAGTGGAATGCAGAGTGTATGCTGAGGATCCGTACAAGAATTTTGGTTTACCGTCCATTGGAAGGTTATACAAGTACATTGAACCAACTCATCTTCCTAATGTTCGCTGTGACAGTGGTATCATTGAAGGCAGTGAAATTAGCATTTATTATGACTCCATGATATCAAAGTTAGTAACTCATGGGCAAACCAGAAATGAAGCGCTTGATTTGATGAACAAAGCCTTGGACTCTTACGTTATCAGAGGTGTAACATACAATGTGTCCCTTCTGCGTGATGTTCTCAATCATCCTAAATTCCGCCTTGGTGACATCACTACCAAATTTCTTCCACAAGAGTATCCAAAAGGATTTAAAGGCCATCAGTTGACAGAAGAAGAGAGAGATGAACTTTTGGCCACAACTGCCTACTACTTTGTACAAAGAGCAAGAAAAGCAACAGCATTCAAGAACCAGAGCAAGCTCAACGCTGTGAGCAAGAGGCAATCGACATGGGAACTTGTGATCACTCTACAGAAAGAAGATTATCCAATGATTGTGAAATCAAAACCAGATGGCAGTTTCCAGGTCACCATAGATGAAAGACAAGTAGATTTTAGCACCTCATCCGGGCTGGCAGATCCAGTATTTGAAGCCAACATCAATGGCAATGACGTGCTGTTACAGACGTTAAAGAAGGAAGGAAATCTCTTTAAAATTCAGCATTATGGGACGACGTACAAGCTGCGAGTGCACACGAAAGAACAGTACGAGTACATGAAGTACATGCCAGAGAAAGAAGAGGAAGACATGTCTCCATTCCTCAAGTCTCCCATGCCTGGAACAGTAGTGTCAATTGCAGTCAGTGTTGGAGAAACGGTTCACGAAGGACAAGAACTAGCGGTAGTGGAAGCCATGAAGATGCAGAACAGCTTACACGCTGGTGTTTCTGGCACGGTGAAGACAGTAAATTTCCAAGCTGGTGATAAAGTTGCTGAAGGCGATATTATGGTAGAAATTGAGCATCATCCTGACCAT
>s23Contig37074_5 [1 - 2028] 
CCAAAGGATCAGCTTTTTGACAAGGTTCTGATAGCCAACAGAGGAGAGATTGCCTGTAGGGTTATGAGAACATGCAAACGTCTTGGGATCAAAACTGTTGCAGTCTATAGTGAAGCAGATGTAAATGCTCTTCATGTGAAAACTGCTGACGAAGCATTCTGTGTTGGTCCTCCACCAACTAATCAGAGTTATCTGAACATGGATGCCATCATGGAGGCAATAAACACCACTGGGGCACAAGCGGTTCATCCTGGATATGGTTTTCTGTCAGAGAACAGCAAGTTTGTAGCTAGACTGGAAAAAGCTGGTGTTGCATTCATTGGTCCAAAAGCATCTGCTATGCAAGCCATGGGTGATAAAATACAAAGTAAACTGATTGGGAAGAAGGCTGGTGTGAACATCATCCCTGGGTTTGAAGGAGTTGTTAAGGATGACAATGATGCAGTCAGGATAGCAAATGAAATTGGTTATCCAGTCATGATCAAAGCTTCTGCAGGTGGAGGAGGCAAAGGAATGAGAATAGCTTGGAATGACGAGGAAACAAAGGAAGGATTTCGGCTCTCGTCACAAGAGGCTAGTTCCAGCTTTGGAGATGACAGGTTGTTGGTGGAGAAATTTATTGACAATCCAAGACACATCGAGATTCAGGTTCTTGGAGACAAGTATGGAAATGCTGTTTATGTGAATGAAAGAGAATGTTCTATCCAGAGACGAAACCAGAAGGTCATTGAAGAATCACCAAGCCCATTTGTGGACCCAGACATGAGAAAAGCTATGGGAGAACAAGCTGTTGCTCTCGCCAAAGCAGTGGGATATGACTCAGCTGGTACTGTAGAGTGTTTGGTTGACTCACAGAAGAATTTCTACTTCCTTGAAATGAACACTCGTTTGCAGGTGGAACATCCCATCACTGAGATGGTTGCTGGGGTCGATCTTGTAGAACACATGATCAGAGTTGCTGCAGGTCATCCGCTAAGTATCACCCAGGCTGATATTCCAGTAAATGGCTGGGCAGTGGAATGCAGAGTGTATGCTGAGGATCCGTACAAGAATTTTGGTTTACCGTCCATTGGAAGGTTATACAAGTACATTGAACCAACTCATCTTCCTAATGTTCGCTGTGACAGTGGTATCATTGAAGGCAGTGAAATTAGCATTTATTATGACTCCATGATATCAAAGTTAGTAACTCATGGGCAAACCAGAAATGAAGCGCTTGATTTGATGAACAAAGCCTTGGACTCTTACGTTATCAGAGGTGTAACATACAATGTGTCCCTTCTGCGTGATGTTCTCAATCATCCTAAATTCCGCCTTGGTGACATCACTACCAAATTTCTTCCACAAGAGTATCCAAAAGGATTTAAAGGCCATCAGTTGACAGAAGAAGAGAGAGATGAACTTTTGGCCACAACTGCCTACTACTTTGTACAAAGAGCAAGAAAAGCAACAGCATTCAAGAACCAGAGCAAGCTCAACGCTGTGAGCAAGAGGCAATCGACATGGGAACTTGTGATCACTCTACAGAAAGAAGATTATCCAATGATTGTGAAATCAAAACCAGATGGCAGTTTCCAGGTCACCATAGATGAAAGACAAGTAGATTTTAGCACCTCATCCGGGCTGGCAGATCCAGTATTTGAAGCCAACATCAATGGCAATGACGTGCTGTTACAGACGTTAAAGAAGGAAGGAAATCTCTTTAAAATTCAGCATTATGGGACGACGTACAAGCTGCGAGTGCACACGAAAGAACAGTACGAGTACATGAAGTACATGCCAGAGAAAGAAGAGGAAGACATGTCTCCATTCCTCAAGTCTCCCATGCCTGGAACAGTAGTGTCAATTGCAGTCAGTGTTGGAGAAACGGTTCACGAAGGACAAGAACTAGCGGTAGTGGAAGCCATGAAGATGCAGAACAGCTTACACGCTGGTGTTTCTGGCACGGTGAAGACAGTAAATTTCCAAGCTGGTGATAAAGTTGCTGAAGGCGATATTATGGTAGAAATTGAGCATCATCCTGACCAT
>s23Contig47643_1 [2 - 238] 
GATAAAAATTTCTACTTTTTAGAAATGAATACGAGATTGCAAGTGGAACATCCCATTACGGAATGCATTACCGGCGTCGATCTCGTACAACAAATGATACGCGTAGCTTACGGTCACCCGCTTAAGTTAAGACAATCGGATATCGGAATTAACGGGTGGGCTTTCGAATCTCGAGTTTACGCCGAAGATCCTTTTAAAAATTTCGGTATGCCATCCATCGGAAAACTTTATAAATAC
>s23Contig10179_8 [1331 - 72] (REVERSE SENSE) 
ACTTTCTTTCGACAGGTCCTTGCACTTCTTTTGTGTCCAGAGCTAGTAGATGATCCAGGCTTCCCTCAGGATACCAAAAACAGGGCCAAAAGGATCCTAAACGACACTGTAGGACATACAATAAGTAGCTACACTTCAACACCAGGTATCAATATTTTGCGTCAGGATATTGCAGATTTCATTTCTCAACGAGATGGCTATCCAGCAGTGTCAGATGATATCCTTCTTACAGATGGAGGGTCTGAAGGAATTGAAGTTATGATGGGAATCGTTCAAACAGGAACCAGTGAAGGTAGGGGCCGAGCTGGAGTCATGGTTCCTGTGCCTGGATTTGGCATGTACCAAGCAAGGCTCTTACAACACAACTCTTATCAGATTGATTACCGCCTCGATGAAGACAAAAGCTGGGCTTTGAACATTACTGAACTTAAAGGAGCGTTAGAGGAGGCGAGACCGCACTGCGTACCAAGGGCACTTGTGCTGATTAATCCAGGAAACCCAACAGGTCAGGTTCTAACATATAAGAACATTCAAGAAGTCATCAAGTTTTGCGCTCGAGAGAAGCTGGTGTTATTCGCCGATGAGGTTTACCAAGATAATGTGTACGCTGATGGAGCCCAGTTTCACTCGTGCAAGAAAGTCGTGAGGGACCTGGGAGAGGAATACAGCGAATTTCAGCTGATCTCTCTTCATTCCAGTGCGAAAGGATATACTGGAGAATGTGGTCTTAGAGGTGGATACATGGAGCTTGTAGGACTGAGTAATCAAGTCAAGTCTCGAATCAAAACTTATCTGAGCGCCAGATCCTGCCCGTCAACAATAGGACAGGTAATCATGGGACTCGTTTGCAACCCTCCCAGTCCAGGAGAGGAATCTTACCAACGTTTTTCAGAGGAGAAGAAGAAAATACAAGATTCCTACAAGAAGAAAGCAAAGTTAACCACAGAAGTTCTCAACTCACTGGAAGGTGTCAAGTGTAATGACGTACAAGGGGCAATGTACGCGTTTCCGAGGATAACAATACCACAACGAGCTATCGAGGAAGCAAAGGTCAAGGGTATACCGCCAGACGAGTTCTACTGTTGGCAGGTGTTAGAGAAAACTGGAAGCTACGTGGTTCCAGGACGTGCCTTTAACATGAATGGCAGCGGTAACCACTACTACTTTCGGATAACCATCCTTCCTTCGGAAGACAAGTTCATCCCTATGTTTGAACGGTTGAAAACCTGTCACCAGGATTTTATGACGAAGTACAAAGAT
>s23Contig44735_1 [3 - 257] 
TCTTTGAACGTAACTGAACTCAAAAGAGCGTTGGAGGAGGCTAGGTCGTATTGCGTACCGAGGGGCCTAGTGCTGATTAATCCTGGCAACCCAACAGGTCAGGTTCTGACGTACGACAACATTCGAGAAGTCATCAAGTTTTGCGCTCGAGAGAGACTAATACTGATCGCTGATGAGGTTTATCAAGAAAATGTGTACGCTGATGGAGCCCAGTTTCACTCGTGTAAGAAAGTCTTGAGGGAACTGGGAGCGGAG
>s23Contig7852_3 [2 - 820] 
AAATGCACTGAACGTGAGAAAAGTTTCACAAGTAACTCTTCATTACATGATCATCTTAAGGGGGTGCACAGTGATGAAAAGCCTCATAAGTGTACTCAGTGTGACAAATGTTTTAAATGGCCCTCAGCATTGACAGTACACAAGAGAGTTCATACTGGTGAGAGACCGTACAGCTGTAATCAGTGTGCCAAAAGGTTTATGAAGAAGCATGGCCTTCAAAAGCACATGAGTGTACACAGTACTGAGAAACCATACAAATGTAGTGAATGTGACAGTTCCTTTAAATGGTCCTCAGCATTGAAAGAACACCAGAGAGTCCATACTGGGGAAAGGCCATACACCTGTACTCATTGTGCAAAAACGTTTACAAAGAAGCATGTCCTTCAACAGCACATGCGGGTGCACAGCAATGAGAAACCATACAAATGTAGTGAATGTGACCGATCTTTTAAATGGGCTGAGCAACTGAAAGGGCACAAGAGCATTCACACTGGTGAGAGACCATACAAATGTACCCAGTGTGATAGTTCTTTTACATGGCCTGCACAATTACAAGAACACAAGAGAAAACATAGCGGCGAGAAACCATTCAAATGTAACCAATGCAGCAAATCTTTTAACAGGTCATCAAACTTGATAAGACACCAAAACACAAATAAATGCAATAAAGAGCAGTACCACTGTGATCAATGCGGCAGTTATTTCACTCGCTCTTCAGAACTTCAGCAGCATCTGAAACTGCACACTGGTAGACAACCCCGGTCCAGGCGAGTCCAATGTCCACAATGTGGTGAACATTTCAAGACCTTGTCATCTTTA
>s23Contig9811_3 [707 - 3] (REVERSE SENSE) 
TTTAAACTACATTTGAAGAATCATAGCTGGGAGTCACTCTACAAATGCACTCAGACCAGCACTGTGTCAACCTCAGATCAACACCTTGCAGTTGGGAAGGGGGCAGGGCCCTACAAATGCCCTGCATGTGGAGAAGGCTTCATTTACTTGTCAGAAATGAAAAAGCATTTTTTTAGGATTCACACTGGTGGGAAACCCTACAAATGCACTCATTGCAGCAAATCCTTTTGTATACTATCAAGTCTGGACAGACACCATGTAGCTGTACACAGTGATGAAAAACCCTACAAATGCCCTCAGTGCAGAAAAGGATTCAAGTACTTGCCAAATAGGAAAGTACATTTGAGGATTCATGCTCGCGAGAAACCCCACCAATGCACTCAGTGCAACAAATGCTTTGAAACATTATTAAATTTGGATCGACACCATCCAGCTCACAGTGATACAAAGCCCTTCAAATGCCCTCAGTGTGGAAAAGGTTTCAAGTACTTGGCAAATATGAAAGTGCATATGAGAATTTGCACTTGTGAGAAACCCTACAAATGCACTCAGTGCAACAAATGCTTTAAAACATTATCAAGTTTGGATCACCACCGTCCAGTTCACAGTGACGTAAGGCCCTACAAATGCCCTCAATGTGGAAAAGGTTTTAACTACTTGGCAGATGTGAAAGTGCATGTCAGAATTCATACTGATGAGAGACCC
>s23Contig10195_24 [3028 - 698] (REVERSE SENSE) 
GGTCATGAGTTTGTGTGCGACGCATGTGGACAGGCCTTCGCTGGTTCAACCTTTCTTCTAAGGCACAAGTCCGTTCGTTGTCAACGGCAAGACCAGGCAAGCACTTCTCAAGTCCATGGAGTTCAAGTAGATACTCTCGCGGAGTCCTTAGAGACGGAGAAAGCCAGCGAAGGGGAAGCTACAGTGTCTTCGTGTGACGCAGAGTCATCGTTTACTGTAGTTGACAATGGGACTGCTACTAACGAAGAAGGTGGACTTGCAGAGGACGGCGTGCAGGCAAATCCTTCTGATGACCATGAAGCCGACGAGCCCGCACCAGAGTCGACCAAGAGGACGAACAGCAACCAGGGGGATGCTACGTTGCCTTCTGATTCAGAATCATCAATTGTTGTGGTTGACATTGGGGCTACTAGTACTGAAAACAGTAGAACGGTTGTTGACGAAAACTCGTCTTATCGTGTTGTCCTGGTAGAAACTACGCCAAGGTCGAATGTGTCAAAAACACGCAGATTAAGTAAAGGAAAACAGAACACGACGCCTCTGGTGAACGGCAAAACGCCACAACTAGCGAACACTCGTAAACGTTCTGCGGAGAGTGTGGGGAAAGCAAAACAGACCGCCAGCAAACCAAAGTTCACAAACGGTACAAAAGCTCGGAATACTGCGGCCAAGAATCCCAAGTCCCGTAAAGCAACGGCTCTTGCTGGAAAGAAAAGAAAAGCAGTTTCTACAGCTGACGGCTCTGATCTTCAAACTAAAAAGACAAAAGTAACTACACCAAGTGAATCCCAAGGGAGAAAGAAAGCTAAAAAGAGTAAAAGCTCTGGCACTAAAAGAAACGTGTCTACTGGTAATGCTTCTGTCGAAGAAAGTATGGAAGTCACTGCTGCAGGCAAGGCACTGCGTAAGCCTAGAAAGCAATCAAAGACTCGGGAAGCTAAAAAGAAACCCAGCAAGGTGCAATCATCATTACCTGGCGAAGAAGAGGCTGACGCACCTGCAGCTGAAGATCAAAGAGCTGAAAAGAGACCTCGTAAGAGGACACGTCGTAAGGCAAGTAAAAAGCGAGATTCTGGTGACACAGCAAAAATGCTTTCTCCCACCAAGAGGAAGAAATCCGTGCCCGAGGATAAGCCTGTATTTACTTGCAAGCAGTGTTTAAGAACGTTCAAGTGGAAGTCTCAGCTTGATTACCACGTGCGAAGTCACGCGACCGAGAAGGAATTCAAGTGTACGTTTTGTGACAAGGGTCTATCGCAGTTGTCCTCCCTCAAGAGGCATCTGCGAGTGCACAGTGGAGAAAAGCCATATGAATGCCAAGAGTGTGGTAAGAGGTTCGTGGAGAAAGGAAAGCTAAACCTTCATCTACGCAGACACAAAGGGGAACAACCGGAGAAAAAGTACAAGTGCTCCGTATGCGACAGAGGGTTCACGCTTAGTGCGAATCTAACAACTCATATGCGAACTCACACCGGTGAAAAACCTTATCCTTGTCCTCAGTGCGGCAAAGGCTTTAAACGAAGCTCGGATGTTATCAGCCATCTCCGGAGCCACACAGGGGAGAGGCCCTACAAGTGCTCACACTGCGAGAAGTCTTTCACAATGATCTCGCATCGCAACAGGCACGAAGTGATCCACTCTGGTTTAAAACCTTTCAAGTGTGATGTGTGCGGCAAAGGGTTTACTCAACCAAACTCCGTGAAAGCTCACTTGAAAGTGCACGCTAAAAAGCAGGTTCGGCTTGAAGGAAGAGCACCAGGACATGGACAGCAAGACAGAACACACAGAGATAAAGAGATGCAGACGAATGGAGAGCAGGGAGTACATGAGCTGCCTCAGAGTGCCCCTCACAACAGTGACTCCGAACACGGTGCTGAAAGGAAGGGTTGCGAGGAGGAGTTGCAGGGTGTAATAACTGAGCTAATGGAGACTGATCATTTACAGATAGATAACTTACAGGACGATTCAACACATACACAGAACCACCATGAGAACGGAGAGGAACTGTTACATTTAGATAGTCCAGAAGGACTGCAACCGGAACACCTACCGTTGGTTGACGATATGGAAGAGCAAGAAATTTCCACAAGGGATGGAACAGAACTTACAACAATCGCTGCAGAGCAGTTGCAGTTAAGCTGCACTGCAATGGATACCGTCAGCGAGCAACTAAATACTAACAATACTGTGGTCAATGAGAAAGAACTCCTGCAGCTTGGAAGAGCAACTCAAAGCGATAGTGCTGAACATTTACGGATAGAGCTGATTCCAAGCAATGAACAAGACCAAGATCAGCTTGTTGAAGGAGACGACACAACTCTTCTAGCACTG
>s23Contig32331_13 [2543 - 1563] (REVERSE SENSE) 
GCAACAAAGACACGAGGGACCTCATACGAATACAGGCATTGTGGCCAGTTGTTTGACCAGCTATCACCTTACAAGGAGCATGAACGAACTCAAAAAGGAGAGAAGCCTTACACATGCAAGTACTGTAAAAAGTGCTTTACCCGCTCATCGAATTGCGAGCGACATGAAGGAACTCATGCAGAAATAATGCCGTATACATGTAAGTATTGTAAAAAGTGCTCCCGGTCGTCAACCTGCGAGCAACATGAACGAACTCACACCAGAGAGAAGCCATACACATGCAAGTATTGTAAGAAGTGCTTTAGCCAATTAGGACATTGCAAGATACATGAACGAGCTCACACAGGAGAGAAGCCATACACATGCAAGTATTGTAAAAAGTGCTTTAGCCGATTAGAAAGTTGCAAGAAACATGAACGAATTCACACAGGAGAGAAGCCGTATACATGCAAGTATTGTAAAAAGTGCTTTACTCAGTGGTCAACCTGCGAGCAACATGAACGAACTCACACAGGAGAAAAGCCGTATACATGCAAGCACTGTAAAAAGGGTTTTAGCCAGGCATCAACTTGCAAGGAACATGAACGGAAGCACACAGGAGAGAAACCGTATAAATGCCAGCATTGTAAGAAGTGCTTTAGCGGATCATCAAAATGCAGGCGACACGAACGAACTCACTCAGGAGTTAAGCGGTATACATGCAAGCATTGTATAAAGAGCTTCAGGCGGCTATCAAGTTGCAAGCGACATGAAGTAAAACATGCGATGAAGACCTCCTTAAAAAACAAGCAGCCCAGTCAGGACTTAAAACTGGAAAAACACCGAGAGCCGTCAACAACTCGAGGTAGCAAAGAGTCTGATGTCTTATTTTCTCTGACTGAAGTGAATTTAAGCCAAGTTGAAGACCTCACCTGTTGGATTTGTCAGGAAGAATTAAGCAGCAAGGCATGTCTCATCAAACATTACGATGATCATATGAGA
>s23Contig42713_14 [2894 - 1353] (REVERSE SENSE) 
AAAAATGTCATTCAGCACATTCGAATACACACTGGTGAAAGGCCATTCCTGTGTGAAGTGTGCAAGAAGACATACCGTCACCAGCACACGCTTAAGAAGCACATGCAACTTCACACTAGACCAGATTTCACCTCATCAAGTGACAAGGGGGTCAGTGACAAGTCAAGTGTCTGGCCTCGCAAGAAAAACAAAGCCAAAGTGACGCAAACCAAGTCTGCTTCCTCGAGCAGAAAGGAGGACAGTGAAAAATTAGTTGCAAGTTCTACACCTGATGAGCAAACTCAAACCATGGTTGAGGATAATTCACATGTCCATTCCAGTAATGAAGAGGTTCTTGCATGCCAAACGATTGAAGTAGCCTTGAGCAGTGACCATTTGTTACTTGTGACATCACACCATCCAGATGACAATGGCGTTAGTGATGCAGGGGAGAACATTTTACCTACATGTACCCTTGATGGTGGTACAGCTGTGGCTAGCATGACTGATGAAGGCAATAATGTTGAAGATCTCACAACACCACTGGAAGACTTGGGTCAGGACAAACAAGAAGAAAGTATGGCACATGAAGATAAATTCAAATGTCCTCATTGCGAAAAGTGTCTCTCGGGGCCTTCAAGTCTCAGCCGACACATCAGAACACACAACAATGAAAAACCTTTTAGGTGTGTTCCATGTGATAAAGTGTTTTCGCGGCTGTCAAGTTTGAAGAGGCATCAAAACTCTCATGCCGAGGAGAAACCGTTCAAATGCCAAGTATGTGGGTGGAGTTTTATACAGAACTCAGATCTGAAAATCCATGTAAGAACTCACACAGGTGAAAAACCATTCCCTTGTGATCGTTGTGAAAGAGCATTTGGATGCAAGAAGCGACTAAGGGCACACTACAGGATGCACACCGGAGAGAAGCCATACAAATGTCCGCAGTGTGAGAAGTCCTTTTCAATGAAGAAAAATGTTATCCAACACATTCGAATACACACTGGAGAGAGACCCTACACTTGCTGGGTATGCAAGAAGGACTACCGACACCAGCATTCGCTTAAAAAGCACATTCGACTCCATGCAGATAAAAATGAGAATCTTGATCATTGCATCAAGAAAATTAAGGGCAAGGGGACAAAAGCGAGGAAAGGAACCAAGCAGCATGCTGAGCAGTCTGAACCAACAGAAGAAGTGCAAACAATTGAGTCTGACAAGAGTCCACAGAAAGAAAGTCCTGGACACAGTGAGCGATGTGAGCAAAAAGAAAGTGAACATGACAAACAAGTGGAAAGTGCTGAAAATTGTGAACAAAGCAAAGAAGAGGAAACAGCTGAACATTGTGGACAAAATGAGCAAACAGAAAATACTGACCATTGCAAACAAAGGGAACCAATGGAAGCATCTGAAAATTGTGACCAAAGCAAAGAAGAGGAAACAGCTGAATTCTGTGGACAAAATGAGCAAACAGAAAATAATGGACATTGCGAACAAAGTGAACCAATGGAAGCATCTGAAAATTGTGACCAAAGCAAAGAAGAGGATATAACTGAACATTGT
>s23Contig52468_4 [1 - 1002] 
GCTTGCAAAGAGTGTGAACAAACCTCGCATGGAATGGAGTCGTATACATGCGAGTATTTTAGCCACTTATCAAACTTCAACAGACATGAACGAACTCACACAGAAGTTACGCCGTGTGCATGCAAACATTGTAACAAATGCTGTAGCTGCTCGTCAGATTGCAAGGCACATGAACAAACTCACACGGGATTGAAGCCACATACTTGCAAGCATTGTGATAAGTCTTTTAACAACTTATCAAATTGCAGGCAACATGAACGAATGGATACCGAAGAGAAGCCGGACACATGCAAGCATTGTACAAAGTGCTCTAGCCAGTCATCCCAGTGCAAGAGTCCTGAACGAACACAGACAGTAGTTAAGCGATATACTTGCAAGGAATGTGGTAAAGGCTTTAACCGCTCATCAGATTACAAGCGACATGAACGAATTCATACAGGATTGAAGCCATACACATGCAAGCATTGTAATATGTGCTTTAGAAGCTTTTCAAATTGCAAGCAGCATGAACGAATTCACACAGGAGAGAAGCCGTATACGTGCAAGTATTGTAAAAAGTGCTTTAGCCAGTCGTCACATTGCAGGAGACATGAACGAACTCATACAGGGGAGAAGCCTTTTACATGCAAGCATTGCGAAAAATGCTTCATCTCCTCATCAGTTTTCAAGAAACATGAACGAATTCANACAGGAGAGAAGCCATATGCATGCAAGTATTGTCAAAAGTGCTTTAGTCAGTCATCAGATCGCAAACAACATGAACGAATTCATACAGGAGAGAAGCCATATGCATGCAAGCATTGTAATAAGTGCTTCAGCCGCTTATCATATCGCAAGAAACACGAACGAACTCATACAAGGGTAAACGGTTATATATGTAAGCATTGTAAAATGCGCTTCAGCGACTCGTCAAGTTGGAAACAACATGAAGGAACTCACGAGGAGTTTAGCCTTGCAAGCATTGTAAAAAGTGTTTTAGCCAGTCGTGAGATTCTAAGCAAC
>s23Contig10264_5 [1287 - 529] (REVERSE SENSE) 
GGTGTTGCTCCGCCAAGGCCACCAATGAAAGAAGGTCTCCTCAGCCGCCCTCCAGGGGGACCATATCCTGGCAGAGGAGGGATGGCAATGCACGCTCCCCGGCCCTTGCTTCAGCCATCACCCATGGCAGGAGGCTGTGTTCTTATGGTGTATGGACTGCATGAGCACAAGATGAATTGTGATCGAGTCTTCAATATTCTTTGCTGCTATGGGAATGTTCTGAAGGTGAAGTTCCTGATGAACAAGCGTGGTGCAGCCATGGTAGAGATGGGTGATCACATTGCTTGTAACACAGTTATTCAGTGTCTTGGAGGACAGCAACTCTTTGGCAGCCAGATTGACTTCAGTTTTTCCAAGCAGAAGTATCTTGTGGATTCCTCATCTGTCATGAATTTGCCAGATGGGACACCATGTTATAAGACATACGCTAATTCCAAGAATCAGCGCTTTTGGACACCAGAACAAAGCAGCAAGAATCGCATTTTTTCTCCTACAAAAGTCTTGCATTTCTTTAATGCTCCACCGGACTTTTCTACGGAAAAAGTCAACGAGATGTGTTCAAATTGTGGAGTTGAACCCCCGGTTGCTGTCAAAGTGTTTCCTAATGCTACTCGTTCAGCAGCAGGTCTTATGGAATGGGAAAATCCGTCCCAGGCTCTTGAGGCTCTGGCAGCATGTAATCATTACGTCATACGTGATGCGGCTGCCAAAACCATCTTCACAGTCAAACTCGCCTTTTCGTCCATGTCAAGCGCACAA
>s23Contig11719_13 [1291 - 515] (REVERSE SENSE) 
TTTGCCTGTTGTTTTCTAGGTGTTGCTCCGCCAAGGCCACCAATGAAAGAAGGTCTCCTCAGCCGCCCTCCAGGGGGACCATATCCTGGCAGAGGAGGGATGGCAATGCACGCTCCCCGGCCCTTGCTTCAGCCATCACCCATGGCAGGAGGCTGTGTTCTTATGGTGTATGGACTGCATGAGCACAAGATGAATTGTGATCGAGTCTTCAATATTCTTTGCTGCTATGGGAATGTTCTGAAGGTGAAGTTCCTGATGAACAAGCGTGGTGCAGCCATGGTAGAGATGGGTGATCACATTGCTTGTAACACAGTTATTCAGTGTCTTGGAGGACAGCAACTCTTTGGCAGCCAGATTGACTTCAGTTTTTCCAAGCAGAAGTATCTTGTGGATTCCTCATCTGTCATGAATTTGCCAGATGGGACACCATGTTATAAGACATACGCTAATTCCAAGAATCAGCGCTTTTGGACACCAGAACAAAGCAGCAAGAATCGCATTTTTTCTCCTACAAAAGTCTTGCATTTCTTTAATGCTCCACCGGACTTTTCTACGGAAAAAGTCAACGAGATGTGTTCAAATTGTGGAGTTGAACCCCCGGTTGCTGTCAAAGTGTTTCCTAATGCTACTCGTTCAGCAGCAGGTCTTATGGAATGGGAAAATCCGTCCCAGGCTCTTGAGGCTCTGGCAGCATGTAATCATTACGTCATACGTGATGCGGCTGCCAAAACCATCTTCACAGTCAAACTCGCCTTTTCGTCCATGTCAAGCGCACAA
>s23Contig10276_2 [2 - 517] 
AACCCTTCAAATCCTGTTGTATTCTTCGATATAGCCATAGGAGGACAGGACGTAGGGAGAATGAAAATGGAGTTATTCGCTGATGTCGTGCCAAAAACAGCAGAGAACATAAGACAACTATGCACCGGAGAGTACAGAAAAGACGGAATACCTCAAGGATACAAGGGGGCCAATTTTCATAGGGTAATAAAAGATTTCATGATCCAAGGAGGCGATTTTGTCAAAGGTGATGGCACAGGAGTTTCCAGTATATATGGAGATGTGGCTTTCCCAGATGAAAATTTTAAACAAAAACATGACGGACCAGGCCTTCTGTCTATGGCAAATAGTGGCCCAAACTCAAATGGATGTCAGTTTTTCATAACTTGTGCAAAGTGTGATTTTCTTGATGGAAAGCATGTTGTGTTTGGTAAAGTTGTCGATGGGCTTCTAGTCATGAGAAAAATCGAGAATGTTCCTGTTGGGCCCAACAACAGGCCGACGCTACCAGTGGTTATATCACAATGTGGAGAGATG
>s23Contig19164_10 [1395 - 880] (REVERSE SENSE) 
AACCCTTCAAATCCTGTTGTATTCTTCGATATAGCCATAGGAGGACAGGACGTAGGGAGAATGAAAATGGAGTTATTCGCTGATGTCGTGCCAAAAACAGCAGAGAACATAAGACAACTATGCACCGGAGAGTACAGAAAAGACGGAATACCTCAAGGATACAAGGGGGCCAATTTTCATAGGGTAATAAAAGATTTCATGATCCAAGGAGGCGATTTTGTCAAAGGTGATGGCACAGGAGTTTCCAGTATATATGGAGATGTGGCTTTCCCAGATGAAAATTTTAAACAAAAACATGACGGACCAGGCCTTCTGTCTATGGCAAATAGTGGCCCAAACTCAAATGGATGTCAGTTTTTCATAACTTGTGCAAAGTGTGATTTTCTTGATGGAAAGCATGTTGTGTTTGGTAAAGTTGTCGATGGGCTTCTAGTCATGAGAAAAATCGAGAATGTTCCTGTTGGGCCCAACAACAGGCCGACGCTACCAGTGGTTATATCACAATGTGGAGAGATG
>s23Contig18070_1 [53 - 592] 
TCTGTACTAGTTAAAAGGAGCAAGATGGCTCTCAGAGCAAAGACGAAAAAGACCACAAAGAAGCGGGCCCATCGAGCCACTTCGAACGTGTTTGCAATGTTTGACCAGAACCAAATTCAGGAATTCAAAGAGGCTTTTAACATGATAGATCAAAACCATGACGGCTTCGTTGATAAAGAAGATTTGCACGATATGCTGGCTTCACTTGGAAAGGATCCCACCGATGCTTACTTGGAAGAGATGATGAGGATGTCACCCGGTCCTATCAACTTTACAATGTTTCTAACATTGTTTGGTGAAAAACTGAACGGCACAGACCCTGAAGACGTTATAAGAAACGCTTTTGCCTGTTTTGACGAAGATGGGAATGGTAAAGTGCACGAAGATGTACTAAAAGAGGCGCTAACTACTATGGGAGACAGATTCACTGATGACCAAGTAGATGACGTGCTCCATGACGCTCCGATCGACAAGGATGGTTATCTGGATTTCACAAAGTTTACTCACATCTTAAAACACGGCAAAAAGGACGACGACGAT
>s23Contig20468_3 [625 - 191] (REVERSE SENSE) 
TTTGACCAGCAGCAGATCCAGGAGTTTAAAGAAGCGTTCAGCATGATCGATCAAGACCGCGATGGGTTTATCAAAGACACAGACCTGAAAGACATGTTCAACTCACTGGGCAAGGAAGAATCGAATGATTATATAGAAGACATGTTGAATGAAGCTTCTGGGCCTTTGAACTTCACAATGTTTCTGACACTGATGGGTGAAAAGCTCAATGGCACAGATCCTGAGGACATGATCAGGAACGCTTTCGCCTCATTTGACATTGAAGGCAAAGGGGTACTGAACGAGGACAAGCTTCGACCTTTGTTGATGGGAATGGGAGACAGGTTCAATGATGACGAGTGTGACGAGATGTTCCGCTTGGCAAACGCTGATGACGACGGCAACTTCAACTACCTGGAGTTTGTAAAGACGATCAAACACGGCGCTAAAGATGAC
>s23Contig28055_1 [2 - 373] 
AAAAAGCGGGCTCATCGAGCCACTTCGAATGTATTTGCCATGTTCGACCAGAACCAAATTCAAGAATTCAAAGAGGCCTTCAACATGATAGATCAAAACAGTGATGGTTTCGTTGATAAAGAAGATTTGCACGATATGCTGGCTTCACTCGGTAAAGATCCTAGCGACGAATACTTGGAAGAGATGGTGAAGATGTCGCCCGGTCCTATCAACTTTACGATGTTCCTAACATTGTTTGGTGAGAAACTCAACGGCACAGACCCTGAAGACGTCATAAATAACGCTTTTGCCTGTTTTGACGAAGAAGGAAACGGCAAAGTCCACGAAGATTTACTTAAAGAGGCTTTAACTACTATGGGAGACAGATTCACT
>s23Contig10378_3 [3 - 1772] 
AAAGGCTTGTACGATGTTTACATCCAAGATAAGAGTCCGAAGAATAGATGTGCTCTGACAGAATTTGCAGTAGCTTTGGGGCTTCCCAAGTTTGCTTATGAAGTAATCGTTGATAGCAGAACTAAATACCAAGACCTAACCACATGGGACAGAGAAAAGGATGCAGAGGGAAGCAACGCTGACCCAGGAGTGAGAGCTGAGGAACAGGAGTCCCAACAGGATAAAGCAAAGACTGATGTTCTAAAAATGTCACAGGATATCATTGCTCAGTTAATCGCAGTACTTCTAAATTTCACTGATGTTCATGATCCATTTTGCTTGGCTTGTAATGAAGCTGGTATGGTGCAACTGTTTGTTGAAATGGTTAAAGAACTCCAGGACACAATTCCACACAACTTAAAATTTGTGAATGCCCAAACACAGCACCTATCTAGGTTCACAGTACGTGGTAAGGTACTATCTCGGACCTTAGGCACCCTTCATAACTTATCAAAACGTGTGCCAACAAGGAGAAACTTTGCCGCTTGTCAGGCAGTGAATGTACTTGTACCTCTTCTCAAAGCAGAAGTTGCACTTTTCAGTGCTAAAAGCCTGCTTATTCTGGCCTACTTGATAGACGAAGAGAACAATCATTTGATCATGGCTGATGAAGGTCCAATCAAGTTTCTGACAAGCTTGCTGGAAAGATCACTGAAAACTTTACATCACAGATATATAGGCTTCTCATCCTCTGAACTTGCTGAAGGACTGACGCAAATTGCAGTCAATGATGGAAACAAGAAAATGATTGCTCAATGTGGAGCTATTCCCATCCTTGTCAAAATGTTGCAAAGTGCACAAGACGATGAGGAGAAATTCAACGCGTGTTACACACTGTGGACCTTGGCTTTTGATGAGGAAAACAGGACACAAATCAAGAATGATAAAGTTGCTATTCCTGAACTTAAGAAACTCTTAATGTCAGAGAACAGTGAGATAAAGGTTGCTGCTGCTGGTGCATTATGGGAATGCGAAGGCAAAGAGAAACACGCAGAGAAGAAACAACAGTCAGTTAAAATGCAAGAAGCAACAGACACCAAGCACGTAATGATAAGTTACCAGTGGGATGTTCAAACACTCGTGATTCAGTTAAAAAACAAGCTACAGGCGGACGGCTACAAGGTTTGGATGGATATTGATGAGATGGGCGGCTCTACACTGGAGAGCATGGCTAAGGCTGTGGAAAATGCCAGCGTCGTGTTGGTCTGTGTGTCTCAGAAGTACAAAGAGAGTCCTAACTGTCGTTCAGAGGCAGAGTACACATTCCAGCTGCACAAAGACATCATTCCATTGATGATGGAAAATAAATACAGACCTGATGGATGGCTTGGCTTCATAGTGGGCTCCAAGTTCTGGATTGACTTCAGCGAAAAACAGAAACTTGACATGAACGCCAACAAGCTCGTAAAGGAACTGGGAAACAGAGGGAAAACGACAGTCCAGGAAACTATTGTTCAAGCAGTGCTAGAGGATGTTGTCGATACCTCGCCCCAGTCTTTCATCAGATCCTGGACATGCAGTGATGTTAAAAGTTGGATCAAGGATGTGGGATTGGAAGATAGGTTCAGTGGAAAAGCTGTAGAAAGGCTGGATGGCCGGATGTTGTTGCGTCTGCAAGATCTTAGAAAGGAGAGTCCAGAATTTTTCTACTCGTCCATTAGAACGGACCTGGGACTAAAAAACGTGTTTGATGTGCTGGATTTTGTAGATGAGTTGGACAAATTGCAAGGA
>s23Contig16972_15 [2855 - 852] (REVERSE SENSE) 
GAAAATCCAGTGCACATAGCCGCTCAACCAGAGGTGCTCCAAGAGCAGCAGTCGAGTGACGACAGCGAAGACGAGAGTGACGAGAGCGAAGACAAGAGTAACGAGGAGAGTTCATCTCAGGAAGACGATGGATGGGATGTGATACACACAGATACGCTTACAGAATACACGAATGACTATCCGGAGCAAGCATCAGTTTTCCAAGCAATGTTTAAGAATATGCAAGTGCTAAGACACAATATAAACAACAGTTCAACAAGAAGTCATCAGTATTCGGATCAGGTTCTCGAGGTATTTAGTAACATAGCTGACATATGCGAGGATATAAAGACTTTAACTGGGACTGAGGCCGACACAAAAATGGCAGTCATGGAATTTGTGGTGAAAATCGAAGCAGCAGAGCTTTTGCAAAAGTTGGCTCTAAATTATTTTAAAGATTTCTACGAGATGGCCGGTGAACAGGACTATGATAACAGCTCCTTGGAAGATGAATCGAGGAAAAGTTGTTTTGAATGTCTCAAACAAGTACTAGCAACAATACAAAACTTTGCGGACTTAGACGACGACTTTTGCTTGGAAAGTGTCGAAGAGGAAGTAGTCCCAATGTGCCTTGATAACATCGAAAGACTCGATCGTGAATATGACGATTGGCAAAGTGGAGATGATGAATCGGAGCCGCTTCAACTTATCGATACTTGCCTTGGAATTTTACATAATATTTCGCGACGGCTGAGTGATTGGGAGCTGTTCACTGGCAGAGAAAAAACATTGCTTTATTTTGCCAAGGCTAAGAACACAGAAGTTGCTGCTACGGCCCTACTGTGCCTTGCGTACCAGGTAAATGAAGAAACCAGCCATCTGGTTGTAGCTGATGATAACTTGCTTTGCTTCATTATAACAATGTTAGACGATGCGTATCAGTTTGGCGACCGCATGCGCGATGGATATTCCGCAAAGGAACTTGCAGAGGGTCTGAGTCATCTTGCCATCAACGATAACAATAACAAGAGTCTGGGCCAAAATGGAGCGATTCGTGTGTTAACTGCGATTCTGCAAACTTCAGACGATGACGAGGAAATAGCGAGCGGGGCAAAGGCTCTTTGGATGTTAGCTTTCGACGACACCAATAAAGATCTTATAGAACAACAGGAAGGAACGTTGGATACATTGCGCAAGTTACACCACAGTGAAAACCCTGAAGTACAAAACGCAGCTGCAGGTGCATTATGGGAGATTGAAGGAAAGAAGGCAAGAAACACGACAGAGAAGATTGAAGAGACCACTGGAAACCACGTGATGATCAGCTACCAATGGGATAATCAGGAGGTGTTAGTGGAAGTGAAGAACAAGCTTCAGGCCAGTGGATACCGAGTATGGATGGATCTGGAACAAATGGGTGGCTCCACACTGGAGGCAATGGCCAAAGCTGTCGAGAACGCTGCTGTTGTACTGGTCTGCGTGTCACAACGCTACAAAGAAAGTCCAAACTGTCGATCAGAAGCTGAATACGCTTATCAGCTAAAAAAAGACATCATTCCTTTGATGATGCAGGACAAGTACAAGCCGAATGGCTGGTTGGGAATACTTCTAGGAACAAAGATGTGGATTGGCTTTCAAAGTAAGCAGGTTATAAATTCAGGTGTAGCAGCACTTATCAAAGAGTTAGGAGGGAGAGGAAAAGATCTTGACACGACAGATGGGCCTGGAGAGGCAGTGATTCGACCAAGTGAAGCAAGTGTTGTCACAGCACCACCCCCACAGTCAGTGACGAATGTGTCCAGCTGGACAAATCAAGACGTGGAAAAATGGCTGAAGGAGATTGGACTGGAGCAAGTCTGCAAAGAGGGTATTTCCGAATTAAAAGGCCAAACACTGATTGATCTTCACGAGCTCGGCGGACAAAGTCCGGATTATTTCTACAAGTGTCTAGAACGCACTCTAAACTTGAAGGACATGTTTCAGGTATTCACGTTCAAGAAAGAGCTCGACAAACTTTTCAGTCAT
>s23Contig5306_1 [3 - 413] 
GACGAAGAATCTTGGATTAAAGAAAAGAAATTACTCGTAAGTTCTGATGATTATGGCCGAGACCTTACTGGAGTTCAAAATTTGAAAAAGAAACATAAACGATTAGAGTCAGAGTTGGCTAGCCACGAACCTACGATTCAATCCGTTCAAGATGCCGGTGAAACATTAATAAACGTTTCTCAATTGGGCGGTGATGAAATTAAACAAAGATTGAGACAATTAACTGACGTTTGGGAAGAATTAAAGGAAATGGCGGCTACTCGTGGAAGAAAGTTAGACGAATCTATTACTTACCAACAATTTTTAGCTAAAATTGAAGAAGAGGAAGCCTGGATATCCGAAAAGCAACAACTTCTTACCGTACCCGATTTAGGTGAGAACATGGCTGCTGTACAAGGATTATTGAAGAAG
>s23Contig8732_2 [331 - 2] (REVERSE SENSE) 
GGTACGAAATTGATTGAATCTAAAAATCATCACGCCGATTTCATAACCGCTCGTTGCGAACAATTACGAAATAAAATGCATAATTTGGGAGATTTGTCAAATGTTCGTAAACAAAACTTGTTGGATAATTCGGCTTATCTTCAATTCATGTGGAAAGCCGACGTTGTTGAGTCGTGGATAGCCGATAAAGAAACTTATGTACGTAGCGATGAATTTGGTCGAGATTTAAGTTCCGTACAAACTTTATTGACGAAACAAGAAACTTTTGATATTGGATTAGATGCTTTTGAAAATGAAGGTATTCAAAATATTACTTCATTGAAAGATCAA
>s23Contig10385_2 [1 - 288] 
ACTCGTCTCCGGCGGCAGCGATTAGAAGATGCGAAACGCTACCATCAATTCAAGCGTGATGCTGATGAAGTCGAAGCGTGGATCAACGAAAAACTGCAGATCGCCTGCGATGAATGCTATAAGGATCCAACAAATCTTCAGGGAAAACTTCAGAAGCATCAGGCATTTGAAGCAGAGATCTCAGCTCACAGCAATGCTATTGTTGAACTTCAAGAGAGTGGAGAAGGCATGATCAACGAGTCCCATTATGCCTCTGATCTCATCAGGGAGCGTCTTGATTCCCTCANT
>s23Contig10385_18 [233 - 7141] 
TCAACGAGTCCCATTATGCCTCTGATCTCATCAGGGAGCGTCTTGATTCCCTCANTTAAGCTGTGGGAGCTACTGCTTTCCAAGTCAGCAGAGAAAGGTCGCATGCTTCTTTTCACCCAGAAAAGAGTTCACTTCCTCCGTGAAACAGAAGAAGTCATGTCCTGGATTTTGGAGAAGGAAGCAATTGCCACTTCAGAGGAGGTTGGAAGAGACCTTGAACATGTTGAAGTGCTGCAGAAGAAATTTGATGACTTCTTAAAGGACATCCAGGCCAATGAGTCTAGGATCACATACATCAATGATCTTGCGCATCAACTTGGTGATGAAGGTCATCCAGATATAGAACTGATCAGCACCAAGCAAACGGAAGTTAATGAAGCATGGGAAAGATTGAAGATGCTGGCACTAAAACGTCAAAAGAGGCTTGCAGGAGCCCAGCAGATACACAGCTTCTATCGTGATGCTGATGAAACCAAGAACTGGATCAATGAGAAGGACAAAGTGCTGTCTTCAGATGACTATGGAAAGGATCTCGCCAGTGTTAATGCCCTGTTAAGAAAGCATGAAGCATTAGAAAGAGACTTAGCTGCTGTGGAAGATAAGGTCACAGCCCTTGGCCAGGAGTCAAATCAGCTGCAAGAAGCCCATCCAGACAGTGCTGATGAAATTGCCGCAAAGCAAGATGAGATTGTCACTGCATGGGGAAACCTAAAGGACAAGTCTGGAGTAAGAAAGACAAGGCTAGAGGACTCATACAGGCTTCAGAGATTCATCAGTGATTACAGGGACCACATTTCATTTATAAATGAAATGAAAGTGTTGATCCAAAGTGATGAACTGGCAAAAGATGTTGCAAGTGCAGAAAGTCTTCTGGAGAGACACCAAGAACACAAGGGTTACATTGATGCTTCTGAGGATGGATTCAAAAAGTTTGCTGATGATGGAGAAGAACTTGTCAATTCTAATCATTATGCCAGTGATGAGATCAAGGAAAAGCTCACAAGCCTGGAAACAGAGAAGATGGAGCTGCTTGAGCTGTGGGAGAAGAGGCGTGTCCAGTTTGAGCAGTGCATGGAACTGCAGCTCTTTAATCGAGATTGTGAACATGCTGATGCTACCATGACTAAACAAGAGGCATTCCTTGCTGATGATAACCTTGGTGATTCCCTTGATGGAGTGGAGGCATTGATCAGAAAACATGAAGATTTTGACAAGTCTTTCGCTGCTCAAGCAGAAAAGATCAATAGCATCGATGAGTATGCAAACCGTCTCATTGACAGTAATCATTACGCCTCTGATGAGGTTCGTGAGAGGAGAGATGGAATAGTGGAAAGGCGACAGAACATTGAGGACTTGTCCAAGGCACGCAGGTCAAAGCTTGAGGAATCTCGTAAGCTGCAGCAGTTTGAGAGGGATGCTGATGAAGTCAAAAGCTGGATCACTGAAAAGCTGAAAATTGCTTGTGATGAATCTTACAAGGATCCGACCAACCTTCAAGGAAAAATCCAGAAACACCAAGCATTTGAGGCTGAGCTGAATGCCAATCAAAGCCGACTTGATGCGGTAGATACCACTGGAGAGCAGCTGATTGGAGATGATCACTATGCTTCAGAACAGATCAGAGAAAGACTTGATGAGCTGCATAAGTTGTGGGCCTATCTGTTTGAGAGATCAAATGATAAAGGGAAGAAGTTAAAGGATGCAGCACAACAACAGCAGTTCAACCGAGGTGCTGAGGATGTGGAGTTGTGGTTCACTGAAGTCGAAAACCTTCTTGCTCTTGAGGATGTTGGAAAGGATCTGACAAGTGTACAGAATCTCCAGAAGAAGCATGCTATGATTGAAGCTGATGTCATTGCTCGTGCAGATAAAATTGAAGTTGTCAATGCACAAGCAGACCTGTTTGCCGAGCTTGACCACTTTGATGCTCCAGCTATCAAGACAAAGAAGGAGACCCTTAATACCCGATACCAGCAGATACAGGCTCCTCTTCTTGCTCGGAAAGCTAAGCTTCAGGATGCCGAGAGACTTAAGAGATTCCTTCATGATGTTGAAGATGAAGAGGCATGGATAAGGGAAAAGGAGCCCGTAGCTTCATCTACCAACACTGGACGAGATTTGACTGGAGCCCAGAATTTGTCAAAGAAACACCAGGCATTAATGACTGAAATTGCAAGTCATGAGCCTCGGATCAGAGCAGTGTGTGACAATGGAGTGCAGATGATCGATAATGGACATTTTGCTGCTGATGAAATCAAAGAGAAGATTGATGATCTTGACCAGAAGTGGTCTGAATTCAGGGACAAGGCAGCAGTACGTAAAGGTCATCTGGATGACTCTCTTCAAGCCCATCAATATCTCGCTGATGTTGCAGAAGCCGAGTCCTGGCTGAAGGAGAAAGAACCATTCGTTACCAGTGATGACTACGGCAAAGATGAGGATAGTGCCCAGGCATTGTTGACCAAGCATGATGCCATCATGTCAGACTTAAGAGCTTATGGAACTGTTATTGATGGTTTGAGAGAGCAGAGTCAACACTGTAAGCCTTCAGCCCATGTCACTGACATCTCAGATAAGGAATGTGTGGTTGCACTGTATGATTACCAAGAAAAGACAGCCAGGGAGGTCTCCATGCAGAAGGGGGATATTTTGACCCTCCTGAATTCTAGCAACAAGGACTGGTGGAAAGTGGAAACAAATGACAGGCAAGGTTTTGTTCCAGCGGCTTATGTCAAGAGGATTGACTCCCACAAAGCCTCCCAGGAACTTCTCTCACAAGCTCCTGAAGTGGACTCAGTTGCACAAAGGCAACAGGCTCTGGATGACAAATATAAAGATCTGATGGACAAAGGTGAAGAACGCAAGAGGAAGCTAGAAGACTCCATTCAACGATACAGTCTGTTGCGAGATGCTCATGAATTGGAGTCATGGATCAATGACAAGGAAGCCATTGTCACATCTGAGGAGATTGGAAAGGATTATGAGCATGTGGAAGCGCAACAAAAGAAGTTTGATGACTTTGAGAAGGATATGATGGCTAAAGAGGTTCGCATCAGGGAGCTTACTTTACTGGCAGAGAAACTTAAAGTTGAGCACTATACAGAGTACGAGATGATCCGAGAGATGATTGAGAGACTGAAGCAAAAATGGACCAACCTTGTAACAATGTCTGAACAGAGGAAAGAAAATCTTGACAATGCTCAAGAAATTCAGAAATTTCACAGGGATGCTGATGACACCAAGGCATGGATCTCAGAGAAGGACACAGCTCTTTCTACTTCAGATTATGGCCGCGATTTGGCTAGTGTCCAGGCTTTGCAGAGGAAGCATGAAGTGTTGGAAAGGGACTTGGCTGCATTGGAAGAAAAGGTCCGTGAACTGAATGTTGAAGCTGCCAAGCTGACCTCAAGTCATCCAAATGCAGCACAAGACATTGAATGGAAGCGACATGAGTTGGAAGAAGCTTGGGCAAACCTCCGGGAACAGGCTGCTGCAAGAAAGGGCAAATTGAGAGACTCTTATGACTACTTCCACTTCCTAAATGAATTCAGAGATCTTACTTCCTGGATCAATGGTATCATGGCACTCGTTACCTCAGATGAGCTTGCTAAGGATGTGGCCAGTGCTGAGGCACTCTTGGACAGGCATCAGGAACACCGTGCAGAAATTGATGCTAGGGACAGTACATTCCAGGCTTTTGAAGACTTTGGCAAGGACTTGTTGGACAAAGAACACTATGCCAGTCCTGACATCCGTGAGAAACTGGATACCATGGCCACAGAGAGAGAAGAACTGGAAAAAGCCTGGGCTGCTCGCAAACAGAGGCTGGATGAATGTCTGGAGTTGCAGTTGTTCAACCGAGATGCGGAACAGCTGGAGCAGTGGATGGCAACCCGCGAGGCCATCATTCAGAGTGAGGATGTAGGAGAAGCTGCTGAGGGTGCAGAGGCTCTGATCAAGAAACATGAGGACTTCACCAAGACGCTGGCTGTGCAAGACGTCAAGATAAATGCACTGAAGGACAATGCTGATAGGCTGATTGACAACAATCACTACGATTCACCTGCTATTGCTGAGAGGATCCATGCAGTGTTGGCCAGGTGGGCTACCCTGAAGGCAGCTCTTGTTGAACGTCGCTCCAAGCTGGGTGAATCAAAAACCATTCAACAGTTCAGCCGTGATGCTGAAGACATTGAGGCATGGGTTAGTGAAAAACTCCAGACTGTTCTGGATGAATCTTACAAGGATCCAACCAACCTGCAGTCCAAGTTCCAGAAGCATCAAGCATTTGAAGCCGAAGTTTCAGCCAATCAGGAAAGAGTTCTGGAGACAATTAACTTAGCAGAAGGCCTGATTGACCAGCGCAAGTGTGCAGGAAGCGAGGAGATCGTGAAGGAAAGGATCACCAAACTTCAGCAGCAATGGGAGTATCTGGTCCAGAAATCAAGCGAGAAGAGCCAGCATCTAAAAGAATCTAATCAACAACAACAGTTCAACACTAATGTCAAGGAATTGGATTTCTGGCTTGGAGAGGTGGAAGCTTCCCTGTCTCATGATGATTATGGTCGTGACCTGGCCAGTGTGCAAAATCTGATCAAGAAGCACCAGCTTGTGGAAGCTGACATTGCCGCTCATGAGGATCGCATTACAGATCTGCAAGCTCAAACCCAGCACTTTGCCGAAGTTGGTCATTTTGATGCCGATTCTTTGCAGGATAAATCTCGTCAAATTGCTGATCGTTATGACAAGGTGAAAGACATGGCTTCTGATCGCCACAAGAAATTAGATGAGTCCAATGCTTTGCACCAGTTCTACCGGGATGTGGATGACGAGGAGTCCTGGATCAAAGAGAAAAAACTGTTGACAAGCTCTGAAGACTATGGCAAAGATTTGACTGGAGTGCAAAACTTGCGTAAGAAACATCAGCGATTGGAAGCTGAACTGAACACTCATGAGGCAAGAATCCAGGCTGTGTTGTTGTGTGGCCGTAAATTTATCGATGAGGGACATAGCAGCTCGGATGAAATCATGGCTCGCTGTGACCAACTGCAGGAAAACTGGGATGAGCTGAAGAATCTTGCAGAACAGAGGCAGCACAAACTGGACGAGTCTCTTGCCTACCAGCAGTTCAGTGCTAATGTTGGTGAAGAGGAATCATGGATCAACGAGAAGAACACACTTGTTGGAAGCGACGACTATGGTGACACGCTGGCCGCAGTTCAGGGTCTGTTGAAGAAGCATGAAGCGTTTGAAACAGATTTGGAGGTTCACAGGGAGAGAGTGCAGGACATTGAAGATGCTGGAAACAAGCTCATTGAACAGGGAAATCACCAATCTGAACTGATTGAACACAGGATTTCGTCCATTAAGAGCAAACTGCAGGAGTTGGAGAGGATGGCATCCTATCGAAAGTCTAAGCTGAATGACAACTCAGCTTTCTTGCAGTTCAACTGGAAGGCTGATGTGGTTGAATCTTGGATTGGTGACAAAGAAGGAATTGCTCGATCTGATGACCTGGGACGCGATTTGTCTTCAGTGCAGACACTCTTCACCAAGCAGGAAACCTTCGACTCCGGTCTTCAGGCTTTTGAAAATGAAGGAATTGCACGTGTGACAGTGCTGAAGGATGAACTTGTCCAGTCTCAACACGAGCAGTCACCTGCCATCATTAAACGTCACGATGACCTTATTAGGAGGTGGGAGCAACTCTTGGAAGATTCCAGGACTCGAAAAGAACGACTGCAGCATGCACAGGATCAGTACAAGAAGGTGGAGGACTTGTTCCTGTTGTTTGCCAAGAAGGCTTCAGCTTTCAACAGTTGGTTTGAGAATGCAGAGGAAGACCTCACTGATCCAGTGCGCTGCAACTCTGTTGAGGAAATACGTGCCTTGCAAGATGGACACACACAGTTCCGTGCTTCTCTGGACCAGGCTGAAGATGACATCATGATGCTCAGGAAGCTTGATCGACAGATCAAGAGCTACAATGTCTCGATAAACCCGTACACATGGTTCACTATGGAGGCATTGGAGGACACCTGGGAAAATCTGCAGAAGATTATCGAGGAGCGTGAAGATGATCTGCGAAAGGAGGCCCAGCGTCAAGAATTCAACGACAACCTGAGGCAGGAGTTCGCACAAGCAGCCAACTCCTTCCATGCCTGGCTCTCTGACACAAGGGTGGCAATGGTTGATGGGCAGGGAGACCTTGAAGATCAGTTGGCAGAGGTCAAGAAGAAGAGTGCTGAGATAGCTGACAGAAAAGAGGACCTAAGGATCATTGAAGATCTTGGCGCTCAAATGGAAGAGGCCCTTATCCTGGACAACAAATACACGGAGCACAGCACAGTGGATCTTGCCCAGCAGTGGGATCAGCTGGATCAACTGGCCATGCGCATGAAACACAATCTGGAACAGCAAATCCAGGCCCGCAATACTACTGGCGTGTCCGAAGAGACTCTCAAAGAGTTTACCATCATGTTCAAGCACTTTGACAAGGACAAGACTGGTTACCTGGATCACCAAGAGTTCAAGTCCTGCCTGCGTTCCCTGGGTTATGACCTGTCTATTGTGGAGGAGGGTGAGGAAGATCCAGAGTTTCAAGCCATCCTCAGGACTGTGGATCCCAACGGTGACGGTGTGGTGTCCATGGGAGAGTACATGTCCTTCATGATCAGCCGCGAGACCGAAAATGTTGGTTCCAGCCAGGAAGTCATCAATGCTTTCAAGGCGCTCACCGAAGGAGGCAAACGTCCTTATGTCACCGAGGCTGAACTCTACCAGTCTCTCACCAAGGAGCAGGCCGAGTACTGTATCGATCGGATGCGTCCGTATGTCGACGACAAGGGCCGAGAGATTCCGGGAGCCTACGACTACAAAACGTTCTGCGAGGAACTTTTCTCTTCTAGT
>s23Contig7962_5 [1374 - 1] (REVERSE SENSE) 
TTCGCTATGCAGGCCTCGTACAGAGCACCTCCTCCAACTGCGCCGTCCATGTCTCAATGTGTCACTCGCGTTCAGCTGAACATTTCTTGCAGGAATCTGCTAGATAAAGATGTGATGTCCAAGTCTGACCCAATGGCTGTTGTCATGATATTGAAAGACGGCAGCTGGTCTGAGGTTGGAAGAACTGAACGGTTGGAAAACACATTGAATCCTCAGTTTTCAAAAGCTATACTCGTAGATTACTTTTTCGAGGAGCTGCAAAAGTTGAAGTTTTTCATTTACGACATCGACAATCCAAATACTACAAGTTTAAAGTCTGCAGATTTCTTGGGAGACATGGAATGCACTTTGGGTCAGCTTGTGTCATCTGGAACCTACACAAAACCACTTGTTCTAAAAGGCAATCCGAATCAGGCAGGTTTCATAACGGTGGTGGCAGAAGAAGTTTCAGGTGGAAGTGATGAAGTGCTTTTACAGTTCAGAGCAGAGAAACTTGACAAGAAGGATTTTCTTGGAAAGAGTGATCCTTTTTTGGAACTTGCAAGATCAAAAGAAGATGGAACATTTGTTGTAGTGCACAGAACAGAGGTTATTCAGAACAATTTAAATCCCAGATGGAAACCATTTCAAATACCAGTTCAACAACTTTGCAATGGAGATTATGACAGGACCATCAGAATTGCATGTTTTGATTGGGATTCAGATGGAACACATGACTTCATTGGTGCATTTACAACAAATCTTCGTGAGATGTGTTCAATTCAACAGCCTAGGGAGACTCAATGGCCCTGTATAAATGAGAAAAAGCAGAAGAAAAAGCGTGGGTACAAGAACTCTGGATTAGTTTTCCTTTCAAAGTGTGAGGTTGTTAAAGTGTCTTCATTTTTAGACTTTATCCAGGGTGGCTGTCAACTGAACTTTACAGTAGGAATAGATTTTACAGCCTCCAACGGTGATCCAAGTCAGTCAACCTCCCTTCACTACATCAACCCCTATGCACCAAATGAATACATGCAAGCTCTAACAGCTGTTGGAGAAATAATTCAGGATTATGACAGTGACAAGTTGTTTCCTTCTTTTGGTTTCGGTGCAAGAATTCCACCCACATATCAGGTGTCTCATCAGTTTCCACTTAACTTCAATCCCAGTAATCCATACTGTGCAGGTCTTCCTGGTTTAGTCCAAGCTTATCAAACTTGTATACAAAGTGTACAGCTTTATGGTCCAACCAACATCTCACCTATCATCAATCATGTTGCACACTTTGCAATGCAAGCAGCTCAAATGCCAGCTGCCAGTAACTACTTCATACTGCTGCTTTTGACTGATGGTGTAATCACAGATATGGATCAGACTAAACAGGCTGTTGTAGCA
>s23Contig10401_1 [3 - 365] 
GCAGCTCAGATGCCAGCTGCCAGTAACTACTTCATATTGCTGCTTTTGACTGACGGCGTAATCACAGATATGGATCAGACTAAGCAGGCTGTTGTAGCAGCTTCGGCCCTTCCTATGTCCATCATTATTGTTGGTGTTGGTAGTGCTGATTTTCAAATGATGGAAGAGCTAGACAGTGATGATGGAGTGTTGATGTCACATGGCAAAGCTGCTCAGAGGGATATTGTTCAATTTGTCCCATTTAGGAAGTTCAAAACTGTTTCTCCAGCTGCACTGGCCAAAGAAGTATTAGCTGAGATACCCAAGCAATTGACAGGCTATTACAAGGCAAGAGGCATTTTACCACAGCAGCGACCAACACCC
>s23Contig10416_6 [1 - 1995] 
GAGTCAGTGTGGGAAAACATGGCTCGTATGTGTGTCAAGACCAAGAGGCTGGATGTTGCTACTGTTTGTTTGGGAAACATGGGAAACGCTCGAGCTGCTAGAGCGCTGAGAGAAGTTCACAAAGAACCCGAGCTGGACGCCAGAGTGGCTTGTTTAGCTGTACAACTTGGCATGATCGAGGAAGCTGAGAAGCTGTTGAAGAACTCTGGACGTTTCGACTTGTTAAACAAGTTTTACCAAGCCTCCAATCAGTGGACTAAGGCTATTGAAGTGGCCGAACTCCATGACCGCATTCACTTGAGAACAACTTACTACAACTACGCCAAGCATCTTGAATCAACAGGGAACGTATCGGCAGCTATTGTCAATTTCGAGAAAGCGGACACGCATCGCTTTGAGGTGCCAAGAATGCTGCTGGAGGAACCTCAGCAGTTAGAAGCTTACATCTTGAAAACAAAGGACAAGGAGCTACGCAAATGGTGGGCTCAGTACATGGAGAGCACAAGCGAAATGGAAACAGCTCTGCAATTTTATGAAGCGGCTCGCGATAATCTTTCACTGGTCAGAGTTTACTGCTACTGTGGAAACTTAGAAAAGGCAGCAGAAATCTGCAATGAAACAGGCGACAGAGCGGCCTCGTACCATCTGGCCAGACAGTTTGAGAACCAGGAGAAAGTTAGAGAGGCTATCCACTTCTACACACGAGCTCAGTGCTACAGCAACGCGATACGACTCGCTAAGGAACACGGACTGGACAATGAATTGATGAATCTCGCGCTACTCAGCTCTCCAGAAGACATGTTGGATGTTGCGAGGTATTATGAAAACCATCCAAACATGCAGGATAAGGCGGTCATGCTTTATCACAAGGGCGGCAACGTTACCAAGGCACTTGATCTGTGTTTCGCAACTCAGCAGTTTGCGGCCCTTCAAGTTATAGCCGAGGACCTCGACGAGAACACAGACCCAGAAATGCTGGACAAATGTTCCAAGTTCTTTTTAGAACATGAACAGTACGACAAAGCTGTGGAGCTTTTGGTTGTTGGAAAACGGTTTTTGGAGGCATTGGATCTTTGCATGAGTCATAACGTAACAATTACGGAGGAATTAGCAGAGAAGATGACCCTCCCTAAGGGCTCTGATCCCGAGTTCCGAAACAAACTGCTCGAGAAGATCGCTGACTGCTGTATGCAACAGAGATCCTATCACTTAGCGACCAAGAAATACACACAGGCTGGAAACAAAGTCAAGGCAATGAAATCTCTCCTAAAATCTGGCGACACAGAGAAAATTATCTTCTTCGCCGGTGTTTCGAGACAGAAGGAGATATACGTGATGGCGGCTAACTACCTTCAGTCTCTTGACTGGCGCAAAGATCCCGAGATCATGAAAAACATCATCGCTTTCTACACTAAGGGTCGAGCGCTAGACTCGCTGGCTAACTTCTACGATGCTTGTGCACAGGTGGAAATTGATGAGTATCAAAACTATGACAAAGCGCTCGGAGCGCTCACAGAAGCGTACAAATGTATGGCAAAAGCCAAGACGAAAAACCCTACCGACCAAGAAGAGAAGGTGGCCTTCCTTAAACAGAGAATTGGCTTCCTGAAAAAATTTGTTCAGGCGAGAAGAACGTACGACGAAGACCCGGACGAGGCTATCAAACAGTGTCACATTCTTCTGGAGGAGTCGGATCTGGAAACAGCTGTGCGTGTTGGCGACGTGTATGGAATCATTATAGAACACTACGCACGGCAGCAGAACTACACTAAAGCTTACTCTGTGATGGAGGAAATGAGGCGGCGAGTGCCGAATGTTAACATGGCGTACTATGTGAACATGAAGACGATAGAGGCGACCCACAAGGCGGTGGGAGCTCCACTGATGCGAGGAATGGGTGCTGAGAGAGAAATCCGCGGGGAGCTGGACGAAGATGAAGGAGAAGAAGTGGAGGAGGAAGTGGAAGAGGATCTGATGAATGGGCATGATGATTAC
>s23Contig39670_4 [2 - 1051] 
GACCTCGACGAGAACACAGACCCAGAAATGCTGGACAAATGTTCCAAGTTCTTTTTAGAACATGAACAGTACGACAAAGCTGTGGAGCTTTTGGTTGTTGGAAAACGGTTTTTGGAGGCATTGGATCTTTGCATGAGTCATAACGTAACAATTACGGAGGAATTAGCAGAGAAGATGACCCTCCCTAAGGGCTCTGATCCCGAGTTCCGAAACAAACTGCTCGAGAAGATCGCTGACTGCTGTATGCAACAGAGATCCTATCACTTAGCGACCAAGAAATACACACAGGCTGGAAACAAAGTCAAGGCAATGAAATCTCTCCTAAAATCTGGCGACACAGAGAAAATTATCTTCTTCGCCGGTGTTTCGAGACAGAAGGAGATATACGTGATGGCGGCTAACTACCTTCAGTCTCTTGACTGGCGCAAAGATCCCGAGATCATGAAAAACATCATCGCTTTCTACACTAAGGGTCGAGCGCTAGACTCGCTGGCTAACTTCTACGATGCTTGTGCACAGGTGGAAATTGATGAGTATCAAAACTATGACAAAGCGCTCGGAGCGCTCACAGAAGCGTACAAATGTATGGCAAAAGCCAAGACGAAAAACCCTACCGACCAAGAAGAGAAGGTGGCCTTCCTTAAACAGAGAATTGGCTTCCTGAAAAAATTTGTTCAGGCGAGAAGAACGTACGACGAAGACCCGGACGAGGCTATCAAACAGTGTCACATTCTTCTGGAGGAGTCGGATCTGGAAACAGCTGTGCGTGTTGGCGACGTGTATGGAATCATTATAGAACACTACGCACGGCAGCAGAACTACACTAAAGCTTACTCTGTGATGGAGGAAATGAGGCGGCGAGTGCCGAATGTTAACATGGCGTACTATGTGAACATGAAGACGATAGAGGCGACCCACAAGGCGGTGGGAGCTCCACTGATGCGAGGAATGGGTGCTGAGAGAGAAATCCGCGGGGAGCTGGACGAAGATGAAGGAGAAGAAGTGGAGGAGGAAGTGGAAGAGGATCTGATGAATGGGCATGATGATTAC
>s23Contig54584_7 [1088 - 3] (REVERSE SENSE) 
GCTGTGAACAGTGGAGAAACAGTGATCATTCTCAATGAACAAGTTATGAATGCTCACTATAACCATGAGGTTGCTGCCATTCAAGTTTCACCAAGTCAACTAGCCATTGAAAATTTTACGACTGACTATCACCAAGATCTCAAGACAGATATCCATATCAAAGGAGTATTTGTAACAAAGACACACACAGCAATATGGAATGGCAAAAAAGTGGTGGTATACGAAGTGGCAAGTGACAAAAGCATGGTCAGAGCAGAAGGTTCTTTCAGTTCTGATTCTCCTGTTGTTGTCGCCCATGAACAAAGTATTTATACAGTAGAACCAGGAAAAATCCATGTCAGGACATTTCAGGGTACAGTCAAGCAGATCTTGCAGTTTTCAGAGACAGAGGGAGACCCCATTCTTTTAGATGTGTGTGGAAATTTTCTTGTTGCTGGTACATCTGTGGGTTATATAAAGATGTGGGATTTGTCAAGAAGGGAAGCTAAACAACATTGCAATCCCAAGTCACTGGAGGAAAATATAGCAGGGATCGGTAAACTCAAATCCATCAGATGCAACTGTAATGGAACCAAAGTTAGCATCATGTGTGATAAGGCAAACAACTCACCAGATAGCAGAATTTATGTCTGGGACATTGAACTTGACGCTTTTCAGTCATTTGACTTTGGAACGGGCCACGGCACAGGAGCAGATGAAGGCGACAAAGAAAGCTCTGATATCATGAACAGAGCACAACAGGCAACCGAAATTGCTGGCCGGAGACCTTTGGCGCAGTTTTGGGATCCTACAGAACCCAAGTTATTAGTCTGTGAGGCTGTACACATTCCAGGAATGTTACAAGAAACTTCAAAAAGCAAATCATCCTCTAGAAAACCTGTGAATATGACTGCTGGTGATGCCAGTAGAGAGAGTGATGTGATGGTAATATCGCTGTTCAGTACTCCAGAAAATGGCATCTTAGTACAGGACTTCTTTCCAATCGACTCAGCTTACTTCAGTTTACTTGGAGTTCAGGTTCCTTTCTTCTACCTCGTTAAGAAGAGCAGTGAATTAGAAGGTCCCCCTCCCCCCGACCCGCCGTCA
>s23Contig10597_14 [2817 - 1438] (REVERSE SENSE) 
GATATCTATGTATTGCTGTCTGGATATATTTTGCTATTAAATGCGATGGCAAAAGATGGAGGGGAAGTGCAGTGGTGCTTTTCGCAGGTAAAAGGGACATTAGATGAGGACCTCACTGAAGCTGACATAATCTCCACTGTCGAATTTAACCATGATGGCGAGCTTCTTGCAACCGGCGACAAGGGAGGACGCATTGTGATCTTTCAGAAAGAAGAAGCGCCGAAAGGATCTCAACATTATGGCGAGTACAACGTTTACAGCACTTTTCAAAGTCACGAACCGGAGTTCGATTATTTGAAGAGTTTGGAGATCGAAGAGAAGATAAATAAGATCAAATGGTTAAAGCGACGAAATGCATCGCACTTTTTGCTCTCAACCAATGATAAAACTGTAAAATTATGGAAAATTTCTGAAAGGTGCTATGCTCCTTCCAACTTCAACCTACGAGATGACCAAGGGGTACCAAGAAATCCTGAAGATGTAACAGCGTTGCGTGTTCCTGTGTTCAAACCCTCTGAACTGGTTGTGGAGGCTAGCCCTAGACGAGTGTATGCAAATGCACACACATACCATATCAATTCTATATCTTTAAATAGTGACGACGAAACATACTTGTCAGCTGATGATTTGAGGATAAACTTGTGGCATCTTGGAATCAATGATCAGAGTTACAATATTGTTGATATAAAACCAGCCAATATGGAAGAACTAACAGAAGTGATCACTGCTGCTGAGTTTCACCCTATAGAATGCAGTACATTTGCATACAGTAGCAGTAAAGGAACTGTTAGGCTTTGTGACATGAGGCAATCAGCTTTATGTGATAAGCATTCTAAAATGTTTGAAGAACCAGAGGATCCTGGTGCCCGATCATTTTTTTCAGAAATTATTTCATCTATATCAGATGTGCGATTTAGCCACAATGGCCAACACATGTTGACACGGGACTACTTAACAGTAAAGGTGTGGGATTTAAACATGGAAAACAAGCCAGTGGAGGTTTACAATGTGCATGATTATCTTAGAAGCAAGTTATGTTCCCTGTATGAAAATGACTGCATCTTTGACAAGTTTGAATGTGTTTGGAATGGAAATGATGGGTCGATAATGACTGGTTCCTACAACAATTTATTTCACATATTTGACAGAAATGATAAGCAAGATATTTGTCTTGAGGCATCTCGAGTGTTCAGTAAGCCACGCCAGATTCTCAAGCCTCGCTGTGTAACAGTTATGGGAAAGCGAAAGAAGAAGGATGACATTACAGTAGAATTCTTGGACTTTAGCCATAAGATACTCCATACTGCATGGCATCCTCAAGAGAACATTATAGCAGTTGCAGCTACAAATAATTTGTACCTGTTCCAAGAGGCCCGAACA
>s23Contig17010_4 [158 - 1540] 
AGTGATCCTTCCGTCGTTAAACGCTTTAGGCCTCCGACCGACTCCGGGATGGCCGGTTCTTCTTCGAGTGATATTCAATGGTGTTTCTCCCAAGTTAAGGGAACTTTAGACGATGACGTTACCGAAGCTGATATTATTTCGTGCGTCGAATTTAATGAAGATGGCGAATTATTAGCTACGGGTGACAAAGGGGGTCGAGTCGTTATTTTTCAACGTGATCCCGTGTCCAAAAACGCGATTCCTCGAAGAGGAGAATATAACGTATATTCGACATTTCAAAGCCACGAACCCGAATTTGATTATTTGAAAAGTTTAGAAATTGAAGAAAAAATAAATAAAATTAGATGGCTGAAAAGAAAAAATCCGGCGCACTTCTTATTATCCACTAACGATAAAACTATTAAATTATGGAAAGTATCGGAACGAGATCGTCAAGCTCAAGGCTACAATCTAAAAGAAGACAATGGATTACTGAGAGATCCGAGCACCATCAATACGTTAAGGGTTCCTGTGTTGAAACCGATGGAGCTTATGGTTGAAGCTTCGCCACGACGAATATTCGCGAACGCTCATACTTATCACATTAACTCTATTTCCGTCAATTCTGACGGTGAAACTTATTTATCAGCGGATGATCTTCGTATTAACTTATGGCATATGGAAATTACAGATCAATCCTTTAATATTGTAGATATAAAACCCGCTAACATGGAAGAATTAACGGAAGTTATTACAGCGAGCGAATTTCATCCTCAAGAATGTAATTTATTCGTTTATTCTTCGAGTAAAGGAACGATTCGATTATGCGATATGAGGCAGGCTGCTCTTTGTGATACTCATGCTAAATTGTTTGAAGAGCCAGAGGATCCTACGAATCGTAGTTTTTTCTCGGAAATAATTTCGAGTATATCTGACGTTAAATTTTCTAATTCGGGTCGATATATGATATCTCGCGACTACTTATCCGTTAAAGTATGGGATCTCCATATGGAAACTAAACCTATCGAGACTTATACTGTTCATGAGTATTTGCGCACAAAGTTGTGTTCATTATATGAAAATGACTGCATTTTTGACAAATTTGAATGTTGTTGGAACGGAAATGATGGAGCTATAATGACCGGATCATATAATAATTTCTTTAGAATGTTTGATCGTAATACCCGTAAGGAAGTAACTTTCGAAGCATCCAGAGAAATAGCCAAACCCAAAACAATACTCAAGCCTAGAAAAGTGAGTACAACTGGTAAACGGAAAAAAGATGAAATATTTGTGGATTGTCTAGATTTTAACAAAAAGATATTACACACGGCGTGGCATCCCAAGGAAAACGTCATTGCAGTTGCAGCCACCAACAATCTTTTCCTCCTACAAGATAAATTC
>s23Contig10611_13 [2116 - 947] (REVERSE SENSE) 
AAGTTCTGTCAGCAAATGGCATCTGTGTCCAGTGGAGAGGGAATGAGAATGACAGAGGAGCCCACTGTTGTGAGATATGCGAGGGATAAAAATGACGTAGAAAGACTGTTTTGTCAATGGGCAGCAGACCTTCCCGAACTACAGCTTATCATGGCTGTTCTGCCAGAGAAATCTAAAGATCTTTACTCTGAGATCAAACGGGTTGGCGACAATGTGATTGGAATTCCAACCCAGTGCGTTCAGTCTAAACTTGTACAACAAGCAAAACCTCAAGTCTGTGCTAATATCTCTTTGAAGATAAACTCCAAGTTGGGTGGAGTCAATCAAGTTATTGATCCGTCAGAGAAGTCACCAGTCTTTAGAGAACCTGTTATCATCTTTGGTGCTGATGTAACGCACCCTTCCCCCACTGAAAATGGGATTCCATCTATCGCTGCTGTTGTGGCTAGTATGGATAAAGATGCAACCAAATACTGCGCACGGGTTCGAGCGCAGAGACACGAGAAATCAAGAGGTGCCCAGGAAATTATCAATGATCTGGCTGCTATGGTGAAAGAGCTTCTTATCGAGTTCTACAAAGCCAACAGGAAACTAAAGCCGTCCAAAATCATTTTTTACCGCGATGGAGTCAGCGAGGGTCAGTTTGACCAAGTACTGGTTCATGAAGTGCGAGCTGTTCAGGAGGCCTGTATGATGCTGGAAAAAGAATATCGCCCAGGAATCACTTTTGTTGTGGTTCAGAAGCGCCACCACACGAGACTGTTCTGTGAGGACAGACAGGATGCCTCAGGGAAAGCTCAGAATGTCCCACCAGGCACCACTGTGGACAGTGGTATCACACATCCATACGAGTTTGACTTCTATCTGTGCAGCCACTTTGGAATCCAGGGAACAAGCCGACCGACACACTATCACGTTTTGTATGACGATAACTCCTTCACAGCTGACAGCCTTCAACAGCTCACTTATCAGCTGTGTCACGTGTATGCACGGTGCACTCGCAGTGTCTCCATGCCAGCCCCTGCCTATTATGCACATCTGGTAGCATTCCGGGCCAGACACCATGTGACCAATGGTGGAAATGGAAGGGGCGGGGATACCGTGGATTTAGAGAAGTCTGCAAGAGCCATTCAAGTCAGCGACAAAATGAAAGGAGCAATGTATTTTACG
>s23Contig10620_8 [1456 - 2316] 
GGGCTGAAGCGAGGAGAAGACGAGAGGAGGCAACTCGCACGAGGCATCGGATCTGGGGAGAGTCGTGGCAGGAGAAGGTGGACAGGGNNNNAGGCAGCATCCCCCTATAGCCACTATGCCAGCTGGAGACTGACAGCTGTCATGGTGAAAGGAGGTGATGATCTCCGGCAAGAACTGTTGGCTTCGCAGATCATTGAACAATTCAGTGCTATTTTCCAGGAAGCTGGCTTGCCACTGTGGCTGAAAGCGACCAAGGTCCTTGTCACAAGCTCCACGAACGGCTTTCTTGAGTTTATTCCAGACTCCATATCAGTAGACGCTATGAAAAAGCTCTTCCCGGGAAAAACCTTGGCAGAGATCTTCAAAGTAGCGTTTGCTGATCGCCTGTTTGAAGCAAAAAAGAACTTTATCGAGAGTTCGGCTGCATATTCATTGGTAGTTTACTTCTTGCAGGTGAAGGATCGACACAATGGAAATCTGCTGCTGCTATCCAGTGGCCATGTTGTTCACATTGACTTTGGGTTTATGCTTTCCAACTCACCTGGGGGGAATATGGGCTTCGAGAACTCGCCCTTCAAACTGACACAGGAAATTCTGGATGTCATGGATGGTGAGTGCTCCGAGCAGTACGAATATTTTCGAACCTTGCTGATTCGTGGGTTTTTAGAAGCCAGAAAGCACATGGAGCGCATTGTTTTGCAAGTACGCATGATGCTGACTGGTTCCAAAATGCCATGCTTCCGAGAAGGGGCCGACTTTGTTCTCTCTACATTGCAAGACAGGTTTTTCAGCAATCTCACAGAGGAGGCTTGTATCGAGAAAGTCGTGGAGCTGATAGACACTTCCGTGAACAATTGGCGC
>s23Contig31843_26 [2909 - 498] (REVERSE SENSE) 
AGAAACACAGCTGTTATGACAGACAGTCAAGGATGTCACACTGCACAGCCGACTCCTTCCTCTCCAAATTCTAACCCATTCAAATCTTGGCATGATGTTGTTGATGTTGACTTGCAAACAAATGAGAGAAATATGCCTGTGAACAATAACCCTAATGAAGATCTACAGGCTCACACTCATCATAATGGAGATGCCTCTCATACAGAGTTAGACTCTCAAATGGCTCAAAGTGAGAGAAGTGAAAGAACTAGAAATCTTCGCAAAGATTTAAGGCTCGACCTTGTTGAGACAAACTCTGATAGTAGTCTTCCACCTCCTAAAAGTTCATGGTTGCTGCGCCTGTTTGAATCCAAGCTATTTGATATGTCAATTGCCATTGCATACTTATTCAATTCCAAAGAGCCTGGAGTTCTGACATACCTTGGGAATAAACTTTTTAGCTTTGATGATGAAGATGTCAACTTCTACTTGCCGCAGCTCATTAACATGTACATTCATGTGGATGAAGTGTCAGAAGCTCTTCACAGATACTTGGCTGAGAGATGCAAAAGAAGCTTTTCCTTTGCTCTGCAGGCTTCTTGGTTATTGGAAGCATATTGTGCTGATGGATGGCTTCCATCTAAAGAGTATGCCAGAGGCATTAGATTATTGCAGTTGGTGTTGGAGGGATGCAGGCCAAGGTCACCCTTAAGTCCATCAGGTGTAGCTGGGTCTCATGCGTTACCTTCACCTGTCTCTCCAGTAGCCTCAGGTGCAACATTAACCACTCCAACAAAGAAAACCCACCAGAGATCAAAATCAGATGCCACTGCAGCTATCACAGCTTCTACTCGCCTAATGCAAGCCAATGAATATGAGTCATCACCAACTGGAGACCTTAGGTATGGCCATGCTTTTGACAGTCGCTGCACCAAACACTCACCAGCCGTATCTCCCAATGCATCCAGTCCTGCACTAACTGAGTTGGTTCGATCTCCTGACTGTGGTTGCCAGACTCCAAGGCTTGTAGCTCAAAGAGAATTCATGAGTGCACTGATTGCTGTAGGCAAGAGACTCACATCCCTACCAACCAAGGATCTCAAGACATCTAGACTATATGCAGAACTATCACTGCTAAACCTGAACTTACCTGCCAAAGTTAGCTTACCAGTGCATTGTGGAATTGGAGACCATTATGTTGTGAGGATACCACACACTGCCGCAGTTGTTCTGAACTCCAAAGATAAGGCTCCCTATATGATATATGTAGAAGTTTTATGTACATCAGGAAATGGAGACGATCCGTTTCCATCCAAACAGTTCCAACCTACACTTCGGCAAACAAGGTCAGAAGAACACTTGCCAACTTACTGCCGCTCTGATGCTGTACAATTTACAATATCAAGTGGAGATTCAGATGATGAATGCTGGTCTACTGTGATTGAAGATAAATCAAAGCAAGATGTAATGGATGGCCCATTTGTCGCTGCAGGGGACATAAGACGGAGACTCTCAGAGTCCCTTAGTGCACCTCAAGCCTTGTTCAAAAGGGACCCCGAGGATCCTTCAGCTGCTGTGCTCAAGGAACCATGGGAAGAAAAAGAAGCAAGGATTCGAGAAGCTTCACCATATGGTCATGTGCCCAATTGGAAACTGTTGCCGATGATCGTGAAGTGTGGAGATGATCTTCGTCAGGAACTTCTCGCATACCAGCTGCTTCTGCAATTCCAGGCCATTTGGAGACAGGAAAGGGTTCCCCTTCGTCTAAGGCCATATGCTGTGGTGGTGACCTCAAGTGATAGTGGGCTTATTGAACCTGTGGTAAACGCTGTCTCTCTTCATCAGATCAAGAAAAACAGTCAAATGTCTCTCATGAATTACTTCATCAAGGAACATGGGGACGTGAACTCCGAAGAGTTTCTGAACGCTCAGCGGAATTTTGTCCAGAGCTGTGCCGCGTACTGTCTGGTTTGTTACTTTATGCAAGTCAAAGACAGACATAATGGCAATATTTTACTGGACGGAGAAGGTCACATTATCCACATCGACTTTGGATTTATCCTCTCGTGCTCACCCCGAAACTTAGGTTTCGAGAGTTCGCCCTTTAAACTCACTCATGAATTTGTGGAGGTTATGGGTGGAATCGATAGCGACATGTACAACTACTTCAAGATACTGATGCTTCAGGGCTTTCTGGCCGCGCGTAAAAACATGGACAAGTGTCTACAGCTGGTCGAGATCATGCAGACAGGTTCACAGCTTCCTTGCTTTAACCGCGGGTCGTCCACAGTACGCGCCATGAGAGAAAGATTCCACATGAACTTGACAGAGGAGCAGCTGGACGTTTTCATCAATGAGCTGGTTGAAACCAGCATGCACTCGCTAACCACAAAACTTTACGATGGTTTCCAATACCTCACTAATGGCATTTTA
>s23Contig10674_3 [180 - 1073] 
AGANNNNATGAGAAAAGGACAGCAATCAAATGTGGTACTTTTGGAGCTTCAAATTTACAACAGAGATATCTAGCAACTGGGGACTTTGAGGGAAAAATGATGATTTGGAACCTTGAAAACACAGAGAGGCCAGTTTATTCTGTAAAAGCTCATTCACAAATAGTGAATGCAATAGATGGTGTTGGGGGCCTGGGTATTGGTGAGGGAGCACCAGAGATAGTAACTGGGAGTAGAGATGGGTCTGTGAAAGTTTGGGATCCTCGTCAGAAGGACAAACCGGTCGCTAACATGACACCAGCTGAAGGAGAAGAGGGACGTGACTGCTGGTGTGTGGCATTTGGTGATGCATATAATACAGAGGAACGTGCTGTTGTAGCAGGCTACGATAATGGAGATATAAAGATGTTTGACCTTAAAAAGATGGCAATCAGATGGGAAACAAATATTAAGAATGGGGTCTGTGGTGTTGAATTTGACAGAAAAGATATTGTGATGAACAAACTAGTTGCTACTACATTGGAATCAAAATTTCATCTGTATGATCTTAGAACACAGCACCCAGAGAAAGGATTTGCATCACTTTCTGAAAAGGCTCACAAGTCAACTGTTTGGTGTGCAAGACATCTTCCTCAAAACCGTGAAATTTTCATGACTTGTGGTGGTTCAGGGTCACTAAACCTCTGGAAGTACTCATATCCTGACCAGCGAGTGAAAAAAGATGCTAATGATTTGGATATGGGGGTCATTGGTTCTGTCTCAATGTTACAAAATGCCAGTCTGTCAACTCAGCCAATCACATCCTTTGACTGGAGTCCAGATAAGGAAGGACTTTGTGTATGCACCTCACTCGACCAGACTTTGAGAGTAATCATTGTCACTAAGCTCAAGAATGCG
>s23Contig27501_5 [2 - 1060] 
ACAGCAGCGCCACAGGTCATTGAGCACCTGAAGGAACCGCTGAACTTCACACCCTTCGATACCAGATGGGTGCCACAAAGCGCCCGCTTCGTGGTTCTGGGACAATATCCACGGGCCACGGGATGCATTCGCGTTTGTCAACTGAACAAGGGCAAATGCGAGAAGTTGGCCGAGACTGAGCAACCGAAAGGCTTCAAATGTGGAACCTTTGGAGCCTCCTCCATTGAGGATCGACATCTGGCCACTGGCGACTACGTGGGGGGTTTGGCGATCTGGGACTTGGAGAACATGAAGAAACCCATTTGGAGTGTGAAGGGTCATGACCTCATTGTCAATGCCATCGATGGCTGTGGAGGCCTGGGCGTTGGCAGCGGTGCTCCCGAGCTCGTCACTGGTAGCAGAGATGGCACCGTCCGGGTCTGGGACCCGCGCACAGAGGATCCAGTGTTGTCACTGGAGCCGGTCGAGGGCGAGACCCCAGCAGATTGTTGGACCGTGGCCTTTGGGAACTCCTACAACGACGCGGAGCGCTGCATTGCGGCAGGATACGACAATGGGGATGTGAAGATTTTTGATTTGCGGACCAATACCTTGAGATGGGACACCAACGTTCGCAATGGAGTCTGCCACCTGCAGTTTGATCGAAAGGACATCCGGATGAACAAGTTAGGAGTGTCAACCCTGGAGTCAACTCTGGTGGTCTACGACCTGCGAACGTATCATCCGACCGAGGGATTTGCGGGTAGGAAGGAGAAGGTGACCAAGAGTACTCTGTGGGGAGCACACTTCCTTCCTCAGAATCGTGAAGTCTTTGCTTCCTGTGGTGGCAATGGTACCATCACTCTTTTCAAGTACTCCTACCCAGAAGAAAGGTCGATCAAGGACAAGGAAGGCATTGAGCGCGGTGTCGCCGGCACCGTGGAGATGTTAAACCAAAAGGAACTCTCAACACAGCCGGTGATCTCATTCGACTGGCACATGAACAAGACAGGCCTCTGTGTCTTTGCATGTCTTGATCAGACCTGCCGTGTGGCCATTTGCACCAAGCTTCATCTGTAC
>s23Contig10694_27 [1830 - 1168] (REVERSE SENSE) 
TTCGACCCAGGGGGTGGTGGCGACCCGGTGCTCTATATGCACCTGTTCTGGTTTTTTGGCCACCCCGAGGTTTACATCCTCATCTTGCCTGGCTTTGGTCTGATCAGCCACGTGGTCTCCGCCTTTGCGCGTAAGCCCGTGTTTGGCTCGATCGGGATGGTCTACGCCATGGCGTGTATCGGTGTGCTCGGCTTGATCGTTTGGGCGCACCATCTGTTCACCGTCGGCCTAGACGTGGAGACCCGCGCCTATTTCGTGTCGGCCACGATGATCATCGCCGTGCCCACCGGGATGAAACTCACCAGCTGGATGGCCACGATGTGGGGTGGCAGCCTCATCCTGCACGTGCCTCTGCTCTGCGCTGTGGGGTTTCTCTTCCTCTTTGCCGTTGGAGGTCTAACCGGCGTGGTCCTCGCCAACTCTGGGCTCGCCATTGGCCTTCACGACACCTACTTTGTGGTGGCCCACTTTCATTATGTGCTCTCGATGGGCGCGGTGGTTGCCATCTATGCCGGGTTCTATAACTGGATCCTGTACGCGCCGCGTCTCCTCGGTCTCATCCACCTATGGATGTTCGGGATCGGCGTCAACATCGTCTTTCTGCCGATGCACGGATTGGGCCTAGCCGCGATGCCTAGGCGCATCCCCGATTACCCCACCGCC
>s23Contig30125_45 [12437 - 12757] 
GCCCATCATATGTTTACAGTTGGGATGGATGTGGACACAAGAGCCTATTTTACTGCGGCAACCATGATTATTGCCGTGCCAACTGGAATAAAAGTGTTTAGTTGGTTGGCCACTATTTATGGTGGCACTTTAAGATTAGATACTCCTATGCTTTGGGCTATGGGTTTTGTTTTTTTATTTACAATAGGCGGTTTAACAGGGGTTATATTAGCAAATAGTTCTCTTGATATTGTTCTACATGACACATATTATGTAGTTGCACATTTTCATTATGTTCTTTCTATGGGGGCTGTCTTTGCTATTTTTGGGGGGTTTTATTAT
>s23Contig10715_26 [4096 - 1454] (REVERSE SENSE) 
GACGATTCTGCCGATCAAACACCGCTGTTAGACGAGGAAGCTGTGCTGTCGAAACACTTGATGATGGAAGAGAAGACCCTCGAGATCGAGTTAGAACACATCGAGGTCGAAAAGAAAGAGAAGGAACGTCTTTGCTTTCGAGATGGCAAGAGGTTGATCGACTATGTGATTGTGTACGAGACGCCGTCGAACGAAGACGATTTGAAAGAAGAGGCGAAAGAAAAGCTAAGAGAAAAAGCAGAAAAACGGGAAAAATTTCAGCAAAATCTTCTAGAGGCTGGACTTGAGATCGAGTACGAGGAGGAGGTTACCACCAAGGATGATGAGACAAAGACTCATTTCTGGAAAATTCATGCTCCATGGAACACTTTGAGCAAGACTGCAGAGGATATCATGATGAAGATGCCCATAAAGGAAAGTGACATCCAGACCAAAAACTGGTACGAAGAACACGTTAGTCAGGACATACGAGACATGATTGCTCGCAACAATCCGTTCGAAATTCAAGACCCCTCCATCGCCAGAAGTCGCAATTACTTCATGGGCTATTTTAAGAGGGATCGCCTGGAAATCTATGTCGGTCACCAAAACAAGGACACGTTCTTCAGCCAAACAGAGCGAAGCCGCATGGTGGAACAGATCTGCAGCGAAGTAAGATTCAGTGGGGAGAGATATGACGTCGGGGTCAAGAGGCTGATCCATGATCAGTGCATTACAGCGGCGTACCCTCTTCATCCTGGTTCCGAAGAATGTTCCGATGGCGAACCGCCCACTAACGATAGGCAGCGTCTGAGACGTGACTGGGCGCGGTTTGGACGCTGGTTTAAGTTTCAACCATACGACGCCATCAAGGATTATTTTGGTACTGAAATTGGCTTGTACTTCTCCTGGCTGGGTTTTTACACCATCATGCTGATCCCTGCTGCTCTTTTTGGGCTTGCTGTCTTCTTATACGGCATCATCAACGCACGAAATTTCCAGCCCGTGATAGACGTGTGTAACAAGTCCAACGAGAAGATATTTTACATGTGCCCTCTGTGTGATGCTCAGTGCCCTTACTGGTCGCTCATTTCAAGTTGTTACTACTCCATTGCAACCCACGCGTTCGATAACGATTCCACGGTGGTGTTCGCCATCTTTATGTCGATTTGGGCGACGGTTTTTCTGGAGTTCTGGAAGCGTCGTCAAGCTGTCCTTGCCTACAAATGGCACATGATGCATTTTGAAGATGTTGAAGAGCAGTTCCGCCCGGAGTTTGTCGCCACTGCCCCAACCTGGCGGGAGGATCCCATCACAGGCAAGATGGTCCCCCACATTCCCAAGTTGACCCGATACCAGAGATTCGCCGGGATAGGGAGCGCTATCTCGTTCATGATATTCCTGGTAATCGCAGCTGTAGTGGGCGTGGTGGTGTACAGAGCCTCGGTATATGGATCTTTAGTGGGTAGTACCTCGGCATCTACACGCAGTAATGCCAAGTTTATCACAAGTGTAACGGCGGCCTTGTTGAACTTGGTTTTCATCAATCTGTTAAAGTTTTTCTATGAGAAGCTGGCGTTGTGGCTGACGAATTGGGAAAACCCGCGGACAGAAACCGATTACCAGGACAGCTTTACTTACAAAATGTTTCTGTTCCAGTTCGTCAACACTTATTCATCCATTTTCTACATCGCTTTCTTCAAGTTGAATCTCGTGATCGGCACACCGGGTAACTATCGGAGATTTGGAGGCGACAGAGGCTTTCGTCTGGACGGCTGTGGAGCCGCCGGCTGTATGATTGATCTCTGCATACAGTTGGCAATTATCATGGTCGGCCAACAGATCATTGGCAACGTCACTGAAGTAGCTATTCCCGGGCTGATGAAGTGGTGGAAGATGCGGCAAGCCATGAAAGAAGCAATGGAGATTCCTCAGTGGGAAGAAGATTACAAACTAAGCGCCTTGCCGGATCATCACATGTTTTGGGAATACTTGGAAGTTGTGTTACAGTTCGGTTTTGTGACCATGTTTGTAGCTGCCTTTCCTCTCGCCCCTCTGTTCGCGTTGCTCAACAGCGCTTTGGAGCTGCGAGTAGACGCTGTAAACTTTGTCTGCCAATTCCGTCGCCCCATCGCGAAGCGTGCTCAAGACATCGGTGCCTGGTATCGCATCATGGAAGCCATTGCAAGCCTGTCAGTTCTGGTGAACGCGTTTGTGATCGCGTTTACTTCAGACTTCATCCCCAGACTCGTGTACAGGTTTTCATACTCAACGGACAACACGCTTGTGGGTTACGTGGAAAACCGTTTGTCCTACATCAATGTATCAGATTTTGATACATACAACTTGAGAGGCAAACCGGAGGATAAATACGCTTATCAAGTGTTGAACTATACCAGCGAGTACTGTAGGTACCCAGGCTACCACGAACGTCAGTATCCTTATAGCGTCACCAAACAATACTGGCACGTGATCGCCGCAAGGCTGGCCTTCGTGTTTTTGTTTCAGTACATCGTGTACGGTGTCACAAAGTTCGTGGCATATCTAGTGCCTGACCGGCCTAAGCTGCTTGAGCTGAAAATCAAACGGGAAGAATTTCTGGCTAAGGAGGCTCTCCTTCAGAGGGAGGTGGAAGAGATTGATTCCAGTGTAGAAGTAGTGGCT
>s23Contig30704_11 [2180 - 696] (REVERSE SENSE) 
AGCCGTTACAATGGAACTATTGTCCTGGCAACCGTCAAAGGAGATGTGCATGATATCGGCAAGAACATTGTGGGAGTTGTGTTGGGATGCAATAACTACAGGGTTATTGATCTGGGCGTGATGACACCGTGCGAGAAAATTCTGCAAACAGCCATCGCAGAGAAAGCGAACATCATTGGTTTATCGGGACTTATAACTCCATCACTAGACGAGATGATCCATGTTGCCAGAGAAATGGAAAGACAAGGTTTCAAGATTCCACTGCTTATTGGAGGAGCGACAACTTCAAAGACGCACACAGCTGTGAAGATCGCTCCACGTTACACCGAACCAACTATCCACGTGTTAGACGCTTCCAAGAGTGTTGTAGTGTGCTCGGCTTTGATAGATGAGGCATCTAAAGAGGACTTTGTGGAAGAAATCAAAGAAGAATACGAAGAAGTTAGAGATGAACATTACGATTCTTTAAAGGATCGAAAGTACCTATCTCTGGAGAAAGCTCGATTAAAGAAAGCTAATTTGGACTGGGTTGACTTCACTCCAGTTCGTCCATCGTTCTTGGGTGCCAAGGTGATAGATGACTGCGAGTTAACCGACTTGATTCCTTACATTGACTGGAAACCTTTCTTTGATGTGTGGCAACTCCGGGGAAAATATCCCAACAGGGGGTACCCTAAGATCTTCCAGGATAAAACTGTGGGCGATGAGGCCAAGAGGTTGTTTGAAGATGCTGAAAACATGTTAAAGAAGATCACAGAGACCAAATCACTGCAAGCGACGGGAGTAGTGGCTTTTTTCCCGGCAAACAGTGTGGGTGATGATATTCACGTGTTCGATGACGATAATGCACGAAAAGGTTCACCTCAAGCCGTGTTCTACGGCTTGAGGCAACAGGCCGAAAAGGAGCATGGTGTAGAGGACCCGTACTATTGCCTGTCAGATTTTGTAGCACCGCTGGACACAAATGTCAAGGACTACATCGGCTGCTTCGCTGTTTCTGTAATGGGGGCTGAGGATATGGCTAAAAAATTTGAAGAAGATCTCGATGACTACAGTGTTATTATGGTGAAGGCGCTTGCCGACCGGTTAGCCGAGGCTTTTGCTGAGGAGCTTCACGAACGCGTTCGAAAGGACTTATGGGGCTACTGCAGCGATGAGATACTAGACGCTAAAGATTTGCACAGAATCAAGTACCAGGGTATTCGCCCAGCCCCAGGCTACCCGAGTCAGCCAGACCACACTGAGAAGTTGACCATGTGGGAATTAATGAATTGCGAAAAATTAACTGGGATCAAGTTAACCGAATCGTTAGCAATGGATCCTGCTGCTTCAGTCTCGGCAGTGTTTTTTGCTCATCCAAAGGCTGTGTACTTCTCGGTTGGAAAAATCTGCGAAGATCAGGTAACCGATTATGCTGAGCGAAAAGGAAAGTCTGTGGAAGAAATCGAAAAATGGCTCTCGCCGATTCTATCCTACGAGAGGGAT
>s23Contig31461_56 [6094 - 44] (REVERSE SENSE) 
AAAAACATCTCCAGCGGATCCTTGGCGCTGCGCGGCTGTGGGTCTTCCACAATGGTCAAAGGGCAGAGATGGAAAGTTCTGGGAGGTGCTGATGGCATCATCGCCCGGGAGGGCGCGGAGGAGTACTCGCGCATGCTGCCTGAGGTACTGCCGACGGGAGCTGTCGTCGAGGAGCAGGAAATCAAAGGGAATCGCCTTCGTTTCATTCGGCTGTCGGGGCGCGGTCCCTACACGGGCTGGGTGGATGTGAAGGATGGCAAGACGGATCTCCTCATGAAGGTGGAAAAGAAGACGGCCAGCCTGGCTGTGCCCACCGCGGTGGAGGATGACCTGGATGGCACCAGCAAGCGCAAGAAGGGCGAACAGAAATATCGGCCTGCGGCGCCTGACGCACACCTTGGTGGCCTCCCCTTCGAGGCGTCCAAGGACAAGCCCGCGCGCCCGGGACGTTTCTGGAAGGTCGTTGGAGCAGCTCGCGATGGTTTGAAAGTGTGGCAAGGTGTCTCAGAGAACAGCCAGATCTTCCCTGGGACGCTACCACAAGGGGCCGTGGTGGAAGAGGTCCAAGTGGTTGGAAACAGGCTCAGCTTCACGGATTTCTCCATGCGCGGACCTCCGAGCGGCTGGGTGAATCTGCGGGAGAACGGCCGGGACATGCTGGTCATCGACACCGAAGGCCTCTCCACGTTGAACCTCGCCGAAGCGTTGAGAGAAAGTGCTGGGATGAATTTCGTTCCTCCCGCCAATGTGGAGCCGCCCTTGTCTGGCTGGGCCAAGCTTTCTGAGATGTATCAGAAGCCCGAAGGAAAAATGGACGTAGCAGCTGCTGCCGCAGAAACCGACGACAGCAAGAAACGACGGAAGAGGCGAACGGTCGCTGCAAAGGAGATGCCGAAGCTGGAAGAATTGGCCCATGCCACGGAGGAAACCCTGGTGGATGTCTTAGGCTTCCCAGAGCAGGAAGCAAAGCACTTTGCCATGCTCAATGATGAAAGCAAGCAGCGTGTGATCACCGAGTGCCGCGCCTTGATCGACATGTCACCCTTGGAACGGCAGGAGGCCTTCGAAAAGCTGCGCAAAGCCTGGCCGCAAGGACCCTTCCCAAGCTTCGCCAAGCCTACGGAGAATCTTCCACCTGTCAGTAACAACTTGCTTCCCAAGGGCACCTGCTTCCCCTTGAAGCGCCCCAGCACGAAGACCCCGGCCGTTGGCCAACCTCTGGCCTCCGCCTTAGATGGCAAGCCGGGTTTCTTTGCACCGGAGACCATGAAAAATGTGCTGGAACAAAAGAAAGCCCTTCAAAGCCTGGTGCCCAAGAGCTCTCCGTCCGACGGGTCACAAGAAGTGGCTGCAGATCCCTCAGTGGCCACGATGGACCTCTGCCGCCTTCCAACGACCAAAGCGGAGCCGGAGAAGCTGTCGAAGACAGTGATCATGAAAGGCAAGGTGAGTGCGGTGGACGTGTCCATTTACCTCGCTTCTGAGATGAAGACCCGTCCCATCGTCCTGGACTCGGGCTGTGGCGCCAAGCTGCTCTCGGGGAAGCTCAGCGAAGCCGACTACCGCGGCGAACGCGCCAAGGTGCTGAGGGACTCGGCACCGCAGATGGGCAACGTGGATCTGCTGAGTTTGTCCAAACCAAGCTTCGTGAGTGACACCCACAAGGACTACTTCAAGGCTGGGGTGGACATTTGCTGCACCAACACCTTGAAGGCAAATGCCTTTGGTCAGAAGGACTTCAAGACCGGAAAGTTTGTGACTGAGATGAACAAAGCAGCAGCACAGTTGGCCAAGCGTGCGGCGGCGGAGGTGACGAAACAGGACGTCAAGAAGCCACGCTTCGTCGCTGGATTGGTGGGGCCATGTGAAGTGCGCACAAACTTCGATGAAATGGTGGAGGCCTACACTGAGCAAATCAAAGGCTTAGCAGAAGGAGGAGTCGACCTGCTGGCCCTCGAGATGCACGAGGCGCGCTCGGCCAAGGCGGCCTTGTGCGCGGCCAGCGAGGTCTACCGGCAGATGAAGCAACGGGTACCGCCGCTGATCATCCACGCAGTCATCGATCCCGCCACCGGCCGCACCATGGGGGGTCAAACCGCGGACGCCTTCTACATCAGCGTGAAGCACGCGCGGCCACTGGCCGTGGGCGTGGTGGGTAGCAAGGTGTCCACCAGCTATAGCCAGTTGCTGCAGCAGTGCGGCTGCTTCAGCAGCATGAAATCAGGTCCAGAAGCTCTCCAAGCCATGAAGGAACTGCCCAACTTTGTGGGCCTGGGCCCTGATGGCCTGCCATCGAACTTCAGCGCGCTGGGTGGATTGCAACGGGCCACGCGCGCGCTGCCGGAGGTCAAGAGCAAGTTGATGCTTTCCGGCCTTGAAAGCCATGTGGTGGAGAGCTTCACCCTCATAGGACAGCGTGGAAGCACACGAGCCTTTGGAAAGTTCAAGGAACTCATGGATGACTTCAAGTCTAACGGGCGAAGCACTTCTTTGTCTAAAGCCCTGGATCTTTGCGCCGCAGACAGCGACAACGGCGCTGACATCTTGGATATTTGCGTGGATGGAGTGGCCAATGACGGCAGCAACCGTGGCAGCAAAGTGCTGATGACCAAATTTACCACCCTTTGCGACGCTGATCCTCGCGTGGCGAAATCTCCCATGATGATCTGTTCGTCGGACTGGAAGGTGGTGAAGGAAGGTCTCGGCAATCTGCAGGGCCGCTGCATCGTCAACGCCATTTGCTTGATGGTGGGTGAAGATGAATTCCTACAACTGGCCAAGGAGACCATGAAGTACGGGGCAGCACTGGTTGTGATGGCCATTGGTGAGCAGGGCCGTGCTGTTACAGCCAAGGACAAAGTAGCCTTACTTCAGAGAAGCTATCGTTTGCTCAGGCAGAAACTGGACTTCCCTGCGGAAGACATCATTTTGGATTGCCATCTCCAGACCTTGCGGCACGATGAACATCCCATGGAGGTGATCTCTGCCATGGGCGACCTCAAACGGCTCTGTCCTCGTGCGCAGCTGACGGTGGGCTTGAGCAATCTCAGCGCCGCCTTCGGGCGCCTGGGGAAGTTGCGGGAGGCGCTACACAGCACCTTCCTACAACACGCCGTGCCCAAAGGTCTCAACATGGCCTTGGCACCTGCGGGGCGCTTGCCACTCTATGGGGACTTGGAACAAGAAACGCGTCAGCTCTGTGAAGACGTGATCCTCAACAGCCAAAAGGATCAGACCGCGCTGAAGCGCTTCATGGCCTTCCTGAACTTCCGCAGTGGCAATACGGTGTGCCTTCCACTGCAAGCGGCAGATGCTCATGATGCCGGTGCCTGGTGGACCCTGCCGGAATGCAAAGCGGCGGGCAAAGAGGCACAAAAGCAATACCTGGAGAAGCGAGGCCCAATGCCAACAGCCGCACAACAGAAGGCCTACTGGAGCGCCCTGAAGCCCGCCCGCCTCTCGGGCGGCAAAGAGGTGCCACCCGAGGCGGGCTGCGAACGGCCCAAGCCCTGCCGGGTCTCCGCTTCCGGCGCAGCGCAACAGGTGATGAGTGCCTTGCAGAGTGGTACAGCGATCCCCTACACCACCCTACTGGGGCAGCTCAACACCATGTTAAGCCGCAAAGTGCTGGTGACCGATGGCCCCATGGGGCCCTCAGACCAGCTGGCAGGGCAAGACGAAGCGGCCTTCCGCGGGCAGAATCGATTCCCAGCCACGGCAAAGAATAACCTGGATCTCCTGTCCATCACCAAGCCGGATTTGGTGCTGAATGCACATCGCGCATTGCTGAAAGCAGGTGCAGACATCATCAGGACAAACACGCGCAACGGTGATGGCTTATGTCAAGCTTTCTATGGCACAGAGGATGCCACCTATGAACTCAACAAAGCCGCTGCGACCTTGGCCAAACAGGCCGTGACCGAGGCAGTGGCTGCCGCATCGAGTTCCATGAAGTTCGTGGCCGGAGTCATCGGTCCCTCCACCGGCAGCCTGTCGTCACCGAAGACGAAAACCACGTGGGATCAGATGGTGAATGGCTATCGACCTCAGGTCCGTGGACTGGTGGAAGGTGGAGCTCATCTCCTGCTGTTGGACATGGTCTCAGATACCTCCAACGCCAAAGCTGCGGTCTATGCTATCCAGGAGTATTTTGAGTTGAATCCCAAAGCACGCTTGCCTCTCTTGATCAACGTCTCCCTGAAAGCCGATGGACGGACACCTTCGGGTCAAAGCTTAGAAGCGTGCGTGGTGAGTTTGCTTCATGCGCAAGCCCTGGCCTTCGGAATTGGGGGTGATGCTGCTGCTTCGAGTATTCCGCAGCTCTCCGGGACTTGCTCCTGCTGGATCCAGTGGACAGGTACTGCACCCTCAGACAGCATCAACATCTTCTCGCCCAGCGGATCTAAGCCAAAGGACATTCAAGACGCGGTGGCGCAGATGGAGAAAGCGAGCCCAAGAGCCCTTCCCTCGGAGATCAGCAGCACTTTGCAGCTCAGCAATTTGGACGCCGTGAAGCCCGCGGATGGCTTGAAACTTATTGGGCAGCGCTGCCATGTGCAGGGCTCGCATCGCTTCAAGGGGCTGGTGCATGCGTGCAAATACACCAGTGACGACGATGATATCTGGGAGGCTGCCTTGGAAGTGGCGATGAAACAGGCCGAGGACCATGCGGATTTGTTGGACCTCAACTTTGATTCGCCCAACGTCGACGCACCGGAGGCCATGGGCAAGTTTGTTCGCAGATGTTCCCTCCATCCGAAGCTGGCACAGGTGCCCCTAGTGATCAGTTCAGGAAGTTGGAAGGTCATCGCAGAGGGCCTGAAGAACACGCAGGGCAAATGCATCGTGAATGGCCTCAGCGTATGCAGCAGCGAAGAGGAGTTCCTGCGGATCGCGGCGGAGTGTCGTCGCTTCGGCGCAGCGGTGATCATCCTGGCCCTGCCGAGACATGAGGGCGGCTACCCCAACAAAGAGGAGAAGGTGGAGTCGTGCCAGCGCGCCTATCAGCTGCTGCGCAGCAAGTTGGACTTCCCAAAGGAGGACATCATCTTCGACTGCCTGCTGACGCCCGTGGGTTCTGAGGTGCCTGCCTCCGTGAAGGACTTCATCGATGCCGTCAGCGAGGTGAAAGGCCTGTGCCCGGGGGTCAGCTTCACCGCAGGCGTCAGCAACCTGAGCCACGGCGCGCGCACGGCTGCGATGCTCCGGGAGGCCCTGGCCTCGGCCTTCCTCCAGCACGCTGTGCCGAAGGGGCTCAACTTTGCCTTCGTCGAGCTCGGACATTTGCCGCGCTTGGATAGCATCGAAGAGCCCACCAAGAGTATGTGCATCGAGGTCATGAACACACAGGCGCCCGATGGACCGCACGTCTCGAAGCTGCTGAATTTTGCCGCCTTCTTGAGCGGCTCTGCCGCGGCGGAGGAGGCGCAGAAAAAGGCGCCGCGCAACACGCTGCAGCGCAAGGACAAGGCAGCTTTAGTGCCTGTGGTTCAGAAACAGACTCCGCCAGAACCTTTGAGACCATCGCCACAGTTCATTCATCCGGTGGAGACTTTGGTGCAAGCCACAGGAACTGTCAGCTCTTCAATCTTCCAGACCTTTGGAAGTAAAGCCCATGCTGCAGCCAACTACCACAGGCTGATCACCGCCACCACCATCAACAGGACGGTGCATTTCTCCTCCATCTCTGTCTACATGGGTCAAGGTGGTTCAGGTCCGGTGACTGGCGCCAGTGGCATCATGGACGGTTTGGCATTGTGGGAACGTCACCAGGGCATCAATCAGTATTCCACCACAGTCTTGTGGGGTGCCATCGGAGAAATTGGTTTGCGAAAGGCGATTTATGGATCTCGAGACGTCTTTGCACAGTTCGACCTGGGTCAGAAGTTGATCGGCCCAGCAGACACTGCATTCCTGGAGAAGGCCGTCTGTTTGAACCCTGCGACCTGGGACTTTGTGGGCTTGGCCTATTTGGACAACACCTGGCAAGATTCCTTGGCCGGTCGTGGAGCCACCACAGGTCTCCAAGGCCGAAAGACCTTCGTCGACAAC
>s23Contig5399_2 [769 - 2] (REVERSE SENSE) 
GCGGAAATATCACTATACTCCTATGGTTTTGTCAATGCACGACCACTGGCTGTGAAGATCGTCACCACCTACACACTGTGCTCTGAGCAGTTGTCATCTCAGCATCACTATGACTACGGCATGAGAGCTGTCAAGTCTGTTCTTACTGCTGCGGGAAACTTAAAGTTGAAATATCCAGAAGAAAATGAAGACATATTGATGTTGCGATCCATCAATGATGTGAATTTACCCAAGTTCTTGGCTCATGATTTACCGCTGTTTGAAGGAATAACTTCAGATTTGTTCCCCGGTGTTAAGCTGCCTAAACCTGATTACACCATTTTGACAAATGCTGTTCAAGAAAACTGTAAGGCATTGAACCTACAGATGGCAGATCAGTTCCTCACTAAGATAATACAGATCTATGAGATGATGATAGTGCGGCATGGTTTTATGATTGTTGGTGAGCCATTTGGTGGCAAAACATGTGCTTACCGTGTGCTGGCTCGAGCTCTGAGTGATGTGGCGGAACAAGGTTTGATGGAAGAAAACAAAGTCCAGACTGTAATCATCAATCCTAAAGCCATCACTATGGGTCAGCTCTATGGACAGTTTGATCCAGTCTCTCATGAGTGGTCTGATGGAGTCTTGGCGGTCAATTACAGGGCATTTGCTACTTCAACTACTCCAGACCGTAAATGGCTGATATTTGATGGACCTGTTGATGCTGTTTGGATAGAAAACATGAACACTGTGCTAGATGATAACAAAAAGCTTTGCCTAAACAGT
>s23Contig14282_2 [1 - 480] 
ATCAAAACGCCTGGGGGCAATGCGTTGCTCGTGGGCGTCGGCGGTAGTGGACGACAAAGCTGCAGCAGGTTGGCGTGTTTCCTGGCGGATTGTAATGTCTTCCAGATCGAGATCGCTCGCGGCTACGACCAAGTGGCATTCCGTGAGGATTTGAAGAAACTGCTGATCGGCGCCGGGGGCAAAGGTGAGAAGACCGTCTTCCTGTTCTCAGACTCACAGATCAAGAGCGAGGGTTTCGTGGAGGATTTGAACAACCTTTTGAACACCGGAGAGGTGCCCAACCTCTTCGCGCCCGACGAACGGGTGCAGGTCTGTGAGATGGTCCGCGCTGCGGCGCGCCAGGAAGGCAAGGCCCCGGAGGGAACGCCGAACCAACTTTATGCCTACTTTGTGGAGAGGTGCCAAAAGTTGCTGGCCATTGTCCTATGTTTCTCTCCCATTGGTGACGCCTGGCGGGCGCGAATTCGACAATTCCCTTCC
>s23Contig30209_24 [2029 - 2] (REVERSE SENSE) 
AAGTTGTATTCTTACGGATACGAGGATTCTCGCTCTCTCGCGCAGAAAATCGTCACCACCTACAAACTCTGCTCGGAACAGCTCTCGTCGCAGAAGCACTACGACTACGGCATGCGCGCGGTCTTTGCCGTCCTGGTGCAAGCGGGTCGGCTCAAGCGCAACAATCCCAGCCAGCAAGAGAACATCCTCATGATGCAGTCTGTGAACGACGTGAACTTGGCCAAGTTTCTGGATTTTGATGTGCCATTGTACAATGGCATCACACGTGATCTCTTCCCCGGAGTGGACCTGCCCAAACCAGACTACTCCATGATGGTCAACAAGCTCACAGAAAATCTGGACGTCACACATTGCCAGGCACATCCCTACTTCATTGACAAGATCATCCAGTTCTACGAATGCCATCTCGTAAGGCACAGCGTGATGCTGGTCGGAATGCCTTTCAGTGGAAAGACCACGGCACTGAACACCTTGCAAAAAGCCTTGACCGATCTCGCGCAGGAGGGCTCCATGCATGCCGGATGCGTGGTGCACCAAGCCCGATTGAATCCCAAGTCAATCCCTGCGAGAGACCTCTATGGATGCTTTGAAGAGGTCTCGCGTGAATGGGTGGATGGCATCGTCGCCGTGCTTTTCCGCGAGTTCGCTCGGAATCAAACGGAGGAGCGCAAGTGGCTGGTGTTCGATGGTCCAGTGGATGCAGTTTGGATTGAGAACATGAACACTGTCATGGATGAGAACAAGAAATTGTGCCTCAACAGCGGCGAAATCATCGCGATGTCCGCGAACATGCGAACTATCATTGAGCCAATGGATGTGGAGGTGGCGTCACCCGCCACCATCTCGCGCAACGGCATGGTCTTCTTTGAACCCCATCTCATGGGTTATCAACACCTCATTGACAAGACGCTCAAGGGAAGTCTGCCACAGGAGATGGAGGAAATTGAACGCGTTGCCATCACCAGCATGATCGAATTCTTGGTTCCTCCGCTGGTATCCTACGTCCAGAAGCAGTGCAAGACGGTCTCACCGGTGCAAGAGCAGAACTTGGTACAAAGTTTCCTGCTACTACTGACCACAAAACTTCAGAATGGCTACAAGGATCCAAACATGAGCCGTGATGTGGCTGACCCCAAAGCCCTTGTGGCAATGGTGGACTGCTATGCCATTTGGTCCGCCATTTGGGGCATCGGCTCCGCCTGTGAGACTGCCAGTCGTCAGCTCTTTGGCACCTTCCTGCGGAAATTGCTCACCGGACAGGTGGACAACCATAAACCGCACAAAAAGTTGCAGCCGAATCTGCCGGACCGTGGCTCTGTCTTCGACTACGTGGTGGATCTGAAGCAACCAGGATGGACCACTTGGATGGAAACCGTGGAGCTGCAGAGCATTCCGCCCTCGGCGCAGGTGCAGAACATTATTGTGCAAACCGTTGACAACGTTCGCTATCGCCACATTCTGGAGCATTGCATTCAGCAGCGCATCAAGTTGCTGTTCTGTGGCCCCACTGGGACAGGCAAAACGGTCTACATGCAGCAGGTTTTGATGGCCATGCCCAAAGAGACGCACATGTCGATCCAGATCGGCTTCAGTGCCCAGACCAAGTGCTCCCAGACTCAGGATTTGATCGATGCAAAATTGGAACGTCGACGGAAAGGTGTCTATGGTCCTCCCATGGGTCGTACCTGCGTGGTTATGGTGGATGATCTCAACATGCCGGTGAAGGAGCGATTTGGTGCTATGCCGCCCATCGAGATCCTACGTCAGAGCATGGATGCGACAGCCTATGGACCCACAGGAGGTTGGTTTGATCGCAAGGACGCCACTCATCCTTTCCGTAGCATCATCGATGTCTTGTACTTTGCAGCCATGGGACCCCCTGGAGGTGGTCGAAACTTCATCACACCCAGAATACTGGGCCACATGTACCTGGTGGGCTTCCCACTGCTGGACGATGACAACATGATGCGGATCTTCAATACCATCCTGGAGTGGAAGTTCAGGGCGGAGAATTATCCTACAGAGGTT
>s23Contig33137_8 [1 - 1575] 
GATGAGATGCAAAGCCTCATGGATGATCACATCATCAAGGTGCAGACCATGAAAGGCTCCCCTTATGCCAAAGCATTTATGGAGAAGATCACCTCGTTGGAATCTTGGCTTCTGCAGACACAGGAGATCATGGACATTTGGATGAAGGTTCAAGGAGTTTGGCTCTACTTGGAACCGATCTTCTCGTCTGAAGATATCGTGAAGCAGATGCCGACAGAGGCCACCATCTTCAAGCAAGTTGACATGGACTGGCGTGCCACCATGGCAGCAGCATTGGAGGCCGGGAAGGCAATGGAGGCTACTAAGGAGGAGGGATTGTTGGAGATGTTGCAGAAATGTAACGCCAACTTGGAGGTGGTTCAGAAGGGCTTGAACGACTATTTGGAGATGAAGCGATTGGCCTTTCCGCGTTTCTTCTTCCTTTCGAACGACAACCTGCTGGAAATTTTGTCGGAAACCAAAGATCCGACCCGGGTGAATCCTCACATGAAGAAGGCCTTCGAAGGAATCCAAAGCTTGGAATTTCAACCAGACCAACGCATCACTGCCATGATCTCTTCTGAGAAGGAGGTGGTGCCAGTCAAGAATCCAGTGGACCCCTACGCAGCTCGGGGCAACGTGGAACTGTGGTTGGTGGAGGTTGAGGCGGCCATGCTGGAGACCATTCGTCACGTTTGTTTGGCCTCAGAGAAGGACTACCAGGAAAGGAAGTTCACCGACTGGCTGAAGCAGTGGCCTGGGCAGGCGGTTATCGCTATTTTCTGCCTCTTTTGGACGCGAGAGGTGGAGGCAGGTCTGAAGAACAATGGCAACGATGGGGTCTTACAAGTTGCTGACAAATTGAAACTCACTCTGACAGACATCATTGATCTGGTGCGGAATGACATCCCTCCTTTGACGCGCTGTACTTTGGAAGCTCTCATTGTGATCTTTGTGCACAACAAGGATACGGTGGAGGAATTGGGTGCCATGGGAACCAGTGCGGTGGATGACTTCGACTGGTTGGTGCAGTTGCGGTACTACATCGAGGAAAATCCCGAGAAACCACACCAGCAGGACTTGTTTGTGAGGATCACCAACAGCTTCCTGGGCTATGCCTACGAGTACCTTGGAAACTCCTCCCGCCTCATCGTTACTCCGTTGACCGATCGTTGCTATCGAACCTGTTGCGGTGCGCTTCATCTTCTCTACGGAGCTGCACCTGAGGGCCCAGCCGGCACGGGAAAGACGGAGACGGTGAAAGATTTGGCCAAGGCCTTGGCTCGATTCTGCGTGGTGTTCAACTGCTCAGATGAGTTGGATTACCTGGCCATGGCCAAGTTCTTCAAAGGTCTGGCAGCTTCAGGCGGCTGGGCGTGTTTCGATGAGTTCAATCGGATTGATGCTGAGGTGCTCAGTGTGATCGCTCAGCAGATCCTCTGCATTCAAAACGCCATTCGAGAAAAGAAGACGCACTTTGAGTTCGAGGGCACGGAGCTCCCAATCATTTGGACGTGTAACTGTTTCATCACGATGAATCCAGGCTACGCCGGCCGTGCGGAGCTGCCGGACAACTTGAAGGCTTTGTTCCGAACC
>s23Contig35069_22 [3592 - 443] (REVERSE SENSE) 
AAGAAAGGGTTAGTGCTGTTGGTCACCCACGTTCAAAGAAGACGTTGGGACAAAACACTGGAGTTGGTTCTTTCTCGACAAACGTTCACCAACTCAGACGGAATCCTCCAAGTGACTATAGGCAAGACTGCCGTGGATTATAACCCTTCATTCCGCCTTTACCTCAGTTCCTCTCTGCCTCTTTTCATTCCCGGGAAGGGACAGGTTCCGCTGCCCTTTTCCAAGACTTGCACCATCAGCATGGACGTGAGCCGAGAGGGAATCTGTGACATGCTGTTGGCGGATACATTGCGGCTTGAGAGACCCGAGTTTGATGGACAGTTGAGATCAATTGAGAGGGATGTTGGCCTTCACAAACAACAGATTGATCATGCTAAGGAGTTTATCCTTGAGAAGGTTCTTAGCCTCAGTGGTCCTCTGTTAAAAGACACTTCCATGCTGGATTCTGTCATTAAGAGTAAAGATGTCATATCTATGGCAAAAGAAAGATGCAGTGAAGCTGGCACGATGAGAACAGAGCTTTTAACGAAGCAGAATGATTTTCTTCCTGTGGCCCAACATGGCGCGTTGTTATTCGCGGTGATGTGTGAACTGCAGAAGCTGCACCCGTACTATCGCTTTCCACTGGACGCCTTCATGCAGCTCTTTCACAACACTGTTACTGAAAGGAACCGAGGCAAGAAGAGCAGCGGTTCACCAGCTGCCAGGGCAGCAGAACTCGTCACCGCTTTGTCCAGGAAAATATTCGAGCGCACGTCTTGGACTTTGTTCCAAAGTGATAATCACGTGTTTGCATTTTTACTGGCTGTGGAGAAAATGATGAACAACGGTTCCGTCTCGCGCGATGAATGGCAGCTGTTTACACAGTTACCTAGCAACACCCAGGCTGAGTGCGCTCTAGATGGCGATATTCCAAAGTGGGTTTCACAACAGGTTTGGGCGTCAGCAGATGAGCTGGAGCGTCTTCCAGTCTTCAGTAGTCTGAAGCAATCTGTTATGGAGCTGTCAGACCTGTGGCGCGAGTATTTTAATCTACCCCCAGTTCTCCTTGGCGTGACTCCAGGTGACTACGCGCATCTTACGACCTTTCAGAAAGCGCTGCTGTGGAGAATCTTTCAACCAGACCAGTTGTTTCAGGTGTGTCAAGAAATTGTCCTTTATCAAATGGGAGCCAGCATGACTCGATCACGGGGATACGACTTGCACCAAGTGTATCCAGTCACCCATCCCTCCTGTCCTGTTATATTCTTACTGCCTTCACACGATATTCTCGCACAAGGAGCAGCAATTGTGTTAAAAGATCCGATAACTGATGTCATTAATCTAGCTCGGGCTCACCGAAAAGACGAAAGTTTGCTCCAAGTGACTCTGGGCGAGAGTGTTAGCGCGAAGAATGCTCTGACAGCCGTGAAACGAGGCATGAAGACTGGCTGCTGGGTTATTCTAGAAAACTGTCATTTGACGACCAATTGGTCCGATGAATTCATGCACGAGCTGGAGACAATCGTGAACATGCGTGACATTGACAGTGATCGTGACACTCCGAAACATGTGGAGAATGGAAACGACCAAAATTCGCAAAACAACGACGCGGAAGATGTCCTCATCCACCCTGACTTCCGGCTATGGCTGACCACTCAACCGGAAGTCGGTTTACCGTTGCCCGCAGTTGTTATACAGCACGGACTCAAGTTGGCGTGTGAGGCGCAGGCGAATTTTAGGGAGGCTGTGCAGACAAATTGTCGAGTTGCCGCAGGGTCTCTAAACAACTCCGTCCCTTTGTGGGGAGAAGCAGCAGAGAAATCTGTTTTCAAGGGTGACCTTCAACCGTACTTGATTTATGGTTTGGCTTACCTTCATTCAGTTCTGCTCCAAAGAAGGAAATTCGGACAGAGTGCGTTCAGCTGCCCGTATCAGTGGTCTCAATCAGATTTGCTTGCTGGACTAGAAGCATTACGCCATCTCTCACGTACTTGTCAATCCCCGTTACCTCCAGCAGCAATGGAAGCCATTCTGGGAGATGTTGCGTACGGGGGTCACGTGACAAATGGTCTAGACTTATACGCTGTGAGGTCCTTGGCAAAGTTTGTTCCTTCTGAGAAAAAGAAGGATTCAGTTGAGGAGCTGCCCACATACTCAGTAATAGATACGTACGTGGACAGTTTACCAGAAGCTCTGTCGTGTCAAGAACTGGGCCTTGCTGATGTGTGTAATGCTGCCTACCAGTCCAAACTTAGCAGTGGCATTGCAGACCGCTTGGTCCTCGGGATAGGACGACAACGTTTTGCTCTCTCAATCGAAAACCAAGTGAAAGCGATTGCTGAAGAAACGCTCAATCAAATCAAAACCGTAATAGAATCAATCAAGGCACATGACCTTTCACGCGAAGCAACAACAGCTGTTGCTTCTTTCATTCAACGTGAACTTGTCTTCTTCCAAAACCTCCTTGGGGAAGCAGTGAAAGAGACTGAACTTTTCATCAACGCGTGTAGTGGACACGTTGCTTTTACGCCAGATCTCTTCAACTTAGCTTTATCGCTCGGTTCTCATCGTGCACCGCCCAAGTGGCTCGTTAAAAGCGCCACAGATGTTAGTCTTGGTGGGTGGTTGGCAGATGTTGGAAAGCAAGTGAATGCCCTCGATGGATACCTGTCAACTTCTCCTTTAGATCCCTGTTCGTATTGCCTTGGAGCCTTTCCGCACCCTCAGGCGTTTCTAGCTTGTGTTTTAATGGATCACGCACGTGCTACAATGAAATCTGTGTACGCTCTGGAGTTTTCAGTGGAGGTACTCCAGTCAGATACTCTCCCCACATCTCCCCCGGACCGTGGCGTCTTTCTAAGTGACTTGAAACTCACCGGTGCATCATGGGACGTTGAGCGTGGTTGTATCATTGAACCAAATGATTCACGTGACATTTATGATCTCCCTATCGTGTGGCTAAAACCACTAGAGGTTGTAAGGTCACGTGTGCCCTCAGCAAAAGTCGAGAAACAACCAAGTGAAATGCCTATGTTCGATTGCCCTTTGCTCGTTGATGGAGACTGGGGCGGAGATGTTACCACGTTGGTTACTAGTCTCCCGCTGCCGACTTCCGTCCCTGTGGGAACGCTCAAGCAGCGAAGAGTTGCAGTCGTATCTCTGTTATGC
>s23Contig38468_26 [3022 - 2] (REVERSE SENSE) 
GAGGTTGCTGCGTTGAGTAAGAAGATGGTGCAGGCAACATTGGAGATCTACAAGAACACGTCCTCGGAGTTGCGACCAACACCCATGAAGGTGCACTATACCTTCAACTTGCGCGATTTCTCCAAAGTCATTTGTGGCGTCCTGTTGCTGAAAAAGAACGAGTGCGACGGCGCCAGTCGCCACGTTCGACTCTGGGCACATGAAATCCTTCGGGTCTTTGGTGACCGCCTGATTGATGACACAGATCGCGAGTGGATGATGCACCAGTTGCGCGAGCAGACGAAAAAGAATTTCCAGGTTTCGTTTGATGAGATCATGATTCACCTGGATGTCAACAAGGATGGAAAGGTCAATACACTGGACGAGGTTCGTACCCTCTTCTTCGGGGACATGTTGTCACCTGCCTCGATCCCACAGCGGCCCTACACCGAGTGTCCTGATGTGGCCGTGCTGCAGAAGGAAATTGAAGCACATTTGGTGAGCTACAATGAGATGTCCTCCAAACCCATGGATTTGGTGTGTTTCCTCTACATGCTGGAACACTTGGCCCGCGTGGCGCGGGTGATTAAGAGCCCAGGTGGAAATGCCCTGCTGGTGGGCTTGGGCGGCTCCGGACGTCAGAGTTGCACGCGCTTGGCTTGCTACATGGCCGACTTCACAGTCTTCCAGATAGAGATTGCCAAGGGCTATGACATGTCCGCTTTCCGAGAGGATATGAAGAAGATGCTCACGAAAGCGGGCGGAAATGAGGAACGAACGATTTTCCTCTTCAGTGACACCCAGATCAAGGACGAAGGCTTTGTGGAGGACGTCAACAACTTGCTGAACACTGGGGAGATCCCAAACCTCTTTCCTGCAGAGGAACGGGTGGCCGTGTGCGAGATGGTGCGGAAGGCCGCCGCGGACGAGGGCAAGGCTCCCGATGGCACTTTGACACAGCTCTTCGCATTCTTCATTGAACGATGCCGAGCAATGGTGGGCTGCGTGGTGTGTTTCTCGCCCATCGGTGACAACTGGCGCACGCGCCTTCGACAGTTTCCATCGCTGGTGAATTGCTGTACCATTGATTGGTACACAGCATGGCCGCCAGATGCCTTGATGGCGGTCGCCACCAAGTTCTTGGAGTCGATTCCTGATTTGGACGCGCAGGTGCGACAGAACTGTGTAGAGATGTGCCAGTATTTCCACTCCGAGACGAAAAAGTTGGCTCGTCGCTTCGAGGATGAGTTGAAACGCATTTACTACTCCACGCCCACATCCTTTTTGGAACTGATCCAAACCTTCAAGTCGCTGCTGGCGGAGAAGCGCGACTCGATCAGCAGCTTGAAGTCGAAATATGAGGTCGGCTTGGAGAAGTTGACCACCACTGAGCAATCCGTGGAGGGAATGAAGCAGGAGCTTATTGCACTCCAACCAAAACTGGTCGAGAAGAACAAAGAGGTTGGTGAGATGATGATCGTGGTCAACGAGGAAAGTGCGAAAACGGAGAAGGTCAAAGAGGTGGTGGCCGCTGATGAGAAGGTGGCCAGCGAAGCGGCGGCGGAGGCGGATGGCATCAAGAAGGAGTGTGAGGAAGCGTTGGCCGAAGCCATGCCGGCCTTGAACGAAGCACTGAAGGCCTTGGACACTCTGTCGGGGAAAGAGATCGCGGAGGTGAAGGCTATGAAGAATCCCGCAGCACCTGTTCGCCTGGTGCTCTCCGCTGTGTGCGTTCTGAGAAATGTGAAGCCTGTGAGGGTCAAGGATGAGAGTGGCAAAATGGTGGATGATTTCTGGCCAGCAGCTGTCAAGATGATTTCAGACATGGGTTTCCTTCAATCTTTGCAGACCTTTGACAAGGATAACATCCCTCCTGCTACCATCAAAAAGATTGCGGAATACACTGTGAAAGAAGACTTCCAGCCCGACCGCGTCCAAAAATCCTCGACTGCAGCTTGGGGTTTGTGCATGTGGGTACGTGCCATGGAGACCTATGACCGCGTGGCCAAGGTGGTGGCACCCAAGAAAGAAAGCCTGGCCGAAGCTGAAGCCGCCTATCAAGGAGTCATGGAAAAGCTCAAAGAGAAGCGTGCCGAATTGCAAAAGGTCCTGGATGAACTCTCGGCGTTGAATGAAAAGTTGGCATCACTCAGGCAGGAGCAGGATAACCTCACCATGGAAGTTGACCTCTGCCAGAAGAAGTTGGAGCGTGCTGAGACGCTGATCACCAGCTTGGGCGGCGAGAAGACGCGCTGGACGCAGAACGCCATCGACCTGGCAGCTGACTATGTGAACCTTACGGGCGATGTCATCGTTGCCAGTGGTTTGATCGCATACCTTGGTGCCTTCACTCCAGACTTCCGCGAGAGCGCTGTGAAGGCCTGGGCGGAGGAGTCGCTGCAGCTTCAGATCCCGGGCTCCGAGAAGTTCTCGTTGGAGAAATGCCTGGGGGAACCCGTGAAGGTGAGGGCTTGGGTGGTGGCCGGACTGCCGAACGACTCCTTCAGCATTGAGAATGGCATCATCATGGACAAGGCACGACGGTGGCCCTTATGCATCGACCCACAAGGGCAAGCCAATCGGTGGATCAAAAAGATGGGGCAACCACTGCAGCTGGTTGTGGCGAAGTTTACGGATGGCGACTATCTGAAGCGCTTGGAAGGTTGCATCCAGTTTGGCAACCCCATGCTGATCGAAAATGTCCAAGAGGAGACGGATCCGGCGGTGGAACCGGTCCTCTTGCGGCAGACCTTCAAGAAGGGAAGCGCGATTATGATCCGCTTGGGCGAGTCGACCATTGAATGGGCCAAGAGCTTCAAGTTCTACCTGACCACGAAGTTACGAAATCCGCACTGCCTGCCAGAGGTAGCCGTGAAGGTCACCCTGTTGAACTTCATGATCACTCAGGTTGGACTACAAGACCAGTTGCTGAACATCGTGGTTGAAAAGGAACGTCCAGATCTGGCAGAGGAAAAGGCCAGATTGGTGGTCGAAGGTGCTGAGAACAAGGAGCAATTGGAAGTCACTGAGAATAAGATCCTG
>s23Contig49205_2 [408 - 1] (REVERSE SENSE) 
AAGTTTCCCCGGTTTGCTAAAGAAGTGGAAAAGTATGCTAAGTTGGTGGACAGCATTCAGTACAACTCTCAAAAGGTGACAAGAGTCGGAATGTTTGAACTCCACTGTGATGAGTTAATCAGGGCATTAGCCAAGAGAGCAGATGGTTTAAGAACAAAACTGCTTCAGAGAATGAGCAAAGATCATCAACTGCTTAACAAACGGCTTTGTGAAGAGTACGAGAAGATAGCAGAAAAAGCACTGACCTCTCCTGCTAACACAGAACATCTCATGGAGCTTAAGAATTATATTGAACAGGTGGAGAATGAGACCATATTTGACCTTGAAAAAAGACTTGTAGATACCAAGAACAGACTGGTATTCTTGGTGGATTACGCATCATTTTCTCCTGCAGACATGCGATTAAAC
>s23Contig52355_27 [2722 - 56] (REVERSE SENSE) 
GAGAACAAGGAGCAATTGGAAGTCACTGAGAATAAGATCCTGGATGTTCTCAGTTCTTCCCAGGGCAACATCCTTGAAGATGAAGCTGCAGTGCAGGTTCTTTCCGCCTCCAAGCAGCTCTCCAACGAGATCGCCCAGAAGCAATTGACCGCAGAGACCACAGAACGGCAGATCGACGAAGCGCGACTGCAGTACGTTCCCGTGGCGTTCCAAACAGCCATCCTCTTCTTTTGCATCGCTGATTTGGCCAACATTGATCCGATGTACCAATACTCCCTGCCTTTCTTCATCAACCTCTTCAGAGCGGCCATCTCCAAGTCACAGAAGTCCGATGACATCGCCGAACGCATTTTGATCCTCAACGACTTTTTTATGGAGATGCTTTACAAGAACATTTGTCGCTCCCTCTTCGAGAAGCACAAGCTGCTCTTCTCCTTTTTGCTCACCATGCGATTGCGGATCACCACTGGCAAGGTTTCAATGTCAGACTACCGCTTCCTCATGACCGGTGGCACGGCGATGGAGGAGCCTCCAGCCAAGCCAGCAGACTGGGTTCCTGACAGGTGCTGGTTGGAGATCTTCAAACTGAGTAAATTGGAAGAGATCTACCAAGCCATTCCGGAGAGCTTCACCAGTGAAACCCAGAAGTGGAAGGATGCCTATGATTCCGGCGATCCCATGAGGTGTTTGGAAGACATTCGTAAAGCTCCACAGAGCCTGAAGGGTCTGACGCAATTCCAGAAGCTCATGGTCTTGAGGTGTGTGAGACCCGATCGCGTCCTGCCTGCGGTGCTCACCTATGTGACCGCCGAGATCGGCGAGAAATTTGTGACACCGCCGCCTTTTGACATCGCCGGAAGTTATGCCGATTCATCAACCACATCGCCCTTGATCTTCATCCTGTCACCTGGGTCTGACCCATCCTCGGCGCTGTACATGTTCGCAACTGACAAGGCACGGGAGATCAACAGTTTATCCTTGGGTCAGGGTCAAGGTCCCAAGGCCGAACGCTTGCTGGCGGATGCCACGCAGAGTGGAAGCTGGGGGTTGCTTCAGAACTGCCATTTGTTCGCCTCCTGGATGCCGAAGCTGGACAAGATCCTGGAACAGATGGATCCCAAAGCGACCAACGTGGAGTTCAGGTTGTGGCTCACATCCTACCCATCCGACAAATTTCCAGTGTCAATTCTCCAGAACAGCGTCAAGATCACGAATGAAGCGCCACAAGGTTTGCGCATGAATTTGGAAGGCTCCTATTTAATGGATCCTATTAGCAACGAAGAGTTCTTCGAAGGCTGCAAGAACCCACAGGCATTCAAGCGCTTGCTGTACGCCCTGTGCTTCTTCCACGCTGTGATTCAGGAGAGACGACTCTTTGGACCCTTGGGTTGGAACATCCCCTACGAATTCACGCAAAACGATTTGCGGATTTCAGCTCGGCAACTGCAGATGTTTATTGATGAGTCTCCGGAGCAGATACAGTTCAAGGCTATCAACTACCTGGCGGGAGAGTGCAACTATGGTGGCCGCGTCACCGAAGCACAGGACCGACGGTTGTTGATGACTCTTCTGCTAGACTACTACAATCCTGAAGTCTTGAAACCAGGCTATAGCCTCTGTCCTGAGCATCCAGACTTCACTGTGCTCCCAGCCAGCTCTTGGGAGGAGAGTTTGGAGATGATTCGGCAGACGCCCATGGTGACCCCCCCGGGCATTTACGGATTCCACGCCAACGCCAATCTCACTCGAGAGCAGAATGAAACCTATGCGATGATGGAAAACTTGCTGCTGACTGTGGGGCAGGCATCAGGCGCTGGTGGAACGTCACCAGAGGAGACCGTGGGCGAGGCGGCGAATGACATCTTGCGGCGGATGCCCGAGCAGTTTGACTTGGTGCAGGTACAAAAGAGGTATCCCACCATGTATGAGGAGTCCATGAACACCGTCCTGGTACAGGAATTGACTCGTTTCAACAGCCTCACCCGGGTCATTGTGGCGACCCTCAAGGACATCCAGAAGGCCATCCAAGGACTTCTTTTGATGAGTTCTGACCTGGAGCAAGTCTTCTTGTCCATTTTCAATGGAAAGACGCCCGCCATGTGGTTGGCCAACAGCTATCCTTCATTGAAGCCCTTGGGTGGTTACACCAATGATTTGATCGAGCGGTTGAAGTTCTTCCAGGCTTGGATCGACAATGGAATTCCGGTCACCTTCTGGCTGAGTGGCATCTACTTCACTCAGGCCTTCACCACAGGTGCAGCGCAGAATTTCGCCCGGAGGTACACCATTCCAATCGATACCCTGGTCTTTGACTTCGACATGCCTCAGGATCAACAGCCTGTGGCTAAGCCCGAGAATGGAGTCTACTGTTATGGACTGTTCTTGGAAGGCTGCAAGTGGGACTGGTCAGAGTGGGAACTGGCAGAAAGTGATTTGAAGGTGCTGTACGTGTCGGTCCCCCTCCTATGGATCCTGCCGTGCAAGAAGGCAGAGTTGCGGAAATTCCCGTGGTACGATTGCCCGTTGTACAAGGTGTCAACTCGAAAAGGCGTGTTGTCGACCACTGGACACAGTACCAACTTTGTCATGCCCATCAAGCTGAGATCCTCCCATCCAGAGAGCCACTGGGTGAAGCGTGGCGTTGCGATGCTGACGCAGTTGGATGCC
>s23Contig57607_37 [5593 - 311] (REVERSE SENSE) 
GACGACTTACGAAGTCTGATCTACTGTGACTTCACTGACCCTAAGGCGGATCCTAAACCTTATGTGGAAGTCAAGGACTTGGACAAGTTACGTTCTGTGGTGGAGACATACCTAGATGAATTCAACAACATGAGCAAGAAACCCATGAATTTGGTGTTGTTCAGGTTTGCTATTGAGCACGTGTCTAGAATTTCCCGCGTGATCAAACAGCCTCGTGGTCACTGTCTCTTGGTGGGCGTTGGCGGCAGTGGACGACAGAGTTTAACCAGACTAGCTGCGCACATGGCAGATTATGACCTGTTTCAGGTTGAAATTGGCAAAGGATACACTTCAAATGAGTGGCGTGAAGACTTAAAAGCGATTCTGAGAAAGACGGCTGAAGGCGAAATGAACGGAGTGTTCCTGTTTACTGACACTCAGATTAAAGAGGAATCGTTTTTGGAAGATGTGAACAACTTACTGAATGCTGGTGAAGTACCCAACTTATTTCCTTTGGATGAGAAACAGGAGATTTGTGAAAAGATGAGAGTATTTGACAGGCAACGCGACAAGTCAAAACAGACAGACGGGTCGCCAGTAGCGCTGTTCAACTACTTTGTAGATCGAGTCAGAGACCAGCTGCATATTGTGCTTGCAATGAGCCCCATTGGTGACGCGTTCCGTAATAGGCTCAGAAAGTTTCCTTCACTAGTCAACTGTTGTACCATTGACTGGTTCCAGTCATGGCCAGACGATGCACTCCAGGTGGTAGCCCAGCGATTTTTGGAGGACTTAGAAATAGAACCACAAGTTAGGAGTGGTTGTGTTCAGATGTGCAAGACATTTCACACTGGTACAAGACAGTTGTCCAAGTTGTTCGAAGATGAACTCAAAAGACACAATTACGTGACACCAACTTCGTATCTGGAACTCATTTCAACTTTCAAGAGTCTGCTTAACATGAAACAAGTAGAGGTGATAAAAGCAAAGAAGAGATACGAGACTGGTCTGGAGAAGCTACAGTCGGCTCAGTCACAGGTATCAGCAATGCAGGCTGAACTGGAAGCTCTCCAGCCACAGCTCATACAAGCTGGAAAGGAAGTCGACGAGATCATGGTCATAATCGAGAAAGACTCGGTGGAGGTTGCTAAGAAAGAAAAGGTGGTGAAAGCAGACGAGGCAGTCGCAAACAAGCAAGCTGCAGCAGCTCAAGCAATAAAAGATGAATGCGATAAGGACCTGGGTGAAGCTATTCCTATCCTGGAGGCTGCCCTTGCTGCGCTCAATACACTCACGCCAGCGGACATAACGGTTATGAAAACTATGAAGCAGCCTCCAGCTGGTGTCAAACTTGTCATGGAAGCTATTTGTATTTTGAAGGGAATCAAACCTGAAAGGATTCCGGATCCCTCGGGTTCAGGCAAGAAAATCGAGGAGTTCTGGGGACCTTCGAAGAGATTACTTGGTGACATGAACTTTTTGAAGTCTCTACAAAGCTATGACAAAGATAATATTCCACCACCAATCATCAAGACAATCCGACAAAAATACACGACAAACCCGGAGTTTGATCCTGATAAGATTAAAACAGCATCCACTGCTGCTGAGGGCTTGTGCAAGTGGGTCATCGCTATGGAATCATATGACAAGGTAGCACGAGTTGTGGCTCCTAAGAAGGCGGCTCTCAAAGAAGCTGAAGCAGAGCTGGCTGTTGCAATGGAGAGTTTGAATAAGAAGCGTTCCGCTCTTCGCGAGGTTCAGGACAAGCTTGCTCGACTGCAAGAGAAATACGAAGCTAACGTGAAGAAGAAGGCAGATCTTGAAAAACAAGTTGACCTTTGTACCAAGAAACTTGAACGCGCAGAGAAATTGATTGGTGGTCTTGGTGGAGAGAAAACAAGGTGGACTGAAGTGGCCAAGCAGCTTGGCATCAAGTTTGAGAATCTAATCGGTGACGTGTTAGTATCATCTGGAGTAGTAGCTTACTTGGGAGCCTTCACTGCTGCGTTCAGACAGGAACAAACTGCAGATTGGGTGAAAGCCTGCCGCAACACCAACATCCCTTGTTCTGACGACTTCTCGGTCACAGGGACTCTCGGTGACCCTGTGAAAATAAGGGACTGGAACATTGCAGGCCTGCCAACTGACAGCTTCTCAATTGAGAATGGAATCATCATCAGCAATGCAAACCGATGGCCGCTGATGATCGATCCTCAGGGTCAGGCCAACAAGTGGGTGAAAAACATGGAGAAGAAAAACAACCTGCATGTGATTAAAATGACAGACGCTGATTACGTCAGGACGCTGGAAAACTGTATCCAGTTTGGAACACCGGTCTTGTTAGAAAACGTGGGCGAGGAACTGGACCCGCTGTTAGAGCCGCTACTTCTCAAACAGACCTTCAAACAGGGCGGCAGTATCTGCATCAAGCTTGGAGACAGCGTTATTGAGTACAGTAAGGACTTCAGGTTTTATATAACAACCAAGCTCAGAAATCCACACTACCTTCCAGAGACCGCTGTTAAGGTGACCCTGCTGAATTTTATGATCACACCTGAAGGATTGGAGGATCAGTTGTTAGGGATTGTTGTGGCACGAGAGAGGCCTGAGCTCGAAGAAGAGAAGAATGCACTCATTATCCAGAGTGCAGAGAATAAGAGGCAGCTAAAGGAAATTGAAGATAAGATTTTGGAGGTTCTTTCTGCGTCTGAAGGAAACATCCTGGAGGATGAGACTGCTATCAACGTTCTTTCCTCATCCAAGGTTCTGGCCAATGAAATCTCTGAAAAGCAGGCCATAGCAGAAGAAACAGAGAAGAAGATAGACAACACCCGCATGGGTTACACTCCTATTGCCACTCACTCAGCTGTGTTATTCTTTTCCATTGCTGATCTGGCCAATATTGAACCTATGTATCAGTACTCGCTCACGTGGTTCATTAATCTCTTCATTTTATCCATCGACAATTCGGAAAAATCCGAAGAACTGGAACAACGACTGGAGAATTTGACAAATCACTTCACATACTCTCTGTACTGTAATGTGTGTCGCTCATTGTTTGAGAAGGACAAGCTGTTGTTCTCGTTTCTGTTGTGTGTCAACCTGCTAAAAAGCAAAGGAGAGGTGTGTGATAATGAATGGCGTTTCTTGTTGACTGGCGGAGTAGGCCTGGACAACCCTCATTCCAATCCCTCGCCGTGGCTGCCGTCACGTTCCTGGGACGAGTTGTGTAGGCTGGACGATTTGTCCATGTTTAAAGGTTTCCGACAAAAGTTTCCTAAACACCTAGAAGGATGGAAAAAGATTTACGACAGCAATGAACCCCAGAATGAGCCTCTGCCTGGAGAGTGGAATGAAAAACTCGGCCAGTTTCAAAAAATGGTTATCCTACGCTGTCTTCGACCTGACAAGATGACGCCTGCAGTCCAAGACTTTGTTACCGCTAAGCTTGGCAAGCGGTTTATTGAGCCACCGCCTTTTGACCTTGGCAAAGCGTTTGCTGATTCCAACTGCTGTGCACCTCTCATCTTCGTTTTGTCTCCGGGATCTGATCCTACAGCCGCCCTGCTCAAGTTTGCTGATGATCAGGGTTTTAGTGGATCCAAGCTGAGCTCATTATCATTAGGTCAGGGGCAGGGTCCAATTGCCATGCGCATGATAGAGAAGGCCGTCAAAGATGGCACCTGGGTGGTGCTACAGAACTGTCACTTAGCAACATCATGGATGCCGACACTCGAGAAAGTCTGCGAGGAGTTGAATCCAGACTCAACGCATCCTGACTTTCGTCTTTGGTTGACAAGTTACCCGTCGCCAAATTTCCCAGTGTCTGTGCTGCAGAATGGTGTCAAGATGACTAACGAACCTCCCAAGGGCCTGCGCTCTAATGTCATCCGGTCGTACCTGAGCGATCCCATCTCAGACCCAGAGTTCTTTACAACATGCAACAAACCGCGAGAGTTCAAGAAAATGTTGTACGGTTTGTGCTTTTTTCACGCCATCGTCCAAGAGCGAAGAACTTTCGGTCCCCTGGGCTGGAACATACCATACGAGTTCAACGAGACTGACCTACGGATTAGTGTTCGACAGCTTCACATGTTCCTTAACAAATACAATGAAGTTCAATTTGCTGCACTGAAATATCTGACTGGAGAGTGTAATTATGGTGGTCGGGTGACTGATGACCGTGACAGACGAACGCTGCTGACGATCTTGGACAAGTTCTACAGTCCGGATATCCTAGACGAAGAGTACAAGTTTTCTCCTAGTGGCAGTTACTTTGCTCCCAAAGAGGGCGAGTACGACTCGTACATCGAGTATTCCCGGAGCTTGCCGTTAATCACCCACCCTGAAGTGTTTGGCATGCACGCTAATGCAGATATCAGTAAAGATCAACAAGAGACTCACTTGCTCTTCAACAGCATTCTGTTGACACAGTCGAGGGCGTCCTCCAAGGGTGGTAAGTCAGAAGATGAGGTGGTGTTTGGTGTAGCAGAAGACATCTTGGAGAAGTTGCCTAAAAATTTTGACACTGAAGCTGCACTGCGCAAGTATCCTACCACGTACACACAGAGTATGAACACGGTGCTTGTACAGGAGATGGTGCGATTCAACAGACTAACAGAAGTAGTGCGATCCTCGCTTATTAACATACAGAAGGCCATCAAGGGCTTAGTTGTGATGTCTTCTGAATTGGAAGAAGTTGTGAGTGGCATTCTCAAAGGAAAAATCCCCGGTCTGTGGATGAAGAAGTCCTACCCATCACTCAAACCTCTCGGAAGTTATGTCAATGACCTTATCGCCAGACTCAAGTTTCTTCAGGAGTGGTATGATGTGGGAGCGCCCCCAGTATTTTGGGTATCTGGATTTTTCTTTACTCAAGCATTCTTGACGGGTTCAAAGCAGAACTACGCCAGAAAATATACCATTCCCATCGACCTTTTGACCTTCGACTTCGAGGTGCTTGATGACAAGAAATACGACACCCCACCCGAGGATGGAGTCTACGTTTCAGGATTGTTCATGGAAGGTTCACGATGGGACGGAGAGAAAAAAGTGATCGGCGAGTCTCACCCTAAAGCACTTTACGACCCCATGCCTGTGATGTGGCTCAAACCCTGCAAAAAAGAAGATATTGTTGACCGACCCCATTATATCGCACCTGTGTACAAGACCAGTGAGAGGCGCGGAACACTCTCCACCACAGGACACTCAACTAACTTTGTCATGGACATGCGCCTTCCGTCCGACCAGCCACAGTCGCACTGGATCATGCGCGGTGTGGCTCTTCTTTGCCAGTTGGATGAT
>s23Contig10733_6 [40 - 1185] 
TGCCAAGGATTCCCGCAGAGCTCTCCAATGAATTCGCTGAACTTCATTTTACTTTTAGTGTGCTTCACACCAGCATCTCTAGAAAACGGAGCCGAGTTTACTCACCTGCAAAACGATTTATTGAACTTGTTAGAAATTAAAGAAAAGCCGAGCGTGTCAAGAAGCAGGTCTCAAGTGCCTAAATATGTCATGGACCTCTACAAGGAGCAAGCGCATTCAAGTAGTTATTCGAAGTCAGCTCCTGGTCAAACGATAAGAACTTTCTTTCGAGATCCGAAAGTCGGCCGCGAAGACGAGCGACTTTTCTACTTCAACTTAACTTCACTTCAGCCAGACGAACTAAGAAAGAAAGCAGAACTGAGGGTATTTAAAAGACGTTCTAAGCTCGACAACACTCACGGACATTTCAAGGTGACAGTGTATCGCTTGAACCGTCGACCTGTTGAAGGTAGCAACAGTTGGAAGCGAAAGCTAACTACAATCGGTACCAGATTTGTCAAATGTCGTCGAGTTGGCGCTTGGATCGTGTTAAATGTTACCTCGGCGGTGACATTTTGGAGCTCTTGGCCCTCGCGAAACTTCGGCCTGTGGATTACTGTGGACGGGTTTGGGATTCCGAATTCGGATTTCGACATTGCAAGTGGCGGTAGAAAAGAACCTATCTTGGTTATTTACGGTGATAGCAAGGAGAAAAAGCAAGGCAAATCATTGAAATCTGTCAACGAGATTCCAAACGAAACACGGGACATCGGCGACAATGACAACAAACGAAAAGGAAGAAGCAAGGGATATACTCCTTTTTCAAACACAAGAAGCAGAAGATCAGTGGATGACGACAAATGTGCAAGACACAAACTTTTTGTGAAGTTTCGTGACTTAAAATGGGACAAATGGATTATTGCGCCTCGAGGATTCAGCGCTTTCTACTGCATGGGGACATGCCCAGAAATCATTGACAAGGTTTACAATCCATCCAACCACGCCATCATACAGAGCCTTCTTCATCACCGCCATGATAAAGACATCCCAGCAGTTTGCTGTGTGCCAACGAGTTTACACTCTATGAGCTTGATGTACTTTGAATTAGATGGCAGCATTGTACTCAGAGAATACTCCGGCATGGTGGCGTCAACGTGTGGATGTCGT
>s23Contig14524_1 [2 - 694] 
AAGATCAGAGTGCTTCGCTTGAAAAATTTTCAGAACAGGAACAGTGGAGTTCTCGTTGCTTCTCACCATGTAAGTTACAGGGAGAAAGTCGGTCGATGGATCAGCTTGGACGTCACGGCCGCTGTAAAATTCTGGATAGATAAGCCTGAAGAAAACTTTGGCTTGAGTTTAACAGTAGACGGGGTCAGGGCCTTTCCGACAGATTTTCGTATTGGAGCACATGGGAAGAAAGCACCTTTCTTGGTAACGTACACTCCAAATCCATTGGAAGTGTCAAAGTCTTTAAAGAACTGCAATAATAGCATGGTGCCAGAGGATGATGACGAGAACGTTTCGCAAAACGCCTCCTCGACTGCGAGAAGCCGTGTAAGGCGTTCAAGTACACTCAATAGGTGTAAACGCCGTTGGGCTTACGTACAGTTCAAAACGCTTAAGTGGAACTGGATTATTGCCCCGAGTGGTTATACCGCCAATTACTGTGAAGGCGTCTGTCCACACGTTCTAGACATGCATCTGGAACCGACTAATCACGCCATTTTGCAAAGCATTCTTCATAGAATGGATGGCCGGATTCCATCCCCATTATGCGCTCCGACCAAACTGCATGGCATTAGTGTTTTGTATAAGGCAAGCGACAGGTCGATCGCGCTAACAGAGTATGGTGGAATGGTAGTGTCATCATGTGGATGTCTG
>s23Contig107_4 [2 - 1150] 
CTGGGCCAAATTGTTGCAAGTAAAACTGACTGTTCTCGATCAGTAGCTGAAGGGAAAGGTTTGAAAGAAGCAGAATGTGGCACTGAAGTTCACTTCACAGTCACTACACGAGATTCAGAGGGAAATAAGATTTATCATGAAGATGACCAAGTGACTGTCACCATCAGCTCACCATCAGGGGAAGAGGAAGTGGATGTCAGAAATTGCAAAGATGGTGATTACACAGCAAACTACAAGCCACGGAGAGTTGGTCAACACAACATTGAAGTCAAGGTTAATGGATTGCCACTGTCTGACAGTCCCTGGATTGCCAACGTGACACCACATCCTTACAAAGTGATGAGGTCTGTAGGATCAAATGCACAAATACAAAGAGCATTTCTCAGACCATGGAGCATTGCTGAGAATGAAAGAACAGGGGCTATTGCTGTGGCAGGGTATGGAAACAAGTGCATTCAGTTGTTTGATAAGGACTTTCAGTACCAAAGAACGTTATGTACTGTGCCTGGATCTAATAATTATTCTAGCAGTATGACAATAGGTCATCCTATGTTTGTGGCATTTTTAAAGAATGATGGTATTATATTCGGTCATGAAGAGTCTGCACATTTAGAGAAAATGTCTGTTATTACCAATCAGGGTCATTTTATTGAACACTTTAGTGGACACCTGATTATTCCACTTGGTGTGTTTGTTAAAGCAGATGGTGATGTAATTGTGTGCGATGGAGGTGACCAAAAAGTCAAGGTCCTCTCACCCGATGGGTTAGAGTTACTGCAGTCTATCCAAGCCCCAAATCGTACAGAGTCTCCGGAGTTTGCTTGTTATCATCATGACATGTTCTTTGTATCATATCTGTGGGCTCATAGCGTCAAAGTGTTCAGTAAGGAGGGTGTGTTTCTTCATGACATTGGCAGAAATGGGTGTGGTGAAGTACAGTTGACTCATCCTGTGGGACTTGCTGTTGATGCATTTGATAACTTGATTGTATGTGACGCTGGTAACCAAAACCTAAAAGTGTTCACACTGGATGGGAAATTTCTTACCTTGATTGAAGAGGGCCTCAGGAGACCATGGTTTGTGATTGCCAGTAAGAGAGGTCATCTACTGGTTACTGACCAAATTAGACATTGTGTTTATTTTTTACAA
>s23Contig11455_6 [925 - 170] (REVERSE SENSE) 
AGTTTGAAGCACCGCATACATGTATTCACTGCCGATGGAGGTCAGATCCTCGACTTCGGCGAGGAAGGGACAAAGGATGGCAGACTGTTCCACCCGATGTCCATTGCCTTCGACAAGAGCCAGAAGTACATACTTGTCGCAGACAGTGACAACAACAGGGTGCAGTACTTTGATGTCAAGACTGGCAAATTCGTGAAAAAATTCGGTTCCGAGGGGAGTGGCCATGGTCAGTTCAACGGCCCGTGTGGCATATCAGTCGACCAAAAAGATCGTGTGATCGTCACTGACTGGAACAATCACCGGGTCCAGGTGTTTAGTCCTGACGGCAAATTCCTTTTCAAGTTTGGAGATGCAGGCAATGACAGACTTATCCATCCCAGGTTTGCCCTGTACCATGATTCAGAAGAGCGTTTTGTAGTCTCTGACACTGGTAACGATGTAGTGAAAATTTATGACCAGAACGGGGATCTACTAAGAATAATTGGTAGGCCCGGCCACAAGAAAGGGGAATTCTGTGGTCCTCGTGGGCTGGCTATAGATAAGAATCAAAACATAATTGTTTGCGATTTCGAAAATCACCGTCTACAGATTTTCAATATTAAGGGGGTTGTTCTGAACAGTTTTGGAACAAATGGGAAGGGAATCGGGCAGTTTGCATTCCCATTGAGTGTTTCAGTGGTTGGCGGGTCACGAGTTATAGTCAGTGACTGGGGAAATAATCGTATTCAGATTTTCAAATACAGAGATTCCTCGAAC
>s23Contig22631_4 [422 - 3] (REVERSE SENSE) 
CTCCAAAACTCTAAGCTGGGCAAAGTTGTCACCAGTCTCACGGAGCCATCCTTGTCAACTGCTGAGGGAGACGGAGTGGACGACGTTTCAGCAGGGGAAGAGGCCGAGTTTACAGTGACAACAAGAAATGCTCAGGGAGAAGTTTGCTACAGCGAAATCGATCATGTGGTTGTGGAAGTGAAGTCCTCGATGTGGGGCCTCATAGAGAGCAGCGTTCGAAACTACAGAAATGGCACATATGACGTCAGCTACCTCCCCCGCGTGCCAGGACCGCACCGAGTGCAAGTTGAAGTTGGCGGCCATCTCATTAAGGACAGCCCCTTCATGGTAGAAGTCAAGCCACCGATTCTATCCCCGTTGAAGTCCTTTGGATCCCATGGCAAGATGGATGGGAAATTCACTCAACCGCACGGAGTGGCT
>s23Contig6750_4 [449 - 63] (REVERSE SENSE) 
CTGCTCGACTTGTCCAGCGAAGCTCTTTGCAACTTTCCCCTCCCTTCTGAGACAAAAATGGCTTCCCAGGGTGCCACTCTCCAGAACTACAACAACGAGCTGGTGAAGTCCATTGAAGATCTTCGCGAGAAGCGTGAAGAGCTGAACCGACAGATCCTGAAGGAGGAAGAAGACAAGGCCAAGATCCAGAAGGAGTTGTCCATTCTGACGGACCGCCTCCAGAAGGTGAATGAAAGCCTGGTGCGCAAGACCCAGGCACGCAACGAGTATGATAAGACGATCCAAGAGACCGAGGGCGCGTACATGAAGATCTTGGAATCTTCCCAGACTTTGCTCCACGTTCTGAAGCGCGAGACCGTGAACCTCACCAAGAAGAAGCCGGAGCAG
>s23Contig10761_1 [72 - 470] 
GACTGGATTTTTAGCTCTATTCAGGCTACGATGTCACAACAAGGGGCAACATTGCAGACGTACAACAATGAACTAGTGAAATGTATAGAAGATCTCTGTACGAAGAGAGATGAACTCCAGAAACAAATACTCAACGAGGAGGAAGAGAAAGGAAAAATTCAGAATGATATTCGTATCCTCAGCGAGAGGTTGGCAAAAATCAACGAAAGCCTAGCCAAAAAGATAGCATCCAGAAACGAGTATGACAAAACAATTGCTGAAACAGAAGCAGCTTATATGAAGATTCTTGAAAGTTCTCAAACTCTTCTTCACGTTTTAAAGAAAGAGACAGGAAAAGATAAACCCCAGCCAAGTCATAGTCAAGGGTCTGTGCGTGACAAGACTGGAACACAAACAACA
>s23Contig29048_1 [3 - 380] 
CCAAGCTCCGGCTGTGCCAATCGCTCTCTCGCCGCCCCTGTCACCATGGCATCTCAGGGAGCCACCTTGCAGAACTACAACAACGAGTTGGTGAAGTCCATTGAGGACCTGCGCGAGAAGCGTGAAGAGTTGAATCGTCAGATTCTGAAGGAGGAAGAGGACAAGGCAAAGATTCAGAAGGAGCTGTCGATTCTGACGGATCGCCTCCAAAAGGTCAATGAGAGCTTGGTGCGCAAGACCCAGGCACGCAACGAGTATGACAAGACGATCCAAGAGACGGAGGCGGCCTACATGAAGATCTTAGAATCCTCCCAGACCTTGCTCCACGTGTTGAAGCGCGAGACCGTGAACTTGACCAAGAACAAGCAGTCATCGGAC
>s23Contig7655_5 [910 - 2] (REVERSE SENSE) 
GATCAAGGCGGTGCTGTGGGCTTGAATTCAGTCGCCATGTCTAGCAAGAAGCCTGGTGAGTCAGTGAAGGTGGTTGTAAGATGCCGTCCAATGAATGAAAAGGAAATAGCCCAAGGACATCAAAGGATAATTGAGATGAATGTTAAAAAAGGGACCATAGAAATCACCAACCCGGCTAAGAAAGAAGACGTGCCACGCATGTTCACTTATGACTCAGTTTACGACTGGAACTCAAAACAGATTGATCTCTATGATGAAACATTTAGACAGTTGGTGGATTCTGTTCTTGAAGGGTATAATGGTACAATATTTGCCTATGGACAAACTGGAACAGGGAAAACATTTACCATGGAAGGTGTACGGACAGACCCTGTTTTAAGAGGAGTGATCCCCAACTCCTTTGAACATATCTTTACACACATAGCCAGGACAGAGAACCAGCAATATTTAGTCAGAGCTTCTTATCTTGAAATTTATCAGGAGGACATCAGAGACTTACTATCAAAAGATCAGAGTAAAAGACTGGAACTTAAGGAGAGACCAGACACTGGTGTTTATGTCAAGGATCTTCAGTCCTTTGTTTGTAAAAGTGTAAAAGAGATTGAACATGTCATGAATGTTGGCAATCAGAACCGAGCAGTTGGGGCAACCAATATGAACGAACACTCGTCAAGGTCCCATGCTATCTTCATCATCACTATCGAATGCAGTGAGCCTGGTGCAGATGGTGAGAGTCACATTCGGGTTGGGAAACTAAACATGGTGGACTTAGCTGGCAGTGAAAGGCAAGCCAAGACTGGTGCTACAGGAGAGAGACTGAAGGAAGCTACTAAAATCAACCTGTCGCTGTCTGCACTTGGTAACGTGATATCTGCGCTGGTGGACGGCAAGAGTACGCATATTCCTTAC
>s23Contig10770_1 [2 - 769] 
CAAAAGCTTGAGGAAAAAGACGAAAACACCGTGGAAATAAAAGAAACTTTCACATCGCTTCAACAAGAAGTGGACACCAAAACCAAGAAACTTAAAAAGCTGTTTATGAAGTTACAAACCATTCGCTCGGAGATCGCTGACCAGCAAGAAGCGCATATTCGAGAAAGGCAAGAGTTGGAGCAAGCTCAGGAGGATCTCACAAGGGAACTGAAACTCAAAACATTAATAATAGAGAACTTCATTCCTCCAGACGAGAGAGTCAAATTAACAAACAGAGCGAGTTACGATGAAGAGAACGAAGAGTGGAAGTTAAAACCATCTTCTCAGAATGGCAGCCAGCAAGCTATGGCCAAAAGACCTGTATCAGCTGTTGGTAACAGGCGACCCATCACAGAGTATGCTAAAATGGCGGCGGCCATGGGCGGACACATGAGATATAAGGCTGAGAATATCATCATGATTGAACTAGACATGCCTAACAGGACAACCAGGGATTATGAAGGTCCTGCTGTGGCACCCAAGGTTCAAGCTGCTCTCGATGCTGCTCTTCAGGATGAAGAGGACGTCACGCTTGATGCCGATGTTCTTCTCAGTAAAACTAAAGTGAAATCAAAGAGAAGGGACAAGCCTGATCATATCGAGCGACCGAAAACAGGACGGAAGAGTCGAGGCCCACAGTCATCAGGTCAGCAGCAGGGTTCATCGGAGACTGCGCAGTACCCAACTGCAAGAGGCTTGTTAGCTCAACAGAAGAGAGTGTTACCACAG
>s23Contig10857_6 [1063 - 200] (REVERSE SENSE) 
ATCCCATTGGCACTGGCATTCGACAAAAAGCAGTTTTCTGTTTTGTGTCACAAAATGGAGAAGACAACTGACATTGCAATCGATGACTCTTTATACAGTCGTCAGCGATACATGCTTGGTGATGGGGCAATGATCAAAATGGCTCAGTCTAAAGTGTTTCTCAGTGGGCTTGGTGGATTGGGAGTAGAAATAGCCAAAAATGTTGTCCTGGCTGGAATTAAGTCAATCACACTGCACGATACCAAGGTTGCCTCTTATCATGATCTGGGAAGCCAGTTTTTCTTACGAGAAGAAGACGTGAGGGACAAGAAAAATAGAGCCGAGGCTAGTGCTTCACAACTAGCTGAGCTGAATCCTTATGTGAACATTCAGACCTCAACTTCTTCAATTAGTGATGAAAACTTAGAGTTCTTAACTCACTATCAGTGTGTGATTCTTACAGAGGCTTCACTCGGTTTTCAACTGGCAGTAGACACATTTTGCAGGTCACAGAAGCCACCAATCAAGTTTATCAGTGCAGGTGTACATGGAGTGTTCAGCTGGGCATTCTGTGATTTTGGACCCGAGTTTGAGGTGTTGGACTCTACAGGAGAAGAACCAAAAGAATTCTTTCTTTGGAACATCACTAAGGCAAATCCTGGTGTTGTGACAACATTGGACAATCGTATGCATGGGTTACAGACTGGTGATAATGTTACATTTAAAGAGATAGTTGGAATGACAGCTCTCAATGGCTCAGAGCAGACTGTCAAAGTTCTGTCCCCATATGCATTCAGCATCTGTGACACCACTGGACAAGAGTATGAAGCTTATCANNNNNNNNNNNNNNNNACAAGTCAAGACGTCTTCTTCGTTGATATCATT
>s23Contig56519_6 [1 - 2067] 
GATAATGCACTTAGTAAGGCAGACAGTCTAGATGAAAAACTTCTCTGCCACTTGGCATTCACATCAAAAGGGTGTTTTTCGCCCCTAGCAGCATCTCTTGGTGGAATTGTAGGGCAAGAAGTGTTAAAAGCTTTGACTGGAAAGTACTCTCCTTTAAAACAGTGGCTTTATATTGATGCCACTGAAGTGCTCAAAGGACAGGAGAAATTGGAGAAAACGTCGTTTGTGCCCAGGCAAGATCGATACGATTGTCTACGCATTTGTATCGGCGAAGAATTACGTATCAAACTGTCAGATCTAAGGTTGTTTATGGTAGGATGTGGTGCAATAGGATGTGAACTTTTAAAAAATTTTGCTCTTTTAGGAATCGCAGGAAGCCCCAGTGGCAAGATGACCGTCACGGACAATGACCTCATAGAAAAGTCGAATTTAAATCGTCAGTTCTTATTTCGGCCTCACCATATCCAGAAACCCAAATCAGTGACGGCTGCTGCGTCTGTTTCCTTAATAAACCCAGATGTTCATGTGGACCCGCATCAACACAAAGTTTGTCCAGAAACAGAAGAAACACTTTACACGGATGAATTTTTTGAGTCTCAGGATCTTGTGGTGAATGCTCTTGACAATGTAGAGGCGCGGCGGTACATGGATAGCCGGTGTGTGAGTACTCAAAGAGCCTTACTGGAGTCAGGAACCATGGGACCCAAGGGACATGTTCAGGTCATAGTTCCTCATCTTACAGAATCATATGCTAGTCAGCGAGACCCTCCTGAGGAAGACGTGCCGCACTGTACACTTAAGTCGTTTCCAGCTGTCATCGAGCATACAATACAATGGGCGAGAGATAAGTTTGAAAATTGTTTTACTCAAAAGCCTAGATTGTACATGACATTTTGGTCCACGAATGGATCCCCAGAACAACTTTTAGAATCTCTTCAATCTGGAAATGAACCTGAAGGCGTTTATCGAGTTGTAAAACTGTTAAAACGGCGACTGTTAGACTGGGAGAGCTGTGTTGCTCGTAGCAGAATAGAATTTGAGAAGTACTACAACCACAAGGCTAAACAACTGCTCCATGCATTTCCTCCGGACACAAGAGTCAAGGATGGATCACTGTTTTGGCAAAGCCCGAAGAGACCACCAATACCACAGCAGTTCAGCTCTAAAAATGAATTACATATGCTGTTCATTAAAAGTAGCAGTAAACTTCATGCTGACACTTGTGGCGTCAAGTACACAACACAGGATTTAAATGACAGTCGCATTGTCGAAATTCTCCAGGATGTCAAAGTCCCTGAGTTCAGGCCAAGTTCTAAGCAAATTGAAACCGACGAAACCGCAACAAAACAAGCTGAGTCATCTAATCTGTCTGCTGATGACGTCGATAAGTTAATACCAGATCTTAAAGACTTGATAGCTAAAGGAATGAAATCTAGCAACGATGTATCACCAATGTTTCCTCAAGAATTTGAAAAGGACGATGATTCCAATGGCCACATCGACTTCATCACCTCAGCTTCGAACCTTCGCGCAACGATGTACAGTATAGAACCCGCCGACCGCTTAAAAACGAAGAAAATCGCAGGCAATATCGTTCCAGCCATAGCCACAACTACCGCTGCTGTAGCCGGCTTGGTCGCTATCGAGCTGGTCAAAGTAGTTAAAAAGAGTCCCGCGGAAGACTTCAAAAACTGCTTCATGAACCTTGCACTACCATATGTCATCTTCTCCGAACCAGGTCCCCCTGAGGTCACAGTAATCAGGGAAGGCCTCTCATTCTCAAACTGGGACAAGTGGGTCGTCAAGGGTACGCAAGATTTTAAACTGAAAAGCTTTTTGAAATATTTCAAGGATAAGTACGGATTTGATGTGTCCATTGTGGTACATGGTGTAAAAATTGTGTATGTTCCGCTGCTGCCAGGGCATTCTAAACGCCTTGAACAGAAAATGACCAAACTAATAAAAGCTCCTGGCAAGGCGTACGTGGACCTCACGGTTTCATTCGAGGGTGACGGTGACGAGGACGAGGATCTACCCGGGCCCCCTGTAAGGTACTATTTTGGTCCC
>s23Contig7019_4 [1243 - 515] (REVERSE SENSE) 
TGGGTTTACGAAAATCAGTTATTGCAAAATAAAGGTCCAGGATTTAGACTGTACTCAACAGAGGAGGAAAAACCTAGTGCCACTTTAAATTATCTCAGAGGCCTTGGCAATGTTATGTATTTCTACAAATCACAAAACGGCACCAGAATATCCCCAGCACGTTCTTGTAGGGAACTTCATCTGGAACATCCTGATTATCCCAGTGGTAACTATTGGATTGATCCAAACGAAGGATGTGCCAGTGACGCGGAATATGTTTATTGCGACTTCGAACGAGGTGCCTCTTGTATATTTCCAAAGAACAAACAGGTTAAAGACCTCGATGCGAAACCATTTCGGTGGATGAGCGAAAGAATTGCACATAGAGAACTTATAAATTACAAAATGATTCCCGTGCAGATGAAATTCTTGAGACTTCTAAGCAGGAGTGTGTATCAGAACATAACATATCACTGTTATAATTCCCGAGCCTGGGACGAACAGGAAGGCCGTAACATTAAACTACAAGGAGACAACGAGATGGAGCTGACAAGCTTTCTGAAGACCAAACCCATCGTCCTAAAGAATGGCTGCAAGGCAGCAGACAACGAATGGCATCAAACAATACTGGAGTTTAACACAACTAGCAAGGAATCATTACCAATCGTTGACGTTGCTCCTTTCGACATAAATAATTCACGTAAAAAGCAAGAATTTTTCTTAGAATTGGGGCCCGTCTGTTTTTTCTAC
>s23Contig10902_5 [725 - 147] (REVERSE SENSE) 
CCCGCCCGCTCCTGCAGAGATCTGCAGTTAGACAGTATCACTAGTGTAGAGAATGGCTATTACTGGATTGACCCCAATGAAGGCTGTAGCAGCGATGCGGAGTACATTTACTGCGACTTTGAGAACAAGAGGGCTTGCGTTCACCCAAAGAAAGAAAACATCACAATTGATGATGCACGATCTCAACAATGGATCAGTGAAGTTCACCCTGATGTAAAGCTGATTGAATACAGCATGGATCCCGTGCAGATGAGGTTTATGAGGCTACTGAGCATGCGTACCACTCAGACCATAACTTATCACTGCTATAACTCACGCGCCTGGGAAGAAGACAATGAGCGAACTATTAAACTTCAAGGAGAAAACGACATGGAACTAACGTCATCAGAGAAGACAAAACCTAAAGTTATCACCAACAATTGCGATAATAAAGACGGTTCCTGGCACCAGACAGTGCTTGAGATAGACACCAAGCAAAAGAACGCCTTGCCTGTAGTGGATATAGCCGCTTATGATGTTGGAGACAAGCATCTTGAACAGAAATTTACTATCCAGTTGGGACCTGTCTGCTTCGTGTAC
>s23Contig31677_13 [2 - 2680] 
GGAAGACCTGGAAGAGTCGGTCCACGTGGTATGATAGGAAGTCCAGGCTTCAATGGGCCAAGAGGGTCACAGGGTGCAGATGGGAGACCCGGAGCCACAGGTCGAGCCGGACCACGAGGACCAAAGGGTGATCGTGGACGAAAGGGTCAACGAGGACTTCCAGGGAGACCCGGAAGGCAGGGTCGTCGTGGGAGAAGCGGGGAGCCTGGTTTGCAGGGAACTCCCGGATTACAGGGTCTACCTGGGCCGATGGGCGCGCCTGGCTACCCAGGACGTGTAGGAAGAAGGGGAATGCGCGGAACCTACGGCAAGAACGGAAAAGCTGGAGAAGCGGGATCCCGCGGAGCGCCTGGTGAAATTGGACCTCCCGGATCGCCGGGTGTTCCAGGACCAATCGGCGAATTTGGATTACATGGTCTCTCCGGAGCTCCGGGTATGAAAGGGAAACGAGGAGCACTGGGAATCAGTGGTTCGCCAGGCAAAGCAGGATATGGAGGAAGGCGAGGCCGCACAGGAAGAAAAGGACCGAAAGGGGCACATGGTCCGCCGGGTTTACCGGGTCTTGCTGGATCGAATGGAAAGGATGGACAATCGGGGCTGGATGGAAGGCCAGGTCCTCCCGGATACCCAGGTCTGCGCGGTCCTAAGGGGAAAGATGGCCAACCCGGGATTAATGGAAGACCTGGGACTGAAGGAGAGATGGGTCTGCAGGGCGACAGAGGCTCCAATGGCTTGTCTGGAATTCCAGGAGCTCAGGGACCTCCCGGGCTGCGCGGGGAACAAGGGGAGAAAGGAGCTCAAGGACTAAAGGGTACTAAAGGGCGACCAGGTGACTTGGGTGTCAAAGGAGAAGCTGGCGGTCTGGGATCGCGAGGACCAGGAGGAGAAGATGGCGAAATAGGAAAGTCCGGTGCTACGGGAATGAGGGGACCAGCTGGTTTACCTGGTAGACCTGGAGCGCAAGGACCAGTCGGTCCAGAGGGAGAAAGTGGATTAGATGGTAATCCCGGAATTCCAGGCACAAAGGGAGCCAGAGGACTATACGGGAAGCCAGGGAAGCCCGGAGACCCTGGCGCACCGGGAAGAGAGGGTCAAAATGGCTTACCTGGCGTTGATGGCGAACCTGGTGAAGTTGGCTTTCCAGGACCAACCGGACCGCCTGGTCCACAGGGACATCCAGGATTAAACGGATGGAATGGCCTAATTGGAGCAGTTGGACCTCGTGGAGACGACGGTGAATTGGGTGATCGCGGCCCGAATGGAGCGGATGGTGCAGAAGGAGAACCTGGTCTAACGGGCTTCCCGGGTGAAAGAGGAAAGCCGGGGCTGGACGGTCGTCCAGGAGTATCAGGTAGACCTGGAATGGACGGAATCCCTGGGGAAACTGGACTCCTTGGAGAGCCGGGCGATCGAGGGAATAATGGCTCTACGGGCGCCCCGGGAAGAATAGGAGAATTTGGAATGTTAGGGGATCCCGGAGAAAGGGGTGAGCGCGGGCTTCAAGGAGAACCGGGTGACACGGGCTCTGATGGCGATTCAGGAGACTTTGGTCCTCAAGGATCAGATGGCCCCAAGGGAGCACGAGGTGACGATGGAGAAGTTGGACCTAATGGAATTCAGGGCGATCCTGGATTTACAGGAACACCGGGAACACCTGGACTGCCCGGAGAACTGGGAATGCAAGGAGAAATTGGTCGTCCTGGATTGGAAGGTCCTTTTGGGCCCAAGGGTGTAATGGGATCTCAAGGACCACCCGGCCCTTCTGGATTTGTTGGAGATGAGGGATTCATTGGCCCTCCTGGAGAATTTGGTAAACCGGGCTCAAGAGGACCTTCAGGAAATGACGGGATGACGGGTCCTCCTGGCCCTCCCGGTCCACCTGGTGAAAATGGTCCCCCAGGAACTCATATCTACCGACCGCCTGCAAGCCTCGGAAGTGCTGACAAAGGTCCATCGGCCAGACGCCTTTATTCTAGTAATCAGGGAAATAACAAAGATATGAACACTGCCGAACGCCAGTTGCAGTTTGAGCCGTCAGAAGCCATTGACTACTGTCTGACAGGTTTCAACTACGTCTTGAATAACTACAAAATGCAAAACGGCACCAGACGATACCCTGCACGCTCTTGTCGAGAGCTTTACCTCGAACATCCTGAATATCCAAGTGGTAGATACTGGATTGATCCAAACGAAGGATGTGTGCATGATGCAATTCGCGTGTATTGCGACTTCAAAGAGCAGGTCACCTGTATTGACCCCAAAGCTAACAAGATCACAATTCCACACCTTTCCTCTAATCAGTGGATTAGCGAAGCTAATCCTCCAGTGGAAACGTTCGAGTACAGGGCGACAGTTGCACAAATGCAATTCCTAAGACTCTTGAGTAGACGGGTTTACCAGAACATAACCTACTCATGCTACAAAGAAGAGGAAAGCGACTGTACTATTCAACTTCAAGGAGAAAATGAAATGGAATTTAGATCCTCCGAACAAACCAAGCCCAGCTTCATTCACACGGATCCCAATGTACAGCAGAAAGATCAAGGCAGTCGCCAGGCAGTAATGAAAATAAACACCAAACGCAAGGACGCTCTTCCGATAATAGACGTTGCTCCAACGCATATCGGAGAATCCGGAGAACCATTTCGCCTTGAAATTGGACCTGTCTGCTTTATGTAC
>s23Contig52253_12 [205 - 5160] 
CCACTGGGTCGTTGTGAGGTCTCTTGCTGGCGTCGTGTACTTGAACGCATTTTTCGCCAAGAAGGGCCTGTTTGCGACGCTTTGCTATCAAACATGGTCTCCTCCAACAGCTCTTTAATGGCTCTGCGCCTTTTAGCGATAGTCTGTCTTCTTAGCGCCGTATACACTCAAGAGGAAGGCGGCGAAGGAGAAGGAGGTGGAGAAGGAGACGTGTGTGACAAAGACTTTGATTTGACATTTGTGATTGACGGCAGTGGAAGTATAAGGCAAGCTGGAGCAGGGAATTTTGACCTGATGAAGGACTTTATAAAAAGGGTGATTGATGGGTTCACAATAGGTTATGACAAAACCCATGTAGGTGCAGTTATATTCTCGTCTTCAATCTATGTTAAAAAGGTATTTGATTTGGAGACTTTCTACAACAAAGAAGGCATGTACAAAGCCATTGATGATATGCAATATCCCTCCGGCGGAACATCCACAGGAAGAGCACTTAGTTTAGCAAGGACTGCCTTATACACGCCAAGGCAAGACAGGGACGATAAACCCAACGTTTGTATTGTCATCACAGATGGAAAGGCAGATGATTCAGTTGAGGGCCCAGCAGAAGCCTTACGTTCTGCAGAAACTACCATATTTGCTATAGGTGTGGGAAAGAACTTTGATAGAAATGAGTTGGAGAAGATGGCAGGAAATCCAAAAAATGTGTTCACTGCTGATTTCAATGATTTAGACAACGTCATAGAGCAGATAAAGTTATCTGCATGTCAAGCTGTCGAACAGCAACCGCCACCTCCTCAAAGGGTAGGGCCGCCTGGCGATCCTGGGCCGAAAGGCGATAAGGGAGACACAGGGCCTCTTGGTGTTGATGGACCTGTTGGGACCAGAGGGACATCGGGTGTAGATGGTTCACCTGGACCTATGGGATTGCCAGGATCACCTGGTCCTCCTGGACGTCCCGGCCCTCCTGGCCCATTTGTGGTGGTCCCTCCTGGTGGAGGGCCAGATGAAGAAGGAGGTCCTGATCCAATTATACTTTCTGAGATTCGTTCTCAAGATTCAAAGGGCCCTGGTGCAGCGAGAATCCAGACTGTCAGGGGACCTCCTGGTGAAGCTGGTTCTCCTGGGAGTGCAGGATCTCCTGGTACAAGAGGACAGGAGGGAGAACGTGGAGAAACTGGTGAAACAGGTCTTCCTGGAGACACTGGACCAACGGGAGTTCCAGGCTCTCCAGGCTCACCTGGTGAAGCAGGACGAGATGGAGGCGACGGTTTGCCTGGTCCTACAGGAGAAACTGGCGAGCCGGGGCCTCCTGGAGAACCGGGTCCACCAGGTGTTCCAGGTAGACGCGGCCTTAGTGGTATAAAAGGAGACAGGGGTGATCAAGGTGAACGAGGCGAACAAGGTGACCAGGGAAATACTGGTGCAACGGGATTTGGTGGTGCACCTGGCAGAGAGGGTTCAGATGGAACTCCAGGCCCACAAGGACCACGAGGAAGACCTGGTGAACCTGGAGCAGTTGGGGCCATTGGTGCTCCAGGACCTACTGGCTCTGTTGGAGCAGAGGGACCTGCAGGTCTACCTGGTGACACCGGGGATACAGGAGGGAACGGAGCTCCTGGAGCCAAGGGGGAACAGGGAGCCATGGGCTCCCCAGGCCCTCGAGGAAGGCCTGGCCCAGGAGGGCCACCGGGACAACCCGGTGACAAAGGAGATGCTGGCGCAGCTGGCAGGCGTGGAGTCAGTGGAAGAGCAGGCTACAAGGGTGACACGGGCGTTCCAGGACCTATGGGACCTCCAGGTGACCCTGGAAAAGAGGGAATTCCCGGAAATCCTGGTTTACCTGGACAAGATGGGAGACAGGGAGATGCGGGAGCCCCGGGACGACCAGGAAAACGAGGATCAACAGGTTCAAAGGGGTCAGCGGGAGCTACTGGTCCTGCAGGACGCCCAGGCGCTCGAGGATTAGCGGGAAAAAGGGGCAGACAAGGAAAACCAGGCAAACGTGGACANATTGGTGAACCAGGACCAACGGGCTCCCAAGGAGATCCCGGGTATAGAGGAGCAGAGGGAAGAGCTGGAGTAAAGGGCCACCAAGGAAAACCAGGGATTGATGGATTACCAGGAGCAAAAGGAGATCAGGGAAGCCCAGGTGAAACTGGTGAAACTGGAAGGCCTGGACCGAGGGGAGCCCAAGGTGCTCGAGGTAAATCAGGAAGAACTGGTAGCCCTGGAGTCCAGGGGCAGTCAGGTGATGATGGTCGACCTGGCTCTGCTGGGATGCCTGGATCACCAGGCCAACCGGGTGCTATGGGATTCAGTGGCGCTACAGGAGCTGTGGGTGCCCCAGGACAAGACGGTGCGCCAGGAGAACGGGGAGCAAGAGGGGATAAGGGGAACCGTGGCAACAGGGGCCAGCAGGGTAAGACGGGTGCCCCAGGCAGAGAGGGGCGTCGAGGTGAAAGAGGTGAAACTGGTCTTCAAGGAATAATGGGACTAACGGGATCTCTAGGACCAGTTGGAGCTCCAGGTCTGCCTGGAAGTACTGGAAATCCGGGTTTACGAGGCGAGAGAGGAAAGGACGGACGACCAGGCGAAGTGGGTAATCGTGGACCTGTCGGGGAGGCGGGACCCGTGGGAGCACCGGGCCCCGTGGGACTTGCTGGTGACGATGGGCCACCTGGAGATGATGGAATACCGGGAGACGTAGGACCTGAAGGGAAGCGTGGATTAACTGGATCAACTGGAGTATCGGGTGTCCCGGGACTCCCAGGCCGCCCTGGCAGAGCCGGTAATAAGGGAGAGCCAGGAAGTCGTGGACCTCTTGGGCTTCCGGGATCAGATGGAAAAGATGGTCAATCGGGTTCTGATGGTGTACCAGGAAGTGTTGGATCCCCCGGTTTACCTGGACCAAAGGGACAAGATGGCAGTGCCGGAATCCCTGGAAGACGAGGCAAACAAGGCGAACAGGGATCTCGCGGCGCCACTGGCTCCCCAGGCACTCCAGGGCAGCTTGGAGCTCCGGGGCCCATTGGACCACGTGGACTACAAGGCCCTAAAGGCAATCCCGGCGAGAAGGGGCGTCAAGGAGAGACTGGTTCACTTGGGAGTAAAGGAGATGCCGGAGGCCTGGGGGATGAAGGCCCAGTGGGCCCCAAAGGAGATCCCGGACCGGAAGGATACCAGGGTTTTAGAGGCCCCTCTGGAACAGCAGGCCAAGCAGGAGCCCAGGGACCCCCTGGACCGGTCGGGCCAACCGGACTTCCGGGACAACCAGGCCTTTCCGGTGTAAAGGGTGCTCGTGGAATTCCCGGTAAAAGTGGTTTGCCTGGACTCCCCGGTATTCCGGGCGTCTCAGGCAGAGATGGCCTTTCTGGAATCCCTGGTGGAGATGGACGCGTGGGAAATCCTGGACAGACTGGACCGGCTGGGCTTAAAGGAGATCGTGGTCGCCAGGGTGCACCAGGAACTCCCGGCCGTGGTGGACCGGAAGGCCCAGTTGGTGAACCGGGTTTTGTAGGCCTCGCGGGCTTGAACGGATTTCCTGGCGAAGATGGCAGTACGGGCTACCAAGGTGCGCCTGGAAATCCTGGAGTAGATGGACCGAAAGGACAACCTGGTCCTGACGGTTCTAATGGAGAAGATGGCGAGGCTGGAGAAAATGGAGGAGAAGGGGAGCAGGGCGAGCGAGGTTCTCCGGGAACTGATGGGGTAGTGGGACCCGTGGGATTAGTTGGACCTGGCGGTGACCCGGGCGAGGTTGGATTAACTGGCGAAGAGGGTGACCCTGGTAGCAATGGCGAAGTAGGAAAACGGGGACCTCAGGGACCCGCTGGTATTCTTGGCGAAGACGGAGATGAAGGCGAACTTGGGTCAATAGGAGAATCGGGAGACGGCGGTTATACTGGAAAACCGGGAAAGATTGGAATTCCTGGATTAGAGGGTGAGGAAGGTGACGCTGGGAATAATGGAACCGACGGTCCTCCAGGCCCACCGGGCTCTCCAGGGGCGCAAGGCATGTTGGGTCCACAGGGAGATCCTGGAGATGAGGGTTCAACGGGGCCCCAGGGTAATCCTGGTACACCGGGTGAACGTGGACCAACGGGCGTTGACGGAATGGAGGGAGACCCAGGCCCTCCCGGCTTGCCCGGCGCACAGGGTCCTCCTGGCAGTTACCTTGTTAGCTCACTGACTGCAGGATCTGGTGATAAAGGTCCCCCTCCAGACTCTCGACTGTACTCCAGCTCAAAGAGGACTGTCTATGAGAACAACAAGAAAGACACCCCGTATTTGGAGAGTCCTGTTGTGAAAAAGATCCTTGATGGCTACGAAAATCAGAGAGTCAACTACAGACGGCAAAAAGGCAGCAAATATCATCCCGCCCGCTCCTGCAGAGATCTGCAGTTAGACAGTATCACTAGTGTAGAGAATGGCTATTACTGGATTGACCCCAATGAAGGCTGTAGCAGCGATGCGGAGTACATTTACTGCGACTTTGAGAACAAGAGGGCTTGCGTTCACCCAAAGAAAGAAAACATCACAATTGATGATGCACGATCTCAACAATGGATCAGTGAAGTTCACCCTGATGTAAAGCTGATTGAATACAGCATGGATCCCGTGCAGATGAGGTTTATGAGGCTACTGAGCATGCGTACCACTCAGACCATAACTTATCACTGCTATAACTCACGCGCCTGGGAAGAAGACAATGAGCGAACTATTAAACTTCAAGGAGAAAACGACATGGAACTAACGTCATCAGAGAAGACAAAACCTAAAGTTATCACCAACAATTGCGATAATAAAGACGGTTCCTGGCACCAGACAGTGCTTGAGATAGACACCAAGCAAAAGAACGCCTTGCCTGTAGTGGATATAGCCGCTTATGATGTTGGAGACAAGCATCTTGAACAGAAATTTACTATCCAGTTGGGACCAGTCTGCTTCGTGTAC
>s23Contig11019_5 [762 - 277] (REVERSE SENSE) 
TCGATTCACTTGTTTAGTTATTTATGTATTTATTTATTTCTCCTTGTATCTGTAGGTGATGGTCCCATCCAGCTCTGGCAGTTCCTTCTTGAGCTTCTGATCAATGTTGAATGCACAAACCTGATCAAGTGGACCCAGGAGGAAGATTATGAGTTCAAAATCCTTCAGCCTGCAACCGTGGCAAAGATGTGGGGCAAGAAGAAGAACAAGCCCACCATGAACTACGAAAAGCTGAGCCGTGGCCTTCGCTACTATTATGGCAAGAATGTCATCGAAAAGGTCCATGGAAAAAGATATGTATACCAGTTCATGTGCAATATCCCCAAGATCCTGGGCTACGATCCCATGGTTAACAAGTGCGAAGATTTTGTGGAGGAGTCTGTCTGTGGAGAACCAGTGATGTCGCCTGAAGTCGAGGATCTGCTTGTTTCCTCTTCAATTGAAGATAGTAAACTTGCGGGACCTCTTGACTTTAGTTTTCTGTGC
>s23Contig41740_2 [65 - 1267] 
GTTAAAGAATTATCTTATGAGATGGCGAATACATTCAATTCTGGAAGGATTCTGCTCAATAAAATGGAGTTGTTCAACTATCTGACAACGTGCCAAATGGAGCAAATGACACACATGAACCTTCTTCATGCGAATCAAACTGTTGTACCAGCAGCCACTCCAGCTCCAGGATTTGAACATTTGATGTGTCATCCCAGAATTAAGCTTTTGGATCAGAAACTACATGCAGCAAAGAAACCAGCTAGCGCTGTCGAGCCTAAAAAGTCGTTCTTGGATGATCTGTATGGGTTTGGCGGAGATGATGTGGAGGCTCTTTTTAATGGTATTTCAGACAACCCGGTTTTCAGTGACAATCAAGGAAAATGTAAAGATATTGATCAACTGCCAGATCCCACAGTCCTGTACAACCTGCTGGATGCTGCTGCATCCAACCCACCATGCCTACCTGATGCTATGCCACTTGTCACAAAAGATGAAGGACCATTGTCAGTTTGTGGTGATTCAGTGTACAGTTTATCTGGTATTAGCCCAGGCCCTCAGAGCCCAGCCATCAGTGAAGCTGGTTGCAGTACAGATGAAGGCATACAAAGTGACATCAGTGATGATCTTGAATACATTGATGAATTATTGGAAAGCATGAATTCTTCAGGGTCTTCCTCATTACCAACTGAAACTGAAAAACAGATTGTTAAACAAGAAACAACAGGTACAACACAAAAGCCAATAAAACGAAGAAAGCGTGGGCCAAGGCCACTTGTCAAATATCGAGGTGATGGGCCAATCCAACTGTGGCAGTTTTTACTGGAGCTGGTCACTTCACCTGAGTGTACAAAACTGATCAAGTGGACACAGGAAGAGGACTATGAGTTTAAAATACTGCAACCTTCAACAGTGGCAAAGATGTGGGGAAAGAAGAAGAACAAGCCAACCATGAACTACGAGAAGCTGAGCCGTGGTATCCGCTACTACTATGGCAATTCAGTCATTGAGAAGGTTCATGGCAAAAGATATGTCTACCGGTTTTTGTGTGATATACCAAAAATACTTGGCTATGATCCAATGAAAATAAAGTGTGAAGAATTTATGGAAGATTCTGTCCACGGAGAAGCTATAATGGCATCTGAAGTTGAAGATTTGGTGGTTGCGTCTTCAGTTGAAGATTGCTTACTTGCCGCCGGATCTCTTGATTTCAGTGTGCTTTAC
>s23Contig42029_9 [1116 - 1640] 
TATTCTTTATTATTTCCCTCAGAAGAAGCACTGCCTGTCACTCCACCAAAGGGAAGAAGAAAGCGTGGACCCAAACCACCAGTCAAATATCGAGGTGATGGTCCCATCCAGCTCTGGCAGTTCCTTCTTGAGCTTCTGATCAATGTTGAATGCACAAACCTGATCAAGTGGACCCAGGAGGAAGATTATGAGTTCAAAATCCTTCAGCCTGCAACCGTGGCAAAGATGTGGGGCAAGAAGAAGAACAAGCCCACCATGAACTACGAAAAGCTGAGCCGTGGCCTTCGCTACTATTATGGCAAGAATGTCATCGAAAAGGTCCATGGAAAAAGATATGTATACCAGTTCATGTGCAATATCCCCAAGATCCTGGGCTACGATCCCATGGTTAACAAGTGCGAAGATTTTGTGGAGGAGTCTGTCTGTGGAGAACCAGTGATGTCGCCTGAAGTCGAGGATCTGCTTGTTTCCTCTTCAATTGAAGATAGTAAACTTGCGGGACCTCTTGACTTTAGTTTTCTGTGC
>s23Contig8046_7 [1651 - 965] (REVERSE SENSE) 
CTAGAGCCAATATTAGTTGTGGTGCGCCTGGCGGTGAATGGTAGCTTACTTCAATTCTTGACGAAAAACCGAGAAAATCCTTATATCAACGTTGAGCAAAAGCTAGCTCCCTTTACACACATCGACAAAGTCAAGATCGCCAGAGACATCGCCAATGGAATGTTACATCTTGCCACCAAAAAGTGTATTCATCGCGATCTCGCAGCTCGGAACATACTCCTTGGAGAGGACAATGTTGCCATGGTTTCTGACTTTGGCTTGTCACGTGACGTGTACGAAAGTGGTGAATACGAAAGCACAAGCGGGGGTATGTTGCCAGTGCGCTGGATGGCTCCCGAGTCTTTGGAAGATTATACATACAATAACAAGACAGACGTATGGTCATTTGGTGTTGTGTTATGGGAGATAGAAACGCTAGGTAAAATGCCGTATTCTGGTCTTGGAGGAATGGAGGTGGTCGACTATCTTAAGGCAGGACATCGACTAAAACAACCAGATAAATGCCCAGACAAGATTTACGAGATTATGATGTCATGCTGGCGTCCAGACCCCTCACAACGCCCGTCATTCAGCGAGCTTGTCACGTCACTGGAGAAGGAGCTGGAAAGCATAGGACACTACATCGGTGACAAAAACAATGGAATCGGATCTCAAGGAGGCGTAATTACAACTGAAGAAGGCAATGAC
>s23Contig11020_7 [2154 - 1789] (REVERSE SENSE) 
GTGTCTGATTATGGAATGGCTCGCGATGTTTATGAGGATTTGATGTATAAAAAGGAAACACAGGGTAAACTTCCCGTAAAATGGATGGCCATTGAATCTTTACAAACGTACATTTTCACAATTGAGTCGGATGTATGGTCGTATGGCGTGCTGCTCTGGGAGATAGAGTCAGGAGGTCTTAAACCTTACGCTGGCCTTAACACTTCTGAGCTGATGGAGGAGTTAAAGAAAGGCTATCGGTTGGAAAAGCCCGCTGGATGCTCAGAGGAAATGTACCAGGTGATGAGATCCTGTTGGAACCCAAATCCAAGCGCAAGACCAACTTTTGATCAACTGGTTATCCAATTGGAGAGCGAAATCGTGACT
>s23Contig13026_1 [1 - 330] 
GATTTGATGTATAAAAAGGAAACACAGGGTAAACTTCCTGTAAAATGGATGGCCATTGAATCCTTGCAAACGTACATTTTCACGATTGAGTCGGATGTATGGTCGTATGGCGTGCTGCTCTGGGAGATAGAGTCAGGAGGTCTTAAACCTTACGCTGGTCTTGACACTACTGAGCTGATGGAGGCGTTAAAGAAAGGCTATCGGTTGGAAAAGCCCGCTGGATGCTCAGAGGAAATGTACCAGGTGATGAGATCCTGTTGGAACCCAAATCCAAGCGCAAGACCAACTTTTGATGAACTGGTTATCCAATTGGAGAGCAAAATCGTGACT
>s23Contig36129_5 [95 - 2938] 
CACATGGAAACAGTTCAAGTTCTTAGCATTCTTTTTGTCTCATGCATTAACTTGGTTCATTGCGGAAATAACTTTACTCAACTGGATGCTAACTCAAGTTGCTTGCAGGCAGTACCTCCAGTAAACGCTTCTGTAAAGAATGATTTGTGCATTTATTACACCTACAACATTACAAGAGGTTTCTGCGAGAATATAGTTACCAGTTTGTACGTGTTTGGTGATAGCAAAACTTTGAGGTACGGTGAATTCGAGACCAACACATTTCGAAGCTACTTTGAGTTTTTTGATATAACGGCTGAGTGCAGACCGCTTATGAGAGATTTATATTGCCGTTATCATTTCCCGCCGTGCGATACTTCACTAGACAAGCCACGTGCCCGAAAGATTTGTCGCAGAACATGCGAGTATCTTGATCAGGAGCTGTGTAAGAAAGAAATGATTTTAATCAGAGAGGCAGCAAAGAACGCTCCAGTTTTCGACCAAGACATGATCAACTGCAGCTTATATGACGTTGCTAATGGTGGAGATGTTCCTGAATGCTATCAATACTATCCAATATCGGGTGATGATACGAGAAGCACAGATTGTTTCTATGGTCTCGGTGTTGGGTACCGTGGCAATGTAAACATCACCCGATCTGGTCGTACTTGCCAGGCGTGGAACTCACAATGTCCTCATCGTCATTGGCGGATTCCTCAAGATGCCTCAGATAGACTGAATGACTTCAACATGTGTCGTAATCCAGATAGCAGTGCCCCGGATGGACCTTGGTGTTATACCACTGACCCTAACGTTCGATGGGAATATTGCAACGTGTCAAAATGTCCTCCAAGAGTTCCTGAAGAGTCGCCTACATTCCTCAGAGGCTATCCTCTCAATGCAACTGCAATTCACATTTCATGGAATGGTTTGCCTCCATCTCGCCACAAGGAACAACTGCTGGGCTATCGAGTAAGATACAGACCCCCTGACTCTCTGGTGTATGAAGAAGCAAATACTACAAGCAATATGACGGAGATTGTAGTTCACAATCTTGTTGCAGAGGTGAAATATGAGATTGAAATAAACGGATTTAACGAAATTGGACATGGGCCAACCAGCAAGATCCTCGCCATAAAAACTTTGTCATATGGTGAAATAAGTATTGATGTAACTCTGCAGCTGGTGATGGATGCAGATTTCAGCAGTGATCTTTTGAACCGCAGCAGCAGCAAGTTCGTGACAATGGATGAGAACATCAAGACTTCGATAAAACGCCACTTTAATAAATCCTCAGCGGTGAGGATATATAACGTCGAAATTCTGCAGTTCAGTAATGGAAGCGTGAAAGCAGAGGTGAGGGTCCTCGCCATCATGAATACAAACACGACCAGCAAAGATGAAGCTATTGGCCACTTAATCGACGGACTGGATTCCTCATTGGGGAAAGGACTTAATGTGACTACCTTAGTAGTTCTCGAAAAACCTCCGCCTCCAGAGCACTTGAAAGTGGTAAATGTACAGACTCAGTACATCGTGTTTGCCTGGGATCAACCAAAACATGGCAGCTTTTACCAGATACACAACTATACCGTAGAAAGAAGAACATCAGCCTCCGAGAACTTCGCGGTAGTGAAAACACTGCCATACGATCAGACAAGAATAACTTTAAAGGATCTACAACCTTCCACAGACTGCACCATTCGATTATCAAGCAACAACAGATATGGACGATCGGATGGTGTTGTGCTAACCAAAGGAACATTGCCAGACAGATTCATCAGGAATTTAATCCTAATCATCGTGTTACCTCTGGCATTAGCTGCTTTGTTCATCGTGGTTGTTTGGGTGAAGTACAGACCAACCTGTAAATCGATTTCTGAGCAGAATGAGATGCAGCTTTGGTTGAGAGGAGATTGGGTTGAAATTCGTAGATCAGATATTACACTTAAAGAGAAGTTAGGGGAAGGTGCATTTGGCGAAGCTTACAAAGGTTTGGTACGGATGGATGGAAAAGTGAGAGAATGTGCAGTGAAAAAGCTGAAAGCGAATGCTACAGAAGTGGAGAGGCGGGACTTACTGAACGAGCTTCAAATCATGGTGACAGTTGGTGACCACCCTAACGTCATAAGTCTTATCGGAGCTTGCACAAGGACTGAGTCAATATTGGTGGTCGTTCGCTTGGCTGAGAATGGTTGCTTGTTGAATCAACTGAAGAAAAACAGAGAAAATGCATATATTAACGTTAAAGAAAAACAGGTGTATTTCTCTCACATCGACAAAACAAGGATCGCAAGAGATGTAGCCAGTGGAATGTTACACCTGTCTAGCAAAAAGTGTGTCCATCGTGATCTTGCAGCAAGGAATGTGCTTCTTGGCAAAAATAATGTTGCCATGGTTTCTGATTTCGGCTTGTCACGTGATGTGTACGAAAGTGGTGAATACGAGAATACATCCGGGGGGATGTTACCAGTTCGTTGGATGGCTCTTGAATCACTGGAGGATTATACTTACAACACTAAAACAGATGTGTGGTCTTTTGGTGTGCTACTATGGGAAATAGAATCTGAAGGTAAAATGCCGTATTCCGGTCTTGGAGGAATGGAGGTTGTGGAATTTATAAAGTCAGGACAAAGATTAACAAAACCGGAACGATGCCCAGATGAAATTTACGAGATCATGATGTTATGCTGGCGTCCAGATCCCTCAGAGCGGCCTTCATTCGCCGAGCTTGTGACGTCACTGGAGCTGCAACTGCACAGCAAAGAAGATTCCTTGAAAGATAAAACGATTGAAGTTGAATCTGAAGGAAATGTCAATTTGGCAATAGAAATCGATGTCCAGAGAGAGGAGAATGCTGCGATG
>s23Contig11102_14 [1346 - 93] (REVERSE SENSE) 
GCCCCTCATCGCGCCGCTATGGCGGAGCCTGAGCCCTCCAAGGGCAAAAGGTGGGTCATCGCCCTGGAGTTAGAGGGTCTGAAATTTTCGGCTGCCCACTTCGTAGCCTTCAATGGTTTTCGCGAGCCTATGCACGGGCACAACTACACGGTAGGCGCCCGGATCGGTGCCCGACAGCTGCAGCCCGATGGCTATGTCATTGACTTCGGGGATGTGAAGAAGGTGTTGAGGCAGATTTGCAAGAGGCTGAATCAGCGCACCTTATTGCCAGCTCGGAGTGATGTATTGACACTGCAGCAGCTCAATGACTTACAGTTGGAGGTGCAGTGCCAGGGAGGAGTGAAGTTTGTCCTTCCGGCGGCGGATTGCCTGCTGCTTCCCATTGCGCACAGTACCGCGGAAGAGTTGGCGGAATATATCGCCTTGGAAGTGGTGCAACAGCTGGGACACCAGCTGAGAAGCCGACTGTGCCAATGGTTAGAGGTCTCTGTCTCTGAAAGGCCTGGCCAGACTGGCTGCTTTACAATACCCCTCGCAGAAGCAGCTTCGTTCATTCACGTCCGGGGGTCTCCAACTCCCAGGCCTTGCATGGTGCCTGTGTCAGGCTTTGATCCTATGGATCAGGTACAGCTGATCCCCAGTCCACCAGTCTCCCAAGTCAGCAGTGATCCAGCAGAAGATGCCTATCGTCTTCTGTTGTCTACGCTGGGCATTGCTGAATCCTCACGGCATGAGCTGGACAAGACTCCCGCCAGAGCTGCGAAAGCCTTCCGGGAGATGACGGCAGGGCTGCGGGTAGAAGATCCGCTGTCAGTGGTTGGGGATGCCGTGTTCGAGGTCGATGGAGCTTATGATCTCGTAGCTGTGAGGGATATTCCCTTTCACTCGCTTTGCGAGCACCATTTGTTGCCCTTTGCGGGCACTGCACACATCGCCTACTTTCCCAATGGTCGGGTCCTGGGCTTGTCGAAATTCGCGCGACTACTGGAAGTCTTTGCGCGAAGACTTCAGCTGCAAGAACGGCTGGGGCACCAGCTGGCGGAGGCTCTGAACCAGCTACTGTCTCCCAAAGCAGTAGCTGTGAGCTTGGAGGCATACCACACCTGCATGAGCCATCGTGGTGCTTCGGTGCCATCTACCACTCGAACGATTGCTCTTCGAGGTGTTCATAAGGATGATCCCTCTATCCGCGATCAACTACTGAGCGGAGTGAGTCGAAGTGGTCATCTGGCCCTTGGCCCTAGCGCTCGCCTT
>s23Contig29968_2 [2 - 724] 
CATATATTATTATCTAAATTGTATTGTAATGATACAATGGAGAGTTCAATTACTCAAGCGAGTTGTAAAAGTACAACACGGTCCCATCGGCTTTCATCGATCAACATGGATGATGTACCCGAGCTGAAACCACGACCCAGCGACGCAGATTCTTTGGAGGAACAACAAAACCAACTCGAGGCTGCCTTTGGAACGGTTTTAGCAAACATTGGAGAAGATATCGGTCGCCAAGGTCTTCTGAAAACGCCTTCTCGCGCTGCAAAAGCAATGCTCTTTTTTACTAAAGGATATGAAGAGACCGTCGAAGATATTCTTAATGATGCTGTTTTTGATGAAAATCATGATGAACTGGTCATAGTAAAGGATATTGATATGTTCTCTTTGTGTGAGCATCATCTAGTTCCATTTATGGGAAAGGTTCATATTGGTTATTTACCCAACAAGAGAGTTGTAGGACTCAGTAAGCTTGCCAGGATTGTAGAAATGTTTAGCCGTCGACTACAAGTTCAAGAACGTCTGACAAAGCAGATTGCTATGGCATTAACTGAAGCTGTCAATCCAGCAGGAGTGGGTGTGGTCATTGAGGCTACACATATGTGTATGGTGATGCGTGGAGTACAGAAGCCAAGCAGTAAGACTGTCACCAGTTGCATGTTGGGAGCTCTGAGGGAGGATCCCAGATCACGTGATGAGTTCTTGACCCTGATCAGAGATAGGGACAGA
>s23Contig9442_5 [469 - 2] (REVERSE SENSE) 
CGACTGGTGGCAGTCAGCAAGACCAAACCCGTGGAGGACTTGAAGGCCGCTTACGATGCTGGACATCGACATTTTGGGGAAAACTATGTGCAAGAGCTGATCGAAAAAAGCCCACTGATGCCGGCAGATGTACAGTGGCATTTCATTGGCCATTTGCAGAGCAATAAAGTTGGCATGTTGGTGAAAGGCTGCCCGGGACTGGCGTGCTTAGAGACCATTGACAGCGAAAAACTCGCGCGCGCGCTGGACAAAGCCTGGCGCTCGGCGTATCCCGAGCGGCCGCTGGGGGTCATGGTACAGGTGAACTCTAGTGGCGAAGAAACGAAGAATGGCGTGGAGCCAGCGGAAGTGGCAAATCTGTGCAAGGTCATTGCCACAGAATGCGAAGGCTTGAGATTAGTGGGTCTGATGACCATTGGCGCCCCTGACTACAGTGGCTGCCGAACAGAGGACTTTGAGACGTTGAAG
>s23Contig9706_1 [3 - 971] 
ACCCACCAGAGCAGTTATGTCTGCTTTCTTCTCTGTTTTTGCATGAAGCGGTTCAGAAATTTGTCTATGGAAGGTGTAGGTCTTGCTCTCCGGAGTGTCACTGCCCGGGTTAAAGATGCGACGGCTAAGCGGTCAAGTGATCTTCCTAAAACCATCCCCCGTCTTGTTGCTGTCAGCAAGTTAAAGCCAGCAGATTGCATAATTGAAGCTTATGAGCACGGCCAACGACATTTTGGAGAAAACTATGTTCAGGAACTGATTGAGAAGTCAAACGATCCAAAGATTCAGGAGCTTAAAAACATACAATGGCATTTCATTGGTCATTTACAGAGTAACAAATGTAACAATATTGTTGGTGTCCCAAACCTTTTCATGATAGAGACCGTGGACAGTGCAAAGCTTGCAACCACACTCAACTCCTCATGGGGAAAACAGAACAAAACCAAGCCCCTTAATGTGATGGTTCAAGTCAACACAAGCAAGGAAGAAAGTAAAAATGGATGTTCAAGTGATCAATGTGTAGAGCTTGTGGAGCACATTATCTCACACTGTGCTCATTTAAAGTTTTCAGGACTAATGACAATCGGTGAAATGAATTACGACTGGAGTCAAGGGGCAAATCCTGATTTTATTTGTTTAATAGAATGCCGGAAAAATGTTTGTCAAAAACTAGACATTAGTCTGGAAGATGTGGAATTGAGCATGGGAATGTCAAATGATTTTGAAAAAGCGATTTTAATGGGCAGTACAAATGTACGAGTAGGCAGTACCATATTTGGTGCAAGACAACCTAAACAGCCAAGCAGTGCATCCTCAGTGCAGGGAACTACTCAGCCTTCCTCCAAGGAAGCAAAATCGTCACCTGATGTATCACAACTCAACATTAACAAGGATATGTTACAAAACTTAAACATAGACAATGAAATTACAACAGAGAGAAGTCCACGTGCTGCGCATACCAATGCAACG
>s23Contig11139_1 [3 - 971] 
ACCCACCAGAGCAGTTATGTCTGCTTTCTTCTCTGTTTTTGCATGAAGCGGTTCAGAAATTTGTCTATGGAAGGTGTAGGTCTTGCTCTCCGGAGTGTCACTGCCCGGGTTAAAGATGCGACGGCTAAGCGGTCAAGTGATCTTCCTAAAACCATCCCCCGTCTTGTTGCTGTCAGCAAGTTAAAGCCAGCAGATTGCATAATTGAAGCTTATGAGCACGGCCAACGACATTTTGGAGAAAACTATGTTCAGGAACTGATTGAGAAGTCAAACGATCCAAAGATTCAGGAGCTTAAAAACATACAATGGCATTTCATTGGTCATTTACAGAGTAACAAATGTAACAATATTGTTGGTGTCCCAAACCTTTTCATGATAGAGACCGTGGACAGTGCAAAGCTTGCAACCACACTCAACTCCTCATGGGGAAAACAGAACAAAACCAAGCCCCTTAATGTGATGGTTCAAGTCAACACAAGCAAGGAAGAAAGTAAAAATGGATGTTCAAGTGATCAATGTGTAGAGCTTGTGGAGCACATTATCTCACACTGTGCTCATTTAAAGTTTTCAGGACTAATGACAATCGGTGAAATGAATTACGACTGGAGTCAAGGGGCAAATCCTGATTTTATTTGTTTAATAGAATGCCGGAAAAATGTTTGTCAAAAACTAGACATTAGTCTGGAAGATGTGGAATTGAGCATGGGAATGTCAAATGATTTTGAAAAAGCGATTTTAATGGGCAGTACAAATGTACGAGTAGGCAGTACCATATTTGGTGCAAGACAACCTAAACAGCCAAGCAGTGCATCCTCAGTGCAGGGAACTACTCAGCCTTCCTCCAAGGAAGCAAAATCGTCACCTGATGTATCACAACTCAACATTAACAAGGATATGTTACAAAACTTAAACATAGACAATGAAATTACAACAGAGAGAAGTCCACGTGCTGCGCATACCAATGCAACG
>s23Contig57511_5 [1441 - 437] (REVERSE SENSE) 
ACCCACCAGAGCAGTTATGTCTGCTTTCTTCTCTGTTTTTGCATGAAGCGGTTCAGAAATTTGTCTATGGAAGGTGTAGGTCTTGCTCTCCGGAGTGTCACTGCCCGGGTTAAAGATGCGACGGCTAAGCGGTCAAGTGATCTTCCTAAAACCATCCCCCGTCTTGTTGCTGTCAGCAAGTTAAAGCCAGCAGATTGCATAATTGAAGCTTATGAGCACGGCCAACGACATTTTGGAGAAAACTATGTTCAGGAACTGATTGAGAAGTCAAACGATCCAAAGATTCAGGAGCTTAAAAACATACAATGGCATTTCATTGGTCATTTACAGAGTAACAAATGTAACAATATTGTTGGTGTCCCAAACCTTTTCATGATAGAGACCGTGGACAGTGCAAAGCTTGCAACCACACTCAACTCCTCATGGGGAAAACAGAACAAAACCAAGCCCCTTAATGTGATGGTTCAAGTCAACACAAGCAAGGAAGAAAGTAAAAATGGATGTTCAAGTGATCAATGTGTAGANAGTAAAAGTGGATGTTCAAGTGATCAATGTGTAGAGCTTGTGGAGCACATTATCTCACACTGTGCTCATTTAAAGTTTTCAGGACTAATGACAATCGGTGAAATGAATTACGACTGGAGTCAAGGGGCAAATCCTGATTTTATTTGTTTAATAGAATGCCGGAAAAATGTTTGTCAAAAACTAGACATTAGTCTGGAAGATGTGGAATTGAGCATGGGAATGTCAAATGATTTTGAAAAAGCGATTTTAATGGGCAGTACAAATGTACGAGTAGGCAGTACCATATTTGGTGCAAGACAACCTAAACAGCCAAGCAGTGCATCCTCAGTGCAGGGAACTACTCAGCCTTCCTCCAAGGAAGCAAAATCGTCACCTGATGTATCACAACTCAACATTAACAAGGATATGTTACAAAACTTAAACATAGACAATGAAATTACAACAGAAAGAAGTCCACATGCTGCGCATACCAATGCAACG
>s23Contig5366_9 [1 - 2292] 
CGGGCCTTGCAGGGGCAAACGTTGTCCTTTGAGACGCTGGGCGGAAGCGTGCGGGACTTGGGCGCAGAAATCGAGCAGCTGGCAGCCTCGCATGGTTTCGGTCTGCATGTGGCAGCCCTGATCAACCCCACACGCTCTGCGGCCGCACCGCCGCACGAACAGGTGTCGCAGCATTTTGACGAGGGAGATCAAGTGATGATCTTAGGAGACATCTCGTCCAGCCCCTTTGCCGAGCGGCCGTTGCCAGTACCCCGCACACCAGATGCGCCTGTACCTGTCACAATCTTCACCGGTTTCCTGGGAGCCGGCAAGACGACGGTCTTAAACCACCTCCTGGCAGGGCAACGGGACAAGAAGTTCGCGGTGATCGAAAACGAGTTCGGCGCTGTTCCCATCGACAACGAGCTCTTGGCCAATTCATCCATGGGCTTGGCGGAGCAAGTGGTGGTGATGGAGAACGGCTGCATGTGTTGCACTGTGCGTGGCGACTTGCTGGGTGCCTTTGATGCGATCCGTCAGCAAATGCAAACTGGCAGCCCGCTGGACGCCGTTCTGGTGGAGACCACCGGAATGGCAGATCCTGTGCCCATCGTCAGGACGTTGAGACAGACTCCTGACATTGCCAAGTACTTCCAACTGGATGGCACCATTACCCTGGTCGATTGCAAGACCATCTTAGACCGCCTGGGGGAGTGCGCGGAGGATGAGCAGGATCAGGAGCGACACTCTCAAATTTCTTTTGCTGACAAAATCCTGCTGAACAAACTTGATTTGGTGAACGATCAAGAAGTCGCAGAGGTGTGGAGCCGAATCCGGTCCTATAACAGCAGCGCGCCCATCGTGCCCAGCGTCAAGGGAATTCTTCCCGCGTCGGAGCTGACGAACATCGGTGCCTACGATTTGGGCAAGATTGAAGAGGAGGAGCGACCTGAGGTCCCACATGGAGGACATGGTCATTCACATGGCCACGGTCACGATGAGTGCCATGAGGACCACGGCAGCGGACACGGTCACGAGTGCGGTGATGACTGCAGCCATGATGTCGGACATGGGGGACATGGCGGACATGGAGGACATGGTCACGACTCCTCGCGACACAACTCACAGATTGGCAGCTTTAGCATCGTCCGCAAAGGCATGGAAGTCGAACCCCTGGCCTTTGCAAGGTGGATCCGGGTCATAGCCACATTGCCCAAGGAGAAAGGTCGTTTGTATCGCTCCAAGGGAGTGCTGGCTGCAAGTGGCAGGAGACGCAAACTGATTTTCCATGCGGTGGCAGATGTTACCGAGACGTCAGATGGGCCAGAGTGGGGAGCCAACGAGGAACGAATTTGCAAGATGGTCTTCATCGGGAAGGCTTTGGCACGACAAGAAATTGAAGAGCGTTTCTTGCAGGTCTTACAGCCTTTGAAATTGAATTTGAGGCCACCCTTGGCCATGCCAATACCCGCCAGTGCCTTTGGCCTTGCGCAGGCCGGCATTTTGCAGCGAGCCTTGCTCTGTTTGTGGACCAAAGATGTGTTACGCTTCGCCCAAAGTTCAGCGCTCTTCTACGACCGCTGCTTCTCACCTGAGGCGCACAGCGCCTTCCAGTCTGCCGCGGCAGATCTGCCCTCTGAGGCCTCCAAGGGCCTGCAGACACCGGAAGATCTGTGGCTGCATGGCCTCCTTCCGTTGAGGAGCATCGGCACATACGCCATGGCCTGGAAGAAAGCACAATTGCAGCTGGCAATGCCTTCAAGTGTTGAGCACCTGTTTGGTGAACCCTTGAGCTTCGATACCTGGCAGGACGTGGAAGCTGCCGGGGTGATGTGGCTGGAGTTGTCCGAACTCGATGGCACTGGCTGCGTGAACTACGTCACCGAGTTCAAGTGGAGGCCCGAGACCATGCAGTCCTTCTTCGCGGTGCCTGGAAGTTCCACCAGCAGTGGCCTGGTGAAATTCACCGTGGAGGACCCCTCAGGAGACATGGAACTGGATGACGACTTGAAGTTTCGGGTCAATCTGATTCCTGAGCAAAACGAGGAGGAGGGAGCCATGAAGAACCTCCACCGCATGTCACTTGCGTTGGTGGGCGGCAAAAGTTCGTCCAAGATCTACCAGATCTTTTTCCACACCGTAGATCCCACCTACCAGGTGCACATCAACGTGCCGGATCACCGACAACCCATTTTTCCCACCAATGAGGTCTTCCACCAGTGGCATCCGCTGATGGCTGGCCTCCGAAGGCGTCCACGATTGAGGTTTCTGATTCGCTTGAAGCCTATGGACAGTGGACCCCTAGACGCTATG
>s23Contig18755_17 [1641 - 133] (REVERSE SENSE) 
GAGCTGGGCTGTGGCCCAAATGCCCTGTCAGGACATTCCAAGTCCGGGGACGTTCTGGGATTGACCAATGAGAAGAAGACATTGATGGGGGACATCAAGCCTCCAATTTCAATTCCTGGCGATGACTTTGCTACGAACTTGCAGTCTGCCGAGCACATGTTGCAGCAGGGCCGTTTTGGAGAAGCTTGGGGCTTCAGCACTCGGGCCTTGTTGGTGCATTCCTCTGGCCGCGGGCGACGGATCAAGGTTTGGGAACGGGCCTTATGCTACCTGGTCCGAGCGGAGGCCCTATTGGACATGGATGCGCCGAGGCGTGCGTTGACAGAGCTGCATCCGGCCAAAGAGCTGTTACAGCGAGGTCGTGAGGGTTGGCCGTTGGAGGTGTTGAAACGCATTGAAGAGGCTGATGCTCGTTTCCATTTGAAGAAAGTTGAAAACGACGAGCGCCGCAGTCAGCGTGAGAATGCCAAAGTCCCCGTCACTGTGATCACTGGCTTTTTGGGCAGTGGCAAGACGACGTTACTGAACCGGATCTTGCAAGAGCAACATGGCAAGCGTCTTGCTGTCATTGAAAACGAATTTGGTGAAGTTGGAATTGACTCCACTCTGGTAGAACAAGCGGAGAGGACCACAGAGACCGTCGTGGAGATGAATAACGGATGCATTTGTTGCACTTTACGTGGAGATTTTATCGAAGGCATGCAGAAAGTGCTGAAAGATGTGCGTGCGCGAGGCAGTCACCTTGATGGCGTGTTGATAGAGACGACTGGTTTGGCGGATCCTTCCCCGATTGCCTCCACCTTCTTTTTGGACCCGTTTATGCAAGAAAACTATCGCTTGGATTCTATCCTGGGAGTCTGTGATGCCAAACACCTAATGTCCCAGCTCAGCGAAGTGAGAGCGAAATCATGCGTCAACGAAGCCTCCGAACAAGTTGCCTTCTCCGATCGTTTGCTGTTGACGAAGACGGATCTGTGCACGGAGATGGAGATTCGAGGAGTTGTAGAGCATTTGAGACATTTAAATCCCTTTGCAAAGGTCTTGCCAATGAATTTGAAGGATTTGGAGCAACCAATTCCAGTAGACCAGTTGTGTGATGTCCGGGCTTTTTCTCTGGATAAGGCTCTGGAGTTTGATGCCACCTTCTTGGAGGATGATGATCATATGCATGACTCAGCCATCCAGGCTCTAGGGGTGAAACTTCATGGTGCACTGAGTCAGGAGAAACTCAATCACTTCTTTGGAGAGGTCTTGAAGCGGTATCCGAAGGAAATGTACCGAATGAAGGGCATCCTCGATGTGAAAGGCATTGACGAGCGCTACGTTTTCCACGCTGTGAACTGTCATTTTGGCGGAACTCCTCAGGGTCATTTTGAGGAAGCTCGAGAAAGCAAGGCGGTTTTCATCGGCAAAGGTATTGACCATGTTTGGCTGATTGAGCGCCTGAGAGATTGTTTCACAGATCCCAAATCTGGAGTCTTGGAGAGCAACGTAAAAGCTGCTCATGCG
>s23Contig24593_4 [1 - 1290] 
TCTTGCATGGAGGCCTATGCGAAGGTGGTTGGTGATGAATCTGATCGGGTAGTGAAGGACCCTGGAAGCTTTGTGGAGGAGTACACATCCAAGCTGACGGAGGAACAAAAGGACGTGCTGCGAAAGATGTACGAGGTCAGGGGTGACATCATCACTGGCTTGGGCGCCAACAAGCGGGCTGCAACGGACTATCAGTGCGCACAGAAGCTGGGCGCTGAGCTGAAGGACAAGGTCGCACAGGCCGAGGCCAAGACCAAGGAGAAGAAAGCTTCGGGCAAGGTGCCCGTGACGGTGCTCACAGGATTTTTGGGCAGTGGTAAGACGACGCTACTGAATCGCATTCTGAAGGAGTTTCACGGCAAACGCATTGCTGTCATCGAGAATGAGTTTGGTGAGGTGGGCATCGACGATAGTCTCATCGAAGCTGGCCCCTTGACGACGGAGGAGAACATCATCGAGATGAACAACGGCTGTATCTGCTGTACCGTGCGTGGAGACCTGATCGCAGGTCTCAAGAAGATGGTGAAAAACTCCATCAAGAACAACAAACCCCTGGATGGAGTGATCATTGAGACAACTGGGCTGGCGGACCCTGCGCCTGTCGCCCAGACGTTCTTCGCAGACGACTATGTCCAGCAAAAATTGCACCTTGATGGCATTGTCACCTTGGTGGATGCCAAGCACCTCATCATGCATCTGGATGAGGAGAAGCCGGAAGGTGTTGAGAACGAAGCGGTGGAGCAGGTGGCCTTTGCTGACCGCATCGTCCTAAACAAGTGTGACCTTGTGGACGAGGCCCACCTTGATGAAGTGGAGAAGCGCATTCGAATGATCAATGACTCGGTGAAGATTCAACGCACTACCCAGTCCAAGGTGGACATGGACTTCATTCTTGGGATCGAAGCCTTCAATTTGGACAAGATTCTGGAGATGGACGATGCCTTCTTGGAGGATGAGCAAGATCACCAGCATGATGATCGTGTCACCTCTTGTGGCTTTCATGTCAAGGGCGAGGTGCATCAGCAGCGGCTCAATGAGTGGCTTGCGTGGCTATTGAAAGAGCGAGGAGTCGACCTCTTCCGAACCAAGGGAGTGTTGGCAGTGCAGGGGATGAAGGAGAAATTCGTCTTCCAGGCCGTTCATATGGCCTTCAATGGTGCGCCGCAGAAGGAATGGGAGCCGGGTGAAGAGCGCATCAGCAAGCTCACTTTCATTGGCAAGAATCTGAATCGACAGGAACTGGAGGATGGCTTCAAGAAGTGCTTGGTGGGCGGTGGCTATGTCGCCAAC
>s23Contig54240_7 [1 - 1611] 
GCGAAGCATACCAAGGAGAGATCGGCCATTGGCTCAAGCGTTTTGCGGCCTTGGTGCCATCAAGCGAGTGGTCTGTACAGCCTGCCTTGGCTCCAGCCAATGGCCGATCTCTCCTTGGTATGCTTCGCGCATCCTTCCATGAAGCTTCCAAAGCCAATTGCTGAAATCCCATTTAAGGAATATCCCTTTTCCATTGCTCCGGATGCTACTGTCATGGAACTCATGGAGAAGGTGGAGGAATTCGTGGAGGATGTTAGCCGGGATAAAAATGAGCCTGTGTCCTTCCAGATTCAGGTGATGTGGAATACCAAGAACAACAAGAAGGCCTTGAACCCTGGAGATTTCATCAAGGAGCACTTTATCACTGGGGACACCTTCGGCATTCATGGCGACATCATGTCTGCACCGAAGGACTTGCCTCATATCCCAGAGGAGAAGAAATTGCCAGTCACAATTTTGACCGGGTTTTTAGGCGCCGGCAAGACCACCTTGCTGAATTACATTCTGCAGGAACAAAAGGAGAAAAAGATTGCCGTCATTGAAAATGAGTTTGGTGAGGTTCCCATCGATGATGCCTTGCTCAACAAGGAGAAGATCGCCATGGCTGAGAAGATTCTCGTCATGGACAATGGTTGCATGTGCTGCACCATCCGCGGCGATCTCCTTGACGGCCTCAGGAGCATTTTGAATGAGGTGGACAAAGGAACCCACTTGGATCAGGTCATGATCGAGACAACAGGAATGGCAGATCCCGTTCCAATTGTTCGTACTTTCATGACCTCAGATGACATCAGCGCTCGGATGCGTTTGGATGGAGTCATCACAGTTGCGGATGCAAGAAACATCATAGGGCGCTTGGATGACCAGGTGGAAGAAGGAAAGGTGAACGAGGCCTACCAACAGGTTGCCTTCTGTGACAAGCTGCTGCTGAACAAGTTGGACTTAGTGTCATCAGAAGAAGCTATCAAGACGAAGGAGAGACTTCGAGATATCAACGCGTTTGCGAAGATTGTGCCTGCTGTTCGTGGGAGAGTCAAACTCTCAGAGCTTTCGAATTTGAGAGCTCATGACATGACAAACTTTGTCAACGCTGAGATTGAGAAAGAGGCAGTGGAGAAAGAGGAAGCTCATGGTGATGGTGGACATGGAGAACATGGAGGTGGACATAATGGTCACAGTGCTCACAATGGTGACGCGCACGACCATGGCCACGGCGAAAACGGTGGACACGGCGAACATGGAGGACATGGACATGGACATGTCGACGAACATGGCCATGTGACGAAGAAGCAGAAGAGTCGACATGACAGCAGGCTGAACTCTATGTCACTAGTGAGAGAAGGAGAACTGCTGCCTTCAAAGCTCTCTGCTTTCATGCAGACTTTGGGGCAACTGCCACCTGAGAAAGGCACCATCTTCAGAATAAAAGGCATCCTTGCGGTCAAAAGCCATCCTTTCAAGCACGTCTTCCACGCGGTCATGGACGTCAGTGATGAAGCGGATGCCGAGCCCTGGGGAAAAGATGAAAAGCGGATCACCAAGATCGTATTCATTGGAAAAGGTCTCGACAAGACATTCATTCGAGAATCCTTTGATGAGTGTTTTGCGGCG
>s23Contig54723_6 [3 - 1262] 
TCCCTACACGACGCTCTTCCGATCTGCGCTTGTTTCAAGTTCACATCTCTTGTGTTTTCTTGGCACGGTTTCATGTCAAAAGTTGTGCCTGTGACCGTGCTCACAGGATTTCTTGGTTCTGGCAAGACAACATTGCTGAACCACATTTTGGAATCCCCAGACCATGGTATGAAATTCGCCATCATTGAGAATGAATTTGGCGAGGTTGGGGTGGATGAAAACATCATCAAAGAGGACTCTGAGGAGCAGATCATCGAGGTGATGAATGGCTGTATCTGCTGCACGGTGCGTGGTGATTTGGTGAAGGTCCTGAAACGTTTGCGCGATAGACTGGACAGCATCGATGGCGTCATCATTGAAACCACCGGCTTGGCGGATCCGGCTCCGGTGGCCCAGACCTTCTTTGTGGATGATGACATCCAGAAATCCTACAAACTGGATGGGATTATCACGGTTGTGGATGCCAAACACATCGTCGAACATTTAGAAGAGGAGAAACCGGAAGGCGTGGAAAATGAGAGCGTGGAGCAGATCGCCTTTGCCGACCGGATCATTTTGAACAAAACGGATCTGGTGGATGACGTGAAACTCGGTGAGGTGGAAGCCAAAGTGAAAAAGATCAACGGTGCCGTGGAGATCATTCGAACTGAGTACAGCAAGGTGGAACCCAGGAAATTGATCAACATCAACGCCTTCTCCTTGGATCGGGTCTTGGAGATGGATCCCCAGTTCATGGATACGGAAGGTGAGCATCAGCATGACCAGACTGTGAGTTCGATCAGCTTCAAGTTTGACGGCGAGCTGAATGTCAACAAGTTGGAACGCTGGTTGAGCATCATGCTGCAGACCAAGGCCCAGGATATGTTCCGCTACAAGGGCGTCATGGCAGTGAAGGGCATGGACACCAAATTTGTGTTCCAAGGTGTGCACATGCTTTTCAGCGGTGGCTTCCAGGATTCCTTCAAGTGGAAGCCTGAGGAACCGAGGACATGCAGATTTGTTTTCATCGGCAAGAATCTGGATAAGGCTGATCTGGAGAAGAACTTCATGGACTGCAAGGTGACTGCAGAGCCACGCTTCAAGGTGGGAGATTTCGTGGAGGCCAATGTGGGAAGCTGGTCAGGTGGGAAGATCCTCAAGGTCTGGGACGATGGCAATCCCTACCGCATTCAGCTGGAGAATGGGGATCAAGTTTGGGCTCCGGAAGACTCCGACAATTTCGTGCGCCTGAAGAAAGCCAAGCAAGATGGCTATGCCGCC
>s23Contig11341_13 [1624 - 377] (REVERSE SENSE) 
AGATTGCACAACATGGCGGGCGCTTCGATCTTCAAGGATGTTCCTCTCGTGCCATTGGATCATGTCTTTCAAGTCAACAATAGCTACAACGAAGATCAAGATCCCAGGAAAGTAAACATGGGAATAGGAGCTTATCGCGATAATGATGGGAAGCCAATGGTCTTACCAGTTGTTGCGAATGTTGAAAAACGGCTGGCTGAAGAAATTTCAGCAAAAACCCTGAATCACGAGTACTTACAGATTGACGGTCTCGAGGCGTTCAGTAATGCTGCGTCCAAACTCCTCCTTGGAGAGGACAATCCTGCACTGGCAGGAAATAGGGTTTGTGCAGCTCAAGCCATCTCTGGTACTGGCAGTGTTCGTCTTGGGATGGAGTTTTTGAAGAAATTTTACCCATCGGAAGTGGTTTATGTCTCGAAGCCTACTTGGGGAAACCACAAGAAGATGTTATTAGCCACTGGATACAAAGACATCAGGGAATACACTTACTTTGACAAAGAAACTAAGTTATTAGATTTTGATGGTATGATGGCTGATTTAGAGGCAGCTCCGGAAAATGCCATTATCTTGCTTCATGCATGTGCACACAATCCAACTGGAGTAGATCCCTCTAAGGAGCAGTGGAAGAAGATAGCTGAGGTCATGAAGAGGCGTAAGCTGTTCCCTTTGATAGACATGGCTTATCAAGGTTTCGTGACTGGCGATCCAGAGGAAGATGCATGGGCTGTGCGCTACTTTGTCAGTGAAGGATTTGAACTGGTAATTGGACAGTCCTTTGCTAAGAACTTTGGACTGTACAATGAAAGGGCTGGCAATCTTTGTGTGGTGACAACTGATAATGATACTGCTGAGTGTATTCGCACCCAGCTTAGAGCAATCATCCGTCCATTGTGGTCAAATCCACCCAATCATGGGGCTCGTATTGTGGCAACTATACTTAACAATCCTGCTCTGAATAGTGAATGGCGCGAAACCTTGAAGTCAATGGCTGGGCGCATTCTGGAGTGCCGAAAGCAGCTTTATAACAAGCTGAAGGAACTTGGAACACCGGGAACGTGGAATCATATTGTAGACCAGAAAGGAATGTTTGGATTTACTGGGCTGAATGTAAAACAAGTGGAGTTTTTAGCTAAGAAATACCACATCTACCTCCTGAACAGTGGACGAATTAACATCTGCGGGATCACTACTCACAATGTGGACTACGTGGCGCAGGCGATTCATGACGCCGTCAACACAGTATCTGAC
>s23Contig3986_1 [3 - 248] 
AACCACGACACACAAGAAGAAGCGGCACTTGAGATTCATCAATTCTGGCCGCTAGTTGAGATCAATTGTTCGCCAGACCTAAGGTTCTTTCTCTGCTCCATGTATGCTCCCAAGTGCCAGCCGAACTTCAGAGACGAAGTGCCGCCATGCCGGTCAATTTGTAAACGAGCAAGAAATAGCTGCGCTCCTTTTATGCGTCAGTATGGCTTTCCGTGGCCTGAGCGAATGAAATGTGAAAACTTTCCA
>s23Contig11372_15 [2467 - 1052] (REVERSE SENSE) 
AACCAGAATGAAATCACTCTCAAAATAGCCAGCACAATGGCTGGAACACACAACATCGTGTTTACAGCCTTGTTGTTTTTGAGTTCGTTCTACTACGCTTCTAGCAAAGAAAAGAAATGCGAAAAGATCAAGATACCCATGTGCCAAAGCATTGGCTACAACCTAACTTATATGCCAAACATGTTCAACCACGACACACAAGAAGAAGCGGCGCTTGAAGTTCATCAATTCTGGCCGCTGGTCGAGATCAAGTGTTCGCCAGACCTAAAGTTCTTTCTCTGCTCCATGTATGCTCCCATGTGCCAACCGAACTTTAAAGACGAAGTGCCCCCATGCCGGTCGATTTGTGAACGGGCAAGAAAAGGCTGCGCGCCTCTTATGCGTCAGTACGGCTTTTCGTGGCCCGAGCGAATGAAATGCGAAAACTTTCCTGAACTTGGGGGCGCCAAGCTATGCATGGGCCGTAACGCAACTGAATCTAATCACACGACAACAACAGCTCGACCAACCGAATTTATTGTTACAACGAAAATAAGCCTTGAGGGGAATCGGCCCGTTAACTGCTGCTCATGCAGACCGCCGTTTGTGACGATTACCGATGAAAACGTTAAACCGAGTTTGCGGGACATTTCTACGGGGGGTGTCCCGTCCTGTGTTATGGCTTGCAATAGAACGTATTTCTCTCAAGATCAAGAAAACTTTGCATCGTTCTGGATCGGATTGTGGGCTGTACTTTGTTTTATCTCTACCCTTGTAACCTCGCTGACGTTCCTAATCGACATGCAACGGTTCAGATATCCCGAACGACCGATCATCTTTCTTTCTGTCTGCTACTGCTTCGTGGCCATAGGTTACATCATTCGGTTCATCGCCGGATATGAGACCGTGGCTTGTGATTCACAAGGCTTGATGAGGTATGAAACATCAGGGCCAGCCGCCTGCACCATTGTTTTTCTTTTGATTTACTTCTTTGGCATGGCATCTTCACTGTGGTGGGTCATCTTGTCCTTCACCTGGTTTCTGTCTGCTGGGATGAAGTGGTCAACAGAAGCCATTACCAACTATTCACAGTACTTTCATGTAGCAGCATGGCTTGTTCCTGCCATACAAACCATAGCTGTTCTAGCCATGTCTACAGTGGATGGCGACCCCGTCAGTGGAATCTGTTATGTCGGAAATCACAATCTGCAGAGCTTGATCGTGTTTGTTGTAGTTCCCCTGCTCGTGTACCTGGTGTTCGGGACGTCCTTCTTAATAGCCGGCTTCTATTCATTGGTTCGCATTCGAAAGGTTTTGCGTATGCAGACTGATAAACTGATTAAAACCGATAAACTTGAAAAGCTAATGATTCGCATTGGAGTATTCTCTGTTTTATACACTGTACCANGCCACTATTGTTGTGGCTTTTTTCTTTTT
>s23Contig11372_16 [1119 - 805] (REVERSE SENSE) 
TTCGCATTGGAGTATTCTCTGTTTTATACACTGTACCANGCCACTATTGTTGTGGCTTTTTTCTTTTTTGAATTTGTAAACAGGGAAACCTGGGAGAGATCCGTGGTGTGTGCGGATTGCGAGAAAAAGCAGGTACGGCCCGACCATTCAGTGTTTATTATCAAATATTTCATGGCGCTGGTTGTCGGCATCACCTCTGGATTTTGGATCTGGTCTGGTAAGACAATAGAATCGTGGAGAAAATTTTGCCACCGGATTTTCGGCGTCCCACAAGCAAAGAGAGAAGAAGGGAAGAAAACTGTAACGGCCACTGTT
>s23Contig11540_16 [2819 - 573] (REVERSE SENSE) 
GAGGCAACGATAAATCGTGGCAGGACATATACTAATATCACTCAGGTTTTTGCTACAGATGAAGATGTTGGCATTGTCAGTGGTCGTGTTTGCAAGTACACCATCGAAGGTTACAATCTGCCATTCAAGATCAATGATGCAGGTGTGATCAGCCTTGACGAACCCTTGGGACGTGACGCCTATGACGTGTATGAATTCCAAGTGGATGCCATCGATTGTGGCGGACTGATGTCAACAAAAAGTGCTGTGGTTTCAATCTCTGTTCACACTCTCTGCCATGAAGAATTTACTGGACCTGTTAAACATGAGCTGACAATGCAGCAGTGTACAGGGAAAGTTTACGTCACTCCTGATATTGCACTGAATGAATGTGCGAAAAAGCAAGAAAAGGCGAACTTGTCTGCCATAGTTCACTTGGTGACTAATGCTGGCATGGGCTGCGACAGAGATACTTATGAAGCATCTGATGCATTCACTCTCTGTGGGCCAAATGACTTTGTTGATCTGCTGCCCCAACCAGGAGTTGGCCGGGAATGGACAGAAGGTCTCAAAAAGAATAGTAAAGAAGAGAATGCCTTTTTGTTTGATGGGAAAAAATCGTATGTTGACATACCTGAGAATGTATTGCCTGAAGACATAGGTAATAAGTTTACCATCAGCACCTGGATCAAGACGGGCGTGTCAAAGGGTCGTCAAACCATCCTGGCCAGTACTGATAAGGAACGTCTTGATCGCGTGCATTTCTCTCTTTCCATTTCGGGGACCAAGCTGCTGTTTGTACATCGACCTGAGGCCAACCATGCTAGCCGTGACCTCTACTGCAAGACAGATTTCCAATATAAACCAGCCATTTTTGATTCTGAGTGGCACCATATTGCAGTGGTTGCCGATGGGTGTAATGCCAAGCTGTACATTGATGGAAAGCATCACACACCACTCTTCACTGAATCTGACTGGACCCTGCACAAGTCAAAGTTGAAAATCAAGTTGACTATTGGTGCCCGTTACCTGGCCAAGGAGAATGTTTATATTGAACATTTCTCGGGATACTTGTCTGGATTAGCAGTCAGGCCAAACAACACTGTTGAAGAACAGGTCATAAATTGTATGTTTGGATGCAAGGAACATGTGAATGTGGATGGCCCACTTCCCCCAAATTTCTCTGCAGAAGCTATTGATTTTGGAACTGTGAAAATCAGTGGGGTTGGAACACCTGAAGATATTGTCAAGGCTCTGCAAAGTATTGTCTATGTTAATGAGAGGATGATACCAACACCAGGAAAACGCTCTGTGATGATCTTGTCCATGTTCAACCAGATACCGCTAGCAACTGTCATCGTCGATATCAATGTGGCAGGAAACACCAGGCCAGTGTTGGTAGTCCAAGGTTTAGATGCAGACATTGGGTTAAACTGGGAGAAGAGAAGGGTCCTTAAAGAAAATGGTTTGCGCATCTTTGATTCAGTTGAAATTGAATATGAAGGCTGTGGGAAGGGTGACGATACACCAGTTGACAAAGTGCGCTTGTTAGATCAGGCAGTGGTCAGAGTCAACCCAGCATTCAAGAAAGGAGAGAGCTTTAACTTTCCACAAGGCATCAAGGGCTTGAAGGAAAAGGGCTTGAGTGTCAGTTTCAACAATGAGGAGTTGGTCATTCGAGGAATTGCGCACTTCTCAGAATATGAAGATGTGCTTCAGCAGATGGTGTATGTGAGCCTGGTTCCAAAAGATGTCGTGCATCTTGAAATCTATGTCTCTGTGTCAACAATGAATGGCAAGTGTAAAAGTGATGAGGAACGACGTGACATCAACACCATTCATACCAACAGAGGATTAGACGGCTACGGAATCAAAGCTGCTGCGAGCAGTCAGAAAGAAGAACTAATGCCAGGAATAGTTTCCATGGAGAATGGTCTGGGAAGTGTGTCGTCAGGGGGATTCTCCAGCGGTGTCATGGCATTGATTATTATTTGCAGTGTGTCCATCTTTATTTTCCTTGTGGTGATCGGCATCTACAAGTACAGACAGAGGCCTCAAACTGTAAAGGTTGTCCCTCCTGGAGACGACAAAGAAGAAATGTACTGGGATGATACCGGTCTGAGTGGTGTGCGTATTACCCTTAATCCTATGCAAAAGTTTCAGGAACTGGACCTGAATGAAGACGGCAATAACACCGACAAGTCTGACACTGAAGATGAAGAAGGCAAAGCGACCAAGGGTCTGCTGGAGTGGGATAATTCTGATATC
>s23Contig36340_2 [9 - 803] 
CTGAGTATTGGATTACATTTTGACGACGAGGAATTTTACTGCGACCTTTCTTCTCCGATTTCAAGCTCTGGGCTACCGAAAATGCTACTGATGTCGCCGCGAACGACTGTAGCAACTTTTCTGAGTGTTTTGGTCGCTTTCTGTTCGGGTCTGGAGTTTGAGGACAGAGGGTTTGATTTTGTGCAAGATGAATATGCCCGTGCCATTACAGAGTACCATGCTGTTAATAAGACTGTAATGCACATCCGAGCTGTTGGTTGTGAAGGGCCTGTCAAGTACACCATCAATGAACCAGACGCTCCATTCGAGGTTGATGAAAATGGACGTATTTGGCTTGTTAAGCCATTAAACTACAATAAAGCAAAATCCTACATCCTCAACGTGAAAGCTGTTGCTGGAGGTGGTAAATGCGTCGCCCATGCCAAGGTTGACTTTGAAATTCTGAACATGAACAAGCATGCACCAAGATTTGAGTTTGAGAAGTACAGCTGTGATATTATTGAGAACACACGTGATCTCCGGATTAATCCACCACTGAGGGTCCTGGACGATGACTCGGGAGAAGCAGGCAAGGTGAAGAATGTCGCCATTGTCGAGTCTGGTCTGCCATTTGCCTTCACAGTTGATGACAAAGGGAATGTCCAGGGAAGAGCAACAAAAGACATGGATGCCGAAGAAATCACTGATTACTTCTTTGACATCATTGCTTGGGACAGTGGAAAGCCCCCCAAATCATCTTTTCCCATCAGCTTAGAATGTGAAGTTGACGATGTGAATGAGTTTACGCCACATTTT
>s23Contig56766_5 [1 - 2247]
[truncated: 14,328,660 more chars]
