# Supplementary material for: Transcriptome deep-sequencing and clustering of expressed isoforms from Favia corals
Source: BMC Genomics. 2013 Aug 12;14:546. doi: 10.1186/1471-2164-14-546 (PMC3751062; doi:10.1186/1471-2164-14-546)
Supplement: Additional file 12: File S10 — FASTA files for cDNA region encoding for non-symbiont annotated ORFs in Fav1 and Fav2. [file 1471-2164-14-546-S12.fas]

>s62Contig5287_4 [233 - 2080] 
AGCATAAATATGTTCAGAATACCCAGTTCTCTACGTTACATCCGAGGGAATGGTAAACAGATCTACAGTTCAAAAGAATTTGTAAAATCAGGTTGTAGATTCTCATCTGTCAGAAGATTACACAGTCTTGGTTCAAGAGAAACTAGGCAGGCTTTAGCTGCAATCACAAGTCCTCATGACTCAAGTTACACAGCACTTGGAATTTCACATCATTGGCATGAAAGAAGTTGCAGAAGAGGTTTGTCTTCAAGTAATGAGGGCAAAGACAAGACTGGTAAAGGATCTGGAAATCAATGGAGTTGTCCAAAATGTGGAAATCCATGTACCAGTGTGGAACCCTCTACTCGTTTTGTGCAATGTGAAAAGTGTAATCACTTTTTCCTGATCTTATCAGAAACAGATTCTAAGCGATATATTCATGTCAAATACGATAAGGCTTCAGGTAATGAAGCTGAAAAAAAACCCAAGGCAGTACAAGCTCCACCACCTCCACCAAGAAAGATTTTTGAATACTTAAACAAGTATGTAATAGGGCAAGGTTTTGCCAAGAAAGTATTGTCAGTAGCTGTGTATAATCACTACAAGCGTCTATCAGTCAACCTACCACAGTCCCAACAAGCCTCTGCACCAGCTGAAGTCAAACCAGTTCCTGTACAGAGACAATTTGCTGGATCGCCACAGGAATTACAGATGCTTATGACACAGACATCAAATCTCAATTCTCCCTTGGGAGCAAGTGGTGTCCATTCACCAACACAATTGCGAGAACAAGCAGGAAGTGACATACTGGACTCAGATGTGGAAAAGATCCAGTTAGACAAGAGCAACATCCTACTTTTGGGACCAACGGGTTCAGGTAAAACTTTGTTAGCACAGACTATTGCTCGATGCTTAGATGTTCCTTTTGCAATCTGTGATTGCACTGCTCTGACACAAGCTGGATATGTGGGTGAAGATATTGAATCTGTTATTGCAAAGCTCTTACAGGAGGCTGGTAACAGTGTTGAAAGAGCCCAACAAGGAATTGTATTCTTGGATGAAGTGGACAAGATCAGTTGTGTTCCAGGTGTGCATAATCTTCGAGATGTTGGTGGTGAAGGAGTACAGCAGGGTTTGCTGAAGATCCTTGAAGGCACGGTAGTGAATGTACCAGAGAGAAACTCTAGGAAGGTGCGAGGGGACAGTGTAGCTGTGGATACTACTAACATCTTGTTTGTTGCGTCTGGAGCGTTCAATGGACTGGATCGGATTATTAAGAAGAGAAACCAAGAGAAGGTAATTGGATTTGGAGCTCCTACTAGTGATCGCGGTTCCAAAGAAAAAGAGCTTGACATCTTCAAGAACTCTCAACCTGACGTCAGAGAAGACAACGCCGAGCGGGACAAGCTGCTAAGTCAAGTTGAGGCGCGGGATTTGGTGGAATTCGGGATGATACCCGAATTCGTGGGTCGTCTTCCCGTGGTGGTCAGTTTACACTCGTTGGACGAAGACTCATTGGTTAAGATACTCACTGAGCCTAGAAATGCCCTTGTACCTCAGTATCAAGCGCTGTTTAGTATGGACAAGGTTGAACTCAACCTTAGTGCTGATGCCTTAAAGCTAATCGCCAAAAAAGCATTGGAAAAGAAGACAGGAGCTCGTGGATTGAGAGCCATATTGGAGAATCTGCTGCTGGAACCAATGTTTGATGCTCCAGGCTCCAACATCCGGGCAGTTTTCGTAGACGAACACGTGGTTGAAGGGAACAAAAAGGCTGAATACGTCATGGCCCCTGAAGAAGAGGCTCCTAGTGCGGACGCAAATGAAGAGGAGGAGGAAATCTATGCTGGGGACGCTAGTTCACGAGTG
>s62Contig55815_7 [1232 - 138] (REVERSE SENSE) 
GAGTCTGGGATCAGATTGGACAAGAGTAACATCTTACTCCTTGGACCAACTGGCTGTGGCAAGACACTTCTTGCTCAGACACTGGCCAGATATCTCAACGTTCCCATGGCGATATGTGACTGCACCTCACTAACTCAGGCTGGCTACGTTGGTGATGACATTGATAGTGTCATTGTCAAACTGCTACATGAGGCAAACTTTAACGTCAACAAAGCACAGAGAGGTATCATCTTTCTTGATGAAGTAGACAAGATCAGTTGCGTCCAAGGCTACCACCATCTTCGTGATGTAGGGGGTGAAGGAGTACAGCAAGGTCTTCTCAAAGTATTGGAGGGGACAGTCCTCCATATTCCCGAGCGAAACCTCTCACGGAAATCTAAAGGAGAGACAGTCTCCATTGATACCACAAACATCCTCTTCATAGCCTCTGGTGCGTTTAATGGACTGGACAAGATCGTTGCTAAGAGATACAATGAAAAGGTTATTGGTTTCGGATCACCCAGTGAGACTAGCCACACCTCCTCATCATCATCATCAACATCTCCCAGCCAATCAGATCCACTGGATGAAGACTCCCACAGGGACGAGCTACTCGGGAAGGTGGAGTCACGTGACCTCATGGCATACGGGATGATCCCCGAGTTTGTTGGGCGGTTCCCCGTGACTGTTAGCCTCTCCTCCCTGAGTCGTGACTCTCTCGTGGACATCCTGACCGAACCAAGCGATGCCATTCTGAAACAGTACCAACACCTATTTGAAATAGACAAGGTTGACTTGAAATTTTCACAAGAGGCACTCTATGCCATTGCTGACCAAGCCTCTGAGATGAAGACAGGAGCTAGAGGTCTCAGATCCATCATGGAGCAGCTGTTGTTGGATCCAATGTTTGCCGTGCCTGGGTCTCAGATCAAGACTGTCAGCATTGAGGAAGACACAGTGAGAGAGAAGCAGTTGCCTCGCTACGACTACCACACGGGGGAAGGGAGGGACGACGACGGAGAGAGAGACGAGACAGAGGACTCGTCCAGCGATTCAAGCAGCCAAGATGAGGTGGGAGTGGCTTTAGAACAGTCTACCGTTGCCAAGGCCAAAGTT
>s62Contig46573_4 [62 - 703] 
GAGTTCGCTAGTCGAGTTATATTCGTCTTTAGGAGAGAATTTCTACCAAAGTATATATACATAATGTCATTCCTGTGGGACTGGATGAGTGGTGTCCTCAACTATTTAGGTTTATGGAAGAAGAGTGGTAAACTAGTTTTTCTTGGTCTGGACAATGCTGGAAAGACCACCCTACTACACATGCTCAGAGACGACAGAATGGGCCAGCACATGCCTACGTTATACCCTACCAAAGAGGAGCTGTCCCTTGGTGGTATCACGTTCACAACGGTGGATCTGGGTGGTCACATGACTGCTCGTCGTGTGTGGAAGGACTACTTCCCAGCTGTAGATGCCATCGTATTTATCATTGATGCTTTTGACAGAGAGAGATTTGAGGAGTCAAAGAACGAACTAGATAGTTTAATGTCGGATGAACAAGTAGCATCAGCCCCCATTCTCATACTGGGTAACAAGATTGATCGACCAGGAGCAGCTTCTGAAGAGGACCTCAAAACTTACTTTAACCTACATGGACAGACTACTGGAAAGGGTAATGTATCAGAGAAAGAATTACAGAGACGACCGGTGGAGCTCTACATGTGTTCAGTGCTAAAGAGACAAGGCTATGGTGAAGGCTTTCGATGGCTCTCGCAATATTTA
>s62Contig60731_2 [108 - 713] 
GAATTTCTAACTTTTAGGTTTGTAGCAAAGATGTTCATGTGGGACTGGTTTACTGGAATGTTAAACTATTTAGGTTTAATGAAAAAGACTGGTAAATTAGTATTCTTAGGACTAGACAATGCAGGTAAAACAACCTTACTACACATGCTGAAGGATGATCGTATGGCACAACATGTTCCTACTCTTCATCCAACATCAGAGGAATTGTCTATGGGTGGTATGAAGTTTACAACATTTGATCTAGGAGGTCATAAGCAAGCTCGTCGCATTTGGAAAGACTACTTTCCTGCAGTTAATGGAATAGTTTTCATCATCGACTGTGCTGATGGAGAGAGACTTCCTGAATCCAAACTCGAACTAGAGAGTTTGTTGGCAGATGAGCAGTTAGCAAGTTGCCCAGTGCTTCTTCTTGGTAACAAAATTGATATCCCAGGAGCAGCCAGCGAGGACTACATTAGACAATACTTTGGCCTTTATGGTCTTACAACAGGAAAGGGAAGTGTTGCTTCAAAAGATCTTCAAGCTCGACCAATGGAATTGTATATGTGCAGTGTGTTAAAACGGCAAGGATATGGGGAAGGGTTCCGGTGGCTGGCTCAGTATATA
>s62Contig13908_8 [1347 - 742] (REVERSE SENSE) 
ACCGCTCTTCCGATCTCAAAAATGGCGAGCTCTGAGACGATAAATACTGGCAAAGAGAAGCTCAATAATTGGCTGCATGAGAAAAACTATTTTACTGATGTCTTAGACAAAGTGGAGAAGAAGACGGGAGTGAACAGGCTCTATATCGTTCTCGGTCTGGTTGGAGTATTTGCGCTTTATCTTGTGTTCGGCTATGGAGCAGATCTGATCGTGACAGTCTTGGGCTTTGCTTATCCTGCTTACCAATCAGTGAAAGCAGTGGAAAGTGAAACAAAAGAAGATGACACCCAATGGCTTATTTATTGGGTGGTGTTTGGAGTTTTCAACATCGTGGAGTTTTTCTCAGACATTCTGCTTTCTTGGTTCCCCCTGTATTTCCTAGTCAAGCTGATATTTCTTTGCTGGTGTATGGCGCCTGTGTCTTGGAATGGAGCTAACACAATCTACCACAGAGTTATCAAGCCATTCGTGTTGAAGCACCAAGCGCAGATCGATAAGGCTCTGGATAAAGTTGGCCAGAAAGTCGACGAGGTTGCAAAAGAAGCCAAGGATGCTGCCACTGAGGCAGCCATAAGAGCAGCTACAGAAGATGACAAGAAAGAATCT
>s62Contig20251_3 [874 - 173] (REVERSE SENSE) 
AGTACAATCTGGTGTCGATCAGCAAAGTGTACATGTACGACCGAAAGAATGGCTAGTTCCGAAGGTAGTTCCAAGCCTGCCAACAAGCTGGTGGCGATAAAGAATGCTCTCCACGACTTCCTTCACGAGAAAAATTCATTTACTCACATCTTTGAGTTAGCTGAGAAGTACACTAGGATTCAGCGGGAGTACATGTTTTTAGGCATCTTGTCATTTCTGGGACTGTATCTAGTCGTTGGCTACGGAGCAGGACTGATTGTGAATCTCATTGGTTTCGTGTATCCTGCATACAAATCATGCAAAGCTATAGACTCGGAAGAAAAAGATGATGATACACAGTGGTTAACTTACTGGGTGGTATATGCTGTATTTGGACTTGTGGAATATTTCACTGATCTTGTTCTTTCTTGGATACCATTTTACTTTTTGGCTAAGTGTGCTTTCTTGACATGGTGTATGTTGCCAATGGCTAACAATGGTTCGATACTGATATACCATCGTCTCATTAAACCATTCGTCAAGAAACATGAAAAGGAGTTCGATTCAGCTCTTGGTCAAGTCAGTGACATTGCTAAAGGTGTTGGAAAACAAGCTGTCTCTGCAGCAAAAGATGCAGCTGGTAATATTGATGTCAATATGGCTATGGAGTACAAGGCTAAGTTTGATTCACTGGCCACTGATGAGTCTAACAAGAAAGAAGAT
>s62Contig45264_4 [2 - 1954] 
AAGAAGAAAAACAAGAAGATTTTCTCAGAAGCTAACGAAGATGCCAGCCAAGACAGCTCCCGCGATCGGAATCGATCTTGGAACAACTTATTCCTGTGTGGGAGTCTTTCAACANNTGGTAAGGTTGAAATCATCGCTAACGATCAAGGCAACAGAACAACTCCCAGCTATGTCGCTTTTTCTGAAACGGAACGTTTGATCGGCGACGCAGCCAAGAACCAATCAATATTGAACCCAAGCAACACTGTCTTTGATGCCAAGAGACTAATCGGTAGGAAATTTGACGACCCTGCTGTTCAATCGGACAGAAGTAATTGGCCTTTCCAAGTCATCAACGAAAACGGGAAACCTAAAATCCGAGTAGAGACCAAGGAAGGGTGGAAAAGTTTTACTCCAGAAGAAATCAGCTCCATGGTTCTTACGAAAATGAAAGAGATAGCTGAAGCTTACTTGGGCGAGACAGTAAAGGATGTGGTCATCACAGTACCAGCATATTTCAATGATTCACAGCGACAGGCCACTAAAGACGCTGGGCTAATAGCGGGGTTGAATGTCATGAGAATCATCAATGAACCCACAGCGGCCGCTCTCGCTTACGGATTGGAAAAGAACCTCAGCGGAGAAAAGAACGTGTTGATTTTCGACCTCGGCGGAGGAACCTTTGACGTCTCTGTACTGACAATAGACCAAGGATCGTTCTTTGAGGTACAGTCCACAGCCGGCAACACACATCTCGGTGGAGAAGATTTCGACAATCGCGTTGTGGATCACTTTGTGGAAGAATTCAAACGCAAGTTCAAGAAAGATCTCAAGGGCAACTCAAGAGCCTTGCGCCGCCTGAAAAGAGCTTGTGAACGAGCCAAGAGAACCCTGTCGTCCAGTACTCAGGCCAATATAGAGATCGACTCACTGTCCGATGGTATTGATTTCTACTCCAGGATTACCCGCGCAAAATTTGAAGAACTCTGTCTGGATTACTTCCGTTCATGTCTGGAACCTGTGAAACAGGCACTCACTGATTCACAGCTTGACAAATCCCAAATCCACGATGTGGTTCTGGTTGGAGGCTCTACAAGAATCCCCAAGATACAGCAGCTCCTTGAAGAATTCTTCAGTGACAAACAGTTGAGCAAGTCGATCAACCCAGACGAGGCGGTGGCATATGGTGCCGCAATCCAGGCTGCCATTTTATCCGGTGACCAGAGCTCAGAAATCAAAGACGTCTTGTTGCTCGATGTTGCACCGCTAAGCCTCGGAATTGAAACCGTTGGTGGAGTGATGACCAACATAATTGAACGCAATGCCCGAATTCCAACCAACGCTTCAAAAGAATTCTCAACCTACTCAGATAACCAAACGGCTGTCTCCATTCAGGTGTTCGAAGGAGAAAGAGTCTTGACTAAATTCAACAATCAACTGGGACGATTTGACCTGTCGGGAATCCCCCCTGCACCACGCGGCGTGCCGAAGATCGAAGTCTCTTTCGATGTCGACGCCAATGGCATCTTAAACGTTTCCGCCAAGGACCAGAGCACTGGAAAGAGCAACAATATCACCATCACAAACGACAAAGGAAGGCTGTCCAAGGCAGACATTGACCGCATGGTAGCTGACGCTAAGAAATACAAGGAAGAAGACGACAGGCAACGAGAGACGATCGCTGCAAGAAACAGCTTGGAGAACTACGCCTTTAGCGTCAAACGCGCAGTAGAAGATTCAAGCGCTGAGAGCAAGCTTTGTTCCGCTGAGGTAGACATGGCGAAGAGCAAGGCCATAGAGGTTATTGACTGGTTAGACAGCAATTCTCTGGCAGAGAAGGAAGAGTACCAGGAAAAGGAGCAAGATATGCAAAGAGTGTGCTCACCAATCATGTCCAAGTTACACGGACAACGGCAGCAGCAGCAACGTAACGAGGGCTCTCGCAATGGAGCCAGTATTGAAGAAATTGATTTC
>s62Contig49824_2 [1 - 549] 
ACAAAAGACAACAACCTCTTGGGGACGTTTGGTCTCAGTGGTATCCCTCCGGCGCCGAGGGGTGTGCCCCAGATTGAAGTCTCCTTTGACCTCGACGCCAACGGGATTCTCAACGTGACGGCCAAGGACAAGAGTACGGGTAGGAGCGAGTCAATCACCATCACAAACGACTCGGGACATCTCTCTAAAGCTGACATTGACAGAATGTTATCAGACGCAGAGAAATTCAAGGCGGAGGACGAGGCACAGAGGGCGTGTGTGGAGGCTAGGAACAAAGTAGAGAACTATGCCTTTAGCGTGAAGAGCGCCGTTCGCGACTGTGAGGACAAACTTGGTGGCGAGGACAAGGCCAGAGTGAACAAGGAGGCAGATGAAGCACTGAGATGGCTGGACAGCAACCAGCTGGCAGAGAAAGAGGAGTATGAACACCGACTGGAAGAGCTACAGAAGGTGTGTTCGCCGATCATGAGCAAGCTGCATGGTGCTGGAGGGCAGCATCATCAGGGAGGAGCCCAGGCCAGTGGAGGACCCACTGTGGAGGAGATGGAC
>s62Contig52207_3 [1 - 1125] 
AAATCGTCACAAACAGCACACCAACAACAGCCAGTGCATCAAAGTCTGAAAATTCTCCAGCCAAAGATGGAGGAAGTGTTTAAATCAGGTAAGCTAAACCAATTAGGAGGAGTGTTCGTAAATGGCAAACCGCTTCCAAACTCCGTTCGTCAACGAATCATCGAAATGGCTGAACTCGGAATCCGCCCATGTGATATCAGTCGGCAACTGAAAGTTTCACATGGCTGCATCAGTAAACTGCTTTCTAAATACAACGACACCGGATCGTTTGAGCCTGGACGCGCCAAGAGAAAGACATCGAGAGATGTGAGCTCCGAAGTGAAGAACAAGATTGAGGAGTATAGCCATACAACACCAGATATCTTCTCCTGGGAAGTCAAGGAAAAGCTAGTGGCTGATGGTTATTGCACTAAGGAAAGTCTGCCACCCTTAACTGTAATTAGCAGGTTATTACGACGAGCGAGATCAACCGGCAGTGAATATGAAACACCATCTGTTAGTGGCATTGAAGTGCCGGGGATGGACAGCTCTAAAGAGAATGCACCCCACAAAGGTTTCACTCCTTTCTCTATCGACAACATCCTCAAAGCTGAAGATAAATGGGAAACAAAAGAGGAAAGAGCTGATAAGGAAAAGATGGATACCAGTGAATTGACTCCAAGCAAAGTCGTTGACCTAGGTTCCACCATTAGCCATTCTGGGGTACTAAGGGACTTAGAAAGCCCAGCAATTATAAATTGCAATAACAACAGCAGCAGCAGTGGCCATAATGTGAGATTGTATCAGCGAAGGAACAGGACCAAGTTCACAGCTGAACAAGTCGAAGAACTGGAGAAAGCCTTTGAGAAAACGCAATATCCTGATGCTCTAACCCGAGAGGAACTTGCAGAGCGACTTCACATCAGCGAATCCAAGATTCAGGTTTGGTTTTCAAACCACCGTTCCAAATCAAAAAGCAAGAAATTCCACAAACCAGAAACTGACGAAGACAAGAGTCCTGAATCAACCAAGACTCGTATCTTCTACCCTTCATATCCAGTGGTACCTGTCATACGCTACGCTCCATATCCAGCTGCTCGTGTTTTTCCCTACATGCACTTCAGACCTATTCAGATGATGACACTA
>s62Contig12968_3 [1 - 576] 
GGCGGTGGGATCGTTGCATGGCAGGTGGTCTCACAGCATCCTGAGCTGGTGGAAAAGTTTATTGCCATGAACTGCACACACCCAAGGGTGTACTTGAAGCACGCCATTGGTAACTTCAAACAAGTGCTCATGTCTTGGTACGTGTTCATGTTCCAGTGGCCCAAACTCCCAGAGCTGTGGTTTAGCATGAGAGACTACTTAGCCATGGAGCACCTTCTCCGTGACAGAGCAATGGGACTTATGAAGAACTGTGACAATATCAGTGATGAGGAACTGGAGGCATACAAATACAACATCTCACAGCCTGGGGCGGTCACAGCCTTTATCAACTACTACCGCGCCATGTCCAGTCAAAAGAGAGGGAGCTCAAGGAAGGGACCCTTCCAGAAGATACAGACACCCACACTCCTTATATGGGGAGATGAAGATGGTGCGTTGCATATAGGTCTGGCTGAGAAGCACACCACAGTGGCAGAAAATATTTCTATCAAACACATCCCTGACTGCAGCCACTGGGTGCAACAAGATGCTCCTGATGAGGTCAACAGGTTCATGAGGGAATTTCTTAAAGAGCAG
>s62Contig14305_5 [599 - 9] (REVERSE SENSE) 
ACCGCACTGGTCGGTCACGATTGGGGCGGGGCTGTTGCCTGGGCAACGGCTGCTCGTCGTCCTGACCTGGTAAAGAAGCTGGTTGTAATGAACTGTCCCCATCCAAAGCTTATGCTCAAGACCATTTCTGGGAATTGGAAACAGCTAATGAAGTCGTGGTACATGTTCATGTTCCGCGTTCCAAAACTACCCGAGTTTATATTCGCTATGAAGGATTATGCTTATTTCAATGGGGTCTTCCGAGGGAGAAAGGCTGGGGTTCGTAACCGCGCCGCCTTCCCACCGGAAATCTTAGAAGCGTACAAGTACATCTTCTCTCAACCTGGCGCTCTGACTCCACCCATCAACTACATTCGCTGTGTCTTTGACGCTGACGAAAGCCTAAAGAGTGCATTTAGCTCGAAGAAGATTGAAAACGAGACTCTCCTGATCTGGGGGGACGATGACCTCTTCATGGAGAACTCGATGGCNNNNNNNNNNNNNNNNNNNNNNNNNNNNNNNNNNNNNNNNNNNNNNNNNNACTGCAGCCACTGGGTCCAGCAAGACGCCTATGAGAAGGTCAATGAGCTTATGGCAGACTTTCTTGATCAG
>s62Contig15087_2 [2 - 613] 
AGTGACTACTCCATGGATCTGCTGACTAAGGATATTGTAGAGCTCATCCCAGCTCTTGGCTACTCCAAGTGTATCTTGGTGTCACATGACTGGGGCGGAGCCATTGCTTGGAGTGTTGCCATAAATAATCCAGATTTGGTTGACAAATTCATTGTCATGGATTCCCCCCACCCCAAGGTGTTTGTCAAATATGCGGCTACACACTTCAAACAAGTTCTAATGTCATGGTACATTTTCATGTTCCAATGGCCAGTACTACCTGAGCTCATCATTAGTATGGTTGATTACAAGGCCATAAAGGACTGCTTCACTGCTGCAACCACTGGTCTAATCAGGAACAGAGATAGCTTCACTGATGAGATGGTTGAGGCTTACAAGTACACCTTGTCCCAGCCCGGGGCAATCACAGCTGCACTCAATTACTACCGGTGCCTCTTTAAGCGACAAAAGAGCGCGAAGCCTTCTTCTAAATCGCTGGAGATGCCTATCCTTGTGATATGGGGAGACCAGGACCCCGCCCTTAGTAAAGAGATGGCAGACTTGCACAATACTGTCGCTGCTAATGTGACTGTTAGACACATTGCTGACTGCAGTCACTTTCCCCAGCAAGAT
>s62Contig58315_10 [1505 - 453] (REVERSE SENSE) 
GGCGGTTCAGCTATTCGCAGGAGGATGCAACTGCTACAGAGTTTGTTTGTATACAGTCTTGCTTTATTTTATGGTCTACTTATCTGCGTGCGACTGTTATGGGAGACCGTTCGAAAGTTAGCAATTCCACCGGGGGCGAAGAGAAGAGAAACCCCTCCTTCATGCCTTCTCGACCCTGAGCTTGGAGGACACAACTTCCTAAGAACAGCTTCAAATTTACGAATCCATTATGTGGCTAAAGGTGATCCTAGCAAGCCACTGATGCTGTGCCTTCATGGATTCCCTGAGTTTTGGTATTCCTGGCGATATCAGCTGAAGGCTTTCAGTGACAACTACAGGGTGGTTGCTGTGGATATGAGGGGATATGGAGAAAGTGATCACCCTGAGGAACGAGACAAGTACAAGATGTCATACTTGGTAAATGACATCAAAGAAATGGTAGCAGCTCTGGGGTACAAGTCCTGTGTGTTGCTGGCCCATGACTGGGGAGGTCTTGTTGCATGGAGTGTTACCCACATTTATCCAGAGCTAGTGGACAAGCTGATTGTATGCAACATTCCACATCCAAAGTGCTTTGGAAAGTGTTTGCTGTCCTTTAAAAAGCAGTTCCTTGCTTCCTGGTACATGTTTTTCTTTCAATTGCCTTGCTTGCCAGAGTACCTTGTAGAGATGGGTGACTACAAAATGCTAAATAAAAGTTTTGGGGAAACAAATAACTTTACTGAGGAAGATGTGGAGGCATACAAGTATGCTTTGTGTCAGTCTGGATGTAGTGGTCCTATAAACTACTACAGGAAAATATTCTCATCTGATTTGCCTCGAAGTCACACCCACACAAAGATCAAGGCTCCAACCCTTATTGTTTGGGGAACAGGAGATAAATATCTTATGAAAGAAACCTTGAAAGGAACAGAACAGTATGTGGAAAACTTGACGATCAAATATATTGAGGGAGTAGGCCACTGGGTTCAGGTGGAGGACTACGAGACTGTGAATAAACACATTCGCGATTTCTTGAACGCTTATCCGCGTGAATCTCTTAAGAAACCAGAT
>s62Contig16626_15 [2093 - 15] (REVERSE SENSE) 
AGAAACGCTTCATCTGGAAGCACTTCAGGAAATGCCTCCAACAGCAACACTTGCTTGACACCAGGATGTATTGAACTAGCTGCCCAGGTTCAAGCCTCTCTCAACCAGTCTGCTGATCCATGTCAGGACTTCTACCAGTTCTCTTGTGGTAACTGGGTACAGAACAACATTATTCCTGAAGGTTTCTTAAGATATGGCGTATTCAATGATGAAGTGCAACGTAATACTGTTAACGTCAGACTGCGAAAAATTCTCGAGAGTGGAAATGACGGTGGTGTTGAGGCTGTGGGTAAGGCCATGCGCCTGTACCAGTCGTGTATAAACAACATTGCTGTTGATTCCCTGGGAGCCACACCTCTCTTGGATGTGATTCGTACTCAAACTGGAGGATGGCCGCTGATTGGCATTCCAGAACAAGAACCTTGGAGCATCAATACTTCATACTTCCATTACGAAAATGCTCACAGTGCAGGTGGTGGTGCTCTCTTTGGCATATTTCTCTTCTTTGACTTTGTCACCATGGACTACACCCACTATATCCCTTATATGGCTGAACAGACATCATTTCTGCTTAGTCCCGGGGGAGATCGTGCCACTGTCAAATCCGGTTTAGTAGACACCTTGACGTTGCTGGGTCCCGCTGTTAATCCATCTGTGTACGAAGAGGCTGTTGATAGAGCACTGGATTTGGATGATCAACTCAAAGCTATTTTTGTTCCACTTCCGGACTTTGTAGGAGGTGCATTGGCCGACAACACGGGCCACTACTACTCCTTGGAGCGTCTACAAATGCTTTATCCGGAGTTTGATTGGCGAGCATTCTTAGAGTACACATACAACTTTGGTGGTCTAACTCTACCCAATGACTTCAGGGCCATTGTGCCCACACCGGAGTACTTCCCACGGCTTTACGGTGTCCTTCAAAATGTCCCAAATAGTGTGATTCGTGATTATTCTAAATTGTTGTTTGTGAAAGCTGTTAGCCAATTCTTGGGAGGACCGTTTGCAGACAGCAGAGGTCCTACAGCCACTCAACCAGGGAAGTCAGACTCCTGCATTACATTTGTGCAAGATCTACTACCTATAGCTCTAGCTAGGCCGTATGTGGAGCAGTATTTACCAGAAGGAACAAGAGAGAACATTTCAATGTTGGCAGACTTTCTGATCCAAGGATTCAGAGAACGTGTCCGTGGAATGAGCTGGTTGAGTGATTTCTCCAGACAGGCCACACTTGAAAAAGTCGATGCCATCACATCAATGGTGGCCTATCCGACAGATATTTTCAACAATGACTATGTCAATGGACTCTACCGTAATTTCATGGCAGATGCGAGGGATTACTTTGGCAACAAGCTAAGGGGAATTGAGCTCCAGCAGGGTATGCGTGCAAACTTCACAACTGGATACGACTTCAGCCAGTGGGTTACTTTGACTCCCGGTCAACCAGCTCCAACCACCATTAATGCTGTCTACGATCGACTCCTCAACCATTTCTATGTGTCGGCTACCATTTTATCACCGCCATTTTTCAAAGCTGATTGGCCAGAGTATTTCAACTTTGGAGCCCTAGGAACTATTGTGGGCCATGAGATCACACATGGATTTGATGCTCAAGGTCAGATGCGAGACAAAGACGGTGTTGTAAGGATGTGGTGGAGTGAAGCATCACAGGCAGAGTTTAACCGGCGAGTACCTTGCTTTATTGACCAGTACAATCAGTACAGCTATCTTGGAGTTCAGGTCAATGGGGTGGGTACCATAACAGAGAACATGGCAGATAATGGAGGATTGCACACGGCTTTCCAAGGCTATCGTATGCGTGCAATGAAGAGTGGTAAACCAGCACAGAGACTTCCAGCACTACCGTATACACCCGAGCAGCTGTTTTTCATCGCATACGGCCAGCTATGGTGTGAAGTGGCCACTAGTGAGTATTACCAATACCTGTACACCAGTGATGTCCATGCACCAACCATTGCAAGGGTAAATGCTGTGGTAAACTTGAAGGAGTTTGCTGAAGCATTCAACTGTCCCGTGGGGACACCAATGAACCCGTCAAATGACAAGTGCCTCATTTGG
>s62Contig42259_12 [2477 - 252] (REVERSE SENSE) 
TTACATGTGACTATGGAAAAGCTGGATAGCGGCCATGGTGAAGTAAAACACAAGCAAGGAGGAAGTAAAGCCCTGCTATTCATTACAATAGCTGTGCTAGGTGTATGCACTGTTGCACTTCTGGTGGTTGTGATTGCATTAGCGGTGGTACTCGGAGTCGACCGGGCTAGCTCTGAAGCCCAAGGGTCTGTCTCTGACGATGTCTGCCTTACAGATGGATGCATTCAATTGAGTGCCCAGATTTCAGCCAGCTATGATCCTTCCGTTGATCCATGTCAGAACTTTTATCAGTTTGCTTGTGGAAACTGGCTAAGGACGAACATCATTGAACCAGGTCAACCCAGAAATGTTCGCTTGATAGAGGGCGTAGACCAAATCAATGTTTTCCTGAGAAAAATTCTGGAGAGTGGGGATGATGGTGGTGTTACAGCCGTGAGAAAGGCACAGGATCTTTATACATCATGCATTAACACACCTCAGATTGATTCACGTGGAGGACAACCACTGATTGACCTCATCAACTCAACAGGAGGGTGGTCTCTCATTGGTTTGGATGAGCCTGAACCATGGAACATAAACAGCACAACAGGATTCATTTATGAGAAATCTCACGGAAGTGATGCCTTTTTCACTATCTCTTTTCAGTTTGACCTCTTGAACTCCTCCAATTTTGTCCCATACATCGAACAAAGTGGTTTCTCCACCTCCGGGTTGAGTCCGGATGGGCTAGATGCCTATCGAAACTTGATTGTCACGGTGCTCACCCTGCTCAACCCTGAAGGCACTTTAAGCGACTTTGAAGACGCGGCTGACAGCATTATCTCATTTGAAATGGAACTAAGCAATATAGCTGTGTCAAATGTTATTCTTAGAGATTTGGGGGCTATATACAATCCTACTACTTTCAGAGATCTTCCACGGACATGGCCTGATTTTAACTGGAGAGGAATGATTGAGAGTGTGGCTGAAACAGCAGGCTTTACGATCAGTGACGGACAACTATTCATCATACAAACTCCCACTTATTTCAGTCAGTTGAGTGAGGTTGTTCAGAATGCAAGTGCCACAACACTGCGAGACTACGCTAAGTGGCGGCTAGTACAAAACTACTTGCCTCATTTGAGTGAAGACTTCAGAGATGCTCAGCAAGAGTTCACTGCAGTAGTTCAAGGAATTAGTGGAGAGTTACCAAGGACTGACACATGCATATCTCTGGTACAGTCAACCCTCCCCATTGCTGTGGCTAGACCATTCGTCGAACAGTATGTACCTTCAGGCACAAAGGACACGGTAAACATGATGATAAGCTATGTTAAAGACGCCTTCAAAAATCGTATAAATGAGCTGGGAGACGACTGGCTGGACGACATCTCTAGACAGAGGTCACTGGAGAAAGTCGATGCAGTAACTCAAATGGTGGCTTATCCGGACGATCTTTTTGATAACAACTATGTCAATGGGATATCGAACTCTTATCAAGTGGACGCAAATGATTACTTTGGCAACGTATTTCGGACATATGAGTATATCACTGAACGATGTATTCGGCGAGTTGTCCAAGGAGTGGACAAGACTAGATGGTTTGAGGAATTGGCTCCGACCGATATTAATGCTTTCTATCATCCTTCACTGAATCAGTTCATTTTCCTCACTGGTATACTGAGGCTACCTGTATTCAATGCAAGCTGGCCAGATTATTTCAACTTTGGATCAATTGGCTATGTCATTGGACATGAATTAACACACGGTTTTGATGATCAAGGTCAACAGTTTGACAGATATGGAATACGTCGTCAGTGGTGGTCAAACGCATCAATGGAGGCTTTCAGACAGCGACAGACATGCTTCGTTAATCAATACAATAGCTTTTCGTTTGAAGGAGTTCCAGTTAATGGGCAGCTCACTCTTGGAGAGAATATTGCTGATAACGGAGGCATTAACAATGCATTCCAAGCCTATCGCCTCAGTCTTGAAGCTGGTGAATCCACACCAAAAAGGCTTCCTGGGCTACCATACACACCTGAACAACTGTTCTTTCTTGGTACAGGACAGGTGTGGTGTACTCAATACACACCTGAAGCAGCAGCTGTGTTCGCTCGACTTGACGTGCATAGTCCCGGCCCAGTCAGGGTAATGGGTCCACTGATGAATAGTGAAGACTTTGCCAGAGCATACAGCTGTGAAGTTGGTACGCCAATGAACCCCCCTGACAAGTGTGTTCTTTGG
>s62Contig61902_14 [2897 - 582] (REVERSE SENSE) 
CTGCAGCAAGGTTTCGCCTTTTGGCGGACTGGCGACATGAGAGAAATATTCGGTTTGATGGTGATGGCGTCCGTTTTGTTTGGAGCCTCGCTGACGTCGATCCACACGCACAGAGAAACAGGAAAATCTGACGGAAAGAGAGTTTCTGATGATGAACTCATAATTATCATCGAAAGCGCGATGAAGCCAGACTACAAAAAGCCGCAAAATCCAAAGCATAAACCCAAATCCTCCCGACCTGTTCCAGAGTGCAAGACGGATCAATGCATTAAACAGGGCACGAGCATGTCTCAGGTGATGGATACCAATGTTAACCCCTGTACAGACTTTTACCAATACGCATGCGGCGGATGGATAGCGGAACCACTGCCTGGCGATCACGCCAAATGGACGATATTTACTTATTTAGCTGAGCAGACGGAAAATAGACTGAAATATCTGATCGAGCAACAGAAGGACGCAGATAACAGTGTGGGAAAGCTTGTTTACAACTGGTACGCGTCCTGTTTGGACCAAGACGAACGGGACAAACTGGGAACTGAACCGCTAAAGAAGCTAATACAAGATACAATGGGCGAACAGTTTACACCTTACGTACCAAATGACATTTCTGACGAGGACTTCCACTTAGAAGACGTACTGGGCGTCGTTCATCGAGAGCTCGGCGTTTTCCCATTGTTCACAATATCTTTGAGTGTTGATCCACGAAATTCATCTTCACCTACCCATCTTGCGATTGGTCAAGCACATCCCATAATAAAGTCACATGATGTCTATCTATCGCAGGAAGAACATATGGAAGAGCTGGAGAAAGCATACATTGCACTGATGGCGAATCTAACAAAACTTCTGGGAGCTCTTGATCATCAAGATGTAGACACTGTTGTACAAGAACTTAAAAATATCTTAGCTTTGGAGGTTCAATTAGAAAAGGCCATGCTACATGAGGCGGAATTTGAGAAAACACAGAAAAGCACTGGCCTCATAAAATGGACAATTAGTGATTTTGAAGCTAATCTGCCTGGGTTCGACTGGAGAAGATATTTCAACAAATTGACGGAAGGCTTAAGCAATCCCATCACAGATTCAGAAGAAATCTTTGTGGCTGCTCCAAAGTATCTAGAAAACGTCACCGAAATTTTGAAAAATAATCAGATTAGGGGGGTGGTTGCCAACTTTATTACTTGGAGTATTATTTATGAATACGGCCCTTATCTTTCAACGGAATTCCATGAAAAATATTTGGAGTACGCGCGTCAAGCTTATGGAATAAAAAAATCAAGTGAATTATGGCGGCGCTGCGTCCGCGGTACAGACGAGTCCATCGACATGGGAGTGTCCATGTTGTATGTTACTGACAAGGAAAGCGGTGTTACTAATCAAAGTTTACATCGTGCCAATCAAATGGTTCAAAACATCCGAGAGGCTTTCATTGAGAACTTAGAAACTGTGAATTGGATGGACAGTCAAACAAAACAGGCCGCCAAAGAAAAGGCCGAGGCTATTTTTCAGCAAATAGGTTACCCAAAGTTTATCACGAATATCACGGCGTTAGAGGAATATTTCTCTGGGCTGGAAAGTGATCCCAAAAGGTTCTTTCAAAATCGATTGAGCGAGCAGAGGATTAGAATGAAAAACACGCTGCTAACAAGAGGAAGCGTTATGAGTCGTTACAGTTGGGATATGCGGCCGACTGAGATTAATGCTTACTATTCACCTCAAAGCAATAAAATAGTTGTACCAGCAGGAATTCTTAGACCTCCATTTTATCATTATGAACATCCAAACGCGGAGAACTTTGGAGCCATTGGCTTCGTGGTTGGACATGAGCTTACTCACGGATTTGATTCTACAGGTGCCCTGTTTGATAAAAAAGGAAACTTAGCGAACTGGTGGGATGAAGACTCTTTCATTGGTTTTGTAAACAGAGAGCAATGTTTGGTGAATGAATACCAGCAATATACAGTTTTAGGACAACATTTGGATGGTAAGAAGACGTTGGGAGAAAACACAGCCGATAATGGCGGATTAAAACTTGCTTACAGGGCTTACCACAGGTGGCTTGCTGAGAATGATCATGACCGTACGCTGCCTAATCTTGGCCTCAACTCCGACCAACTGTTTTTCCTTTCCTTTGCGCAGATTTGGTGCGAAAGAGCCACTCCTAGCTATCAACTGACTGATTTACAATCTAATGTTCACTCTCCCGGCAAATTACGGGTTGATGTGACGCTGAAGAATAATCCAGATTTCGCAAATGCCTTTGATTGTCCTCTAGGATCGCCAATGAATCCAATCGAAAAATGTTCAGTTTGG
>s62Contig52989_4 [1 - 1980] 
TCTTTCCCTACACGACGCTCTTCCGATCTTGAAGATACTCGTTACGTTATGTTAGATCTTTTTACTATATTTTCTAAAGGAGGCATCGTTCTCTGGTGTTTTCAGGGAACATGCCAGTCCTTTACGCTTCCAGTCAATGAACTCATTCGTAGTGTTATTTTACAGGAGCGCGGAGGAAATAATTCGTTTACTCATGGCTCTCTTACATTGAAATATAAACTTGACAATGAATTTGAATTGGTGTTTGTGGTTGCATTCCAGAAAACATTGCAACTTTCATATGTGGACAAACTCCTGAATGATATCCAACTGGAGTTTAGGAACAAGTATAAAGATGATCTTGAGGCAGGAGTCATGAGAAATTACGAATTCAATGAGGATTTCAACAGACTAGTGAAGGAAGCAGAATTGAGAAGCAAATTAGAATCCCAAGCACCTACAAAGATGAGAACCTTTGAAGAATCAAAGAAGTCACAGAAGACAGTGGCTTCTCTCAAGATTGACAAAAATGAAAAGAACAAGGAAAGTGTAAAAAATACCAAGAAGGGAGGATCTAAGAACAAAAAGCAAGAAGTAATGGAAGAAGCTGAGTCAAAGCCGGCCAATGGCAAACCTTCCTCAGCAGACACAATCAATGGGGTGACGAGCGAAGAGATGATTAGGTTGAACATTGAAAAAATGAAGAAGAGAGCTGTCCCAAAACCACAGAAGGCTCCAACAAACAGTAAAGGTTCCCCTGCATCAGCCAAGAAGAAAGGTAAGGAGGCCAGAAAGTGGGAGAATGCTGGAACTGCACAGGAAGGAAAGAGTTTGGACTACAGTGGTACCAATGGTAATCAAGCAAACGGAAATGATGATGATGAGGAGGAGGACCTCGAAAATCTGCGTCCCATTGTTGGTACAATGCAAGGTGAACTCAAACCCATGGAATATGAATCTGAGTCTGAGGAGGAAGATGAAGTAGAATTGAGCACTGGTGGTTCAGCTGCCGAGCAAAGCAAGTCTTCTGGCCTTGGTGGAGGACTCTTCTCTTTTTTCAAAGGCTTGGCTGGGCAGAAGACCCTCACCCTTGATGACATCAATCCTGTGTTGGACAAGATGAAAGAGCATCTCATTGCCAAAAATGTTGCAGCGGATATCTCAGAGAAGTTATGTGACTCAGTGGCTACCAAACTAGAAGGCAAAGTGCTAGGAACCTTCAGTGGTATCACATCAACAGTAAAAGCCAGCTTAGAAGAGTCTTTGGTGCAGATTTTGTCTCCACGCAGGAGGATTGACATACTGCGTGATGCAATGGATGCCAAGAAGCGTGGCAAACCCTACTCTATCACCTTCTGTGGCGTTAATGGTGTTGGAAAATCTACCAATTTGGCCAAGATCTGCTTCTGGTTGCTTGACAATGACTTCCGTGTGATGATTGCAGCCTGTGACACCTTTCGTGCAGGAGCTGTGGAACAGCTCAGGACCCATGTCCGTCATCTGAATGCTCTTCATCCCCCTGCTGGTGGGAATGGTCCCCCATCTGTCCTGCTGTACGAGAAAGGCTATGGTAAAGATGCTGCTTCCATAGCTATGGATGCCATCAATTTTGCCAGGGAGCAGCGTATTGATGTTGTCTTGGTGGACACTGCTGGACGAATGCAAGACAATGAACCTCTGATGAGGGCTCTCTCTAAGCTGATCAAGCTCAATTCTCCTGACCTGGTTTTGTTTGTCGGGGAGGCCCTGGTGGGGAACGAGGCTGTGGATCAACTGAAGAAGTTCAACCAAGCTCTGGCTGATTTCTCTATGGCTGAAAACCCGCGTTTGATTGACGGCATTCTGCTCACCAAGTTTGATACCATTGATGACAAGGTTGGTGCGGCTATTTCCATGACATACACCACTGGCCAACCGATTGTGTTCGTGGGCACTGGTCAGACCTACAGTGACCTCAAGAGTCTGAATGTCAAGGCCGTGGTGAATGCCCTGCTGAGGGCC
>s62Contig57144_7 [666 - 7] (REVERSE SENSE) 
CCTTATGTCATAACCTTCTGTGGAGTGAATGGCGTTGGAAAGTCAACCAATCTTGCAAAGATAGCTTTCTGGCTTTTGGAGAATAACCATCGAGTGCTTATTGCTGCGTGCGACACATTTCGTTCTGGAGCAGTGGAACAGCTGAGGACTCACGCACGCCACCTTGGGTCCCTCCACCCCCCAGCCAAGGAGGGAGCCCCTACTAATATCCTCCTCTATGACCGAGGCTATGGTAAGGATGCGGCTGGTGTTGCAATGGAGGCCATCCATTTTGCTGGTCAGCAAGGATATGATGTTGTGCTGGTTGACACTGCTGGGAGAATGCAAGACAATGAACCTCTTATGAGGTCACTGGCTAAGTTGATTCGTGTCAACACGCCTGACATTGTTCTGTTTGTTGGTGAGGCTCTTGTTGGTAATGAGGTGGTGGACCAACTGGTCAAGTTCAACAGAGCGCTGGTGGACCATTCTGAAGAAGGTTGCACGAGAATTATTGATGGCATTCTACTCACAAAGTTTGACACCATTGACGATAAGGTGGGTGCTGCTATATCCATGACGTACACCACCGGCCAACCGATTGTATTTGTTGGCACTGGTCAGCGCTACACTGATTTGAGGAGTCTCAATGTTCAAGCTGTCGTATCTGCCCTCCTCAAG
>s62Contig12519_4 [3 - 1091] 
GGATGGCAGAAACTAAGGCTGCGGGAAGCAATGGGCATCAAACAACTGGGCAAGTTTCTGAAGAGCAGCTGTGCATCAGCGATGAGCCATCACTCCTGTGCCTCTGAATACAAGGAGGCCGTGGTGGCCATTGATGTGAGCCCTTGCCTCTATCAGTGTATGACTGCCATGGGGGACACGCCCCCGGGTGTACAACCTGGAAGTGATCTGGACACCAGTCACATTGTGGGACTCTTCCGACGAAGTGTGAGGCTCCTGGAGTTGGGCATCAAACCCATCTTCGTTTTTGACGGCGAAGCACCGGAGATGAAGAGCCACGTGCTACAGCAGAGGGCCAAGAATCGCGCACGCTCCAAAGAGCTCCTCGAGGAGGCTCAGGCTGTGGGTGATGAAGATGCCGTGAAGCGCTACGGGGCCAGGTTGGTGAAGGCCACTCAGAGGCACAACGACGAAGCCATGGAGTTGCTACGTACGATGGGTCTCCCGGCGCTGCAAGCGCCAGGGGAGGCGGAACGGCTGTGTGCCCAACTGGCGCTGAGTGGCCAGGCCAAGGCGGCAGCCACCGAGGACTTTGACGCTTTGGTCTTTGGGGCTCCAAAGCTGCTGAGGAATCTCCACCATGGTAGCGCTTCACCGCAACTTCCCCTGGTGCAGGAGATCCGGCTTCCTGAGATCCTGGCGCAGCTTCACTTCTCGCAGCTGGAGTTTGTGGACTTCTGTATTCTGGCCGGCTGTGACTACCTCCCAACCATTTCCAAGGTTGGCATCATGACCGCCCAGCAACTGATCAAAAAGCACCGCAATATCGAAAACATCCTCAGGAATTTGGACCGGGCCAAGTACATGGTGCCAGAGGATTGGAACTTCACTGGCGCAAGGAGTTGTTTCCAGCCCATGGATTTGAGTTTCGTGAAGAACAGCGACTTGAAGGAGAAGCCCATTGATACCGTGGCACTGCGAAACTTGCTGATAGAGCGTCATGCGCTGAAGCCAGAAATCATCAACGACCATTTGCAAAAACTGGTGTTTTTGAGAGGCTGCATGCAGCCGCGCCATGCCCTGACGCCACATGCCGATGCGCCCTCCGGC
>s62Contig49443_2 [2 - 958] 
CATTTGATGGGTATGTTTTATCGAACTATCAGGATGGTAGAAAATGGAATCAAACCAGTGTATGTCTTTGATGGTAAACCACCTCACATGAAGTCTGGAGAGCTGGCAAAGAGAAGAGAGAGACGTGAAGAGGCACAGAAAGGACTGGCTCAAGCTGAGGAAACTGGTGATGCAGAGAGCATGGAGAAATTTTCTCGCAGACTGGTGAAAGTAACTCCAGAGCATAATGCTGACTGCAAAAAACTACTACAGCTTATGGGAATTCCATACATTGAGGCTCCCTGTGAAGCAGAAGCACAGTGTGCAGCTTTGGTTAAAGCAGGGAAAGTTTATGCAACAGGGACAGAAGACATGGATGCTCTGACATTTGGCTCGAGTGTCCTGCTAAGACATCTCACCTTTAGTGAAGCCAGGAAAATGCCAATAAGAGAATTTTATTTGGACAGAATTCTTGCTGAACTGGAGCTCTCACATGATGAGTTTATTGATCTCTGCATTCTGTTAGGCTGTGACTATTGTGACTCTATCAAAGGTATTGGACCAAAAAGAGCAATAGACCTTATTAAACAGTACAAGACTATTGAAGAAATTGTCAAACATATTGACACAAAGAAATATACTCTGCCAGAAGAATGGCCATATCAGGAAGCCAGAGAATTGTTTAAAAACCCAGAAGTTAAAAACGATGAAGATGTGGAGCTCAAGTGGGAGGCTCCAAAGGAAGAGGAGCTTATTAAATTTCTAGTAGAAGAAAAAGGTTTCAGTGAAGACAGAATACGCTCAGGAATAAAAAAGCTCACCAAAGCTCGCCAGGGGTCCACTCAAGGGAGGCTTGATTCCTTTTTCAAAGTTCTTCCTTCCCCAAGCCCTTCAAGTAAAAGAAAGAGTGAGGATATCAAAGGACCAAAATCCAAGAAAGCCAAGCCTGCTGCAGGGGGGAAGTTCAAGAAACCCAAA
>s62Contig50277_3 [45 - 1226] 
ACCATGGGCATTAAAGGCCTCGTGAAATTTTTGCAAGAGAATGCTCCAAAATCTGTCAAGGAGATTCCAAGCCAGGCTGCCTACACTGGACGGCTGATTGCCATCGATGCAAGCATGTGTTTGTACCAATTCCTCATCATGATCAGAGAGAATCGGTCGGGAACGTACAACAACCTGACCAATGAGGAGGGACAGGTCACATCTCACATCATTGGAATGTTGACAAGAACCATCAAATTGATGGAGAATGGCATCAAACCGGTCTATGTCTTCGATGGAAAGCCACCAGAAATGAAGTTGCTGGAGCTTGAACAACGCAGGGAGAAGCGGAAGGAAGCAGAGGCAAATCGCCAGGCGGCTGTCGAAGCCGGAGATGCGGAAGGTGTCTTGAAGGGTGCTAAGGCCACTACAAAGGTGACCAAAGAGCAGAATGAGGAAACCAAGAAGCTCCTCAGATTGATGGGTGTGCCAGTTGTGGAGGCTCCAAGTGAAGCTGAGGCGACATGCGCTGCCTTGTGCCGAGACGGCAAGGTCTTTGGCGCAGCGACAGAGGATGCCGACTGCCTTACGTTTGGAACCAAAATCCTCATCAGGAACTTGATGGCAGCAGAATCCCAGAAGAAAACGATCCTGGAGGTGAACTTGGAGCTAGCGCTTCAACAGTTGAATGTCTCGATGGACCAATTTATCGACTTCTGCATTCTGTGTGGCTGCGACTACTGCGACACTCTGAAGGGTATCGGTCCCAGCACTGCCATCAAGCTGATTCTGCAGCACGGCACCTTGGAGAAGGTCATTGAAGCTATTGGGTCTGACAAAGTGCCAGAAAATTTCAGATACGAGGCAGCTCGAATGTTCTTCAAAGAGTGCGAGGCCGTAGACACTGCCCAGTGCGAGTTTAAGTTTGAGGAACCAGACTTCGAAGGCCTCACGAAATTCCTGGTAGAGGAGTGCACCTTCAGCAAAGAGCGTGTTGATCGCTACATTGAAAGGCTGAAAAACTCTAAGTCAAGGACGAAACAGCGGCCTTTGGACATGTTCTTTGGTACAGCCAAGGTTCAGATCAAGGATTCCGAGAAGTTCGATCCTTCCAAGAAGAAGGGTGGTGCCAAGGCTGCCGCCAAAGCGGGCACCAAGCGGCCTGGGGCACCTGCTGCTGGTGCAGCGAAGCGTGGCAAGAAG
>s62Contig16384_5 [123 - 1040] 
TTGGTGGAATTAACCGATGACCTGTTCGCTGTAAGCTCAAACAAGATGCTCAAATCAAAACTTCTCGGACAGGGAAAATGCTTGGAACACTGTCAGCCGCAAATGTTGAAAGGATACCTCAAGAAGCGATTTCCCATCACGGCTTGGCTGCCAGAATATTCACTCAAGACGCTTCAATGTGACATAATCGCTGGGCTTACAGTTGGCCTTATGGTCGTTCCTCAAGGCCTGGCCTACGCTCAACTTGCCGGCCTTCCTCCCCAGTACGGACTATACTCGGCGTTTCTTGGCTGTTTTGTGTATTGTTTTCTTGGGACGAGTAAAGACATTACACTGGGTCCGACAGCGATTATGTCACTTATGGTATCGGCATACGGCAAACCTGAAGAACCACAGTTTGTTGTCGCTTTAACATTATTCACTGGAGTAATTTTACTGTCCATGGGGCTTCTTCGCTTAGGTTTCGTAGTGAATTTTATTTCAATTCCAGTCGTAAGCGGCTTCACTACGTCGGCGACGATTATCATCGCATTCAGCCAGATTAAAGATTTACTTGGATTAGAAAATATCCCTCGTCAATTCGCCAAGAACGTTTACTTCACCTTCAAGTATATAGGTCTTACGAGGAAATGGGACATAACTTTGGGACTAATCAGTATATTATTTTTGGTAACTCTCAGAAAGATCGGTCGTCTTCAATGGGTCAAGCAGAAAGATTCGAGCGACTCAAAGTGGATAAAGGCGGCAAAAAAAGACGCTGTGGCTCATTTCAATCAGTCGAAATGCTCTTATAGTTCTGATAGCCGGTATAGTGTCTTCATCGTTCCACAAACACGGTCATACCGACATTTTCACTTTACCGAAGCATATAGACCCCGGTTTGCCACCTATACAGGCACCTGCACTGAGCTTCCGTTA
>s62Contig16384_8 [862 - 1935] 
AGGCGGCAAAAAAAGACGCTGTGGCTCATTTCAATCAGTCGAAATGCTCTTATAGTTCTGATAGCCGGTATAGTGTCTTCATCGTTCCACAAACACGGTCATACCGACATTTTCACTTTACCGAAGCATATAGACCCCGGTTTGCCACCTATACAGGCACCTGCACTGAGCTTCCGTTATGAGAATTCCACATTGACTCCATCTGAAGTACTCAAGGAACTTGGGCCTGGCCTTGCTGTCATTCCTCTGATTGGCTTTCTTGAGAGCATCGCAATTGCCAAGGCTTTTGCACGGAAGAATCGCTACACTGTTGATGCCAGTCAAGAGTTGATTGCTCTTGGTATTGCCAACTGCCTGAGCTCGTTTGTGTCTTCATATCCAGTGACAGGAAGCTTCTCCAGGACAGCTGTGAATGCTCAGAGTGGGGTTGCCACACCTGCAGGAGGAATTTTTACTGGGGCAGTTGTTCTGTTGGCCCTTGGTGTGCTGACTCCATCCTTCAAGTACATTCCTAAGGCATCTCTTGCAGCGTTGATCATGTCATCAGTGGTAACCATGATAGAGTACCACATCTTACCAAGTATCTGGAAAGTTCGACGCATAGACCTGGTTCCACTGGTGGTCACCTTTTTTGGTTGTTTCTATGACATTGAAGTTGGAATTTTAACTGGTATTGCTGTTGCTCTGTGCATCCTTCTGTACCAAGTCGTTTGGCCACCTGTTCAGAAGATAAGTAGAGGAGACTATGTCCTGCTCAAGATTCAGGGCAATCTCAACTATCCCGGTGTTGAGCATGTCACCAATGAGGTTCAAGCAATTGCCATTGCTGATCCTCTGCCACCTGGAATTGTTCTCGATTTCTCTGTGGTCACTAGTATTGATTATACAGTCACTCAGTCACTTCTGACGATACTGGAAGACATGGATAACAAAAGAATACCAATCTTCTTCACTGGTGTCCAAGATAATGTGCGTGCTATGATGGTTAATTCTGGGATTGACCCAGGAATCATTAATCAAGGTACACAGGTCATTGTAGATTCAATTAATTCACTGGAGGTAATAGCACAAAGT
>s62Contig4911_3 [2 - 2554] 
GTAGATGAAGATGTTGGCAAAAGTAGAGAGCTGTCATTTTCAGCTGTTGCGACTGGGTTTCAAGGAATGGGGAGAAAAACATACCTTCTGAGCCTCTTGGGACTCCTTCTAATTTCTTCACTGTGTTTAGCTGAAGAAGAAAAGACAGAAGAGAAAACAGAGACAGAACCACCTACTGTAGATGAAGATGTTGGCAAAAGTAGAGATGGTTCAAAGACTGATGACGAGGCTGTCCAGAGGGAGGAGGAAGCCATTAAACTTGATGGTCTGAATGTAGCACAAATGAAGGAACTTAGGGAGAAAGCAGAGAAGTTTGCTTTCCAAGCTGAAGTTAGCCGAATGATGAAGCTTATTATCAACTCCCTGTACAGAAATAAAGAGATTTTCTTGAGAGAACTTATTTCCAATTCATCTGATGCCTTGGACAAGATTAGATTCTTGAGTCTTACTGATAAATCAGCCCTTGCTGCTACAGAAGAACTATCCATTAAGATCAAAGCTGACAAAGAGAACAACATTCTTCATGTTACTGATACTGGTATTGGTATGACAAAGGATGATTTGGTCAAAAACCTGGGTACCATTGCTAAGTCAGGAACAAGCGAGTTTTTCCAGAAGATGGCGGATGCTCAGTCAAGTGATCAGGCAAGTGACCTCATTGGCCAGTTTGGTGTTGGTTTTTACTCTTCATTCCTTGTTGCTGACCGTGTGATTGTGACATCTAAACACAATGATGACAAGCAATACATCTGGGAATCTGATGCTGCTTCTTTCAGCATCACAGAGGACCCCAGGGGCAATACCCTCCAGAGAGGAACTACCGTCAGTGTTCATCTGAAGGAAGAAGCTCGTGACTTCCTCGAACCCGAGACCATCAAAGACCTTGTGAAAAAGTACAGTCAGTTCATCAATTTCAACATCTACCTGTGGACAAGCAAGACAGAGGAAGTTGAGGAGCCAGTTGAGGAGGAAGCCAGCACTGACGACAAGAAGGCTGATGAATCTGCAGAAGACAAGAAAGAGGAAAAAGATGAAGAGAAAGAGGAAGAGAAGAAGGATGAAGAGAAAGAAGACAAGGATGATGATGTGGAGGTTGAGGAAGAATCAGAAGAGAAGGAGAAGAAACCCAAGACTAAGAAGGTGGAAAAAACTACCTGGGACTGGGAACTTATCAACACCAACAAACCAATCTGGAGCCGAAAACCCAAAGATGTCAAGGACGAGGAATATAATGATTTCTACAAATCATTTACCAAGGATCATGATGACCCTCTTGCCAAGACTCACTTCGTAGCTGAGGGTGAGGTGACCTTCCGTTCTATCCTTTATGTACCAAAATCAGCCCCTCACAACCTCTTCTCTGAGTATGGCAAGAAAATGGACCAGATCAAGCTGTATGTGCGACGTGTTTTTATCACTGACAACTTTGAGGACATGATGCCCAAGTACCTGTCCTTCATCCGTGGTGTCGTTGACTCTGATGATCTGCCACTGAACGTGAGTCGTGAAACTCTTCAGCAGCACAAATTGTTGAAGGTTATCAAAAAGAAGCTTGTGCGAAAGGCTCTAGACATGATCAAGAAAATCCCCAAGGAAGACTACATGGATAAATTCTGGAAAGAATTCAGCACAAGCATCAAGCTTGGTGTCATGGAGGACCACTCTAACAGAACTCGATTGGCCAAACTACTGCGATTCTATTCCTCCAACTCTGAGAAAGAAATGACAAGCTTGGCTGATTATGTTGAAAGAATGAAGGAGAAGCAAGAGGCTATTTACTTCATGGCAGGAACTAGCCGCAAGGAGGTTGAGAGCTCGCCATTTGTGGAAAAACTCCTAAAGAAGGGTTATGAGGTGTTGTACTTGATAGAGCCAGTTGATGAATACTGTATACAAAGTTTGCCAGAGTTTGAGGGAAAGAAATTCCAAAATGTTGCCAAAGAAGGATTGAAGATTGGTGAAGATTCAGAGAAACAGAAAAAGAAGCAGGCAGCTCTTGAGAGCACATATGAGCCTCTGCTGAAATGGCTGAAGGAAGATGCCCTGAAGGATCTGATTGAAAAGGCAGCAATCTCACAACGTTTGGATGAGTCACCCTGTGCCCTTGTAGCCAGCTCATATGGCTGGTCTGGTAACATGGAGAGGATCATGAGATCTCAGGCCTATGCCAAGAGCAGTGACCCCAGTAATGAATACTATGCCAACCAGAAGAAGACCCTTGAGGTAAACCCCAGACATCCATTGGTCAAAGAGCTGCTCAAAAGAGTGGAGACAGACAAAGAAGACAAAACTGCTAAAGATCTTGCCCGTGTGCTCTTTGAAACTGCTACTCTAAGATCAGGCTACCTAATAAAGGACTCGCAAGACTTCGCTGGACGTATCGAGCGCATGCTGCGTCTTAGCATGGGAGTAGACCTGGAAGCCATGGTGGAACCAGAGGAAGAAGAAGCTGAGGAGAAGGAGGAGGAAGAAGACAAAGATGGAGAAGAAATAGAAGCTGAGGGAGACAAAGAAGAGGAGAAGACAGAAGAGGAATCTGCTACAGCCGAGGAA
>s62Contig23554_8 [1 - 2388] 
GTGGCTGGATGCTCGGCTCAGGAAGAAGAGGAAGAGAGTTTGCTCCCGACGGCCGAGGATGACCTAGGAGCCAGCAGGGAAGGCTCGAGGACAGATGCTGAGGCAGTGGAAAGGGAGGAAGAGGCGATCAAACTTGACGGTATGAGTGTGGCTGAGATGAAACAACTTCGAGAACAGGCAGAGAAGTTTGTGTTCCAAGCCGAGGTCAACCGGATGATGAAATTGATTATCAACTCACTCTACCGTAACAAAGAGATCTTCCTTCGAGAGTTAATCTCCAACGCCTCCGATGCCCTGGACAAGGTACGTTTCCTTTCCCTCACCGACAAATCCGCTCTCAGCGCTACCGAGGAGCTCTCCATTAAGATCAAGGCAGACAAGGAGAATGGAGTACTCCATATCACTGACACAGGAATTGGTATGACAAAGAAGGACCTTGAAGCAAACCTTGGTACAATTGCCAAATCGGGTACAACTGAATTCTTTGAAAGACTAGAAGAAGCAGCTTCCGAGTCGGCTGCAAGCGATCTCATTGGTCAGTTCGGAGTCGGCTTCTACTCCTCTTTCCTGGTCGCTGACCTAGTAGTGGTAACCTCCAAGCACAACGATGATGACCAGTACATCTGGGAGTCGGACGCCTCACAGTTCTCCATCGCAGCCGATCCTCGTGGCCCCACCCTCAAGAGAGGAACCACGGTTACCCTCGTCCTCAAGGAAGAAGCTCAGGAGTACCTTGAACCTTCGAGCCTCAGGAAACTCGTCGAGAAGTACAGTCAGTTCATCAATTTCCCCATCTACCTCTGGGAGAGCAAGACGGAGACGGTTGAAGAGCCAATCGAAGAGGAGGAGGAGGCCGCTGAGGAGGAGGAGGTGAAGGAGGAAGGAGAGGAAGAAGAAGACGCCACTGTTGAGGAGGAAGAAGAGAAGCCAAAGACAAAGAAGGTTGAGAAGACCACGTGGGACTGGGTGTTGGTCAACGACGCTAAACCAATCTGGCTGAGGAGCCCCAAGGATGTACCTGACGAGGAGTACTCGTCTTTCTATCGTCTGTTCTCGAAAGACTCATCAGACCCGCTTGCCAAGACCCACTTCACCGCCGAGGGAGAAGTCACATTCAAAGCTATCCTCTTTGTACCTGGCTCAGCCCCATCTGATATGTACACCAACTATGCCAAGTCCTCGGACAGGATCAAACTGTATGTGAGACGTGTGTTCATCACTGATGACTTTGAAGACATGATGCCAAAGTATCTGAACTTCATCAGAGGAGTGGTTGACTCAGACGACTTACCTCTAAACGTATCTCGTGAGATGCTCCAACAGCACAAGCTCTTGAAGGTCATCAAGAAGAAGCTGGTGAGGAAAGCTTTGGACATGTTCAAGAAGATGGACAAAGAGGACTACGAGAAGTTCTGGAAGGAGTACTCGACCAGCATCAAGCTGGGAGTCATGGAGGATCCCTCTAACAAGACAAGACTGGCCAAGCTTCTCAGGTTCCAGTCTAGCAACGACGATACAGATCTGACGAGTCTTGAAGAGTACCTTGAACGGATGAAGGAGAAACAGGAGCACATCTACTTCATGGCCGCACCCAACAGACAGGAGGCGGAGTCTTCTCCGTTCGTCGAGAGGCTGTTGAGAAAGGGTTATGAAGTGCTGTACTTGGTGGAGCCTGTGGATGAGTATTGTATCCAGGGTCTACCTGAGTTTGAAGGTAAGAAGTTCCAGAACGTGGCTAAAGAAGGCCTCCAGTTCAGTGATGAAGGAGAAGGTGCCAAAGAGAAACTCGAAGAAATGAGTGAAGAGTTCAAACCTCTCACGACATGGCTGAAGGAGAACGCTCTCTCAGAGCAGATCGACAAGGCCGTCGTCTCAAACCGTCTGACAGACTCACCTTGTGCGCTCGTGGCCAGCCAATACGGATGGTCTGGTAATATGGAACGAATCATGCAGGCTCAAGCATATGCTCAAGGGAGAGAGGCAAGCTTTTACGCCGGACAGAAGAAGACGCTGGAGATTAACCCTCGCCATCCCCTCATCCGCGAGCTTCTCCGTCGCGTTGTGGGAGAGGAGCAAGACCAGACGACTGCCGACCTGGCACGGGTCCTCTACGAGGCAGCTGCTCTGAGGTCTGGCTATGCGCTGAAGGACTCGGCCGATTTTGCCGGCAGGATAGAGAGAATGCTTCGACTCAGTCTTGGAGTGGATGAGTCAGCCAAGGTCGAACAGGAAGTGTTTGACGAGGAGGAAGAAGATGACGACGAAGAGGAGGATGTTGACTTTGACGAGGATGAGGAGGGTGATGAAGAGGAAGGTGCTGACTCAGCAGATGAGGCGGAGCCTACTGAGGAACCAGCAGAGGAGGAGGCAGCTGCTAGGGATGAACTT
>s62Contig18292_13 [2348 - 471] (REVERSE SENSE) 
GCAACAAGCTTCGGTATAGCCTTACCTTCCTGGCTTGTAAGCAAGGAAAATTCCATGTGGGTCCTGGGAGCTTATGCTCTTGCTTTTATGGTGATTCTCCCAGTAGCAGTGGGAACCTGGTGGTACAAGTCAATTCAGTACAGCTGTGAGCAGATTCTACTGGATACTACTCAACTATACTACTACTTCTTTCACAAGACACCTACCATGCAGACTAAACGTGTGTTAATGATCTTGGCTGGATCTCTGGAATATGAAAAAGGTCACAATAATGAGATTCAGGAGAGACCAAGTGATAATATAGAATTACCAGAGTTAATGCGTGACCTGCCCAACCTTGGAGATAAAAACAAAGAGGCACCCCTATGCTACCCTTACAGTATCAAGGCAAGAGCTCTGATCCACGCTCACTTGTCACGGCTAGAGCTTCCCAGACTCACCCTCAAAACAGACCTTGACCAAGTGCTGCAGAAGAGTCCGTTCCTTATACAAGAAATGGTTAATTGTGTAGCACAGCTCATAGCTATGGCTAAAGCTGGACGAACCCAAAATATGCCACGACTGGAGACACTTGAGAACTGTATGCGTGCCAGCCAAATGATGATACAGGGACTCTGGGACAATAAGTCTCCCCTGTTACAACTTCCACATCTTAATCAGGAGAATTTACGACATTTCAACACCAAGAAGAGGAATGTTCGTTCCATTAGGCAGCTGGCTTCCATGAAAGATGAAGACAGGAGATCCCTTTTAAGGAACCTGACTGGGGAACAGTATGAAGACGTGCTAAATGTTTGTTCCATGTTCCCTGCCATTGATATGGTAGTTAAACCACATGTTCTTGATGATGAAGATGACGTAGGTCTTATTACGACTGGTTCAATAGTGACTGTGTCAGTAACAGTAAAGAGACGAAATCTCGGGGAATCATTTGAAGAGGATAATTTAGATGACCTGCCACCCCTTGAGAGTGTTCACCCAAATGATACAGTGGAACCTAAGGGATCACCCCAACCAGGTGGACAGAAGGTTTGGCAGAAAAATAAAAAGAAAGGCAAAAAAGCCAAGCCACAAAAACAACAACCCAAGAAAAAACCCGTGAAACAACAGCCCAAGAAGAAAACTTCACAAGAGGAGAAAGAAAAAACCAACGAAGAAAAGGGGGAGCGAAGTGGAAAAAAGAATAAATACAAGGCGATCAAACAGGACGAAGATGAAGACAAAGAAGAAGAAGACGAGGGAGATATGGAGATTGAGAAGGAAGAAGCGGATGAGGATGAAGATGATGAGGACGATGGTGAAGAAGAGGAAACAAATGACAAGATTGTAGAGATCAAGAAACCAAAAAGAAAACCTGATGATGACGAGTCTGATTTGGATAGCAGCAGCCTCGGCGAAGATGAAGACAGCGACGCAGCACAAGAAGACGCAAGTGCTCGGGATTCCGAAGACGAGGCCGAGTGGGACCGATTGCAAGCCGACGTCAAGGGTCGTGATCCTATCTTGGATCCGAAGTCGAAAGAAAGTCATATTGTCCATGCACCTTATTTCCCAGAGGAAAAGCAAGAGTGGTGGTGGATATATGTCACGGATCGCAGGAAAACAGAACTTATAACACCGCCTCAACAGATATTTAACCTAAAAGAGGAAGAAAAGGTGGATCTGAGATTTCAAGCTCCTCACAAAGCCAAAACGTATCATTACACGGTCACGTTACGATCAGATTCCTACTTAGACTTTGACGTTCATCAGAATTTTAACATTAACGTAGAAGAAGCAAAAGAGGTCAAGACGAAACAATGGGACTTTGATTCAGATGAAGAGGATAAAGATGACATGGAAGAGAGTGGAGAGAGTGAAGAAGAAGAATATAGCGAC
>s62Contig47676_12 [1905 - 541] (REVERSE SENSE) 
CAGCTCATAGCTATGGCTAAAGCTGGACGAACCCAAAATATGCCACGACTGGAGACACTTGAGAACTGTATGCGTGTCAGTCAAATGATGATACAGGGACTCTGGGACAATAAGTCTCCCCTGTTACAACTTCCACATCTTAATCAGGAGAATTTACGACATTTCAACACCAAGAAGAGGAATGTTCGTTCCATTAGGCAGCTGGCTTCCATGAAAGATGAAGACAGGAGATCCCTTTTAAGGAACCTGACTGGGGAACAGTATGAAGACGTGCTAAATGTTTGTTCCATGTTCCCTGCCATTGATATGGTAGTTAAACCACATGTTCTTGATGATGAAGATGACGTAGGTCTTATTACGACTGGTTCAATAGTGACTGTGTCAGTAACAGTAAAGAGACGAAATCTCGGGGAATCATTTGAAGAGGATAATTTAGATGACCTGCCACCCCTTGAGAGTGTTCACCCAAATGATACAGTGGAACCTAAGGGATCACCCCAACCAGGTGGACAGAAGGTTTGGCAGAAAAATAAAAAGAAAGGCAAAAAAGCCAAGCCACAAAAACAACAACCCAAGAAAAAACCCGTGAAACAACAGCCCAAGAAGAAAACTTCACAAGAGGAGAAAGAAAAAACCAACGAAGAAAAGGGGGAGCGAAGTGGAAAAAAGAATAAATACAAGGCGATCAAACAGGACGAAGATGAAGACAAAGAAGAAGAAGACGAGGGAGATATGGAGATTGAGAAGGAAGAAGCGGATGAGGATGAAGATGATGAGGACGATGGTGAAGAAGAGGAAACAAATGATAAGATTGTAGAGATCAAGAAACCAAAAAGAAAACCTTATGATGACGAGTCTGATTTGGATAGCAGCAGCCTCGGCGAAGATGAAGACAGCGACGCAGCACAAGAAGACGCAAGTGCTCGGGATTCCGAAGACGAGGCCGAGTGGGACCGATTGCAAGCCGACGTCAAGGGTCGTGATCCTATCTTGGATCCGAAGTCGAAAGAAAGTCATATTGTCCATGCACCTTATTTCCCAGAGGAAAAGCAAGAGTGGTGGTGGATATATGTCACGGATCGCAGGAAAACAGAACTTATAACACCGCCTCAACAGATATTTAACCTAAAAGAGGAAGAAAAGGTGGATCTGAGATTTCAAGCTCCTCACAAAGCCAAAACGTATCATTACACGGTCACGTTACGATCAGATTCCTACTTAGACTTTGACGTTCATCAGAATTTTAACATTAACGTAGAAGAAGCAAAAGAGGTCAAGACGAAACAATGGGACTTTGATTCAGATGAAGAGGATAAAGATGACATGGAAGAGAGTGGAGAGAGTGAAGAAGAAGAATATAGCGAC
>s62Contig49684_9 [1475 - 207] (REVERSE SENSE) 
CTACACGACGCTCTTCCGATCTGTGCAGCAGGAGTGGTTGGAGCGCGTGCCAACACACAAGACGAGACTGAGTCGAAGGAGACGCCTCTGCTGAGCCCCTCGCGTCCTCTTTTCTTCTCTTTTGGGAGAGAATTACTCAGCTACACCGTACCAAGACTTGTGTATTGCGCCATGTCAGGTGGCAGTGGAGGGGCGTGGTCTCGGGTGTACGCTGACGTCAATTCTCACAAGCCCAGAGAGTATTGGGACTATGAAGCTCATCCTATTGAGTGGGGCAACCAGGACAACTACCAGATTGTCCAGAAGCTTGGGCGTGGCAAGTACAGTGAAGTGTTTGAAGCAATTAACATCACAAACAACACAAAATGTGTCATAAAGATATTGAAGCCGGTAAAGAAAAAGAAGATCAAACGTGAAATTAAGATCTTAGAGAACCTTCGAGGTGGACCTAATATTATATCGCTACTGGATGTTGTCAAAGATCCATGGTCCAGAACGCCGGCACTCATATTTGAACACGTGGACAACACTGACTTCAAGAGCCTGTACTCTAAGCTGACGGACTATGATATCAGATACTACCTCTATGAGCTGCTGCGGGCTCTCAACTACTGCCACAGTATGGGAGTCATGCACAGAGACGTCAAGCCACACAATGTCATGATCGACCATCAAAATAGAAAACTTCGACTGATTGACTGGGGTCTGGCCGAGTTCTACCACCCAGGTCAGGAGTACAACGTACGTGTGGCATCAAGATACTTCAAAGGCCCAGAGCTTCTGGTGGACTATCAGGAGTATGACTATTCCTTAGATATGTGGAGTTTTGGCTGTATGTTAGCGAGCATGATCTTCAAGAAAGAACCCTTTTTTCACGGACATGACAACTACGACCAGTTGGCGAGAATTGCCAAAGTCCTTGGCACAGAAGAACTCTACGACTACATTGACAAGTACAAGATAGAACCAGACCCACGCTGTACGGACAGTTTAGGAAGACACTCACGTAAACGTTGGGAGAAGTTTGTACACAGTGAGAACCAACATCTCGTGAGTCGAGAGGCTCTTGATCTACTGGACAAACTACTTAGATACGACCATAGGGAAAGGCTATCAGCTAAAGAGGCCATGGAGCATCCATACTTCTACCCAGTATTAAAAGAGGCTGCAGCCAACACTGGTCCTCCACCCAACGCCGCTCTAGCGGGGGGCGGGGCTTCAATGGCTGGCCTAGACCCTACCCATGATGACAAAGGCGTGGCTAGCCAA
>s62Contig52466_2 [190 - 1494] 
GGGTGCTCTGGAACAACGCCGGTGTGTTCTCTCGAGACGAATGTGCAGTGCTTACAGCCAAGAGTGGAAAGGGGAAGACACCTCGAAACAATAACTCGTTCAGTCCTCTGGCCACTGTATCGGAGCTGGAGCCAAAGAACATTTTGTCTATTGAAAACAGCGGAGAAGAAAACGCTGTGTAAAACTATGGCTAACACAGCTCGTGCCAGAGTGTACTCGGATGTAAATGTGCATCGGCCAAGAGAGTATTGGGATTATGAATCTCATGTTATAGAATGGGGGCAGCAAGATAGCTATGAACTTGTTCGCAAACTGGGCAGAGGAAAATATAGTGAAGTCTTTGAAGCAATAAATGTCTCAAATGAAGAAATTGAGAAAGTGGTAGTTAAAATTTTAAAGCCTGTTAAAAAAAAGAAAATAAAGAGAGAGATAAAAATCCTGGAAAATCTCAGAGGAGGACCCAATATAATTAATCTTCTTGATGTTGTGAAAGACCCTGTGTCCAGGACACCAGCATTAGTTTTTGAGTATGTTAACAACACAGATTTTAAGCAACTGTACCAGAAATTTACTGATTATGACATCAGATTTTACTTATATGAACTCCTGAAGGCCTTGGATTATTGTCACAGTATGGGAATAATGCACAGAGATGTCAAGCCACATAATGTTATGATTGATCATGAAAAGAGACAGTTACGATTGATAGACTGGGGTTTAGCTGAGTTTTATCACCCTGGTCAAGAGTACAATGTTCGAGTGGCTTCCAGATACTTCAAAGGACCTGAATTACTGGTTGATCATCAAGAGTATGACTACTCCCTTGACATGTGGAGTTTTGGCTGCATGCTGGCTAGTATGATTTTCAGAAAAGAACCTTTCTTCCATGGACATGACAACTATGATCAACTTGTTAGAATTGCCAAAGTTATAGGAACAGATGAGCTTTTTGAGTATGTCGAGAAGTACCATATAGAATTAGACCCAAGATTTAATGACATCTTAGGGAGACATTCAAGGAAAAGGTGGGAAAGATTCACTCACTCGGAAAATGAACTTTTAGTAAGTCCTGAAGCAATTGACTTGCTGGACAAGCTCCTAAGATATGATATAGCGGAGCGCCTTACTGCAAGAGAAGCTATGGAACATCCATATTTCCATCCAGTGGTGAGACAGGAACAACAAAGACTGGCACAGACAGTAATCTCTCCAGTCCCCATGCAGTCCAGCGGCACACCAACGCAACAAATTGTTTCGCCTATTCCAGCTTCGCCAACGTCACCCCTGCCGAATTCAACCCCTGCA
>s62Contig40701_3 [54 - 1526] 
AATCAAGCATCATTCAATATGCCGCCAAAAAAGAAAAGTGGGAAAAAGAAGGGTAAAAAGAAGTCTGCTAAATCCAAGACTCCTACAATAGTGGATGGAATCAGCACAGAGGAAATGAGCAAAGAACAACTTGAGGAGCACATTGTGAGGTTACGAGAGGAATTAGACAGAGAGCGTGAAGAACGGAACTATTTCCAACTTGAGCGAGATAAAGTGAACACTTTTTGGGAAATTACAAAACGACAGCATGAAGAGAAGAAAGCAGAGCTTCGTAACAAAGACCGAGAAATGGAAGAGGCAGAGGAGAGGCATCAGGTGGAAATCAAAGTATACAAGCAGAAAGTGAAGCATTTGTTATATGAACATCAGAACAACATTGCCGAGCTTAAGGCTGAAAGTGCTGTAGCTTTGAAGCTTGCTCAAGATGAACACAAAAATAATGAACAAGATTTAAGAAAGAATAAGAGATCACTCAAGGTGGAACTCAAAGAACAGGAACTTTCTCATGAGGATGTTGTGAAGAATCTAAAGAAGGGCCATGATGAGCACGTGACTAGACTAAGACAAGACTTTGAAAGACAAGTTAAAGAAATTGAGTCAAAATATGATAAGAAAATGAAGGCACTCAGGGAAGAACTGGAACTGAGAAGAAAAACTGAAATACATGAAATTGAAGAGCGTAAAAATGGCCAAATTAACACCCTGATGAAAAATCACGAGAAGGCATTCAGTGACATCAAGAATTACTACAATGACATCACACTTAACAACCTGGCGCTCATTAACTCTCTCAAGGAACAAGTAGAGGAGATGAAAAAGAAAGAGGAAAGAATGGAAAAACAGATGAATGAAATAATGGCTGAGAATAAGAGATTAACAGAACCGTTACAGAAAGCAAGAGAGGAAGTGGAAGAACTTAGAAAACAGCTGGCAAACTATGAGAAAGACAAAGCATCTTTAGCTAGTGCCAAAGCAAGACTTAAAGTCCAGGAAGAAGAACTCCGAAGTCTGCACTGGGAGCATGAAGTTCTTCAACAGCGCTTTAGCCAGACTCAAAGTGAACGTGACGAGTTGTATGGCAAGTTTGTTAAGGCAATCCATGAAGTTCAACAAAAAAGCAACTTTAAGAACTTACTGTTGGAAAAGAAACTGGCAGCTCTTGCTGACACATTGGAGAAGAAGGAAGCACAGTTGAATGAAGTTCTCTCAGCCTCTAATCTGGACCCTACAGCGCTTACTGTTGTCACAAGAAAACTCGAGGATGTGTTAGACTCAAAGAACAGCGCTATCAAAGACTTACAGTATGAACTGGCTCGTGTCTGCAAGGCGCACAACGATCTCATTCGGACATACGAGGCTAAGCTACAGTCATTTGGTGTTCCAACAGAAGAACTCGGTTTCAAGCCCCTGGAGAGCAACATTGGAGGACAACAACTTGGCCGAGGCCCCGCCGGCCTAGTGGCCGCTCCAACT
>s62Contig1369_1 [3 - 524] 
CAACGAAATATCCTCCACAGGGACCTCAAGACTCAGAACATCCTGTTAAACAAGACGAGGAAAATTGTGAAGATCGGAGACTTCGGCATATCAAAAATTTTGAGTAGTAAAAGCAAGGCTAACACTGTTGTAGGTACCCCATGTTACATTTCGCCAGAGCTATGCGAAGGTAAACCGTACAACCAAAAAAGCGATATTTGGGCTCTTGGATGTGTTCTTTACGAGCTGGCCACGTTAAAGAAAGCGTTCGAGGCGACCACTTTGACTGCTTTAGTGATGAAAATCATGAAAGGGAACTTTAGTCCCATTTCAGAGAGGTACAGTGACGATTTCAAGAAGCTTGTTCTCAGTATGCTTCAAATTGATCCCACAAAAAGCCCGCCCCTTCGACAGATCATGGCCCAGCCACTCATAGTAAATGCACTGTTTAATGTGTCTACTGATGTCGGACGAGTGCCATGTAACAGAACCCCAAGACCTATGGCAGGGATATCTGCTGCCATACCCCCAACACGTGGACGA
>s62Contig2599_17 [1672 - 644] (REVERSE SENSE) 
AACGGGATGGCGGCGGGTGATGAGGAGGAGCTGCCAAGGGTGCTACATAGCAGCGATTCCATGGTCCCCGAGAAGATTTTGGCGGCCCATGGATTCCGAACCCTTCGCTTTCTGGGCCGTGGTCAGTATGGCACTGCGCATTTGGCGGAGTCGTCTGATACTCCTGGGCGCGAACAGGTCGTGGCCAAAGTGGTTTTCCTTGACCATCTCAAGGACAAAGATCGAGCTTTGGCCCTCCAGGAAGTTGAAGTTCTGAAGCGGCTGAAGCATCCCAACGTTGTCACCCACGTCGCATCCTTCCTTCACTCAGCTGGCCACGGCCAAGCCTTGGTCAACATCATGGAGTACTGTGCAGGTGGAGACCTTCGGATATGGTTGGACAGTTTAGCCCAGGCTTCTGAGCCATTACAAGAGGATTCGGTCTTGCACCTCTTCTCGCAGATGCTGAAGGGCATGGAGTATGTTCACTCCTGCCACATTCTACACCGAGATCTGAAAACGTCAAACATGCTTCTAGATGTGGAGCATCGGACAGTCAAGGTGGGTGATTTCGGGATCGCACGTGTGCTGGAGAGCACCACTGCAGTGGCAGTGACCATGTTGGGAACTCCCTACTACATGTCACCAGAGGTTTGCAAGGGTGAGCCTTACCGCGATAAGAGCGACATGTGGTCACTGGGGTGTGTGCTCTACGAGATGTGCCGCTTCCGCCATGCCTTCGAGTCCCAGTCTTTATTGGGCCTCGTTTATTGCATTGTCTCGGAGCATTACGAACCCATCCCAGAGATCTACAGTGAGGATCTGGCAAAGTTGGTCGCGATGCTCTTGTCCAAGACTGCTGAAGAACGCCCCAGTGCTCGTGAGGCTCTTGCTTTGCCAGTGCTTCAGCCGTACAGTGAACCTGATGCTCCACGGCCATTTGCCCGAACGGCACCAGCCACAGGCTTGAAGTTCAGCGNCCCGACCGCCCCCAGCCACAGGCTTGAAGTTCAGCGAGGTGCCACCACCACCGCCAGAAGCTCCGGAGGC
>s62Contig50583_33 [5407 - 1712] (REVERSE SENSE) 
ATTGAAATGGAGTATGCTGATGGAGGGACTCTTGCTCAGTACTTGTCAAGACTGGACAAGGACATGGAAGAAAGAGAAATCTTAATAATCTTCCAACAGATGCTCTCTGCTTTGAAGTATATTCATGTGAACAACATCTTGCATAGGGATTTGAAGACAGCCAACATTTTTCTAACCAAGGAAGGCGTGGTCAAGCTTGGGGACTTTGGTATCAGTAAACAGCTTGAGGGCTCCAAGGCCAACACGGTGCTAGGAACACCATACTATATTTCTCCAGAAATGTGTGAAGGAAAAGAATACAATCACAAGAGTGACATTTGGGCTCTTGGCTGCATACTATATGAGATGGCCAGTAGACAAAAGACCTTTGAAGGCTCCAACCTCCCAGCTTTGGTTAACAAAATCATGAAGGGCCAGTTTGCTCCAATACGGGGAAACTATAGTCCAGAATTTAGATCTCTGGTGGCAGACATACTCCAGAAGGACCCAGATATGAGACCTGATGTAGAAAATTTGTTGAATGAGAGACTTTCAAAGCTCATGAAAAGGTTCGAAGACACAAGTGAGGATGAACTTGGAAGCTCCATTGATCAAAGCCGTAAGATTAGAAGAAGAACACTTCTGTATTACTTAGACTTGCTCTATACCAACATGTGCCCTATTGAAATTCCTGCAAAGGGACAACTCAGAGAGGTTGCTGTTGGAAACTCCCATGTTGCTTTGGTAACAGTGGAACATGCTGTATACACATGGGGTACCAACTTCTCTGGTCAACTTGGTCATGGCGACAGCAACAGAAGAGACCAACCAACACAAGTTGAAGCTCTCAAGTCTAAATCCATTTTGAAAGTGTGCTGTGGAGGCCAATTCACTGTGTTTGTCACTGACAATGGCATTGTGATGACATGTGGCCTGGGTGAACATGGTTGCCTGGGTCATGGTGACTGGCTGAATTCATCAAAGCCAAAGTTGATTGAAGCGCTGTTAAGTTTTGATGTGACATCTGTTAGCTGTGGTAATTCCCACGTGGCAGTCGTGACAAGTGATGGTGTGGTGTTCTCATGGGGCTGTGGAGATGACGGCAGATTAGGATTAGGAGATGAAGATAATCAGTGTCTTCCCACTGAGGTAACAGCTATAGATGATACAGTGTCCATAAAACAAGTGAAGTGTGGTTATGATGGAACAATGTTCCTCACTGATACAGGAGCACTCTTAGCTTGTGGAAGCAATGCAAATAACAAGCTGGGACTGAATAACCGTCAGGGATTTCTTATGCAGATGAAGAACTTGTTGAATAAGGTTCAGGTAGACGGTAAGAATGTACCAACAGCAGTAAAAGTGTTGTCTAAGCACCGTGTACTGGACGTGTCCCTGGGACCAGCTCACAGTGCAGCGCTTGTGGAACCAGGCCTGGTGTACACATTTGGCTGCAATCAGTATGGACAGCTGGCTTGCAACAACTGTAAACCACGTGATGTACCGGCTATTGTCAAGGCATTAGAAGAAAAGACCACATCGATGATTTTCTGCGGCAATGGCTTCACCTTAGCTGGTACAAATGATAATGACCTGTATTTCTGGGGGACGAGACCCACGGAAAACAAACGAACACAGAGCGAGAGTGGAGACAAGACCGATACTGAAGGAAGCAACAGAAGACATAAGAGAAATCCCAGTGGAAGCATGAGTATCGGTAGTGCTGACAGCGTGGAGTTGTCTCCAGGGAGTAAAAGCGATCATAACTCCGGAAGCCAATCGTCTCTTCCAAAAGACGCCAAGAAACGCAGAGAGGGTGTGCTAGAATGCTCGAGCTCCAACAGAATTGAGCGGGGCAGGAAAGAGGGAATGCAGGAGGGATTCTCCATGCCGCAGTCTTACAAGAAGAGAAAGGACGGGGTACAGGAAGGTGTGGCACAACCAGACTTCATGGGTAGCAGTACTAGTTTGATTCCNNNNNNNNNNNNNNNNNNNNNNNNNNNNNNNNNNNNNNNNNNNNNNNNNNNNNNNNACGACCCTTCAGTCAACTACATCAGAAACAGCTCCCGCCGAGGACAAATGAACGATCAAACGTTTGCTGCAGGGTTTCTTCGAATCAGTGAAGACGAGACGATGCCTTCGCCTACGCGTCTGTTTCACTGGGACACTTACACCATGTATGGAAAAGATCAGGAACATGAATTTCCTGTTTACTTGCTGGATATCAATGGTTTTGGTGTCAACGTGTTTGTGCAGATAGAAACTACGGCTCCACTTCCTACAAGACGGAGATCGAAAAAACGTTCGCAAAAAAAGGCTAGCGAGAGAAGACTTTCCAAACAGACGGTTTCTGATGGTTCCTTTGGTAACACCAGAGGGCCTGCAGGCTTCGATTCCTCAATGGGATCAAGCTCTTCGGAATTGGACACCACGTTAGGAGAGGCTCCGACGTGGCTGAAGAATGAACTCAAAGAAGGAATCATACCTGGAGGTCAAGGACAAGACGATTCAGAGGATGATAGCGACAGCGAAGAAGCCGACAGCGAAACTGAAGAGACAGACACAGGTCAAGACAGAGAGAAATCCAAACTGACAGTAGCGTCTACAGCGGAGAATGCATCAGATAGCGACAGAAACTCGAAAAGTGCTGCTGCAAAGCTCGCGGCAAAAGTGGAGCGATTTAAGCAAAGTCGGAAGTCGCATTCGGAGACCAGAATTGTTGGTGGTGTTGCTATCAATACCACTGTGGGCAAGGATGTTCCTTTGAGCGTGCAGTCGAGTTCTGTTTCGGTTAAATCTGAGCCAGAGTTGGACAATATCAAGAATAAGGATGCTGGCTCTGAATCTACTCAAGCAAATGATCCAGATTCTAAAGCATCACTGAACCTTTCTAAAGTGTTTCCGCGGCCAGCCAGTAGCCCCACCACTTCAAAACACAAGCGATCGTCCTCAGATGGAATGATTATCGATGAGAAGACCAGGACGGCCTCAGACTCCGGCGTGGAGTTAACTCCTGTCGAGAAATTTAACAGCTCTAGTGAAGGATCCGGGAGTGCAGCGAATGGATCCAGGAAGGCTTCACTAGAGGTCCGAAATCAAAAGAAGAGTACTGGAACCACTTCACCCCAGGCTCCTCGCTCCCCAAGAGTCGGTGAACGGCATGGCACCCTCAATAAATCCGTAGATCGTTTCGTCGAGTACAGGAGACCCGTAGGCAGGGCTCGGTACGGTCAAGGACCATTTCGGAAAGGAGGGGCTGGTCGTTCAGTCGACGACAAGAAAATGGCAACAAGTGATTCTCGTTCGACTCACTCTCGGCGTGAACAGGCTGTCTTAGAGGAATTACGCCGTGAATCTGCTGAAAGACAAAGAACTCTGCAGGAAGAAATTGAAAGACTTAAGATTGAAAAGGAGGAGAATGAGCGACGATTACAACAGCTGCATCGAGAGGAACTGGAACTAGCGGAGAAAGCCTTGGGCGAGCGTGAAAAGGAGGCGAAGGAAAGAGAAGAGAAATTATCCCACGAAGTTCTTACTTTAAAACTGGAATTATCCAAGCAATGCGATAAACTTCAAGACAACTTCAACGTGGTTTTATCATTACAAGAACAATTGGCTCGTATGCAGCAGGAGCAATTGAGACAGCAAGCTAAAGAAAAGCGACAGAACTCTGCACGGCAGAAAAGCACCGCCAAAAGTTCCGTTTGTAATGTTATG
>s62Contig54561_6 [259 - 1161] 
GTACCTGCATCGAACAAGGCGCCACGGCGTATGTCTCCAAGCCACTGCGAGTACAAGCAATTNCGGGGGGTGCTGCTGCGCTATGCGCAGGAAGAGGAGGCGTCTTCGCCAACGGCCAGTAAGGGCAACTACGAACGGGTACGCTCCTTGGGTTCAGGCTCCTGTGGGGAAGTCTCTCTGGTCCGACGTTGTCGCGATGGAAGGTGCTTCGCATTGAAGGAAGTGCCCATTGGCTACTTGGGCGCCGCGGAACAGCGCCGAGTGCTGGAGGAGTTGCGTCTACACAAGGCCTTCGATTGTCCCTTCGTCGTGCGATACTTCACGTCCTGGATGCAGGATGACACTGCATGCCTTCTGCTGGAGTACGTTGAGAACGGTTCGTTGGCAGCAGAAGTGCAGAGGTGTCGTCGAGAAGATCGACAGATCTCGGATGCCTGCATCATCGATTGGGCGAGTCAGATTATTCTGGGCCTTTTGTACCTACACCGCAAAGAAGTTGTCCACCGAGACCTGAAGATGGAGAACTTATTAGGTCCCTCTTTGGAGGGCTGCGTGAAGATCGCCGACTTCGGCATCTCCAAACGCCTGAGCGGCGCATCCCTGGCCAGGTCGCTGGTAGGCACCTTAGAGGTCATGGCGCCCGAACGCGTCAAAGCCTTGGCCTCCGAAGGTGTAGGCTCCGCCCCGAGCGAGTACGGCCCAGAAAGCGACCTCTGGTCCTTGGGAGTGGTCCTTTACGAGCTGGCCCTTCTGCATGCACCCTTTTCCGAGGATCGAGCAGATCTGAGTGCACAGGAGCGGCAGCGGCGCCTCATCGATCGCATCCAGCACGACAAGCCCTCGCCCTTACCTTTTTCGAGGGCCGCAGTACTGCACAAGGTCGTAATTGGCGGACTCTTGCAG
>s62Contig55195_1 [1 - 477] 
CTGTGGGTGCCAAGGTTCCTTGAGGGGCAGTCTGGAGTGACAATTGTCCAGGTGTCCTGTGGGGACTTGTTTGTTGCTTGTTTGACAGATCGTGGAATTCTTATGACATTTGGAAGTGGTGTCCATGGCTCATTGGGGCATGGCAACCACAATGATGTTGTCCAGGCAAAAATAGTAGAAGCTTTGATTGGATTTGAAGTAGAACAGGTATCCTGTGGTGCTTCCCATGTAATAGTCGTGACAGCTGACCGTGAACTTTTTGCCTGGGGCCGAGGAGATAACGGCCGTCTTGGGCTTGGAAACCAGCAATCACACACGCTCCCACAACCACTAAGTCTTGAACCTGGCTTCACGGCAAGAGCTGTTAAGTGCGGAGTAGACTGCTCATTTGTATTAGCCCTCAACGACAGGCTGTTAGCGTGCGGCAGCAACAGATGTAACAAGCTGGCCTTGGACACTGATGACCAGACTGTTGAC
>s62Contig7969_5 [434 - 3] (REVERSE SENSE) 
CACGAGTTCTACAAGGAGAAGTCTGAAGCTCGTAAGCAGATGACGAAAGAGGAGAAGGCAAAGTTGAAGGAGGAGAACGAGAAGATAATGGAGGAGTACGGCTGGTGCATGATCGACGGACATCGGGAAAAGATCGGCAACTTTAAGACGGAGCCGCCAAGTCTGTTTAGGGGGCGTGGCGACCACCCCAAGCAAGGCAAGATCAAGAAACGTATTGAAGCTGANNNNNNNNNNNNNNNNNNNNNNNNNNNNNNNNNNNNNCCTCAGGCGCCCGAAGGTCACAGATGGAAGGCAGTCCAACATGACAATAAGGTCACATGGCTTGCCAGCTGGACCGAGAACATCCAGGGTGCCATCAAGTACATCATGTTAAACCCAACGTCAAGGTTAAAGGGTGAGAAGGACTGGGCCAAGTACGAGGTGGCACGGAAA
>s62Contig42418_11 [48 - 2183] 
GTGGGAGCTGTAGGACACTGTAGGAGTTCAAACTGGCGCAGTTTGATGATGGCTGAGCTCAACCAGGAGCAGACCAAGAACAATGACGTGAAGGAGAAAAAGGAGAAGGACAAGAAGGAGAAAAAAGAGAAAAAAGAGAAGAAACACAAGAAAGAAGATGGAACGAAGGAAAAGAAAGAGAAAAAGGACAAGGATGGCAAGCACAAGGACAAGAAAGAAAAGAAGGAGAAGAAGCACAAGGACAAAGAGCACAAGAAGGACAAGAAGGAGAAAAAAGAGAAGAAGGAAAAGAAAGAAAAGAAAGACACCGAAGTGGGAGACAAACCCGTTGCCAAGAGGAGGTTGCATGTGGTGAAGCACCTGCAGGCGAAAAAGAAAAGACAAGAGAAGAATTCTGAGCAGAAGGTCTTGCTGAAGACCGAAGATGACTACGAGCCTGTCAACCGCTGGTGGGAACGGGAGGATGGTGCTGAAAGTGGCAAGCGTGGTGCGAAGAAGTGGGACACTTTTGAACATCACGGGCTTTTGTTTGCGCCAGACTACGAGCCTATCAACGTGCCGCTGGTCTACGATGGACAAGAGGTCTATTTGCCACCTGAAGCTGAAGAGATTGCGTACTACTGGACATCAGTGAAAGGCACTCCGTATGAAGTCAAGGACATTTTCATCAAGAATTTCTGGAAGACTTTTAAGGAATACCTGCCCAAGAACTCCCCCATCAAAGACTTCAAAAAGTGTGACTTTACCAAGCTGAGCAACCATCGTGAAGCAGAGCGCCAGAAGCGCTTGAATCGCAGCAAGGAAGAGAAGGAAGCAGAGAAAGCAAAGACTGCGAAAGAAACGGAATGGTACAGTCACGCAATCGTCAACGGCGTGCGCGAAAAGTTGGGCAACTTCAGGTTGGAACCTCCTCAGCTGTTCCGGGGACGTGGAGAACATCCCAAGCAAGGACTGCTGAAGAAGAGGACCTTTCCGGAAAGTGTGACCCTCAACATCGCTGAGACGGCCTGCGTTCCCAAAGTCTGTGGAATGCCGGGACACGCCTGGAGGGACATCGTCCACGAGAACACCGTCCAATGGATAGCAACCTTTGAGGATGGATTGTTACAAGACAGCAAGTACGTTTCCTTCGCTGCCACCAGTGGCCTCAAAGGGCAGCCTGACATGCTGAAGTATGACAGGGCCAAGCGACTGGTGAGCAAGATTGATCAAATCCGGGATTCATACAGGTCTCTGATGAAGAGTAAGAAGCCAGCGGACAGACAAAAAGCCACGGCAACCTACTTCATTGACAAACTAGCCCTGCGAGTTGGTGGTGAGAAAGATACTGAAGAAGAGGCAGACACTGTGGGATGCTGCTCACTGCGTGTAGAGCACTTGAAGCTTACAGAGCCTTTGACCATCCATCTCGATTTCCTGGGGAAAGACTCCATCCGATACACCAACAGTGTGGAAGTGACCAAGGAGGTCTTCGACAATGTGCAGGGCTTTATCAGTGGCAAGGCACCCACTGCGCAAGTCTTTGACAAGATTGCCCCTGCTGACCTCAATGAGTACTTCAAGCAATTCATGGACGACTTATCAGCGAAGGTGTTTCGAACCTACAATGCTTCCTTCACATTGCAGGCCGAGCTGAACAGGTTCGAAGTGAAGAACCGATCATCCTTTTCCCAGGATCAGCTCTATCAATTCTACAACGATGCCAATCGCCAGGTCGCAATTTTGTGTAACCATCAGAAGGCTGAATCCAAGGGGCATGCCCAATCAATGGAAAAGATGAGAAATGCACAAAAAGAGATGGAAAGGAACTACAAGGCTCTCAAGAGACACGTGCAGGCTTTGCAGCAAGGCAAACCGATCCAGGACGCTTCCGCTAAGCTGCCCAAAGATGCCAAGGCTGCAGAGAAGAAGATGCACGAGGTCAAAGCTCGCCTGCTGAGGCACAGAACAGCTATCGAAACCAAGGAGGCGAACAAGACGGTGTCTCTTGGGACATCCAAAGTCAACTACATGGATCCGAGAATTACTGTGGCGTGGTGCAAGAAGGTGGACCTCGCAATTGAGAAGGTCTTTCCAAAGACCATCCGCACCAAGTTTCCTTGGGCCATGCATTTTCCATCTTCATATGTCTTTGAA
>s62Contig49799_3 [2 - 2575] 
GCGCACAAAGAGGTTTCTGAAGATGACGATGTTCCACTGGCGCAGAGGAAACAAAAGCCGGTCGGGAATGAAGGCCCCGATAGGAAGAAGATCAAACTCGCATCCTCTCACGACGGAGAAAGGTCTTCGCTCAGTCCATCTAAACAAGTGAAAGCAAATGCCAGTGTAAACCGGTCACCACATAAGGTTCATGTCAATTCCCAAGTAAAACAGGATCAAAACCGATCACCTGTAATGACGTCGCTTCAAGATGTCAAAAAGGAGATCCCATCACCGGTAAAACAAGCACATTCTGCATCAAGTCATGCCACAAGTGATGATGATGATGATGATGTCCCGTTGGCTGCCAGGGCCCAACACAAGGTGAAGACTGAGCCCAAAAGTCCATCCTCAAAACCAGCAAAATCAGCATTGAACAGTGCTGTGGATGAGAAAAGAAAACCTGAAAAACATGATAAAGCAAAGAATGGAAAACTCATTAAGTCTGAGAAGAAACTTGACAAGAAAATGGATGTAAAAAAGCATGATTCTGCAAAAAAGGCAAAGAAATCTGAGAGTGGAAAGGTCTCAAAGAAACCAGTTGAAAGTGACGATGATGAGCCCTTGTCTGCAAGATTGAACAAGACTCCCACAAACAAAAAACCTGCAAAGTCGTCTGGATCATCAAATGCAAAGCGTAAAAGGAAGAAGAGTGCTAGCAATGATGAGAGTGACAGTGATGAAGACAGTAAGCCATTGGCAAAGAGTGCCAAGAAAAGTGCAACAAAGTCAGCGAAGAAAGAGGACAAGAGTGGATCACCAAAAAAGAAAGTCAAGAAGGAAGAGAAGGATGTAAAATCAGAGAAAGAGGAGAAGGGAAAGAAAAAGAAAGAAGAGGAGAAAGAAGTTTGGAAATGGTGGGAGGAAGAGCAGCTCCCAGAAGGTGTGAAATGGCTGCATATGGAACATAAGGGACCGTACTTTCCACCTACATATGAGCCTTTGCCTGCCAGTGTGAAGTTTTATTATGATGGGGAACATATGAAGCTTAGTGTACAAGCAGAAGAGGTTGCTTCATATTATGCTAGGATGCTTGACCATGATTACACCAGCAAGGAAATCTTTAACAAGAACTTCTTTGAAGACTGGAGGAAAGAGATGACAAGTGAAGAGCGCAAAGTGATCAGAGATCTCAAGAAGTGCGACTTCAAAGAAATGCATGCACACTTTGTGAAGAAAGCAGAAGAGAGAAAAAATTGGACGAAAGAACAAAAACTGGAATTGAAAAAAGAAAATGAGGCAATTTTAAATGAGTATGGTTATTGTCTCATGGATGGTCACAAACAGAGGGTGGGCAACTTCAAGATTGAACCTCCTGGCTTGTTCCGAGGACGCGGAGACCATCCAAAGCAGGGAAAATTTAAGAAGAGGACAATGCCTGAAGATGTTATCATAAACATTGGCGAAGGTGCCAAAGTTCCTGAACCTCCTGAAGGGCACAAATGGCAGAAAGTTATTAACGATAATAAGGTTTCTTGGCTAGCTTGTTGGGTTGAAAACATTCAAGGAAGTTACAAGTATGTCATGTTGAATCCCACATCCAGGTTAAAGGGTGAAAAGGACTGGCAGAAGTATGAAACAGCAAGAAAATTGAAGGACTGTGTCAAAAGAATTAGAGAGGATTATGAAAGAGACTGGAAATCAAAAGAAATGAGACTACGACAGAGAGGTGTTGCCCTCTACTTTATTGACAAGCTTGCTCTTCGTGCTGGGCATGAAAAGGATGAAGAAACCGCTGACACTGTAGGCTGTTGTTCATTGAGAGTGGAGCATATTAAATTGCATGAAGAGTGGGAAGACAAGGAGAATGTGGTTGAGTTTGATTTCCTCGGTAAAGACTCGGTGCGTTATTGGAACTTTGTGCCAGTGGAAAAGAAGGTGTTCAAGAATCTTGGTCTGTTTATGAAAATGAAACAGGATGGCGATGACCTTTTTGACAGACTAACTACAACGTCCTTGAACAAGTACCTGACTGAGCTGATGGACGGGCTGACTGCCAAGGTTTTCCGAACATACAACGCCTCCATGACACTACAAGAACAGCTGAATAAACTGACAGAATCTGAGGAGAATGTAAACGCTAAGGTTCTGTCTTACAATCGAGCGAACCGGGCTGTGGCCATTTTATGTAACCATCAGCGTTCAGTTCCGAAGACTTTTGAGAAATCTATGTCAAATCTGCAAAATAAGATTGTAGACAAAAAGAAAGCTATCAAGGACGCCAAGAAAGAGGTCAAGGCATTGAGAATTCAACTTAAAGAAAGCAAGGATGAGAAAACCATCAAGCAATTAGAGAAGAAAAAAGCTCAGGCTCAAAGATTGGAGGATCAGCTCTTTAAACTAGAAGTAACAGCTACTGATAAGGAAGAAAACAAAGAAATTGCTCTCGGCACCTCAAAGTTGAATTATCTGGACCCACGAATCACAGTGGCGTGGTGCAAAAAGCACGAGGTGCCCGTAGAGAAAGTGTACAACAAAACACAACGAGAGAAGTTCGCCTGGGCTCTAGACATGGCAGACAAAGACTTTGTTTTT
>s62Contig56344_7 [580 - 173] (REVERSE SENSE) 
TGCAACCATCAACGCGCAGCCCCAAAGACATTTGACAAACAGATGAGCAACCTTCGGGCCAAGATTGACGCCAAGGAGGACTCCATTACCGAGACAAAGGCGGAGATCAAGGCCCTCAAGAAGGAAGTGAGGACCACCAAAGACCCAAAGACCACCAAGAAGCTGGAGATGAAAAAGAAACAACTCGGGCGTTTGGAAGAGCAGCTGCACAAACTCGAAGTCCAAGCAACTGACAAGGAGGAAAACAAAGAGATCGCTCTGGGTACATCAAAACTCAACTATCTTGACCCTCGAATATCCGTTGCCTGGTGCAAGAAGTGGGAGGTACCGGTAGAGAAGATCTACAATAAATCTCAGCGGCAGAAGTTCGCGTGGGCCATCGACATGGCCGATGAGGATTTCATATTT
>s62Contig17757_1 [3 - 482] 
AGAAGAGGAGAAACATTTGTGACCAGAAAAGTTACTCGCAGTGTGGCACAGATCTATTTAGGACACATGGAAAAGTTCAAGTTAGGTAATCTTGATGCCAAGAGAGACTGGGGACACGCCAAGGATTTTGTTGAGGCAATGTGGTTAATACTTCAACAGGACACACCCAGTGACTATGTCATAGCCACTGGTGAGACTCACAGTGTAAAGGAACTAGTGGAAGTGGCTTTTAAAGAGATCAAAATGGACATCGTTTGGGAGGGTGAAGGAAGGGAAGAGAAGGGCATTGANAAGGCTACTGGTAAGGTCAGAGTGGAGGTCGACCCCAAGTACTACAGACCCACTGAAGTGGACCTGTTGCTAGGAGATGCATCAAAGGCCAAGAGAGAGTTAGGCTGGGAGCCCAGGACCACCTTCAAGGAGCTTGTAAAGGAGATGGTGGCGGCCGATATAGAGCTACTTCGTAAAGATCCAACTGCA
>s62Contig26010_5 [1190 - 318] (REVERSE SENSE) 
GTTCACAAAGGGTCCACAATCAACACTTTATTAAAGACATGCTTTGTTAGTGTAAGTGAAACCACAGGTACTCTTCTTCCACCTGTTTTTCTTATATTTCAGGTTTCATTTGATTTAGCCGAGTATACTGCTAATGTTGATGCCGTTGGAACACTAAGGCTTCTGGATGCAATCAAAACCTGTGGAATGGAAAATACTGTTAGATTCTATCAGGCTTCTACCAGTGAGATGTATGGAAAAGTCCAAGAAATCCCACAGACTGAGAAGACCCCATTTTATCCCAGGTCTCCTTATGGGGCAGCCAAAGTGTATGCTTTCTGGATTGTTGTAAACTATAGAGAAGCCTACAATATGTTTGCTACCAATGGAATCCTGTTCAATCATGAAAGTCCACGTAGAGGTGAAACATTTGTAACAAGGAAGATAACAAGAGCAGTGGCTAAAATTCATTTAGGACTTCAAGATAAGCTTGAACTTGGAAATCTAGACTCTAAAAGAGACTGGGGACATGCCAGAGATTATGTTGAGGCCATGTGGCTTATGTTACAGCATGAACAGCCAGAAGATTTTGTAGTGGCAACAGGAGAAGTTCATAGCGTGAGAGAATTTGTTGTGGCAGCTTTCCAACAAATCGGCATAACCATTGTATGGGAGGGAGAAGGTGATACAGAAGTTGGAAAAGACAAAGAGACTGGAAAAGTTTTTGTGAAGGTGAACCCCAAGTTCTACAGACCTACAGAAGTGGATTACCTGCAGGGATCATCAGAGAAAGCATACAAACTTCTTGGCTGGAAACCTAAAGTGCCTTTTGAGGAACTGGTCAAGGAAATGGTAGAAGGAGATATAGCCCTGATGAAAAGCAACCCTTTAGCT
>s62Contig49606_2 [88 - 1065] 
ATAACTATAACATTCCGTTTATTCTACATGAGTATGGCGGCGGCAAAGACAGATAAAGGGAAAGTAGCTTTGATCACTGGCATAACTGGCCAGGATGGTTCATACCTTGCTGAGTTGCTGCTCTCAAAAGGTTATGAGGTGCATGGAATTATAAGACGATCTAGCTCTTTTAATACTGGGAGAATTTCTCACTTATATGCTGATTCTAGGTCACATAAAATGGGAGCCATGAAACTACATTATGGGGACCTGACTGACAGTACGAACCTGGTAAAAATTATTAATGAGGTTAAGCCAAATGAGGTTTATAATTTAGGTGCGCAAAGCCATGTGAAGGTTTCATTTGATTTAGCTGAGTATACTGCTAATGTTGATGCTGTTGGAACACTAAGGCTTTTGGATGCAATCAAAACCTGTGGAATGGAAAATACTGTTAGATTCTATCAGGCTTCTACCAGTGAGATGTATGGAAAAGTCCAAGAAATCCCACAGACTGAGAAGACCCCATTTTATCCCAGGTCTCCTTATGGGGCAGCCAAAGTGTATGCTTTCTGGATTGTTGTAAACTATAGAGAAGCCTACAATATGTTTGCTACCAATGGAATCCTGTTCAATCATGAAAGTCCACGTAGAGGTGAAACATTTGTAACAAGGAAGATAACAAGAGCAGTGGCTAAAATTCATTTAGGACTTCAAGATAAGCTTGAACTTGGAAATCTAGACTCTAAAAGAGACTGGGGACATGCCAGAGATTATGTTGAGGCCATGTGGCTTATGTTACAGCATGAACAGCCAGAAGATTTTGTAGTGGCAACAGGAGAAGTTCATAGCGTGAGAGAATTTGTTGTGGCAGCTTTCCAACAAATCGGCATAACCATTGTATGGGAGGGAGAAGGTGATACAGAAGTTGGAAAAGACAAAGAGACTGGAAAAGTTTTTGTGAAGGTGAACCCCAAGTTCTACAGACCTACAGAAGTG
>s62Contig51019_10 [1178 - 96] (REVERSE SENSE) 
GCGGGCACAACAGAGATGAGGAAAACTGCACTCATCACAGGTATCACGGGACAGGATGGGTCCTACTTAGCCGAGTTCCTTTTGGAGAAGGGCTACGAAGTGCATGGGATCCTCCGTAGATCCTCCAGTTTCAACACCAGTCGCATTGATCATATATTCGATAAGGTGAACCTTCACTATGGAGACTTGGTTGATTCCTCCAACCTGGCGTCCATCATGGCGAAGATGAAGCCAGACGAAGTCTACAACCTAGCAGCCCAAAGTCACGTGAAGGTCTCCTTCGAGGAACCCGAATACACCGCGCAGGCGGATGGCGTGGGCACCCTGCGACTGCTCGAGGCGATACGCACCGTGGGGCTGGAGAAGACCACCCGGTTCTACCAGGCCTCCACGTCGGAGCTCTATGGCATGGTACAGGAGGTGCCGCAGAAAGAGACGACGCCGTTCTATCCACGATCTCCCTATGCAGTGGCAAAGCTCTATGCTTATTGGATTGTGGTGAACTATCGCGAGGCATATGAAATGTTTGCCAGCAACGGCATCCTCTTCAACCACGAGAGTCCGCGCCGCGGTGGCACCTTTGTGACCAAAAAGGTCACGTCCAACGTCGCGCAGGTCATGAAGGGCAGTCGGCAGCGGATCCTTCTGGGCAATTTGGATTCCAAGCGCGACTGGGGACATGCCAAGGACTACGTTCGAATGATGTGGATGATGTTGCAATGTGAGAAGCCGGATGACTTCGTGGTGGCTACCAACAAGCAATACAGTGTCAGGGATCTGGTGACCTTGTGCTTCGAGATGGTTGGAAGGCCTGTCGTGTGGAGAGGTGCGGGATTGCAAGAGGAGGGTGTGGATGAGAAGACAGGTGATGTGCTGGTGCAGGTGAGTGAGAAGTATTTCCGCCCAACCGAGGTGGAGACCCTGCTGGGAAATCCCGCCAAAGCCGCGGCCAAGTTGGGCTGGAAGCCCGAAATTTCCTTCAAGGAGCTGATCTATGAAATGCTGGAGTGCGATATGAAGCAGGTTGGCCTCAGCCTTCCTGCAGGAGCCAAGGACATCTTGAAGCGCCAGGACCAGTATTGC
>s62Contig54485_3 [86 - 1177] 
GTGATTGCGTGGCGTTCTGCAGTCCGGAAGATGGCCGCTCCCACACCGCCGGGTATTGCTACTGGAGGAGGCGTCTCGGCTGGGTCCACAGTGAGAGAGAAGGTGGCGTTCTTGACGGGCATTACTGGACAGGATGGATCATACCTAGCCGAGCTGCTCCTGGGCAAAGGATATGAGGTTCATGGAGTCATTAGACGGTCCAGCTCCTTCAACACTGGTCGAATCAAACACCTCTTCAAGAACCCGGCTCTTCATCAGGGAGGGGGTTTACACTTGCACTATGGAGACTTAACAGATAGCTCTTCACTAGTTAAACTTATTAGTGAAATCAGACCAAAAGAGATATACAACCTGGGAGCTCAAAGTAATGTTAAGTTGTCCTTTGACCTTAGCGAGTACACGGCCAATGTCGATGGAGTAGGGACTCTTCGGTTGTTGGACGCCATAAGAACTTGTGGCATGGAGAGAGATGTAAAGTTCTACCAGGCTTCGACCAGTGAGCTGTTTGGTAAAGTGCAGGAGATACCACAGAAAGAGACCACGCCCTTCTATCCACGCTCCCCCTATGGTGCTGCCAAGCTGTATGCCTATTGGATTGTCATCAACTATAGAGAGGCTTACAATATATTCTCATGCAACGGAATTCTCTTTAACCACGAGAGCCCAAGAAGAGGAGAAACATTTGTGACCAGAAAAGTTACTCGCAGTGTGGCACAGATCTATTTAGGACACATGGAAAAGTTCAAGTTAGGTAATCTTGATGCCAAGAGAGACTGGGGACACGCCAAGGATTTTGTTGAGGCAATGTGGTTAATACTTCAACANNNNNCACCCAGTGACTATGTCATAGCCACTGGTGAGACTCACAGTGTAAAGGAACTAGTGGAAGTGGCTTTTAAAGAGATCAAAATGGACATCGTTTGGGAGGGTGAAGGAAGGGAAGAGAAGGGCATTGANNNNNNNNNNNNNNNNNNNNNNNNNNNNNNNGACCCCAAGTACTACAGACCCACTGAAGTGGACCTGTTGCTAGGAGATGCATCAAAGGCCAAGAGAGAGTTAGGCTGGGAGCCCAGGACCACCTTCAAGGAGCTT
>s62Contig14520_5 [979 - 176] (REVERSE SENSE) 
AAAAGGGAGAGAAACATGGCGGCAATGAATATTCCTGGCTTTCAAGGACAACTATGGGGTAACGGGCCATCTCCAGGCGCTTTTTATAATTTCCCTGGAAATCAAAATGGCCCTAAAACTGCCGAGCAAATTTCACCAGCAAAAAGAACTTTATATCCTACAACAACTGGTACGTCAGTACTGGGCGTGAAGTTTGATGGTGGTGTTCTTGTGGCAGCTGATACATTAGGATCATATGGATCCCTTGCGAGATTCCGTGAGGTTTCAAGACTGACAGCTGTTGGAAATAACACAGTTGTTGGTGGCTCAGGAGACTATGCAGACTTTCAATACCTTAAATCAATCCTGGAACAAAAAGTTATTGACGATGCCTGTTTAAATGATGGCCATGGTTACACACCAAAGTCTATATACTCGTGGTTAACAAGAGTCATGTACTACAGACGTACACGGTTTGATCCACTGTGGAATCAGATTGTCGTAGGTGGTGTTCACAATGGAGAAAGTTTCTTAGGTTGCGTTGACAAGATTGGTATTGCTTTTGAAGCACCTACAATATCCACTGGATTTGGAGCATACCTGGCACAGCCTATTCTTCGGGATGCATTTGAAAAGAATCCCAGCATGTCTCTAGATCAGGCACGGCAAGTGATCTCCAGATGTCTACAAGTTTTGTTCTACAGAGATGCCAGATCTCTAAACAAGTTTGAAGTGGCAGTGATTACAAAGGATGGTGTAGTTATTGAACCAGCGACCAGTGCAGAGACTAACTGGGAAATTGCTCCCATGGTCAAAGGTTACGAG
>s62Contig29458_2 [2 - 736] 
AAAAACAGGGACATGGCGCCTGGGCAGTACTCCACTGATGCCCAGCAGCATACGCTGCAGCCCATTGTGACTGGTGCCACAGTGGTGGGTATGAAGTACAAGGACGGAGTGATCGTGGCTGCTGACACCTTGGCGTCGTACGGATCAGACGCTCGCTACAAGGATGTGTGTCGATTGAAGAAGGTGGGTGAATATACCTTGCTAGGTGCCAGTGGCGAGTACAGCGATTATCAGTACTTGAGTGATCAACTGGACGAGATGGCCGATGAGGATTGGCTGAATGAAGATGGCTGCTTGATGGGTCCAAAGGAATATTCGTCCTACATTGGCCGAGTGATGTACAATCGACGAAGCAAGATGAATCCTTTGTACAACCAGTTCCTTGTGGTCGGCAAGAAGAAGGACGAGCCTGCCCACTTGATGTACGTGGATCATCAAGGAACGGCCTTCGAGGAGGACTTCGTTGCGACCGGCTTCGGAATGCACTTGGGGATGCCCCTTCTCCGTAATAGTTGGCGTCCCGACTTGAGTCTGGACGAGGCCAAGGAGTTGGTTCAGAAAGTCCTGGAGATTTGCTTCTATCGCGATTGCAGGGCCTATTGCAAAATTCGTATTGGAGTATGTACTGGAACCTCAGTCGATATTAGTGACCCCATCCCGCTGAACCACTTCTGGGGCCACAACGCGTGGATCGAGAAACGCCTCGAGACCACCAATGAAACGATTGCAACATGG
>s62Contig42133_11 [1040 - 147] (REVERSE SENSE) 
GTCAATGCACCACAGCTGCAGCCTGAAAAACTGAACGACGTCGCGCCAACAGCGAAAATGGCGCTTAGAGTACCAGATCCGCTTTCTTCCCCATCGTTAGTGCTACCGACGGAGCTTTGGTCTGGCGGTCCGTCTCCGGGTGCGCTTTACCATTATCCGGGAGGAGCTGCTTCTGCCACCGGCTCTGTAAGTCAATGCACCACAGCTGCAGCCCAAGACCCCCTCACCAGGACTCTTCGGCCTATGGTCACAGGGACCTCTGTACTTGGTGTGACGTTCGCTGACGGTGTAATGCTTGCGGCTGACACACTTGGTTCCTACGGCTCACTGGCGCGCTACCGGAGTGTCTCACGCATGCACAAAGCCACCGACAGCTGTGTGCTGGCCGCTACTGGTGACTATGCTGACTTTCAGTTCATGAGAAGACTGTTTGAAGACCTCACGATTGAGTCTGATTCTCTTGATGATGGTCATAGCTTCTCCCCGACCTCTATATTCTCCTACCTCACTCGCGTCATGTACGCTAGGCGGAGTAAATTCAACCCACTGTGGAACACTGTCATCGTGGGCGGCTTCGACAGCGACACAAAACAACCGTTTTTGGGGTTCGTGAACTCTATTGGGACGGCATTTCGGGCGCCAACTCTTGCCACAGGCCTTGGTGGATACATAGCCCAGCCTCTGTTGAGAGATGCGTATGAGAAGAATCCAACGATGAGCCGCGACGAGGCTAGGGAGCTGCTAGAGAGATGTTTGAAAGTTCTCTTCTACAGAGACTGCAGAGCTCTTAACAAGTATGAGATTGCAGTCATCACTGGAGATGGGGCTGAAGTGGTTGGACCTTTCACTCAAGACACAAGCTGGGACATAGCTCACTATGTCAAGGGTTATGAC
>s62Contig43030_5 [475 - 161] (REVERSE SENSE) 
AGCGACACAAAACAACCGTTTTTGGGGTTCGTGAACTCTATTGGGACGGCATTTCGGGCGCCAACTCTTGCCACAGGCCTTGGTGGATACATAGCCCAGCCTCTGTTGAGAGATGCGTATGAGAAGAATCCAGCAATGAGTCGCGACGAGGCTCGGGAACTGCTGGAGAGATGTTTGAAAGTTCTCTTCTACAGAGACTGCAGAGCTCTTAACAAGTATGAGATTGCAGTCATCACTGGAGATGGGGCTGAAGTGGTTGGACCTTTCACTCAAGACACAAGCTGGGACATAGCTCACTATGTCAAGGGTTATGAC
>s62Contig3483_7 [1827 - 85] (REVERSE SENSE) 
AGATTCACTTCATCTGGAGATGTGCTGTCAAGTGGAGGTCCTCCAACTCCACTGAGTCCATTTGAACCTCATAGTGTGGAGTTCCCACCAACTGCTGCTACATTCTCTGTTGCCATGGAGAAAGGTTTTATTGTACTTACAAAAATACCTGATGAAGAAGAAAATAGCTTGGATGAGCTGATTTTGAAGGATCCTGTCCTGACTGATAAGGAATATCCACACAGACTGAGAGCTGACTTTGTCAATGACTTAAATAAAGTTGTGGCTCTTTCAACCCATGGACCTATAAAGACATACTGTTACCGGCGCCTGGGATATCTTGAATCACGCTTTCAGCTGCATGTGATGCTCAATGAAATGAAGGAGTTGAAAGCACAGAAGATGGTGCCACATCGTGACTTTTACAATGTTCGAAAGGTTGATACTCACGTTCATGCATCTTCATGTATGAATCAAAAGCACTTGCTACGGTTTATGAAAAAGAAGATAAGGTTGTGTCCAGATGATATGGTAATCGATAGCAAAGATGTGAGACTCACCTTGGCGCAGGTATTTGAGAAACTGAATCTAAGAGCTTATGATCTGAATGTAGACAACCTGGATGTACATGCAGATCGAAATACATTTCATCGTTTTGACAAGTTCAACTCCAAGTATAATCCTATAGGTGAAGGACGTTTACGTGAAGTTTTTTTGAAGACAGACAATGATTTTGGTGGGAAATACTTTGCTCAGCTAATTAAAGAGGTAATGGATGACCTGAGTGAGAGCAAGTACCAAATGGCAGAGCTCAGGATATCCGTATACGGTCGATCCCGTGATGAGTGGGACAAACTATCAACTTGGGTTGTGGAGAATGATCTGTACTGCAGTAATGTTCGTTGGCTAATACAGACCCCAAGAATCTTTGACATTTACAAGGCCAAGAAAGTTATCAATAATTTTCAAGAGCTCCTGGAAAATCTATTTCTGCCACTGTTTGAAGTGACCCTGGATCCCAACTCTCACCCCAACCTACACAGATTCCTACAACAGGTTGTCGGGTTTGATAGTGTGGATGATGAAAGCAAATTAGAGTCACACCAATTTCTTTCTACTAGTGAAGAACCTAAAATGTGGACATCAGATGAGAACCCTCCATACTCGTATTACCTGTTCTACACTTTCGCAAACATGGCCCTGCTGAACAGATTGAGGAAGGTCCGTGGTATGAACACTTTTGTTCTTCGTCCTCACTGTGGAGAAGCTGGTCCTGCCAGTCATCTAATTTCAGCGTTCTTGTTGGCAGAGAATATTTCACACGGATTATTACTGAGGAAAGTACCAGCACTTCAGTATCTTTACTATCTCGCTCAAGTTGGTATTGCAATGTCTCCTCTCAGTAACAACCATCTCTTTCTAGACTACCACAGAAATCCTATGCCACATTATTTCTACCGAGGATTGCTTGTATCACTGTCAACTGATGATCCACTACAATTTCATTTTACTAAGGAACCATTGATTGAGGAGTATAGCATTGCAGCTCAAGTATGGAAGCTTAGCCCATGTGATATGTGCGAACTTGCTAGGAATTCAGTGATAATGAGTGGATTTGAGCATCAGGTTAAGCAGCACTGGATAGGAAACTACCAAGAAGATGGTCCTGGTGGAAATGATATAACTCGGTCTAACGTTCCAAATATTCGCATTTCTTACAGGCATGAAACATTGGTTGCAGAACTAAAGGATGTACTTGGAAAA
>s62Contig8289_19 [1939 - 2] (REVERSE SENSE) 
AGCGACTACGGGCAGTATCTGGCGAAGGCGGCAGCTGAGGAGGCTAGACAGGCTGCCAGCGATGCCGCGGAAGGGGTGACCCAGGTGACCCAGGCCTCCCCCTCCACGGTGGCACCCTCGCCGGTGAGCTCTCCGCACGGAGCGCATGGAGGGAACGAGGTGGCGCGAGAGAAATTGCAGCAGGCGCTGCGGTTCCGGAAGAAATATCTGCAGCAAGCGGATCCGCAGAGAGCGCGCGCGACTTCGGAGGACGTCATGACGGGCAAGGTGATGGTCATGGTGGATGGTGTTGCTGAGGTCCCAGGGCTCGAGCTGCCATCAATGCCCAGCAGGCATGAGTTCAAGTACGACCTGATAGCTTTGTGGAAGATCGTGAAGGATCCTGAGTGCAAGAGCTGTGCGATGAATCGATTGCATAGGCTCAGTGTGGCCTTCCAAAGTTATGACCTGGAACAAGCGGATCAGGAGCGTCACGACCAAGCGGAGATCATGGGAGATCTTTACTCGGTCATGAAGGTGGACAACCACATCCACCTGGCCGCTGCCATGACGCCGCGGCAGCTGTTGGCGTTCATCAAGGAAAAGTTGGAGCTGGAACCCGAAAGGGAAGTGGTCAAAGGAAAGACCTTGAAGAGACTTCTGATGGAAGCTGTGAGAATGGATGAAACTTCACCAGGTGGAAGCCTCCACTCCCTGGAAGCCAAGACTTTGGAGGCGCAGCTACACGTAGATGCTCTCAGGACTGTGGCGGATGATCATTTCTACCACCGGTTTGACAACTTCAACGATGCCTACAGTCCACTGGGCTGTGGCGACCTGCGGACGGTCTTCCTGAAGAGTTCGAACTTCATCCAGGGAAGCTACTTTGGAGAGCTCGCCCAGGCCGTGATTGGCAGCTTCCACAAGAACGACACCTTTGCGGAGATGCGCATGTCCATCTACGGCAAGAACCTCAACGAGTGGGACGACTTGGCGCGCTGGCTGAAGAGCAGCGACCTCCATGGGCCAGCTGCGGCCTCCAGGAACTTGTGGATGATTCAGATCCCACGTGTTTTTGGTGCCTTTCACAAAGCCGGTTTGGTCAGCAACTTCGAGGAGCTGCTGAACAACATCTTTCAACCCCTCTTCGAGGTGGCACTCGACCCTGCCAGTCACGCTGACTTGGCGGAAGTTCTGCCGGTGATCACTGGCGTGGACAGCGTGGACGACGAGAGCGTGCCGGACCAGTTGTGCGCACGCCGTTCTCAGCTCTACTCGGAGGGGCAGCTCTTGCCCAGCGAGGGCGATGTCTTGCGGCCGCAGCTCTGGGCGGTGAGTGAAAACCCACCTTATTCGTACTACTCCTTCTACATCTATGTGAATCTATGCAGGTTCAACCACCTCTGCAAGATGCTGGGGCGTCCCTGGCACCTCACGTTTCGCCCACACGCAGGGGAGGCCGGAGAGGTCCACCATCTCGCGACCACCTTCCTCTTGGCCGAGGGTATCAACCATGGGGTGAACCTCCAACACAGTCCAGTGCTGCAGTACCTGTACTTCCTCACGCAGATTGGCATTTCGGTGTCGCCCTTGTCTAACAATGCCCTTTTCCTGAAGATGAGCAAGAACCCCTTTCCCGAGTTCTTCCAGCGCGGTCTCAACGTGACCTTGAGCACGGATGATCCGCTCATGTTCCACACCACCAAGNAGCCCCTGCTTGAAGAGTACACGACGGCCCGCGCCATCTATGGCCTTTCAGGGACGGACATGTGCGAGATAGCTGGAAACAGCGTGCGGCAAAGCTCTTTCGCACCCAGAGGCCATCCTGCAGCGGGGTCTCGAGTCTTGGGCACTTCAAGGGGCTGGCACATGGACACGCAGTTTTCCAACATCCCACAGAGACGTCTCAACTATCGGAGACGGTGTTTGGCGAAGGAGTTGAGCTTCCTGCGCAGCGGC
>s62Contig36601_8 [1277 - 3] (REVERSE SENSE) 
ACACAGGCCAGTGAAGACGAGTTTGATACTTGCCTTCAACCATTTTCAGTCCAGTCACCGTATGAGATTGAGGTTCCTGGTGACTGTGGATACCTGTTTGAAATGATTGATGGCGTCGTTCAGATCACAGCTTGCAAAAGGAAAATGTCCAGTATGGATACTGTTACTGATAATCCCAAACCTGTGATACACCACAGTCCCAGCCTGGAGGAATTTTTTGAAGATCAAAATATTCTTCTAGCTCTGTCAACTCATGGACCTATAAAGTCTTTTGCCCACCGACGTCTGAAGTACTTAGATTACCGTTATAGTCTTCATTCCTTGTTAAACGAGAGCAGGGAACTGGCTGCTATGAGGGATGTACCTCATAGAGACTTCTACAATGTCAGAAAGGTAGATACTCACGTTCATGCAGCCTCTGGCATGAATCAGAAACATTTGTTACGTTTCATAAAAAGGAAGATGAAGTATAATGCAGACGACATTGTTATGGTCCATGAAGGAAAGGAAGTCACATTACGTGAGGTCTTTGCCATGTTGAATTTGACTCCATATGATCTGAGTGTTGACAGACTAGATGTACATGCAGATCGGAACACTTTCCATCGGTTTGACAAATTCAACACTAAATACAATCCTATAGGTGAAAGCAGGTTGAGGGAAATTTTTCTCAAGACAGACAACCATATCAATGGTCGGTACTTTGCAGAGATGATGAAAGAAGTCATGGCCGACTTAGAAGAAAGCAAGTATCAGAATGCCGAGTACAGGCTCTCCATTTATGGCCGAGCAAAAAATGAGTGGGATGTTTTGGCTTCTTGGGCTGTGAAGAATCATATGTACTCTAATAATGTGCGCTGGCTCATTCAGATCCCACGACTGTATGACATCTATCATTCAAAGGATCTTGTAAAAAATTTCCAGGAGATGCTGGAAAACATTTTCATTCCATTATTTGAAGCAACTGTTAACCCTCAGTCTCACCCTGACCTTCACAAGTTTCTCACACAGGTTGCTGGCTTTGACAGTGTGGATGACGAGAGTAAAGCTGAGACCCATCTGTTTACAAAAAGGAGTCCTTTGCCGAAAGACTGGAACAACAATGAGAATCCGCCATACGCTTATTATCTCTATTACATGTACTCCAACATGGTCGTCCTTAACCATTTGAGAAAAGAGCGTGGTTTTAACACCTTTGTATTTCGACCTCACTGTGGTGAAGCAGGACCTGCCCATCATTTGGTGTCAGCCTTCATGTTGGCAGAGAACATTAAT
>s62Contig511_3 [539 - 3] (REVERSE SENSE) 
ATAAAACCGGTAAAGGGGATCTCCTGGACAGGCGGAGCAATGGGTAACGCCACGTGGACGGGGGTGAGGCTTCGCGACGTCCTACTCCACGCCGGAGTAAAGGACGGAGAAGAGTTTGACATCCACCACGTTCACCTTGAGGGACTCGACCACAACCACCTGACTGGTGATAGGTACGGGGCGTCCATTCCAATCGAGAAAGCCATGGACGTTCGCGGCGACTGTATCCTAGCTTTCCAGATGAACGGTCAAGACATCCCTCGCGACCACGGTTACCCCCTGAGGGCGATTGTCCCTGGAACGGTGGGTGCTAGGAACGTCAAGTGGCTGACTCGTATCGCGGCCAGCGGGAACGAGTATGACGGGTTCTGGCAGCAGAGGGACTACAAGGGATTTTCCCCTTGCATCGATTGGGACAACGTCGATTTCAGCACCGCTCCAGCCATCCAGGAGCTTCCCGTTCAGTCGCTCATTTGCTCCCCTCAAGACGGGAGTTCCGTGGACGCCGACGGTGCAGAGGTCCATGTCTCGGGTATA
>s62Contig43889_3 [825 - 64] (REVERSE SENSE) 
AAAGATGTATTAAGGTACGCTGGACTCGATGACTTTTCTGTTCAAAACACCGCCGCACAACACATTCAGTTTGAAGGGGCGGATCATGACATTACGGGCTCTACATACGGCGCTTCGATACCTATAAACAGCGCACTTTCTTCTGAAAAGGACGTTCTTGTGGCGTACGAAATGAACGGTGTCCCGATTCCCAGGGATCACGGCTTTCCCGTGCGACTTGTAGCCCCAGGGATAGTAGGTGCTCGAAATGTGAAGTGGCTTAAGAAGATTATATCGAGTAAGGAGGAGAGCCTTAGTCATTGGCAACAGAATGATTACAAAGGGTTCTCTCCATCAGTCGACTGGGACACAGTTGACTTTAAGTCGGCTCCTGCCATTCAAGAGCTGCCGGTGACATCAGCCATCTGTGATCCACCAGAAGGCGCGGTCATCTCTGCAGACGAGGGAGAGATCTCACTGAAGGGTTATGCCTGGAGTGGAGGAGGGAGAGGCATCGTCCGAGTAGACGTGTCCCTTGATGGCGGCAAAACATGGCAGGTCGCTAAACTAGAAGGAGAGGAGAAACTCGAACGTGCATGGGCCTGGAAACTGTGGCAAGCAACCCTTCCCCTACCAGAGGGTAAGGACACTCTGCAGATCTGTGTCAAAGCAGTGGATTCGTCTTACAACTCACAGCCTGAAGGTGTTGCGCCCATCTGGAACTTACGCGGAGTTCTTTCAAACGCTTGGCACCGAGTTAACGTTAAAGTTGAACATGAGCAG
>s62Contig45546_21 [1876 - 74] (REVERSE SENSE) 
GCTGGCTCAAGGGACTCTTGGCTCTCAACCATGGCCAGCCGCTTCTCTCGCGCCCTGGGCCCGCTGCGCCGCGCACAGCGGTCCCATGGATCCCATGGCGCCATCGTCCCGTTGGGGGCGAGGCCACATGGACCACATCTGAACGCCTTGGCGGCTGCGGGCATTGTGCTCGGCAGCAGCCTGGTGAGTTGCAAAGAGAAGAAGGCGACCAAGGCGACCAAGGTGGAAGTCAAGGAGGAGAAGAAGGAAAAGAAGCAGCTGGCACCAGGCTACAAGCCTGGTGAGCCTGAAATCAAGTTCGCTGATGTCAAGAAGCACAACTCGATCGACAAGGGCATTTGGGTGACCTACAGGGATGGCGTTTACGACATCACAAAATTTGTGCAAAACCATCCTGGGGGACTGGAACGGATTCTGAAAGCAGCTGGAGGTCAGATCGACCCTTTTTGGGCGATGTATGCGCAGCACAACGTCGCCAGCGTGAAGGACATCCTGGGAGAGCATCGCATCGGACATTTAAGTGAGGTTGAGTACAAGAACTTACCTCCGCCCTTTGATCCGTACCAAACGGACCCCAAACGAGATCCGGAGCTGCTGGTCCAAGCAGCAAAGCCTTTTAATGCGGAGTGCCCCTTGTCTCAGCTGGCGAAGCAAGAGTATTTGACGCCCAACGAGAAATTCTTCGTCCGAAACCACCTGCCTGTACCAACAGGCGACATTGTCGATCCAAAGAAGTACGTCTTGGAGATCATTCCAGGAGAAGATCAAGAACCAGTGAAGTTGACCTTGGCCGACCTCCAGGACGAGAAGCGCTTCAAGCGGAAGAAGGTCTCCGCCATCGTGCAGTGCTCCGGCAACCGCCGTGAGGATCAGAACTCTGTGGCACAAGTGGAGGGCTTGACCTGGTACACCGGGGCCATCTCCAATGCGGAGTGGGAAGGCGTTGCGTTGAAAGATGTCTTGGACTATGTTGGAGTCCCCAGAGACCTGGGCATCAACAGCGAGTTGGAAGGTGAAGATGAGCAGTTGCACTTGCAGATGGAAGGCCTAGACCGTCCCAAAGTGGGCGAATGGCGTGATACCAAAGGCTTCTATGGTGCCAGCATTCCTTTGGCTTGGGCTCAGGATCCACGTCGTGATGTCATCCTGACGTTCAAGATGAACGGTGAGCCGCTGCCAGCGGACCACGGAGCTCCAGTGAGGTGCTTGGTGCCTGGCGTGGCGGGCGCAAGGAGCGTCAAGTGGCTCAACAAGCTGATTGTGGCGAGCGAGGAATCGCAGTCCCATTGGCAGCAGAACGACTACAAAGCCTTCAACAATTCCACCACGTGGGAGACAGCAGATTTTTCCTCCCTCCCAGCGATTCAGGATATGCCGGTGAACTCCGCCATCAGTTGGCCGTCGCCCAAGAGCCTGGTGCAATTGACACCTGACGGATGTGTGGAGATGAAGGGCTGGGCCTGGAGTGGTGGCGGTCGCGGCATCGCCCGTGTGGACGTCTCGGCGGATGGGCACACCTGGACGGAGGCCGAGCTGAAGCGACCGGAGGGACAGTCCTTAACACGAACCTGGGCTTGGACCTTGTGGACAGCCAAATTGCCTGTGCCAGCGGATTTGCAAAAACCCGGGAAGGCGCTCAACCTCATTGTGAAAGCTGTGGATGCTCAGTACAACGTGCAGCCTGAATCCATCGAGTCTGTTTGGAATATCCGCGGGGTCCTATGCAATGGCTGGCACCGGATTCAAGTGACCATCCAGCCCAAGCGTCTGCCCAAAACTCGCCTCGAGTTTGGCTATGCCGAG
>s62Contig4355_14 [2379 - 346] (REVERSE SENSE) 
AAAAGCGCACAGAGTAAGAAAAAACTTGATCTTGCGGCTGCAGTAGAGGCGGCCGAACAGGGAGAAGAAGAAGAAAGCAATCTATCAAAGTTAAACTTGGACTCCGATGATTCGGCGGCTGAAAAAGAAAATGGCAACGTGAATGATGACGATACTGGTACAGGAAATGATGATGGTGAAGAAGAAGAAGAGGCTGTTGTTATGAATTATAACCCGCCTGAAGAAGGTCCTGTAACAGAGCAAACAGAGGATACAGTGGATATACAGCAGCTTAGCAAAAAAGAGAAAAGGAAACTGAAAAAGAAGGCAAAATTTGAAAGTGAAACACAGGAAGTGGCTGGGTCTCAATTTTCTGTATCACAACAAGAATCCTCTACAAAAACTGCTGTTCTGGAAAATGCATTAGATATTAAGGTGGAAAAGTTCAGTATCTCTGCCCGTGGAAAAGATCTTTTTGTAAATGCAAATCTTAACATCACTGCTGGTCGGCGTTATGGTTTAGTAGGGCCAAATGGAATGGGCAAAACAACTCTTCTGACACATATTGCTGCCAGAAAACTTGCAATTCCATCAAATATTGATGTCCTTCTTTGTGAACAAGACGTAGAGGCCAGTGAAGCACCTGCTTTTGATGTGGTGTTAAGAGCAGACAAGAAAAGACTTCAGTTACTGGAAGAGGAGGCACGCCTTGTTGCATTAAGTGAAAATGGAGATGAGGCAGCAACAGAGAAACTAAAGGAGGTGTATGTAGAATTAGAGGCTATTGGTGCAGCTTCTGCCGAATCACGAGTCCGCAGGATCTTGGCAGGTCTGGGATTTACAAAAGAAATGCAACAGAGACCTGTTAGTCATTTTTCTGGAGGATGGAGGATGAGAGTTTCACTTGCAAGAGCTCTGTTTATGGAACCAACTTTGCTTATGTTGGATGAACCTACAAACCATTTGGATTTGAATGCTGTCATTTGGCTTGATAACTACCTTCAAAACTGGAAGAAGACGCTGCTAGTTGTATCTCACGATCAATACTTTTTGGACAGTGTTTGTACGGACATCATTCATTTAGATCAACAAAAGCTTTTCTACTACAGAGGAAATTATGAGCAGTTCAAGAAAATGTATGTACAGAAAGTCAAGGAACAGGAGAAGGCTTATAATAAACAGCAAAAGCAACTCAAGGATCTCAAGGCTTCTGGTTCATCCAAGAAACAAGCGGAGGAGAAGACAAAGGCAGCTCAAGGGAGAAAAAACAAGAAAGGAAGCAAGAAAGGAGATATGGAAGAGGATGATCTGCAACCAGTGGAACTTATCAGGAAACCCAAAGAGTACGTTGTAAAATTTTCCTTTCCACTGCCGCCACCACTTAATCCACCTATCCTTGGATTAAAAAGTGTGACGTTTGGTTACCCCAGCCAACCAAAGCTTTTTAATGACCTGGATTTTGGAATTGACATGAAGTCTCGAATTGCTGTCGTTGGAAATAATGGAGTTGGCAAAAGTACATTCTTAAAGCTTTTGATTGGTGAACTTGAACCGGTCAAAGGCGATGTTGTACGGAATCACAGACTGCGTATTGGCTCGTACAACCAGCATTCTGCTGACCAGCTTAACATGGAGGATTCACCCGTGGAGTATCTTCAGAAAAAATATAATCTGGATTACCAGACGGCACGAAAACATCTGGGAAGGTTTGGATTAGTTAGCCATGCTCACACCATCAAGACAAAAGATTTATCTGGTGGTCAGAAGTCACGTGTGGCGTTCGCTGATTTATCACTTAGTAACCCGGATGTTATTGTATTGGACGAACCCACAAACAACTTGGACATCGAATCCATTGATGCCCTCGCGGATGCCATTAATGAGTTTACTGGAGGTGTGATCTTGGTGAGTCACGATGCACGTCTTATACTGGAGACCGCTTGTCAACTTTGGGTTGTGGAAGATCGAGATATCACTGAGGTGGATGGTGACTTTGATGATTATCGACAAGAAATCTTAGAGAAACTGGGAGAGGAAGTGATCGCCAAGTCACAT
>s62Contig11402_1 [2 - 607] 
ATGGGTTGGAGTTTTGACTTCCGTTCCCGTACCTCATCCGGTATACAGCTCTTTAACATCAAATTCAAGGGCGATAGAATTGTTTACGAGTTGAGTATTCAGGAAGCCGAGGCGTTCTATTCTGGTTGGAGCCCCAAGCCCCTGCACACCAATTATCTTGACGCCGCTTGGAACATGGGTTCCATGACTTTTGAGCTTTTGCGGGGTGTGGACTGCCCTAACACGGCCACTTTCTTTGACTTAATCCATTTTGTTGGCCGGAAGGATCCAGCAAAATACAAGAATGCAGTTTGTTTGTTTGAACAAGACATGGGAGTTCCACTGCGCAGACATTATGACACGAACTTTGATGGTGGTTATAATTTCTATGGAGGAATGCCTGGAAGCGCTCTGATTCTGCGTACTATAGCAACAACCTACAACTACGATTACGTGTTCGACTACATCTTTTATCCTAATGGTGTCTTGGAGGTTCGTTCGTCCGCCAGCGGTTTTCCTCAAACAACCTTTTACACGGTAGATGAAGAGCCGTACGCTAGTCAAATTCATCCGAAAATGGCTGGTAGCTTGCATGATCATATTTTCAACTACAAAGTCGACATTGAC
>s62Contig14091_2 [1 - 441] 
CCTGAAGACTGGATGATCACGCCCATGATGAGCTGGTCCCTGTATCAAATGGCCGTCACTAAGTACAAAGAGAACGAGACCCAGAGTAGCTCCATCTATAACCAAAACGCACCTACTAATCCACAGGTTGATTTCCGGAAGTATCTTATGGATAACGACTCCATAGTGAAAGAGGATCTTGTAGCCTGGGTGACAATAGGAGCCATGCACATTCCACACTCAGAGGACTTGCCCAATACTGCCACAGCTGCAAATTCCGCCCACTTCTTTATCCGACCTTTCAATTACTTCGACGAAGACCCTTCCATTGGATCCACTAACGCCATCTTGATCACGCCCAAAGACGGGAAGTTCAGGGTACAGAAGGTTGAGCGATATGGGACCCCCACTGGACCACATTGTGTTCCCAAAGAGTACACAACTGACTTCAAGGGTACTTAT
>s62Contig16764_6 [1298 - 603] (REVERSE SENSE) 
GACGTGCTTGGAACCAAACAGTCTTACGAGACTATTGAAGTTGGACTACAGAACATTACCAACCCTTGGTTCCCTGATGATTATCACCTGCAGAAAGTTCTTCGTCGTCGTTTGAAAAAAAACGAAACAGAAGCTGTGTATCTCTACGAGTTTGACAAGCCCACCTGCATGAACTTCTTCAATAAAAACGAGCTGAACAGCTATGGTGTCCATCGTGGCATCCGCGTTCAAATTAGGGACATGATGAAACAGATGTACCCAAAAAGCTGGCCAGTGGTGAGAGGCGCGACATGGTCCCTGAATCAACTCACAGTAACCAAGCGAAAGGAAGAAGAAGAAAAGAGCTCCTGCATTTACAATCAGCAAGACATGGTCGACCCTGTGGTGGACTTCAGCAAGTATGTTGATGGCGAGAACATCGAGGATCAAGATCTGGTTGCTTGGGTAACAATGGGAATGATGCACATTCCACACTCGGAAGACATCCCTAACACCGCCACTCCAGGGAGCTCTGCTAGTTTTCTTCTCAGGCCCTTCAACTACTTTGATGAAGACCCTTCCATGGGCTCTTATGATGGGGTTTTAATCATGCCTTCTGATGAAGGGGCAAAGATCGACACTTTTGGAACGCCAACGAAGCCGGCATGTGCTCCGAAGGAAAAACCTATGGAATTCTACGGTCTGTACGGAGACTAC
>s62Contig26326_2 [1 - 927] 
AGTCACGTGTTAGTTCTTCGCACGATCATTACCGTTCGCAATTACGATAAAATCTTTGACTTCGTGTTTTATCAAAGTGGAGCCATAGAGGTCAAATCAACTCCGACCGGTTATGTGCAATCTGAAAATGCCAGACAAGGGCTGGATGACTTGTTCGGACACGAAATTCACACCAAGCTGCTTGGAAATTTGCACGACCATATCTTTCATTATAAAGTTGATCTTGACGTCGACGGACGGTCGAATTCATTTGAAAAGATTGAAATTGCCACCCAAGACCTACCAAATGATTGGCTCCCACCCGAAAGAAAAAATTTAAAAATTCTTCGGTCTCAAGAAATACGACTTGAAACTGAATCAGCTGAAGTGAAAAGTATCGATTTTGACAAGCCGACCTTCTACAACATCTATAGCGATAACAAAAACAAGTTTGAGTCAAAGAGAGGATTTCTTATTCAGCCGCTTTCAGCGGTAAAGCAATTGCTTCCAGTGGACGATCTCATCACAACGATGGCTCCGTGGTCCATTTATCCACTCGTTGTTACGAGGTATAAAGAAAATGAACTAAGAAGTAGTTCACTTTACAACCAGAACAGTCCCACCCAGCCAGTTGTCAACTTCGAAAGCTTCTTTCAAGATGTGAATGATCGTATCACCGACGAAGATCTCGTCGCTTGGGTTTCTATTGGCTGTATAGAAATTCCGAGCTCCGAAGACGTCCCGAACGTTGCTTCGGCTGCAAACACGGCGAGGTTTTTTCTCCGACCATTCAATTACTTTGACGTAGGGCCCTCTACTGATTCGAGCAATGCGGTGTTTATTAAGCAGGATGAAGACAAGAATAATGTGGTTCAAAGCTCCGTATTGTCCGACGAAGAGGTCTGTGTGCCAAAGAAATATGATGTTAACTTGAAAGGAAGTTACAAG
>s62Contig31280_14 [2327 - 1617] (REVERSE SENSE) 
AAAGTTGACCTGGACATCGGCGGACGAAAGAATTCCTACGAGACGATCGAAATTGGTATCGAGAACATTACTGAGCGCTGGTTCCCCAACAGAAGGCGTGTGCAGAAAGTTCTAAAACGAAGCTTGAAGAGAACCGAGTTGGAGGCCCCGTACAAGTTTAACTTCGACCATCCAAAGTACTTGAACTTCTTTAATGACGCCGAGAAGAACAGGATGGGTGTAAAGAAGGGGTATCGCATACAGCTGGGCTCCATGTTGAAACAGCTGTATCCTGAAGACTGGATGATCACTCCCATGATAAGCTGGTCTCTGTATCAAATGGCTGTCACTAAGTACAAAGAGAATGAGACCCAGAGTAGCTGTATCTATAACCAAAATGCACCTGTTAATCCACAGATTGATTTCCGCAAGTATCTTATGGATAACGACTCCATAGTAAACGAGGACCTTGTAGCCTGGGTGACAATAGGAGCCATGCACATTCCACACTCAGAGGACCTGCCCAATACTGCCACAGCTGCAAACGCCGCCCACTTCTTTATTCGACCTTTCAACTACTTCGACGAAGACCCTTCCATTGGATCGACTAACGCCATCTTGATAACGCCCAAAGACGCGATGTTTAGCGGACAGAATGTGGAAAGGTATGGTACTCCCACTGGACCACATTGCGTTCCCAAAGAGTACAAAACTGACTTCAATGGCACTTAT
>s62Contig40758_11 [2 - 2329] 
GCTCAAACGAAAAAGCTGAGCGCGGCAGTCATGCCGGCGGTTGATGAGGAGCGTCCTCACTTGGTGGACTGCCAAGATGGCAGCCCCAGCAGTCAGGCGGCACCGCGGAGCGCGCGCTGCGGTCGGCCCTGCGTGGTGGTGCCGTTGATGCTGTGCGCGGCCGCCCTGGGGTCCTTGGTGACCCTGCGTTTGCAAAAGGCTGGGGCAGTGCTGACCACAGTGCCCATGAGTCCCTACCACGATCGCTTGCAGTCATCGGTTCGCTTCTTCCCCTCCAGGGCGAGCGAGGTTCTGGGAGAGCTGAGCGTCAAGGAAGTGCAGGAGATTTCTGCTTGGTTCATGCTGCAGACGGGTGCCGCACCCTGCCGCGCGTTTGAAAACGTCAGCACCTGGCTGGCTGGACCCTCGGCGGTGGAGTTGTTGAGGCCTCCCAAGGCAGAGACTCTGGCCTACTTGGACGGCAAGGGTGTGAAGCCTCCGCGTTTCGCGCGGGTGACCATGGTCACCAATAGCTCGGTGCTGGAGTTCAAGGTGGGTCCCGTGGAGGATCTGAGCAAGGCCAAGATCAGCGAGCTGGTGCCCAAGGGAGCGATTCCTTACTCCAAACGACCTGGCTTTGAGGAGACCTGGTTCGTCAAGCCCATCTACGATGCGGTGGTGACAGAGCTTGGGGCCTCTCTGTTGGTGAAAGCCTTTGGCCCCATCTGGCCTCAGCTGGCAGGCTACGACCCCTCCCGCGGCACCGTGTCCTTCCTGCCCCGGAACGATCCGCTGGCGCCGCGCGGCACGCGGCGCATTCGCATCAAGAGCGTGGTGGTGCCGCCGGCGCCGTCGCGGCCCGATGCGCAGTGGCTGAATCCCCTGCCGTTGGACATGGAGGTGAATATCACCGCCTGGAACGTGTCGGAGTGGAGCATCAACCACATCACCTTCTGCAACCAGGGACCCTTTGATTCGCCCAAGACTTTGTTGCAGGCCTACTCCAAGGGCCAGCTGCAGTTGTGCAACGCCACCTTCTCAGCAGGCCATTGGGATACTCCACAGAGGGAATCTCCAAGGGGAACTCTGCGTAATGAGAGCCACCACAACGGCGTTTCCTGGGGTCCTTGGAGCTTTTCTGTGACCCAGAGGCCCTCCACAGGCATTGCAGTGACGGACATCCGCTTCCGCGGGGAACGCATCGTTTACGAGCTGGCCCTGATGGATTCACAGGCGATCTACGGCGGCTCCTTGCGGGATCAGTTCATGTACTCAGATAGCGCCTACACCATGTCCCAATGGAGCACGTCCCTGGAGCCCGGTGTGGACTGCCCCGACAAGGCGACCTACCTCTCTGCGGCCAACTGGATGGGACCGGACATGAGCCGACGGCCGGATCCCAGGGAGGCGCAGGAGTTCTGGCCCATCTGCGTTTTCGACTGGGTGGAGGACCACGAGATCTGGCGCCACATGGACGCAGCGCAGAGCCGCGGCTACGTGCGCAAGACGGTGGTGGTGAGATCCATTGCCACAGTGGGCAACTACGATTACATCATGGACGTGAAGTTCCGTGAGGACGGTGAAATCAACGTGGAGACCCGCTTCGCTGGATATCCCGAGACCCGCTTCCCTGGACAGGGCGAGGAAGTCTTTAGCACCCTGGTGCGTGACGGCGTGGCGGGCATCGTCCACACGCACAGCGTGGCCTGGAAAGCGGACATCGAAGTGGCAGGACAAAAGAACGCCTTGCACGTGACAGAGGTGCGTGAACACGAGTCGTCAGGTCTTGGAGTGAACTGGAAGGCGGATGGACAGGAGCAACGTTTCCCCACCAAGATCTTGCAGCACCACTATGTGGACCGGGAAGGTGCCAATTCGACCTTTGTGGCGGACACGCGGGTGCCAAAAGCCTGGGCCATCGTGAATCGCAATAGCTCCGTGTCCAGTGGAGCATGGAAGAACCCTCGCGGCTATCGCATCGAGCTGCTGTCCTTCTCCACGGCCCAAGTGCATTCCCCAGAGCATCCCTTCGTCAAGGCCATGCCGTGGACGAAGTATCACCTGGCTGTAACCAAGTACCAGGACAACGAGTACCGGCCATCCTCACCCTATGTGAATTTTGATGGTCTTCAGCCTTTGAGTGGCCCATATGCTCAAGATTTAGATGTCTTCTTGTCCAACAATGAGTCTTTGATGGATGAGGATCTGGTCGCTTGGATCGGCCTCAACAAGGAACACATCGTGCGACAGGAAGACATTCCATTGGTCTCCAACTTTGGTGTGTCCTTCTCCCTGCAGCCCTGGAACTTCTTCGATCTGAACACCGGCTCCAATCCTCCCTCGGAGCTT
>s62Contig41195_3 [2 - 2386] 
AGGGGTCACAAAAGACGGATCTGGCAAGCTGTTACAACAATGGCGAAGGAGAACGACAAAACAAACTTCATCTTGAAAATTCTGGTCGCTGTTTTCGCTTTATTATCTATAGCTCTGCTCATCGCATTAATTGTGGTCGCCACGAAAAATAACAAAGAACCTGTGGAAAATGGCTCGTCCTTGGGCGCCGACGACTTCTGCCCGGAGGCCACGGAGTTAACTACACCAACTACAGTCCGCTCGTCAGGTCTTTACGATGATTTATCCAAAGAGGAACTCATTGCCATTCGAGATTACATCATCAAGGAACCGTCGCTGAATGTAACAGCTTATGAGCATGCGAACATCAACAATAACTACATTTATTTGATTGAGCTGCAGCAACCACCTAAAGCAAAGGCGCTCGCTTACCTTGATGGCAACGCCCAGAAACCCGAGCGGATGGCTCGAGTGATTATCTACAATGGAGGAAAAAGCGTCCCAGATGTGAGAGAATACCTCGTGGGCCCTGCAGGTAAACCGACTAAACACGAAGAAACAACAGGTCCGGGGCAGAAATATCCGATTCCGTTTAACTCGCGATTCCCCGACCCTAAAGAGATTGATATAATGGACAAAATGATACGCAACTTGACCAAACAAGTGGATACGCTGCTCAAAGAGAGTTATGACGGCTATAAGATGTGGGATTGCAAAGAGCGGTGCTTAACATGGGGTTTAGCTGCTCCGAGCACGTTCAAGATTAACCAACGAAAAACCTGGACATGGCTGATGAGGGACTTGATCGGCTATTACATTCATCCCGTCGGGTTTGAAGTTCTTTTGGACACCGGAGGAAATGATGTGTCACTCTGGAAAGTTGACAAAATATTTTACAATAACGCAACTTATGACAATGTCGCAGATTTGTTGAATGCCTTCAACGCTGGATCGAAGATGTTTGTAGCTGCTCCTGCAAATAACGGGAAGTTTTCCTCTTACGAACTCAGGGGATCCCCGCAACCCCCAAAGCCCTTGAGAAACCCCCAAATATACGAGCCTGATGGGAAGCGGTACACGGTCAGCGGACGCCATGTGGAATACATGGGCTGGAGTTTTGACTTCCGGTGTCGCACCTCTTCCGGTATCCAGCTGTTTGACATAAAGTTCAAAGATCAGAGGATTGTTTACGAACTGAGTGCACAGGAAGCTGAGGCATTCTATTCTGGCTGGGCTCCCAAACCGATGTTCACAAATTTCCTCGATACTGCTTGGAATATGGGCTCCATGAGTTTTGAGCTTCTCCGTGGTGTTGACTGCCCTAACACAGCCACATACTTTGATCTGACGCATTTTATAGGACGAAAAGACCCGGCCGTTTACAAGAACGCCGTTTGCGTGTTTGAACAGGACATGGGGATTCCCCTACGTAGACATTACGATACAGATTTCAAAGGCAGTTACAATTTCTACGGTGGGGTCCCTGGAAGTGCACTCATCTTGCGCACAGCATCAACAACATATAACTATGATTATGTCCTTGATTACATCTTCTATCCTAATGGCGTGTTGGAGGTCAGGACCACCACCAGTGGCTATGCTCAAACGACCTTCTATACTCCAGACGAAGACCCGTACGCTTATCAGATCCATCCCAAAATGGCGGGAAGCCTGCACGACCACATCTTCAGCTACAAAGTTGACATTGACGTCCTGGGCACAACAAATTCTCACGAAACTGTTGAGGTCGCACTGGAAAACATCACCAATCCTTGGTTCCCTGGTGACTACCACGTGCAGAAGGTCCTAAAGCGCCGAGTGCGAACAACCGAAGATGACGCAGTGTACAACTACAATTTTCAAACCCCCACCCTGTTGAACTTCTACAACAAGAATAAGAAAAACAGCTTTGGCGTCTATCGCGGTTACCGCATTCAAATCCGGGACATGATGAAACAGATGTACCCAGTAAACTGGCCAATGATAAGAGGCGCAGCGTGGTCTTTGAACCAAATGTCTGTGACTAAGCGGAAAGAGAACGAAGAGAAGAGCTCGTGTATCTACAATCAACTTGACATGGCTGACCCTGTGCTAGACTTCAGCAAGTTCATTGACGGCGAAAACATCGACCATGAGGATCTGGTTGCCTGGGTAACCATTGGAATGATGCACGTTATGCACTCTGAAGATGTCCCTAATACAGCGACCCCAGGGAACTCCGCAAGCTTTTATCTAAGGCCCTTCAGCTACTTTGATGAAGATCCTTCTATGAGCTCTTATGATGGGGTTGTGATCAAGCCCACAGAAAAAGGTGCCGATATCGACACTTTGGGATCTCCGAAGACAACTTCAACTTGTGCTCCTAAAAACAAGCCCTTTGAGTTCTTCGGTCGTTATGGCAACTAT
>s62Contig49889_3 [3 - 1199] 
GCGGCAGCTTTCTACTCAGGGTGGAGTCCCATGCAAATGGTGACAGACTATGTCGATTCCGCGTGGGGAATGGGATACAGCAAGTTTGAGTTAGTTTCAGGCATCGACTGTCCCAGCACGGCTTCATTCTTTGACGCAGTTCATTTTGTTGGCAGCAGTGAGCCCTCCAAATTTAAAAACTCTCTGTGTTTGTTTGAACTCGACCTTGGACTTCCATTGCGCAGACATTTTGACAACAACTTTGATGGTGGTTACAACTTCTACGGAGGAATGCCGGGAAGTGCGTTAGTATTGCGTTCCGCTTCCACAGCGTATAACTACGATTATATTTACGATTATTTGTTCTATCCAAACGGAGTTATGGAAGTCAGGGTTTCCACGAGTGGATATGTGCAGGCTACGCTTTGGACATCCCATGAGGCTTCGTACGGTACTCAGATCCATGCTGGGGTTGCCGGCACCATTCACGATCACTCGTTCAACTACAAAGTGGACTTGGACATCGGTGGAAGAGAGAACTCTTTTGAAACTGTTGACATCAAGGTGGAAAACATCACGAATCCTTGGTTTCCCACAGAGAAACGAGTGCAAAAGGTCCTAAGTCGAAGCTTGAAGAAAACCGAGAAAGAAGCTATTTATCATAATAGTTTTGACCATCCAAAGTATCTTAATTTCTTCAGCGAGGGAAATGTGAATGAAATGGGTGTCAACCGTGGATACCGTGTACACATCCGGGACATGATGAAGCAAATGTATCCAAAAGAGTGGGAGCTGGTGAGAGGAGCTGCTTGGTCACTGAATCAAATGACGGTCACTAAACGTAAGGAAAAGGAAGAAAAAAGTTCATCTATTTACAATCAAAACAGCCTTTATGACCCTGTTGTTGACTTTGCGAATTTCACAGCAGATAACGAGAGCATCGTGAAAGAGGACCTGGTTGCTTGGGTTACAGTAGGCATGATGCACATACCACACTCCGAAGACATCCCGAACACCGCCATCCCTGCCAACTCCGCCAGCTTCTTCCTGCGTCCGTACAACTACTTTGACGAAGATCCTTCCATGGCTTCCCATGATGCAGTGCTGATTTTGCCGACTCAAAATGGCGCCGACATTAACACATTTGACACTCCCGAGGGACCGGCGTGCGCCAAGGAAAACAAGCCTGTTGATTTCACAGGTCGTTATGGTGACATT
>s62Contig2835_3 [3 - 1238] 
ATGAAGGGCAAGTCCCTCATATCAAGAAACTATCGCGGAGATGTGGATACGACAACGATAGACAAGTTTCTTCCACTGGTGCTGGAGATGGAGGAGGAAGGGCAGGTGGCACCAATTCTAGTCCACGAGAAAGTCACTTTCGTTTACATCAAACACAACAATCTCTACTTGGTGGCAACAACCATCAAGAATGCAAATGTGGCACTTATTTTCCAGTTTCTCCACAGAGTTGTTGATGTATTTCGTGAGTACTTCAAAGAGCTTGAGGAAGAGAGTATCAGAGACAACTTTGTATTGCTCTATGAGCTGTTGGATGAGGTCATGGACTTTGGCTACCCACAAACAACAGAGAGCAAGATCCTTAAAGAGTTCATCACCCAAGAGAGCCATCGTCTTGAGGTCACTCCAAGTGTGCCGGCAGCTGTCACCAATGCTGTGTCTTGGAGGAAAGAGGGAATTAGGTACAGAAAAAATGAAGTGTTTCTCGATGTCATTGAATCAGTGAACCTCCTGGTGAGTAAAACTGGTCAAGTGTTACAGAGTGAGATTGTTGGCTCAGTCAAGATGAGGGTCAGGTTGACTGGGATGCCAGAACTACGATTAGGACTCAACGACAAAGTTCTCTTTGAGAATACAGGAAGAGCACATTCTAAGGCAGTTGAGTTAGAGGATGTTAAGTTTCATCAGTGCGTTCGTCTCTCTCGGTTTGAAAATGACCGGACAATCTCGTTTGTCCCGCCTGATGGCGAGTTTGAGCTCATGTCTTACCGACTGAACACGCAAGTCAAACCTCTCATTTGGATTGAGTCAGTTATTGAGCGCCATTCACACAGTAGAGTAGAATACCTCATCAAGGCTAAGGGTCAGTTCAAGAGGCGCTCCACAGCTAACAATGTGGAGATTTTAGTGCCAGTTCCAGCAGATGCTGATTCACCACGATTTAGGACAAGTAATGGATTTGCAAAGTACCACCCAGAAAAGAACGCTCTTGTATGGAGCATAAAGTCATTCCCTGGAGGAAGAGAGTTTGTTCTCAGAGCTCACTTTGGTCTCCCAAGTGTAGACGCAGAGGAAGGTGAAGGGAGACCCCCCATTAAGGTCAAATTTGAGATCCCTTATTTCACCACATCAGGCATTCAGGTTCGATATTTGAAGATTATTGAGAAAAGTGGTTATCAAGCTCTTCCATGGGTTAGGTACATCACCCAAAATGGAGATTATCAGCTTCGTACAACA
>s62Contig16761_8 [124 - 2664] 
GACACAAAGAGATACTTCAAAAGAAATCTCGTCGTCGTAAACAGAATGTACGGTGACTACACACATCGCATCTGCACATACGCTTTTAGTCTTTTTTTGCTTCAACTAGCCGGGGCCCAAGACCCAACCCCAGCTAAGACATGCTCTGCCCCAGAAGCTCCTAAAAATGCCATAGCAGTGGGAAACAACACCGTTGGCTCCACCGTGAAGTTCTTGTGTAAAGAAGGTTTCTTTCGACTTGGAAGACCATTTACAATCACTTGTCAATCAGATGGACAGTGGACTAAACCTAATGTGTCATGCGTGGCCGTGAGCTGTGGAGATCCAGGATCCCCCGTTAACGGCAAACGTGAAGGATGGTTGTTCCAGTTTGGTAACACCGTGAGTTTTACATGCTTGCCTGGGTATGAGCTAGAAGGGCCCAAGACAAGGACCTGCCTCGCCAATCAAACATGGAGCAAGACACAGCCAATTTGCAAACCTATCACGTGTGAGGAACCGCCAACGGTGGCTAACGCGGAGATGTTTGGAGGCAGTTTCGTGTTCGAAGCACACGTGCATTACACGTGTCGCGAAGGTTACAAAATGCAAGGACCAGCCAATCTGGTATGTGGAGAACAAGGAAAGTGGATTGGTGAAGTTCCCGTCTGTACAGCAATAACCTGCACAGACCCTGGTGTACCGCAGTATGGTTCAAGAAATGGAAGAGAAGATTTCAAGTATGGCGCGAAAGTCTCTTTTCGGTGCAACAAAGGGTACATCATATATGGGTCTTACGAGCGGAGCTGCGGTGGCGAAGGAGAGTGGACTGGTGTACAGCCGTATTGCGTTGCGTGCGCCGGAGTCGACACGCCTGTTTTCATCAGGAAAGGCGTTCGTTTTCTCCGGGGATTGGTCAAGGAAAAACGCGAAAACGTCGTCACAGTGTTGACAGAATCTTCTGATGAGGAAAAGGAAATCGTGATATATGGACAAGGGACGCAGCATTACATTATTGTAGAGGACATTCTTCCATCTCCAAAGCATATCTTTTTGGGAACCCGAGTCATAGCAAAGCACGTGATAACCGGAAAGTACACCTTCGCTAAGATTGACGCTATCGATGGCGACAAGTATTCTGTCACCTTCGAGGACAAACAAGCAACCAAAGGAATAGTGGCTGTAGAGTCTATCCGCAATTTATATCCTCCAACGTTTTGTGCAACGTGTCCAGACCCAGAAAGTCCAGAGAAAGGCTTTAGAGAAGACAGACTGGAGGAATTCATTGTAGGGACAGAAGTGGAGATCGGTTGTGAGATTAATACCAAGCTCAATGGCACAAGTAAACGAAAATGTCTCCCGAGTGGAGAGTGGACTGGAGAGCAACCAACCTGTGTAGTCACCTCTTGCTGGGATCTCGATGTCCTTCCTCCCAAGAACGGAAAACGAACTGGTAACGACTTTGGTATTGGCAGCACTGTAAGTTTCTCTTGTGATGAAGGCTACGAGCTGGATGGAGAATCGAAGCTGACCTGTCGTTCAGATGGCCAGTGGTCTGATATAGTACCTTTATGTAGAGATCGGTGCGAGGGTGTGTCCTGTAAGGCTTGGCAGAAGTGTGTTTATGACAGCAGCAGTGGCGTCAGATGTGTCTGTCGTGATAACCTGGAATGCCCAGCTGATTTTCAACCAGTCTGTAGCTCGGATGCAAATACGTACAATAATTACTGCATTTTGAAGGCGACAGCTTGCAGACAAGGCAAAGAGATGGAGAAGACTGCAGATGGTCCGTGTACCCCAGGAGCAATTTGTCAAATCGTTCCATTCAGCAATTGCAGGGGGTATTTTAGAAACTTTTATTTCAACTTGGAGACCAATGCGTGCGAGTCGATCATAGCCGGTGGCTGCCACCCAAGTGGCTGGAATGGCTTCACCACTATGGAAGATTGCAATCGCACTTGTTCAGTGGATGTGTGTGCCCAGCCTGTTGACCAAGGGCCTTGTGAGAAGAAGACAATTCGATGGGCGTTTCACTCAAAGGCAGGACGCTGCAAGCGATTCAAATATGGAGGCTGTTTTGGTAATGAAAATAGTTTTGACACAGAAGAAAAATGTAATCAGCGATGCCCACCTAAAGCTGAACCAGGTGTAGACTGCCCGAAGTGTGTCCACATGAAAGTCGGCGGGGTTTGCCAAGAAAGTAATATTGCCTTTATCGGCAAGGTCAAGAATGTTTTGCCAGAAGACCCGGCAAAGAAACATGTCCGTTATTTGGTTGCAATAAATAAGGTGCTAAAGAACACCAATGGGTCCCTTCCTGAGGGGGACGCGGTCGTCAGTGTTCCTTATGACAAGTCACCAGACTGCCCCTGCCCTTCGCTACCCGGCAAGACTTTTATCCTGGTGGGTAACTTTGTAATTGAATCCAAAGAGGAAAATCCAAAGCCGGGTCTTATCCTCTCCCAGCGGGCATTTGTGCAAAAGTGGAACAAGGATAACAAAGCTTTTCTCGCAAAGTTGCAGACAAAATGCGGCAAGCATATGGATTTTAAAGGACTAATT
>s62Contig59983_10 [2225 - 402] (REVERSE SENSE) 
AATTACACCCACGTTGACACACACGTTTTGCAAGACGAGATGGCCGCTTCTCAAGCGGGAGATTTAGCAATTCTTAGTGTCTCCAACAAAGAAGGACTTGTGGAATTTGCCAAAAAGCTTCATGACTTAGGATTCAAATTGATTGCATCTGGAGGAACAGCAGACCGAATCTGTTCAGCAGAAATTCCTGTCAGGGATGTGTCAGATGTAACAGGTGCTCCTGAGATGTTAGGAGGAAGAGTGAAAACCCTACATCCTGCTGTTCATGGAGGTATCCTTGCCAGAGTAACTGAAGGGGATAAATCTGATATGCAAAACTTAGGCTACGAGTATATCAGACTTGTAGTGTGTAATTTGTATCCTTTTGTGAAAACTATTGCCAAAGAAGACTGCACTGTAGCAGATGCTGTGGAAGAAATTGACATTGGTGGTGTTACACTTTTAAGAGCTGCAGCTAAAAACCATGCTCGTGTCACTGTAATCTGTGATCCTGCCGATTATGAAAGAGTAGTTGATGAAATGACCTCCAATGCAAACCATGATACCTTACTGGACACAAGAAAAATGCTTGCATTGAAAGCCTTCAGTCATACCGCAAAGTATGATGAAGCCATTTCAGATTACTTCAGGAAACAGTATAGTCATGGAGTATCTCACATTCCTCTTCGTTATGGTATGAATCCTCATCAAAAACCAGCACAGCTCTTCACAACAGAACCCAAGCTTCCACTCAATGTTCTCAATGGATCTCCAGGATTTATCAACCTCTGTGATGCTTTTAATTCATGGCAACTTGTCAGGGAGTTACGTCAATCCCTTAACTTGCCAGCTGCAGCATCCTTTAAACATGTGAGTCCCGCTGGGGCAGCTGTTGGTGTGCCACTTACTGTGGAAGAGGCTAAACTTTGTATGGTGGAAGATATGATTGATAGCTTGACACCACTGGCCATAGCTTATGCCAGAGCTAGAGGAGCAGATAGAATGTCATCATTTGGTGACTGGGTGGCTCTTTCTGACATCTGTGATCTTCCTACAGCAAAAATTATTTCAAGAGAGGTTTCAGATGGTATCATTGCTCCAGGATTTGATCCAAGTGCAATAGAGGTTTTGAAAAAGAAAAAAGGAGGGAAATACTGCATTCTTGAGATGGATCCTGCCTTTGAACCTCACAATATGGAGACCAGAACCCTATTTGGGCTTAAACTTGAACAACAGAGAAACAATTCAAGGATTGATGAGAGTGTCTTCAAAAACATTGTGACCAAGAGACAGGATTTACCAGAGAGTGCCTTACGTGACTTGATAGTAGCAAGTATTGCCTTGAAGTACACTCAATCTAATTCAGTGTGTTATGCCAAGAATGGACAGGTGATTGGCATTGGCGCAGGACAACAGTCTCGTATTCATTGTACTAGACTGGCTGGTGACAAAGCAAACAATTGGTGGCTTCGTCAGCATCCCAGAGTACTTGGCATGGTTTTCAAAAAGGGCATAAAAAGAGCAGAAATATCCAATGCAATTGATGTGTATGTAAATGGAACAGTTGGGCAGGACACTGACGAAGACTTGTGGAAAGAGATGTTTGAAACCCTCCCAGAACTGCTCAATGAGGCTGAAAGACAAGAATGGATTGCAACACTAAAGGGTGTTTCCCTAAGTTCAGATGCCTTCTTTCCATTCAGGGACAACATTGATAGATCCCATCTTAGTGGTGTGGAATTCATTGCTAGTCCAGCTGGATCTGTGGCTGATGATGTTTGCATCGATGCAGCTAATGAGCACAACATGACGATGGTTCTCACAAATTTTCGTCTTTTCCATCAC
>s62Contig4733_2 [3 - 377] 
TATGTTCAGAATATTCTGGATGCAACTGATGGTCATGGTGCAGATGTCATCATAGAAATGTTAGCAAATGCCAGTTTATCAAAAGATCTTAAGCTTGTGGCAAACAAGGGGCGCATAGGGGTTGTTGGCAGCAGAGGAACAATTGAGATTAATCCAAGAGAAACCATGGCTAAGGAATGCAGCATTGTTGGTGTTCTCTTACCTCGAGCTACCCAAAGTGAATTGCAAGAAATTACATCAGCAATATCAGCTGGGCTGCAGGCAGGTTTTTTAAGCCCCATTGTTGGACATGAATATCAGCTGAGCCAAGCTTCAGATGCACACAGAGATATTATGGAAGGCAAAGGAGCAAAAGGAAAGCTTGTCTTGCTAACT
>s62Contig38852_6 [17 - 1081] 
AGAGCGCAAACTCGATATCGGAGATCAAGACATCTTCAAGCTATCAACTGCGAGCATCCTCTTCCTTATAAAGCGTCCGAAGCAATGGCGACTATGAAAGCAATCCAAGTGAAGAAGTACGGCGGTCCGGAGGTGCTGGAGTATGTGACAGTACCTCGCCCAAGCCCAGGCTCAGACGAAGTCCTTGTGCGAATCAAAGCCGTAGGAGTGAACCCCGTCGACACGCTGTTGAGAGATGGGGTGTTTAGTCCACCGCTTCCCTTCATCCCTGGAGCCGACTTCGCTGGCGTGGTTGAGGAGGTAGGAGCGAACGTGACCTCACGCAAGGTGGGAGAGAGGGTCTATGGCTCCGATCTCACCGCACCGCAGAAGATGGGTGCCTACGCGCAGTTCATTGCAATCAAACACAACCTCGTCCATCCACTCCACGACAAGTTGACCTTCTCTCAAGGTGCCAGTCTTCCCATTCCATACTTCACTGCTTACAGAGCCCTCTTCACCATGTTTGACGCCAAGCCTGGGGAGACTGTCTTTGTACATGGAGCAAGCGGAGGTGCAGGGATGGCTGCCGTACAGATTGCCAGTGGCCTCGGGCTAAAGGTCATTGGTACGGCAAGCACGCCAGAAGGTCGAGAGCTGGCAAAGAAAGCTGGAGCTCACTTTATCTTCAACCATTACGAGGAAGGCTACCTCGAGAAGGTAAAGGAGGCGGCAGGCGATGGCGGAATCGACATCATTCTAGAAGGTATTGCTGACAAGAACCTGAGGAAAGATATCAATCTCGTCCGTAACAAAGGAAGGATCGCTGTCTATGGTGGAGCGGCTGATATTGCCGTTAACCCTGCGGAAATATTTGCACGTGAGGTTGCCATTCGAGGAGTGTTCATCTACAGCATTTCACCTGGAGAGATTTTCGAGACGAGGGAGGCATTCTACGCAGGAGCAAAGGCAGGGTGGCTGGACCCGTACATATGGAAGGAGTTCCCTCTGGAGAAAGCCGGTGAGGCACAAGCCTTTCTCAGGAGCACCTCTGGAGCACGTGGAAAAGTCATTCTGACTGTGAGC
>s62Contig41211_3 [56 - 1054] 
ATACCCCACGACGCGATGAAGGCCATTCGTGTGTTATCCTTTGGTGGGCCAGAAGTGCTAAAGCTTGTTTCAGATGTGCCAGTTCCCAGTGTTTCCAGTGGACAGGTATTGGTTAATATCAAAGCGGCTGGTGTCAATCCTGTTGATACCTATATCAGAAGTGGAACTTATGCCAGGAAGCCGACCCTTCCCTACACACCAGGTTCTGATGGTGCTGGAGTGGTGCACACTGTGGGAGAGGACATCAAACAAGTCAAAGCAGGAGACCGTGTCTATGTATGTGGCAGCTTAACAGGGACTTATGCAGAGTTTGCTTTGTGTAATGCTAGCAATGTTCACCTTATGCCGGACAATGTTTCGTTCAGTCAAGGAGCAGCCATTTATGTACCTTACTACACAGCCTACAGAGCATTATTCCAAAGGCTACAAGCCAAGGCAGGAGAGACAGTGCTGGTACATGGAGCTAGTGGTGGAGTTGGCTTAGCTGCAGTACAACTTGCCAAAGCTTATGGGATGAAGGTGCTGGGAACAGCAGGGACTGCTGAAGGTGAAGAGGTTGTCAAACAAGCTGGGGCTTCACAAGTGTTTAATCACAGACAGGATGGATATGTTCAGAATATTCTGGATGCAACTGGCGGTCATGGTGCAGATGTCATCGTAGAAATGCTAGCAAATGCCAGTTTATCAAAAGATCTCAAGCTTGTGGCAAACCAGGGGCGCATAGGGGTTGTTGGTAATAGGGGAACGATTGAAATAAATCCAAGAGAAACCATGGCCAAGGAGTCTAGCATCATTGGTGTTATGTTAGGTCAAGCTAGTGAGGGTGACCGCCAAGAAATGACATCTGCAATATCAGCCGGGCTGCAGGCAGGTTTTCTGAGTCCAGTTGTAGGACATGAATATCAGCTGAGCCAAGCTTCAGATGCACACAGAGATATTATAGAAGGCAAAGGTGCAAAAGGAAAGTTAGTGTTGCTGCCACAGTATGCTTCTAATTTA
>s62Contig54936_4 [2 - 952] 
GGCGGCTCCGAGCAGCTGAAACTCGAGAGTAGCGTTCCGCGTCCTCAACCGGACGACAACCAGGTCCTCGTTAGCGTAAAGGCTGTCGGAGTGAACCCGATAGATTCTTACGTAAGAACGGGCGGCTTTGGTCCACAGCCGTTTCCATACATCCCAGGCATGGATTTTGCAGGGATTGTCGAGCAGGTTGGAAGCAAAGTGTCCACGGTGAAGAAAGGCGATCGAGTTTACGGTTCAACGACTGACGGAATGAACAACGCATACGCAGAGTATGTCGCAGTGAAGGAAAACTTCGTTCACCCGTTGCCGGACGAGCTCAGCTACTCGCAAGGTGCAGCCATTCCAGTTCCTTACTTCACCGCCTACCGCGCATTGGTCCACCTCGCTAATGCGCAGCCGGGAGAGACTGTGTTCGTGCACGGTGCGAGCGGCGGTGTGGGCGTGGCTGCCGTGCAGCTCGCTCACGGCATGGGCTTGCAAGTAGTTGGCAGCGCCGGCACGCCCGAGGGAGAAAAGCTGGTGAAGATGGCGGGTGCAGATGAAGTCGTTAATCATCGCGAAGAAGGCTACATGAGCAAGGTGAAGAAAGCGCTCGGCGGGGGCGGGGCTGATATCATAATTGAGAACGTCGCCAACAAGAATCTCAAGAAAGATCTCGACGTTGTCGGCACGGGTGGGCGTATCGTTTTGATAGGTGGACTTGGAGACGTTTCCATTAATCCACTCGAAATTCTCTTGAAGGAGGTGGCGATCTACGGAGTGATTTTCTTTAGAATGTCGAACCAGCAGCTGTTTCAGACTCGTTGCGTGATTCAAGCCGGAATCAAGGCGGGTTGGATACGTCCAAAGATATGGCAAGAGTTACCATTTGAAAAGGCATCAGAAGCGCAGGACCTACTTGCCAGTGGAAGTGGTGCTCGTGGGAAAGTCATTCTTAAACTGGACGGACTT
>s62Contig20874_16 [2140 - 1268] (REVERSE SENSE) 
GGACCTGAATCAAGGATTAACGCTGCCAAAGACTTGTGGTTTGGTAGAGAAAAAGTTTGGCCTAACAGAAAAGCTGTTTCCCGGACCGCAAGAATCAAGAAAATGGCGCGAAATGGTGTGGCGTTCACCACTCACTTTCCCGCCAACCAGACAGCCCTCCAAAACACTTCACACACTGGCAGGCATTTCAAATTCACTTATGACGACTTGTACAACTGTTTGTATCGACACAACGAGCCACAACTCATCGACATCGAGGCATTTAAAGCACAAAGAAAATCAAGTACATCAGACGGGGAAAGGCCAAAAGAAGTTACAAAATGCGAAGCGTGCCGATCAAAACAAGGCGAGTGCCCAGTCCACAAAATTCCAAACTCTAACAGAAAACTGGTCATTCCAGGACAGAAAACACCGGTCAAATTCAGTTACGCCATTGCCTCGTTTCCAGAAGAAGTACAGCTTTGTGTGTCGAGTATCCCTGGTGCGGGCTGCGGAGTCTGCGCAAAGCAACACATTCCTGTAGGCACGTGGATTGGTCCTTACGAAGGCAAGCACGTCAAATGTGATGACGTCAAACCAAACACAGACACTTCATACATGTGGGAGATTTATCAAGATGGAAAGCTGTCCCACTACCTGGACGCCAGCGACGAAAACACATCAAGTTGGATGCGATTCATCCGTTGTGCTAGATACAGAGAAGAACAGAACCTCTTTTCCTTCCAGTACTGTGGAAATATCTACTACCGGGCTTTTAGAGAGATTTCCGTGGGGGCGGAACTTCTCGTATGGTATGACGAAAAATATCCCCAGGATATGGGAATACCACTGGAGGTTCAAGATATGGCGCTTGTGGACCCCAACGGTATGTCA
>s62Contig45182_6 [42 - 1112] 
ACTAAGAGGCATTCTCTGACAAACTTCAACAACTACTTTACGAAGGAAAGCTGCCTCAACGGAGAACTTTCTGGGTGTACGATGTCGAACACAGGCCCTCGCCTACAGCAGTCATTTCCCGCCAAACCTGTGGCTTTGTCGAGGAGGTCTTCAGAGCATGAGACATTTTCATTCACATACGACAACTTGTACAAATGTTTGTACCAGCGTAACGAATCAGCAGATCAAACCACGTCAGGGAACGTGAACGACTGCACTGAACGCAAAGGTTCTTTGTCACCTTCAAAAACCGGTGAGAAGGATCTTTCCGAGAAGCTCACCTTTGCTGAAAAGTCTTGTCCAAAAGAACTGGAGTTGTGTCCATCATGCATCGGTTTTAAACATGGGATCCGCACAAAACAAATTATTCCTGAAGGTACATGGATGGGGCCTTATCAAGGAGACCTGGTGAAAGCCAGTGACATCACTGCTGGCACAGATACGTCATATATGTGGGAGATTTACGAGAACGGTAAATTGTTGCACTACGTGGATGGCAAAGACGAGAACAATTCCAGCTGGATGCGCTTTATTTGCTGCGCGCGACACAAAAGAGAACAGAATCTTTTCGCTTTTCAGTACAACAAGGAAATTTACTACAGAGCGTTCTATGATATTCCTGCTGGTACAGAACTTCTCGTTTGGTACGAAGACACATACCCACAGTATATGGGGATACCGCTGAAGATAACCGATATAGGATTGCAGGCCCACTGTACAAGTAATGCCATACATTTTCAAGCACCGACTGAGCTTCAAAGACCAAAGCAAGAGGCTAGCCGGAAAAAAGCCGAAGCGCCACGTCCGAACTCAACGCCCAGCAAAAATTCAAGATCAGCGTTTGTGTCGGCACGTCCAGGATACCACCACAATCCATTCATCAATTCTCAAACTGCACGCATGCGTAGGAAGCGAGGCATGAAACAAGCAAGTCACTGTGAACAGCTGGTCCCAGTCTCCCAGCGAAGAACCATTGTTATTAACAGAGCCAATGATGCCCCTGATCCGTTTTGCATTTTAACGAGAACGAAG
>s62Contig12643_6 [3 - 1208] 
AAAATGGCGACCCAAACAGAGGTGGCGGTCGTGGAGGGCGAGAACCAGGGGAACGTAGACACGATTCAGGAGCAGAACGACAACGCTGGGAAAAAAGAGGGCGGGTTGAGGCAACGCTTCAAGAAGAACAATGGTCCGAAGACAAGAAAGCCACCAGGTAACAAGTGGCTACAGCAGCAGATCCCAGCCTGTCGACCGGTGTTCTCTGCCACTCATGTGGGCATTGCGTTTGTCATCATTGGGGTAGTGTTTCTTGGTATGGGGATTGCCTTTACGGTCGTGTCTATACGGTTGAGGGAATTTGAATTCTCCTACACCAACTGCTCATCCTCCGACAGCCCAAATGGATTCTCCTACTGCGAAGATTACCTCCAGTTCAGTGCCAACCTTACCAATGACGAGAGACGTGAGACAGAGGACTGTCACTGCACCGTCAGCATATCCCTGCCCCAGTCCCTCAGACCGCCGTGGAACATCTACTACGGCATGGACAACTACTACCAGAACCACAGGCGCTACCTCAACTCCTGGGACATCAACCAGCTGCGCTCGAGTGGAAACAATCTTAGAAACGGTCCCAGTAGCGATTGCCGCCCGCTTATTAGACAAGATGGAAAACCGATTGTTCCGTGTGGCCTCATAGCCAACAGCTGGTTCAATGATTCATTTGATTACTTCTTTAGTGCTGGTGACGCCATTGTTTTTGACAGTATCGATCGCACGAATATAGCTTGGGACACAGACAGAACCATCCGCTTCAGAAATCCGTTTGGACAAGTAAATATCACCGAGGAAGATATCAATGGCACTGTCAGGCCCCCCAACTGGCCGAAAGACATTTCAAAGATACCAGGAGGACTCCTCAATGAGTCCTTCATTGTGTGGTTCAGGGTATCTGCGTTCCCACTGTTCAGGAAGCTTTATGGCCGTGCGGTGATTGACGGTGGAGCGCCAGGACAAACAGAACTCCCAGCTGGGAACTATTCGCTCAATATAACGTATAATTATCCCGTCTCTGCATTCAATGGTAAAAAGTCGATCATTCTAGCTGAGGTCTCTGTATTAGGAGGAAGAAACCTGTTCCTGGGGATAGCATACATTGTCGTAGGTGCCTTGCTCATCATTATAGCAGTGGTGTTGGTTGTAGCACACTTTCTCCTCTCGAAATGGAAAACTACCGACAGGAATTTCTTGAATCGCAAGTAC
>s62Contig48704_12 [3390 - 2284] (REVERSE SENSE) 
GATCTACCCTCTTTCCCTACCCGACGCTCTTCCGATCTGGCGGATTCTACAAGAGAACGAAAAAAGTCTAAAAAGCCATCAAATACCAACTTTAAACAGCAAAGATTAAAGGCATGGCAACCGATTCTGACAGCGAGGACGGCTTTGCCTTTGTTTTTCATAATCGGAGTTGTGTTTATACCCATTGGATCGGTTCTCTTGGTCGCATCCGACAACGTACAAGAAAAGTTTGTTGAGTATACATATTGTAAGACTTCAGCTGGTGAACGATGTGACAAGTTTCTTGAAAATGCGACAAACACAGGGAAAACTTGTGTCTGTACAGTACCGTTTAGTCTGTCTCAAGCATTTAAAGGAGATGTGTTTATGTACTATGGCCTGTCAAACTTTTATCAGAACCACCGACGCTATGTTAGGTCCAGAGATGATCTTCAACTGCATGGAGATCTAAATGGCGATGTATCATCTGACTGTGATCCATTTGCAAAAGTCAATGACACCCCTATTGCACCTTGTGGAGCTATTGCAAACAGTCTTTTCAATGACACATTTAAACTGACTTGGCTCAAGAGCTCTTCAGGGAAGGTCAATGTCAATTTGTCATCTAAAGATATTGCTTGGAAGTCTGACCGAGATGTCAAGTTTAAGAATCCCTCCGGAAACCTGAAAGATGCTTTCAAAGATTATACTAAGCCACCCAACTGGCCAAGACCTGTGTATGAGTTAGACACAGAAAACCCAGACAACAATGGTTTCCAGAACCAGGACTTCATTGTTTGGATGAGAACTGCAGCATTTTCCACATTCCGCAAGCTCTACCGAAAGATTGTGCACACAGGAGATTTTGAGAATGGCCTGCCAGAAGGAGACTATCAACTTGATATCAACTACAATTTTCCAGTGACTTCATTTGATGGTGAGAAAAGAGTGATTTTGAGTACCACCTCATGGATAGGTGGTAAGAACCCATTCCTTGGCATTGCGTACATCACTGTTGGTGTTCTTTGCCTCGTTCTGGGATTCTCTTTCTTGATCATTCACATCAAGTTTGGAAAAAGGGATTTTACCAATTCTGATCATGGAATGCAGCTGCGAGAGATAAGAAAT
>s62Contig59090_2 [1 - 1086] 
GATCTACCCTCTTTCCCTACCCGACGCTCTTCCGATCTGGCGGATTCTACAAGAGAACGAAAAAAGTCTAAAAAGCCATCAAATACCAACTTTAAACAGCAAAGATTAAAGGCATGGCAACCGATTCTGACAGCGAGGACGGCTTTGCCTTTGTTTTTCATAATCGGAGTTGTGTTTATACCCATTGGATCGGTTCTCTTGGTCGCATCCGACAACGTACAAGAAAAGTTTGTTGAGTATACATATTGTAAGACTTCAGCTGGTGAACGATGTGACAAGTTTCTTGAAAATGCGACAAACACAGGGAAAACTTGTGTCTGTACAGTACCGTTTAGTCTGTCTCAAGCATTTAAAGGAGATGTGTTTATGTACTATGGCCTGTCAAACTTTTATCAGAACCACCGACGCTATGTTAGGTCCAGAGATGATCTTCAACTGCATGGAGATCTAAATGGCGATGTATCATCTGACTGTGATCCATTTGCAAAAGTCAATGACACCCCTATTGCACCTTGTGGAGCTATTGCAAACAGTCTTTTCAATGACACATTTAAACTGACTTGGCTCAAGAGCTCTTCAGGGAAGGTCAATGTCAATTTGTCATCTAAAGATATTGCTTGGAAGTCTGACCGAGATGTCAAGTTTAAGAATCCCTCCGGAAACCTGAAAGATGCTTTCAAAGATTATACTAAGCCACCCAACTGGCCAAGACCTGTGTATGAGTTAGACACAGAAAACCCAGACAACAATGGTTTCCAGAACCAGGACTTCATTGTTTGGATGAGAACTGCAGCATTTTCCACATTCCGCAAGCTCTACCGAAAGATTGTGCACACAGGAGATTTTGAGAATGGCCTGCCAGAAGGAGACTATCAACTTGATATCAACTACAATTTTCCAGTGACTTCATTTGATGGTGAGAAAAGAGTGATTTTGAGTACCACCTCATGGATAGGTGGTAAGAACCCATTCCTTGGCATTGCGTACATCACTGTTGGTGTTCTTTGCCTCGTTCTGGGATTCTCTTTCTTGATCATTCACATCAAGTTTGGAAAAAGACCCAGCAGTGTTCAGAGCTTCAGAAGG
>s62Contig15174_20 [2866 - 1283] (REVERSE SENSE) 
AAGGCGAAAGTTGCCGATTCAAGCCAAAGGACGATGCTGGCTGTGCTAAACATTTGGGGTTTGGCTTGTTTGTTATTGGTAGCAAGAGCTGCGGACAGGAATGAAAAGCCTAATGTCGTCATAATGTTGATGGACGATATGGGGTGGGGTGACTTGGGTGTGTTTGGTCACCCAGCTAAAGAGACGCCTAACCTTGACAAGATGGCAACAGAAGGGATGCTCTTTCCTGATTTTTACACTGCCAATCCACTTTGTTCTCCATCACGTGCAGCACTGCTTACTGGACGCCTTCCAATTCGTAATGGATTTTACACAACTAATGCTCATGCTAGAAATGGTTACACACCACAAAACATTGTTGGAGGAATTCAGGATAATGAAGTGCTGTTACCAAAGTTGCTTAAATCTGAAGGATACAGCAGTAAAATAGTAGGCAAATGGCATCTTGGCCATCAACCACAGTTCTTACCACTGAAGCATGGATTTGATGAATGGTTTGGTGCTCCAAACTGTCATTTTGGTCCTTATAACAATAAGAACGTTCCTAATATTCCTGTGTATAAAGATGACAAAATGGTTGGAAGATATTATCAGCAATTTCCAATCAACAAAGAAACTGGAGAATCCAACCTGACTCAGATTTATACAGAGGAAGCCCTTGATTACATTGAAACTCAAGCTAAAATGCGGAGACCATTTTTCTTATACTGGGCTCCAGATGCCACACACACACCATTGTATGCTTCATCAAGATTCCTGGATACCAGCCAGCGAGGAATATATGGAGATGCAGTAAGGGAGCTGGATGACAGTGTTGGCAGGATTCTTCAGAAATTAAAAGATCTCAGTATATCCAACAATACATTTGTTTTCTTTTCATCTGATAATGGAGGAGCTTTAACCTCCAAGACGAAAGGTGGAAGCAATGGACCATTTCTTTGTGGCAAGGAGACAACATTTGAAGGTGGAATGAGGGAACCATCTATAGCTTGGTGGCCAGGAAAGATTAAACCAGGCCAGGTTAGTCACCAGCTTGGCACAGTAATGGATTTGTTTACAACAGCACTATCATTAGCAGGCGCTAAACCACCCTCAAATAAAGTCATTGATGGCATTGATCTCAGTTCAACTCTTTTTTATCAGAACATTACTGTCAGACCTGTGTTTTTCTATCGTGGCAATGAGATGATGGCAGTCAGATATGGCTTGTACAAAGCTCATTACTGGACCTGGTCCAATAGCTGGGAAGAGTTTCATCGTGGAGTAGATTTCTGTCGTGGTGAGAATGTATCTGGTGTTACGACTCATGAACAGATGAACTATACCGCCTCTCCTGTTCTGTTTCACTTAGGCCGAGACCCTGGAGAGAAATATCCTATCAGATCTTCTAAACGAGAGTACAAGCAAGTTATGGAAGTCATAAGAAAAGTGGTCTCAGAACACAAGTCAAATCTAGTGCCTGGCGTTCCTCAGTTAAACATGTGTGATAATGCTGTTATGAACTGGGCACCGCCCGGATGTGAAGAGATCGACGAGTGCTACAAAGGTCCGCCTTCCAATCCCGTGAAATGCACCTGGCCTCAC
>s62Contig40093_9 [1375 - 689] (REVERSE SENSE) 
GAAATAAATTCAGGAGAATATCATGGGGGAAGCAAGGGGATTTACAAAGGAGGTAAAGGACAGAGTTGGGATGGTGGTGTCAGAACGCCTACAATAGTGTCATGGCCGGGACACATCCCAGCAGGGATGGAACTTGACGTGCTCACTAGTACCATGGACTTACTACCCACAGTTGCCAGACTAGTCCGCAGGGACATCCCAAGAGATAGAATAATCGACGGGAAAAATCTCCTGCCATTACTGACCAACGAGGAGCAGCTCTCGCCCCATGAATTCATTTTCCATTATTGTGGGAATCAGATTCATGCCGTTCGTTATCATCCGAAGGAAAGTGACATTGTCTGGAAGGCGCATCTCATGACACCAAAATGGAGCGAAGGAACCGACTACTGCATCGAAACAGGACTTTGCCTCTGCCACGGAGATGGTGTCACAGTCCACGAAGATCCTCTACTTTTTGACATCAGAAATGACCCTGGAGAGAGCTCGCCTATTGCTGTCAATACGCCTGGATATCAATTGGTGATGTCACGAATTTCCGCTGCAATCGGTGAACACAGAGAGGCCATCGATAGTGTTCCTAATCAGCTGGAAGATGATAAAACTTCTTTTCATCCTGGCTTGCAAATGTGTTGTAATTTTCCCTTCTGTACTTGTAAGGAAAGTAGAGATCTCGAGCATTATCCT
>s62Contig6979_5 [1 - 1557] 
CTACAGGCTATGCGCTCTGTCGGGAAAGAACCATTCCCTAAGATATACGTCGACAGCAAGGCTGAAGGAGAGCGATGGGCCGAGGCCTCACAAAGTCAATTGAAGAAAATGAAGAAGCTGTTTGCTGCTGAACTTCGTAAACTTGACAAGAACCAGAAAGCTCTCGCTGAGGCTGCTAAGAACAGAGAGCAGAACTTGGAAGAAGCAAAGTCAATTGTCATATCCATGGACACAACACTACCTCCAGCCAAGAAGATTAAGATTCGTGACACAGGTTCACACCGTGGCGAGAGGTTAAAGGTCAATGGGTGGGTCCACCACCTTCGCCGGCAGGGTGTGTCCCTGATGTTCCTTGTCCTACGAGACGGGACTGGCTACCTCCAGTGTGTCTTGACGGGGAACATGTGTAAGACATACAACGCCCTCACCCTATCCACCGAGTCAACTGTGACTGTGTGGGGGGTCCTCAAGGAGGTCCCAGAGGGAAAGATGGCTCCAGGTGGTCACGAGCTGTCGGCTGATTACTGGGAGCTGGTTGGTCCAAGCCCGGCTGGGGGAGTGGAGAATGTTGTTAATGAGAGTTCTCATATTGATGTTCAACTTGATCAGCGACACTTGATGCTGAGAGGAGAGACGCTGTCAAAGATCTTCAAACTCCGTTCAATGGTGACTCACTGCTTTAGGGAACACTACTTCAGTCGTGGCTATGTCGAGATAACTCCGCCCACCATGGTCAAGACGCAGGTCGAAGGTGGATCCACTCTCTTCAAACTAGACTACTTTGGGGAAGAGGCCTATTTGACCCAGTCCTCCCAGCTGTACCTAGAGACATGCATCCCGGCCCTCGGTGATGTATTCTGTATTGCCATGTCTTACCGAGCGGAGCCTTCACGAACGCGACGTCACGTGGCAGAGTACACCCACGTGGAGGGGGAGTGTCCTTTCATTACATTTGACGAACTGCTGGAGCGTTTGGAGGATTTGGTTTGTGATGTCATTGACCGAGTCCTCAAGTCTCCTCTCGCTCCAATGCTCAAGGAACTCAATCCAACATTTAAGGCTCCAAAGCGGCCATTTAAGAGGATGAACTACTCGGAGGCAATCACATACCTCAAGGAGAACGACATTAAGAAAGAAGACGGGACGTTTTACGAGTTTGGTGAGGACATACCAGAAGCGCCGGAGAGGCAGATGACCGACAAGATCGATGTGCCAATCTTTCTCTGTCGTTTCCCTGCTGAGATAAAGTCCTTCTACATGCCTCGATGCCCAGAGGACAATAGACTGACAGAGTCGGTTGATCTGCTTGTTCCTGGTGTGGGTGAGATCATTGGAGGTTCTATGAGAACATGGAAGGAGGAGGAGATGCTTGAGGGTTATAAGAGAGAGGGCATTGATCCATCTCCATACTACTGGTACACAGACCAGAGGAAGTATGGTTCCTGTCCCCACGGTGGCTACGGCCTTGGACTGGAGAGGTTCTTGACATGGATTCTAGGACGACATCACATCAGAGACGTAGTCCTCTATCCTCGCTTCGTGGAGCGATGCAAACCT
>s62Contig19821_13 [2249 - 540] (REVERSE SENSE) 
AAGAAACGAAGAGGAATGGCGACGGATTCTTTGAGTTCTGAAATGGATAAAATGGACGTACAAGCTAATGGCCCAGTGATCTACACCTCTGAAAAGGAAGGAAGTGACGAGTCTGGTGATGGATCTGCACAGAAACCATTCAAAACAGTTATGCAGGCCTTGCGTGTCACTGAAGGTGAGGAACCTCTTCCCCAAATCATGGTGGACAGTAAAGCTGAAGGAGAGAAATATGAAAAGCTTGCCAAGGCCCAGCTGAAGAAAGTGACCAAAATATATGCACAAGAGAAAAAAAAGTCAGAAGAAAAGGAGAAAAAAGAGGCTGAGAAAGCACAGCAGAGGGAAAAAAATCTGGAAGAGGCCAAGAAAATTACAATTAAGGAAGATGAAAGTTTGCCAAAAGCCAAGAGGATAAGGATCGTTGAGTCTGTAACTCATCGTGATCAGCGTGTCAAGGTGTTTGGTTGGATTCACAGACTCAGAAGACAAGGGAAAAACTTGATGTTTGTAGTTCTTAGAGATGGCAACGGGTTTCTGCAATGTGTCTTGTCAGATCTTTTGTGCCAGACCTATGAGGCCTTGATATTGGCAACAGAAGCTTCTGTATGTCTTTATGGTGTCATTAAAGAAGTTCCAGAAGGAAAAACAGCCCCTGGCGGTCATGAAATGGCTGTAGACTACTGGGAACTAGTAGGGGAATCCCCTTCTGGTGGAGTTGATAACCTGGTGAATGAGGAATCTGCCATTGACACTCAGCTTGATAACAGGCATATCATGCTTAGAGGTGACACGGTTTCAAGAATCCTGAGAATGCGGTCAACAGTTACGCAGTGCTTTAGAGATCATTACTTTGATCACAGTTATGTGGAGGTGACTCCACCCACAATGGTCCAAACACAGGTTGAGGGAGGTTCCACTCTTTTCGATTTTAACTACTTTGGTGAACAAGCATATTTGACACAGTCATCCCAGCTTTACCTGGAAACAGTCATCCCAGCACTAGGTGATGTGTTCTGTATTGCACAATCATACAGGGCAGAACAGTCACGTACAAGAAGACATTTGTCTGAATACACTCATGTTGAAGCTGAATGCCCCTTCATCACATTTGATGATCTTCTGGACAGAATAGAAGACTTGGTGTGCGATGTTGTTGACAGGGTTTTAAAGTCTCCTCATGCAGATATACTGAAGGAAATGAATCCAGATTTTAAGCCTCCTAAACGACCTTTCAAGAGAATGGACTATTCTGATGCCATCAAGTACTTGAAAGAACACAACATCAAAAAGGAAGATGGCACCTACTATGAATTTGGAGAGGACATCCCTGAGATGCCTGAGAGGAAAATGACAGACCAAATTAATGAGCCTATCCTGTTGTGCCGTTTTCCTACCAACATAAAGTCTTTCTACATGTTCAGGTGTCCAGAGAACAAGGGTCTCACTGAATCAGTTGACCTTCTGATGCCTGGAGTTGGAGAAATTGTTGGCGGCTCAATGAGGATGTGGGAATATGAGGAGTTGCTAGAGGGCTACAAGAGAGAAGGCATTGATCCAACACCTTATTACTGGTACACTGACCAGAGGAAGTATGGGTCTTGTCCACATGGTGGTTATGGTTTGGGGCTCGAACGATTCCTAACCTGGCTTCTGAACAGGCAACATATCAGAGATGTCTGTCTGTACCCACGATTTACAGGAAGATGTCGGCCA
>s62Contig30067_8 [1498 - 419] (REVERSE SENSE) 
AAGTATGACAGACTTGTAGTTGAACCAATCAAGACTCCGAAGCCCAAACCAGATATCAATTCATTGGTATTTGGTGCAGAGTTCACAGATCACATGCTTGGTGTTGAATGGACTACTGACAGTGGGTGGGGTGAGCCAAAAGTGACACCATATCAAAACTTGTCACTTGCACCATCGTGTTCAGTGTTTCATTATGCTTTGGAGTGTTTTGAAGGGATGAAGGCCTACAGAGGAGATGACGGCAAAATCAGATTATTTCGACCAATGGAGAATATGCGAAGACTAAACAGATCAGCTGACAGAGCATGCCTTCCAGGGTTTGATGGAGAAGAATTCCTTAAGTGTTTAAAACACCTTATTAGCATTGAAAGAGAGTGGGTTCCATATTCTAACAAGTGCTCGCTGTACATCAGACCAACACTTATAGGAACACAGCCCACTCTTGGAGTAAACAAGTCATCTTCTGCGCTGTTGTATGTCGTTTTGTCACCAGTTGGTCCATACTTCAAGACTGGTACATTCAGCCCCGTTGCTCTCTTGGCTGATCCTTCCTTTGTTAGGGCCTGGCCAGGAGGCTGTGGAGACTCCAAGATGGGAGGAAACTATGGCCCTACCATCCTTGCTCAACGACATGCAGAAATGCAAGGTTTGCAGCAGGTTTTGTGGTTGTTTGGTGAAGATCGTCAGATTACAGAAGTAGGCACCATGAACATTTTCATGTTTTGGACAAATAAGAATGGAGAAAAGGAGCTGATTACTCCACCTCTCAATGGCTTAATTCTTCCGGGAATCACACGCAAATCTTTGTTGGAGCTGGCTAAGAGCTGGGGAGAATTCAAAGTGACAGAAAAGGAGTTTACCATGGATGATGTTATTCAAGCTTCACAGGAAAACAGGGTGAAAGAAATCTTCGGAGCGGGTACTGCATGTGTAGTTTGTCCAGTTAACAGAATTCTTTACGAGGGACAGAACGTTATGATTCCTACCATGGAGAACTTAGAGATTACAAGAAGATTTTACGACGAACTGACTGCAATCCAGTATGGTCGTACTCCGTCTCCTTGGAGCGAAATAGTCGAT
>s62Contig40415_3 [28 - 846] 
TCCACACTGCAGGGAGACAGAGCAAGAATGGCCTTTCTCAGTTCAAGAACTCTCCTCCAGGGCTCACTGGCTAAGAGTCTAAAGTCTGCGTTTTCCCTAAACATACTCAGATGTAGCTCAACTCTTAAGCATGAGGGCATCGAAGTTACCATGACTGACAGTCCTCGCCCCAAGATCCATGAACAAGTCAAAAGTCCGACAGAGATAGCGTTTGGGAAGCACTTCTCTGATCACATGTTGCTGTGTCACTGGGACAGAGATGGAGGGTGGGAGAAACCGAGGATCGTGCCGTATGGGGACATTCCCCTCTCCCCTGCACTTAGCGCTCTGCACTACGCTACTGAGTGTTTCGAAGGGATGAAGGCGTACCGTGGAGCTGACGGGAAGATAAGGTTGTTTCGACCAATGGAGAACATGAATAGGATGAAGAGATCAGCCGTGGCAGCTAGCTTACCGGACTTTGAGGGGGCGGAGTTTCTCGAGTGCATCAAAGACCTGCTGCGAGTCGACAGGGATTGGGTCCCGGGGGCTGAGAACTGCTCTCTCTATGTCAGACCAACCATGATAGGAACAGAGCCATTCATTGGTGTTCATCCCAGTGGCAAAGCCCTCCTCTACTGCATCACATGCCCGGTCGGACCGTACTTCAGTAGCGGAACATTTAACCCCGTCTCTCTCTACGCTGATCCGGAGTTTATTAGGGCGTGGCCTGGAGGGGTCGGCGACTCAAAAATGGGAGGTAACTACGGTCCTACGATACGTATCCAGAAGGTAGCTGAGTCCAAAGGTTGCAACCAGGTGCTGTGGCTGTTTGGGGAA
>s62Contig50246_11 [1356 - 214] (REVERSE SENSE) 
AGGACTGCGTTTTCCCTGAACATACTCAGATGTAGCTCAACTCTAAAGCATGAAGGTATCGAAGTCACCATGACTGATAGTCCTCGCCCCAAAATCCACGAACAAGTCAAAAGTCCGACAGAGATTGCGTTTGGGAAGCACTTCTCCGATCACATGTTGCTCTGTCACTGGGACAGAGACGGAGGGTGGGAGAAACCGAGGATCGTGCCTTATGGGGATATTCCCCTCTCTCCTGCACTTAGCGCTCTGCATTATGCTACTGAGTGTTTCGAAGGGATGAAGGCATACCGTGGAGCTGACGGGAAGATAAGGTTGTTTCGACCAATGGAGAACATGAATAGGATGAAGAGATCAGCCGTGGCAGCTAGCTTACCGGACTTTGAGGGTGCAGAGTTTCTCGAGTGTATCAAGGACCTGCTGCGTGTCGACAGGGACTGGGTCCCGGGGGCTGAGAACTGCTCCCTCTATGTCAGACCAACCATGATCGGAACAGAGCCATTCATTGGTGTTCATCCCAGTGGCAAAGCCCTCCTCTACTGCGTCACATGCCCTGTTGGACCGTACTTCAGTAGTGGAACTTTTAACCCTGTCTCTCTCTACGCTGACCCGGAGTTCATTAGGGCGTGGCCTGGAGGTGTCGGCGACTCTAAAATGGGAGGGAACTACGGTCCTACGATACGTATCCAGAAGGTCGCAGAGTCTAAAGGTTGCAACCAGGTGCTGTGGCTGTTTGGGGAAGATCATCAGTTGACTGAAGTTGGAACAATGAACATCTTTGTACACTGGATAAATGAAAATGGAGATCCTGAGATAGCCACACCTCCCCTCGGTGGTACCATCTTGCCTGGAGTGACTAGAAAATCTTTATTGGAGCTTGGCGCTACTTGGGGTTCCCACAGAGTGGTGGAGAGGAACATTACAATGAGTGATATACAGAAATCAGTGAAGGAGAACAGATTGAAGGAAGTGTTTGGTGCTGGAACAGCTTGTGTGGTGTGTCCTGTCAACAGAATTCTATACCTTGATGAGAATATTGCCATTCCCACAATGGACAGCGGTGCTGAGGTGGCCAAGAGATTCTACAAAGAACTCACAGATATTCAGTATGGACGTGTTGAACATGAGTGGTCTGTTGTAGTGGAC
>s62Contig905_26 [2415 - 139] (REVERSE SENSE) 
GATTGGAATGTCATCATGTTTGGCCCCTCCTCGCCCCTGTCGAGTCGGCGGAGCCGGCGCATTTCGCCGGTCTCCGCGCGCACAGCAGGGTCCAAGGATGGCGCAGCGGGCGCAGGGGGCACTGCTGGCGGCGCCACGTCGCCGCGGCTCTCCCCCCGACACGAGAAGGGACCCAAAGGGGACAGGATGGACAGGGCCGCTGACAAGGGACCGCAGATGTCACCGTTGTCACCATCTTCATCTACGGATGTGTCCCAAAATCAGTCACCAAGATTGAGCCCAAGATTGAGCCCAAGATTGAGCCCTTCTCTTTCCAGTAGCCCTGTGGAAACTCCCAAGATGTCCACACCGACATCCAGGCCTGAAGGGGGTGTGTTTCGAAGTATCTCTGCAGCATCAACGGCGCACACCCTCACTGGAATCAGTGAATCAGGTTTGACCATTGCACATGCAGCCATGGAGGCCATGCAGGAGGAGACAGCGAAAGCTGCAGCGGTGCGAATGCAGCTGGAAGATCAGTCTAGGCGTTTGGAAGCCCAGTTGGCTTCAGCCAACCAGATGCTGGGCCCGTTGATTCAGTCGCACCAGCAAGTTCAGCATTTACTTCGACAGATGCGTCCGCAAGCACGAAAGCAGGTCTTTGATGGAGCGGTTTCACCAAAGGTGCCGCTGAGTCCAAGACAAGTCTCTTGTGGACCGGTCGCACGAAGGACGATTCACGTCGCTTCAACTGTTCGGTCTCCTCGCATGGTCGCCCCACCGGTCGTAGCAACCGTAGCAACTGTCCCGGCGACGGTTCCGGCGGTTGCCACTCCGATCGTGCGCTCAGTTTCGATCCCGGGGCATGTTACGCCGACGCCAATGGCTGGCTATCCAACCGAACGATGGTCGAGCAGTGTCCCAAACAATGTCTCACAATTAGCCAGCGTCGCCAGCGCGGTGAGGGCCAGCGCTGAGGATGGCTTGGAGTCGCAATCTTTGAAGCAGCTCCAGTCCAGCAACTCCATAGGCATTCAGACAGCTGATGGGCAGGAGGATGAGGAACTCCTGCAGAAGCTCATGCTGGTAGCTGAAGCAGCGAGTCTGATCACCGAGAGGAGTGGCATGCTTGAGGTCAAGGAGGCACGAGATCGCTTGCAGGAGGTCTTGGCGCAAGGTCGTGCCAGAAACCTGCCGAAGGAACGACTGGCCCCGACAGAGAGACAGCGGCGGCGGATACACAACCTCTACCAGGACCTGAAGGGCCACTTGCGGATCTATTGCCGGGTTAGGCCGCTAAACAACAAGGAAAAGAGGAACAAGGACAGAGAGGCGTTGAAGGTGGATGGCACCAAGTTGCAGGTGCCTCTCACTGGTGACATGTTCGAGTTTGACGGCGTCTTCGACATGACCAGCTCACAGGAAGACATCTTCGACGCAAGCTGCGATTTGGCGCAGTCAGCTCTGGACGGGCGAAATGTCACAGTCTTCTGCTATGGCATCACCGGCGCTGGAAAGACTTACACAATGTACGGCGCTCCAGGAGCAGACGGCCTGACGCAACGAATGATCGGTGAGGTCTTCCGGAAGGCAAGACTGGGTGGTGACAATGTGACCATCTCGGGATCCATGATGGAGCTCTACAACAACTATTTGGTTGATTTGTTGCGTCCCATCGATTGGCAGGGTCGTCAGAACCCCACATTGAGTTTGAGATTGGACAAGTCCGGCAGTGTTCAGGTGGAAGGCCTGGCAAAAGAGCCCGCCATGGATGAGACCGAGCTCCAGGCCGTGTTCCATAGAGGACTTGAACAGCGTGCTGTCGCAGCACATGCCATGAATGCGGAGAGCTCCAGGAGCCATGTGCTCTTCACGGTCTATGTGACACGAGAGGTGGAGGAAGGTGAAGGTCAAGTCGTCAGCAAATTGCACTTCTGCGATCTTGGCGGCTGCGAAAGGCTGAAGAAGACAGAGGTTGAGAAGGAAGATCGGAGACTTGAAGCTATTGAGATCAACAAAAGTTTGTCTGCCCTGGGGGATGTCATTGAGGCCGTTGCAAAAAAGAAGAAGTACGTCCCGTACAGGAATCATAAGCTTACGCAGCTGCTGCAAGATGCCATTGGTGGGGGTGCGAAGGCATTGATGTACGTGAATTGCTCTCCAGCTCATTCGACCATCCGAGAGACCGCCAATGCGTTGAAACTGGCAAATCGTGCCAAGAGCATCGTGAATCTTTCAGCAGACGTGAAGTGCCCTCCATCCTCGCCGTCCTCGCCGGGAGCCGGGACCCGCAGGCCT
>s62Contig14651_3 [2 - 991] 
TCCTTTGGACAGGACGAGAGGGAACTGATAGTGGAACCAACGTCGCCGAATGAGAGTATTTGCGGAACCAAAAAAGCCTCCCCTAAGCACGAATTCGCCTTCGACAAGGTGTTTACCCCTTCTTCAAGCCAAGAGGATGTGTTCGGTGAAATATCGCAGTTGATTCAGTCAGCTTTGGACGGTTATAATGTCTGTATATTCGCTTATGGACAGACAGGCTCGGGAAAAACATACACCATGGAGGGGAACACTGCTGACCATGATAAACAGGGAATGATTCCGAGGGCCATGGAACAAGTGTTCCGGACGTCCCAGGACCTCAGAGAAAAGGGCTGGCAGTACGCCATTGAAGCCAGCTTCTTGGAGATCTACAATGAAACCATCAAAGACCTGCTGGGTTCAGGGGATGCCAATACAAAGCACGAAATCAAACTTGTCAACCCCAGCAGCACGGGCGGCGCGTGCGAGGTGACAGTCACGAACGTCAAGACCGTGAATGTCACGTCAGAAAAACAGGTGTACAGTCTTTTGGAGAAGGCGACTCAGAACAGAGCTGTAGCTGCCACGCAGTGTAATGAACGATCCTCGCGGAGTCACAGCGTCTTTAGATTGAAACTCACCGGCGAAAATCATCTTACTGGTGAAAAATGCCAAGGAACTCTGAACCTTATTGACTTGGCCGGTTCTGAACGCTTGAGTCAGTCTTGTTCCACGGGGGAACGACTGCGAGAAACAAAGAACATCAACAAAAGTTTGAGTAACCTGGGAATAGTTATCATGGCTTTAGCAAACAAAGAACAGCACATTCCGTACAGGAATTCTAAACTCACTTTCCTGTTACAAAACTCTCTTGGAGGAAACAGTAAAAGTTTGATGTTTGTAAATATTTCGCCAAAAGAGGAATCTCTACAGGAAACACTTTGCTCCTTACGATTTGCCACCAAGGTAAACCAATGTAACATTGGCACTGCGCAGAAAAAGGTTCTCAAG
>s62Contig32867_11 [2 - 2014] 
GGACGACGGCGGAAGGACACCGAGGCGAAATCGACCGTGCCCCAGGAGACCCAGATCCGTGGCTGTGCCACTGCTGATGGCAAGTTGGATTCCGGCGACTCTGGGATCGAGAACTCAGAACCAGGGGCCCTGCGCAAGACGTTGTCCTGCTCGGCCAAAGGCATCCTGACCAAAGGCTCGAGTGCCCCAGGCACCGGGCTCCGGGATGTTTCCCCCACACCAGGACCCATGCCCAGTCTCCATGCAGCCTTGGGCCATGCTGCTTCCAGAACGTTGCTACGGGAGAGCTCGGGGCCCTTGCCCTACGCCTGCATGTCGGTGCCAACAGCGCCAGTCACTGTACCGTTGGCCACGCTCTCCCCACCGGTGCCATACCGCGGACGACCTGCTTCACCACCTGTGCCGGCCATGAACGCTGCTAGGAGGGTCTTTTACCCAAGGGTGCAGCCACCTGCAAACTGGGTCCATCAAGTGAAGGCCCTGAAGTTTGCACAACACCCGCATCCTCCCCCACCACAACAGGCGGTGTGTTCCAGACGTACTGTGGTGTGGCAGCCAGGGCCGGGGGGACCCACGCTGCTGCAATCGAAGCCGGTGGCCATGCCGGCCTTGCGCGTCTTGCACTGTAAAGTGCTGCCGCCGAAGAATGGCACCGTCGATGGGAGTGCGTCAGTCCCCACGGAACTGGAACAAGAGAAGGAGCCGGAGCCGGAGAAGGATCCGGCAGAAGTGCAGGCAGAGGAAGAGATGGCTAAAGAACTGGCGAGACTCGAAAGGGAAGAAAAAGCTCGATGTGAAGTCTGTGAGGCGGTCGTCGAAGCCACCCAGCTGGACGTGTCCGTTGCGGACGTCGTGGCGCTTCGTCTCTGCCGCACCAAGCTGCTGGACGCGCTGAGCGCGGCGCAGCAGGCGGAGCTGCCGCGGGTGGAGCGACAGCTGGCGGAGCAGCAAAGGAGGCGGCTACACAATGCCTTGCAGGACATGAAAGGTCAACTTCGAGTGTCTTGCCGCATTCGGCCTTTGAGTGCCAAGGAGAAAGCACAGCAGAGTGACCATGCGGTTTATGCTATTGACAGCTCGCATGTGGGCATCGTGCTGCCGGAGCTGCCACCACGTGTCTTCGAATTCGACAGCGTTTTTCGCCCAGATTGTCCTCAGCAAGTGATGGAGGAGATTTTTGATGATTGCCGAGACCTTGTGCAGTCTGCAGTGGATGGACACAACGTCACCGTGATGACCTATGGGCAGACAGGGGCTGGAAAGACCTACACGCTCTTTGGGAACAAGAGTCAGGAAGGATTGGCGCAGTATATGATCCGGGAGGTCTTTGCACGCTTGGGTGACCAAGAAAGCGAGCTCAGTGAACATCCCAAGGTCACGGTCTGCGGATCAGCGCTAGAGCTCTACAACAATCACTTCATCGACCTTCTGCGTCCCATCGACCGCACCGGGCGGCAGAGCCCTGGTGTGAAGGTCTGCGTGGACTCGGAGGGCTGCGTGCAGGTGGACGGCCTCGCCCAGCTGGTTGCGGCGGAGCCGCAGGAGCTGCTGCAGATCTTGCGCCGGGGCCTGGCGCAGCGAGTAGTGGCGGAGCATGCCATGAACGCAGACAGTTCGCGCTCCCACATGGTCTTCACCGTGCGACTGACGGTGGAAGGTGGTGCGGCGCGAAAGCTCACCTTCTGTGACCTAGGTGGCTGTGAAAGGCTGAAGCGAACGCAAGTGGTGGGAGATTTGCAGAAGGAAGCCATTGAAATCAACAAGTCGCTCAGTGCATTGAGCAGTGTGATTGAGGCCGTTGCAGGTCGACGGCGGCATGTGCCCTACCGCGATCACAAACTCACCAGTTTGCTGCGCGATGCCGTGGGTGGAACCGCCAAAGTACTCATGTATGTTTGTTGTTCACCCGCAGCCAGCAATTTGGAAGAGACTGCCGCTGCTTTGAAGCTAGCCTCGCGAGCAGCCAAGGTGGTGAACCAACGCTCTGAGGCCAACGAGCCGGCGCCCGAGGAG
>s62Contig34484_29 [2629 - 215] (REVERSE SENSE) 
GCCAGCTTGCCAGAGCATTGTTTTCATCGAGTGCAGGATGAAAAGCCGGTGGCCGCAACCAGGAGCTACAACAGTCAGGGGAAGGAAGAAAGCACGCCTTCTACCATTTGCAGGGAAGAAGAGGTTTGCTCCGTAACAACCCCATCCAGTGTGGCGGAACTCACGCCGCCAGCGGTCGTCACGAAGATTTCTAGCTCAAAGGGCTCCATGATGTTCGCTGAACGGGTCAAGGAGGTCAGCCCCACAATTCCCAGCGGTGTAAGATCGGCTACTGCGAGTTTGACGGCGGAGGCTTTCACTTGCGTTGGCGAGCGACAGCCTCTGCAAGGTGTTCGATCTGCTGAGGCGTCTCGGCGCTTGTTTCAGTCACCGCAGGCACCACAAGGTCCTGCCGATGGTCCTTGCTTCTTTCCAGAGAGCGTGCGTACCGAGTATGAAAGGAAGTTGCTGAGGTTAGCCTTGCGACGCTACCGGGAAGATCTGCAGGCACAGATCCATTCAGCTGAAGAAGTCATGAAGGATTTAAGCCCTGTGCGACCTTATCAGGCGATGAGCACTCCCTCGGCCTTTTGTTCTTCTCGCTCCATTTCACCGGAGGCTTTTTCCCAGTGGCCAAGCATGGCAGTGCCACAGGCGCAGCAAAGACCGGCCTGGAACCGACATAGTCAAGGTGTTTCTCCACCAGCGAGTTTCCCACCCAGCCCTGATAGTCACCAGCTGGAGGCGAAACAAGCTTTGGAGTTGGCCCTGCAGGAAGCCCAGGCGCCCCCGGCGCCCCCGGCACCCCCAGTGCCACAGGCTCCGCAGAGACTGGATCCCCGGACGAGGCTGCAAGAGAAGCAGGAGAGGCGAGTCATGGAGGCCCAAAGAGGTCGCTTCCGATCGCTTCGGCGCAGCGAGTGGAGTCGTGAAGCGATGAGTGGAGGCCGCAGCCGCGCCTCGAGCCCCGCGCCCACGGTGCGCAACTCCGCGGCGCCGTCGCTGGCGCCATCGCGCAGCGCGTCGCTGGTACCCAGCCGCGCACCGTCGCAGGGGCCCAGCCGGGCACCGTCGCAGGGGCCCAGTGGAGCCGCGACGCCGGAGGTGCCAGCGCCACCACCTGTGTCACCCCTGGAAAGACTCCGGGGTGCGTTGGCCTCGGCTCAGAGGTGTGGTGTGGACGATGTGTTGCTTGCAAAGGCAGAAGCTTTTCTGCGAATGCAGGAGTCCAAGAAACAAGCCCTGCAGCTTACCGTCAGCAAGATGGGCAGTGCCTTCGAGCGCGCGCGCTTGTGCAATGATTTGTCTTGCATGAAGCAGATCAAGGAGCAGCTCATTTCGTTGCAGGGTCAAGGGCCTGAGGTGGATCGATTGCGTCGTCGAGTGCACAACGCAATCGAGGATGCAAAGGGCCACCTGCGAGTCTTCTGCCGTGTGCGACCCTTGAGTGAGAAGGAGCTCGACATGGATGAAGAGGTCGTCGTTCGAATGGTCGATAATATGAAGATTGAGTTGCCACGCAATGGAGTCTTCACCTTCGACGGTGTTTTTGCAGCTGGACGACAGGAGGAAGTCTTTGAGGAGTGTAAAGATTTGGTCCAGTCTACTGTGGACGGTCACAACGTCACGATCTTTGCGTACGGTCAGACCGGTGCAGGGAAAACGTATACACTTCATGGCACACCCCAGGAGGAGGGGATCGCAGGACGAGCCATCTCGGAGCTTTTCCAGATTCTGAAGCGCTTCCAACAGTCCAGCAATGCTGCACGAAGCTTCGTGGTGAGTGCCTCCATGTTTGAGCTCTACCGGAACCGCTTGGTGGACTTGCTCCGGCGGCCCGAGAAGCGAGCCAAGAGTCCTCCTTGTAGTCCTCCCTGCAGTCCCAAGCTCAGCCTGCGAAGCAGCGAGTCTGGCCTTCAGGTTGACAACTTGGCCGAAGAAGAAGTCGAGGATGCGACGCAATTAAAGCGGCTCCTTTCCAGAGGTTTAGCCGCCCGAACCACTGCGCCCAACGCGCTCAACGCAGAGAGTTCTAGATCCCATTTGATCTTCACCATCAAGGTGACGAGCACCGATGGGCAGAACCCACTGAGCGGCAAGCTCGTCTTGTGCGACCTGGGCGGCTCGGAGCGGCTGAAGAAGAGCGAGGCGACCGGAGAGCATCTGAAGGAGGCGATTGAAATCAATCGATCCCTGACCGCCTTAGGCGACGTCATTGAGGCGGTGGCTGAGCGGAAGAGGCAGGTTCCATACCGGAATCACAAACTGACTCAGCTCCTGCAGGACTCCCTAGGCGGCACCTCCAAGACTTTGATGTTCGTGAACTGTTCACCTGCAAGGTGTAATCTACATGAGACGGCAATGAGCCTCAACTATGCTCTTCGTGCCAAGAGGGTGGTCAACGCAGTGCCGAGCCGAAAAGTTTGGGCGGCCCGC
>s62Contig54169_7 [1 - 1728] 
ACGACTATGGTGCTGGGTGATATCACCAACACCTACCGAATCAGATCTGATGGGCTTAGCCAGAAAGCCAAGCGAGCCGTCGGTGAGATCGAGCCAAGGACTCCAAGGGCAACATTGACTCCAAAGACGCCAGAGGCCAAGCGTTGCTTCGCGCGGCTGCCCGAGAGTGAAAAGGCTGCGTGGTCCGAGGCTCGTGCTGAGCAACAGCAACGGATTGAGGCTCTACTGGAGCAATTGAGGCCCTGGAGACATCAAGCTAAGGAGCTCCGTCGTCGGGGTGACGCCACACAGCAACGGATGGAGGCGAAGTGCCAGGAAAAGAGGGCGCAGAGCCAGGAGGCCGAGCTGCGAATTTTTGAGCTCCGTGAAGGTGAAGCCTCGCTGACGGCGGAGCTGCATCAATTGCTGGATCAACTGCGCCCCGAGGATGACCTCCACCGGCGGCTCGGGACTGGCTTGGCCGCTAAGGAGAGCGCCCTGGCAGAGGATACCTTGACGGTGCAGGAGTTGCTGGACGCGAAGGTTGTCATGCAGCAGCGAAATCGCTCTAAGCAAGAGTTCCATGGAAGGCTTCAGGAGCTTCGGGGCACGGAGCGGCAGCAGCAGCAGGAACGGCAACAGGTCCTGGAAGACAACGTTCCGCGCGCGCGACAGCTCCACAACAGCTACCTGAACCTCAAAGGCAACATCCGGGTCTTCTGCCGCTTTCGGCCACGGCTTAGACATGAAGCGGAGGAAGCCAAGGTTGCCTTTCATGATGAGCAGAGAATCAGCCTGCGGTCGGAGATGCTGAAAAGTGTCACAGGACTGAGTGAGCACTGCAACTCCTACGATTTCCATTTCGACCAAGTTTTTGGACCTCAGGCGTGTCAGGCGGAGATCTTTGAGGAGCTCTCCTTGTTGGTGCAATCGGCCTTGGATGGCTACAAGGTGGCCATCTTCGCGTACGGCCAGACAGGCGGTGGGAAGACCTACACCATGGACGGTGACCAGGGTGACCGAAGCGGTGACCGAACGAGTGGTGCTGGCGTCATTCCGCGCAGCGTTGATCTGATCTTCCAGGAGGTCGCAGAGTTGCGGAGTAAAGGATGGGACTTTGAGCTGACCTGCACGCTGCTGGAGGTCTACAACGAGTCAGTATTTGACCTGCTGGCGCCTCGAGATGCCAAGGAACGCTCGGCTCATGGGACTGATGGCAGACAGGCGGTGGAGCAGTTCACTTTCCGTCGGGTCCAGGAGGCCTCGCAGGTTCATCGGCTCCTGGCCAAGGCGGCGCGAGAGCGGCACACAGCCTCCACGGCCTGCAACGATCGCTCCAGTCGCTCGCACGCGCTCTTCCAGTTGGCTTTGGAAGGTTCACAGGCCAACGGCTCGGCCCGCTGCAGTGGTCTGCTGTCCTTCGTGGACCTCGCGGGCTCTGAACGCGTCGTGGCCTCGCAGGTCCAAGGCGAACGGCTGCGCGAGGCCCAGTATATCAATCGCTCTTTATCTGCATTGGGAGATGTGATAGAAGCTCTGAAACGGAAGAAACCTGGAGGCCACGTGCCGTACCGCAACTCGCGCTTGACAATGCTGTTGAAGGACTCCTTAGGTGGCGATGCCAAGGCCTTGATGTTTGTGAACGTCTCAATGTGCCTGGGACACCTGCCTGAGACTCTGTCCTCTTTACGCTTTGCGAGTAAGGTCCATGCCTGCGAAGTGGGCCTTCCTTCCCGACGATTTGCGGCC
>s62Contig59283_34 [3207 - 61] (REVERSE SENSE) 
AGGAGCGAAGCATTTCGCTTGATGACGCGCGGCTGGCCCGACGCCGCTTTGGACTGGCGCCACATGGATGGTTCCTGGTTCCGCGACGAGTGGCCAAAGGGCCGGCGATCAGATGTGAAAGCGGCTCCTGCACGAGGTCATTCAGTCCGAGTTCTTGCACGGCTACGGCCTTTCTTGGACAATGAAGAGGAGCCGAGCGATATCCCGTGCCTCCGCACGGTTGGGAGCTCTCAACTCGAGGTTCTGTTGGAACCCCGGGCTCTCCTAACGGATACTGCTTGTCGTCGTGGGCGCCGGCGCACCATTGGTGGCTTGCACGATATTGGGAGCTGCAAGTCTGCTGCCTCGATGCCCTCAGTCTCCTCCCGAGGACTCTTTGAGTCGCCCTTCTTACCAGTTCGTGGTTTGGAATCCCGCACCTTTAGCTTTGATCAGGTTTTTGATGCAAATGCCAGTGACGACCAGGTCTTCAGTGAGATTCAAGATGAACTGCAGGCTGCTCTGGAGGGTGAGGCGGTTTGCATTCTCGCATACGGGGCTACTGGGAGCGGAAAGACCCATACAGTCACCAACATCGCGGAGAGGGTAGCACAAAGGCTCAACAGTGAGGCCGATCTGTTGGAGAAAGAGGGCTCTCAGCTGGAAGTCTTGGTTCAGATCGTGGAGATCTACAACGAACACTTCCGGGACCTGCTGACGGTGGCAGATACTTCGCACACTGCTCACCATGAAACTCCAAAGTTGAAGATGTTCTCGCCCAGCAGCAGTGCCACATTGCAGGGGGTGACGCACCGGCGAATTACCCGCGGCAAAGACATGCTCAAGGGTCTGCAGTCGGCGCTACGATTTGGCCAAGCACAGCGCGCTACGTGTTCAACCTCTGTCCATGGGCGTTCATCACGTTCGCATTTGGTCATGATGCTCTATTTGCTCACCTGCGACGAATCAGGTTCCCAACATCAACTGGGGCGCTTGAGTTTGGTGGACCTCGCTGGCAGCGAGCGCATCAAGTGCTCAGAGGCAACGGGCGATCGACTCAGAGAGGCTCAACACATCAACCGATCCTTGAGCGCTTTGGCCGATGTAGTGGTGGCCAAGGAGAAGGGAGTTCCGCATGTGCCGTACCGGAACTCAAAGCTCACCCATCTGCTGCAGGACGCTTTGGGAGGTCAACAGAACAGCCGCACGACCATCATCATCGCGTTGCCCCCTACGAGGGCAGCCCTGGGTGAAACGCTGCACTCCTTGCAGCTCAGTTCACGTTTGAACTCCATCGCGGCTCAGCGCATGTACGTGCCCTGGTCTGGACACCAGCGTGGAGTAGAGGAGGATGACTCTCTGCTTGCTCGACAAGAAGCTGAAAGGCTTCGACTTGAAAATGTTCAGTTGCGAAACCGTATCCAACAACTGGAGGAACGTGATCAGGAGAGGGACCTGGAGCTGCAGCAGCTGCGACAGCAGATCCAGGTTCAGCCCTGCAGCACAGAAACTTGTTGGAGGTCCACATCTCCGCCAAGTCCGGTACTCGAGGCTGACTCTTCGGCTGAACAAAGTCGAGAAATCTCTGAGTGCCAGGTCAGGGAAGTGTCTCCAATTCCAGCTGATGAGTTGCAACCAGTGCAACCAGAGCCTGAGATCGAGGCAGCTGCAAGGGCCTTGGATTTTTCAACGCACTTCTCAGATGGTATTTTCGAATCTTCGCCACAGCTGAAAGGTGTCCAGAGCGTTCAAGATCAGCAACCCTTTGCAGAACAGCGTGCGGAACACGAGACCTCCGGACATAGCTCCGAAGCAGACTGGAAGTGGACAGATCCCAAGGATGCCTCGCTGCAAGATGCTTCACTGCAGTTGCACTTGGTACCAAGCCCGGCAAGAAGTCACAGGCGATCGGAGGTGCAGCACTGTGCCAGAAGCTCTCCAGCGGAGGTGTCTTCATCTGAAATCACCGTGTCTGCCTCACCTGAGCAGATGCAGGCCTCAGCAGCTATCAAGGAGCAGGTTGCTGCAGAGGATGTTGCTGCGGAAGGTTCTCTAGCTTCTCCGAGCCGAGGGTTGAGCCTCTCACAAACCCTGCCAGCACATGGGCGGCCATCACTGTCCGTTCCCGCACGAGCACGGTCAGCAAGCTGCCGTTCTAGGGAATATGTGGTCGAGGCCATCACACCTTCGGAAGCCGAGCAACTCACACGTTCGGCCTTGGCATGGTCAAAGTCTATCACAAGTCCTGGAGGTGGTGTGGCGCCCTTCCCAGAGACTTGGGTTGACAACGACGACGAATTCCTCTCGGCCAAGACAGACTTTCTGGTGCTCTCAGAGCTGCCCGGGTCACCGAAGGACTCCGATGGATCCCCAGGTCATATTTCTGTTTCGAGTGATGAGGCAGAGATCAAGGATCGCCTCAAGGCACTGCTGAAGCACAGGCCTGTGAAAGGTATGGGGAACAAGGCTGGTGGACACAGCATTCGATTTCCAGGAGCAACACGTTGTGCTCCACTGCAAGGAGCAGGACCTACAACCCGTGGCCCAAAAGATGGAAGTGTCAATTTCAATCCAACAGGAAGCACCTCAGGTGCCCGGCGGCAAACTACGACGGTAACATCTCAACCAGTTCAATCAGTCGCAGCAGGCGCTGCCAGTGCAGTTCGTACTCCGCGTGATGCCTCTAGGGAACATGGCGCAGGAAGGCCTCAACGAGAGAACAGCATCGGTCCTGTAGCAGGGGCACCACGGGCCACTCGAGAACGAGCAGCTGCAAGGGTAGCAGGCCAACCCATTCGAACCCCCCGTGATGCACGCGGAGATTCCTGTGGGCGTGGCATCAACAGCCCTAGCACCCGTCCTGCCTTGCGAGCAACAGTTTCAACGACGGCGGCAATGCCACCATCGACTCCAAGGCAAGTGCGACCGCCCCCTGGCCGTGCTGTGAGCGCCAGCCCACAGCACTGTGGTCCTTGCCAAATGACCTGGTCAGGGCTTCGGCCAGTGCCTGCGAGGCACAGTCTTCAGTCCAGGCCAAGTCCTGCTTCGCCCTTGGGCTCCTGTGGTTTGGCATGGCAAACCGACCTGAGGTCACCACCTCTCGCGCGGCTGGTGACACCACGGCAAAGGGCTTTTGCACCTCCCGTCACCAGCATCGCAGACTGTCGA
>s62Contig62119_11 [3 - 2723] 
CCTACACGACGCTCTTCCGATCTGTTGAAGGCAAAGGCTCTGGTCGACGCTTTGCTGAGCATGGAGAGTGGCATCGAGCAGAAGCTACGAAGCTCCATGGATGAGGTGACGGGCCTCCAATCCGCGCTGAACGAGGTCACAGGCCAGCTGACGTTGGCTCAGCGCGAGCTGCAGCAGCTGCGCCAGGAGCTGCCGCAGCTGCGACAAGCGGCCGAACGGTCGAAACGCCTCGAAGAGCGCTCGGAGACCTTGGAGCGTGAGCTGAGTGAAGCGAGGAGGATCGCTCGAAGTTTCTCCGAAGATGCATCGAAATACAAACGACGATGCGAGGAGATGGTCGAGAAGCATCGAACACAGATGGAAGAGGCCGCTGAACTGCTGCGGCGACAGGTGAACGAGACGATTGAGGCTCAACAGCACCTGACGGATGCACATCAGAAGAAGGAAGTCTCGTTGCGAGCAGAGTTTGAGAAGGGCAAGGAGGAGTTGAAGAAGGAGCACAAGCATCAGCTGGAGGAGTTCAAGCAGACCCTCCGCACCCAGGAGGCAGAGGCCAGGGCCAAGATGGACACACTGAAGGAGCAGCACCAGAAGATACTGCAAGAGAAGGAGGCAGACGCCAGTGCCAGCCTGCAAGCTATGAAGGATCGCTACGAGAAGATGCTGAAGGAGAAGATATTGCTCCTGGAGGAGAAGATTTCGCTTCTGAAGAACAAGGAAGAGCAGATGGTCTCCAGCCAGCAGCAGTTGCAAGAGGCGCAGCTGGCAGAGCTGCAAGAGAAGGAAGCTCAGATGCAGTTGGAAATGGACCGCAAGGACGAGGAGACGAAGACCCGGCTGCAGGAACTGCAGAAGAGCCACCAGCGGAAGGAGTCTGACATGCAGCTGGAAATGAGCCGCAAGGAGCAGAGTCATCAGCAACAGCTCGAGGAGATGCGAAAGTCGCATGAGCTCAAGGCCGGCTCCTTGCGCAATGACCTCCAGTCCCTTCAAGGGCAGCTCAAAGAGAAGGAAGGGACGTTACGGGAGACCATCCAGTCACTCCAACTGCTGCAAAACAGTTCCAGTGACCAGCTGCGCTTCGAGCAGCAACGAGTTCAGAAGCTGGAGACCGAGGTGGAGGATCTTCGAAACAGATCTGTGGCGCAGCTTCAGAAGTTGGAGCACGCGGAGGTTGAATTGGGCACCACCAGGCAGCAAGTCTCAGATCTGCGACAAGCTTTGCAGCGCCTGGAAAATGAGAAAGAGCTACAGTCCGAACGCGCCTCAGAGCGGCAGGCAACGCTGCAGGAGCAGATTATCAAACTGAATCTGCGCAGCAAAGCGTCGGAAGAGGAAGCCTTGAAGCTGAAGGAGACGCTAGAGGTTCGCCAGGCTCAGTGTGAGAAGCTCACCTCGCAACGCGACGGGCTGGAGGTGGAGTTCAAGAGCTACAAGGAGCACCATGGCACCAGCAACCAGCAGCAGATGGAAGCCATCACCGAGCTCAAACTCACTGTGGATAAGCTCTCGAAGCAGGTGGACAACACCAAGGCAGAGCTGCACCTGCAACAGGGCAACCTCTCCCAACGCCAAGGTTACATCATCTCCTTGGAGAACCAGCTGGCGCAAGCAGAGCTAACCCGCCGGGAGCTCCACAACATCATCCAGGAGCTCAAGGGCAACATCCGCGTCTTCTGTCGCGTGCGGCCGGCGTTGAGCGCCTCGGATGTGGCGCTGCAGAGTGCTGAGAACAAAATCACCTTGGAGCACCTCACAGAGACTTACAACTTCAACTTCGATCGCGTCTTCGAACCCCTGGCCACGCAGGAGGCCATCTTCGATGAAGTCAGCGGTCTGGTGCAATCAGCATTGGACGGCTACAAGGTTTGCATCTTTGCGTACGGCCAGACGGGCAGCGGCAAGACCTTCACCATGCAGGGCGAGCCGGGCGTGGCCTCGGGGGGGCGAGGTCTCATCCCTCGATGTTTGTCGAAGATCCTGCAGTGTTCAGAAGCCATGCGCGCCGCAGGCTGGGAGTGGACCTTAAAGGTGTCCTTCCTGGAGGTCTACAATGAGGTGCTGCGGGACCTGTTGGACAGCGAGGGGCACAACTTGGTCCACGTGATCAAGCACGACGAGGCCTACGGCACCATGGTGACCAACGTTACCTCAGTGGAGGTGAAACAGATGGACCACATCCAGCGGCTCATGGAGAAGGCCGCCAAAGCACGTGCTGTCGGCTCCACCGAGATGAACGCCACGTCCTCGCGGTCGCATTCCATCTTCGCCATGTATTTGCACGGCGTCAACCGTGAGCTGAACTGCGAGTTGACGGGCGCCCTCCACCTGGTGGACCTGGCCGGCTCGGAGAGACTGGAGAAGTCGGGCTCGACGGGGGATCGATTGAAGGAGACGCAGAACATCAACAAATCGCTGTCCAGCTTGGCGGACGTCTTCATGGCCAAGGCGGAGGGGCGCTCGCACATTCCCTTTCGAAACAGCAAGTTGACCCATTTGATGGAGCCATGCCTCAATGGACAGGGCAAAACTCTGATGGTGGTGAACGTTGGCCCTGAGGCCGAGCACGCCCATGAGAGCCTGTGCTCACTGCGCTTCGCATCGCAGGTCAGCCAGTGCAACACCGGTGGCAAACCCAAGCGCTGCGTGCGACCCGCTCGTGCGAACGCTGCCAGTGGCGCTGGAAGGCAGGCTGGTGCGGAAAAAACCGCCCGAAGAAAG
>s62Contig7347_5 [769 - 134] (REVERSE SENSE) 
GTAATGGCGGACAAGCTAGGCATCATAAACGTGGACGAGTGGATCCCGGAGAACCAGTCTTCCTTCGTCCCGCCCGTCTGCAACAAACTGATGCATAGTGATGGTCAGTTGAAGATTATGTTCATTGGCGGGCCTAACCAGCGCAAGGATTACCATATCGAAGAGGGAGAAGAGTTCTTCTTCCAGGTCAAAGGTGACATGTGTCTGAAGATCGTAGAGAAGGACGCCCATAAAGACGTCCACATCAAGGAGGGAGAGTGCTACCTCCATCCAAGCCGGATCCCTCACTCTCCCCAGAGGTTCGAGAACACTGTGGGACTGGTCATCGAGAGAGAACGCTCCAAAAAAGAGTTTGACGGTTTGAGGTATTACGTTGATGGTACCACGGACCCGCTGTGGGAGGAGTGGTTCTACTGCTACGACCTCGGAGTACAGCTTGCTCCAGTCATAAAAAAGTACTTTGCTTCAGAGGAGTATAAGACCGGCAGACCCCCTGATGGTAAGGTATTCGATCCTCCCCAAGTTGAAATCGACGTCACCACTGCCACCAAGTCGCCGTTCAGCCTCAAGCAATGGATCGCTGACAGCTCTGCAGAGNGCGGAGATCAAGGAGAAAGGTTTCAAGCAGCTGTATGG
>s62Contig38340_8 [1167 - 559] (REVERSE SENSE) 
GAAGGAGAGGTGTTTGTGCTTCCAAGCAGAGTCCAGCATTCACCTCAACGTAAGGAGGAGACTGTTGGATTGGTCATTGAACGTGAGCGGCTGCCAGAGGAAACTGATGGGTTAAGGTATTTTTGCGAGGATGGTGTATCTCCCCTTTGGGAAAAATGGTTCCATTGTGATGACCTTGGCACTCAGTTGGGTCCAATTATTAAGGAGTATTTTGCCTCGGAAGAATTCAAAACAGGAGTCCCAACCCCTGAAAATGTCGCCAAAGACCCACCTGTTAAAGTTGATCTAGAAACTGAAGTCCATGAACCATTTTCACTGAAGGAGTGGATTGCAGAAAATAAAAGTGAAATTGAATGTGGCACAAAAGAGCTTTTTGGCAAAGGAGAATTTAAGATAAATGTTCATGGCGAAGGTGAACAGTGTGGTGAATGGCAAGGAGAAACATGGCTTCTTCAAATAGAGGGAGATGCTAGTGTGACAGTCAATGGTGAAACAAAGTCACTTTCCAAAGATGATGTCATTCTCATTCCATCAGGTTCCAAGTACACTATAAAAAGGTCACAAGACTCCATTGGTATGAGTGTTATCATGGACCCAATGGCCAACAAA
>s62Contig19096_5 [2 - 1585] 
CCTGACGAAATTGAATGCAAACCCCAACCAAGTGTCTGCGGAGTGAACACCGAGCTAAAACAGGAATCAGGAGTGCTAACAAGCCCAAACTTTCCAAACAACTACAACGCTGACGAAACATGTTCATGGACAATCATAGTCCCTCCAGGGTACCGTGTGCAGTTCGCAATCCAGTTTCTTGGTATCGAAGATTATCGATATTCCGGGCGCCCAGGGAGCTGTGGGGATGACAGCATCATTATCAGCGAGCGCCGTGGAAATGTCACGAGAGATGTTAAAGTCTTGTGCGGATGCAAGGAATTATTTTCATTTGCTTCCTTCGAGAATGAGATGTTCCTGAGGTTTAGCTCCTATAAAAAAAATAACTGGCCTGGTTTCTATGCAACGTATAAAGCTCTCGCTCCTGAAGAATGTCCCGCAGTTAAAACTGATTGCCCTCAAGCAATTACTGGTCCACTTGGTTTCAACGCTCAAGGGCAGGTCTGTAAAGCTCCGAGCCCAATTCCTGAGGTCTACGATGGAGGAAACATAACTCTGGATTCTGAAGCAAAAATACAAGTTGATTGCCGACCTGACTACATCGAGGTATCTCTACAGAACTCAGACTTCCCAGGCCTTGCCGTCAACGATTCTGTCCTTCATCTTGAAGACAAGGCTTGCGTTGCCAGTTATAAGGACGAGAACATGGTTAAGTTCACTTTCGGACTTGAAGCCTGCATGACTACACAAGAAGACGATGACGAGAAGATTTATTACATGAACAAAGTTTACCTTAAAGCGGGTCACCCAGCAGACGATGAAGCGATTACTCGTGTGCACACGGAAATTATTCCGTTTAAGTGTGGATACGACAAGAAGGCTGTAATCTCTAAAGTGTCTTACAGTCCAAGGACCACGCTGGTCATAACAGACGCAGACGGATTTGGGAACTTTACTTATTTCATGGACATGTACGAGGATGCAATCAACAACGTAACTGTTACAGAATTTCCAAAGGAGGTTGGTCTGGGCCAGAAGATTTATTTTGGTTTCCGGGTAGAGTCTGGTGACTCGGAATTAGTTGTGTTCCCGGATGTCTGCAAAGCCACCGCATCGTCGGGCTTCGATTCCACTCCCGTCCATCTCATCATTGAAGACGCTTGCTCGCGAGATAACACCTTGAATTACCAGTATGAAAAAAAAGCCGAGCAGTTTTTCAACCTTGCCGCTTTTCGCTTCAACGAGGGATACGATGATGTGTACATCCACTGCAAGATAACAGTTTGTCGCTCAGATGACGCTGGGTCACGATGCGACAGAGGATGCGGCGAGAACGGCAGGAGGAGAAGGAGATCAACTGAGGAGGACATGAGCGCAGAGCTCTATGTTGGACCTTTGAAGCCCAATTTCATAACTAGCAACGAGGATGCTAAGGAGTACAACCACTCTGGGTCAAAGTCCACCGACAGCATGGTCATTGTTGTAGGAGTTGTGGTCGGAGTTTTGGGGACCGTCGCCATCGCGCTCATCGTTGCGGTAATCATCTACGACCGAAATCGCAAATCCACAAGAAATGAAGAGACCCTCATCATTTCTGATGATTCT
>s62Contig20723_12 [1534 - 2] (REVERSE SENSE) 
ACCCGCTGGCTCTTGGCGTTTAGGCCCAATTTAAGTCTCTGCATGCTAGTGGAAAAGCTGTCAGCGATGATGAAATTCTTAATCCTGTTTCTAGTTGTCCACATGTGTTCAGCTCAAGATCCTCCGCCGGGTGTATTCCAGTTCCAAGTAGCAGAGTTAAGAGTGTCAGAAGGTGCAGGGATTGCGGCCATTGTAATAGAAAACACTGGTAATACAGCAGTGTCTGCAGTTGTGAGCGTCACTACGAGTGACTCGACAGCCATAAACGGGGAAGACTACATCGGAGTAACTGGTACCCTGGTAACTTTTGCACAGGGCGAAGCGACGCAAATACTTAATATTCCTATTGTAGATGACAATACAGAAGAGGGCGAAGAATCATTTTTGGTCGACCTTAAGCTCCATGGTCCATCTCGTCCAAGTGCTGCCTTAGGATCAAGGAATCAGATGACAGTCATAATCGAGGATAATGATGGAGTGACACCCACCACATCCCAGGTTTCAGGGTCCAACGGAGGAGGCAATATAACCTTGGACACCGAAGCCAAAATAGACGTTGTGTGCATGGCTGACTACATTGAGGTATCACTCCAGTTGGCAGACTTTCCTGGTCTTATTGTGAACGACTCTGTGCTTCACCTGGAAGACAAGGCTTGTGTCGCTGGTTATAAGGACGAGAACATGGTTAAGTTCACCTTTGGACTTGAAGCCTGCATGACTACACAAGAAGACGATGGCGATAAGATCTACTACATGAACACTGTTTATCTCCAAGCTGATGAAAAGGCGGACGATGCAGCGATTACTCGTGAGCATATGGAAGTTATTCCGTTCAAGTGTGGATACGACAAGAAGACTGTAATCTCTAAAGTGTCCTACAGTCCAAGGAGTACTCTGGTCATAACAGATGCAGATGGGATTGGCAACTTTACCTATAGCATGGACATGTATGAGGATGAAACTAACAGCGAACCTGTTACTGAATTTCCAAAGGAGGTTGGGCTGGGCCAGAGGATGTATTTTGGTTTCCAAGTGGAGTCTGGTGACTCGGAATTGGTTGTGTTCCCGGATCTCTGCAAAGCCACAGCATCGTCGAGCTATGATTCCACTCCCGTCCATCTCATCATCGAAGACGCTTGCTCCCGGGATAACACCTTGGATTACCGGTACGAAAAAAATGCCCAGCAGTTTTTCAATCTTGCCGCTTTTCGCTTCAAAGAAGGATACGATGATGTGTACATCCACTGCAAGATGACAGTTTGTCGCTCAGATGACGCTGGATCACGATGCGACAGAGGATGCGGCGAGAACAGCAGGAGGAGAAGGAGATCAACAGAGGAGGACATGAGTGCTGAGCTCTATGTTGGACCGTTGAAAACCAAGAAAATGACGAATGAGCCTGCCGAAAAGAACAGCTATGAGTCAGAATCCTCCTCCAACAGTAGCATGGTCATGATCGTGGCAGTACTTGTCGGAGTGCTGGGAACTGTTGCCCTCGGCCTCATCATCGCGGTAGTCATCATCAGCCGACGC
>s62Contig43221_15 [3060 - 1615] (REVERSE SENSE) 
GCATCGCATCGACGGCACAAGGCCAGGGGTAACACGGCGGTCGTCGATATGCAGTCCAAACGTGAAAGGGAGAGCGACCGTGAGAGAGACAGAAAAGTTTCTCGGCCAAGCCGGGGTAGTTTACACTCGCCAAGGAATAGCTCTAGTTCTGGATCTGGGGTAATGATGGTTGGACCGAATTTTCGCGTCGGCAAGAAGATTGGATGTGGAAACTTCGGTGAACTCCGACTTGGTAAAAATCTGTACAACAACGAGCACGTCGCCATCAAACTGGAACCCATGAAATCTAGGGCACCACAACTGCATTTGGAATACCGATTTTATAAAGTACTTGGGAATGCTGAGGGCATACCTCAGGTGCACTACTTTGGCCCATGTGGGAAGTACAATGCATTAGTCATGGAACTTTTGGGACCAAGCTTGGAGGATTTGTTTGATCTTTGTAACAGACAGTTTAGCTTGAAAACAGTGCTTATGCTTGCCATCCAGCTAATTTCAAGACTTGAATGTGTTCATTCCAAGAATATGATTTACAGAGACATTAAGCCAGAGAACTTTCTTATTGGTCGTAAATCATCAGGCAAAGAGAAAACAATTCACATTATAGACTTTGGTCTTGCAAAGGAGTACATTGATCCAGAGACTAAAAAACATATACCATATCGAGAACACAAAAGTTTAACAGGAACTGCAAGATACATGAGTATTAACACACATTTAGGAAAAGAGCAAAGTAGGAGAGATGACTTAGAAGCATTAGGGCACATGTTCATGTACTTTTTAAGAGGAAGCCTTCCTTGGCAAGGGCTGAAAGCAGACACCCTGAAAGAAAGATATCAAAAGATTGGAGACACAAAACGTGCCACACCCATCGAAGTCCTTTGTGAGAATCACCCAGAGGAACTGGCCACATACCTGCGCTATGTTCGTAGACTCGATTTCTTTGAAACACCAGATTACGAGTATTTAAGAAAATTGTTTAAAGATTTATTTGAAAGAAAAGGTTTTATTGAAGATGGCGAATTTGACTGGACGCACAAGCAAATTCCAAGTCCCATTAATTCCCTGAGTCATTCGGATCCACACAATCAAAGAGATTCTCAGCTTCCTGCTGGATTTCAGAAAGCAAATGAGAGAATTACATCTACATCTGGAACAAACAAGTCTGCTCAAGACAGAAAGGGCGCCTGGGCTGACAATTCTCAAGCTCTGAAGTCTGGTGGCTTACTGGCTCCAACTGCAGACAGATTAGGGGGCTCTGTACAGGTGGTCAGCTCAACAAATGGTGACCTCGGCCCTGTTGATGATAGCCGTCTCGAGGGGAAGGCTGGTACTCCTCTACATGCACAACAACAACAACCTGAAGTCGAAGTTGTTGAAGAAACAAAGTGTTGTTGTTTTTTCAAAAGGAAAAAGAAGAAAAAGCAGCCAGTTGCAAGACACAAA
>s62Contig60069_9 [1632 - 331] (REVERSE SENSE) 
ATGGCGTCTCGAGATCGGAGAGAAAGAGAAAGAGAGAGAGACAAGGACAGATATAATGATCCTCGGAGGACGAGTAGAAACAGTCAGAGTAGTCTTAGGGGGACGGCAGCTTCGACAAGTCACAGCGGAGTGTTGATGGTGGGACCGAACTTTCGAGTGGGGAAGAAGATTGGGTGTGGCAACTTTGGAGAACTGAGATTAGGAAAGAATTTGTACAACAATGAACATGTCGCCATCAAACTGGAACCCATGAAGACGAGAGCGCCTCAGTTACATTTGGAGTACAGATTCTACAGAACGTTAGGAAATGCACCGGGTATTCCACAGGTATACTACTTTGGTCCTTGTGGCAAGTACAATGCTATGGTGCTGGAATTACTAGGGGCCAGTCTAGAAGATCTCTTCGATTTGTGTGACCGAACCTTTTCGCTCAAGACAGTTCTAATGATAGCTATACAATTAATAACAAGAGTCGAGTACGTTCACAGCAAGCATTTGATCTACCGCGACGTAAAGCCTGAGAATTTTCTGATGGGTCGTCACGGCTCCCCGAACAAAGACATCGTTCACATAATCGACTTTGGGCTGGCAAAGGAGTTCATTGACCCGGAGAGTGGGAAGCATATTCAGTATCGAGAGCACAAGAGTTTGACAGGGACTGCTAGATATATGAGCATCAACACCCACTTGGGAAAAGAACAAAGCCGAAGAGACGATTTGGAGGCACTTGGTCACATGTTCATGTACTTCCTTCGAGGGCACCTCCCCTGGCAGGGGCTGAAGGCAGACACGCTCAAGGAGAGGTACCAGAAGATTGGAGACACAAAGAGGTCGACGCCCATTGAAGTGCTGTGTGAAAACTTTCCTGAGGAGATGGCAATGTACTTACGGTATGTCAGGCGATTAGACTTCTTTGAAAAACCCGACTACAACTACTTGAGAAAGTTGTTCCAAGACCTCTACGACAGAAAGGGCTACTTACACGACGACGTGTTTGACTGGACAGGAAAAGAAAGTCACACACAAATCGCTCAGTTGACTAATGAGAACCCTCAACCCAACATCAGAGACCTCAGGCCTAAGACTGTGACTCAGGACTCGCAGGCGGCTGGAGGAAGCCGACCCAACGATAGTCAAGCAGCCTCTCCCAATTACAACATCGGGAACCCCGGGAACGGAGAGACGAGGGATCAAAGTGGAGAGGGGGCAAACAGGGGAGCAGCGAAGTCTGGGCCAGAAGTCGTAGAAGAGACTAAATGTTGCTGTTTTCATAGAAGACGAACGCCAAGACGACCAAATTCC
>s62Contig5559_16 [2958 - 1366] (REVERSE SENSE) 
ATGGAGGACGAAATGATTGATTACGGCTTCGAAGAAGAGAGTGTTTTTGGACTTCTAAAAAGACTTCGGTATTTTAGAACTATGGAGGACGAAATGATTGATTACGGCTTCGAAGAAGATAGTGTTATGGTTATCGATGGCGAAGAGGAAAAGTCCAGCGAGAAGGAGAGCGAAAGAAGTCGAGAACTTTTTATTCAACAACGTGAAGCTTGTGCCAAGCATTTTGAGAAATGGTCAGAAACCCAGCAAGTCGAATTTGTAGAATATCTGCTTTCCAAAATGTGCCATTACCAACACGGACATGTCAATTCGTATCTAAAGCCTATGCTGCAAAGAGATTTTATAACTGCTTTACCTGCTAAAGGTTTGGACCATATAGCTGAAAATATCCTGTCCTTTTTGGATGCCACTTCCTTGTGTGCTGCAGAAAGAGTTTGCAAAGAGTGGTACAGAGTAATTTCAGATGGAATGCTGTGGAAGAAGCTCATTGAAAGAAAAGTCCGAACAGATCCTCTGTGGAGAGGATTATCAGAAAGAAGAGGATGGGGTCAGTATTTATTCAAAGCTCAAGTACCAGATCCCCCTACCAATGCTTTCTTTAGGAGACTGTATCCTAGAATAATAGAGGACCTTGAGACAATTGACACAAATTGGCGTTGTGGTCGCCATGTTCTCCATCGCATCCTCTGCCACAGTGAGAATAGCAAAGGAGTCTACTGTTTACAGTATGATGACCAGAAAATAGTTAGTGGACTTAGAGATAACACAATTAAGATATGGGACAAAAACACATTAGAATGTGTGAAAGTGTTAACAGGCCACACTGGATCTGTTTTGTGCCTTCAATATGATGAGAATGTTACAGTGACTGGTTCAAGTGATTCCACAGTCAGGGTATGGAATGTCCATACTGGTGAAATGTTAAACACATTGATCCATCATTGTGAGGCTGTGCTTCATCTAAGATTTCAGGAAGGAATGATGGTGACCTGTTCAAAGGATCGATCCATAGCTGTGTGGGATATGCAGTCACCTACTGACATAAACCTGAGGAGAGTACTGGTTGGACACAGAGCTGCTGTTAATGTAGTGGATTTTGATGACAAGTACATTGTGTCTGCATCTGGAGACAGAACTATAAAGGTATGGAGCACATCCACATGTGAGTTTGTCAGAACCCTGAATGGACACAAGCGTGGAATAGCTTGTTTACAGTATCGAGATCGTCTGGTTGTTAGTGGTTCTTCAGATAACACTATAAGATTATGGGACATTGAATGTGGAGCTTGTCTTAGAGTCTTAGAAGGCCATGAGGAATTAGTCAGGTGTATTCGCTTTGATAACAAAAGGATAGTTAGTGGAGCTTATGATGGGAAAATCAAAGTGTGGGATCTTCAAGCTGCTTTAGATCCAAGAGCTCCAGCAGGGACACTGTGCCTTAGAACTCTTGTGGAACACAATGGTAGAGTATTCAGGCTGCAGTTTGATGATTTTCAGATAGTGAGCAGTTCCCATGACGACACAATTCTCATGTGGGATTTCCTTAATTACTCACCAGACCAGAATGGAAAGGGAACAGTCACCACCTTAAGA
>s62Contig28222_5 [1 - 1527] 
GACTCGAGCCAGTTCTCCATGTCTCCTCGAGACGAGAACGACCACGATATTGACATGTGTCTCAAGATGTTTGAGTCGTGGACCCAAGGAAGACAGACTGACTTTGTGGAGCAGTTGATTGCAAGAATGTCCTTTCACCAACATGAACATATCTACTCCATTCTCATGCCAATACTACAAAGAGACTTCATCACAGCTCTACCTAGTAAGGGGCTACATCACATTGCGTACAAGATTCTCTCCTACCTTGATGCCAAGTCTCTCTGTAGAGCTGAGCAGGTCTGCAGTGAGTGGTACCGCGTCATAGCCGACGGGCTGCTCTGGAAGAAGCTCATCGAGAGAAAGGTGGCAGTGGATACCGTCTGGAAGGGACTGTCGGAGAGAAAAGGCTGGGACAAGTATCTCTTTCGTCATGTGGCTCACTCCGAAGGCATCACCAACCAGTTCTACAGACAGCTCTACCCCAGCATCATCAAGGGCATTGAGATCATGGAGGAGAACTGGAGAAACGGCCGTCATTCTCTTACAAAGATCGAGTGTCACAGTGAGAACAGTAAGGGGGTCTACTGCCTCCAGTATGATGACAAAAAGATAGTCAGTGGACTCAGAGACAACACCATCAAGATCTGGAATCGCCACACGCGGGAGTGCCTACAGACGCTTCAAGGCCACACAGGCTCTGTCCTCTGTCTACAGTACGATGAAGAGGTCGTTGTGACGGGCTCTAGCGACTCGACAATCAGAGTATGGGACGTAAGCAATGGACAGATGTTAAACACACTAGTACACCACTGTGAGGCTGTCCTGCATTTGAGATTCAACAACAATACTATGGTCACTTGTTCTAAGGATCGGACAATAGCCGTTTGGGACATGAAGACTCCAAAGGACATTGTTCTAAGACGAGTGCTGGTTGGCCATAGAGCTGCTGTCAATGTCGTCGACTTTGATGACAGATACATTGTGTCAGCATCTGGTGATAGAACCATCAAGGTTTGGAGGACGTCAACTAGTGAGTTTGTTCGAACGCTACACGGCCATCGCAGAGGTATCGCTTGCTTGCAGTACCGAGGTAACCACGTTGTAAGTGGGTCGTCAGATAACACCATCAGAATATGGGACATAGAGTGTGGTGCCTGCCTCAGAATGCTAGAGGGACATGATGACCTAGTCAGGTGTATAAGATTCGATGACAAGAGGATTGTCAGTGGAGCATATGATGGGGCAATCAAGGTGTGGGATTTCCAAGCAGCGCTGGACCCTCGTACCCCGGCTGATGCCCTCTGTTTAAGAACACTAGTGGAGCACACAGGTAGAGTATTCCGGTTGCAGTTTGATGACTTTCAGATTGTCAGTAGCTCGCACGACGACACCATCCTAATATGGGACTTTCTTGAGCAAGTTCCCCCTGGCCCTATGGAGGTAGAACAGTCTAGCACGGCAAAACAAGAGACCTCGTCAGCCTCCTCAAGATCAGGGGGCTCACTCCTCGTTACTCATTCCTCTACTACGCCATTACAATCACCT
>s62Contig49238_7 [1325 - 165] (REVERSE SENSE) 
GTTGAGCATTCCTTTTCAAAAGAGGCAGTAATGGCGGCAAGAGAGCAAGAGAAGGACGGTGTGAGTGAGGCGGCAGCAAGTATTCTGAGCGGTTTGCCAGATGGAATCACGGCGCAGCAGTTGTTTGGTAACTCAGAGTCGATGAAGGCGCTCTCCGAGAGGCTGGCCGCTCAAATCAACTCGTCTCTAGTCTCCGTTGAAAGCTACCCCCCAGAAGTAAGAAGGCGTATTAAGGCTCTAAAACGACTCCAATTTCAGACGCAAGAACTGGAGGCAGAATTTTATCTCGAAGTTCAACAACTTGAAGCGAAATACCAGAAGCTCTACCAACCTCTCTACAACACGAGACGAGACTTCATAACTGGGTCACGTGACCCGACAGACGAAGAAGCTCATTGGTCAGAAGATGACGAAGAAGAGCAATCAAGTGAGGATAAGATAGATGAAGGTGGCAGCAAGAGTGAGGCAGGCGGGAGTGGAGTGGACAAGACAATCGGTGTCAATCAGTTTTGGTTGATTGCTCTCAAGAATTGTGAAATATTTGCAGATGTCATTAAGGAACATGACGAACCGCTGCTCACACATTTAACGGACATCAAAGTTGTCTACACAGATGACAAAGGATTGGACTTTAAGCTGGAATTCCATTTCTCTGACAATGAGTACTTTACTAACAAAGTTCTTGTAAAGAGCTACAAGGTCTCGTGTGAGTTGAACAAAGATGATCCATGGTCATTTGAGGGGGCGGCCATCACTTCCAGTGAAGGATGTAAGATTGACTGGAAGAAAGGCAAAGACTTGACTGTAAAGACTGTCAAGAAGAAGCAAAAGAATAAAGGCAAAGGTGGTCAGTCGCGGACCATCACTAAAACTGTAGCTAATGAAACATTCTTTAACATGTTCTCAGAGCCAAAATCAGCAGAGCCGGATTCCGACGAGCTAGCCGCCATACTCAGCGATGACTACACTAGAGCAGAGTTCCTCAGAGATAGACTCATTCCAAAAGCTGTTCTCTTCTTCACTGGAGAAGCTTTAGAGGAAGACGAAGAAGATTTTGAAGAGGACTATGGCAGTTCTGATGAAGATGGCGGGGACCAAGGGGAGGACTATGATGCTCAAAATGATGTAAACAAAGCTAAGCCTCCAGAGTGCAAGCAACAG
>s62Contig52918_11 [2182 - 863] (REVERSE SENSE) 
CTTCACCTCGTGGTTTTGCAAGGATTACTCTGCGAAAACCGGAGGAAAATTGTGACCCAGGTACATCGTACCCCAAGAAGCACCATCATGTCTGACCCCGCACAGGAAGATCTCTCTGGCAGTGAAGGAGATCAAACAGGCAGCTCACCTCCAAATGACACTGTGCAAGCCCAGCTCATGCAAAATCCTCAACTCCTAGCAGCATTGCAGGGAGGCCTTAACAGGCTTGTTGGACAGCAGTCTGGTTACATACAGAATTTACCAAAGCCAGTGAAAAGAAGGATAAAGGCATTAAAAAATATACAGGTTGAATGTTGTAAAGTGGAGGGCTTGTTCTATGAGCGAGTACATGCTCTTGAGTGTGAATTTGCTGAAAAGTTCAAGCCATTATTTGAAAAGCGGCGAAACATTGTAAATGGACAAGTGGAACCTACTGATGAGGAATGTCAGTGGCAAAGTGATGAAGATGACGACAATGAAGACAAGGAGGAAAAGGGAGAGGAAGATGTGACACAACTGTCTGATGAAGTAAAAGAAAAAGCTACAATAGATGACGAAGAGAAGATTGAAACATCAGAACTCACAGATGATGCTAAAGGTATTCCAGAGTTTTGGTTGACAGCTATGAAGAATGTTGACATGTTAGCAGACATGATCCAGGACCACGATGAACCAATTTTGAAGCATCTTCTTGACATCAGAGTAATCTTCACCGGGCCAGACAGTAATGTGGACACGACACAGTACCCTCAACCTACCCCAATGGGTTTTGTGCTGGAATTCCATTTTTCACCAAATCCCTTCTTTACCAACAGTGTTTTGACAAAGAGTTATAAAATGAAATGCGAACCAGATGATGATGATCCATTTTCATTTGAGGGGCCCGAGATAATCAGCAACTCAGGTTGTCATATTGAATGGAAGAAAGGGAAAAATGTTACACAGAAAATTGTAAAGAAAAAACAGAAGAAAAAGGGTTCTGGAGGCAAAGGGCAGACAAGATTTGTCAGCAAGACAATAAAAAATGATTCCTTCTTTAACTTCTTTGCCCCTCCTGAAGTTCCTGAAGATGAAGCTGACATGGATGAAGAGACAGAGGCTCTATTATCAGCCGACTTTGAAATTGGTCATTTCTTTAGAGAAAGAGTTATTCCAAAGGCTGTTCTGTACTTTACTGGGGAAGCTCTTGAAGATGAGTTTGAAGAGGAAGAAGAGGAACCAGAGGAAGATGAGGATGCAGAGGGTGATGAAGAAGAAGATGATGACCCAGATTATCAACCGCCCCCGGATGGCGACAAACCTCAGGAATGCCAACAAAGT
>s62Contig5081_3 [1 - 1359] 
CCCAGTGTACGACGAAGTTCGCGACTGTTTACACTGTCTTCTAGTAACAGCTCAGTCGGTAGTTTTGATTCAAATAACAAAGACCGAAGAACAAAAAGTGCCAGAGTTTCCTCACCTTCATGTAGAACTGCTGTTAGTAATGTAGTAAAAAAGACTCGACGTCAAACAAGAAGCTCAACTCCTCAGCCACTGGCTCCTTGTGTTGAGAACGTTATTCAGGAGGAATCATCAGCACAGCAAAACAGTGATGGGAAGGGTCAGGGGAAGTTGTCACCCATTCAAACCAGTATGGATGGGTTGATGTCACTCTTAAAGCAGATAGGCCAAGCGTATGTGCACCTTAGCTCGTATGAATGCAAACAGGCATTAAATGCCTTTTCATCATTAGCTTCACATCATTACAACACAGGATGGGTATTGACGCAAGTGGGACGGGCCCACTTTGAACTTGCGGACTATCGGCTGGCTGAGAAAGTTTTTGCCAAAGTAAAACAACTAGAACCATACAGAATTGAAGGTTTAGATCTCTATTCCACTACCCTGTGGCATCTTCAGAATGAGGTGGCTTTGTCAGCTTTAGCTCAAGACTTGGTAGAAACTGATCGTACATCTCCACAGGCTTGGTGCGCTACTGGTAACTGTTTTAGTTTACAGAAGGAACATGATACTGCCATCAAGTTCTTTCAGCGTGCTGTACAGGTGAATCCCTCCTTCACATACGCCTACACACTGCTTGGCCATGAGTATGTACTCACAGAAGAACTTGATCGAGCCATGTCTTGCTTCCGCCAAGCCGTCAGGACGGATTCACGCCATTACAATGCCTGGTACGGTATTGGCATGATTTACTACAAACAAGAGAAGTTCAACTTGGCTGAAATCCACTTTAGGAAAGCTCTGTCGATAAACCCGTCCAGTTCTGTGTTATATTGCCATGTTGGTGTGGTCCAACACGCAATGAAGAAATCTGAAGCAGCTCTCGTCACCATAAACAAAGCTATGACTATTGACCCAAAGAATCCTCTCTGCAAGTTTCATCGCGCTTCAATCTTATTTTCAATGGATAAACACCAGGAAGCACTGGAAGAACTAGAGGAATTGAAGAAAATTGTACCGCGAGAAGCTTTAGTGTACTTTTTAATAAGCAAGGTTTACAGAAAACTGGGTCAAAACCACCTAGCACAAATGAATTTCTCCTGGGCGATCGATTTGGACCCCAAAGGCGCGAACAACCAAATCAAAGAAGCCATTAACAAGCGATATGTCTCAGATGATGACGATAACACCATGGGCCTCGACACCGCTGACACCATGGACCAATCTGTGGGCGTCGATGATCTTTCGGATGAGGAAGGCGAT
>s62Contig59626_21 [1739 - 231] (REVERSE SENSE) 
AAAATGACATTCTCTTCCCTAGCGAAATTTGCAAAACCGTCACTCCGTCGGAGAAGTGCGGTTTCCGGACACCCCCGGAAGAGGCGGAGAAGTGGGAGCCTACACAGCATGCCCAGCGCGCACAGCGCAAAATCACTGAGTCCATTTGGACCGAGATTCTCACCGCGACTGCCACTTTTGGACAGAAACCCTGTAACTCCTGTGAGAACATGGAGCCCCTCCAAGGTCCGCGGGGTGTTTTCTCCACAAAGTTTGGCATCGCCCAAGTCCCCCAAGAAGTGCCATCGCTACACACCCGGGTTGCCTGGCGCAGTGCCGACTGAAGAGCCCAACCAGACACACATTGTGCATCCCATCGATTCCATCGATTCCATCGATTCCATGCATCGCCTGAGAAACACAGTGTGTAACGTGTGCAACACAGTGCGCTCAGTGCGCTCAGACACAGGATGCTCAGTGTGCAACGCAGGATGTCGCCGAGGCAAAGGTGGAGACGAAAACGGCGATAGCCTTCGCAGCTTCAGTACGTTGTTGCAAGGTCTTGGTGAAGCACTCCATTCGTTACATCGTTTCAGATGTCAAGAGGCCATCGATGCGGTGAAAACTCTTCATCTCAATGAACAACGCTCAGCATTTTGTGAAGACCTGGTGGCGCGTTGCCATTTTGAGATGCAAAACTATGAGGAAACCGTGCGGAGTTACGGCCGATGCTGCGTACAGCACCGTTTCTTCCGATCGTTTGGCTTCGAATATTTCTCGACGGCTTTGTGGCAGTTGGGAGATCGATTGGAACTGGGGAATTTGTCCAGGCAGGTCTTGGAGTGGGGTCGCAGTAGGCCGCGAGCCTGGTGTGTCTTGGGCAACTGCTTCAGCTTGAACAACGAAGCTGAAGAGGCCATCAAGTTCTTCAAGCGTGCCATCCAGCTGGATCCTAGCCTCGTGTACGCTTATTCGCTCATTGGCCATGAACTCGTATCAATGGAGAAGTATGAGAAGGCAATCGAGATGTTTCAAGCAGCGATTGACCTAGATCCGCGACAGTACAATGCCTGGTGGGGCCTCGGTGATGTCTTCCAACGGCAGGAGGACTTTGCCCAAGCCAAGTACAACTTTCTCCGTGCTCTTGACATTAATCCGTCTAACCAGGTGCTGAAGATTTCACTTGGCACAGTGTTGCAAGAGATGGGCCAAGTCAATGAAGCCCTTCAGCTACTGTCCTCTGCCGGTGGGGCCAGCGTCAGCAGCAGTCGAGCTTTAGCGTTTCTGCAGAAGGGCCGCTTGCTGTGCCTTGAAGCGCGACATAGCGAAGCTGTTGAGGAGTTGCGAAGGGCGTGCTACTTGGCACCCAAGGAACCAGGCATTCATTTCCATCTTGGCTGTGCATGCCGAAGCCTGGGCGATAGCGTGGCAGCTTTGAAGCACTTCACCTTCGCCTTAGATTTGGCCAACGATCGTCACTTGACAGATGCTACACGGAAAGAGCTGCGTGAGCTGCGTGGACAGAGTGCG
>s62Contig15456_14 [1717 - 2] (REVERSE SENSE) 
TTAAGAGCAACTCTAGCAGCCGTTTACTACCGTACAGTTCGCAACATGAAGAAGCAGGGCCTACAATTTTATGCCATTTTTCTGCTGTTTGCACTTGCTGCAAAAGCATGGGAGGACACCGCTTTCGATAAACGCGACTTTAAAGGTTTAACAAACCAAGAAGATGCATTGATGGCAGAAAGTGAGGATGAGAGTGTTTCGTCCGTTACCATTTGCGAGCACCAACGTAAAACCATCAGCTGTGAAGGTGGAACGACAATCACCGTGCTGGAGGCGTCATACGGTAGACATGACCGTCATACATGTCCCCATCCAAGCATTCTCACCACTAACTGTAATGCTGCGAGTTCACTTTCTGTTGTGCAGGGCGATTGCGACAACCAAGCAAGCTGCACCCTGTTTGCAAGTAACTCGGTATTTGGGGATCCATGCGTCGGAACATTCAAATATCTGCAGGTCAAATACAAGTGCATTGGAGCTCCTGACCCTTGTGATGCTGATCCTTGCCTCAATGGAGGCACATGCACCAACCTGGGAGGCAACAGTTTTGAATGTGAATGTCCCAAAGGGTTTGGAGGAGACACTTGTGAAGAAGTACTAGATCCATGTTCAAGCAATCCTTGCCACAATGGAGGAACATGTATTGACCTTGGACATTATGTCTTTCAATGCAAGTGTGCTAAGGGCTACACTGGACCACGCTGCCAGAAAGATGTGGATGAGTGTGCGCACAACAATGGTGGATGTCAAGACGCCTGTGTCAATACTATCGGAAGTTACTACTGCATATGCTCTGATCCAGAGTATAGCGTCGCACCAGACGAACTCCACTGTATTGCCGAGGGAGTGGATCTTGACTGTGGCCAGGACGAAATGACCATTATTCTGCCCAAGTCCCTCCTCAAGGGTTTTGACGTTGATCACTTGAGGTTAATCGATGAAAGCTGCACGGCCACTGAAAACCAAACTCACTTCTTCCTCACAACAAGCACCCTCGAGTGCGGCACAATACTCAAGCACAATAGCGACTACGCTATTTACAGCAACATGGTGTCAGAAATTCCACTCCGAGAAAATCAAATTGTGACCCGTGTGCGAGAGGCTATGATCCCGTTCCACTGTTTCTACTCTAAATGGGGCGTGGTGTCTTCAATTGGAATCAAGCCGATAAGCAAGAAAGTTATTCTGTCATCTAAAGGTTTTGGAGAGTTTACCATTACACTGGACGTGTTCAAAACTCCCTATTATGTCTCGCCTTTTACTCAAGATGATTACCCCATTCAGTTTTACCTTCGAGATCGAATTTACCTTGAGACGTGTGTCGATACTGAGGACGACCGCTTGTCAGTTCTAGCCTTGGAATGCTATGCCACCCCTTCCCAAGACAGGGACTCGCAACCCAGATATGACATCATAAGGGACGGATGCTCAGTGGACGAGGATGATACACTGAAGTTCCATCCAAGCCCTAGCGACCAATGTCAGCGGTTTAGCCTGGAAGCCTTCCAATATGTCAACAAGCACCCTTATGTGTTTTTCCACTGCAAGGTCATGGTCTGCAACGCCTCTGATCCTGACTCTAGGTGCGCTCAAGGTTGCGTGTCGCGGGGGCGACGAAGCGCAAAGCCGCTTCCTGAAAGTCCGGATAATATCTATGCTCTTGCTCAAGGTCCTTTCACACTGAACCGCGAGAAGAGGGAGGCGGAAGCGGATGAA
>s62Contig23101_9 [1287 - 88] (REVERSE SENSE) 
CTATTCATTTTGGTGTTTCAGCTGTGGTTTATGCTAGCCAACTGTCGTCATGAGATTCTTTCTTATGACAAACCACAAGAAGCAATGCGAGACGAAACAGCAGAGACTGAAATAAGTGATAATACGGGTGACATTCTTGTTATAGACGATGACACCGCGTTTGATTATTCAGACGAAGCGCAAGATGACAAAGTAACTGTGGATTGCTTACAAAACAACATGGTTATTGCTATTCCCAAGCCCCTACTCCGAGGTGCAAACCGTGAACACATAAGAGCCCTGGACGTCAACTGCCACGCTTCTGAAAATCTCACTCACTTTTTTCTGGACGTTCCGCTGACCGGTTGTGGAACCAAAAGCAGGCACGCAAACCTGTCAGTTATTTACAGTAACGAAGCACTTCCTGTTCCCGCCTTGGCTGAAGATGTTGTCTCTCATGTGCCTGACTTTAGGATTCCATTTCACTGTTATTACGACAGTGAGGGACTGGTGACTGGCGTGGGACTTATGCCGCGTAGCAGGAAAGTGGTTTTATCCCAAAAGGGTTTCGGGGAGTTTACTTTGAAGCTCGACTTGTATCCGGATATCAGGTTCGTTGGTCCATACACCCAAGACGACTTTCCTGTTACCAAAAAATTAAGAGAAAGGATTTACTTTGAAGCTTCTGTTGACACGGCTGATCATCGGCTGACCATCCTCGCCAGAGACTGTTATGCGACACCTAATCCAGAGACGAACAGCTCGCCAAAGTACTGGATCATTCAAAACGGATGCAAACTGGATGAGACACTTGAATACCACCCGGCCAATACGAAGTCCGAACGATTCAGTTTGGAAAGTTTCGCGTTCATTGGTCAACACGCATTTGTTTTCGTCCACTGCCACGTGAGGATTTGCAATATCTCAGATCCAGATTCCAAATGTGTGCGTGTTTGTGAGGATCGACGCAAACGTGACGTCAGTTTTGCGTCTGAAGATCTTGATGACGTATATCCTCTTGCTCAGGGCCCTCTCGCGCTGCAAAAGGAAGAAGCTACCAGGGAAAGGACGGCAAAACCTTTCAGTACTGGTCTCCGTGTACCTATTACCGCCATGTTAGCAGCAGTAATAGCGCTATGTTTGATTGGTGCATCTTACATGATTTGGCAGAGGAACAAGTTGGTGAAAAACTACACCACGCTTTCCCAAGCAATTCAAAAC
>s62Contig56722_33 [4653 - 901] (REVERSE SENSE) 
TTTCGCGGGGCAGCGGGTACTGAGATGCCCACATCATGTGTGGGCAAAAATCGATGCAGTTCGCATGCGCCGGGCTGGCTGGATGGCTCGCATCCCTCTGTAGCTGACGGAGCTGTGCATGCAACTGTGTGCTTTCATTGGAGTTCTGGATGCTGTCACTGGTCTACGAGCATTCGTGTTCGTAACTGCAGTGGATTTTACGTCTACGAACTTGGTCCAACACCAAACTGTTGGTTACGCTATTGTGGCAATGGAGGAGCGAACTATTCTACCTCCTCTGTTATATCACCAACACCAGTCTCCGCAAGTGTCACTACTTCTGTTGTTGCACCTACACCAGATTCTTGTTCCTACAACTTAACTGGCGTAAGAGGAAATTTCACCAGTCCAGATTATCCCCAGCACTATGTACACGATCTAGACTGTTCCTGGACAATCACTGTATCAGCTGGCTACTATATTTATCTCCACTTTGAACATTTCCACCTGGAAGATGGTGGTAGTCACTGCCCATATGACTACGTACAAATATTTGACGGGAGCTTAGCGTCGAACCCTATAACGACAAAACGCTGCGCTTATCAAGACTCTTGGTGTGTTTACAGCCACAGCAATGTCGTCACTATTATCTTAATAACGGATGGATCGGTATCTCACCCCGGTTTCAGCGCCTATTACGAAAGAGTCCATCAGGCTTACCCAAACTGCTCTGTTGTCAGTACAACTGGACCTCCAAGTCCTGTTTGGACGACAGTTCCTACGCCTACAACAGGTTCCTGTTTCTACAGCCTAACAAACCTTCAAGGAAGTTTCACAAGTCCAAATTACCCATACAGCTACCCACACTCTCTTGACTGCACCTGGAAAATTACTGTAACATCCGGCCGCTATGTCTATCTCTACTTTGAAAATTTCCACTTAGAGGGTAGCCGCTATAGCTGCCCGTATGATTACGTGCAGGTATATGATCAAGTGGATCAGTGGAACCCCATAATACCGAAATACTGTGATTATCACGATTCTTGGTGTGTCTACAGCAACACTAGCGTGCTGCATGTTCGTTTTATAACTGATGGGTCAGTTGCCTACTCTGGTTTCATCGCACATTATGAAGAAGTCCACCAAAGACTCGCGTTCTGCCCGGTCCTACTCACACCTAGCATCACTCCGAGTTCATCCAGCCAAACTGCATCTTACAGCTCAGTATCGCAATATACATCAGCATCGATATCCCCAACAACGTCAGCGTCAACCACTCCAGGATCTCCAGGCTCCTGTTCTCATAGTTTAACTGGTTTGAGAGGAAACTTCACCAGTCCAAACTTTCCTAACGACTACCCGCTCAGCGTGACCTGCAACTGGACAATTACTGTGACACCTGGGTACTTCATTTATCTGCACTTTGAACATTTCCATCTCGAGCATGCTTGGGGCCTGAGTGGGTGTCCGTATGACTTCGTGGAAATTTTTGATGGAAGCTCTTCGTCCAGCCCCTTAATAGCCAAACGCTGTGATTATCAAGATTCCTGGTGTGTTTATAGTACCAGCAACGTCCTCCATGTTAACTTCGTATCGGATTACATAATAGCCCGGTCTGGTTTCAGCGCCTATTATGAACGTGTTCACACGAGATACCCCACGTGTTTGCATCTCAATTCGACCCTCCATTCTCGAGCAGTGTTATCTACTTCTGCGAGTTATTCAACGACCAGTATCCCAAGTACAACAGTTATATCTCCCACGCCAGCATCGTTATCCTCAACAGCGTCGGCGTCAACCACTCCAGTGTCTCCAGGGTCTTGTTACTACCACTTGAGTCAGTCTAGTGGTAACTTTGCCAGTCCAAACCACCCAGGCTGCTACCCAATCGACAAGTATTGTACCTGGTTAATTGAGGCTCCGTCAGGCCAGTACATCTATCTGCACTTCTTATCATTTCATCTTGAATATGGAAATGCCTTCTGTCCTTGGGACTTTGTTGAAATTTTCGATGGGCACTCAGAATACAGTAGCTCCAAGATTATCAGAGCATGCGGCCAGCTGGCACCATGGACGGTGTATAGCAGTGGAAGGTTTCTCTTGGTGAAGTTTTATTCAGATGTCATCATCGGGATGCCAGGATTTTCAGCATATTATCAGGCTGTGTCATACACATACAGCGTCTCCTTACCTCCTCCGCAAGTTTCAATCACAAGTCCAGTACAGTGCTACGCCACCCATACTGCAACTACATCAACTACAGCGACAACCACAGTAGCGACAACCACAGTAGCGACAACCTCGTCAAATGTAAATGGCATCCATCCGACTCCTGCGTCAGCGATGCCTTCAAGTTTTTATACAGCTTCAAGTGTTAATGTCCTGCCCAATCCTTCTCAGTTTGAGCTGCACCTACCTTCAGGCTGTGAGCACATCTGCAGTAACACTTATGGAAGCTACACATGTTCCTGTGTTAGTGGATATCAGCTGGCACCTGATGGAAAATCTTGTTTAGACATCGACGAGTGTTCCATCAGCAATGGTGGTTGCAGCCATCATTGCTTCAACATTCCTGGTTCATTTTACTGTGGTTGTCCGGAAGGGAGAACTATGGGTGCTAACAATTTGACCTGTGTTGAGCCTGGTGTGTCCGTTGACTGTGGTGACAGCAATATGACGGTGGCATTAGAGAAGAGGACATTTCCTTTCTTTGAAGTCAGCCAACTACGCTTGCGTTACTCTTCGTGCAGAGCGACTCAAAATGACACTCATCTACTGATCAGCACCACTCTGAATGGCTGCGGAACTTTAGTCAACGAGACCCAAGACGCACTTATTTTCTGGAATGAAATTCAAGCGGACGCTGTGGTCATCGACTCCGTTATTACTCGGACACATGACATCAAACTGCCATTTTACTGCAGCTATTCCAGAAGGAAATTGCTAAGTCTGAGTTTCACTCCTCAACCCATTTTCTTTTTGACAGAAGCGGGATACGGCAACCTCACCTTTAAGATAGACATTTACAAGAGCTCCTCATTTGTAACACCATATTCCCAGCAGGACTACCCAGTGGAAGTCGAGCTCAATGATTATATATACATAAGATACAGTGTGGAGTCCAGTGCTGACCTGACGATAATTGCTGAAACCTGTAAGGCCACTAAGGATGGAAGCTCTTATTCCTGGCCACAATACGCCATTATACAGAATGGATGTCCACGAGATACAACAATTGACTACAGCTATGATCCTTTGCGAAGTTACCAACAATTCAGAATCAAGGCTTTCAGATTCTTCGACGACTACGACAGAGTCTTCTTCCACTGCGAGCTGTTGGCTTGTCACAAATACTCGCCTAACTCCAGGTGTAACCAGGGATGCTTAATCGGTAACAAAAGAAAGAAAAGGGATGTGACACGCGATGAAGTAGAACATGAAGAAAGTACCACCAAGGTCATTTTGACGCAAGGCCCTGTGGTGTTCAACAAAGAAGAACAGCAGCAATCGGGAGATACCGAACAGAACAAACAAAGCGCAGCTCTCATTGGTGGTGCGGCAGCCGCTGGAGGATTTGGTCTGATTGCATTCATAGCCCTAGCCGTTTTATTTGTCAAGTATCGCATTGCACGACGTTTTATGAACAGGAACAAGGTTGGAGATCTTTACACCACTCAAGACGAGCACATGAGCAGAAAACACGCCTACATACAAGAGGATGACATGATTGATAAGGAAGACGCTTGGCAGGGGGGCGATATGAGCACACTTTCA
>s62Contig59056_18 [2799 - 1081] (REVERSE SENSE) 
CATGTTATCACCACACATTCCTGTACAAGCGCCCCGAGTGTTGCAGAGACAATTTGTTCCTTCAAGTGCCCAAAGGGTTACACGCTCAGCGGTCCGTCTCATAAAACCTGCCAGTTGGACGGTACTTGGACCGATCAAGCTGTTCCTGTTGAATGCGATGATGTAAATGAATGTGACCTTGCTAATGGCTTCTGTAGTCACATCTGCGAGAACACACAGGGAGGTTTTCAGTGCAAATGTCCACACCCACTGTTCTTAGATCCAGAAAATAAAAGAAAATGCAAAGCAAAAGGAGTTCAGCTTAACTGCAAACCAAATCACATGGAAATCGTCCTTCCAAAAAACCTTATTCACAATCTTGAGCATGAACACTTAAGCCTGTTAGACGANNNNNNNNNNNNNNNNNNNNNNNNNNNNNNNNNNNNNNNNNNNNNNNNNNNNNNNNNNNNNNNNNNNNNATCGCACGTGTACAAGAACTTTATCGTCTACACAAATAGGGTAATAGAGTCTCCTAACGAAGACTCAGACGTCATCACTCACGTGGGTGCAAAAGAGATCTTCGTCCCATTCAGTTGTTATTACAACGACTTGGAAATTGTTTCCGCTGTCGGTTACAAGCCGGTGGCGCAGAAAATCCACGTGTACGTCCAAGGGCGTGGCGAGTATGCGTTGAGCCTCGATATCTTTAAAGATGGGACTTTTGGGGATCAAAGATCGTTGGCTTTAGCATCATCGTCAGCCAAGTACACCCAGGAGGACTTCCCGATCGTCAAACATCTTCGTGAGACGATATACGTGCAGGCTTCGTTGGACACTCGCGAGACGGACCTTAAGATATTTGCGTCAAATTGCTGCTCAACGCCTATGCAGGATCACGAGGCTACAATTAAATTCAGACATGCCTTGATTGTGGAAGGTTGCCCGAGGGATCCAAGTGTTACGTTTCATGCCTCATCCGATCCGAGGAAAGTTCGCTTCAGTTTCGACTTGTTCAAGTTTCTTGGAGGCCATGATTATGTTTTTATTCACTGCCGAGTCCATGTATGTGACGTGAATGATACCAATTCGCGATGCGCAAAGGGATGCCTTCCCGGCAACGGTCCGGCAAAGAGAGATCAAGACAAGCATGCTAACAGAGCTCAACAATCAGACAAGCGCGCTGAAACCGTGGCACAACCGAACGAGAGGCACATCAAGAAAGTCGTGGCTCCAGCTAGCGAGAAGACGACAAAGCTTCATGATGCTGTCAAGAAAATCGCTGGGAAACCTGCATCGCAGCCAAATGCGAAACGTGCTAAAGCACCTCTTGCAAGCGAGAAAAAGGCTCAAGATCACCCTAAAGTGCCAGCTATAAAGGCTGTCAAGACTGCTGTGCATCGCATCATGAAACGTGCAGCAGAGGGCTCTCGCAAGAGAGGAGTTCTAGGGTCAGCTGACCTTAGCAGCAAGGGACCGATTATCCTTGACATTGATGGGAGAAAGGACTTCAAAAGAGATCCCAGGCCAAAAAAGGTGTTTGCTCAATCTAAAGGGAGTGCTATCGAACGAGATGTCAACGACAAGAACAAACGTTCAAGCGTTGCGCCGAGCTCAACCAACATTCTTCTAGTGGCCATGACTGTGGCTTCCATCATGGCGCTTGTGGGAGTCATGTACCTCGGTCGAAAAGCTATGAAAGTAGTCAACAATCCATACAATTATGAACCTCTAGAAGTCAAT
>s62Contig6731_5 [2 - 1492] 
CTGCTAGCTCTACTGGCCGTCTACTCCGTGTCGGCCGAAGACAGTGACGTCATTGAGCTGGACGTGGAGTCGTTCCAGGATGGCATAGCCAATGAAGACATCATGCTAGTCGAGTTCTACGCCCCGTGGTGTGGTCACTGCAAGCGTCTGGCGCCCGAGTACGAGAGAGCGGCCAGCGCTCTCAAGTCAAACGACCCGCCCATCCCTCTCGCGAAGGTTGACTGCCCGGCTAACAACGCCCTCTGCTCTGAGTATGGAGTCACCGGCTACCCCACGTTGAAGATATTCCGTGGAGGAGAGCTGAGCAGCGACTACCAGGGACCACGGACGGCCGATGGTATCGTGGCGTACATGAAGAAGCAGGCAGGTGCAAGTGCTAAGGTANNNNNNNNNNNNNNNNNNNNNNNNNNNNNNNNNNNNAATGAGGAGCATAGTGTGATTGGTTTCTTCACTGAGGAGGACTCAAAGTTGAAGAAGGCGTTCACTTCGGCTGCTGATAGCATGCGAGACAGTTTCAGGTTTGCCTATTCCATGGACAAAGGAGTGATTGAGGAGTATGGCTTCCCTGATCAAGTTGTCATCTTCCAGCCTGGCCCAATGAAGACAAAGATGGAAGACCCAGCCACTCCATATGACGGAGAGGCCGACACATCTGAACTCAAGGAATACATTCGAAGCAACTTTATGGGTCTTGCCGGTGTACGTAACCCTGACAACATGGCATTGTTCGAAGCTAAGAAGCCTCTTGTTGTGGCGTACTACAGCGTTGACTATGCACACAATCCCAAGGGAAGCAACTACTGGAGAAACAGGGTGATCAAGGTTGCTAAAGAGTTCGTAGGTCGTGTGTCATTTGCCGTGTCCAGCAAGACACAGATGTCACGTGAGATGGATGCTCTCGGCCTGGACAGCGACGCTGATGTTCAGGTTGGAATGTACGACTCTTTGGGGAAGTACGCCATGACGGAGGATTTCAGTGTGGACAATTTGAAGGCCTTTGTTCAGCAGTACTTGGACGGAGAGTTGGAGGTTTACGTCAAATCAGAACCGATTCCCGAAGACAACAGTGGACCTGTCAAGGTTGTGGTTGGCAAGAATTTTAATGACATTGTCAATGATGAATCTAAGGATGTACTAATTGAGTTCTACGCTCCGTGGTGTGGCCACTGCAAGGCGCTTGCTCCAAAGTACGAAGAACTCGGAGAAAAGCTGTCGGGTGACTCCAACATTGTCATTGCAAAGAGTGACGCCACGGCCAACGACTACCCACCAATCTATGAAGTCAGAGGCTATCCTACCATCTTCTGGGTACCTGCTGGTAGCAAGCAGAATCCACAGAAGTATGAGGGAGGTCGCGAGGTGTCTGACTTTATCGACTTCTTGAAGAAGAACGCGTCCAACAAGCCAATCACATTGGCCGGAGAGGAGGAGGAGGAGGAGGCAAAGGACGAGAAGAAGAAGAAGAAAAAGAAGTCAAAGAAGGAAGAGCTG
>s62Contig56165_13 [1972 - 431] (REVERSE SENSE) 
AGACACGTTCAGGGCATCGAACCTAGAATTATTTCGTCTTCTCCGTTCTACTTCAAGATGATTATTTCCACAATTTTGATTCCTTTATTTGCATCGGCGGTTTTCTGCTCAGATGTGATTGAGCTCGGAGACAGTAATTTCAATGATGGCGTGAAAGGCGAAGAGATTATGTTGGTAGAATTTTTCGCTCCATGGTGTGGACACTGCAAACGACTGGCTCCGGAATACGAAACAGCAGCTACTACCCTCAAAAAGGAGGACCCACCGATTCCTCTTGCTAAGGTGGACTGTACTGAAGCAGGTAAAGAAACTTGTGGAAAATATGGAGTCAGTGGATATCCAACACTTAAAATTTTTCGCAATGGAGAAATGTCAAAGGATTATGACGGTCCTCGGGATTCTAAGGGCATCATTGCATACATGACAAAACAAGCTGGACCTTCATCTAAAGAAATAACGGAAGTAGAGAAAATGAACCAGTTTCTCACAAATGCAGAAGTTCCCGTTATTGTTGGATTCTTTGAGAAAGATGATGACCTTAAAACTGAATTCATGAAGGCAGCCGGTGAATTGAGGGAGAAGTACAAGTTTGTGCACACTCAAAGTGAAGAGGTCATGGCGGACAAAGGACACAGAGATGAGCTGGTCATTTTCCGTCCACCACATCTTCATTCAAAGTTGGAGTCAGAGAAGGAGGTTTACAAAGGAGTGGGTGACATATTTTACATCAGAAAGTTTCTTGAGGCCTCTGTTCACGGACTTGTTGGTCACATGACGCCAGACAACGAAGATCAGTTCAAGCAGCCTTTGTGTGTCGTTTATTACAAAGTAGATTGGAAACTCAATCCTAAAGGAACCAAGTACTGGCGTAACCGTGTTATGAAAGTCGCTAATGAATTCAAAAGCAAAGTGATGAACTACGCAATTGCATCCAAAGAGGACTATTCTAACAACTTTGACTCCCTTGGGCTCAGTTCTGAAGGTGATGACCCCGTTGTTTCCATCAAGAGTGACGATGGAAGTAAATATGCCATGAAAGAAAAATTCAGTGTAGATACCTTTAAAGCGTTCCTGCAGGAGTATTTTGATGGTGCTCTTAAACCTTACATCAAGTCTGAACCAGTTCCAGAGTCAAATGATAAACCAGTGAAGGTTGTAGTTGGTGAGACGTTTAATGACATTGTCAATGATGAAAGTAAAGATGTTTTAATCGAGTTCTATGCACCATGGTGTGGACATTGTAAAAATCTAGAGCCCATCTATAATGAACTTGGAGAGAAGTTGCAAGATGTGAAAGACATTGTTATTGCCAAGATGGATGCTACAGCTAACGATGTGCCTCCTCCTTTCCAAGTACAAGGTTTCCCAACACTTTACTTCGCACCAATGAAAAGTAAAGATGCACCAAAGAAATATAATGGGGGAAGGGATGTGAATTCCTTCATAGAATACCTCAAGCGTGAAGCCACGAACACATTTGAAGTTCCCGCCGAGGAGAAGAAGAAGAAGAAAAAGAAGGCTAAGAAAGACAAAGATGAATTA
>s62Contig58715_5 [649 - 2] (REVERSE SENSE) 
GTCTTGGGCCGGACAGACATGTATCGTTGGTTGCTGCTAGCTCTACTGGCCGTCTACTCCGTGTCGGCCGAAGACAGTGACGTCATTGAGCTGGACGTGGAGTCGTTCCAGGATGGCATAGCCAATGAAGACATCATGCTAGTCGAGTTCTACGCCCCGTGGTGTGGTCACTGCAAGCGTCTGGCGCCCGAGTACGAGAGAGCGGCCACCGCTCTCAAGTCAAACGACCCGCCCATTCCTCTCGCAAAGGTGGACTGCCCGGCTAACAATGCCCTCTGCTCTGAGTATGGAGTCACTGGCTACCCCACATTGAAGATATTCCGAGGAGGAGAGCTGAGCAGCGACTACCAAGGACCACGGACGGCCGATGGTATTGTGGCGTACATGAAGAAGCAGGCAGGTGCAAGTGCTAAGGTANNNNNNNNNNNNNNNNNNNNNNNNNNNNNNNNNNNNAATGAGGAGCATAGTGTGATTGGTTTCTTCACTGAGGAGGACTCAAAGTTGAAGAAGGCGTTCACTTCGGCTGCTGATAGCATGCGAGACAGTTTCAGGTTTGCCTATTCCATGGACAAAGGAGTGATTGAGGAGTATGGCTTCCCTGATCAAGTTGTCATCTTCCAGCCTGGCCCAATGAAGACAAAGATGGAA
>s62Contig6436_7 [2 - 1519] 
ACAGTTTATGATTCTCTCAGTTTTGCAAATGTTCTTCTGGTGTTGCTTATGCTTCTACTGTTGCATTACCTGATGGTACTCCACGAGTTCAGGAACATGCCACCGGGTCCGCGTTTGACGGCTATCCCTGTCTTAGGGAACGTATTTTCCCTCGACTTCAAGGCGGAGAAGCTTACCGACGCTTTCAGAAGCCTCAAAGAAAACTACGGTCGAGTTTTCTCCATGAAAATGGGAAGTTACAAGTTCGTGATGGCTTCAACTCCTGAGGCCGTTAAGGAAATGCTTGTTCAGAGATCTGCTGATTATGCTGGAAGACCTCAAACACACTTTTTCGTAGAATTTACACTAGGAGGTAAGGATATTGTGTTTGGCAACTATGGGCCCGCCTGGAAGTTTCATCGCAAGCTCTTTACAACAGCTTTGCGGCAATATCTCTCTGATATCCCCCTGATAGAAAGACGGGTTTCGACACAGGCCAAGAAACTGGTGCATTTCATGGAAGAACAAAATGGAAAGCCTTTTGATCCTGCAGATATCTTGCAGCGTGCCGTTGCTGATGTCATTTGTGGAATCACGTTTGGAGAAGGTTACGACACAACGAACCCAGATTTGAACAAGCTTTTGAAACTAAACGTAGACATTGTTGCAAATACCGATGATGCTCAGCTTGTAACCGTTTTAGATAACTTTGCTATAGCAAAGTACCTTCCCCTTAAGGCGTACGATCGTCTTCTGAAGCCTGCTCTAGAGATATATGATATTATTCGCAAATTCCTAAAAGAGCGAAAAGAGACTTTCGACCCGGAAGAACCTGTACATGATCTGATCTCGGGTCTCTTGGAAGCTAAACATAAAGCCGAACGCGAGAGTAATGAGGTGCAAGCAGCTTTTCTTTCCGATGACTACTTCGTCAACACAATCGAAGATATGTTTGCTGCCGGTTACGAAACCACAAGCACAACGATGAAGTGGGCGATAGCCTTCCTGGTCAACTATCCAAAGTACCAGGAGGATATTCAGCTTGAGTTACATGAAGTACTTGGTGGAAGAAATCCAGGTTTGGAAGACCGACCCAATCTGCCTCTCATTCACGCGACTATCATGGAAACGCTACGAGTTGGAAACGTGGCGCCTCTAGCAGTGCCTCACATCACTCTCAAAGACACGACACTCTGTGGCTACCGCGTTCCAAAAGATACCATCGTGTTTGCTGACACAGAATCTGTTCATCTCGATCCCAAATGCTGGGAAAATCCAACAGTGTTCAACCCTTACCGTCATATCGACGAGAATGGTAAGTTAATCACCAACCAAGGCAACTTCTACCCTTTTGGAGCGGGACGCCGTGTCTGTGCTGGTGAACCCCTGGCCAAAGTTGAGCTGTTTTTGTTTCTCTCGTGGATGCTTCAGAAGTTCACTTTCTTCGCTGAAGAAGATGGTCGTCCCCCAAGCTTGAAGGGAATGTACAGTGGCACACAGTTTCCTGTTCCTTACAAGATACGTGCAATCAAGCGGAAG
>s62Contig30216_2 [314 - 3] (REVERSE SENSE) 
TTAGATGAAGTGGTTGGAAGGGACCGAATGCCTGGAATGGATGATCGTCCGCGTCTATCACTCGTTCAGGCCACGATCATGGAAGCGCTACGTCTTGGAAATGTGGCTGAAGCAGCTCTTCCCCATTACACGTTGAAGGACACCTCTCTTGCTGGCTACCGTGTTCCAAAGGATACAGTAGTGCTGGTCAATTTGATGAACGTTCATCTGGATCCAAACTGTTGGGAAAGTCCTAACTCGTTCAACCCTCGCCGCCATATTGATGCTGATGGCCAGCTCATCACCAACTCTGGTAACTTTCTGCCTTTCTCA
>s62Contig2548_3 [2 - 1321] 
GCAATGAAAGCTGCTGTGGTGAAGTTAGCAACCCGTGGATTGAGAAAGATTAATAGACACCCGAGCTACGCTGCCACGCAAATTATCCACGCTATTCGAAGTGACGTGAAATCGACAGTACCTAATCGCATTGTATCCTCGTCCGCGTTCAACAAGATGCAGGAACCTCCAAAGCGACTGCTGAGTCCACTAGACTTGCCTGAAGATCGCCTTCTCTGCGGACCAGGACCGTCTAATGCACATCCTCGTGTGCTGCGCGCATGCTCACAGGCGATTCTCGGTCACCTTCACCCAGAGGTGCTTGACCTGATGTCGGACATCACTTCAGGCCTGCAGTACCTCTTTCAGACAACCAACTCGCTCACCATAGCCATCAGCGGAACAGGGCACGCAGGAATGGAGGCTGCCTTTGTTAATCTGGTTGAACCGGGCGATCGAGTTCTTGTCCTGCAGAGCGGGATTTGGGGTACCAGAGCAAAGGACATTGCAGAAAGATGTGGAGGCGTGGTCTCAATGATATCGTGTCCACCAGATCAAGTATTCTCATTGGATGAAGTTGACAAGGCGCTGGTGACTCACAAGCCAAAGCTGCTCTATGTCTGTCATGGAGAATCATCCACTGGAACGTGCCAGCCTCTGGAGGGTATGGGTGACCTCTGCCACAGACATGGCTGCCTGCTTCTGGTAGACACCGTTGCCTCTCTTGGGGGAGTCCCCTTCTTCATGGACAAATGGGGAGTGGATGTTGCTTACTCTGGTTCACAAAAGGTCATAGGTGCACCTCCCGGGACTGCCCCTATCTCGTTTGGCCCGAGGGCAAGAGAGAAGATGGCCTCTCGTTCTACCAAGGTCCAGTCATTCTACTTTGACATGCAATGGCTTTCTCAATACTGGGGAGTGGATGGAGCAAAGAGAATCTACCACCACACTGGTCCAGTGAGTAGTTTCTATGCTCTAAGAGAAGGCCTGGCTGTCATTGCTGAGGAGGGTCTCGAGAATACATGGAGGCGACACAGAGAGAGTGCGCAGGTATTGTGGAGCAAGCTGAACCAGATTGGACTTGAGCTGATGGTGGAGAATGAGGCCATTCGCCTCCCCACTGTCACCACCATTAAAGTGAGAGCAGGAGTGGACTGGAAGCAAGTAACATCTTACATCATGAAGAAGTACAACATTGAGGTGTCTGGTGGACTGGGTCCTACGGTGGGCGTGGTCTGGAGGGTGGGGCTTATGGGGTACAACAGCTGCAGTGAGGTCGTCTCAAAGGTCGTTGATGCAATGGAGGACGGAGTCACACACTGCAGTGTACGCTCACACGTT
>s62Contig13999_2 [3 - 740] 
CCGCTGGATGGCATTGGAGCTTTGTGCCACAGGCATAATTGTTTAATAATCGTGGATGTGGTTGCTTCCCTTGGCGGAACACCCTTCTTTACCGATGACTGGGACCTGGACTGTGTCTACACAGGTTCCCAAAAGTGCCTTGGAGCACCTCCTGGAATTGCACCAATTACATTCAGTCCCAGAGCCATAGCTAAAGTAAACAGCCGGAAAACCAAAGTGGCGTCATATTACCTGGACATAAAAGAACTGGGGAATTACTGGGGTTGTGATGGTGGGCCAAGAAGATATCACCACACTGGAGCAGTAAGTCTGGTTTATGCTTTGAGAGAAAGCCTGGCACAGATAGCTGAAGAGGGACTTGAGAATTCATGGAAAAGACATCGCAAAACTATTGAACATCTCTGGGCTGGGATTGAAAGGATGGGACTAGGGATGTTTGTTAAAGATAAGGCTCTACGTCTTCCAACAGTCACAAGTATTCTCATTCCTGAAGGAGTACCAGATTGGAAAGCTGTCCCACAATATCTCATGAAAAGGTACAAGGTTGAAATGGTTGGAGGTCTTGGTCCAACAGCTGGAAAGATATGGCGAGTAGGATTCATGGGACACAACTCGCACCCGGAAAATGTGGACACGTTCTTGNNNNNNNNNNNNNNNNNNNNNNNNNNNNNNNNNNNNNNNNNNNNNNNNNNNNNNNNNNNNNNNNNNNNNNNNNNNNNNNNNNNNNNNNNATGTAAC
>s62Contig16057_4 [1 - 1176] 
ATGACGGAATGGAAGACAAAAATACCCGTTCCACAACAGTTGCTTGTACCCCTATCTGTACCAAATGTGCTTCTCTTAGGGCCTGGCCCGGCAAATCTATCGCTGAGGACTTATAACGCTTCTGCCATGCCACTGTTAGGGCATCTGCACCCAGAGTTTTGTAAGATAATGGACGAAACAAAAGTCGGTCTTCAGTACGTGTTTCAGACCCGTAACGAATATACACTTGCTATCACTGGTGCAGGGCATGCGGCGTTGGAAGCTTCGATCATGAACCTTGTCGAACGAGGAGAACGCATTCTAGTGTGTGTTAATGGAATATGGGGTTCGAGAGCTCGAGAAATTGCTGAACGGCAAGGATGTGATGTAAGAGTACTTGAAAAGTCACCTGGAGGATGTTATACATACGATGAAATTGAACAGGGACTTAAAGAACACAAGCCTTCAGTGCTGTTTCTTGTTCATAGTGAGTCTTCCTCAGGAGTATGTCAGCCGCTGGATGGCATTGGAGCTTTGTGCCACAGACATAATTGCATAATAATCGTGGACACAGTTGCTTCCCTTGGCGGAACACCTTTCTTCACCGATGACTGGGATCTGGACTGTGTCTACACAGGTTCCCAAAAGTGCCTTGGAGGACCTCCTGGAATTGCACCGATTACATTCAGTCCCAGAGCCATGGCTAAGGTGAAAAGCCGGAGAACCAAAGTACCATCATTTTACTTGGACATGATGGAACTAGGCAATTATTGGGGCTGTGATGGGGGCCCAAGAAGGTACCACCATACTGCAGCAGTTAATCTGGTTTATGCACTGAGAGAAAGCCTGGCTTTGCTTGCAGAAGAGGGACTCGAAAATTCATGGAAAAGACATCATGAAACTATTGAACATCTCTGGGCTGGAATTGAGAAGATGGGACTGGAGATGTTTGTTGAAGATAAGGCTCATCGTCTTCCAACAGTTACAAGTATTAAAATTCCTGAAGGATTTCCAGATTGGAAAGCTGTCCCGCAATATCTCATGAAAAAGCACAAGCTAGAAATGGTTGGAGGTCTTGGCCCCACAGCTGGAAAGGTGTGGCGTGTTGGATTCATGGGACACAACTCTTACACCAAAAATGTCGATCAATTCTTGCGACTTTTCAAAGAGGCAGTTGAAGATGTCCAACGCCGTTAT
>s62Contig38786_4 [3 - 1316] 
CGGAGTTGTACACGTAGAACGAAATACACAAATTGCAGAGAAATGAGCCTTACAAAATTTTCTAGACTTCTCGGAGTTGCGGCTCGAGGGTCTCTCCGATTCGAAGTAAGGGCGCTTTCGACAGCCACAGCCAAGTTGGCAGAGGAATGGAAGCCAAAAGTTCCACCACCCGAAGAATTGCTGGTGCCTCTGACAGTGCCCACGAAGCTTCTCTTTGGGCCTGGCCCGTCCAATCCATCGATGAGGATATACAACGCTTCTGCGATGTCGCTTCTGGGTCATCTGCAGGCGGATTTTCATCACATAATGGACGAAACGAAAGCAGGTTTGAAGTACTTGTTTCAGACGAATAACGATTACACTCTCGCGATCACTGGAGCGGGCCATGCGGCGATGGAAGCTTCGATCATGAACCTTGTCGAACGAGGAGAACGCATTTTAGTGTGTGTTAATGGAATGTGGGGTTCGAGGGCTCGCGAAATTGCCGAACGTCAAGGATGTGATGTACGAGTTCTTGAAAAGTCACCTGGAGAATACTACACTCCTGAAGAAATTGAACAGGGTCTGAAAGTACACAAGCCATCAGTGCTTTTCATCGTTCACAGTGAGTCTTCTTCAGGAATATGTCAACCAATGGATGACCTTGGAGCTTTATGCCACAGGCATAATTGCTTAATTATTGTGGATACCGTTGCGTCTCTTGGTGGAACACCTTTCTTCACTGATGACTGGGACCTGGACTGTGTCTATTCAGGTTCTCAGAAGTGTCTTGGCTCACCTCCTGGAATTGCACCAATTACATTCAGTCCCAGAGCCATGGCTAAGATAAACAGCCGGAGAACCAAAGTACCATCATTTTACTTGGACATGATAGAACTAGGCAATTATTGGGGCTGTGATGGGGACCCAAGAAGGTACCACCATACTGCAGCAATTAATCTGGTTTATGCATTGAGAGAAAGTCTGGCTTTGCTTGCAGAAGAGGGACTTGAGAATTCATGGAAAAGACATCAAGAGACTATTGAACATCTCTGGGCTGGAATTGAAAAGATGGGACTGGAGATGTTTGTTGAAGATAAGGCTCATCGTCTTCCAACAGTTACAAGTATTAAAATTCCTGAAGGATTTCCAGATTGGAAAGCTGTCCCGGAATATCTCATGAAAAAGTACAAGCTAGAAATTGTTGGTGGTATGGGCCCTACAGTTGGAAAGGTGTGGCGTGTTGGATTCATGGGACACAACTCGTACACCGAGAATGTCGATCAGTTCTTGCGACTTTTCAAAGAGGCAATAGAAGATGTCCAACGCCGTTAT
>s62Contig6674_2 [3 - 860] 
AAGTACTTTTGCAGTTCCTGTGAGCTGCTGTTAAAGGAGGCTATGCAGACAAACTGTGGACATTTTTATTGTCAGTCCTGTTTGGCAAATCTCATTCAAGATCCTCCAACTGTTGTGATGATCTGTCTTAAGGATGGAAAGAGTCTTCGTCCAAACGAGGTTTTTCCAGACAATTTCATGCGTCGAGAAATACTTGCCATTGTCGTTCACTGTACCTTTAAGGATGATGGTTGTATCTGGAAAGGCGAAGTGAGACATTTGGAGAATCACACCAACAGTTGTGAGTTCTTGAAAATACCTTGTGTGCATCCTGAGTGTGGTGTCCTGGTGAAAAAAGCTGATCTAACTCGTCACTTGGAAAGTGAATGCCTGTATCGACTAGAGACGTGCGAAGTTTGCCAGAGACAAATAGTTTTATCGAGGATGAAGCAACATCAAGAAACAGAATGCCCAGCATATCCAGTTGTGTGTGATAAATGTAGTAAAGAGGACATTCCTCGTGGAAAGTTGGCGGATCACCAGAACCCTATTTTGGGCGACTGTGAAGGCGTGCAGGGTCCCTGCCCATTTTCACAAATTGGCTGCTTAAAAAAGGAGGTTCTCAGCCAAAGAGAAAAGAAAGAGCATCTGGAACAAGCTAGTGCCCAACACACCGTTCTGCTCTTACAATTTGCGCTTCGACTGGGTAAAGAATTTGAAACAGCGTTGACGCTTGATCCAAGGGTAATGTCCAGAAGTCCTCAGCTCTTGACAAATTACGACGGTGTGATTGCAGATATTCTTGCTCAAGTTCAAACCCAAGCAGGTGAAACCGGGAATCTACACGAAAAATGTCGAGAGCACAGCGAAAGAATCACT
>s62Contig14246_4 [228 - 1478] 
CCAGGGCAAAGCTTGCGGAACATCTTGAGCAGGCTTGTCAGTACAGAATGGCAACATAAACACCAGCAAACTCAGTGTCCTTCAGTCTTGATTGCTTGCCCAGAGTGTAACAGAAAGGACATTCCTCGTGCACAGATGTCTGCCCATCTTGATCCAATGGCCGGAGACTGCGAAGAGATGGAAGTACCTTGCCCATTGACGCAGATTGGATGCTCTGAAACTAAGACCATGAAACTTCAAGAAAGGAGGATTCATGAAGAGAGTGCTAGTGCTGGTCACGTGATGCTCCTCTTTCAATCAATCATGCAACTCTTCTCTGTGGTTGGCAGAAACTTGCAGGGATCCAATCAAGTCACTGTCAGGGAGTTGAACCCACCATCTCAAGAAGAATTGGAAAAATGCATTAAACAAGTGGAGAACACATTGAAAGAGAACAAAGAGTTAAAATCAAAACTGGTGCAGCAAGAAAACCGTATTCGACAGCTGGAAGGCGCAAGACAGGGAGAGCCAGTTATTGTAGGTTCAGCATCGGGGCAAGAATTAACGAGGGAGCTGTCCCGGAGAATAGATAACGAAGAGGCAAAAACCTCTGACCTAGAGGTTCTAATCGTTGAAGGGAACAGGCAAAATGAAGATCTTCAGCGGCAAGTTTTTACCTTAGCAAGAGGACAGGAAAGTTGCAAGGAAACAATAAACCGCCTGCAAAGGCAGTTTGAGTCCATAAGTCACTCACTGGCTTTGCGCAATGTTACACTTAGTGATTTGGAGGAATATGTTCGACAGCAGGATGTATCTAGCCACGACGGAATCTTATTATGGAAAATTTCCGACTTCACGAAGAGAAGACAAGATGCACTCTCTGGTAATCAGGTGTCATTTTACAGTCCGTTTTTCTTCACCAGTCTGTATGGATATAAGATGTGCGCACGCATCTATTTGAATGGCGACGGCATTGGCAAAGGAACTCACATCTCAATCTTCTTTGTTGTAATGCGCGGTCAGCATGACGCGTTACTCCGCTGGCCATTCAGACAGAAGGTCACCTTTATGTTATTGGATCAGGACAACGTTGAACACGTGATCGATGCCTTCAGACCTGATCCCAGCAGCTCCTCCTTCCAGAGACCAAGAAGAGAAACCAACATCGCCAGTGGATGTCCCACTTTCTGTCCTCTATCTGAGTTAAACAACCACGCCTATGTCCGAGATGACACCATGTTCTTGAAGATTATTGTTGACACCACAGATCTG
>s62Contig18921_4 [539 - 3] (REVERSE SENSE) 
GGGCAACGCGATCTCCAAGAGGGGCAACGTCATGTTCGAGAACTACAAGAAAGAATCGATGAGCTGCAAAATGAATTTCGGGTGCTTCAAGAGAGTTGGGCAGAATCGATCAGATCACGCGATGACCAGAAGATGGAACAAGATTTAGTTAATGATATACTGGCCAACCTACAAGATGCGCCCGACAAAGCTTTGCATAAGAGCGTCAGGAGGCAGGAACACTCTCTCCAGCTCACACCGGCATTCAGACGCTTAACCCTGGATGATTTAGAGGAGTATGTGAAAGAATTCTCAAGCTATGACGGTCAGTTGCTGTGGAAGATTTCTGATTATGCTCGCAGAAGAAACGACGCAGTTACCAGACAACAGACGTCCTTCTTCAGCCCTTGTTTTTACACCAGTCGCCATGGATACAAGTTATGTGCACGGATCTATTTGAATGGCGATGGCATGGGCCGAGGTACACACATCTCGCTTTTCCTTCTGGTCATGCGCGGTGATTACGATGCGTTACTCCGCTGGCCATTCAGACAGAAG
>s62Contig61686_6 [1239 - 796] (REVERSE SENSE) 
CAGTTGCTGTGGAAGATTTCTGATTATGAACGCAGAAGAAATGACGCAGTTACCGGACAACAGGTGTCCTTCTACAGCCCGTGTTTCTTCACCAGTCGCCATGGATACAAGATGTGTGTACGCCTTTACTTAAATGGTGATGGCTTGGGCCGAGGCACACACATCTCAATCTTCTTTGTTGTTATGCGTGGTCATTATGACGCGTTACTCCGCTGGCCATTCAGACAGAAGGTCACTTTCATGTTACTGGATCAGGATAACGTGGAACACGTGATCGATGCCTTCAGACCTGATCCGAGCAGCTCCTCCTTCCAGAGACCAAGAAGAGAAACCAACATCGCCAGTGGATGTCCAATGTTCTGTTCTCTTGCTGAACTGAACAATCATGCGTATATTCGGGATGACACGATGTTTCTGAAGATCATTGTGGATACATCTGATCTG
>s62Contig44755_3 [1 - 672] 
CAGCCGCCACTGAAGATGGAGTGCCTTATTGGAATAAAGTGTAATTCGTTCGTTATCCTTGCCCACGACAACTTCGCTGGACGCAGCATATTGTCCATGAAACAGGACCAAAACAAACTATTCAAACTCGACAAGAACCTCGGCATGGTAGTGTGCGGAGAGGCCGGGGACACAGTCTGGTTTGGTGAGTTCATCCAGAAGAACATCGCGCTCTATCGCATCGTTAACGGCTACTCCCTATCTCCCGAGGCGGCTGCGAGCTTCACGCGATACGAGATGGCGTACTTACTCCGTCGCAGCCCCGTCATGGTCAACCTTCTGATTGGTGGACACGATTCGGCAACGTCAAAGAACCATCTCTTCTTCATGGACTACCTTGGCACGATGGCCGACATTCCTTACGGTGCCCAGGGTTACGGTTCAAACTTTGTCTTGGGTCTTCTCGATCGATACCATCGTCCGAACATGACACGCGAAGAGGGGGTGGAGCTTATGATCAAGTGTTTCAAGGAGGTACAAAAACGATTGGTCATTAATTTGCCGAATTTCAGTTATTACATCATTGACGAGAATGGTTTCTCAGAGAAGATGGTGTTCTCTTCTGTACCTTCTGAAGACGTCTCTCCACCGCTAGCCTCTTCGTCAGATGTAGCCATGGAGGCAGCGGCATCA
>s62Contig49637_6 [694 - 224] (REVERSE SENSE) 
ACTGCTCATGTTGGTGACAGGAGAAGCNNNNNNNNNNNNNNNNNNNNNNNNNNNNNNNNNNAAAAAAATATACAGCTTTACAAAATGAAAAATGGATATGAACTTACCCCTCATGCTGCTGCTAATTTCACTAGAAGAAACTTAGCCGATGCCCTCCGCAGTTCATCTGCATACCAAGTCAATATGCTGATAGCTGGTTATGATGATACAAGTGGACCAGAACTATACTATATGGACTGGCTAGCTTCACTGCAGAAAATACAATTTGCTGCACATGGTTATGGATCATTTTTCTCCCTAAGTATAATGGATCGTTATTATAAGCCAGGTTTGACACGAGAAGATGCATTAGAACTGCTCAAGAAGTGCATTGAAGAGGTGCAAAGGAGGTTTCTTGTTCGCCTTCCAGATTTCTTCATCAGAATAATTGACAAAGATGGTGTCCATGATATATCTATTCCCTCAAAAAGT
>s62Contig39386_3 [2 - 1003] 
GACACTGACTTCTATGTCGCGTCTAGAGGCAAGCTACCCATCAAGTGGATGGCACCAGAGAGCATCAACTTTAGACGGTTCACGGGGCTGAGTGATGTGTGGATGTTTGGCGTCTGCTGCTGGGAGATCCTGATGCGTGGGGTAAAGCCGTTTGTCGGCATCAAGAATGACGAGGTCATCAATAGGATCGAGAACGGAGAGCGTCTGGCCCTCCCGCCCGAGTGCCCCGCCTCTCTCTTCCGCCTGATGAACCGCTGTTGGCAGTACCACTCTGAGGACAGACCCAACTTCAAGGAACTGGATGCAGAGATAAATCTAATCATTGAAGATGAAGAGAAGCTGGATGCTCTAGTGCAGCGGCAAGGCCTCAGTGGTGGTGGTAGCATGTACTATGAGAGTGGTCCTCCACCGGACAAACCTCCACGTGGACCATCCAACCACTCCAATGGAGGACATGGCTACAGTGAAAGTCAGGATGACAATTCCTCTTCCCGGGCTTCTTCAAGAATAAGAGATCTCTCGGTGAGTCCTCACCAGGACAGCCGTGCCTCTCCCCCAAACCCAGAGCTCTCCTCCCCTCCCCCCGCCAAGCCCCTCCGGCAACCGTTTCAGCCCCCACCCATGGACTCTCGCTCAGCGGACCAGCCTCCCCCTCTACCCATAGAGCCATACTCCATCACCACCATTAGTCAAGGCAACGGCGGTGTACGCATCCAACACAACTCTCGTAGATCAGAGAGCCCCCTTCCTCCCGTACCCACTGGGATGAACTCCATACCTCCACCGGCCATCATCAGAAAACAGCTAGACAGTAACAGTGACACCTACTACTGCACGCCGGCCGAGATGGAGAGAGTCAGTTCAAGTCGATCCGCACGCATACTCAACGAAGATGGTGTGTTTGTTGACCGTGACCCTCGCACCTCTCTAAGCAGTGTCGACAGTAGTGTGCAAGGCGTCAGGCCACAACTTGGCGAANCAAGGCGTCAGGCCACAACTTGG
>s62Contig41568_4 [702 - 1] (REVERSE SENSE) 
TTTTTTTATTTATTTGATCAGGTGAAGAATGACTACCTTCAACACAACAGTGAAAAAGCTGATGAGGATACAGCCTTCAGACTAGGGGTTTTGGAAATGAGGAGGTATTTCAAGGATATGCCTCAAATTGCACTTGATAAGAAGTCAAACTTTGAGTACATCGAGAAAGAAGTTGGCATGACCAAATTCATACCAAAGGCTGTCTTGGAAAATATGAAGTCCAAGCATTTACGGAAAACAATTCATGCTTACTTCAAACAATATGCATCCTTGAGTGAGGTGGAATGCTGTTATACATTTTTCGAGATTCTTTCCAAACTGCACCGGTTTGAACTGGAGTCCTTCAGGTGCTCTCTTGGGACTGGTTGGACCATTGCTGTGGATGTGGTTATTGGACCAAAAGATGGAATCAGTTACAGAGCTGAGCGTGGATCGCTTATTACTCACATGGCTGATTTCCATCAAATAACTTCCATTTCGATCACAAGAATACCACTCATCACAGCTTCTCCTCAGACTGATAAACAAAAAGCTACTGTTAGTTTGAAAGTGCTGGGAGCTTCAGAGCCTCTTGTGTTCACTACTTCTTCACTAGCCAAGGCTGAAGAAATGGCTGATTTGATTGATGGATACTGCATGCTCTTCAGTGGAAAAAAACATTCTCTGGTTTTCAAGAAACTAGATGTTGAAAGGTCACTTCCT
>s62Contig42053_6 [3 - 1598] 
GATGAACAGGCGTACTATAAAGCATCAAAAGGTAAACTCCCAATCAAGTGGATGGCACCAGAGTCTATCAATTTTAGGAGATTTACAATCGCTAGCGACATTTGGATGTTTGGTGTGTGTATGTGGGAGATCCTCATGTACGGCATCAAACCCTTTCAAGGAGTCAAAAACAATGAAGTGATTGGCAAGATCGAGAATGGTGAACGCCTTCCTCTCCCCCATCACTGCCCTCCTGCCCTGTACCACATCATGTTTGAATGTTGGTCTTATGAGCCGTCCAAGAGACCAACCTTTCAGAATCTCAAGACTCGACTTAGTGTTATTGTCCAAGAAGAGAGATTTCAACAAGATGAAAAAGTCAGGAGAGAAACTCGCAGAATACAGGCCCTGTCTATGGGTGCCATACAAGACTCTGCTGCCCCTCCCAAGCCCTCGAGGCCAGGGATCCAGCCTTCCTTCGTCCAAGTTCCCACGAGTGCAGCCCAGTCCACATTTGACAGCAGCAGAGGAGTGACAAGTCCGAGAGGAGCAACCTTGCCCGCACAGTATCCTGGGAGCCCAACGTCACCCACATCTCCTCGCTCGCCCTATTCCCCTACCTCCCCTTCGCGCACGCTACCTAGGAACTTCAAGTCGTACCATGAGGCCAGCGGTGTTCACACGTTGCTGGAACAGCCGTCTCGGTATTCTATCAGTGGTAGCCAGACTCTTCCGAAAAATTATAAAGCGATTAGTCCGACGACGAGTCCTGTGGGAAGTCCATCAAATTCACTGGAACCTGCTATTGGCCTACCGAGCGACGAAGAACTGAAACGGCGCGAAGAAGAAGAAAGAGCACAACTGGAACTGAGAGAAAGAGAGATGTTTCATCAACGACTGCGACAACAACGCCTGGAGTCAGAAGCAGATTCCAAGTGGCTTCAACAAGAAGAACAGAACATCGAGCTTCCTTTCTCGCCGGTGCAACAATCGCCCAAGAGCCCCCACCTCCTCTCCCCTGAGGATGGTGTGTCGGCAGCAGTGGAATCATACAACCCACGTGGATCAGCGTCATTCATTGAACAACGCCAAGCAGCTAAAGAATATCATAGTACGCCTGTCGAGCCCCCGAGCCAACAGGCTGCCACAATTGCAGACTCGGATATGAATGAAACGTCCGTTCCGGCGCAGAGAGAAGATGATCCAAAAGAAGATCGTTCTTCAGACAGTGTGTTCATCAACACTACTCATGTGGTGCAGTCGGTGATTGCTCTTAATAATGGCCTACCGTTCGCTCGTTCTGAAGACTACCCAGCGTTTGTCAAGGCAATCGGTCTTTCACTGAGAGATTTACTGGCACACGTTGATGAAGAAATTCAGAGATTAGATCCTTCATCGCACAAAGAGGTGGAAATGGCGCACAAAGTGTTGTCGTCCGACATGGCTGAACTTATCAATGCGATGAAGATGGCGCAGAAATACAGCACAACTACTCTAGACCAGGAATACCGCCGAGGAATGCTCTCTGCTGCGCATGTGCTGGCTGTGGACGCTAAGCATCTGTTTGATGTTGTAGACGAAGCGAGGAAGCAATCGATGAAGTTATCTTCCAGCGCT
>s62Contig52849_1 [2 - 1384] 
AAGGCGAGCGAAGTTCTCAAAATGGCGACCTCTACTGATATGAAAGGAAATGTTGTTAAAATGGAAGTTGACTACAGTGATACTGTAGATAAGAGAATACCAGAATGCGAGGAATTAGCCACTCATGGAAAACTCAGTGAAGCTCTGGAGATCCTTCTAGCTCTAGAGAAGCAAACCAGGACGGCTGCTGATATGCATTCTACAAGCCGTGTATTGGTTTGTATAGTTCAACTCTGTTTTAAGAATAAGGATTGGAATGCACTAAATGAGCATATAGTCATCTTGACCAAAAGGAGAAGCCAACTGAAACAGGCAGTAACAAAAATGATCCAGGAGGCCTTTGCATATGTAGAACAGACTCCTGACTTGGAGACCAAATTGAAGCTGATAGACACTCTTAGAACAGTCACTGCTGGAAAGATATACGTTGAAATTGAGAGAGCTCGTCTAACAAGAATGCTGGCTAAAATCAAAGAAGATGAAGGAGATATTGCAGAGGCAGCCAATGTTCTTCAAGAGCTTCAGGTTGAGACATATGGATCAATGGAGAGGCGAGAAAAGGTGGAATTTATCTTGGAACAAATGAGGTTGTGTCTGGCTAAGAAGGATTACATAAGAACACAGATCATCAGCAAGAAAATCAGTCCAAAGTTTTTTGAGAACAATCAAGAACAGGATTTAAAGTTAAAATTTTATCAGTTAATGATTGAGGTGGCAAGGCATGAAGGCAGTTATCTGGATATCTGCAAATACTACAGAGCCATGTTTGACACACCATCAGTCTTGGAAGACAAAAACAAAAAACATGAGGTGTTAAGAAATGCTGTGTTGTTTCTTATTCTTGCCCCGTATGATAATGAACAGTCAGATCTAATTCATCGTGTCAGTGAAGAGAAGACTTTGGATGAAATCCCCCTCTATAGAGATCTACTGAAGTGCTTCACTACAGCTGAGCTGATGCGCTGGTCCCATATCAAGGAAGTGTATGAATCTGAACTAAGAACAGGTTTATCTGCTACTGGCGTCTTTGAACAAGCAACAGATGAAGGCAAGAAGCGGTGGGAAGACTTACGCAAGAGAGTAGTAGAACACAACATCAGAGTCATGGCTAAGTACTACACTAGAATAACACTGAGAAGGATGAGTCAGCTCTTGGATCTCACTGTAGATGAGACAGAATTGTTCCTGTCTGAGTTAGTGGTGTCCAAAACTGTGTTTGCAAGAATTGACCGTCCCGCGGGCATTGTCACTTTCAGTGCACACAAAGAATCTAATGAGATTCTCAATGAGTGGTCACACAACCTTAACACTCTAATGCAACTTCTTAATCGTACAACACATCTCATCACCAAAGAGGAAATGGTTCATAAACTTGTACAAATG
>s62Contig1113_3 [1 - 735] 
TGTAATCTAAGCCATTTTGAAGCTGAACAGTCGACTGGTTCAATCATGCCGGACACGAACGAGCTCCGAAAGCGCAAATTTTGGATTTGTGTCGGAGGAGAATTTTTTGCGACAACGATGTTTGTTTTTCTGGTTTGTGGGTCCCAGTTAAACCGATACAGCAGCTCTGACTTTGTACTTCACGTCTCCATCACCGCAGGCCTAAGCATCGCCGCATTAGCCATGACTATTGGGCACCTGAGCGGAGGCCTCATAAACCCAGTTGTGAGCATAGCGTTGATGGCAACACGGAAAATCTCGATCTTAGAAGGAGTGTTTTATACGCTGGCGCAGCTCCTTGGAGGAATTCTAGGAGCAGCACTTTTGTATGGCCTGACACCTTCTCAGATACACGGGGACCTGGGAGTGACCAAACCTGCGGTAAAGATAAATGGTGCCCAGGCCTTTGGAATTGAGCTCCTTCTCACGTTTATGCTGATTTTCACCATATTTGCCGCGACTGATTCCGGAAAGGAACATCGAGGATACGAAATACCTCTGTCCATAGGATTGAGTGTGTTCGTCTGTCACATAGTTGGGATTCCTTTCACTGGCTGCAGTATGAATCCCGCGCGGTCATTCGGACCCGCACTGATCATGAACTCTTGGAAACATCATTGGGTTTACTGGGTTGGACCCATACCAGGCGGTATCTTAGCTGCACTGCTGTACGAGCACGTCTTTTCTTCAAGCAAA
>s62Contig38597_3 [3 - 620] 
ACCGCAACTCTGGCCATGTCAGCTTTCCACGTTTCTGGAGGACTTATAAATCCAGCTTTGACAGTCTGCCTGATGGCCGCTGGAAGAGTTTCAGTCTTGAAAGCTGTCTTCTTTATTGCAGCGGAGAGTGCGGGAGCCATCTGTGGGGCAGCCATTGTTTACGGCATCACTCCAAGCCAATATGTTGGCTCTCTGGGGGTCACAGCACCCGCTAATGACGTCACCACTGCCCAGGCGTTTGTGACCGAGCTAGTCCTCACGTACATTTTGGTTTTCGCGATTTTCGCAATCACCGACCCCAGCAGGGGCATGACAGGCTATGGAGTACCGCTGGGAATTGGAATAACTGTGTTCATCTGTCTTATGCATGGGATCCCATCATCTGGAGCCAGCCTGAATCCTGCTCGTACTCTCGGCCCTGCTGTCATTATGAACTCATGGAAAGATCATTGGATATACTGGATAGCTCCTACGGTTGGCGGTCTGCTAGCGACGTTCACTTACCAGCTGTTATTTGCGGGGCAAGGAAAGAAGCAGACTGACCCACCAGAAAATGGCAACACCTACACTGTGGAAATGATGGAACAGAATGATACATCAAAGTTCATTGCCTCCAAT
>s62Contig52377_16 [1667 - 12] (REVERSE SENSE) 
CCAGCCGAAGGGGCCGCAGGTGAGGCGCCCGAAGCCGCGGCCGCTGCGCCCGAGGCCTCCGAGGTCCCCGAGGCGGCGCCGTCGGTGCCGTCGGTGCCGTCGGTGCCCGCGGTCACGGAGACGTCCGCCTCCGCATCGGCGCCCGAGGCACCTGAAGCTTCTACCTCAACGGACGCGCAAAGTCATCCAGTTTCTGGTGAAGCAAGCATTGACCTAGTAATCCTGCCTGAGGGCTATGGCCAGACCAAGCAAGTCAACATAGACCGGCTGGTTGGGCAGATTCGTGCGGATCTGGAGCATGAGCTTAGCATTCCCGACAAGTCGCTCTTCTTGATGAACTTGTCAGGTGCTGCAGAGTTCAAGAAAGTGCTCCCTGACGAGAAATCGCTTAGAGATTTGGGCTTGAAGCCTGGAGACAGGGCGGGGATTGAGCTCAGAATCAACTACTACCAGGAACAAGCAGCCGAGGAGTACGTCATGCCCGACTGCCTCGAGCTGAAAGTGGTGAACGATCGCGGCGAGGAGCGGATCATTTCGGTCCACGTGCAGCGACCCGTCATGGAGAAGCCGTATTTTGGTGGCTATCGAAACAAGATGACGGGGTCGACGTTTCATCACGCAGTGACCCAGACTGCACCAATCCAGAAGAAGGATGTGCACATCATCCGTTTCCATCGCGAGGCACAAACCTACGAGTACCGAACCCGATCTACGCAGTGCAAGCGCGAGGCTGGCACGCAGATGGAGAAGGTGGGCTTGTACGTGGATCAGCGGGATGATGTGGTCATGAAGCCACAGCGGCCGTACTTCAGCAGCGCAGACAAGGCGGCGCTGGTTCTTGAAAAGTGCGTCATGATTCAATGCCATGCCAGAGGCATGTTAGCCAGAAGGCGCACTCGACAGCTTCGGCAAGCACGACAGGAGCGCGAAGAATTGGAACAAAGAGAGGCAGAACGCCTGCAGCTGGAGGCAGATCTGAGACACAAGCGTGAGGTGGAGAGGCGCATGCATCCTCTCACTCCGGAGGACTTCAATGTGCTCTACAAAGAGTTGGAGGCCTGGCGGGTGAACGAGGCAGCTCGAATCCAGAACTCCGGATTTGACGAGGCCACTCGCCGTGCTGCGCAATATGAGCTGCTGCGGAAGGAGACCAAACTTTTACAGACCATTGACAAGCTGAAGATCAAGGCACACTCCCAAAATCGGGACAGCAAGATCAAAGGAAAGCTAGAGTCAATGGCTCAACCGAAAGTTTGGCTACAGACGGATGGTGAGACCACCACAGTGCATACGCCTTTCACAACTCGTGCCAAGGAACTTATGGATCTGTACAGCGGCCTTCGATTGCCGCTCCTGACAGTAGATGAGCGCCTTGATGTGCTGCTGCATGTGAAGTGGACGGTCAAAGAGTTCGACTGCAATCTCACTCGAGAGATGGTGGACCTCATTGACCGTGAAGCAGACATGCTCAACCGGGGTCGCCCGGAGAAGTCCTTTGCAGGCTTGCGGAAGCGCTTGGCGAACCTCTTCCTGCAGTTTATTGAGACTCCTGAGTTCAATCCGGAAGCCATTCAGTTCCAGAAGGTACCTCGTGAGTTTTACGACCAGACGGGCACACATCCCCTGAGCACGGTGCCAATCAAAGGATTGGGATGT
>s62Contig25358_1 [3 - 398] 
ATGTCGTACGACGTGAGAAGAATTAAATCGGGCCGCAGAGATTGCTTACCATTTTGCTTCGCACCTTGGCCAAAGAAGGGCGCGCAAGCCTGGGATGAACCTCGTCAACAGACGTCAAATAAAGTTTTGCTGTACTGGGGCAAGTTCTTGACGCATCCGTTCACAAAAGTTGTGGTTATCTGCCTTTCACTGTTGCTGGTTGGTGCTGGGATATACGGGGTTACTCGAGTGGATGAAGCATTTGACAGAAGAATCTTGGCGAAAGATGATTCCTACTTGAGACGATTTTTGACAGCTCAAGAGAAATATTTTGAGCTTTCCATTGGAGTGAGCATCGTAGAGAGTGGTGGAGTTGATTATGAGCTGGGCTCCACCCAGCAACAGATCAGAGAGCTG
>s62Contig55114_10 [1 - 2208] 
GCCATCAATGCTGAGAGGTATCCTGATGGCGCAGATGCATATCCATCTGATAGCCTAGGAGGCATCCAGAGGAATGCCAGTGGCAGCGTGATCAGCGCTGCAGCGCTTCGTGTTGACTTCATCCTTCGCTTAGACCATGCCGATGAGGAACTTAAGAACTGGGAACTCTCCGTCACGGAGCTCTTCACCGAAAATCAACTGAGCAAACAGAGCTATTCCAGGGTGAATGTCTTTGTGAATGCCAAGCGATCCCAGGATGATGAGCTGAGTCGAACCGTTCAGGCAGACATTCCCTTGTTCGCAGTGGCATTTGTCCTAATGGCCACTTTCTGTGCGATTTTCCTTGGGAAAGCCGCCAGTTGGACCCAAAGCCGAAGGTTGTTGGGTGCCGTGGAATTCTACCTGGTGCTCTTCGGATGTATCGCGGGCTACGGAACTGCCATGCTTCTGGGAGTCCCCTTCACAGTGCTGCAGCAAATCTTGCCCTTCATTTTGGTGGGCATCGGCATCGATGATGCCTTCGTGATTTCTGGGGCCTTCGATGCCACGGATCCATCGCTGGGCTTTCCGGAGCGGATGGAGAAAGCCATCCAACGCGTGGGCGTCTCCATTACCCTCACGAAGGTCACGTCCCTGGCGGCCTTTTTGCTGGGGGCAACTTGTGCCTTTCCTTCGGTGCAGTACTTTTGTTACTATGCCTCCACTTCTGTCTTCTTCATTTGGCTCTTGCACTTGACCACCTTCTGCGCCCTACTGACCCTGGATGCTCAACGACAACGTGCCAAGCGCTTGGATCCCTTCCTTTGCGTTGCCGGATCCAGGTGCCTCCCAGCGCTAAAGGATGAGGAAACTCAGAGGGAACCACTTGGTGAAGTCCTGGCAGCAATGATTCGTCTGCTGACAGGCAATGTCATCGGGATTGTGGTCACCATCCTGATCTTCCTGGCGGTGGCGTGCGTGTCGGTCTGGCAGGTGAGCTCGGGACTGTCGACAGACTTTAATATCATGGATCTGTCACCAGACCAGAGCTTTCTGCGAGATTTCTACAACATGGAGCAGGAGCACTTTGGAGGCTTGTCCACCGGAGGTTTGGCCTTACCCACGGCCTACTATGTCCGGGACGTGGATTTCAGCACGGTTGAGGTACAGCGATACCTTGAAGAGCTTGGTGCGGAGATAGTGGCTTTGGACGGAGTCAACCAGGATCGCGGTCTCAAGAGTTGGCACAGCGTCTTCACCCTCTGGGCCAACGACCACCGTGGGACCAAGGCATCTCTCCCCACAGGTGCCTTCGTATCGATGGAGACCAACCGAACGGGATGCACAGCAGCATTGCCTGCGGGAGTCACCAGCTGTGCCAGTGCTTTCCTGACCGGAAGTACCTTTGCCACGGCGGTCAGGGAGTTTTTGACTAGCAGGATGGGAAGCCAATTTGAAGATGATGTGATTTTTGTAGAGAACCAGATCAAGGTGGCACGTTTGCGTGCCGTGCATATCGATACCGTGAACAGCAACCAACAGGTTGAACTGCTAGAAGAGACAGAAAGGTTGTCGGAGGCATGGCAAGGGAAATTGCCTGGGAGCTTTATGAGTGCACAGGCTTACATCTTCTTTGACCAATACAGGATCATTGTGGCTCAGATGACCAGTAGCATTGGCCTGTGTCTGGGAGCCGTCTTGGTGATTAGTGCCCTTGTGCTTGCACATCCACTGTCCGTGCTGATTGTGATCATTGTGCTTGCTTTAGTCTTTATGGACCTGATTGGCAACATCATTTTGTGGGGCTTAGATTTGAACTCCATTTCCATGATCAACTTGGTGATGGCCGTTGGCCTGGTCATCGACTACTCCATGCACATGGCTCATAACTTCAGCCTTCAGAACAGCGCGCTGTCACGGAAGAAACGAGCAGAACTAGCTGTTCGCGAGATGGGTCAACCCATTTTCTTGGGGGTTTGCACCACATTTTTGGCCATCCTTCCTTTGGGCTTTTCCTCTTCGCAGGCATTCCGGGTTTTCTTCAAGATGTTCTTTGGCATTGTTCTCGCTGGAGGTGCGCATGGTCTGATTTTCCTGCCCGTGCTCTTATCCTTTATGGGCCCTACAGTGAGCGTGGAAACAGACTCCGTCGAGGCGATTTCCAACGTGGAGGATGCTTCAAAGAAAAGTGCCAATGCTGAAAAAGAGGAGATAAAAACACAAGATGTA
>s62Contig6293_18 [3206 - 981] (REVERSE SENSE) 
GGGCCGAAAGATAGTGATATGTCCTCTACGGCGTACACGCCGTTAAACGACACGGACTCGGAGGATCAAAAGCAGGAACAAGAACATGAAGGCCAGGAAAAGCAAGACAAAGGAAAAGAATCAAAATTACAAAAGATTAAGAATGTGTTCCACAAGACAGGTTACCCTAGTTCTGTCTGGTACATCTTGGGAAATGAATTTTGTGAAAGATTCTCCTATTATGGAATGCACGCCATTCTTGTTATATACCTGACTCAGATGTTGAAGATGGACGATGATTCTGCTACAGCAATCTACCATGCATTCAACATGCTGTGTTATTTCAGTCCTCTCTTTGGAGCCATGTTGGCAGACAGTCTGCTTGGAAAATACAAGACAATACTTTACGTTTCCATAATTTATGCAATCGGAAATGTCACCGTAGCTATTACATCAATTCCAGCAGTCCTTGCCCAAGTGAAAACAGTTGGTCCTATGATTGGGTTGCTGTTAATTGCACTTGGCACTGGAGGAATCAAACCTTGTGTGTCAGCATTTGGAGGCGATCAGTTCAATGCTGATCAAGAGCATTTACTCCAAAGCTACTTTTCCATTTTCTATTTTGCTATCAATCTGGGTAGCCTTTTATCAATGATTGTGACGCCAATGTTAAGAGGTGATGTATCTTGTTTTGGCCATGACTGTTACATGTTGGCTTTTGGAGTTCCTGCGTTGTTGATGATCTTATCAATAGCTTTGTTTTACTGTGGTCGTAATAAGTACAAGAAAGTAGCTCCTGAAGGGAATATTGTTCTTCAAGTTGGCTGTGCTGTTGGGAATGCCATCAAGAATAAAGTTAAGAGTATCGGAAAAGGTGATAAGAGGGAACACTGGATGAACTATGCAAAAGAGGATTATGGATCTCATATGGTGGAAGATATCAAGGCACTCTTCAAAGTTCTCTTCTTATTTCTTCCGTTGCCTGTTTTCTGGACACTTTTTGATCAACAGGGCTCACGCTGGACTCTTCAAGCTGAAGAGATGAATGGAAATATTGGTGCATTTGGAACTTTAAAACCAGATCAAATGCAGGCACTCAATCCTGTTTTTATCCTGATCATGATTCCTATCTTTGAGACAATTATTTATCCTTTATTGAGAAAATGCAATCTTCTTGTAAGACCTTTACAGCGCATGAGTGCTGGAATGCTGCTGGCAGCATGTTCATTTGTAATGGCGGCATTCATTCAGATTGCTATACAGAAAAGTCGTATCGCTGTAAATGAGCCGGCTGCAGGTTTTGCTAATCTTCGAGTCATTAATGCTGGAGTGTGTCCTATAAACGCGTTTGGTGTTGGACTGAATACTGAGGTGCCAGTTACTGAGGATTCAGAGTATTATCACGTCCCAGTCACGCTGGATTCTATAAACGTTAAAACAGTGGACTGTCCAACTTCACTCACCAAGTCATTCCCTGTCACGATTAAAGAGGCAGGCGCTTCCTCTTTCGTTGTTGGAATTGAAAAGAATGCTCTGATTGGCGAGCAATTTGATGACATTGTCGAACCACTGAGTGGAGGCATTACAAAAGTCAGATTTCTCTACGCTGGAGGCGATGTTGCACCGTCTGTGGACATAAAACTCAACAAAACCGTGACGTACAGTGGAGTCGGACCGTTTACGAACACCGAATATAAGAAACTCCTGGTAAAGAAGTACTCAATGAAAATCATGGCAGCTGGTACAGACACGAAGCTCTTGGATCAGAAGGTGTATTTTGCTAATGGCGGCGTGTACAGTGCTGTTATCCAACCAAATCCTGAGAAAACTAGCGAGCTAATAATAAAGAAGTTTGCAGACGTGAGTCCCAAGTCAATATCCATGCTGTGGCAGATTCCTCAGTACGTCACCATCACAGCTGGAGAAGTTCTGTTCTCCATAACAGGACTAGAATTCGCTTACTCGCAAGCTCCCGTTAGCATGAAGTCGTGTGTTATGGCTGGCTGGCTTATGACAGTGTCTGTTGGAAACGCCATTGTTGTAATATTCGCTGAAGCCAGACTCACGGATAACATGGCAAACGAGTTTTTCTTCTTTGCTGGCTTGTTAACCCTGGTGATGCTCATCTTCATTATCATGTCGTATTTCTACAAATACGTCTACTACTCTGTTAATGGCGAGAAAAGTGACGACGTTCCCCTCCAAGAAGCAAAGAAAGGAGATGAAAGCCATGAAGAAAACACAAAA
>s62Contig42574_28 [3187 - 1046] (REVERSE SENSE) 
CGGAAATCTGACTTTCTCGGTTGTGGTCTTCACAACCTTTGGACTGATCTGTCTTTTTACCCTTGTTGCACGAAGACTGCGGTGCTGGTGCTGTATTTGACCAAAGACCTCATGTTCAACAAACCGAATGGCAAGAGTATATATCACGCTTTTAGCATGACGAGTTATTTCACCGGAGTTATCGGGGCCATGATTGCAGACAGTTGGCTTGGAAAATATCGAACCATTGCCTACACATTGTTCCTTTATTCCATTTCTGAGGTCCTCCTTACAGTGACCAGTGTGGACACTATTGGTCAAAGGAATCCGATTGGACCTTTGATATCTTTGTTTGCCATGGCCATTGCATGTGGTAACATCAAGCCTTGTCTCGCAGCATTTGGTGGCGATCAGTTCCGCAAAGATCAGGAACACTTGTTGGAGCTGTTTTTTGCCATGTTCTACGCGTCCGTCAATGTAGGGGCCGTGCTTTGCATGTGGTTTATTCCAATGGTCCGAACTGATGTGCAATGTTTTGGAAGGGACTGTTATCCAGCAGTGTTTGCGATTAACACTGTTCTTATCATTATGGCAACCATTTCTCTCATTGCGGGAAAGCGGCTGTACACGATAAAAGATCCAGCTGGTAACGTGATGATCCGTGTTTTCAAAATTATGGGGCACGCAGTTTCAAACAAGGTCAGCGGTTCTGGACCTGCGCAGTGTAACCATTGGTTGGACAATGCTTCTGATGAATATGAGCAAAAAGAAATCAACGACATCAAACTGCTACTCCGTGTATTGAAGATGTACATCCCTCTGCCTGTGTTTTGGGCTCTTTTCCATCAACAGGGATCAAGCTGGACTCTTCAAGCTGAGCAGATGGATGGCGATTTGGGTGGCTTCACTTTACGTTCGGACCAGATTCAAGCTTTGAATCCAATTCTGGTCCTGATCCTTATACCTCTGTATGATGGAGTTATCTATCCTATGTTTGAGCGATGTCAAATGCCTCTCAGTGCTCTGAAGAAGATGACTGGAGGCCTGGTGCTCGCTGCGGTAGCTTTTGTTATCTGTGCTTTTGTACAGATTCAGATCCAGACCATAGGTGAGGGCCCTTCGGCGACAGAAGCAAGCAAAACCACTATGGAATTCATTAACAGTGCTCCATGTCCAGTCTCTATCGACCGAGAGTCCTTCTTCAGGGTGGACCTTGATTATGGAGAGAAGTCACCAGTGTTTGTCGGTCAGTCAGGATTGATGAATTTTACACTTTATGCCCGTGGTGATGGCTGCAATGCCAAAGAGAAGCGCGCTAGCCTACAGCTCGAAGACAAGAAGGTTTTCAGTGCTGTTGTAGAAATCTCCAACAATGAGTTCATTTTGAACAAGTTTGCAATGAAGCTCCCCGATATTGACATCAATAAAGCTGAAACCCGAGTGAGAGTGATTTATTCTGGTGGAGACAAGCTGCCTGAGAGAGTGGACGTTGAGTTCAAGTCAATCTTCGATAATGTCAAACCAACAGTTCTGAAGAACATTGGGCCTGAAAACTCTTCCTATAGTCTGATAGGAACTGGCGAGTACTATATAAACACTATTATGCATGCGACTAATGGAACAAAGTTTCAGTCTGTGGAGCAAAACAGGAAAATCAAGTTTGGTAATTTTGGAGGTTATACTGTGGTTATTCACCCGCCTAAGGATGAACCCGACTCTGGCAAGTTTGATTCGTTCATGTATGAGGATGCTCCAGGCACGACTGTGTCTCGTGTGTTACAAGTTCCACAGTATGTTGTACTGACTGCAGCTGAGGTCATGTTCTCTGTTACTGGCTTAACATTTGCTTACTCACAGGCTCCTTCTTCTATGAAGTCCGTCCTTCAGTCTTTCTGGTTGTTAACAGTTGCTTTTGGTGATCTTATCGTGGTAATATTGGCTTCAGTGTTGCCCGCAATGGGAGTGGAAAGAGAGATGTTCTTGTACGGAGGCCTCATGGGCGTGATCGCCATCATCTTTGGAATCATGTCCTACTTCTACAAGTATGTCACTCCGGAGGAACTTGGAGAACTCGCCAAGGATGAAGAAAAGGAGAACCTCGACTTAAACGGGATCCCGTTGGAGGATCGTTCACCAGATAGTAACGAAGAGAATACTAATGTG
>s62Contig58174_8 [1763 - 3] (REVERSE SENSE) 
CTTGGAACTCGTGAAAATTGTCACGGTTCTGTCAAATCGCGAGAAGCTAATGGTTCCGTATCTTGCTTGCCGACGGGAGTTCTAAGCGACGGAATCGCGCCATCGAAGTCGCTAACTTGGGGAAAATCTGCTGCCGAAGATGAGGATCATGCAGGAAATTGCTGCACTAAAACCAAGAGCTGGTTCACTAAATTCCCCACCGCAACTTGGCCGATTCTGATAACTGAATTCGGTGAACGTTTCTCTTATTATGGAATCAAAACGGTGCTGGTGCTGTATTTGACCAAAGACCTCATGTTCAACAAACCGAATGGCAAGAGTATATATCACGCTTTTAGCATGACGAGTTATTTCACCGGAGTTATCGGGGCCATGATTGCAGACAGTTGGCTTGGAAAATATCGAACCATTGCCTACACATTGTTCCTTTATTCCATTTCTGAGGTCCTCCTTACAGTGACCAGTGTGGACACTATTGGTCAAAGGAATCCGATTGGACCTTTGATATCTTTGTTTGCCATGGCCATTGCATGTGGTAACATCAAGCCTTGTCTCGCAGCATTTGGTGGCGATCAGTTCCGCAAAGATCAGGAACACTTGTTGGAGCTGTTTTTTGCCATGTTCTACGCGTCCGTCAATGTAGGGGCCGTGCTTTGCATGTGGTTTATTCCAATGGTCCGAACTGATGTGCAATGTTTTGGAAGGGACTGTTATCCAGCAGTGTTTGCGATTAACACTGTTCTTATCATTATGGCAACCATTTCTCTCATTGCGGGAAAGCGGCTGTACACGATAAAAGATCCAGCTGGTAACGTGATGATCCGTGTTTTCAAAATTATGGGGCACGCAGTTTCAAACAAGGTCAGCGGTTCTGGACCTGCGCAGTGTAACCATTGGTTGGACAATGCTTCTGATGAATATGAGCAAAAAGAAATCAACGACATCAAACTGCTACTCCGTGTATTGAAGATGTACATCCCTCTGCCTGTGTTTTGGGCTCTTTTCCATCAACAGGGATCAAGCTGGACTCTTCAAGCTGAGCAGATGGATGGCGATTTGGGTGGCTTCACTTTACGTTCGGACCAGATTCAAGCTTTGAATCCAATTCTGGTCCTGATCCTTATACCTCTGTATGATGGAGTTATCTATCCTATGTTTGAGCGATGTCAAATGCCTCTCAGTGCTCTGAAGAAGATGACTGGAGGCCTGGTGCTCGCTGCGGTAGCTTTTGTTATCTGTGCTTTTGTACAGATTCAGATCCAGACCATAGGTGAGGGCCCTTCGGCGACAGAAGCAAGCAAAACCACTATGGAATTCATTAACAGTGCTCCATGTCCAGTCTCTATCGACCGAGAGTCCTTCTTCAGGGTGGACCTTGATTATGGAGAGAAGTCACCAGTGTTTGTCGGTCAGTCAGGATTGATGAATTTTACACTTTATGCCCGTGGTGATGGCTGCAATGCCAAAGAGAAGCGCGCTAGCCTACAGCTCGAAGACAAGAAGGTTTTCAGTGCTGTTGTAGAAATCTCCAACAATGAGTTCATTTTGAACAAGTTTGCAATGAAGCTCCCCGATATTGACATCAATAAAGCTGAAACCCGAGTGAGAGTGATTTATTCTGGTGGAGACAAGCTGCCTGAGAGAGTGGACGTTGAGTTCAAGTCAATCTTCGATAATGTCAAACCAACAGTTCTGAAGAACATTGGGCCTGAAAACTCTTCCTATAGTCTGATAGGAACTGGCGAGTACTATATAAACACT
>s62Contig5035_2 [2 - 1438] 
TTATCTCTAGTGTTCACAGAGAAGAATTTGGTTGATCTTGTTTGGGAAGAGCACAGTCGACCTGACCCGCCCACGGCAGGGCTCATGGTGATGGACATTTCTTTTACTGGGAAAAGCTGGCATGAAAAAGTTAAGGAAGTGCGTGAAACACTGACCAAAAAGAAAGCTGATGCTCTGGTGGTTACAGCTCTCGATGAAGTTGCATGGCTTTTTAACTTGAGAGGGTCGGATGTGGTTTACAATCCTGTGTTTTTTGCTTATGCNNNNNNNNNNNNNNNNNNNNNNNNCTTGTTTATAGATGTAGCTAAACTCGACAAAGCAGTGTCCAATCACCTTGGCTTGGACAGTGCCAATGATAACAGTGAGACTAAGGTGACTGTGTGTCCTTACGAGGGGATATGGGACGCTGTCAAGGAAGCTGCCAACAATGGAGCACGGATTTGGATAAGTTCATCTTCCAGTGCAGCATTAGTAAGAATTGTTCCTAAGACTCATCTCATCTCTGATCCGTCACCACTGGCTCGTAGCAAAGCAGTCAAAAACTCAGTGGAAATCGAGGGCATGAGACAAGCTCATATAAGAGATGCAGTTGCCTTGTGTGAATATTTCTCCTGGCTAGAGCAAGAGGTTCCAAAGGATGAGCTCACTGAAGTTACGGGAGCAGCAAAACTTGAAGAATTAAGGAGGGAGCAAGAGAACTTCATAAGCTTGAGTTTTGAGACTATCTCGGGTGTGGGCCCTAATGGGGCAGTTATTCATTACAGACCAGCCGAGGAAACGGACCGTGTGATTTCCAACGAAGAGCTGTACTTATGTGACTCTGGAGCACAGTTCAAAGATGGCACAACAGATGTGACTCGCACGTGGCATTTTGGTGCTCCTTCGAAATGGGAACGGGAATGCTTTACTCGCGTTCTAAAGGGACATATTGCGCTTGCGAGAGCTGTCTTCCCTAACAAGACTACAGGTCACAGATTGGACACTCTAGCTCGCTTGGCATTATGGGAAGTTGGGCTGGATTACCTGCATGGGACAGGACATGGTATTGGTTCGTTTCTAAATGTACACGAAGGTCCTCACAGGGTCAGTCCCCGGTCCGTGGAGAACGAGGCTCCTTTAGAAGCGGGCATGATGGTGACTGACGAGCCTGGGTACTATGAGGACGGCGCGTTCGGAATCCGCATTGAAAACGTGTTGCTTGTAAAAGCCGTGGAACTTGAGAACAACTTTAAGAACAGAGGCTACCTGGGCTTTGAACCGATTACTCTGTTTCCTATCCAAACCAAGCTTCTTTTACCTTCCATGTTAACATCTGAAGAGGTCGAGTGGCTTAACTGGTACCATGGGTTATGTGCAGAGAAAGTTGGATCAGCTTTAAGGGAACAAGGTCGCACAAGCGCTCTCAACTGGCTTCTGAAGGAAACGGTTCCTCTTGGT
>s62Contig23066_3 [3 - 1757] 
AGTGCATACATCATCTTAACAGACGATGCCCATCAGAGTGAATACATAACAGAGTGTGATAAGAGGAGGCAGTTTATATCAGGTTTTACAGGTTCAGCAGGGGTTGCCGTGGTAACAATGAGCTGTGCTTTGCTCTGGACGGATGGTCGCTACCACTTGCAAGCCTCAGAGCAACTTGACTACAACTGGACTCTAATGAAACAAGGCAATGACGGTGTACCATCAGTGGAGGCTTGGCTCAGCAAAGAGCTCCCCCGTAGAGCACGCATCGGTTACGACCCACAGCTAATGTCAGAGCACGTCTTTAACAAGTACAAAGATGCAGTAGAGTGCAGTGAGCAGGCGATGGTGGCCGTGTCACATAATCTAATTGATGAGATTTGGGCCAGGGAGCGCCCCCCTAGACCAACCAACCCTCTCATCGTCCTGGGAACAAAGTATTCAGGACGGGCCTGGCAGGACAAGGTCGAAGATGTGCGAGCTGAAATGAAGAAGAAAGATGCTTGTGCACTCGTGGTTACAGCTCTTGATGAAGTTGCATGGCTCTACAATCTTCGTGGATCTGACATATCCTACAACCCTGTCTTCTTCTCTTATGCAATAGTCACTCTCACTGACACACGGCTCTACGTTGATAAGGCACAGCTAAGTTCAGAGGTCACACAGCATCTTTCTTCTAAGGATGAAAACGGCGTTCAGACATTTCCTTACTCTGAAGTGTCAAGCCACGTGTCTAAGCTACTCAGCAGCTTGGAGGGGAAAGTGTGGGTGGGGTCTGAGTCAAGCCAAGCGCTGTGTGCACTAGTACCCAAGTCCAGGAGAGTGAAGGCACTCTCTCCCATTCAACTGCTGAAGGGCATCAAGAATGCAACAGAGATAGAGGGCATGAGGAACGCACATATCAGAGATGGAGCAGCCCTGTGTGAGTATCTGGCTTGGCTGGAGAAAGAGGTTGTGAAGGGTGAGCTGAATGAGGTTACAGGTGCAGACAAACTGGAGGAGCTTAGACAGGAACAACAAGATTATGTATCTCTTAGTTTCCCTACCATTTCTTCCTCTGGACCAAACGGAGCAGTTATTCATTACAAGCCAGAGATAGCCACTGCCAGACCTCTCTCTACTCAAGAGCTCTACTTGTGTGACTCAGGGGCGCAGTACTTTGACGGTACGACTGATGTAACTCGCACAGTAACCTTTGGAACACCGACAGAAAAGCAGAAGGAAAGCTTTACTCTTGTCTTAAAAGGCCACATTGCTCTGTGCAGTGCTGTATTCCCTAGTCACACAATGGGTAACAGCCTAGACACGCTGGCTCGCATGCCCCTCTGGTCTAAGGGCCTCGACTACAAGCACGGGACAGGACATGGCGTAGGTTCATTCCTCAATGTACACGAGGGACCTCATGGGATCGGCAAACGACCTTACCCCGAACCTCTACAGGAGAATATGATTGTCACAGATGAGCCAGGGTACTATGAAGACGGAGCATTTGGTATTCGCATTGAGAATGTTGTGCTGGTCAAAGATGTTGACACAAAGTACAACTTTGGAGGAAAGCGCTATCTCACCATGGAGCCCATCACCATGGCTCCAATTCAGACAAAGATGATTGAGCCATCGATGCTTACAGCAGACGAGATTGACTGGCTGAATGACTATCACTCCACAGTCATGGAGAAGGTTGGGGAGTGCTTGGCTGCTGCTGGGAAGCACCATGTGCTCAAGTGGTTGGAGAGAGAGACACAGCCTCTTGGT
>s62Contig45127_1 [54 - 482] 
TTTGCTGGGATCATGGCGAAACCAACAGGACATCTGTTGCGTCAACTGAGGTCATTAATGAGAAGTAAACATCAACTGGCTGAAGCGGTTCAAGCTTACATTATCCCTTCTGGGGATGCCCATCAGAATGAATATCTTGCTTCATGTGACCTGAGAAGAGAATTTATCTCTGGCTTCAGTGGCTCAGCAGGTACTGCAATTGTCACAGAAACCAAGGCAGCTCTATGGACAGATGGACGGTATCATCTACAGGCTGAAAAGCAATTGGATTCAAATTGGACTTTGATGAAGGATGGGTTACCTGACACTCCCTCTCAAGAAGACTGGCTTATTCAGGAGTTACCAACTGGATCAAAGGTTGGGATTGATCCATGGCTCATTACTCATGGAAAGTGGTCCAAAATGTCTCAGGTGCTGTTTTCAGCAGGT
>s62Contig20311_5 [2 - 1747] 
GAAACGTCAAAAGCAACCATAATTGAAGATCGACTGGCCGTTCTGAAAAACAGGCGAGCGCCGGCAGTCAATTCTGTCTTTGCTTTCCACGCAAACAAAAGAAAATTGCGATACAAGCAGCATTCGAAGGGAAAATGGTCGAATTGGAAAAACATGGGCTCTCCTAAGAGGAAATCAATCATTTCAAACCCTGTTGCAGTACATGACACCAACAATCAGATCATTGTATTTTGCTTGTGTGATGATGGACAAGTTTACTATAAACAACAAGATGCTGACAGATTACTTGATTTTGGAAAATGGCTTGCAATTGGTTCTAAAATTCCTTTTGAAGCAGGAGTTACACTAAAAGGGAAAGACACGTTGACAGTTTTGAACTATCAGAATAAGCTGACTGTCTTTGCAAGATCTGTCACAAAAGCTTCCCATCTCTACTGGACACAGGAAGTGAATGGGAATTGGACAGCTTGGGCTCTGATTGGTGGATCATCTCTGCCATTAAAGTCAGATGTCGCAGTGGCCTACAATGGATTCTCAAAGCATTTGGAAGCATTTGCTGTCATGGTAAACAACAAGATGTACCGAACATGGCAAACAGATCCAACAAAATGGGCATCATGGCTTGAAACAGGATATGGAGCACCTTGGACCCAGCATGCCCCAGTAGTGCATGAAATGAGCCACAACATCTTCAATGGTGTTCTAAATGTGTTTATTTATGGATATGATGGCTACATACACAATATATGGCAAACAACATGTGTCAAAAATCCAAACCCCTGGGGGTGGTGCACATGGAGTGTTTGGTACAAGATTGGTGGCAAGATTCCAGCCGTACCTCCCTCCTTTAATCCTTTAAGTATTGGAGCCAATATACATCTTGGAATTGAGCTCTTCACAATAGGAAAAGAGGGTGGCCTGTGGTACATGTGGCAGTTCAAACGTGGTGGGGTATGGAACTCATGGGAACATGTTGGGCATCCTGCATCAGCCTTAGTCAGTCATGCCACCATTGTGAATGATGATAAAGGATGGTGGGCAGCCTATGCTCTAAGTGCAGCTGACGAAGTTGAGATTGTTGAACAGAACCGTTCCTTACTCCTCTCAGCATCAAGTGTTCCATTTGGAGGTCCAGTCCAGGTTTCCTGGTCTGTGCCAGTTGACGAAGCCACCAATAAGGACTGGATTGGTGTGTATCCATCTGGAGCTGATAATCAAATGTACGTGGACTACTACTATGTTGGAGGAGCGCAGAACCCACTCAAGGATGCAATACCTAAAGGCTCTCTGACTTTCAAGTCATATCTCCCTAATGGCAAATATGACTACCGTTACTTGGTAAATAAGAGATTTGTTGATGCTGTGAGTTCTTCCCTCACTGTATTCAATGCCACAACAGACAAAGAATGGGTTCAGGTATACCAAGGAATAGCTACAGGGCTGGGTAAAGAGGACGTCAATTTCAAGAAATGCGTCAAAGATGGTAAAAACACTGTGGCAATGTTCGAGAAATCATTTGCTGCTTTCCAGAACAATGATTTTTACGGAGGGCTAGAGTTATTTGGTAAAGCACTTATGGACATAGAGAAGGCACTTCAGGACTGTGGCGAGACTGTTATTGCCAAAGCCATTGAGAAGCTGGCCATGGATTTTGTGAAATGTGTAAAAGGGAACTGTGTACATTTTGTTATTGATGTGCTGCATGAAACTCTAATCCTATTTGAGAATGCGATTGAGATTTATGGA
>s62Contig20492_5 [856 - 212] (REVERSE SENSE) 
GCTGATAATCAAATGTACGTGGACTACTACTATGTTGGAGGAGCGCAGAACCCACTCAAGGATGCAATACCTAAAGGCTCTCTGACTTTCAAGTCATACCTCCCTAATGGCAAATATGACTACCGTTACATGGTAAATAAGAGATTCGTTGATGCTGTGAGCTCTTCCCTTGCTGTATTCGTTGCCACAACAGACAAAGAATGGGTTCAGGTATACAGAGGAATAGCTGCAGGGCTGGGTAAAGAGGACGTCAATTTCAAGAAATGCGCCAAAGATGGTAAACATACAGTAGCATTGTTCAAGAAATCATTTGCTGCTTTCCAGAACCATTATGTTTTTGGAGGGATAGAGTTATTTGGTACAGCACTTATGGACATAGCAAAGGCATTTCAGGACTGTGGTGAGACTGCTATTGCCAAAGCAATTAAGAAGCTGGCCATGGATTGTGTTCAATGTGTAAAAGGGAACTGTGTGAATTTTGGTATTGATATTGCGCATAAAACCCTAATCCTATTTGAGAATGCGATTGAGATTTATGGAGACATCCGAGGAGCAGACAATTCATTCCAAATACAAGCTTATGAACAAGGTGGATACTGTATTGGACGTATTGTTGATGCCTGCATTTCTGTACCATCCTATCAT
>s62Contig49218_5 [492 - 1] (REVERSE SENSE) 
TTGTTCGTCCGGGGGGTAGATGGACTGATGCGCCACATTGCTCAGACCACGTGCGATAGGCAGAAAAATCCCTGGGGGCCGTGCACCTGGGGGTTCTTTAAGAAATTGGGCCGTGTTCCCCCCTCGTCTCCGCTTGCCAGGAACCCCTTCACAGCCAGCAACAGTATCCATTTAGGGATAGAGGTGTTTGTGATTGGACAGAAGGACGGTCAGTTGTACCACATTTGGCAGAGGGAGAGAGATGCGTCGTGGAGTGACTGGGAAAAGCTTGGCGGTCTGTCTTCTTCAACGTTCAAGTCTCAACCTACCTTGATGTTTGATGATAATGGATGGTGGGAGGCTTACGGGCTCACATCCGACATGTCAATGGCCCGTTTTGTTCAAACTCCTCTCTCTTTCTCTCTCTCGACCGACAAAGTCTCCTATGACCACAATGTCACCGTCTCCTGGGCAATACCAGAGGACGAGGCCACACACAAAGACTGGATCGGA
>s62Contig58409_3 [516 - 157] (REVERSE SENSE) 
GGTAACATCACCGTGGCAACGTTCAGAGCAGCCTTTGATGATTTCGCAAACAGAAAAATATACGATGGTCTGCACAAGTTTGCTGAAGGTCTCTCAGACGTTAGGGATGCTCTGATCGCGTGTGAGGAGACGGTCATTATTGAAGACCTCAATAAGTTCATCAAAGATCTGATAGCGTGCATCGAGGGTAACTGTGTCAACTTTGGCATCGATTTGAGCGTAGAGTTGGTCATCCTGTACGAGCATGTTTATGAGATTTACGGAGATATCCAGGCAGCTACAAATTGCTTCAAGGTTGATGCTTATAAACAAGGTGGGATTTGTATCGGTCGTGTGACGTACGCCTGTCTCACTCTCGAA
>s62Contig39205_2 [1 - 663] 
ACCTTCCTCTCAAATGAGGACCTGTCATTTGAAGACAATCACTTTCAGTCTTCATCGTGGGAGATTTATAGCCTCCAGGATGTACCCNTTCAAGATGTACCAAGGTTCTGTAGGATTGACCGTATGGAGGTTGAATACACTCTTCCCCTACCTAACATGTCTGAATCCTCTGATCTTCTGCTAGAGGACCACATTCGCAAGCTGCTGTTGGAGCTGCCCTCAGCTGCCGTGGGTCACGACTGGTGCCTCATCTACAGCACCTTCAGACACGGCATCAGCCTACGCACCATGTACAGAACCATGATGAATTTTGAAAACGAGGACTCACCCATTCTCCTGATTGTCAGGGACGATCAGAAAAAGCTGTTTGGTGCCGCAGTCACCTGTAGAATAAGGATCAGCGAGAAATTCTACGGCACTGGGGAGTCGTTTTTGTTTGAATTCCAAGAGAGCGGTGACCTCAAGGTGTACCCCTGGACCGGAGTCAACAACTACGTCGTCAAGGGCAACAGTGACAGCTTCTCAATAGGCAGTGGAGATGGTCACCCAGGCTTGTGGCTGGATGAGTCTTTTTATCATGGAGCTAGCTATCGTTGCTCAACTTTTGATAACGAATGTCTAGCTAGTAGTGAGGACTTCATTTGCAGTGGAGTGGAGGCGTGG
>s62Contig60621_3 [1 - 2439] 
AGTAGTGCTGTCCGTGCGGACGGCAATACCACTCGCTATATTTCCTGGGAAAATGTGTCGTTCTTAGGGCAGGAGTTAAAAAAGACCGTTAGCAGAGGATTTCAGTGGATAGCCTCCCCTTCTCTAGAAAGCGAAATGTCGCTTAAAGTCAAAAGGAAACCACCAGAAGGAACCAAGGAGTATCTCGTTGATGCAACTGACACCTTGGCAAAGATTGCTCTCTCATTTGATACTACACCTTCTGAGTTGACTAGAATTAACAAGCTTGCCTCGCGTATGCTTTTTCCAGGGCAGACACTTTTTGTACCTGACAAGAGGCTAGAAGCAAGTACCCCTCCAGAGGAGCCATCGTCTTCACTTCCTGTCACTAAACCTCCACAGCCTTTACTGGCCAAGGAGAATGGGCATGTGCACAATGGTGAACACGAGACTGTCAAATTGACTAAAGATGTGTCATGGGAGGAAGAAGAGGAGGAAGTTACTGAGCATTACCTCAAGATTTATGCCAAGTATATCACTGATGGCCAGGGTATTGCAAATGGTGTTTTACTGATCACACCACACTCTGTCATGTTCAAGCCTAATGTGTCTGACCCACTTGTAATGGACAGGGGTCAAGATACGTACAGCATAGCCACACTCATGACATCGGTCACAAGCGCAGCAATGTATACAGACATTGCTGCCATGGCAATCCACGATCCCTTAAAACCTGGCAGGTTTTATTTAGATGCTGCAACTGCACAGTCGATGAGTCGTCAAAATAGCTGTACAAGTGATACAGAATCAGTATCTCCTTTGTGTAAAAGTTGCGGTGAAGATTCTACTAATCTCAATGAGATCACTGAACCATCACTCTCCTCACAGGAGGATAAAGTCAAACACTTGAAAAGTGAAAGCCAGACCCTTGACTCAACACAGAGTTGCATGTGTAATGCTGTAAATGGTTCTCCAGCAGTGGACGATGAAGACATAAAAAATGTTATACATGAAGTGCTCAATAGTATTATAGATCAAATAGCAGAATGTGAGGATAAGCATGTGGGGGAAAAGATAGCTAAAGGAAGTCCAATGCTTTTGCAAGAAAACCTCATGAGCAGAGATCTTCACTCGGTGTCTCCAGTATCAGAAGATTCTGGCATTGGATGCTCTCTGAGTCATGGAGGTTTTGGTAAAGCTGAAGATACAGACCTCACTGAACACTTGGATCAACACCAGGTCAATAATTCTGCTGTAATGCAGGCTTCAAATGACAGCACAAAAACTGAATGGAATGAAAATCAATCAGCTCACCCTCAGGAGCACTCCGAAGGGTTTGGACTTGATCATCCAAGCTCGTCCTCACTCTTTGCTGCTTTAAGTAATAATGTGAAGTACTGGCTTGGGCAAGGAAGTTATGGTAAGCATGAACAACACGAGAGTGATGATGACAATACAAATATAGTTCCAAAGCCTGCTGCCCCTTTAAACCATCAGCCCCTCTATCTATGCTTGAGGATCAGTAAGAAACACTGGTGTCGTCATCACAATGCCACGGGTATATTACAGCAGCAAGGAGAAGAGCTTCATGATCGAGATCAGAAACGGAGAGAGTACTGGTTTGCTATCCCACCATCGAGGACAGAACAAGTTTACAGGTTCTTTCAGCAGTGGTGCCCCAACATCCACAATGCAACAGATGAAGAAAGTGACGATGACATAACTTCTTCAGGATGTTGTGCACCAGATGAAGAGGGTTTACATTTGGTGGAGACATTTTATTCCAATAGTCCCCCAACTCATTCGCATCCCCAAATCTCGAGAGCTCTTAGTGACAGTGATGTGCTCAAAGTAAAGAAAGGTTTTCGGGGATTTTCAACTAAACCTGGAAAAGCTACCAAAGTGATGACATTTCCTAAGTCATCACCTGACTTTATTGAAGACCTTCTCCCAGATATGGATACCAAGTCTGAAATCCTTAGTGAAGATCATCTGAGAACATTAAACAGCAACCTTCCCTCAAGGACTATTGGTCACTGTTGGGTGCTGGTGTACAGTACATTTCAACATGGCTTTTCACTCAAGACGCTGTACAGGAAAATGGAGTTTTATGATACTCCAGTGCTGCTAGTGGTTATGGATGATGCTCACCAGATCTTCGGTGCACTTTGTTCTTGTCCACTGAAAGTCAGTGAAGGGTTTTATGGGACTGGAGAATCCTTCCTGTACAAGTTTAATAACAATGCCATACAGTCGTTTAGATGGTCCGGTGACAACAACTTTTTTATCAAGGGTTCAAAAGACAGCTTAGCTATCGGCAGTGGAGGTGGAAACTTCGGTCTGTGGCTGGATGAAGACTTGTATCACGGCAGCAGTCATCCCTGTACCACATACAACAGCGTCCAGCTGTCTTCGCGCGAAGACTTCCTGTGCAGTGGACTGGAAGCGTGGACTTTCGTG
>s62Contig16468_3 [67 - 1242] 
TCTAAGCTACGAGAAAATAAGATGGCGGGAGTATTCCTATTTTCATCAGAGAGTGTTGGAGAAGGTCACCCAGACAAATTGTGTGATCAAGTGTCGGATGCAATTCTTGATGCTTGTCTCAAAGTTGATCCCGACAGCAAAGTAGCTTGTGAGACGGCAACCAAAACCGGATTTGTAATGGTTTTTGGCGAAATCACTTGCAGCAAACCAGTGAACCTCACCAAGGTCATCAGGGACACAATCACGGGGATTGGATATGACAGTTCAGACAAATGCTTTGATGGCAAAACCTGCGGTGTGCTGGTGGCCATTGAAGAGCAGTCTGAAGACATTGCTGGTGGTGTTCACGACAAAAGAGAGCTGGAAGAAATCGGAGCAGGAGATCAAGGCATAATGATGGGCTACGCTACTGATGAGACAGAGGAGTTGATGCCACTGACCTGCGTTCTTGCACACAAACTAAATGAGAAAATGTCTGAGTGCCGCAGAAACAACACTCTACCCTGGCTACGTCCTGATACAAAAACCATGGTCACTGTGGAGTACAAGCTTGACAATGGTGCCTGTGTACCACAACGTGTGCACACTGTTCTAATAAGTGCACACCACTCTGAGGATGTCACCAAGGATCTACAAGGGTCCATTAAAGCCGAAGTGTTTGAGAAAGTTGTTAAGGCGGTTATCCCCTCCAAATACCTGGATGACAAAATAATATTCCACTTCAATCCATCAGAGAAGTTTGAGATTGGTGGACCAATGGGTGATGCAGGGCTGACTGGTCGAAAGATCATTGTGGACACGTACGGTGGTTGGGGAGCCCATGGAGGGGGTGCGTTTTCTGGAAAAGATGCGACAAAGGTGGACCGCTCTGCCAGCTACTGTGCCAGGTGGATTGCTAAGTCCCTTGTGGCTGCTGGACTAGCAAGACGGGTCCTTGTCCAGATTGCATATGCAATTGGAATTGCACATCCACTTGCTGTCTATGTTGACTCGTATGGAACAAGCGACAAGTCAAACGATGAACTCCGCCGCATAATAGAAAAGAACTTTGACCTTCGTCCCGGAAAGATAATTGAGGCTTTGGGTCTGACTCAACCAGTCTATAAGCGAGCTGCTTGCTACGGCCACTTTGGAAGGACTGGGTTCTCCTGGGAAGAACCCAAGAAGTTGAAGATC
>s62Contig20122_16 [1662 - 472] (REVERSE SENSE) 
CAGCTGGTGCGCATCGAGGCATCTCAACCGACCATGGCCGACGGAGACATCGACAGCTTTCTCCTCACCTCAGAGAGCGTGGGCGAAGGCCACCCAGATAAGATGTGTGACCAGATCTCTGATGCCATATTGGATGCCTGCCTGGCCCAGGACTCGCACAGCAAAGTGGCCTGTGAAACGGCCACCAAGACAGGAATGGTGATAATCCTTGGGGAGATTAGCAGTACTGCAGTTGTAGACTACCAGAAGGTGATACGTGAGACGATCAAGGACATCGGTTACGATGACTCCAAGAAAGGTTTTGACTACAAGACCTGCAATGTCCTAACGGCCGTGGAGAAACAGTCGGCTGAGATTGCAGACAGCGTCCATGTTGGTAAAGAGGAGGATGAGATGGGGGCTGGAGATCAGGGATTGATGTACGGCTATGCCACTGACGAGACAGAAGAGCTGATGCCTCTAACAATTGTCTTAGCTCACAAACTCAACAAGCAAATGGCTGACTTTCGTCGTGACGGCACGTTGCCGTGGATTCGACCAGACTCAAAATCCCAGGTCACAGTGGAGTATCGGATTGAACATGGAGCATGCATTCCACTTCGTGTGCACACCGTCGTCATCAGCGTACAGCATTCTGAAGAGATTACTCTTGAGGACATGAGGAAGGAGCTGATGGAGAAAGTTATCAAGAAAGTCATTCCAGCCAAGTACCTTGATGACAGTACAGTGTATCATCTTCAGCCTTCTGGGAGCTTCGTAGTGGGAGGACCTCAGGGTGATGCAGGACTCACTGGACGCAAGATCATTGTGGACACATACGGTGGGTGGGGTGCACATGGGGGTGGAGCTTTCTCTGGTAAGGACTGTTCTAAAGTTGATCGCTCGGCGGCATACGCTGCAAGGTGGATTGCCAAGTCACTTGTTGCTGCTGGCCTGGCGCGACGTGCTCTCATTCAGATTTCATACGCCATTGGCATTGCTGAGCCTCTGTCTATCTACATTGACACGTATGGCACGGGAAACAGACCTTCTAAAGAACTGTTGGACATTGTCAAAAAGAACTTTGACCTTCGACCTGGCATGATCATGAAGGAGCTGGACCTCCGTCAACCCATCTTCAGAAAGACCGCCTGCTACGGACATTTTGGAAGAAGCGAATTTACGTGGGAGAAGCCAAAGAAGCTTGTATTC
>s62Contig28708_1 [2 - 403] 
AGCCCTGAGATTGCACAGTGTGTCCATGTTAACAAAGATGATGATGACATTGGAGCCGGTGATCAGGGACTGATGTTTGGGTATGCAACAGACGAGACACCAGAGTGCATGCCTCTCACTGTAGTCCTCTCACATAAGCTTAATGCTCGTCTAGCCAAACTAAGGAGAAATGGAGAGATTGAATGGGCACGGCCAGACTCCAAAACACAGGTGACGATAGCTTATAGGTTTGAAGACGGAGCATGTATTCCTATCAGAGTGCATACAGTAGTCATTTCAACTCAGCATGATGAGAAAGTTACACTAGAACAACTACAGAAAGACCTAATGGAAAAGGTTATCAAGCCTGTTATCCCAGCAGAATTGATGGACAAAAATACCATATTTCATCTAAACCCTTCT
>s62Contig51287_2 [3 - 788] 
ACTTTTTACGACGGCAGCTTCAGCGAAGAACGTGCGAGTCTCTCCGTTAAAAGATTCAGAATGAACAACCCAGATACTCAAAACAATACTTTCCTCTTTACGTCCGAGTCTGTTGGCGAGGGACATCCTGATAAGATTTGCGATCAAGTCTCTGACGCTATCCTGGATGCTCATCTCAGGCAGGATCCCAATGCTAAAGTTGCGTGTGAAACCGTTGCCAAGACTGGCATGATTCTTGTGTGTGGTGAGATCACATCTAAGGCTGTTGTGGACTACCAGACTGTTATTCGTGACACCATCAAGAAGATAGGCTATGATGACTCCAACAAAGGTTTTGATTACAAGACCTGCAATGTCTTGGTTGCTCTTGAACAACAAAGCCCTGATATAGCCATGGGAGTCCACTCTGGAAGGAAAGAAGAAGACATTGGTGCTGGTGATCAGGGCCTGATGTTTGGCTATGCTACAGACGAAACTGAAGAACTTATGCCTCTTACTGTTGTATTAGCCCATAATCTCAACAGAGTGCTTGCTGAAAAGAGACGGAATGGAACCATGAAATGGGTACGACCAGACTCTAAGACTCAAGTTACAGTTGAGTACAAGTTTGAGAATGGTTCAGCCATCCCTCTCAGAGTACATACCATTGTTATTTCAGTTCAGCATGACCCTGACATCACATTAGAAGAGATGAGGAAACAACTGTATGAGAAAATCATCAAGGAAGTTGTCCCTGCAAAGTACCTTGATGATGACACCATCTACCATCTCCAACCTTCTGGAGCA
>s62Contig18537_5 [971 - 3] (REVERSE SENSE) 
GTGTGGCATTTGGACACTGGCTGCCATTACAGAGAAGGGCCTGTGTTACATCCATTTGCCTTTAGAGTCAAAGCACATTCTATTGAGACTGTTATCAGTGGCTACAGAATACGCGATGGACACTGGACTCTGATTGGGAAGGGTGGTCCACGGCGACCTGATGATCTGGCATTTTACCTAATAGAAAAAGATGTCACTATAAAAAGTGGAGATTCTCTGGCTGTCCGGTGCACCTATGATTCAATGAAGAGAGAAAGAATAACACATACAGGAGCGACAATGAAGGACGAGATGTGTAATTTTCACATAATGTACTGGTATGATCCAAGAGAGGATGAACTTGGAAAAAGAATGGAGGACTCTTGTGATGCTCTGTTTGAAGATGAACTAGATTTCCCCATGGACTCTGATGTGCCTTTACTGGGCAGTGGACAAAAAGTGGACATGAAAAGAAACCTTGACGACGGACCATGCGAGCCATATTGCGATGAAGAAAAACCATCATTGTTTCTTGAAGAAGATAATGTTTGGCCGGGAAACAACCCAGACAGTCTGGGGCTTGGTCGAGTTACTGCAGTCGACAATGATTCACAGGGAAATGTGTTTATATTCCATCGTGCCTCAAGAATATGGCAAGCAGATTCTTTTGATGAACATAATATTTTCTCAAGTCAAAGTGATCCCATCCCGGAGCCGACTGTACTCAAGTTAGATCCAAAGACGGGCGATGTCATAGATAGTTGGGGAGAAAATATGTTCTTTATGCCTCATGGACTGACGATCGATCACGAGGGCAACATGTGGTTAACGGACCAAGCCATGCACCAGGTTTTCAAGTTTCCCCCTGGAGCGAAAAAAGCTTCATTGACACTTGGAACACAGTTTTTACCAGGAAATGATGAGAATCATTTTTGTAGTCCTACTGATGTGGCTGTTGACTCAGATGGAAATGTTTTTGTTTCTGATGGG
>s62Contig52011_19 [2634 - 208] (REVERSE SENSE) 
AGTCGCGTTTGGACTTTGCTTGGCAAGGGAGACCCTCAGGCACCACAGGCCTTTTACCCAATGGACAGGACATATGACATAAAGAAAGGAGACATCTTGGTTGCTCGTTGTACGTATGATTCAAGAGGTCATAATTTGCATGGTGTTGTTCACATGGGATCATCAGGCCACGATGAAATGTGTAATTTTTACATCATGTACTACAGTAATGCAGACCGCCTGGAATATTCTGGTGGCGATTGTGGACAGCAGGACGATCCAGACATTTTTAAGCATTTTCCAAGTGGCTCTGATACACCCTTGGCTCATTCGTCCTACTCCGAAGCCCCATCAGATCCATCCGCCAGCCTTGTATCTAACACTGCAACTGTTCGTAGCTCTGCAGTGACTCCTGAAGAACAAAGCACCCAGGCAACTGTTCATCTTCAAATGTCAAGTGATTCAAAAAGTCGTGACAGAAACCTTGAAATGGATATTTCTGATTTGGAGTTTGTTGAAGAGGAATCAGCCAAGTCAGATTCCAAGTCATGCCAAGATAATCATACCTTGTCTAGTGAGGGGCCTATTTCTAGTGAAAAGGTCTCTCAGGAAGTTTCTAAGGAAATGGTTTCTTCTAGTGTAGAAATACAGCTTGGTCCTCCTTTTATGACTCCAACATCTGAACCAGTTGGTCCTGTAACGCAAGCTAGAGACAATGAGGTGCACATCCCGGAGCTTCATGTTGTATCTGATTGGCCAAGCTTAACAGCAATAGAAACGTCTAAACTGGGACAAGTTACAGGAGTTTCACTTGATTCCAAGGGTCAAGTTATTGTGTTTCATCGTGCCAGCAGAATATGGGATGAGAACACTTTTGATTCTGCTGACGTTTTCCGCAATGCTGATACTGTTGGCACCATCAGAGAACACACCGTGTGGATATTGGATTCTGTGACTGGGAAAGTAAAAGGATTTTGGGGCAGAGATATGTTTTATTTGCCTCATGGACTAACAGTTGATCACGAAGACAATTTGTGGCTGACTGATGTTGGCAGCCATCAGGTTTTCAAGTTCTCACCTTTGGGAAGCAGCACCAAACGTTTGTTGGCATTAGGAGACAAGCTAGTACCAGGTTCTGGCAGTTCACGATTCTGTAAACCCACATCTGTTGCTGTGGACAGGAGCGGAGAGTTTTTTATTGCAGATGGGTATTGTAATTCCCGTATTTTGAAGTTTTCTGCCACCGGAAAGCTGTTGAGTTCATGGGGTGAAGAATCTGGCACAAGACAAGGTTCCCTCGCTCCCGGCTCGTTCTTAATTCCTCACAGTCTTGCTCTGGACCAAGCAAACCACACTCTGTATGTTGCTGACAGAGAAAATGGTCGTGTGCAATCATTTAATTCAATCTCTGGAACCTTCTTGGACGAAATCAGGTTACCGGCGTTTGGAGGAATCGTTTATGCAGTGGCTTACAATCAGAATACGCAGGGTGGAGTCTTGTACGTTGTGAACGGGCCAAATCGGGATCAAGATTTGTATGTGCCCATACAGGGGTTCACTATCAGGATTGCTGACAAAGCCGTCTTACAAACGTGGCCCTTGAATGGCAATGAGGCTCTGACCCAACCCCATGACCTGGTTTCCTCTGTTGATGGAAGTGATGTGTTTGTAGCGGAGATTGGTCCGAACAGAATTTGGAAACTGTCATCTAAACCACAAACTGATTCCTTGAGTACAGGTGCTGCAACCACCCCATTGGCTACTGTACCGGTTTTAACCAGCGAGCAGATTAATGAAGGTAGTCCCTCAGTTCATGAGAGTGATGTCAACCAGACTCTCATAGACAAGTCACCTGACCAAACTGTAGACAGTGAAGACCTCAGTTCTAAACAGGATAGCAGTGAAAGCAAGGCCGTTGGTACAGACCAAGCTGTAATGACTGAATACAGTGGAGATGGAAGCAAGTCTTCCACCAGTCCTTCATATCACCAAGATTCTACTCGTCTGGGTGAAGTTAACGGTACTGGAATCGTAGAACCTTCAAAGAAGAGCTCAATCACTTGGTTCAATGTTACTGAACAGTCTCGTTTCATCCCAAAGGGAACCCAGACAGGTAAAAACAGCTCTATCAGTGAACCGCAAGAGGACTCCTTGGACGGTAATGACAGTGATAATATAACCGCTGGAATTATCCCTGCACTCATCGTTCTGTCAGTTCTAGCTGTACCGATCGTGTTCCTGCTTATCATCAGCATTACACTGCGCCTGCGCGCCTACCACCGAGACAAACGCAGCCAAATGAATGGTTTCCATGATAGCCGAAAGAATCTGTCAGTGGGGAGGACACGGGGCTGGTGGTCATACATGAACTGCTGTGACAGACAGAAGTACAAGTTTAATAGGGTCACGCTACAGGACTTTTACAGTGATTCTGACAGTGATGGGGTT
>s62Contig54825_8 [1360 - 473] (REVERSE SENSE) 
GGAAACAACCCAGACAGTCTGGGGCTTGGTCGAGTTACTGCAGTCGACAATGATTCACAGGGAAATGTGTTTATATTCCATCGTGCCTCAAGAATATGGCAAGCAGATTCTTTTGATGAACATAACATTTTCTCAAGTCAGAGTGATCCCATCCCGGAGCCGACTGTACTCAAGTTAGACCCAAAGACGGGCGATGTCATGGACCGTTGGGGAGAACGCATGTTCTTTATGCCTCATGGACTGACGATCGATCACGAGGGCAACATGTGGTTAACGGACCAAGCCATGCACCAGGTTTTCAAGTTTCCCCCTGGAGCGAAAAAAGCTTCATTGACACTTGGAACACAGTTTTTACCAGGAAATGATGCTTATCATTTTTGTAGTCCTACTGATGTGGCTGTTGACTCAGATGGAAGTTTTTTTGTTTCTGATGGGTACTGCAACAGTCGAGTTGTAAAGTTTTCACCAGATGGCAAAAAGATACTGTTGACGATCACTAACGAAGGACGCGATGTGTTCCAGATACCTCACAGCCTGTCACTTGACGAGCAGAACAGACATCTTTTTGTCGCTGACAGAGAAAACAGTCGAGTGTTGGTCTTTGATTCTGTCAGCGGGTCTTTTGTCCGTGAAATCAAAGAGTTTGGAGACCGGGTTTTTGCTGTGCACTACCACCCTGAACAAGGTGGAGTGCTTCATGTTGTAAACGGTCCTTTTTCCTCTGAAGCGCTTGGTTTCACGTTCAGGTTTAGCGACAGTACTGAGATACAACGCTGGAAGTCACGCCTGGGTTTCGGTCAACCTCATGACGTCACTTCAGACCAAGATGGTGCCGTGTATGTAGCTGACATTGGAAAAAATACAGTGTGGAAATTCAAGCGACTAGCC
>s62Contig9429_9 [1590 - 1279] (REVERSE SENSE) 
CCAGACAAGAAACTACAAGAGAAGCTAGAGCAGGTCTACACGAGTATTGATGATGTTGATCTGTGGATCGGTGGTCTGGCGGAGCCCCATGTCGAAGGAGGAACTGTGGGCGAAACCTTTGCTCGCATCATTGCTCTTCAGTACCGCGTGTTACGCGACGGAGACCGGTTTTGGTACGAGAATGTAAACACGGCATTGTATCAGCTGAAGGACAGGACCAATTTACCAACTCAAGGAACTACTATGGTAGAGGTGCTGTTTAGGACCACTGGAATCAAGTGGAAAGGTTCTCCATTTATCGCTCAGAACAAG
>s62Contig48348_21 [3238 - 761] (REVERSE SENSE) 
CAAAGCTCTCTTGCAGCTCATTTTGGTCTGGGGCGAGAGAGTGGAAATGTTACCATTAGAGTCGCGTGGCCATCTAGTTTCATGGATGTGACATACACCAATGTGATTCCTAATACAAGACTTCGAATCATTAAACCAGAAAGGTATGCTGACTCAGGAAAGACGTTGCCATATTCTTCTCTTGGCAAGTGCTTTACTTTGAAAGTTACGGAGATCAATAAACAGCCGGCTCATGCAACAGTAACTGTCAATCCAGATGGGAAAACGGTGAACTTCCAATTAAAACCCGGAACTAACACGATGGAGCTTAGTACTGAGGTCTTCGACTACTCATTGACAGTGATTCCTAGTCCGGCTCAACAACCGCTGACCGCCAATGGTTCGGGTATCCTGGTATTCTCTTATCAACAAAACAACAGTTATAATGCAGAATGCAAGGGTGGCAGGAAAATAGGTCCGATCCCTACTGTAACAGATGAAAGACGTCTTGATGGTACATCTTACAATAAAGATCACGTGTGGTGGGGTGCTGCAATGGAGGACGTGACACGCGATGTACCGGCCATGTACCCTGACGGTATCGCACTGCCGTCTGGGACATGTACCCCAGAAGAGAAACAAACACAAAAATGCAGATATACTGATGAAGTGAACGGATTTGGCTCTCACAGGCCACCGCCGAGAAAAGTCAGCAACAGTCTCTTTCAACAGACTGAATCCAAGATTAGTTCCCGCCGTCTTAGCGATTTACATTCACACTTCGGACAGTTTTTGGCGCATGATACAGACTTCTCTAGTCCTCTGCCCCGGTACGAGTTTCAAGGAGTTGTGAGTGACGTCTGGCTACCCATCAAAGTACCAAAGGGTGATGTCCACTTTGATCCTCTGAACAAAGGCAATATCTATCTTCCTTTTGTGCGTTCCACCTATAACAGGTGCACTGGCCGTCATACAGACACTCCGAGACAACAGGTTAATAAACTTACTTCATATATTGATGGCTCTGTCATGTATGGCGAATCAGAAATGAGGAATAGAGCATTACGAGAATTCAAGGATGGAAAGATGAAGCTTGGCCCCGATGGTCTCATACCGAAAAATACAATGGCTGTAGCAAATGATAATCCGTTGGGCCGTGATGCAGACAGTCTATTGGCCGCTGGCGATTCAAGAGCTAATGTTCAACCAATGTTGATCGCATTTCACACTTTGTTTGTAAGGGAACATAACAGGCTCTGTGATGAGTTCAAAAAGCAATATCCACAGGCTACAGACGAGCAGTTATTCCAGGCCGCGCGTCGCCTGGTGGCAGCTGAGCTCCAGGCCATCACGTTCCGTGAATACCTGCCAGCATTGTTGGGAGGAACCGATCACATACCACCTTATCAGGGGTACAACGAGAGCGTCAATGTTGGTATGAGTAACATCATGGCTACTGCAGCATTCAGATTCGGTCACAGTCAAGTCAACACTCACTTGTGGCGGTTTGAAGAGGATGATACGATGTCTCATTATGGCCACCTCGCTCTTAGAGACGCTTACTTCTCACCTGAAAGAGTGTCAAGGGAGGGAGGCATGGATCCTCTGTTTAGAGGAGCAGTGAGACAAGCCGCACAGGAGATCGATTTACAGATGGTAGATGACATGCGTAACGTTTTGTTTCCGTCCGGTCACCATGGCGGCTTGGACCTGGCTTCCATGAACATTCAGCGCGGAAGAGATCACGGTCTGCCAGAGTACAACGCTGTCCGTAAGGCGTTTGGTCTGAAAGGGATTACTAGTTTCGCCGACATTACGAACGACACCAAGATTGCCCTTAAATTTGAAGATCTTTATCAAGACATAAACAATGTAGACTTATGGGTAGCAGGCTTGGCCGAGGATCATGAGCATGGAAGTGAATTAGGACCGACTTTTAGAACAATCGTGATGCGTAATTTCTTGAGAATCAGAAACGGAGACAGGTTCTGGTACGAGCGTTATCTCTCTGAAGAGGAAATCGACAAGGTCCATTCCCTCACACTTGGCAAGATCATCCGTCTGAATACTGGTTACAAGAGTGCGCCAGATAATGTGTTTTTCTCCACGGAGTACTGTGCAGGCGTAGAAGATTTTCAGTGCGTACCGCACAACGAAACTCCAACTGGAAGTTGTGAGAGTATGCGACAAAAGCTACGGACTCTTCAACAAGATTTGGAAAAAAGAAAGCAGGCTTGTGACGCGAAACGTTCGAAAACTGATGCCGCTGCGTCCATCGACGCCGTTGACACTGTTTTAATAGTGTTGTGTGTTCTATTTTTCCTGCTTGCTGTACTATTTTTATTTCTTTTTCTACGTGCCTGGCTCCTCCTGAGGCGAAATCTGCTTGATAACGTTAACGCGCAGAAAGACTTTGGACTTGAACTGAAAAATAAGTCCAAGAAAGAGAGCGAAATTTATCAAAATGGGTTCGGCGATTTCATTATGGCAAGGGAAGGG
>s62Contig52060_1 [2 - 502] 
CTTGTGCTCCGTGCCATAACAAAAGCCGAGCCATACTGGAAGAGCTATACCTTCTACACCGGAGATCCCGTGCAGGATAGAGAGCTAAAGGAAGGTGTGATGGAGATCGTCCAGGCAGCCAAGGGATGTTCGAATCTCTTTGACGAGTCAATGATGTTTAGTGGGAACACCTCCTCCAAACTCAAGGAGGAGTTTCGATCGCATTTCAAGAACGTCTCTCGGATCATGGACTGTGTTGGCTGTGACAAGTGTAGGCTGTGGGGCAAGGTGCAGGTCCAGGGAGTAGGGACAGCGCTCAAGGTTCTCTTCTCAAGCAGGAAGAACGGAATCCCTCTCTATTTAAGCAGAATGGAAGTAATTTCTCTCTTCAACGTCTTGGGAAGATTCTCCAGTAGTATTCACTACTTACAAATGTTCAGAGAAATGGAACTGGTTGGTGCGAGTGACTTCAAAGAGCAGTCAGGCACAGGCACACACTCCAAACAAGTAAAACGGGAACTA
>s62Contig52364_36 [3412 - 92] (REVERSE SENSE) 
CTTGTCCTGACAGCATCAGAGAGCTTTTTAAGCAACGAGGATGTAGGTGACACGGCGCAGACCTGCAACGTAGATACAGTGCAGGTTGCCAATCTGCGGCAGTTGCATCCCATTCTGCATGACCTGGTGAACACAACCTTCTTTCGACTCTTCAGAGTAAACCTCAGGAATCCCACCTGTGCGTACTGGAAGAGTCCTGACGCAGAGGAGAAGCCCAGCTCAGAAGGCACTTGTACAGGGTCTGTGCCAACCTTGGGATCCAAACCCGCCTTCATGTCCAAGGGCGGCTTTTCAACAGGCTTCTCAAGCAGAGCAGCACCCCCGGAGCCTGGATGCTCAGTAGAAGCCGATGGCAGCTCCGAGGGCATCGATCGAAAGCTCACGGTGCAGGAGAAGGTGGCGCAACTCGAAAGAGGTAACGAGACTGAAGAGTGTGAATTCGAGGAGGACCTGCCAACGTACTGGGTGGATATGTGCTCCGGCGACCATGCGAAGGGCATGTCCCTTGAGGATGTGAACCTCATTAAGAATCCAGAGCGAAACACGGGCTACAATGGTTCCCACATTTGGCAGGCCATGTACGACGAGAACTGCTTCGAGGTGGGCAGCTCCATGCCTCGTGGGCGCTTTGCCTCCGATGCCTCAATGTGCTACGAGGAGCGAGTTCTTTACCGACTTCTCAGTGGCTGGCATGCCTCCACGTCCATTTCTATCGCCAAGAACTTCTATGCCCCAGGCACAAAGCAGAAAGGCCACTGGGCGCCGAACTTGGAGCGCTTCATGAAGGACATCGGGGACCATCCCGAGCGCGCAAAAAACCTTCATTTCTCCTTTGTTGTTCTCTTGAGAGCCGTCAGAAAGGCAGCACCATTTCTGCAGAGCTACGCTTTCCACACCGGTGACGACAAAGAGGATCGAAAGACCAAGATGCTCATGTCCCGGCTCTTGGACTCACAGCTCCTGTCCTTGTGCTCACCACTCTTCGAGGCCTTCGACGAAACGCGGCTTTTTCCAAGTAGCTCCACAGAACAGAGAAGTCAACTGAAGCGACAATTCAAGAGTGTTTTTCGGAACATCACTGAGCTGGTGGACTGCGTGCAATGCCAACGCTGTCGCCTTCACGCCAAGCTCTTCTCTTTGGGATTAGGAACAGCTCTGAAGATCCTTCTATCTCCCGAAGATCTCATTAGCACCACCACCAGCAGAGACGATGTGGTCGCCTTGGTCAACATTTTGTGGAAGATGTCGGACTCTCTGGAGGACGTGAGGTTGATGACAAAGCAGTACTACGAGAACCACAACCAAAAGCCAAAAGAGGAAGCGCCGAGACCGACAGGTCAGAGCGTGGCCGTTGCGCGGCTGGAAGGGGACAACCAGCCAATGCCTTTGAGTGCAAGGCGGGAGCTCCTGGACTTGTCCCTAGCTGCAGTGCGTCACAGCAGCAGCAAGGGCTTGTTGCCCAGCGAAGCTGAGGAGATGCTTCTGCGTTTCTTAATGTCCGGTGCCAGTGAGGAAGTGCTACTATTGGCACGGCACTATGCTGTAGATCGACCGGAGACCTTCTGCAGGCTTGCCCTCTTTAGCACTGAGAAGGAGAAGGCCTCAGCAGCAGTTCCGCATCAGGAGGCCTATGGCTCTAAGCAGCGTCCAGCAGATGCCATCGTCATTGGCGGGGGGCTGGCCGGGATGAGTGCCAGCATGGCGCTCTTGGACCGTGGTGGTAGCGTGGTCATGGTGGAAAAGCAGCCGTACCTTGGTGGGAACTCCGGCAAAGCATCTTCAGGAATCAACGCTGCGCTCGAAACAAGCGTCGAATCATTGGTCGCAGATACCACGAAGAGCGCTGGGTCGCTGGCCCGGCCTGAACTTATCCAACGATTGGCAGAAGACTCTGCAGAAGCTGTGTCGTGGCTCAGGGATCGAACGAAGGTGGACTTGTCCTTGCGATCACAACTGGGTGGCCACAGTGTGAAGCGTACCTTGAGGCCATCCAACGCCTTTGTGGGTGCGGAGCTCACCTTTGCAGCCGGCCAGGTCTTAACCAAGACTGCTGAGCAGGGCGGCAACTTCCGACTTTTGCTAAAATCCAAATGGACAGCCTTGTCGAGGTCAGAAGAAGTGTGGAAGGTAGAGGTCCAAATCAATGGGTCAACTCAGGTTCTATATGGGCATCAAGTGATCATTGCCACTGGTGGTTTTGGACACGACAGCAAGGAGACAGAAAGCTTGCTCCTGAAACATCGTCCCGATTTGGCGGATTTCCCCACAACTCTGGGGCCGCAAACGACCGGTGATGGTGTGAAGTTCGCCAGAGACATCGGCGCTGGTCTAGTGGATATGGACAGAGTTCAACTTCACCCCACAGGTTTTGTCGATACCAAGAAACCATTGGAGAACACCAAGACCTTGTGTGCGGAGTTGTTACGTGGAGTCGGCGGCCTCCTCCTTGACAGGAATGGTCGACGATTTACCAACGAGCTAGGCACTCGACAGGCTGTGGTGAATGCTGAGTTGAAAGCTGATAAGGCGGGTTTATCGCTAGCGCTGCCTTCGCCACATCGGGCCTTTGCTTTGGTGTTGAACAGCAAGGCTGCCAAGATGGCCGAGCGCCATGTGACCTTGTACTCCAAGAAGGGGCTCTTGACGAAGGTTGAGGGTGTGGAAGGCCTCGCTCAACACTTCGGCTATGAGGTGGACATTCTGAAGCAGAGCCTTCGAGATTACAACGATGCAGCGAAAAACGGTAGCGACGTCTTTGGGCGAACCGTTTTTCCCGACTACACCATTGAAGAGACGGAGGATTTCTACGTCGGTGAGGTGGTACCTGTGATCCACTACACTATGGGAGGTATTGCCATCAACGTAGAAGGTCAAGTGCTGGACAAAGACCAGAAAACCATCCCTGGCCTCTACGCTATTGGCGAGGCCAGCGGCGGTGTTCATGGGGACAACCGATTGGCTGGCAACTCGTTGTTGGAATGCACAGTCTTCGGTCGCCACGTGGGAATGGCTTTGCCCATCCGCACAGGAAGCGCTGCTTCTGGCGCTGCTTCTGGCGCCGTTTCGGCCGTTTCGTCTCCAGCTTCGGAGGAACTGCGCAAGATCACCCAGGAGGAACTGTTGAAGCACCGCGCAGACGGGGATTTGTGGGTGGCCTTGTACGGGCAAGTCTACGATATGACGGAGTATGTGTGGGAGCACCCAGGTGGCTCGCAGGCCATCTTTGATGTGGGAGGTCAGGATGGAACGGTGACCTTTGAGGCGGTCCACAACAAGGAGCTCCTTGAGACCATGGGTTTTCAACCAGTTGGAGTTCTCGCA
>s62Contig55059_3 [2 - 1300] 
TGGCTCATGGTGTACTTTGCAGCACCTGGATTATTTGAATCGTCGACCAACCCATGTTTTTGTGCGTTATCAGGAAAACCTGAAGAATGTTGTTGTGATGTGGAGACAGTTGATCAGATAAACAAGGAAATTCATCCTGTGATATCTGAATTGGTTAAAAAGAACTTCTTCAAATTCTTCAGGGTGAATTTAAACAGACCATGCCCATTTTGGCCAGATGACGGTGCTTGTGCACTCAGAGACTGTTCTGTGGCTCCTTGTAAAGAGGATGAACTTCCAGAAGGCATAAAAGCTGAGGAAAGAAAGGGTGAAACTTGTCAGTCACCACACAGTGAGGCTGTTCTGAGTGAAATTGATAGCACCATAAGCGATGAAGATAAACAAGCATTTGAAGCCTGGCATGCTCACGATGATGCTGAAGATAACTTCTGTGAATTAGATGATGAGTCATCTTCTGGAATGGAGTATGTGGACCTGCTGCGGAACCCTGAGAAATTCACTGGATATGCTGGCTTCTCTGCTCACAGAATATGGAATAATATTTACAAAGAAAATTGCTTCAAACCTGTGTCTCCCTATGGCAAGACCTATGCAGTGGTAACATCAAAAAATGTTAACAAAATGTGTCTTGAGAAGCGAGTGTTCTATCGTATGATGTCTGGACTCCATGCTAGCATCAACATTCATTTGTCAGCACTGTACCTCTTTAAAGGCAATGGTCTGACGAAACCAAAATGGGGTTTAAACTTTGAAGAGTTCAGAAGAAGGTTTGATCCTGAAACTACAAATGACGAAGGTCCAACATGGTTGAAGAATCTTTACTTTGCCTACACTGTGGTGCTCAGAGCCATTACCAAGGCGGCACCATTCTGGGAGCAAGAGCAGTTCTACACAGGAGATTTTGAAGATGACCAACAAGTACAGGAACTTGTTAAAGCTCTGCTGGCCAAGTCAAAAACCTGCCCAAGCACTTTTGACGAAAAGCTTATGTTTAAAGACCCAGCAAGTGCCAAGATTCTGAAGGAAGAGTTCAAGCTTCATTTCAGGAATATTTCTCGTATCATGGACTGCGTTGGTTGTGACAAGTGTCGATTGTGGGGCAAGGTTCAGGTTCAGGGCCTTGGTACTGCATTAAAAATTCTATTCTCAGGTCACGAACTTGACGACGGCAAATTGGACAAAAGCAGCCACTTTCATCTGAAAAGAACAGAAATCGTTAGCCTGTTCAACGCCTTTGGAAGATTGTCCAGCAGTATAAATTATCTGCAGACGTTTAAATCAATGCAACACGGGCACAGA
>s62Contig17465_8 [2135 - 1515] (REVERSE SENSE) 
TTGAGGTGTTCAACACTTTCTGAGCAAAGAAAGTGTGAGATGGATGAAGCTTCAGAAGATAGCCGGCCAGCTTCACCAGGCTTTGTCAAAAAGTTTTTCATAACTATATCACAGAGATACCAGAAGTTTCTGGACACCACAGTGCCACATCTCCCACTTAGATGGATCACAACACTGGTCCTGACACTTTTGTTTCTTGCCAGGATATTTTATCTACAGGGCTGGTATATAGTGACATATGCCCTTGGTATTTACCACCTCAATCTCTTTATTGCATTCCTGACACCTAAAATTGATCCAGCTTTAGAAGAATTAGAAGAAGATGGTCCAGAACTCCCCACCAAAGCTGATCAAGAGTTCAGACCATTTATTAGAAGATTACCAGAGTTTAAATTCTGGTATGCAGCGACAAGGGCTGTCGTTATTGCCATAACATGTACATTTTTTGAATTTTTTAACATTCCTGTGTTCTGGCCCATCCTAGTCATGTACTTTATCGTTCTTTTTGTTATTACAATGAAGAGACAAATAAAGCATATGATCAGGTACCGATATCTACCATTCACTTACGGAAAACAGAAATACAGAGGCAAGGAAGACAGCGGCGATGTTATGAAATCA
>s62Contig50430_2 [39 - 611] 
GGAATTTTGGCGCAAAACATGGAGGAGACAACAGAGCCAGCGGGCATTGCGCAACTAGTACAGGCGCAGCGTGTGTTGCAGCGGTACCTAGACAAGACAGTGGTTTGGGTGAGGGTGCGATGGGCAATCTTCGCAGTCTTGTTGGTATTGTTTGCAGCCAGAGTCTACATGAAGCAGGGCTTTTTCGTAGTTTCGTATGGTCTGGGAATCTACATGCTGAACCTTTTCATCAATTTTTTGTCTCCTGCAGTCGATCCAGAAACTGAAGAGACCACCTTGCCGGTGAAAGAATCAACTGAATATAGGCCATTTACTCGCAAGCTGCCGGAGTTCAAATTCTGGTGGAGCGGCGCCCGCGCAACTGCAATAGCTTTGGGTATGACCTTCATCCCATTCTTTGACCTGCCCGTCTATTGGCCCATTCTCCTAGCGTATTTCATTTTGCTCTTGGTTTTGACTATGAAGGACAGGGTGAAGCATATGATCAAACACAAGTATGTGCCCTTCAACTTCGGAAAGCAGACATATGGTGAGCTGTCAAAAGTGAAGGTGCCAGGAGAGAAGAACGACAAA
>s62Contig50723_8 [820 - 236] (REVERSE SENSE) 
GACAACAGTATGATGAGCGAAACGACTGAACCGTCTTCTCGGGCGGGGCCGTCAATTTTTTCAACATTACAAGCGAAATATCAAAATTTCCTGGACAGTCTCGTACCACACAAGATACCTCGATGGGTGACTTCGGTGGTACTCCTGTGTGTCTATGGTATTCGAGTTTTTATCCTCCAAGGCTGGTACATTGTTACCTATGCCCTGGCCATATACCTGCTCAATCTGTTCATCGCGTTCATCTCTCCCAAGTTTGATCCCGTGGTGGAGGAGGAAGAAGAGATAGAAGATGGACCACAGCTACCCACCAGTACTAATGACGAGTTTAAACCATTCATCAGGAGACTACCGGAATTCAAATTCTGGTTATCACTGACCCGTGCGACGTTGATTGCACTGTTCTGTACTCTGTTCTCTTTCTTCAACATCCCTNTACCCGTCTTCTGGCCAATTCTAGTCCTCTACTTCATCGTCTTATTTAGTATCACAATGAAGAGACAGATCAAGCACATGATGCGTTATCGTTACCTCCCTTTCAACTACGGCAAGCGGCGGTACAAGGGGAAGGACGAGATGACATCACAA
>s62Contig2751_8 [644 - 3] (REVERSE SENSE) 
AACAGATACAGGTACTACCAGAATGTGTGCACTGTGTCCTACACGATGGTGTGGTGGGACTGGTCTCGCTGGGAGAGGGAGATCGACTGGATGGCCATGAACGGACTCAACTTCATCCTCTCCTTCACGGGTCAAGAGTACGTCAAGCAGAAGTTTTACACTTCCCTAGGACTGACTGATGAAGAGATAAAAGCCTTCTTCTCTGGTCCGGCCTTTCTTGCGTGGCAGAGGATGGGAAACATACAAGGCTGGGGCGGTCCTCTGGACGATGGGTGGATAAAGAAACAAGTAGACCTTCAGAAACAGATCATGAAGCGTATACGAGAGTTTGGTATGATAAACATTCTTCCTGGATTTGCAGGACACGTCCCTAGTGGGCTGGCAAGAGTATTTCCATATGCAAACATTACACACTCGGCCGAGTGGAATGGCTTTGGGACTAACTTCTCGAAAGACTGCTTTCTCCATCCTGACGATCCTCTATTTGTGAGCCTGGGACAGAAGTACTACCAGTTTCTTATTAAAGAGTATGGCACAGACCACTACTACAATGCTGATGCGTTTAACGAGATGGATCCTACGAGTAAGGACCTGAACTTTCTGGCCAACACCAACGCCAAGATCTATGAAGCCATGACAACC
>s62Contig3507_4 [439 - 2] (REVERSE SENSE) 
TTCCTATGGTGTATGGTGCACAACTATGGTGGTGTACGTGCCATATATGGAAACCTCTCTACGATAGCCACAGGGCCTGTTGAAGCTCGCAAGACTCCAGGAAGCACCATGGTTGGTGTTGGTATGACACCCGAGGCCATAGAGACAAACCCTGTCATGTATGAGCTCATGTCTGAGATGGGATGGAGGACGGAAGAGGTTGACGTGGCCCCGTGGTTGGACATGTACGCTGCCCGTCGTTATGGCAACTGGACTCCCAACGTGCGTGAAGCTTGGAGGTTGTTGGTGAGTGGAGCTTACAGCAACTACTGGGGCAGCTACACACACTCGTTTGTCGTGCTACGTCCAAGGACTTCCCTGGAGCCAGACCGTCGCTTCAGACCAGGTGATGTGTTCCAGGCGTGGAAGGTTCTTGCCTCGGAGGTCTTGAACAAGAAG
>s62Contig14884_2 [1 - 1191] 
CCAAAGGCTATCTGGCTTATGCAGGGGTGGCTTTTTCAGGATACTGGATTTTGGAAGCCACCACAAATCAAGGCATTGTTACAAGGGGTACCTAAAGGTCAAATGATTGTCTTAGATTTGTATGCAGAAGTAAAGCCTGTTTGGCAAAGAACAGAGTCCTTTTATGGTCAGCCATTTATTTGGTGTATGCTTCATAACTTTGGAGGAAATATTGGTTTTTATGGAAACTTCATGAGTGTTGTTTCAGGGCCCATTAATGCTCATGGCTATGAAGGCTCTACCATGATTGGTACAGGGCTAACACCAGAAGGAATTGAACAAAATGATGTCATCTATGAGCTAATGAATGAGATGGGGTGGAGGTCAGAGCAGGTTGATATCATGTCCTGGGTTAAAGACTACTCCTGCAGGAGGTATGGTGGCATGAACAACCACTCTCTTGATGCTTGGATGCTGTTAAGCAGAAGTGTGTACAACTGTACCGATGGGCATGCTGATCATGTTCATTCAGTCATTGTGAACCGCCCTTCACTTCATTTAAAGTTCAATCAGTGGTACACGCCTGAGGATGTGTGGCAAGCATGGGATGCAATGGTTTTGTTGGCAGACAGTTTCAATGCAGTAGAACCTTTCAGGTATGACTTGGTGGATGTAACTCGACAGTCCCTGCAACTTATCGCCGTAAACATATATTATGAAGTGCTCTCTGGCTATCATAACAAGTCAAAAACTGAAGTTCAAACAGCTGCAACAAAGTTGTTTCAATTATTTACAGACATGGATGCCATTCTCTCGTCAAACCAGTATTTCCTATTGGGACGTTGGCTCAACAGTGCCAAAGCACTTGCAACAAATGCACAGGAGAGCAAGTTGTATGAGTACAATGCTCGTAACCAAATTACTTTGTGGGGACCTCGTGGGAATATTGATGATTATGCCAACAAGATGTGGGGTGGTCTTGTGAATAGTTACTACAAACCACGCTGGCAACTCTTCGAGTCTTTTCTTCTGGATGCAATTGCACATGGAACTCCATTTGATAGCAGCAAGTTTAATGCTGCTGTCTTAGAACATGAAACACAGTGGACACATGACACCAGTTCATTTCCAGGCACTCCTGTTGGTGACACTTCGACTATTGCAAAAAATCTGCATGCAAAGTATCGGCCAAAGCAAGATCAATTGTTCTTG
>s62Contig12709_2 [101 - 517] 
GCGACGGTGAAAATGATGCTTTTAGACGATCTTGGAACGTTCCTTACTGTGCTGATCAACGTGCACATGAGGTTTGACTCTGTTCACGTGCAGAAAGAACCAGTGACTTTCAGTTCCCTCAACCCACTTGGTGATTGCCCCGGATCACTCAACGGAGGTATGCGTAATCCCATGAAATGCCTTGTTGTTGTCCAAGAATGGTGGGGTATGAACGAGCAAATAAAGCAGCAGGCGTTGGATATCGGGGCGCAGGGCAAGTTTGTGACCATGGTTCCTGATTTGTACCGAGGAAAAGTCGCCAAAAACAGCACAGCTGCGCTGCATTTGGTTCAAAACTTGGATTATCCAGGTGCAATCAAGGACATCCAAGGAGCGGCCCAGTATCTTATCCGACAAGGTTGTAAAAAGGTCGGCATC
>s62Contig16965_4 [655 - 308] (REVERSE SENSE) 
ACTGGTTTCTGCATGGGAGGATCGCTGTCCCTAGCTGCCGCCGCTCTTGTACCGGAAATCTCTGCAGCCGCACCGTTTTATGGCATTCCGCCGCCCTCGCTAGCAAACGTGTCCACCATTAAGATACCGGTACAGTGCCACTTTGGCAGCCAAGACGTGTCCAACACAGCCAACCCTACAGAGTACGGCAAGCTGCGGGACCTGCTGGACGCGGGAGGCGTGGAGTACGAATTTTACGAGTACGATGCTGGCCATGCTTTCACTAACCCAAACAGCGCTAACTACAACAAAACCATAGCTGAGCTCTCTATTGGAAGGATGATTGATTTCATGAACAAACATTTAAGC
>s62Contig47774_3 [54 - 761] 
TTTTCTGAATTTAGCTTGGTCATGAGTACGAAGGAGAAAGTTTGCTTTCCTTCCGAGAATAAACAAGGAGCCTGTTCGGGAGTGTTCACTGGAGACCCAAGTAAATCAACCCTGGGTCTCGTAGTGGTGCAGGAGTGGTGGGGAATGAACGACATCATCGTACAGGAGGCTGCAGACATTTCCGAGAGAGGCAACTTGGTAACTCTGGTGCCTGACCTGTACCGCGGAAAGGTAGCAACAGATCACGAAACAGCGGGGCATTATATGTCGGATTTGGACTGGCCAGGGGCGGTGCAAGACATAGCTGGAGCGGCAAAATATTTGAAGGAAAGAGGTTGCAAAAAGGTGGGTGTGACTGGTTTCTGTATGGGTGGAGCCCTTTCTTTAGCTTCTGCTGCACTCATCCCGGAAGAGATCTCAGCAGCTGCTCCATTCTATGGCATCCCCAGTGCAGATCTGTGTGATGTGGGAAAAATCAAAATACCATTACAAGGTCATTTTGGAAGTAAGGATACCCTTGCTGGGTTCTCCTCGCCTAAAGATGTTGAAGCTTTAAAGCAGAAGCTTGATGCTGGTGGAGTGAATTATGAAGTGTTCATGTATGACACTGGCCACGCTTTCACCAATCCCACCAATCCAAATTACACCAAGGAAATCTGTGATTTGGCTCTGGGAAGGATGATAGAGTTCATGAAGAAACACTTAGCT
>s62Contig47775_3 [54 - 761] 
TTTTCTGAATTTAGCTTGGTCATGAGTACGAAGGAGAAAGTTTGCTTTCCTTCCGAGAATAAACAAGGAGCCTGTTCGGGAGTGTTCACTGGAGACCCAAGTAAATCAACCCTGGGTCTCGTAGTGGTGCAGGAGTGGTGGGGAATGAACGACATCATCGTACAGGAGGCTGCAGACATTTCCGAGAGAGGCAACTTGGTAACTCTGGTGCCTGACCTGTACCGCGGAAAGGTAGCAACAGATCACGAAACAGCGGGGCATTATATGTCGGATTTGGACTGGCCAGGGGCGGTGCAAGACATAGCTGGAGCGGCAAAATATTTGAAGGAAAGAGGTTGCAAAAAGGTGGGTGTGACTGGTTTCTGTATGGGTGGAGCCCTTTCTTTAGCTTCTGCTGCACTCATCCCGGAAGAGATCTCAGCAGCTGCTCCATTCTATGGCATCCCCAGTGCAGATCTGTGTGATGTGGGAAAAATCAAAATACCATTACAAGGTCATTTTGGAAGTAAGGATACCCTTGCTGGGTTCTCCTCGCCTAAAGATGTTGAAGCTTTAAAGCAGAAGCTTGATGCTGGTGGAGTGAATTATGAAGTGTTCATGTATGACACTGGCCACGCTTTCACCAATCCCACCAATCCAAATTACACCAAGGAAATCTGTGATTTGGCTCTGGGAAGGATGATAGAGTTCATGAAGAAACACTTGGCT
>s62Contig5852_1 [69 - 575] 
GTTGACGCAAAGATGAGCCGAGAAACACTACGATGTGTTGGCTTTGTTCTTTTAGCTGTCTTAGCTGTACTTCTAACAGAAGTTTGTTGTGAGGAACCAGGCAAGGGTGAACTCAGACTGCTTGCCATAACTGTAGCAACAGATGAAACAGGCGGCTATAAAAGATTTATGAGATCTGCTAAAGCTAATAACATCGATGTGAAGGTGCTCGGAATGGGAGAGGATTGGCGAGGTGGAGATATGAAGAATTCTCCTGGTGGAGGCCACAAAATCAATGTTCTAAAAAAAGAAACAGAGCTTCACAAGAATGAAAGCAATCTAGTGCTAATGTTTTTGGACGGCTATGATGTGATTCTACTTGCAAATCCCCAAGACATCCTGAAAAAGTTTCTTGAGTTTAATGCCAACTTGGTCTTTTCTGCTGAAGGGTTCTGCTGGCCAGACAGATTGCTCAAAGACCAATATCCAGAGGTTACCCATGGAAAGAAATATCTTTGTTCAGGATGT
>s62Contig21350_1 [1 - 321] 
CTTCACTTTCTCAAAGAATTCATTGTACCTGTTAACGCCAGACTGTACCCCGGTTACAACTCTAAGGCTCGTTCGATTATGAACTTTGTTGTAAAGTACGATCCTAACCGACAGAACTATCTGAGACCACACCATGACTCTTCAACGTACACAATCAACATTGCTTTGACCAGGCCAGGGATTGATCACGGAGGCGGGGGATGCAGATTTTTACGTTACAACTGTCAAGTCTCAGAAACTCGCAGAGGCTGGTCTTTCATGCACCCAGGAAGNCTTACACATTACCATGAAGGATTGCCCGTGACATGGGGAAAGCGTTAC
>s62Contig39922_2 [1 - 1818] 
GCTGAAGCGCTCCATTTGAGAACAGTTCAGTCTCGGTGGATTGACGCAAAGATGAGCCGAGAAACACTCCGATGTGTTAGCTGTGTGCTTTTAGCCGTCTTAGCTGTCCTTCTAGTAGATGTGTGTTGCGAGGAACGAGGTTTGGATGAGCTCAAACTACTTGCCATAACGGTAGCAACAGACGAGACAGATGGCTATAAAAGATTTATGAGATCTGCTAAAGCCAATAACATCGATGTGAAGGTGCTTGGAATGGGTGAGGAATGGCGAGGTGGGGATGTGAAGAATTATCCTGGTGGAGGCCACAAAATCAACATTCTAAAAAAAGAAACAGAACTTCACAAGAATGAAAGCAATCTAGTGCTAATGTTTGTGGACAGCTATGATGTGATTCTACTTGCAAATCCCAAAGAATTCCTGAAAAAGTTTCTTGAGTTTAATGCCAACTTGGTCTTTTCTGCTGAAGGGTTCTGCTGGCCAGACAGATGGCTCAAAGACCAATACCCAGAGGTTACTCATGGAAAGAAATATCTTTGTTCGGGAGGTTTTATAGGTTATGCTTCAACATTCCACCAAGTTGTGGCAGATCATGCCATTGAAGATGTCGAAGATGATCAGTTGTATTACACCAAGTTATTTTTGGACAAACAGAAAAGGGATCAGTTGAAAATGAAGTTAGATAACAGAGCAGAGATCTTCATGAATTTGAATGGAGCAGAAGAGGAAGTGGAAATTAAGTTCAGTGGTGACAAGGCCTGGCTGGAGAACAAAGAATATGGAACACAGCCTCTTGTGGCTCATGGTAATGGACCTAGCAAGCTGTTTTTAAACTATCTGGATAACTACCTGCCTGATAAATGGAACTTCAGAGATGGCTGCACTGCTTGTGCCGAAGATACAATATCGTTAGACAAACTCAAGGAAAAGGAATATCCTAAAGTCTTGATGGGATGGTTTATTGAAAAGCCTACGCCTTTCATACCAGAGTTTCTGAATAGAATGATGCAGTTGGATTATCCTAAAAAACGCATTGATCTTCTGATCCACAACACGGTTCAGTATCACAAGTTACAAATTGGAGAATGGTTAACAGATGAGATCAAGGATCAGTTCAACTCTCTCACTGTACTGCAACCTGAAGACAATGTGAATGAGTATCAAGCCAGAAATCGAGCTGTGGAGATGTGTAAAGAAAAGAAGTGTGACTATCTTTTCTCTGTGGATGGCTCTGTTGTTCTTACCAGTAAGGACACATTGAAGATTCTTATCAAACAAAACAGACCTGTGCTAGCACCTATTGTAACAAAGCATGGCAAACTGTGGTCAAACTTCTGGGGTGCACTGGGAAGTGATGGTTACTATGCCCGATCACGTGATTACCTTGCTATTGTTCAGAAACAGAGGAAGGGTGTGTGGAATTCTCCCTTCATTACAAGCATTTATTTGATCCAGAAACAAGTCTTGAATAAGATGCAAGGAAGTTTTGGACCTTCTAAACTTGATCCAGACATGACATTGTGTCAGTATTTCAGAGATCGTGGAATATTCATGTATGCCACCAATCTTTATGACTTTGGTCATCTTCTGGAGACTGACAGTTATAGCACAAATCATTTGCACAATGATTTGTGGGAGATCTTTGACAACAGAGTGGACTGGGAGGAGAAATACATTCATGAAAATTATACACAGAACTTGAACTACAGCATTCCTATTGAAGAGCCTTGTCCCGATGTGTACTGGTTCCCTATCGTGACAGATACTTTTGCCAAGCATCTTATCGAGGAAATGGAACATTTTGGTGACTGGTCTGGAGGG
>s62Contig56557_2 [427 - 2] (REVERSE SENSE) 
GTGGAGGAGATGGAACACTATGGCAAGTGGAGCTCGGGAAATAATCAAGATGAGAGAATTGATGGAGGATATGAGAACGTTCCAACCAGAGACATCCACATGAACCAGGTTGGATTTGAGAAGCAATGGCTGGAAGTAATCAAGAACTACGTAGTTCCAGTCCAGGCAAAAATCTTCATTGGTTACTACTCAAGGGCTGAAGCGGTCATGAACTTTGTTGTCAAGTACCACCCACAAGGCCAGGACAGGCTGCGTCCTCACCATGACTCATCAACCTTTACCATCAACGTGGCTCTATCCAGACCAGGAGTTGACTATGAGGGTGGTGGTTGTCGCTTTGTTCGCTACAACTGCAGTGTGACACAGACTAGACTAGGTTGGACCTTCATGCACCCTGGACGCCTCACTCACTTCCATGAAGGCCTG
>s62Contig49650_4 [489 - 121] (REVERSE SENSE) 
CTCACTGGTGCCATTGATGTTGCCCTGGGTAGTGGGGCAGCTGCCGTGTTCACTAACTCACCTCCACTATGGGATAGCCTGCATCAGGCTGGTCATGTGACTGGCGACCGTCTTTGGAGGATGCCTCTCTATGGCCAGTACACGAAGCAGATACAGGACAGAGTTGCTGATGTCAGCAATGTTGGGACCAGAGGAAGGTCTGCTGGTGCATGCACTGCAGCTGCTTTTTTGAAGGAGTTTGTAAAGTGTAAGAGGTGGGCCCATATCGACATCGCCGGGGTGATGGAATGTCACGGGGAAACCCCCTTCCTGGACAAGGGCATGAGTGGTCGACCCACTAGAACTCTCATAGAATACCTCCATAACCCC
>s62Contig56642_11 [2301 - 1546] (REVERSE SENSE) 
TCTGTTTCTCTATTGCTTGGTCGCACTTCCAGATATTTTTCACCCACGGTCAGGGCATTTTGTTCAAAGGCCGTCATAGATCGTGGAGTTGTTCTCGGTGTCTACGACTCGGCAGACAGCGGTAAAGACACGGGCAAATCTGACGTAGAGAATTTCTTCACCGATGCAGCTAAAAATTTCAACCTAAGAACTTCTGGAAGGCTTAAAGAAATGATCAAACTGTCTGGATTTGAGGGAAAGATCGGCAAATCAAAAACATACTTTGGTATTGATAAGGATTATCCATGTGTTGTTGTTGTTGGTCTTGGCAAGAAAGACATTGAATCAAACACTGAAACAAGTGAAGAAAGTGAATGTAGCAGCAACTGTAGACAAGCATCAGGAGTTGGTGTCAAGGTTCTGAGGGAATGTGGAGTTCACACAGTTGAAGTAGATACATTTTCAGATCCTCAAGCGGCAGCTGAAGGTGCTGGCCTTGCACTGTTCAGCTATGACAACCTGAAATCTACCAAAAAATTACAAGTGGATCTTCAACTTCATGAACATGTGAAGGAAAGCAATTTACGGAGTAGCGAAGAAAAAGCTCATTTACATACCTGGCGCAAACTTTGGCAAGATGGACTATTGTTATCTGGAGCACAAAATTTTGCCAGAGAGCTCATGGAAACTCCATCAAACCTTATGACACCAACAATTTTTGCTGAAACACTCACTCAAAGGCTCTCGGATATTGGAAATGTTCAAGTGTTTGCTAGG
>s62Contig56642_12 [1304 - 399] (REVERSE SENSE) 
TTTTGGAGTTCCTTGTCTTCTGTATTTTGTCTCTCCTTTCTTAAAACAAGAGGCCATAGTTGGGCTGAGGAAAACAAGATGGGTGCTTTTCTTAGTGTTGTTAAGGGCTCAAGAGAACCAAGTGTATTCTTAGAAATGAAGTATTCTGGTGCAAAGGAAAGTGATTCGCCACCTTTAATTTTTGTAGGAAAAGGTGTAACATTTGACAGTGGCGGCATTAGTATCAAGCCAGCAGCGGGGATGGGGCTGATGAAAGGTGACATGGGTGGCGGTGCTACGGTCAGCGCGGCTTTTGAAGCCATAGCAAGGCTTAAAGTGCCAATCAATGTCACAGCTCTTGTGCCACTGTGTGAGAATATGCCATCTGGAAGTGCTAACAAACCTGGAGATGTCGTCACTGCAATGAATGGAAAGACTATTGAGATCGACAACACAGATGCAGAGGGAAGACTTATTCTCGCCGACGCTCTTTGTTATGCAAATAAACTTAATCCTCTTGCCATCATCGATGCTGCTACACTGACGGGAGCGATAGATATCGCCTTGGGACAAGGAGCAGCAGGTGTCTTTACCAATTCACCGACATTGTGGCATTGTATCTTTCAGGCTGGGTTTGACTGTGGGGAGAGAATGTGGCGTATGCCACTTTACAAGCACTACACAGAACAGATAGAGTCTGATGTAGCTGATTTAAGAAATACAGGCAAGAAGAGGTCAGCTGGGTCATGTACTGCAGCAGCCTTTCTCAAGGAGTTTGTCGAGGCTAAACACTGGGCACATTTTGACATTGCTGGTGTGATGGACAACAGCGCCAATGCTATTCCATATCTTAACAAGGGAATGTCAGGTCGACCAACAAGAGCCTTTGTGGAAATAGCAAGGCAACTTGCAGTCAACAAACTAGAT
>s62Contig4679_3 [299 - 1150] 
AGCATGGCGCAGTTTGTGTATGTTGCTGTTGTTTTGTTGGTGTTGTGTGGAACAGGAGACTCACTGGAAACCACTACCAGCCCTCAACAACAAAATACTGGCGATCCCAAAGACTTATGTGAGAAATCCATATCTGCCCATGGATTTCCTGGTATTCCAGGATCAAATGGCATGCCGGGAATGCCTGGTATTCCGGGGCCGCAAGGACCGCAGGGAAGAGATGGAGCTAAAGGACAGACTGGTGACATGGGATTGCAAGGAATGCTTGGACAAAAGGGAGAGAAAGGAAATGAAGGACCTCGTGGAAAGAGTGGACTACCAGGAATAATGGGAATAAAAGGTGCGCGGGGAATCTTGGGCGATCAAGGAATAAAAGGCGACAAGGGAGAGAAAGGAGAAAGCGTGACAAGTCCATCAAGTGCAGTGCCACAAACCAACTGGAAACAATGTGTGTGGAAGGCTGTCGACGGTAAAGATAGCGGTAAGATCAAGGACTGTTCGTTCAACAAGATGCAGTCTGATACATCGATAAGAGTCTCATTTCAGGGAAACATGAGAGTCGACGGCATTCCTTTCAAGTGTAGCCGGTGGTTCTTCAAGTTTAATGGTAACGAATGCAGTGGACCAATGACAATCGAAGCTGTTGTGTACAATGGTTGGCCATCATCTGCTGGGAATCCCAATCTGCTTCATCATCGATCATTTGAGGGATACTGTGAAAACATCCCACAGGGCACGGTTAGAGTGGAATTATGGGTAGGGTCTTGTCCTAGCCAGACTTTGGGTGACGCTAACACAGGATGGAACTCAGTTTCCCGGATAATAATCGAGGAAGTGTCTAGGCCACAGTCC
>s62Contig14273_3 [279 - 695] 
ATTTCTCCATTGTTCTTGTGTTTTTTTTTTCAGGAATGCACTCAGCCTTTGAGTTTGTACCGCTCACTCAAATGGTGGAACATGGTTCCTGTTGGAGTCAAGTGGCTCCTTACCAGGACAGGGCCATGTGCCACTGCACATCTAGAGGCTGGTGGCTTTATCCGCAGCAAGGAAGGCCTCTCTCACCCTGATCTCCAGTTCCACTTTGTACCTTTAGCGTATAATGATCTTGGCAGAGTGACTGTACAGAGAAAAACCTATGAGGTTTTTGCTGGCACCTTGCGTCCCACAAGTCATGGATACGTGAAGTTGAAGTCTTTGAATCCATATGAGCATCCTGTTATCAACCCGAACTACCTCTCCACTGAACAAGATAGAGTGGAATTAAGGGACGCTGTTCACCTCACTAGGGAAATA
>s62Contig19128_5 [507 - 109] (REVERSE SENSE) 
GAATTAAGGGACGCTGTTCACCTCACTAGGGAAATATTTAACCAGGTGGCTTTGGACCCTTTTCGTGGAAGAGAATTGCAGCCAGGTGACCATGTTCAAACAGATCAGCAAATCGATGCCTGGGTACGACAAACCGTTGACACTGTTCATCACCCAGCATGCACGTGCAAGATGGGAGCCGAAGATGACCCAATGGCGGTAGTTAATAACAAAACGGAAGTACTCGGAGTAGAAAACCTTAGGATTGTTGACGCGTCAATTATGCCAAGCATGGTGAGTGGAAATCTCAATGGACCAACTATTATGATGGCGGAGAAGGCTGCTGATATCATCCTGGGAAATCCACCACTACCTAAATCAATTGTGCCAGTGTACAAGACGCCAGAAAAGGGGCAGAGA
>s62Contig62148_8 [1552 - 236] (REVERSE SENSE) 
GCTGAGGGCTGGTCATATGCTGACTGTTTGCCTTACTTTAGAAAGTCGCAGACTCATGAACTAGGTCCAGATGATTACAGGGGTGGAGATGGTCCTCTCCATGTATCACGTGGCAAATCAAACAATCCTTTATACCAAGCATTTATTGACGCAGGCGTCCAGGCTGGCTATCCCTTCACAGAAGACATGAATGGCTATCAACAAGAAGGATTTGGCTGGAAAGACATGACAATCCACAAAGGAGTACGGTGGAACACAGCAAATGCATACCTTAGACTTGCATTAAGGCGTAAAAACCTTCAAGCAGATACAAGAACAATGATTACAAGAGTAGTGTTTGAGAAAAACCGTGCTGCGGGCGTGGAATACTTTGTAGGCAAGAGAGTGAGACGTGCTATGGCTAGGAAAGGAGTTATTTTATCTTCTGGAGCAATTAATACACCACAGATATTAAATTTGTCTGGTATTGGAAATGCTGATGACTTGAACAAACTTGGAATTCCAGTGAATGTCCATCTTCCAGGTGTGGGGCAAAACTTTCAAGATCATTTGGAGATGTATTTCCACCAGGAATGTACTCAGCCCTTAAGTTTGTACCGCACACTCAAATGGTGGAACATGGTTCCCATTGGAGTCAGGTGGTTCCTTACCAGGACAGGACCATGTGCCACTGCACATCTGGAGGCTGGTGGTTTTATCCGCAGCAAGGAAGGCCTATCTCACCCTAATATCCAATACCACTTTCTACCCTCAGCTTTTAAAGATCACGGCAGAGTAACTGTTGAGAAGGAAGCCTTTCAAGTACATGTTGGTTCCATGCGTGCTACAAGTCGTGGATATGTAAAATTAAAGTCTTCCAGTCCATATGACAACCCCATTATCCAGCCTAACTACCTCTCGACAGAAGAAGACCGGGTGGAGTTGAGAGATTCTATCAGACTTACCCGTGAAATATTCAGCCAGAAAGCATTTGATCCATTTAGAGGAAAAGAACTACAACCAGGTGACCATGTTCAAACAGATGAAGAAATTGATGCCTGGGTACGACAGAATGCTGACACGGCATATCATCCATCATGCACATGCAAGATGGGCTCTGAAGATGACCCAATGGCTGTCGTCAATAACAAATTGGAAGTCCTTGCAGTAGAAAATCTTCACATTGTTGATGCATCAATCATGCCAAGTGTTGTGAGTGGAAATCTCAATGGACCAACTATTATGATTGCCGAGAAGGCGGCTGATATCATCCTAGGAAATCCACCACTGCCTAAATCGACTGCGCCAGTGTACAAAACACCAGAAAAGGGACAAAGA
>s62Contig721_6 [710 - 3] (REVERSE SENSE) 
TACTGGGACCGGAAGATGGATGATGTGGCCATCCGACAATGCACCGGCCAACTCAAGTATTGCTACGAGTATCAGGGACTGAATGGTCGACTTGTCATCACCCCCCTGACAGATCGCTGCGTCATGACGCTGACCACGGCGCTGACCTTCAACATGGGCGGTGCGCCAGCGGGTCCGGCAGGAACCGGCAAGACGGAGACGGTGAAGGACCTGGCCAAGTCCCTGGCCATTTCCTGCGTGGTGACGAACTGCGGCGATGGCTTGGACTTCCGAGCCATGGGCGTCATCTTCAGTGGTCTCTCCGAAACAGGATTTTGGGGCTGCTTTGATGAGTTCAACCGCATCAACGTTGAGGTGTTGTCCGTGGTGGCCGCCCAGATTAAGACCATTCAGAATGGACTGAACGCGGGCAAGAAAACGGTGGAGATGCTGGGCAGAGACGTCGCATTGAAGACGACCATTGGTTATTTTATCACCATGAACCCTGGCTATGCTGGACGATCTGAGCTGCCCGACAACTTGAAGGCACTTTTCCGACCCGTCACGATGATTGTGTCTGACTTGCTGATGATCTGCGAAAACATGCTGATGTCTGAGGGCTTCAACATGGCAAAGGTCTTGGCGAAGAAGATGACAGTTCTGTACGCACTGTCACAGGGCCAGCTGTCCAAACAGTACCACTATGATTTCAAGTTGCGAGCTCTGAAA
>s62Contig7840_6 [3 - 2363] 
AGTTTGCCAGATTCCATTCTACCAAAACGACTCAAGAACATCATGGATACTCTGACTATGAACGTGTACAACTACGCTTGTACTGGTCTGTTTGAACGCCACAAGCTCTTGTTCTCCTTCCAAATGACCATCAAGATTATGGAGGCTGACGGTAAATTAAACCCTGAAGAGCTGGATTTCTTCCTAAAGGGCAACATCTCTTTAGAGAAGAGTTCTCGCTCCAAGCCATTCCCCTGGATACCAGAACAGGGCTGGGAAGATATACAAAGACTGATGACTGTTACTCCTGAAGCGTTCAGTTCGTTATCTGATGACATAGAAAGAAATGGCAACGAATGGAAAGAGTGGTGTGATCACGACTCGCCAGAATCCGCCCCCTTTCCCGGCCGATACGAAGAGAAGCTGACAGACTTCCAGCGACTTCTTCTCTTGCGTTGCTTCCGTGTGGACAGGGTTTACCTCGCCATCACGAATTTCGTGACAGGAAGAATGAGCGAGAAGTACGTGACCCCGCCTGTGATTAGTTTTGAGGCGATATTCGAACAGTCCAACCCGTTCTCGCCGATCATCTTCATTCTCAGTCCTGGCTCAGATCCCGCCAGTGATCTGATGAAGCTGGCTGAGAGATCCGGATTTGGTGGAAACAAGCTGAAGTTTCTTGCTATGGGACAAGGACAAGAAAAGTTGGCTTTACAACTGCTTGAGACGGCGATAGCTCGGGGTCAGTGGCTGATGCTTCAAAACTGTCACTTACTGGTGAAGTGGCTGAGGGAGCTTGAGAAGGTGCTGGAGAGGATCAGTAAGCCACACCCTGATTTTAGGCTCTGGCTTACCACGGACCCCACTCCTGAGTTCCCAATCGGGATCCTACAGAGGTCACTCAAAGTTGTTACTGAGCCGCCAAACGGCCTGAAGCTGAACCTGCGCAGTACTTACCACAAGATAACCAATCAGGCGCTTGCAGATTGTCCTCACCAGTCCTTCTCACCACTTGTGTTTGTGCTGGCGTTCTTCCACGCCGTAGTGCAAGAAAGAAGAAAGTACGGTAAGATTGGCTGGAATATCGCGTACGACTTCAACGAGTCCGACTTCAGAGTGTGTATGACTCTACTCAATACGTACTTGACGAAATCACTGGAGAGTCCCGATAAGAAAATCCCTTGGGCCAGCTTGAAGTATCTTATAGGCGAGGTGATGTACGGTGGTCGTGTGATTGATGATTTTGATCGTCGTGTGGTGAAGACCTACATGGACGAGTACATGGGTGATTTCATATTCGACACTTTTCAGCCATTTCACTTCTATAAGAACGAAGAGGTTGACTACTTCATTCCCAAACCCGAGAAAGATGCTCCAGAGGCCAACAGAGACTTGTACGTGGATGCCATCGAGGCACTGACCCTCTCCAACACCCCTGACGTGTTCGGTCTTCACCCCAATGCCGAGATCGGCTACTACACTCACTCAGCCAAGGACATGTGGAACCATCTTGTAGAGCTCCAGCCACAGACAGGTGGGGAAGCCGGAGGTGTCAGCCGCGAAGAGTTCATCGGGAAGATAGCCACCGACATTCAAGGCAAGCTGCCTCCTCTGTTTGATGTGGACAGAGTGAGGAAAAGCCTCAGTGATATCACGCCCACCTACGTGGTGCTGCTGCAAGAACTAGATCGGTTTAATGTTCTTATCAGGAAGATGTCTACTTCACTTATCAACCTTCAAAGGGCTCTTGCTGGTGAAGTAGGAATGAGCAGTGAACTGGACGAGGTCGCGCGTGCGCTGTTCAATGGTCAGATTCCTAACATTTGGCGCAAGCTGGCTCCTGCTACACTCAAGTCGCTTGGCAACTGGATGGAACATTTCCTTAAACGTCTGAGCCAATACAACAAATGGGTCAATGAAGGTGAGCCCGCAGTGATCTGGTTATCCGGGCTACACATTCCGGAGTCTTACTTGACAGCACTCGTGCAAGCCACCTGTCGTAAGAACGGCTGGCCTCTGGATCGCTCCACTCTCTACACCACGGTCACCAAATACAGGACCGCAGAGGAGGTGACCGAGAGGGCACATTCCGGCTGTTTTGTGAGTGGACTGTACCTAGAAGGGGCCTCGTGGGACCTGGAGTCAGGGTGCTTAAGGAGACCTAAGCCAAAGGTGCTTGTTGAGGAGCTGCCCATCTTGAAAGTGATCCCAATTGAAGCACACAGGCTTAAATTACAGAACACCTACCGTTCGCCAGTCTACACGACCTCGCAACGCCGTAACGCCATGGGTGTCGGACTGGTGTTTGAGGCGGATCTAGCCACTCATGAACACATCTCTCACTGGGTGTTGCAAGGCGTGTGCCTCACACTCAACTCTGAC
>s62Contig11889_4 [1 - 804] 
TTGATGGAGAGAATGTTCATGTACGAACGGGGTGGCGATTTGGACAAGATCATCATCCAGGATTGCCAATTTGTGTCTGGAATGCAGCCCCCGGGTGCTGGCCGAAACACGATCGATCCTCGAGTGGTGTCGTTGTATGCTTGCGTTGGAATCACATTCCCAGCTGGAGACACTGTCGAGAGAATCTACTCTTCGATTCTCAAGAACAGCTTCCTGGGCTTCGAGAACGCAGTGCAGGAATGCAGCCTCCAGCTGCCCCAGGTCACTATGAGTCTGCACCAGGCCGTGCTAGACAATCTGCCGCCCACGCCAACCAAGTTCCACTACATCTTTTCTCTTCGAGATTTGAGCCGCGTCTTTCAGGGAATTTGCCAAGCAGATCCACAGGTGGTCAACAATGCGGCGATCCTAGTGAGGCTATGGCGCAATGAGTGTACCCGTGTGTACGAAGATCGCTTCAATGAGGATGCAGACAAGGCTTTCCTCAGTGAGAAGCAGCTGCACAACATCATCAAGACTCAGTTCCAGAAGAGTGCTGATGTGGCCCTGCAAGATCCCTTGGTCTGGGGAGACTTCCGAGACGCCCTGGACATCCTGGTCAAGAGCGACACACCATACTCTGCTCCCAGGGTTTACGAGGACCTGGGCAATTGGGAATCCATTCGCCCGATTTTCGATGGGGTTCTTGAGCTTTACAATGGTGACAACAGCCCCATGAATTTGGTCCTGTTCAATGATGCACTGGCCCACTTGCTTCGTTTGCATCGCATCATTCGCCTGACTCGCGGCATGGCCTTGCTCATT
>s62Contig29010_8 [593 - 3] (REVERSE SENSE) 
GCCACCTTTGCGGCTGGCTACAAGCTCTTCGAGATCACACTTTCCCGCGGCTATGGAGACGACCAGCTCAGAGAAGATCTCAAGGCCTTGTACACTGCTACGATCAAGCAACCCATGAGCTTCCTCTTCACAGATGCTCATGTCGTGGAGGAAGGATTCCTGGAGTACATCAACAACATCCTGACAGTTGGCATGGTACCTGCATTGTTCCCAGACGATGAGAAGGAGCCATTGGTGGGAGCTATTCGTGCCAGGGCCCGGGGAGAAGGTGTGTCCGAGACGGGGATGTGGGCCTATGCCTGCGGCGTGATTCGAGACAACTTGCACCTGGTTCTTGCTATGTCACCTGCCGGCTCACAACTCCGAACGAGATGCCGAAACTTCCCCGGCATGGTCGCAGGATGTACCATTGACTGGTTCTTCAGTTGGCCCCAGCAAGCCTTGCTGGCAGTGGCGGAACATTTCTTGGCCAACGTCACGGGCATTGATGACTTCAGGACCCACATCACCGACACCATGAGCTACGCGCACCTGTCGGTCACGCTTCAATACTCACCGCAGTTTGAAGTCAAGTACAAGCGCCGCAACTTT
>s62Contig29915_3 [2 - 427] 
ACACGATGCCGTAACTTCCCTGGCCTGGTCAATAACTGCAGTATTGACTGGTTCACGGCCTGGCCACAACAGGCATTGCATGCTGTCGCTTCGGTATTTCTGGGAGAGAATAACGACAAGATTCCCGACGAGCACCGCGAAAACGTCGTCAACCACGTGGTGTATGTACATCAGACTGTCGGCGTATTCAGCAAGACATTTCTGCAGAAGCTAAGGAGAGTCAACTACACCACACCCAAGAACTACCTGGACTTCATCAACACCTACAACAAGCTACTGGAGGAAAAGGACAAGTTCGTCTTAGAACAATGTCATCGTCTCGATGGAGGCCTGAGCAAACTGCTGGCCGCTAGCGAACAACTGAAAGAACTGAATGAGAAACTGGAAATCCAGAAAGTGGCGGTGACAGAGAAGAGCGAAGCCTGC
>s62Contig44083_9 [1074 - 112] (REVERSE SENSE) 
AGGATGGCGGTATACTCAAAATATCTCTTAATTGCTGTACCGGTCGCTCTCTTGGCGAGCTGTGCTGTACTATGGTTGCGAGAAAAACAGAGAAGACGGTCTTTCAAGGAAGTGGGAAGCGTTTCTGGGCTTTTCGTTTACCCTGTCAAGTCCTGCAAAGGAATTCGTGTTCGTGACATAAAGTGCTTCAGAGAAGGAATGGAGTACGACAGGCACTGGATTGTTCTGGATGGGAAAGGTAACTTCATTACCCAGCGTAAAGATCCAAAGCTTGCTCTGGTGGTTCCACATTTTGAGGATGGCAAATATCTTTGTCTTGATGCTCCTGGAATGGAAACATTGAAGCTGGACATACAGTTAAGAACCGATCAAAGGGAATACAAAAGGATCATGATCTTTGGAATGGAAGGAGAGGGTCAGTATGTCGGAGACGAGGCTGCAGAGTGGTTCTCGAAATACATGAATAAACCAGGTTTTAAAATGTACAAGCTGTCTAGACCTCGAGTAATTCGAGAACACGAAGAATGGAGTGATATTGGCGAGGCAGGAGATCAGGCAGCCTTTGGAGATTTTGCTCCTTACATGATTCTCGCTGAAGATTCCTTGGCGATGCTAAATAAAGAGCTTCCTTTGCCTATGGAAATGGAAAGATTTCGTCCGAATATTGTGGTTGCTGGCCTAAGAGCATTTGAAGAGGACAAATGGGAAGGAGGCAGAAAAATCAAAATAGGAGATGTTGTATTCCGATATCTAAACAGATGTCCAAGGTGTAGCCTGCCAATTGTTAATCCAAAAACTGGAGAAAAGAAAGGAGACGAACCTTTGGCTACTTTGCGAAGAATAAGGCTTCCGGAGGACAGGGATCCAAGATATGACAGGTCTCCGCTCTTTGGGATTTACGCGGCTCCTGATGGGGATGGGGTGGGGGTCATACGACAGGGAGATACTGTTATGGTTTGGTCT
>s62Contig15182_19 [2463 - 664] (REVERSE SENSE) 
CGCATTTCCAGTTTTATGGCGCATCTTTCTCCCGTACTGAAAGTGAAAGTCGACGAACTGTTTCTTCGCTGGTTGTCTATGCCCGAAACTCAACGTATTCTCAGGAATGATTTGAACAAGTTAATCCAAGGCCGCCCTCTGTCGCCAAGGCAATTGTCACATTCAGGCTCACCGAATTCAATAGGCGGCGCTACACGGCCTATTTCACCTCCGGCTCCACCAACCAGCTCTCCGTCACAATTGTTGCGGTCGCCGCGAAGTCCAAGAGAGAGGTGTTCTCGAAGACCTGGCTCGAAGTCCCCTCCACGGTCACCTCTGTTAGAAAACAATGAAGGAACGAAGTATCCGATGAAGGATAAACAGTTGGTGTTGAATAATGTGAGAATCTTTGCTGGTTGTGCCGCACAATTGGCGCCGTTCTACTTCCCGCTCGGAAAGCCAGAAGACTCGACCAAGTGTGAAGTCACGTTGGAGAAGGTGGCCAGAATTTTCAAACTTTACAAACACGGAATACCCAAAGAGGAATTTGGAGCTGTAGTTAAGGCCTGTGGTTTACCACTTTACTGGCGAGAACCTCTGTTTTCTACAGCTGGAGGGCATAAGCAGGGATCTGTTACTTTTCCTATGTTTAATGTCATGTGGAAAAGCTTAACATCTAAATGCCATGACAATGCATCAAGATTTGTTCGACTGTTAAGTGCAAAGCACTCCCGTAATTATGTGGAGTCAGAAGACTTTATTCCACTCTTGCAGGACATTGTGGAAACACATCCAGGCTTGGAATTTCTTCGTGATGCTCCTGACTTTCATTCTAGATACATCCACACTGTTATAGCAAGAATATTTTATTGTGTAAATAGTTCATGGTCAGGGCGTATCACAATCCCAGAATTGAGAAATAGTAACTTTTTAGATGTTTTAGCAGTTCTTGAGGAAGAAGAGGATATAAATGAGATTGCGGACTACTTTTCTTATGAACATTTTTATGTAATTTACTGTAAATTTTGGGAGCTGGACACAGACCATGACTTGTTAATTGATGAGAATGATTTAATGAGACACAACAACCACGCTTTGTCCTCAAAAATTGTAAAAAGGCTGTTTTCTGGGTGTGTCACAAGGGGTCCATCATACATGGATGGAAAGATGACCTATCCAGAGTTTGTTTGGTTTCTTCTCTCAGAGGAGGACAAGAAACATCCAAGAAGTATTGAGTACTGGTTTCGATGCATGGATTTAGATGGCGACGGTGTTCTATCTATGTATGAATTAGAATATTTTTACTCGGAGCAAGTCTCTAAAATGGAAGTTCTTGGTATAGAGACAATGGTGTTTGAGGACTGTCTTTGTCAGATGCTGGACATGGTGAAACCTAAATCTCCAGGATGTATATCGCTGAGAGATCTGAAGAATTGTAAATTGGCGTACATTTTCTTCAACACATTCTTTAATCTGGATAAATATCTGGAATTTGAACAAAGAGATCCTTTTGCTGCAGTGAGGGATTTACAAGACGGTGATAGCAATGAGCGGTCAGACTGGGAGAGATACGCACAAGAAGAGTATGACTTACTAGTGGCTGAAGAAGGAGCCAATGAACAGACAGAAGGTTTGTACGAGGATGATTTCGATGAAGACGAGGACCTTCCTGAAGGCGATATAATGGCGCTAAAAGGACTTGATAACGATGATGAACTTGATAGCGACAAGAACAAGAACAAGCCCTGGACAATGGTCACCGGCATCGATGACGATATCGATGACAACAACGATGATGACGACGACGACGACGACTTCTAT
>s62Contig19267_1 [1 - 414] 
GTCACGGCTTCCCACGAGACCTTCCTCAGTGCGATAAAACAGCTCGAGACGAGACATTCAGGAAGGCTCAAATCGAGCGAGGAGCAGAGGGCAACCATTAGGAAGGTTCTGACACCGAAGATGGCTAAACTTAGCCTAAGCAGTGTGGCTCTGAGGGACGGGATTGTTCATGGACTGCCCGTGACAGGACGTGAACTGGGGCGTGGTCAATACGGGGTTGTGTTCCAGTGTGCCGAGTGGGCCGGTAAGGGCCCCCTGGCCGTAAAATCCGTCGTTCCCCCTGACGAGAAACACTGGAATGACCTGGCTCTGGAGTTTCACTATACCTGGACGCTACCAAAGAACGAGAGAGTCGTCAATCTTGTCGGAGCGTTGATCGATGACGACTACTCCAATGGCTCCAACGCGGTCGTC
>s62Contig22447_9 [680 - 3] (REVERSE SENSE) 
GACATCACGGATCAGCTGGTACACGAGATTTGTCAGATGGATTTCGACGGAGTGGATCTCGATTCGAGCATGCAGGTCCCCGATACAAAATCGGCGAAAAAGTGCGTCCATCAAATTCAAGAGGTGGTGTATCGCGAGCTGAGTAAGCAGATTTCGGATCGACTGGTGAGCTCGGTGAATCTGTTGAGAGAGAGCGTGGTGGGGACTCTGCAGCGATGTTTGGAGAAACTGGAGGAGAGCGCCACTGGGGAAGAGAGAATCACGTTCGACCTAGCCAGTGATATGGGTGGAGACACGTCCAAGGCTCTCAGTCAGATTCTGGACACAGCCTACAACTTGGAATTCAACGAGAGAACGAGCACATCGGCCGTCAGACTACTGGTGGAGAGGATCAAACAGGCGTTTGGGGGTACGTCCTTCAAGAACCAGCCGCTCAATGCCGCCTGGCGTGAGAAATACACCCGCCAGCTCATCAGCAGCCTCAGTGCCTCTCGCCTCGCCAAGAGCATCTGTGCCCAGTTTCGCGCCCGAGTCACGGCTTCCCACGAGACCTTCCTCAGTGCGATAAAACAGCTCGAGACGAGACATTCAGGAAGGCTCAAATCGAGCGAGGAGCAGAGGGCAACCATTAGGAAGGTTCTGACACCGAAGATGGCTAAACTTAGCCTAAGCAGTGTG
>s62Contig27320_3 [1 - 603] 
GATGACGACTACTCCAATGGCTCCAACGCGGTCGTCCTCTTCATCATGCCCCGCTACCCTCGTGACCTCCACGCCGCTCTCAAGGTCGGCCTAGACTTTGGTACCAGGATGCAGATCGCCCTGGATGTTGTGGAGGGGATTAGGTTCCTTCACGGACAGGGTCTGCTACACAGAGACATCAAGCTCAAGAATGTCCTGCTCGACAACCAGAACAGAGGCACACTGACAGACCTTGGTTTCTGCAAGCCCGAGGCAATGATGACATGTACCATCGTCGGCACACCCATTCACATGGCTCCTGAACTTTTCGGCGGTTCTTACGACAACGCAGTCGACATCTACGCCTTTGGAATCCTTTTCTGGTACATCTGCGCCAACGACACAAAGCTCCCCGGAGCGTTTGACGCTTGTCAGAATAAAGAACAACTCTGGACGGCCGTACGTAAGGGTCTGAGACCGGAGAGACTGCCGAGATTTGATACGGACTGCTGGGACCTCATGACGACGTGTTGGCATGGCGACCCACTTCAGAGGCCCCTCGTTGGCGACGTGGCGTTGAGAATACACTTAATTATGAAGCGGATTGGGCGGAGACCGCTCACG
>s62Contig61363_7 [75 - 2897] 
AAGACTTCTTCTTCTACCATGGCGGCGAACCTTCCTTACGAGATAAGCAAGTTTCAAGAGCTTTCAAGGCTGTTAAAGCAGATAAAGCGAGACACGAACCGATACTTTCAAGAAATTCAAGATTCCGGACAGTTCAGCCAAGACGTGTTGTCTGCGTACCTTCCCGAAAATGAGTATCAGTCCTTAGCAAGGGTTTGTGAGAAACCGCCAACGATCATTGTAATCGGGCAAACGTGCTTCGCCAAAGTTTGCGTAATAAATGAGCTTCTGGGAGAACCTGTCTTGCCCGTGGTCGGAGAGCTTGATAGCCACACATCATGGCGGATGATTCGAATAAAGTATGGAAATATTTCTAACGTAAGTCTTGTTTTGCCTGACAGTTTTGAACTAGCGGCCAACCTGGACGCCTATGAAGGCTCCTGGGAGTGTGTTCCTAGAGCGGATCTTGAACTTACGGACCTTCAAAGAGACGATCCAGCAATGGCGACTGCAGTGGCCGAGGTGTCATTAAGCCATCCATTGTTGAAAGCGGGGGCCGAATTGGTTTGTTCGCCAAGCAATCACGAAGGCGATGTACAGAACATATTTCGTGCCTGTTGCGAAGATGTACTGCCAATTGTTCTTTACGCCATTGAGTTTGATGTTTTGACTGAAAAGGACAAGCAAGAACTCCTCCAAGTGAAGGCCTTGGCACCAGATATGGCTGTGTTCTTTGTGAAATGTAACAGAAATCCTCCAGTGGAGCTTACAGAGTCCATGACAGAATCAGGCCGTAATGACGCCATCCAAGCCATGGACCAGGGAGTCGTTAATGGGGAGCTAAGGGTGAAAGTTCAAAAAAACACATCTTCGAGTGTTTCTAAGACAAGACTGTTTGAGCAACTTTGTGAGTTGAAATACCTGTCTTTGGAGGAAGACAATAATTGTGAAACACCAGATGACAACAGTCAACGAACAAACAATTCCATCTTGATGGCTACACGACCAAAGTCAAATCTGATTGAGGACTTTTCCCTTTTTCCTTGTTTTCTTCTCTTTGTGCGACAAGTACTTCAGTACAATGTGGTTTCAGCTGCAACTGTGCTGAATGAAGCTCATGTGAGAGTGCTGGGTATGTTCATTACAACAGCATTTGACATGGCACGGGATATGGTAATCACCCCACGGAGACTTGACTATGCCAGAGAAAAAGAAGAAGATCTGTATAAAGCCTTGATGGAAAGTGCAAGTCGTAAGCAGGAGGAAATCAAAGACCTTATACACTCGACAATATCTACGCTGTCGCCAGAAATTTTAAAGGAAGTGGAAGAACTGAATTTTGAAGGAATTAAAGTGTCGTCTGATGGCGAACTGGCAAACCCCAAGGATCTGCAATACTGCACCACAGTGATTCAGGAACTTGTTCTTGCTAGAATTAACAATTCTGTTGCACAAGGTTTGATCAGCTCAGTGAAGTATCTCCAAGATAATTTTATTGGAACTCTGAAGCGGTGCATTGAGAGTTTAGAAAAGATGGACAGGGAAGGAATGTATGAAAATGGGGAATCGGCAACGTCATCACTGAGACACGTGCTTGACTCGGCATACCAAATTGAGGTTACAGTGAGAGCGAGTTCATCCCTGGCTCGACTTCTGTGGGAGAAGATGAAGCAAGCCCTTCAAACTCTTCCTGGTCAAGCCCCACCCAAGGTAGATGGTGCCTGGAAAAGGAAAGTAGCCCAAGATATGCTCACCAGTCTGAGTGAAACACGGCTGGCTAGGCACATCTGCTCACAGTTCCGAACTAGACTCCAAAAATCCCATGAGGCATTTGCCACTTCCTTAAGAATCCTTGAAGCGCATCACTGTGGAAGACTCGAAAAGACAGAGGAGAAACGAATGAGAGTGCGCAAATGCCATGCTCCCAAGATTGCACGACTTGCCCTGGAAAGCACCTCACTGAGAGATGTGGTGGTGTACGGAATACCACAGATGGGTCGAGAAATTGGGAGGGGGCAGTATGGAGTTGTGTATTCATGTGAACGTTATGCAGGGCATCAGCCATGTGCTATCAAGTCTGTGGTTCCTCCTGACGATAAACACTGGAATGATTTGGCCTTGGAATTTTTCTACACAAGATCCATACCAAAACACAACCGCATCGTGTCCATCATAGGCTCAGTGATTGACTATAGTTACGGTGGAGGGAGTTCCCCAGCAGTGCTGTTGGTCATGGACAGACTGCAACGTGACTTGTACCAAGGAATCAAGACTGGACTCAACTACAGAGGCAGGCTGCTGGTCGCTCTTGATGTGGTGGAGGGGATCAGGTTTCTGCACAGCCAGGGTCTGGTGCATCGCGATATCAAGCTCAAGAACGTGCTGCTGGATGCCAAGAACCGTGGTAAAATAACCGATCTGGGATTCTGTAAGCCGGAGGCCATGATGTCAGGTTCCATTGTGGGCACACCCATCCACATGGCCCCAGAACTCTTTTCCGGTCGCTATGACAACAGCGTAGATGTGTACGCGTTTGGTATCCTATTCTGGTACATCTGCGCGGGAACGGTTCGGCTTCCCTTGGCATTTGAGCAATGTGCAAGTAAAGACCACCTGTGGTCGGCCGTTCGTCGGGGCGTCCGACCCGAGCGCTTGGCGAACTTTGAAGACGAATGTTGGACGCTGATGGAGGCTTGTTGGTGCGGGGACCCGAGCGGCCGACCGCTTCTCGGAGCCATTCAACCGAGGCTTATTGAGATCATAAAACGAGTGGAGAACCGGCGTGGAGCCTCGGTCAAACAGCGACGAGAAAGTAGACCATTCAAAGAACTGGAAGTGTTGCTT
>s62Contig14851_10 [1 - 3177] 
CATTACAAGACAATGCGAGCAGATCCTAGCTTGTGTTTCCTGTCAAAAGTTGGTCTTCCAAACAATTTGAATGACTCTACTGCAGGGGATGCCACTGACCCAGATGACAGATATGATGATGATGCTAATGATGATCCAGATTATCAACAACCAGCGAGTATGTCCCAGAAAGATGAGGACATGGATGATGAAGATGATAAGGACACGGTGTCTGCTGTATCGTCACCTGGGACACCTCGGAAATCAGACAAGAGTTATGAATCAGTTGGAGGGGAAGCAAGGGGCACATCAAGTCCAAGGTGGCCAACACCATCAGATTTGAACACAAGGCTACGAAGAATCATCGCTGGGTATCAAAGAGTAGTGAAAAAACAGGAGCTAAAGAAAGCAGCTGCAGAAAAGGAAAGAGAAAGAAAGGAAAGGTTTGAAGAGGCTGTCAGACAGAAAGAACTGAAAAAAGCAGAAATGGCCCAAAAGTGGTCTAAACGTGAAGAAGTGGATTTCTATCGCACAGTGTCCACTTTTGGTGTGGAGTATAACAAAAAAGATGGTACCTATGACTGGACGCGATTCAGACGCCTAGCTCGATTGGACAAGAAGAATGATGAGAGGTTGACTGCATACTATATTGACTTCATGGCCATGTGTAGAAGAGTCTGTGGGCAAGCAACTGAAGAGGATGCGGGAAGAGGCACAAGTGTGGAAGCTATTTCAGAGGAACGAGCCAGCAGAAGTCTTTACAGAATACAGCTTTTATCAAAGATTCGAGAGGAGGTTTTACCTCATGAGAAGTTGGATGAGCGCCTTCAACTGGCGCAGCCCTCTCCCAGCTTTCCTGACTGGTGGCAGTGTGGGAAACACGACAAGGACTTGCTTATTGGTGTGACCAAACATGGCATCAGCAGAACAGATTTCAATCTTCTTAGTGATCCTGATCTTTCATTTCTGGAAATTATTTCAAAGATGCCATCAAACCCTGGAAGTGCACTCATGAATAAAGCTCTTGCTGATGAAAAAATGTCCTCCCCTGCTGGAAGTATTAAGACAGAATCATCCGTTCCATTTGATGGCTTCTCCCCTCTGAACAATGATCATGAAGACAGACAAGGAGAAGAAGCCATCAAAAGCTTTTCTCAGCAGCTACCCAACATGGAAAAAGTGCCAGAAGTCGATGGCCCAGCTTCACCTTCACCAGATGAACAGACAGCCACACTACCATCCTCCACACCAGTGGCACCAACACTGACATCAGTGAAAACAGAGGTACAAACTCCATTAAGTGAGACATACAGATCGGGATCTCCAGGTGTTGATATGGTCGCACCCGATCAGGATCAGGGTGTTGTTAAAGAAGACACTGCTCTAGGCTCAGCAGGAGCAGCTGCAGACCCCAAGACAGAGGATATGGAAGATCCCACTAGGCACAGCACTCCCATTCCTGCTCACTTCAATCCAGCAATGAACCAAGATGAGGACTCGCAACTGAGCTTCAACCAGGAGGGCCAGTCAAGTGAGGCTTCTATTTTCTCTGTGAGGTGGCCCAAGGACAAAGTTGTTATCCAACGTTTGGATCAACTCTGTGAGTGTGTATTGAAGGGAGAATGGCCAATCGTAAGTAAGGTGGCAGATGCCTTACTTCAGAATCAACTGGCAGCCAATTCGCCATTATCTGGAGGCTATCCAAGTCTTGGAGATGTTGATGTGGCTTCATTGCCACCTGGCTTTGCTGTTGGCGAAGATGGACATCCTGAGGATCCATCCAAGGCCTTTAAACTCAAAAGGCTTGACGGTTTAAAGCTCACTTTCAAGAAGAACAGACGGAAGAGAAAGAAAGATGCAGAGATGGGTGAAGGTCCTTCAGAAGAGGGAGGGCCACTTCACAAAGAACCAGGTCACCGAAAAATGCCTGCCCGAGTTGATGGAGAATGGAATGAAGCCATGATGAACATAGAAGCACCGGGTCATGACTTCAGATGGGATCCTGCCATGGGCTTAAAACCTCCCAGGAAGAAAAGAGTGTCAAAAAAAGAAAAGGGCGAAAAGCCTGAAAAGCCACCTTCTGGGAAGAAGCGAGGGAGGAAACCTAAAACCGATAAGCTCGGATCTGCGGGCAGATTGGCTGACACTGGTGGTGCAGTGGTTCCACCTGATGGGGCTGCTCTGGAATGGACTGGCTTTTCCCTTCCAAATAGAATGGAGGGAGGTGTGAATCAGGTGTCTGTGATAGAAGAAGTGTCTGCTGGTCATGTGAGAGCTGCCCTGGCAAAGTCACCCCATGAAAGTACAACTAATCCCGCTTTTCCAGCATTTTCAGATGAGTTCAAGAATTCAAGGTTGGAAGGGGAATCACGTGTCACAAGTGGACAAGAGGAACATGTTGCTGTTGTTGACAGAGAAACTGGAAGAAAGTTGGTAGGAAAAGTGGCACCAACACTTTCTAATCTTGTGGACTGGCTCCAGCAAAACAGCAATTTTGATGTCGCTGAAGAGTCTACAGCATTTGTCCGTAGCAAGGGTATTTTACCCGCTTCCCTGCTGAGCAGACTGTCTAACGGTGCAAAAAAGTCGAATCCTACCACGCCCACAGCTGCTGGACCACCACAAACATCACATCATCTATACGGATCGTACAATGAAATGAATTATGGTACTGCGGTGTCCAAGTCTCAGTTTGATTCATCGTCACACTCGACGTCATTGACTTCAACCGCTGCCTCCAACACTCACAGTGAACCCACTCGGGCTTCGTTCCCGTATGACTCGTCCCACTTTGGGAATTTTCCGCATGCCATGCCTTTCGGCCCATTTGGTCACATGCCTTATTACGCATCGTATGGAATGGGCATGCCGGCAAATTCACAGGGAACCGCTTCGTTTGGCGAGAATGCCTCGTCAAAACCGGCACAATCACCAGTCAGCCCTAATCCGTCCTCTTCACAGGTCATGTTCAGTAACTCTTATTCTTCATTGTATGCGGGACAACAGCCTGGGAATGGACTGCAGGGCTACGCACCTGGAATGGCATCAAATGCTTTTTCGTTTCCACTTTTGAACAATGGCAATATTGCGTCGTCGCCCTTGTCGTCTAAAGGTGATTTTTTACCAGACAGTGCAAGCCATGGTTCTTCAAGTATTGGAAGTGATATTTCATCGCAAGGCAGTCCAGACAATGATTGC
>s62Contig37375_1 [1 - 699] 
AAAAACATTGCTCCCAAAGAAGAAACCATCATAGAGGTTGAACTTACCACCATCCAGAAAAAGCTATACAGAGCCATCCTTGAAAGAAACTTTGCCTTCCTAAGTAAGGGAGTATCATCCAGTGCAAATGTACCGAATTTGATGAACACCATGATGGAACTCCGCAAGTGCTGTAATCATCCTTTCTTGATCAATGGTGCTGAGGACAAAGTGCTTTCAGAACATAACTTGTCACTGGTCGAAAAGACAGCCAAGCATGCTAACATCATGATTGAAGCCTCGGGAAAGCTTGTCCTTATTCACAAACTTTTACCCAAACTAAAATCTAGTGGACACAAAGTCCTCATTTTCTCACAGATGGTTCGTTGTCTTGACATTCTGGAAGACTATCTTGTTCACATGAGGTATCCATATGAAAGGATAGATGGGCGTGTCAGAGGAAATCTCCGACAGGCAGCTATTGACAGGTTCAGCAAACCTGACTCGGATCGCTTTGTCTTCTTGCTGTGCACTCGAGCTGGAGGGTTAGGAATTAATTTGACAGCTGCAGACACTGTTATCATTTTCGACTCTGACTGGAATCCTCAGAATGACATTCAAGCTCAGGCAAGGTGTCATCGAATTGGACAGAGCAGGTCTGTCAAGGTGTACAGGCTCATCACCAGGAATTCTTATGAGCGGGAAATGTTTGATAGGGCA
>s62Contig9615_8 [956 - 3] (REVERSE SENSE) 
TCGTTTCTTGTCCCGCAAAACCAGTGCCATGGGGACAAATCAGAACACATGGCTGAGGGTGTCACTGCAAAGTACCTGAGCAGTAGCGGCGACTTTTTGGCAAAAGAGACTCCTGGCAATAGCATCAGTAGCCTCGCATGGTCGCCTGTGCAGGATGTGATTGCTGCAGGTTCCTGGGACAATTCTGTCTACATTTGGGAGGTCAGTGGCTCTGAAGTCCTAGCCAGAACCAGCTACTCCTTGAGCGCCCCTGTGCTGTCCTGTGGCTTCAGCCGCGATGGCTCACGTATCATCAGTGGCGGCTGCGACCACCAGGTTACAGTGCGGGACCTTCAGGCACAGCAAAGCATGGTGCTGGGACAGCATACCAAACCAGTGAAATACGTTTCAACCGTTGATGAGTTGAATGTCGTGGTGTCTGGCAGTTGGGACAAGACCTTGTGCTTTTGGAGCCCTCAGCAGCCCAAACCTGTGGTCACGGTGCAGCTGCCGGAAAGGGTCTTTGCTATGGATGTGAAGTATCCACTGATGGTGGTGGGGGTTGCCGACCGGCAAGTGCTCACCTTCAGACTAGATGAAGGTCTGAAGACGGAGCTGGCGCCCACAGAATCCATGTTCAGTGGCCTAAAGATGCAAACGAGATCCATCTCCTGCTTCCCTGACAAGAAAGGCTTTGCGCTAGGCGGCATTGAAGGCAGGTGCTCCGTCAAGAGTTTTGAGGACCAAAGCCAAACTTTCACCTTCAAGTGCCATCAGACTCCAAGCTGCGCCAGTGCTGTGAACTGCTTGGATTTTCATCCCAAGATGATCAACACGTTAGCCTCCGTGGGTAGCGATGGTAGTTTTATTTATTGGGAGAAGGCACAAAGGAAACTCCTAAAGAAATTTGAGGTCAGCACGAGCTCCCTGACCACTGGAAAGTTCAATGCCTCAGGTGAGCTCTTTGCATATGCC
>s62Contig41819_5 [10 - 1083] 
CCGCTAGGAGTCGCCATGTTCCAGCAGACAACGTTCGGAGCTGGAGCGGGCTCCCACAATCCCATGAAAGATATTGAGATACCGAACCCGCCAGAGGACTCTATCAGTAAAGTGGCTTTCAGTCCCAACGCCAACTACCTCATAGCGTCTTCTTGGGATAACAACATCCGTTGCTACGAAGTACAAGACAGTGGCGTCGTTCCAAAGCTGCAGCAGTCTCACTCTGGCCCAATACTGGACTGCTGTTGGCATGCTGACGGTACCAAAGTGCTCACTGCCTCATGCGACAAGACCTGTAAGCTATGGGACCTTCAGTCTAACCAGACGGTCGCCATAGCCCAGCATGATGCACCAATCAAGTGTGTCCATTGGGTACAGTCTCCCAGCTATCAGCTAGCCGTGACTGGGAGCTGGGATAAGACGATAAAGTTTTGGGATACCAGGACGCCAAATCCAGCACTGGTATTACAACTTCCAGAAAGATGTTACTGTATGGACGTGATGTATCCCATGGCAGTGGTTGGTACAGCATCAAGGGGACTGGTTGTGTACCAGTTGGAGGGGACACCTTCAGAATTTAGGAAAATTGACAGTCCGCTGAAGTACCAACATCGATGTGTGTGCGTCTTCAAAGATAAGCAGAACCAGCCAACCGGGTTTGCCCTCGGCTCCATCGAGGGAAGGGTGGCCATTCACTACATCAACCCACCTAACCCACAAAAGGACAACTTTACTTTCAAGTGCCATCGCTCGGTTGTCAGTGGACCAGGGCAGACACAGGACATTTACCCGGTGAATGACATAGCTTTTCATCCGACACACGGAACGTTGGCTACTGTCGGTTCCGATGGCAAATTCAGCTTCTGGGACAAAGATGCAAGAACAAAGCTAAAGACCTCGGAGACCATGGAGCAACCTATTACGTCATGTGCATTCAACTACACTGGAGACATATATGCCTATGCCGTCAGCTACGACTGGTCAAAGGGTCACGAACACTATAATCCCATGAAGAAAAACTACATCTTCTTGAGATCAGTTTCGGAAGAGATGAAGCCACGCTCAAAGAAACGT
>s62Contig50925_4 [2 - 1012] 
CAGATTAAGGACCCCAACACCAACCAGGATGCTCCAGTGCCGGAGGGCCCTAGCGATTCGATCAGCTGTTTGAGATGGTCTCCGGCAGCCAACATCGTCGCGTGTGGCTCGTGGGATAAGAGCGTTCGGATTTGGGAGGTCACCGCACAAAATATCGCCCCTCGTATGGCTTACAACCACGAGGCGCCGGTGCTGTGTTGTGCTTTCTCGAAGGATGGGCAGCGCATCTTCAGCGGCGGCTGTGACAACAAGGTGAAGATGAAGGTCCTTCAGACGCAGCAAGAGCAACAGATCGGACAACATGACGCGCCAGTGAAGGAGGTCTTCGTGTTGGATGAAATGAACATGGTCGTTTCTGGCAGCTGGGACCGGACTCTGCGATTCTGGAACCTGCAGCAACCAACGCCTGTGGCCACCTTGCAACTGCCGGAGCGTGTCTACACAATGGACGTCAAATTCCCGTTGCTGGTGGTGGGATGTGCTGAGAGGCATGTGCTGGTCTATAATTTGCAGGCAATTCAGCAGAACCCACAGCCCTACAAGCAGGGTCAGACTGCTCTGAAGATGCAGACGCGAGCAATTTGTGCCTTTCCGGACAAGACGGGCTATGCCGTTGGATCTGTTGAGGGGCGCTGCTCCATTGCATACATCGAGGACACCTCGAAGAACTTTGCCTTCAAGTGTCATCGAACCAACACCGAAATCTATGCGGTAAATGACATTGACTTTCATCCGCAGATGGGGACGTTCGCCACCTGCGGTGGTGATGGAACGTTCGTTTGTTGGGACAAGGAGAACCGACAACGGCTGAAGGCCTTCAATTCGTGCCACTATCCCATTACTGCTGGGAAGTTTAATGCTGGTGGAGACATGTATGCGTACGCTGTGTCCTATGACTGGAGCAGAGGACATGAGCAAAACCATCCGTCTTTGCCCAAGGGAGTCCTTGTCCACAAGGTCCAAGCCTCAGAGGTTCAGCCCAAAAGTGGCGTGGGGCAACGCGCCAAGCGC
>s62Contig50048_21 [2813 - 117] (REVERSE SENSE) 
ATGATGAGCAGTAGTCGGCGTTCTGCCCCTCAGGAAGAGGAGAGTATCTACCGCATCCCACCTTATTATTACATTCATGTCTTGGATCAGAACACCAATGTCACCAAGGTTGAAGTTGGTCCAAAAACCTTCATTCGACAGGACAATGAAAAGGTTATACTTGGCCCGGAGAAAATGATAACTATTCCTCCTCGACATTACTGTATTGTTGAAAATCCAGTGCTCAGGGATAAAGATGGACGCGTTCTTATTGATGCTAATGGACAGATCAAACTGGGTCATGCTGATCAGGATATCCGTCTTGCTCAAGACCCATTTCCTTTATATCCTGGTGAGGTTTTAAAGCAAGGTGTTTCAGGTCTGAGGGTAGTAATGGCTAACTCTGCAATTAGACTCCGCGCTATGCTGGACTTTGAGTCTGAATCAGGAGAGAAGAGGGTAGCTGGTGATGAGTGGCTGTTTGAAGGACCAGGTACTTACATACCAAAGAAAGAGGTTGAAGTTGTAGAAACAATCCTTGCCACTATCATCCAACCAAACCAAGCCATTAGACTGAGAGCAAGAAAAGAAACAAAAGATCGTGATGGTATCATACGTGTGGCTGGGGAAGAGTGGCTGGTTAAAAAGATTGGTGCTTACCTTCCAGGTGCTTATGAGGAAGTAGTTGATGTTGTTGATGCCTATGTATTGACTGAGAAGAAAGCTCTACACCTTCGATCAACGCGGACATTCAAAGATGATAAAGGTGTTTTACGGAAGAATGGAGAGGAGTGGTTAATCACCATGGCAGACACAGAGGCTCACATTCCAAATGTTTATGAAGAGGTTGTTGGAGTAGTTGATATCACAACATTGAACAACCGTCAGTACTGTGTAATTCTAGATCCAGTTGACAAAGATGGTAAACCCCAGCTTGGTCAAAAGAAGCTTGTTAAGGGAGAGAAGTCATTTTTCTTGCTGCCTGGTGAAAAGCTTGAGCAAGGCATCCAAGATGTCTTTATTCTTGGTGAGGATGAAGGAGTAATTTTAAAAGCAAATGAAGCTTTTAATGATGTTGATGAAAAAGAGAAAGAGTTACCACGACGTCCTGGTGACCGCTGGATGATCCGTGGACCCAGTGAATATGTTCCTCCTGTTGAAGTTGAAGTTGTTGCACGAAGGAAAGCCATTCCCCTAGATGAGAATGAAGGAATCTATATCCGTGACATTAAGACTGGAAGGGTGAGGGCTGTATGTGGTCAGACGTATATGTTAACACAAGATGAAGAGCTCTGGGAAAAAGAATTACCTCCAACTGTTGAACAACTTCTGGCAGGAGGAAAGGATCCCCTGGCTGACCGTGGCACCCGGAATGTTGTTGTACCCGAGATTTCTAGTTTTCCATCCATTCAGCAAATGTCCAACCAATGGGATGAATTTTCCAATTCAGTTCAAAGTCAAACTTCATCAAGACGTCCTGGTCCTTTTAGAGAACAAAGAGAACCCAGAAGTAGCTTTGGAAGAAACAAAACCAGAGTTGTGACATTCAGAGTGCCTCATAATGCAGCAGTACAAATATATGATTACAAAGAGAAGACTGCCAGAGTTGTGTTTGGTCCTGAGTTGGTTATGCTGTGTCCTGATGAACAGTTTACCCAGCTCAGTCTGTCAGGAGGAAAACCAAAGAAACCCAATGTAATAAAGGCACTGTGTCTGCTTCTTGGCCCAGACTTTTGTACTGACATCGTCACAGTAGAGACTTCTGATCATGCTAGACTGCAGCTGCAATTATCTTACAACTGGCACTTTGAAATTGGTGACAAGGGTCCAAAGGATGCTGCAAAGTTGTTTTCTGTTCCAGATTTTGTCGGAGACGCTTGTAAAGCAATTGCCTCAAGGATACGTGGTGCAGTAGCAGGGGTCCAGTTTGATGACTTTCACAAGAATTCAGCAAAGATCATACGTACTTCAGTGTTTGGCATTGACGACAATCACAAAATTCGAAACAAGTTTACTTTCCCTGCAAATAATCTGAACATTACAAGTATTGATATCCAATCTGTGGAGCCAGTAGATCAACGAACCAGAGATGCACTACAGAAGTCAGTCCAGTTGGCCATTGAGATTACAACCAATTCACAGGAAGCTACAGCCAGACATGAAGCAGAAAGGTTGGAACAAGAAGCCAAAGGTCGACTAGAAAGGCAGAAAATAACAGATGAAGCCGAGGCAGAACGTGCAAGAAAGGAGTTGTTGGAGCTTCAGGCTCAGAGTGCTGCAGTTGAATCTACAGGACAAGCTAAGGCTGAAGCACAGTCCCGAGCAGAGGCGGCTCGAATTGAAGGCGAGGCTGCAGTTCAACAGGCAAAGTTGAAGGCAGAAGCTGCTAAGATTGAGGCTGAATCTGAACTGCAACGTCTGAGTAAAACCAGGGAGGCAGAGCTGAAGTACCAACATGAACAGAACACCTTGGATGTAACAAAGGCCAAAGAGATGGCAGGCATTGAGACAGACAAGTTTAAGAGCATGGTGTCATCTATCGGTTCAGACACTATTCAGGCAATAGCCACAGCTGGACCAGAGATGCAGGTGAAATTGTTGCAGTCTTTGGGTTTGAAGTCTACCCTGATAACAGATGGTAGCTCTCCAATTAACCTGTTTAGCACAGCTCAAGGTCTGATTGGTGCTCTTCAGCAACCAGGGTCTTCTGCAGACTAC
>s62Contig51756_28 [2765 - 168] (REVERSE SENSE) 
TTCGAGTCAAGCAAGATGGATCGTTCCAAGCGAGCTGGAGCCGACGCTGGTGGCGAGTCCAAAAGCATCTACCGTATCCCTCCCTACTACTACGTCCACGTTCTCGACCAGAACAGCAACGTGACCAAGTTGGAGGTGGGGCCGCAGACATTCATCCGTCAGGACAATGAGAAGGTTATCCTTGGTCCGGAGAAGATGATTGTGGTTCCTCCCCGCCACTACTGCATCGTAGAGAACCCAGTCATGTTGGGGAAGGATGGCCACGTTCTCATGGACAAGCACGGACAGGTGCGTCTACGTCACGCCGACCAAGAGATCCGATTGGCCCAGGAGCCCTTCCCGCTGTACCCTGGTGAGGTCCTCAAGCAGGTCGTCACACAGCTTAAGGTCGTACCGGCCAACACTGCCCTGAGGCTGAGAGCCGTCCTGGACTTCACCGAGGACGATGGAACAAAGAGGGTGGCTGGAGACGAGTGGTTGTTTGAGGGACCTGGCACGTACATCCCCCGCAAGGAGGTGGTCGTCGAGGAGACGATCAGGGCGACCGTGATCAAGCCAAACCAGTCAATCAAGTTGAGGGCACGTAAGGAGACGCTGGATCGCGACGGAAACGCCCGTGTGACGGGAGAGGAGTGGCTGGTGAAGAAGGTTGGAGCTTACCTCCCCGGAGCCTACGAGGAAGTTGTGGATGTGGTGGACGCTTATGTCCTCACGGAGAAGGTTGCCCTGCACATGAGAGCCACAAGAACCTTCACAGACAAGAGTGGTACCAAGAGAAAGAATGGAGAAGAGTGGCTGATCAAAATGGAGGACACTGATGCACACATCCCTGATGTCTACGAGGAGGTTGTAGGCGTGACCAAGATCACGACACTGACCAACCGTCAGTACTGTGTGATCCTTGACCCCTGTGGACCGGACGGGAAGCCACAGCTCGGACAGAAGAAGCTGGTCAAGGGAGAGAAGTCCTTCTTCCTCATGCCGGGAGAGAGGTTGGAGAAGGGGATACAGAACGTCTATGTGCTTGGAGAGGACGAAGGATTAATCCTCAAAGCGAGCGAGAACTTTACGGACCAAGACACTGGAGCCGAGAGGTTGCCAGGGGACCGCTGGATGATCAGGGGGCCGCTGGAATATGTGCCCCCCGTGGAGGTCGAAGTTGCCGCCAAACGCAAAGCCATCCCCCTCGACGAGAATGAGGGTATCTACGTCAGGGACATCAAGAGTGGAAAGGTTCGTGCCGTCTGTGGAGCGACTTACATGCTGACTCAGGACGAGGAGTTGTGGGAGAAGACTCTACCACCAGCTGTGGAGGAGCTCCTCTCTGAGGCCAAGGACCCACTGGCAGACCGCTCTGATAGAAGTCGTCCCGGACCTTCGGGTGGAGCCAAGCGAGATAAGACCCGTGTTATCACATTCCGTGTTCCCCACAATGCGGCCGTACAGATCTACGACTACAAGCAGAAGAAGGCTCGTGTCGTGTTCGGCCCTGACATGGTCATGCTGAAGCCAGATGAACAGTTCACACAGCTCAGTCTCTCCGGGGGGAAACCCAAGAAGCCTAACACCATCAAGGCTCTCTGCCTCCTCCTCGGGCCAGACTTCTGCACCGACATCATCACCATAGAAACGTCAGACCACGCCCGCCTCCAGCTCCAGCTGTCATACAACTGGCACTTTGAAGTGGCTGACAAGGCCAATGAGAAAGAAGCATCAAAGATCTTCTCTGTCCCTGACTTTGTCGGTGATGCTTGCAAGGCCATCGCGTCTCGTGTCCGTGGAGCTGTAGCTGGAGTGCAGTTTGACGACTTCCACAAGAACTCGGCCAAGATCATCCGTGCCTCAGTATTTGGTGTGGATGACAAGGGAAAGATTCGCGACCGTTTTGTGTTTGCTGCCAACTCGCTTGTCGTGACGAGCATCGACATCCAATCAGTTGAGCCCGTGGACCAGAGAACAAGGGACGCCCTCCAAAAGTCCGTCCAGCTGGCAATTGAGATCACCACCAACTCACAAGAGGCCACCGCAAGGCATGAAGCTGAGCGTCTTGAGCAGAAGGCAAAGGGTGCTTTGGAGCGTCAGAAGATCACGGATGAAGCTGAAGCAGAGAAGGCTCGTAAGGAGCTGCTTGAACTTCAGGCAAACAGCGCTGCCGTCGAGTCGACCGGTCAGGCCAAGGCTGAGGCACAGTCTCGTGCTGAGGCCGCCAAGATCGAAGGAGAGGCAGCTGTTGAGCAGGCCAAGCTTAAGGCACAGGCCTCCAAGATTGAGGCTGAGTCTGAGCTTGAGCGGTTGACTCGGGCCAGAGAAGCCGAGACTAAGTTTGTTCGCGAACAGAACGAGCTTGAGATTGCCAAGGCAAAGGAGATGTCGGGAATTGAGACGTCAAAGTTCAAGAACATGGTCGACTCCATCGGATCGGACACGATCGCCACCATCGCCAACGCCGGGCCTGAGATGCAGGTTAAGATGTTGCAGGCTCTTGGTCTGAGGTCCACCCTCATCACTGATGGTAGCAGTCCCATCAATCTCTTCAACACGGCTCACGGTCTCCTTGGTGGAATGGCTCCATCTGGTCCAGCCGCCTCGGAGACTGAC
>s62Contig59436_2 [90 - 443] 
AAAACTCCCCTTTGCGTAGAACTAAGCAAGATGGATCGTTCCAAGCGAGCTGGAGCCGACGCTGGTGGCGAGTCCAAAAGCATCTACCGTATCCCTCCCTACTACTACGTCCACGTTCTCGACCAGAACAGCAACGTGACCAAGTTGGAGGTGGGGCCGCAGACATTCATCCGTCAGGACAATGAGAAGGTTATCCTTGGTCCGGAGAAGATGATTGTGGTTCCTCCCCGCCACTACTGCATCGTAGAGAACCCAGTCATGTTGGGGAAGGATGGCCACGTTCTCATGGACAAGCACGGACAGGTGCGTCTACGTCACGCCGACCAAGAGATCCGATTGGCCCAGGAGCCCTTC
>s62Contig1435_5 [731 - 3] (REVERSE SENSE) 
GTTCTTGGCTGGGGAACATCGTTTGATGATGACAATGCAGTGACGCAGTTTCTCCAGCATCTGGAGAGAGCAAAGGCAGCAGTGCTTGACAGATGGAGTATTATGATAGAGGAGAGACCTTTGTCGGCGTCTAGGAGTTCATCTATAGAAACACTTGATACACCTTACAGACATGAGGTGGACACGATGGACACGTTCGAGAATAACGTTGCAACACATTTAACAAGAATAATGAATTCCAGTGATCATTCTATTGTCATCTCTTCTGCAAGAGTGTTGTGTGAGACAGTCAAGGATTTTGTGTCCAAGGTTGGTAGTGCATCAGCTTCTTCTGATCCGTCTGAAGCCAACGACCCAGATTCGCTGCCACAAAAGTGCGCAGTTCTTAATGAGAAGCTGAACCTTCTCCAGAACACGTTGATCATAGAATCAGAAGCCCTAACCACCCCTCCAAAGGAGGGAGTGTCACCTGAGGCCGTAGGGCATGCTGGGAACGGTAACGGAAAGCAGAAAGTGTTCGTTCCCAGGGAAGCTCTTATGTCTCGAGCAAACAGTTTGAAAAAGGCACTACAACAGATTTTAGAACACGCAGAACAAGCTGTAGACGAGCAGAATGCACAGACGAGTGCGTCCACCAGCTCCTTAGCGGAAGCTATTGTGACGGTGGCCGCGTCAGCAGCTGGAGAAGTGGTAACTACATCTACAGCCCGCATTGAGGAGGAACTGGAA
>s62Contig13091_3 [734 - 3] (REVERSE SENSE) 
TGGAGAAGATCGTATGATTTTACTCCACGGGTAGTAGAAAATGAATTGGATTCATCAGACGACAGTGACTCAGAGGCTGGAACCGAAAACCTTAAATTGTACCACCGACGAAAGTCTACGGTAACCGCTGTGAAAGCAAGGAGTTCTATCAAGGAGGGATTTTTACTCAAACAAACCGGTTCATTTCAGAGATGGAAGAGGAGATATTTTAAATTGAGAGAAGGAAACAAGCTTTATTATGCAAAATCCAGTGAGGAAACGTTATTTACTGAAATAGATCTGCAAGATTTTAGTGTTGCAGAATCTGGCATTAAACATGCCAGTTTTACGGTTATTACAGCATTTCAAAATATTAATCTAAGTGCTGACTCCCGAAAGGAAATGGAGGAGTGGATAAGTTGTTTGAAGTCTGTTGGCTCTCGGTCTTGCTCTCAGTCGGATCTGTTAGACAGATTATCTGGGGCCCATAACTGGTATATGTACTCGTGTTCCCATGCAAAACCAACATTTTGCAATGTTTGCAGAGAAATGTTATCAGGCACATCAAAGGGATTATCATGTGAAGTTTGTAGATTTAAAGTTCACAGAAGATGTGCTGTACGAGCTAAGAACAACTGCAAATGGACAACAGTACAATCACTCAAGAGAGAACAATGTGAATTTGATGAGTCAGATCCTCTGTCAGTACCTCATCAGTGGCTTGAAGGAAATCTTCCTCCATCAGCGAAATGC
>s62Contig49872_16 [5084 - 3264] (REVERSE SENSE) 
GAACTGGAACCCGTACAAGATAACGAAGGGAACATGTTGGCTGCCGAGCCAGACGACTCCCAAGGAGGGCCTAATTCTGGCCCAGGTCCCTCTGATAATCGATTGCTAGATCGAGACTCCACTCCTGGTGGCTGGTCGTCCTTAGAACAGCGCAAATCACCGAGATGCATCAGTCGAGGTTGCGCACGGCCATTCACCTTTGAACCGCCTTTAGACGAAAAGCTTTTTGGAACAGGCGGCAGGCCCACGGTACAATTCAGCGGTTGTATCATTTCCAGAGCGTTTCTCAAGGAGAGGCCCAGTGAAAGGCTGGTGGGCTCTCTGATTGGCCGAGCGCTATTCGCCAGTGCTGACGCGCTGTGCGCTGCGGCCACACCCATGATGAATAACGTGCTTGATGTTGAGGGTTTCACGGAAAAATGCGTCATGAACAATTACTTTGGAATCGGACTGGACGCTAAGATTGCGCTAGATTTTCACACCAGGAGAGAAGAACATCCAGAGAAATTCAGGAGTCGAGCCCTAAATTTGCTCTACTATGGTTTGTTGGGTGGACGAGAGCTGTTACAGAGAACTTATAAGAACCTAGATCAGAGAGTGAGGCTAGAGTGTGATGGACACAAAATTAATCTTCCGAGCCTTCAAGGAATTGTAGTATTAAACATAACAAGCTACATGGGTGGAGCTAACTTCTGGGGGACTGGGAGAGATGACGGTTTTACAGAGCCTTCCAACGATGATAACATCCTTGAAGTTGTGGCTGTTCTCGGTGCTAGTCAAATGGGTATGTGTAAAGTGTTTGGAGGAATGCAGCACCACAGGATCGCTCAGTGCCGGTCGGTCAAAATTTCCATATTTGGTGAATCAGTTCCCGTTCAAGTGGACGGGGAAGCCTGGATGCAACCTCCGGGATACATCAAGATTGTTCATAAAAACCGCGCGCAGATGTTGGTCAGAGACAGGGAATTCGAGTTGACGTTACGAGAATGGACAGAACTCCAGGAAAAGATCAGCTCGAGTGTAACCAGCGCGCAAGCAGAGGTGCTGACCTCCCTCGTTCAGTGTCTGAGTATTTTAGTCAACTGTGTAAAGACCGCCTGTGAATCGCAAGAAAATGATCTTCAGGATTTGCTGAGTTTAGCGGATTCTGCAGCGAATTCCATAGAAAAACTTGTGCTTGATGGCGGAAAAATCCCTGAGGCCCCAAACAAAGGACGTATTACGGATCTTGTGATGGCCGGGAGGGCCTTGGTTCAAGCAGTCACATATTTTCTCCAAATTGAACTGCCGACGCTTTTACCATCGGTACCGTCAGAAGTGGAACGGAACCTCTGGTCTACTATTTCATCAGTCAAAACTCTTATCAGCAAGACAATTGAAGCGTACGGACTCACTAATGTTACTGAAGAAGAGGTTGAAAGGCAGTCTTCAGGCAAAGGACGAAGTAAGTTCTCGTTTTCTGGATTGCTGAAGTCCAAGAAACCGGAAATGACGAAAGTTGGGTCAGCCCCTTCCGGTCGCATGATTAAGTTCTGGGGAGTGGAAGAGGTCGGGAATTGGCTGGAGAGCCTGGGACTAGGCGAATACAAGGAACAATTTGCAAAGCACGATGTCCGCGGTCCTGAACTGTTAAATCTTGAAAGATCGGATTTGAAGGAACTTGGCGTGACGAAAGTTGGTCACGTGAAACGCATGCTTCACGGCGTCAAAGCTTTGTGCGGCGGGGTGTCACCGAAATCAGCCGAGAGGATTGAAAGGACGGCGAAAGCTGAGGAGAGGGCAGGACGGCTCAAAAGAGCTATTGACAAGGAGGACAGCCAT
>s62Contig17553_11 [1031 - 3] (REVERSE SENSE) 
CTTTCGGCGGCGCAAGTTTCAACAAAAAACCAATTCAGAATGCAGCAAAGCCAGAGCCATGGCGCTGGCGACATCGAAAGTCTTAGGCAAGAAGCAGAAGTACTCAAAGCCCAGATCAGAGATGCAAGAAAAGCCGTTTGTGACACATCATTGAACCAAGTAACACATAATATTGAACCAGTTGGTAGAATACAAATGAGAACAAGAAGAACGCTTCGTGGTCACTTGGCAAAAATTTATGCGATGCACTGGGGCAATGATTCAAGGAATTTAGTTAGTGCATCACAAGATGGAAAGCTTATCGTTTGGGATTCATATACAACAAACAAGGTTCATGCGATTCCTCTACGATCCAGTTGGGTAATGACTTGTGCGTATGCTCCATCGGGAAACTATGTCGCATGTGGGGGATTGGACAACATCTGCTCAATTTACAGTTTAAAAACAAGGGAAGGAAATGTAAGAGTTAGCAGAGAGTTACCAGGCCATACAGGTTACCTGTCATGTTGTCGCTTCACCGATGACAATCAAATTCTCACTAGTTCAGGAGACATGACTTGTGCACTATGGGACATTGAAACTGGACAGCAGACCACCACATTTAGTGGTCATACTGGTGATGTGATGAGTTTATCATTGTGTCCAGACAACAAGTCTTTTGTATCAGGAGCTTGTGATGCTTCTGCAAAGCTGTGGAGCATACAAGATGGCATGTGCAAACAAACATTTACTGGACATGAATCAGATATTAATGCAGTAGCATATTTCCCCAATGGAAATGCATTTGCAACAGGGTCAGATGATGCCACCTGTAGGCTGTTTGACATCCGTGCTGATCAGGAGCTCATGGTTTACGCCCATGACAACATTATCTGTGGAATCACCTCTGTTGCTTTCTCAAAGAGTGGCCGACTGCTACTTGCAGGTTACGATGATTTCAACTGCAATGTGTGGGACACACTGAAAGGAGAACGTGCTGGAGTTCTCGCTGGGCATGACAACCGTGTCAGTTGTCTGGGTGTCACTGAA
>s62Contig54062_4 [247 - 1281] 
CCTAACAATTCAGCCATGTCAGAGATCGACAAGCTAAGACAAGAGGCAGAAGAGCTCCGAAGCAAGATTCGAGATGCTCGAATGGCCGTGGCTGACACCACACTGAGCGAGGTCACTAACGATGTACCCGCCATCAACAGAGTCAGTCTTAGAACCAGAAAGACACTACGTGGACACTTGGCTAAGATATACGCCATGCATTGGGCTTCGGATTCAAGAAATCTCGTGAGTGCTTCTCAGGATGGCAAATTGATCGTGTGGGATGGCTATACAACAAATAAGATCCATGCTATACCCTTGAGATCTAGCTGGGTAATGACGTGTGCCTATGCACCGTCTGGTAGTTTCGTGGCTTGTGGAGGTCTGGACAATATCTGCAGTATATACAGTCTGAAAACTAGAGAAGGAAATGTTCGAGTCAGCAAAGAATTACAGGGTCATTCTGGTTACCTCTCGTCTTGTCGCTTTTTGGACGATTCACGGATACTTACTTCATCTGGTGACATGACTTGTGGACTCTGGGATATAGAATCAGGACAACAGACAATGACCTTCTCCGGACACACAGGCGACGTAATGAGTGTTTCACTCGGTCCAGATCAGAATTCATTCGTATCAGGTGCTTGTGACTCTTCAGCAAAGCTGTGGGATATCAGAAGTGGTGTGTGCAGACAAACGTTTACAGGACATGAAACAGACATCAATGCAGTATCTTTCTTCCCCAACGGTCAAGCATTTGCTACGGGATCAGATGACGCTACGTGTAGGCTATTTGACATCAGAGCAGATCAGGAGCTCATGATGTATTCCCACGACATGATTGTGTGTGGAATAACGTCTGTCGCGTTCTCCAAGAGCGGTCGTCTTCTCCTCGCCGGTTACGACGACTTTAACTGCAACGTCTGGGACACACTCAAAGGGGAACGGGTCGGCGTCTTAACGGGCCACGACAACCGAGTGAGCTGTCTGGGCGTGACCGACGACGGTCTGGCGGTGGCCACCGGGTCCTGGGATTCATTCCTCAAAATCTGGAAT
>s62Contig35271_3 [354 - 1] (REVERSE SENSE) 
TGTGGGGGCAAGAGAGTGGCGTACACTCGTCTTCCTAGCCAGCACGTTATTTACTCACTGGTGGAAGAGGAAAGAGGAAAGGATGCAGGCAGAATGCAAACTGTGTTTCTCAGGCTCCCAGGAAAGCGTGGTGATGGTCCAAAAGGCTGGGCGATTCAAGCCAAGCTGAACATCATGATCTGGCTTGGTCTCCACAAACATAAGAAAGACTACCTCAAAGACGCTCCCAAAGGATATCAGACGCCAAAGAATGCTCATAAGTTGATGGCACCTCCTCCAAACCATCTTATCTACACAGAAAAACAAAAGTTCATTCTCCGAGCCCATACATACCAAGCAAGAAGTTTGATAGGC
>s62Contig37841_19 [3236 - 1344] (REVERSE SENSE) 
TACCGTGCACGACGGCCACGGCACAGAGAACGAAATGAGAGAAGGGAAGAGCAGCAGCAGTTAGCACGAGCTTCAAAGAAGAAGGAAAAGAGAACTGAGGAGGAGACCGAGGAGGAGAAGATGAAAAAGAAAATTCCCAGACTGACGATTTTTGATTCAGAACTGGAATTTTTAGTAGAGTACAATGGTTTCAATGATTGGCTTCATTCGTTTCCACTCTACCGCGGCAAGAAAACCAGTGAAGATGATGATGACGATCACAGGATTGTGGGAAAATTTAAGGGTTCTCTAAAAGTATGGAAGTATCCTCTGCCAGAACACGTGGAAATGGACCCAATTGTTGGTACATTCCTCAAGTTACCCAGCAATGAGCCGGTCAATGTACTGGCGCGGGTTTACGTCATCAAGGCCGTCAATTTGCATCCTTCAGATGTCAATGGAAAGGCTGACCCATATCTTGTGGTAACACTTGGTAAACACAAAGTGAGGGACCGAGATAACTACGTGTCAAAACAGCTCAACCCAGTGTTTGGAAGGTGCTTTGAATTCGAGGCAATCATCCCCATGGACTCTGTATTAACTGTTGGTGTTTATGACTGGGATTTGGTGGGAAGTGATGATCTTATCGGCGAAACCAAAGTTGATCTTGAGAACAGGTTCTACAGCAAACATCGGCCCACGTGTGGTCTGCAGGAGAGCTATGCCACATTTGGATTTAACAAGTGGCGCGACCCAATGCGCCCGACCCAGATCCTTGCCAAGATCTGCAAAGAGGAGGGCCTGGACGGACCACACTACTCCACGGGAAGAGTTCGGATTGACAACAAAGTGTTTGGTGCTACGTCACAAGTTTTAGAGGAGAGTGGTCATTTCAGACAGTCAGATGAGCCAGTCGCTCTTAAAGCTCTGCGGGGTTTTCACACACTGAAGAGAGGATTCTCACTGGTACCTGAACACGTTGAGACCAGATCACTGTACAACCCGGAGAAACCTGGAGTGGAACAGGGTAAAATTGAGATGTGGGTTGACATGTTTCCCATGGATATGCCTTCTCCTGGTGCGCCTGTGGACATCACTCCCAGGAAACCCACAAGCTATGAATTGCGAGTGGTTATCTGGAACACTGAAGACGTTCTCCTCGAGGAATCAAATATACTGACCGGAGAGAAATGCAGCGATATTTTTGTCAAAGGATGGCTGGAGGGAATTAAAGAGGACAGGCAACAGACCGATGTGCATTACAGGTCGCTTACTGGAGAAGGAAACTTCAACTGGAGATTCGTCTTTCCATTCCAATACCAGAAGGCCGAAGAAAGAATTGTTATCACTCGGAAGGCGAGTTTCTTCTCGTGGGACGAATCTGAAGAGAAAGTTCCTGCCAGGCTGCACCTGCAGGTCTGGGATGCTGATGCATTCTCGGCTGACGACTTCATTGGTGATCTGACGCTTGACCTTACGCGCATGCCCCGTGGGGCGAAGTCCGCTAAGACTTGTACTCTGGACTTAATGAAGCAGGACGGCAGTGTGCCCCAGATCTCGTTCTTCAAGATCAAACACATCAAGGGATTTTGGCCGTTTGTAGTCAACACTGACGAGGAAGTCCCTGAACTGGCTGGCAAAGTGGAAGCTGAACTTGAATTACTGACCCAAGAAGAGGCCGAGAAGAAGCCCGCTGGACGGGCTCGAGAGGATCCGCAGGCTCTGGAGAAACCCAACCGTCCTGATTCAACGTTCACGTGGTTCATGAACCCGTTCAAGTCTCTGAAGTACCTTCTGTGGAATAACTACAAAATGTGCCTGATCAAGTTCCTGGTCATTGGACTCCTGGTGGCTCTTATGGGCCTGTTCTTCTACTCCATGCCTGGTTACACAGTGAAAAAGATCTTCGGAGCA
>s62Contig59039_1 [1 - 897] 
TGGGTGAACCTTTATGGATCAACAAGGGACTACTCACTGTTTGATGAACACAACGATCTTAATAATGGATTGGGAGAAGGCGTGGCATACAGAGGTCGGCTACTGATGGCAGTACAAGCAGAGTTTGGTGAATCTGCATCTGAGGCTGGCATCCGTCAAGTGGAGGTGGAGCCAACAGCACCCATCTCTGATACTGCAGCAGGCAAAGAAGACCAGTTCCAGTTATTTGCTTGTTTCTATGAAGCAAGCATGATAGAGAGGAAAGTCGGTGACAAGATGATACAATTTGAAATGAGTATTGGTAACTATGGTAACACAATTGATGGACAAGCTCTGCCAGGTGAGGTAGTGGATGAGGTTCGTAGGAATGGTGAGAACCCATTCATTCACCCATTGACCCCACCCGTCAGACCAGTGACAAATGACAGACAGTATTACCACATACCATGGGAGGATTCCAAACCCTGCGCTCACATCAAGTTGACATGGCAGGATCATCGCAGACGATTGTACAACTCCAATGTGCTGCTGAAGATCTGCGAGAGACTGGAAGATGGACTGACGGATTGCCTTGAGAGAGTGAAGATGGACTTGCCAAATACCTATAGATGGCTAAGTCGAGTCCTTGCAGAGCTTATCAATGGATGCAACCAGTATCTCAACCTGGTCAAGTCAATGCCAACTGCTTCTCATGTGGGACGTACCAAGCTGGACAAGGAGCGCTTGAAGCTCTGTCAGTATGAAGTAGAATCAGTATGTCAGTCAGCTCAGGAGCTCAAGGGTAGCACCAAGGATGATGGCCACATTAAGGACAATCTCAAGGCTGCGAATGCCTTGCTTCAGAGGCTGCTCAACATTGCCATTGAGCCTCAAGAAACAATCCCTGATGTTTTCATC
>s62Contig39494_12 [2257 - 146] (REVERSE SENSE) 
TCAGTTGACACTGACCGTCCACTGGTGATCATGTGTGGCATTTTCGGATACCTNNNNNACTTGCACCCTCGCACTCGTCAGTACATTCTGGAAACTCTTGTCAAAGGTCTACGGAGGCTTGAGTACAGAGGCTATGATTCTGCTGGAGTTGCCTTTGATTCAGACAGTAGCACAAATAAGATTCAAATTGTGAGAAAGCAAGGAAAAGTTGCATCTCTGGATGAGGCAATATTTTCTGCTGATGACATAGACTTCACCTCTGTTCATGCAACACACATTGGCATTTCCCACACACGGTGGGCCACGCATGGAGTGCCTAATGCTGTCAACAGTCATCCTCAGAGATCTTGTTTGAACAATGAATTTGTGGTTGTCCACAATGGAATAATTACAAATTACAAAGACATCAAGAAATTTCTAATTGAGAGAGGATATGTTTTTGAGTCTGACACAGACACTGAAGTTATTCCAAAGCTACTAAAGTACCTTTATCATTCTCAGAAAACAGAAGATGGTTGTCCTACATTCAGGGAATTGGTTGAACAAGTTATAGAGCAATTGGAAGGTGCGTTTGCTCTTCTGTGTAAGAGTGTGTACTACCCAGGAGAGGTCATTGCAACAAGAAGAGGGAGTCCTATGCTGGTTGGTATCAAGAGTGATCATCACGTAATCACTGATCAAATTCCTGTCATCTTTTCCACTCCTGTTCAAGGATTTTCTGGAGGTATATCTTCGTTTGCACTTACACAGGCTGATGAAGATAAGTTTAAACGTGCCAGCAGTGTTACAATGTTCAACATTGATGACAAGGGTGCTGAAAAGTCACTGGAATACTACTTTGCATCAGATGCCAGTGCAGTAATTGAACATACAAACAAGGTCATATTCTTGGAAGATGATGATGTGGCAGCTGTTACTGCCGATGGAGTTTTGTCTATACACCACGTCAAACGAAGTAGCAAGGTTGTTGCTACTCAGAGAGAAGTGCACACTCTAAAGACCAAGCTACAGGAGATCATGAAAGGGAACTATGATTACTTTATGCAAAAGGAGATCTTTGAGCAGCCTGAGAGTGTGATGAACACCATGCGAGGGAGGGTCAAGTTTGAGGACTATCAAGTTGTTCTTGGTGGAATAAAAGATCACTTGCTAGAAATTCGAAGGTGCAGACGATTGATATTCATTGGCTGTGGTACCAGCTTTCACAGTGCCCTAGCTACCCGTCAGTTGGTGGAAGAGCTAACGGAATTACCAGTAATGGTGGAGCTGTCGTCTGACTTTTTGGATCGAAACACTCCCATCTTTAGGGATGATGTCGCATTCTTCATCAGCCAATCAGGTGAGACAGCTGACACTTTGAATGCCCTCCGCTACTGCAAGTCCAGAGGAGCACTGACTGTTGGGATAACAAATACGGTTGGCAGTTCAATCAGCAGGGAAACTCAATGTGGAGTGCACATCAATGCAGGTCCTGAGATTGGGGTTGCTAGCACAAAGGCATACACAAGTCAGATACTGGGATTTGTCATGTTTGCTTTGATGATGTGTGAAGACCGAGTTAGTATGCAACCAAGAAGAAAACAGATAATTGATGGACTGCATCGTTTACCAGATCTCATCAAGGAGACACTGAAACTTGACGACACAATTCAGCAACTTGCTCAAACGCTCTATCAGCAAAAAAGTTTGATAGTGATGGGACGGGGCTTTAACTATGCCACATGTTTGGAAGGTGCTTTGAAAATCAAAGAGTTGACATACATGCATTCTGAGGGAATACTAAGTGGTGAGCTAAAACATGGACCTTTGGCTATGATTGACAAAGACATGCCGTGCATAATGGTCATCACCAAAGACAACACGTACAAGAAATGTCTCAATGCCCTGGAACAAGTGTCAGCAAGATCGGGTCGACCTATAATCATATGCTGTGAGAGTGACTCGTCACTTGAGTCCAAAGCCCACCAGTGTTTGAAGGTTCCAGATCTCGTGGATTGTCTACAGAGTGTGTTGACAGTTGTACCACTTCAACTGTTGTCTTATCACATCGCTGTTTTACGAGGATATGACGTTGACTGTCCACGCCACTTGGCCAAGAGTGTTACAGTGGAG
>s62Contig44141_5 [61 - 2118] 
ATTTTCATCATGTGTGGGATATTTGCATATCTAAACTTCTGTGTTCCACGAAAAAGGAAATACATTCTGGAACTTCTGATCAGTGGTCTTCAGCGACTGGAATATAGAGGTTACGATTCTGCAGGAGTTGCATTCGACGGACTTGGAAAAATGAGCATTGTCAAGAAGCGAGGAAAGGTTGCTGCCCTTGAGGAAGAGATCCAAGGTCAAAGTGAATTTGGCATTGATGAGGAACTTTCTATTCACTGTGGTATTGCACATACACGTTGGGCAACACATGGTGAACCCAGTGGAGTTAACAGTCATCCTCAAAGATCAGACAAGTTGAATGAATTTGTGGTTGTTCATAATGGAATTATTACAAACTACAAAGACATAAAGAAATTTCTGGAAACCAAAGGATTTCACTTTGAGTCTGACACAGATACAGAGGTCATTCCTAAGCTGGTGAAGTATTTCTATAACAAAACGAAAAAAGAAGGTGAAGACTTGGAGTTCAGAGAACTTGTGGAGATGACAATACAGCAACTGGAAGGAGCATTTGCACTTGCTTTCAAAAGCACAAAGTTTCCAGGAGAAATAGTGGCCACCAGACGAGGCAGTCCGTTACTTGTAGGAATAAAGAGTGAGTTTCCCCTGAAGACAGACCGATTGCCAGTTGTCTACAGTTCAGATAATTCATCTGACGTTGAACCTGAGGCCGCTGACTCTACATATGCTACAATGAATGGTCACAGCTGGTCGAGTTTGGTTACAAATAAGGGCAGCCCAATCGAATTTTACTTTGCATCAGATGCTAGTGCTGTTATTGAACATACTAACAGAGTAATCTATCTGGAGGATGACGATGTCGCTGCCATCAGTGATGGAAATTTATCAATCCACCGCATCAAGTATGGAGATGCATCTGAGGAGAATTATTTCAGGGAGGTACAAACCTTGCAGATGGAGCTTCAGCAGATAATGAAAGGAAACTACAGCTCTTTTATGCAGAAGGAAATAATGGAACAGCCAGAAAGCGTTGTGAACACAATGAGGGGCAGAGTAAACCTGGAATCAGGAAGTGTGCGACTTGGTGGTCTGATGTCCCATATTGATACAATTCGCCGATGCCGCAGGATCCTGATGATTGCCTGTGGCACAAGTTATCACAGTGCTTTAGCTACAAGGCAATTGTTGGAAGAGTTGACAGAGCTGCCAGTCGTTGTAGAACTGGCTAGTGATTTCCTTGATCGATCGACACCAATCTTCAGAGATGACGTGTGCTTCTTTATCAGTCAATCAGGTGAGACGGCAGACACTCTGAATGCCTTGCGGTACTGTAAGGAAAGAGGAGCCCTTATTGTTGGCATGACGAATACAGTTGGAAGCTCTATTTCCAGAGAAAGTATGTGTGGATGCCATATAAATGCTGGGCCAGAGATTGGTGTTGCTAGTACAAAGGCTTATACCAGCCAGTTCCTTGCTCTAACAATGTTTGCCCTGATGATGTCTGAAGACAGAATCTCTATGCAACAAAGAAGAAAGGAAATTGTTGAAGGGATGAAGCAATTGCCAGATCTTATAAAGAAAGTTCTGAACCTGGATGAAGAGATTCAGTCTTTGGCACAGGAGTTATATAAGCAGAAAAGTCTCCTGGTTATGGGCAGAGGATTCCAGTTTGCTACATGCCTGGAAGGAGCTCTGAAAATCAAGGAGTTGACATACATGCATTCTGAGGGCATCCTGGCTGGAGAGCTTAAACATGGGCCGTTAGCACTTGTTGACAAAAACATGCCTGTTATTATGTTGGTATCAAGAGATGCTGTCTTCCAGAAATGCATGAACGCATTACAGCAGGTTACTGCACGTCAGGGCCGTCCCATAATTATTTGTAATGAGGGCGATGATGAAGTGAAAGGACATGCATTCCGAACTCTTGAGGTGCCAAAGACTGTGGACTGTCTCCAAGGAATCTTATCAGTTATTCCTCTTCAGTTGCTGTCTTTCCACATTGCTGTTCTCCGAGGATATGATGTTGATTGCCCAAGAAATCTGGCCAAGTCAGTGACTGTGGAA
>s62Contig33511_2 [65 - 1408] 
AAACTAAGCGAACAGAACCTACATGAAGCCAAGAAGGGAGAAGAGTATTGTTTTGACGACACAATTACATATTTCATAATGCGGATCACAAGAGTCTTGTTTGAAGACGTCGCCAAACTCATTCAGCGATACAGTCGCTACCAACAGTCTTGCTTGTCGATTGAGCAATTCACAACATTCGGCAAGACTGCAAAACCAGTAGAATCTTTCCAGTTTGGTCGACATGAATTACCTGTGCGGCTTGCACACATCATCAGGGAGATTGATCTTCTTCCTAAGAACTTGTTGAAAATGCCATCTGTTGAGCTTGTTAGAAGTTGGTATGTTCAGAGTTTTAGTGAGCTGGTCAAGTTTCAAAATGAAGAAGAAACAGATGAAGTTACGAACAGATTTACGCAAAGTTTGATGTACATCAAACAGCGCCATGATAACGTTGTAGAGACCATGGCCCAGGGCATCATGGAACTTCGAGAGAAGGAGGGTGATGATGCCTTTCATCCATCAATAGAGTATTTTTTAGATCGTTTCTACATGAATCGTATTAGTATACGAATGCTTATCACCCAACATTTGTTGTTATTCGGTCAGGATGCCAGAAGCTCTAAGAGTAATTTCATTGGTTGTTTTGACCCAACATGCCATGTTGCATCAGTGGTAGAAGATGCTATAAACAATGCTGCCTACTTGTGTGAACAGTTTTACTGTGCTTCCCCAGAGGTGGAAATCTCTGAGTGTAATGCTATTGATCCCAAAAAGCCAGTTCAAATGGCATATGTTCCAGGACATTTGTATCACATGCTTTTTGAATTACTAAAGAATGCCATGCGAGCAGTCGTGGAGCAGCATGGAAGCAGTGTTAACATTCCTCCATTAAAAGTATTGATAACCAAAGGAAGACAAGACTTGACAGTCAAGATTTCTGATCATGGAGGTGGAATACCCAAGAGTAAAATTGACCAAGTATTCGAGTACCATTACACTTCAGCCCCAGAACCACTAAGGAGTGGTTCTGCAGCCCCTATGGCTGGTTATGGATATGGCCTGCCATTATCAAGATTGTATGCTCGATATTTTGATGGAGATCTACAGCTTTACTCTATGGAAGGATTTGGTACAGATGCTGTGATCTGGTTAAAGGCATTATCAGCCGAAGCAAGTGAGATTTTACCACAGTACAACAGGAGAACTCCCAAGAATTATGAAGAAGTTAGGCTATCAGCTCAACACTGTCGGGATTGGAGTTCTTCAAAATTTTATGGACATGGAAATAAATTTCTGTCAACATATCATGGACAGGTGAAAGCTAGGCGACTGCACAACAGTCAGAGGACAGCTAAATGTACA
>s62Contig35537_4 [2 - 1117] 
CGCAGTGCAGGGACATCCAGCGATAGGTTCGTGTACATTGCCAGGGAGAGGCTTGAGGAACTGCTTGATGCAGAAGTGGGCTACTTGAGCAAAGTCCCTATACATCCCTTTACTTTGCAAGAAGTTCTGGGTCTAGGGTCTGCTGAGAGTTTGGCTGCCTGCATTTTAAACGACGTCCCGAAACGTTTCGCAGTACGAATCCGAATGATTGAAAGCTTAGGAGGATGGGACCACATTGAGGAGCTCAACAAGCTCCATTCCAGGATGAAAACATGGTATCGGCGATTGCGGCTTATTGATCCTCAGAACGTGGATCTGCAGCACCTAACAGAGACGACTCGGGCGATCCGTCAAGAAGGGAGTTCGACTGTCGGACTTGTTGCTTTGGGAATTTACAAACTACAACGAGCCAATGGCCAGTACACCGACGACGATCTCAACCATTTCCTTGATGGTTTCTTGCTTTCCCGCATAGGGAGCAACATGCTCCTGGACCAGTACTATGCCCGAGCACCCAAAGAAGCAGGTGGCTTGGCAAGGAAGACGGGAATCATTTCCCCGCGCTGTGATGCAGTTGCCCTGTGCAAGCAAGCTGCCGCGTATGCATCGCGCATTTGCCAGTTACACACTGGTCAGCTTCCCGTTGTCCTCTATGACAACTACGAGGCTGGAAAAGGAGCTTGCCTACCAGACTCACCATGCTACTTCAGCTACATTCCCGGCTATTTGCGGTACATCATGGTTGAAGTGTTGAAGAACAGCTTCAAAGCGACGCTCGCAGGGGCCACTGCTGCGGAGATTGCAGAGAGACCTATTCACGTGCTGATTTGCCGTGATGAGTGCCACGTTGCTATTCGCGTCAGCGACCGTGCGGGTGGCATCCCTTCAGATGTGGGAGATCGTATATGGTCCTACTTGTATGGAGCCGCGGCTCGTGGAGCCGACGAGGGGGCCGCCACCCCTTTGGCAGGCTATGGAGTTGGCCTCCCGGTTTCCAGATTGCATGCTCGATACTTGGGTGGTCAGCTCCAACTCACAACATATCCAGGATTTGGTACTGACGTGTGTGTGCGACTTCCTCGCATCACAAGTGAGCAGGTGGAAGAAATTGAGATT
>s62Contig61453_10 [1170 - 28] (REVERSE SENSE) 
TATGGGCCCAGCAGCTGGGACGGGCAAGTGCCCTGGGAGCGCGGCAGTATGATAGTGCCTCAAGTTGCTGAGAGCGACGTTGAGGAGTTCATCCAGCAGGAGCTCGATTCCTTTGCCCCGATGACCCCCAGGCCACTGACCATGCAAGAGGTCCTGGACATGTTGGACCCGCAACGCATTGCCAAGTTCTTGCACGTAGAGGTGCCCATCCGTATCGCGGAGCGCATCCGCTGGATCCGCGAGATACGAAATTGGCAGGAGATTCCGGAGCTGGTGGAGATTGAGGATGCACATGTTAATGTGTTCCGCGACTTCCGCTTGGTGCAGCGCAAGCCAACCCTTGATGCCTTCACAGCAGTCGTGGAACGAGCCATGCAAAAGCAACAGCCGGTCCGTTTGAAAGTTTCGCTGGCGATGCATCGGTTGCACACCATGCGAGGGGAGCAGTTTGGGAGTGAGTTGATCGACCCCTGGCTCGACAATTTCCTGCTCAACTGCATTGGCACAGAAATGCTCATGTCGCAGTATTTGGCCTGCGTGAACATGAAATCCGGCGCGGCTGCGCCCCTGGCCGGCATCGTGGACCCGGACTGCGACGTGGCACAGATCTGCCGAGAAACGGCGATGCATGTACAGGAAATTACCGAGGAGCACACGGGGCGAACACCAAAGATTGAGGTGAAAGAATTCCACGACAAGGCAGTGCCACGTTTTTCCTACATCCCTGGTTTTTTGCGGTTCATCATGACTGAAGTGTTGAAGAACAGTTGCCGCGCCACAGCAGAAGTTGCAAAGTCAGATCGCGAGGTACAGAAACGACCTATCGAGATCATCGTATGTGCAGATGACCATGAAGTGGCCATTCGCGTGAACGACCGCGCGCGTGGAATTCCATTTGGTGTTGGGCAAAAGGTGTGGTCCTACCTATATACCACCGCCAACAAAGACAAAAGCATCAGTTATGCAACGACAGCGACGTCTTTGGCTGGCTATGGCATTGGTCTCCCCTTGTCCCGGCTCTATGCTCGTTACTTCGGTGGTACACTGAAGCTGGTTTCACTGCCGGGCTATGGCACCAGCGTCGATTTGTTCCTACGACGTGTCAATTCCAACCAGGTGGAGATTGTGCCTGATAATGACAAC
>s62Contig5849_2 [1 - 636] 
GGGAAGATCTTACCAGATGTCAAGGTGGCCATTGTTCATCCTGACTCAAAGGCTCCTTGTGCACACACAGACCTTGGAGAGATCTGGGTGAGCAGTCCACACAACGCCAGTGGGTACTACGGTTTGAAGGAAGAAATCAATGATGCTCTCTCTAAGGAACACTTTCAAGCCACTCTCTCTGGAAGCGGCGATACTTCTGTCGTGTACGCTCGCACAGGCTACCTTGGCTTCATGATCAAAGCTGAAGACAACGCCAAGAGTAAAGGACTGGACAGTCTGTACATAGTGGGAGCACTTGATGAGGCCTTGAACATCAGAGGATTTCGCTACCACCCAGGTGACATTGAGGCAACAGTCGTCAGGTGTCACAAGAATGCCATTGGAAGTGCTGTATTCACTTACAATAAGCTATTGGTCGTGGTCACTGAGCTTCAAGGGGACGATAAGGATGCTCTCGACATTGTCCCTGTCATAATCACAGCTCTCCTTGAGGAGCACCAGGTGGTGGCAGGAATCGTTGTAGTCGTCGATCCCAACACCATTCCCATCAACTCTCGCGGGGAGAAACAGAGAGTGCATTTACGCGACACTTTCTTAGCAGACGAATTGGACCCGATTTTTGCAGCCTACAACCTG
>s62Contig16792_7 [685 - 2] (REVERSE SENSE) 
ATATCTGGTCTGAGCTACGGTGTGGTGCGTGTTGAAGAGCCTGGTAGCATCACGTCGCTTACTCTGCAGGATGTTGGCATAGTCATGCCAGGAGCTCGCATTGTGGTGGTGAAAATCAGTGGACCGCCCATTCTCTGTAAGACTGATGAGATTGGAGAGATCTGTGTGCAGAGTACGGCCACTGGTAACTCGTTCTGGGGACTGCAGGGAAAGACTGCTCACACATTCAAGGTTCAACCCCTCGACGAGAGGGAAACGCCGGTGACAACGGGCGTCTACGTCAGGAGTGGCCTGTTGGGTTTCGTTGGTACGGGCGGTCTGGTCTTCATCTGCGGTACGATGGACGGGCTGATCCAGATTGGAGCGAGGCGCCACAACACGGAGGACATTGTAGCCACTGTCATGGCCGTTGAACCTCACTCTTTCGTCTTCAAAGGAAGAATCGCCGTCTTCTCAGTGACGGTGCTGCGGGAGGAGAGAGTGGTGGTAGTCGCGGAGCAGAAACCAAACTGCACGGATGAAGAAGCTCACACTTGGATGAACAGTGTGGTGCCAGCCGTAGAGAGCATTCACGGGGTCAACCTTTACGGTCTGGTGCTTGTGGGTGCACACTCGCTACCGAGAGGGGCCAACGGACTGGTCCAGGTTCACGAGACAAAACAGCATTTCATTGAAGGCATACTT
>s62Contig44729_3 [3 - 2195] 
ATTTTTTCTGTCAATGTTTTAAAGGATGACAGAATAGTGGTTGTGGCTGAGCAAAGGCCACTTTGTACAGAAGAAGAGAGCTTTCAATGGATGAGTCATGTGTTACCTGCAGTTGATAGCATTCATAATGTTGGTATTTATTGCTTGTGTCTTGTTGCTCCTGGGGGACTACCGAAGACAAGTAGTGGTGCTGTTCATATTCATGAGACGAGACAAAAGTTCCTAGAAGGAGGGCTTCACCCAGCGAACATCCTGATGTGTCCACACACGTGTGTAACAAACCTTCCTCAGCCAAGACAAAAACATCCAGAGCCTGGTCCTGCTGCTACAATGGTTGGTAACATTGTAATGGGGACAAGAATAGGAGGTGCTGCTGGGAGGGAGATAGCAGACATAGAGGAAGACAGTGATATGGCAAGAAAGTACCAATTTTTAGGAGAGATTCTTAAGTGGAGAGCACAAACTATGGCTGATCACACGTTATTCACATTACTGAACGCCAAGGGTACTGTAGCTTCGTTGTTGACTACAAGCCAGCTTCATAAGCGTGCTGAACGTGTAGCCCAGATGGCAGTTGAACAAGGTCGCCTCAGTTCTGGTGACAATGTGGCACTTCTCTTCACTCCTGGTGTTGATTTTATTGTGGCCGTCTTTGCATGCCTATATGCTGGTCTCATTCCAGTTCCCGTGCGTCCCCCTCATGCTAACAATATCAGCTCCACCCTCCCCACCGTCAAAATGGTTATTGACGTCAGCAAGTCACGTGCAGTGTTGACCACTCACAACATCGCTAAAGCGTTAAGATCTAAAGAAGCTGTGGGAGTGGTGGACATAAAGTCATGGCCCACAGTGGTGGAGGTGGATGATGCTCCTAAAAAGAAGTTAACAAATCCTTACAGAGCTCCCACGCCAGAAATGATCGCTTATCTTGATTTTAGTGTTTCTACAACTGGAATGCTTTCAGGTGTAAAGATGTCTCACTCATCAGTCACTGCACTGTGTCGTTCCATGAAGCTCGCTTGTGAGCTTTACCCATCTCGTGATATCGCTGTTTGTCTTGATCCTTATTGTGGACTAGGATTTCTACTTTGGTGTTTGACAGGCGTCTATTCTGGACACCACACAATCCTCATTCCTCCTGGAGACCTGGAGACTAATCCAGCTCTTTGGTTATCAGTAGTTAGTCAGTATAAAGTTCGTGACACGTTCTGTTCTTACCCCGTGATGGATTTATGTACTAAAGGACTGGGACAGTCAATACCGGCACTCAAGTCCAAGGGCGTCAACTTGACTTGTGTTCGGAACTGTGTCGTGGTTGCTGAAGAGCGACCCAGAATAAACCTGACAACAGCGTTTTCGACTCTTTTCTCCGGCCTGGGCCTCTCTCCTCGAGCAGTGAGCACGTCGTTTGGATGCAGAGCCAATGTTGCTATTTGCACGCAGGGTGCGTCGACTCCCGAAGCCTCTAGTGTATATGTGGATACGAAGGCGTTACGAAACGACAGGGTGACACTTGTGGAACGAGGAAGCCCACACAGTTTATGCCTCTTGGAATCCGGCAAGATTTTACCGGGTGTCAAAGTAGTGATTGCCAATCCAGAAACAAAAGGCATGTGCGCAGACTCGCATCTTGGAGAGATCTGGGTAAACAGCCCGCACAACGGCAGCGGTTACTTCATGACAGGCGAGGATTCCCAGACAGAAGATCGCTTCAACGCTAAACTGACCACCGGGGGCCTGGGAGAGACTGGAGTAACGTACGCCCGAACGGGGTATCTGGGATTCATCAAAAGAACCGATTTTACTCAGACCGATGGAGCTCGGCATGATGCGTTATTTGTGGTTGGCCCGCTAGAGGAGACCATGATACTACGTGGTATGCGGTATCACCCAGTAGACATCGAGAATTCAGTCACGAGATGTCATCGGGCAATCTGTGAAAGTGCGGTGTTCACATGGACTAACCTGCTTGTGGTTGTAGTGGAACTCGATGCGGAGGAAAGCGAGGCTCTTGACGTCGTTCCGCTTGTGACGTCATCGGTATTAAATGAACAACAGCTGATCGTGGGGGTGGTAGTGGTGGTAGACCCTGGTGTGGTGCCGATCAATTCTCGTGGAGAGAAGCAACGAATGCATTTGAGGGACGGGTTCCTAGGGGATCAATTGGATCCTATTTATGTGGCCTATAACATG
>s62Contig45416_4 [692 - 3] (REVERSE SENSE) 
TACACAGAGGATGACGATGAACTTCTTGAAGCAACTAAACCTGATCCAAATGCACCACGACCAGAGGGACAAACATTAAGACCTGTCACTGGGGAATCTTTACAGGTAGCTGAGGATCTGCCCAAAAATTTGGAGGAGTCTGTGAGCAAGTTTGCTACAAAATCTCCAAAAGTTTCCTGCTTTTCTGTTGTGGACAGTCATGGAAAAACTAATGTGTCTCTTACCTATGGTAAGCTTCTATCAAGATCAATGAAGCTAGCTTATGCCTTACTAAACAAGATTGGCAGTCACAAGGAAGGAACATCAATTATGACAGGGGACAGGGTTGCCTTGGTGTATCATGTTGATGACCCTATAAATTTTATGACAAGTTTTTATGGTTGTCTTATTGCTGGAATAATTCCTGTCCCTATTGAACCACCTGCAAGCAAAGATTACCCTGGCTGTCAGCAAATTGGTTTTCTTCTTGGTAGTTGTGGAGTATCCTGGGCACTCACCTCTGAAACTTGTCTAAAAAGTTTACCCAAGGATGATAGCGGACATGTCACTACATTTAAAGGCTGGCCTAAGCTGCAATGGTTTGTTACAGCAAATTTAAACAGGCATCCAAAAGATTGGCAACCACCTTCAAACCTGGACAGAAGTTCACCAGCATATATTGAGTCCACAGTGGGTAAGGATGGCGCAGTG
>s62Contig49213_18 [3529 - 2369] (REVERSE SENSE) 
CCGATCTGCTTCGATACAATAATGGGAAGTGGAATCTCAAAGAAACAAAGTGAAAAACCACCGGCGTGTAATAAAAAGAAAAAAGACGCACATCATTTGAAAACCTTAACGGAGCATACTGAAGGAATAAACGCAATATGCATTAGTCCTGATGGTAGCACCGTCGTCACTGTTTCCGAAGATAAGACGGGACGACTTTGGGACACTAAGACAGAAGAATGTGTGGGATTACTACAGGGTCATAAAAGCTATATCACAAGCGTTTGGGTAACGGAAAGGTATATTTTCACCAGCTCTGCCGACAAGACTGTTAGAAAGTGGAACTTGGAAAGCGGTGCGTGCATTAAGACGTTTCTCGGCCACATCTCGAATGTAAACCGAGTCATTTGCTCTGGGGATTTAGTATTCTCGAGCTCGTACGACAAAACAGTAAAGTGCTGGCACGCCGACACGGGCGAATGCCTTCGAACTTTTCGCGGCCATCGCTTTTCGGTAACTCCTCTTCTACTTGTGTCTGATTCTAGTCGCGGAGCAGCTTGCGATTTGGAAAACAACAATGACATTCTTATCTCGGGTTCGGCTGATAGCACAGCGAAAAGCTGGGGGATGAACTCGAACGAGTGCCTTGTTACTTACAAAGGACATGCCGGGGCTGTAACATGCCTGGCTGTCGACGGCAAAGGGAAGACATTATTTACAGGGTCGACGGACAGTACAATTCGTTCATGGGATCTGTTAACTGGAGCTCCAATAAAGACGTTTACAGGCCACCAAGGTGCGATAATACAGATTCAGGTTGTTAACAAACTGATGTACTCATGCAGTGCTGACCATACTGCAAAATGCTGGGTGGTTGAATTTGGTGACTGCACACGTACATACAAGGGACACAAGCACACAATACATAGTCTGTTATTCCAGGAAGGCCTTTTGTTTACCTGTTCTGGGGACAACACTGTAAAAGTGTTTGAGTCAAAATCTGGCACGTGTAAGAGAACATTCACTGGCCATTGTGGTCCAGTTAACTGTTTTACTGTTGCTCAAGGGAAGCTTTACACTGGCTCTCATGATGCAAGCATGAAAATTTGGAATGCAACAAAACTACGAGATGATGAAGATGACATATATAATAATATCCAAGAGAATGGAAGAGCAAAGAAG
>s62Contig2993_3 [527 - 3] (REVERSE SENSE) 
CTAGAATTGCTCTCACTGGCATATTTTGCAAGATGTTACTATGGCGTGTGGTTGCAAAAAATGCCAGTCAAGGTTGTTGTGATAATATTCTTCCTTAGTCTCCTCGCCGTTGGAATTTACGGCGCACTCCAAGTTGAAAATGGCCTGGACCTCACAGATGTTGTGCCAAGAAAGAGCGTGGAATACAAATTTGTTGAAGCTAGGCTCAAATATTTTTCGTTTGATCCAGTGGAGCTTGTTACACAAAACTTTGACTACGCTAATCAGCAGAAGAAATTGTTGACCTACTATGAAGAGTTAAAAAACATTTTCAATATAACTGGAATTCCCGGTTCCAAAGAAAGTCCCAAATTTTGGCTGATGTCTTTTAGAGACTGGCTAAATGAGACTCAAGTATCATTTGATCAGGACTGGGCAAATAATTCTATTACATACGATGACTGGTACGACAACGCCACGAGCGCTGGTATTATCGCCTACAAGCTACTCTCTCAAAATGACAGCTCAGACAAAATTGACAGCTCA
>s62Contig6864_6 [1 - 903] 
ATTGTCCTGTCAGCAAGTTTTGTAGTCATGGCTGTTATTCTTTGCAATTTCTGGGCAGCGATGTTGATAGTTATTGTCCTGGTAATGATCACAGTGGAAGTGTACGGCTTTATGGGTCTGGCTGGTATAAAACTCAGTGCTGTGCCTGCAGTCACACTCATTCTGTCTGTTGGAGTGGGTGTGGAGTTTACTGTACATATGTGCATGCAATTTTTGACGAGTGCAGGTGACAGGAATCAGCGAATGCAGAGAGCAGTCGAACATGTCTTTTCTCCGGTTGTGGACGGTGCCATGTCGACTCTTCTTGGTGTCATTATGCTTGCGGGGTCAGACTTCGATTTTATCGTCAGATACTTCTTTCATCTGCTGGCTGCTCTGATAGTGATTGGAACTCTAAATGGTCTTGTGTTTTTGCCCGTACTGTTGTCTCTCGCTGGGCCTGGACCTGAGATTGAAGAGATGCCTCCGCCAGGTACAGCGTCATCTGCTGGGTCAAACAGAGAATTATTTCCAAGCTCTACTTGTAGACAGAGGACCCCTCCTGCGGACTCTGAGGTTTGTATCTTGGAGAGAATCGCTAGAGAAGAGGAAAGATCATCTGGTTCCAGGGGGAGACGTAATCGCCATAAGAGGGGTCCTCATAAGAGCAACAGCCGGAGTAACAGGCGTGCAAATCGAAGCAGGTCTCCTCCAGTCGATTCGGATTCGTCAAGTTCGACCGTGACTCGGGTAACGGCTCGTGCTACTGTCACGGTCGAAGTGCATACCGAGCAAGTTTCCGCCGACCGATCAGCGTTTCAGAATTTCCGAGGTGGAGCACAAGGTGGGCCGATTCATAACCGAGGGGGGGTAGATGAGGAGGATTTGCGCGTCACGAATTTGGAGTGCGATAGCATAAGAAGA
>s62Contig8091_4 [104 - 604] 
TGGCGATCATTTTGTTCAATCCCTNTGTTCAACCCCTGGGCAGCTGCTGTTATTGTTATCATCTTGATAATGATCACAGTGGAAGTGTATGGCTTTATGGGTCTGGCTGGTATAAACCTCAGTGCTGTGCCTGCAGTTACACTCATTCTGTCTGTTGGAGTTGGCGTGGAATTTACTGTACATATGTGCATGGCGTTTTTACACGCTCCTGGAGACAGGAACCAAAGAATGCAGAGGGCTATTGAACAAGTGTTTGTACCTATTGTGGATGGTGCCATTTCTACGTTTCTTGGCGTTGTAATGCTGGCGGGATCCGAATTTCAATTTATAGTCAGATACTTTTTTAACCTCCTTGTGGCGTTAATTCTGATTGGCACATTGAACGGCGTTGTGTTTTTACCTGTTGTTCTCTCTTTAGCCGNNNNNNNNNNNNNNNNNNNNAGAATTCCCAAACCTGAGCAGCGCCTCGAATTCACTGGCTATTCAAAACCCATCTTCCGC
>s62Contig26795_3 [1 - 531] 
GGACTTGCTTTTAGCAAGATTCCAAATATAATCAGAATTCCTGACTCAGAAGAAATCCCTAAATTTTGGTTGATGTACTTTCGAGAATGGCTAAATGATACTCAAACATCGTTCAATCAAGACTGGGCAAATAAATATATTACATACTCTGGCTGGAATGATAGCGCATCAAGTACTGGTGTTATCGCCTACAAATTACTCTCTCAGAATGACAGCACCGACAAGATTGACAGATCAAAGGCTCGAAGCTATAAGCTGGTTAGCGATGCTGGAATCATTCGTCCTGAAATATTTTACAAAGCTCTCACAATTTGGATTGACAGGGACGTGTTAGGATACGCGTTTTCACAAGCGGATATCAAACCAGAGACGGTCGATTGGTCAAACATCAGAAGCCAACAAGATGACGAAGCAATGCAAGTGCCTGCTGCCAAGCCAATCACCTTCGCAAAAATCAACTTCAACGTTATTGGCCTTAAAGAAACCAAGGATTTTGTGAAACTGATTAAAGACGTTAGAGAGATCTGTGAC
>s62Contig26205_6 [867 - 211] (REVERSE SENSE) 
GAAAGTAGAATCTACGTCCAGTTGCGCTGCTGCTGGCTCGGCCGCTCAAGAACGATGTCCACCAACCTGAAGCACGTCAAATGTGTGGCAGTAGGCGATGGCACTGTGGGGAAGACGTGCATGATGATCGCGCACGTCAACAACAACTTTCCCGGGGAATACATCCCTACCGTGTTTGACAACTATTCAGAAAACATGTGTGTGAATGGCAAGTTTGTCAGTCTAAATCTTTGGGACACTGCTGGGCAGGAAGACTACGATCGGTTAAGACCGCTATCGTACCCTCAGACTGACGTCTTCCTTGCCTGTTTCTCAATCATTAGTCCAATCTCATTTGAGCACATAGAACACAAATGGCACCCGGAGATCATTCACCACTGCCCTGGAATTCCAATCCTCCTCGTTGGAAATAAGATTGATTTGAGAGATGATCCAGCAACACTGGCAGTCCTCAGTGAGCAACGGACCGCACCCGTCACCAAGATACAAGGACTGGAGATGGCCAAGAAGATTGGTGCTGTGAAATACTTAGAATGTTCAGCCAAGACACAAAAGGGACTGAAAGAGGTTTTTACAACTGCAGCTGAAGTAGTTGTTTGCCCTGAACTCTACAAGCCAGTCCCAGAGAAGAAGAAGAGGAGCTTTTGTTCATTACTA
>s62Contig42337_3 [163 - 759] 
AGGGAGCTCAAAGCCACGATGCAAGCGATCAAATGTGTGGTTGTCGGAGATGGTGCTGTTGGTAAAACCTGTTTGTTGATCAGTTATACAACAAATGCTTTTCCGGGGGAGTATATTCCAACAGTATTTGATAACTATTCTGCTAATGTTATGGTCGATGGCAAACCTATAAATCTTGGCTTATGGGATACAGCAGGACAAGAGGATTATGACAGACTGAGACCACTTTCCTATCCACAAACTGATGTTTTCTTAATCTGCTTCTCCTTAATAAGTCCAGCTTCCTTTGAAAATGTTCGAGCAAAGTGGTATCCAGAAGTAAGCCATCATTGTCCTAGTACACCAATCATCCTAGTTGGTACAAAACTTGACTTGCGGGATGACAAGGAAACCATTGAGAAACTGAAGGATAAAAAGCTGGGGCCTGTAGTGTACACTGAAGGTTTGAAAATGTGCAAAGAGATTCAGGCAACCAAATACCTGGAATGTTCAGCTCTTACACAAAAGGGACTAAAAACAGTTTTTGACGAGGCAATCAGGGCAGTCCTCTGCCCTCAAGTGAAGAAGCCAAAGAAAAAAGGAGGATGTCAGCTAATA
>s62Contig52435_10 [1125 - 520] (REVERSE SENSE) 
GATCTCGTTCTCGACATGGCAAAAGCAGAGAGAGATATAAAGTGTGTGGTGGTGGGTGATGGATCTGTAGGAAAGACTTGTATGCTCATCTCCTACACTACAAACTCGTTCCCAGGAGAGTATGTGCCAACGATATTTGACAACTACACGGCAAATGTGTTTGTCGACGGGCGGCCAATCAGTCTTGGTTTATGGGATACAGCCGGTCAAGACGACTACGACAGGCTCCGCCCACTCTCGTATCCAGACACAGACGTCTTTCTAATCTGCTTCTCTTTGGTCAATCCCAACTCGTTTGCCAACGTGGCTGACAAGTGGCACCCGGAGATCAACCACCATGCTCCCGGCGTACCAAAGATCCTTGTTGGAACGAAGCTTGATCTCCGAGATAACACGGCAGAGCTGGAAAGACTTCAGTCTCGCAAACAGAGCCCCATCACGGCCGTCCAGGGCGATGCAATGAGGAAAAAGATCGGAGCCGTCGCTTACAAGGAGTGCTCGGCCCTGACGCAATCTGGACTGAAGGACATATTCGACGAGGCGATAAAAGTGGTTCTCTTTCCCGAGACAAACCGGACCAAGAAGAAGAAGAGCTGTGCCGTACTC
>s62Contig55811_5 [977 - 363] (REVERSE SENSE) 
TCAAGATATAATAAATTTTTAATCCCTCACTCGGCGAAGATGCAGGCCATCAAATGCGTAGTAGTAGGAGACGGGGCTGTTGGTAAGACTTGCCTTCTGATCAGTTACACAACCAATGCCTTTCCCGGTGAATACATCCCAACAGTTTTCGACAACTATTCAGCAAATGTAATGGTAGATGGAAAACCAATCAACCTTGGACTGTGGGATACAGCAGGTCAGGAGGACTACGACAGACTACGGCCTCTGTCATACCCACAAACAGATGTATTTTTGATATGTTTCTCGTTAGTGAGTCCAGCATCATTTGAGAATGTCAGGGCAAAGTGGTACCCTGAAGTCAGTCACCATTGTCCAAACACACCCATCATCTTAGTTGGTACGAAGCTCGACTTGCGAGACGACAAAGAGACACAGGAGAAGCTGAGAGAGAAGCGCCTAAGTCCCATCACCTACCCTCAGGGGCTGCAGATGCAGAAAGAGATTGGTGCTGTGAAATACCTCGAGTGTTCCGCTCTGACGCAGAAAGGTCTCAAGTCGGTATTTGACGACGCAATTAGAGCTGTCCTCCAGCCTCAGAAGGTTACCAGAAAGAAGAAAGGATGCACTGTGTTG
>s62Contig244_2 [1 - 417] 
GGCAAAGTGTACACGAAGCTCTCAGACTGCTACAAGGAGATGGTGTCAAAGGGGCAACACAGATTTCTCTGTTCCTACTTCAGAGTCGGTTTCTACGGACTCATCTTTGGTGATCTCGATGGAGAGGAGTTCATTTACAAAGAACCTGCCTTGACGAGACTTGGAGAGTTTTCTCTGAAGCTACAGAAACTTTACGAAGACAAGTTGGGGAACGGATTAATAGAACTTCTCAAGGACTCTGGAACGATTGACTCCACCTCACTGCACCCAGCAAAGGGTTATGTACAAGTCACTTATGTTGAGCCGTACTTTGACGAGTGGGAAAACAAAGAGAGAACGACCGTGTTTGATAGGTCCTTCAATGTCCGCCGATTTTCCTTCAACACTCCTTTCACACCGAGTGGCAAGGCTCATGGT
>s62Contig42661_13 [1206 - 1] (REVERSE SENSE) 
TCTCCTGACCTTCGATTGACATGGCTACATCATATGGCAGACAAGCATTCTTCGCGAAACAGCTACACCGAGGCTGCTATGTGTTCAGTTCATGCCGCTGCTCTAGTTGCAGAGTATCTCTACCTCTTGGAGGGTAAGCCACACCTACCTGTCGGATGTGTGGCCTTCCAAAATCTCTCTCCAAATGTCCTTGAAGAAAGTGCCGTGTCTGACGATGTCGTTTCTCCAGAAGAAGAAGGCATATGTACTAGCAAGAGTTTCTCTGAACAAGGTTTAGTGGAGCTCCTTGAGACAGCTGCAAGCTTCTTCTACGAAGCTCAAGTCTATGAGGCTGTCAACGAGGTCTACAAGTTGATCATCCCAATTTACGAGAGCCAGCGAAACCACCTCCAACTTGGCAAAGTCTACAGCAAGCTGTCGGAATGCTACAAGGACCTTGTCTCAAAGGGACAACACAGATTCCTCTGCTCTTACTTTCGTGTTGGCTTCTATGGTCTTATCTTTGGAGATCTTGACAGGCAGGAGTTCATCTACAAGGAAGCAGCTTTGACACGTTTGGGGGAGTTCTCTCTCCGGTTACAGAAACTGTACCAAGACAAGCTAGGGGAAGGATTGATTGAACTGCTCAAAGATTCTGGAGTCATTGACTCGGCAACGCTGAACCCAGCAAAGGGATACCTACAAATCACGTACTTGGAGCCTTACTTTGATGAGTGGGAGAACAAAGAGAGAACGACCGTCTATGACAGATATTTCAACATACGTCGTTTCTCTTTCAACACACCCTTCACTTGTGGAGGCAAGGCGCACGGAGATGTTACAGAGCAGTACATGAGAAAGACCATCCTAACATCAATGGAGTGTTTCCCTTATGTCAAGAGAAGGAGCAAGATTGTCAAGGTTGACACGGTTGACCTTCCACCTCTTGAGGTAGCCATCATGGGTATGCAGGACAAGATAGAAAGCTTGAAGCACACACTGCAGCAACACCCTCCTGATGCTAAGCTACTCCAGATGCAGCTACAAGGAGGCATAGCTACTTCAGTCAACCAAGGACCCTTCCATATTGCACAAAGCTTCTTGGATATTCCTCCTGATCAACACACATATCTTCACAGGAGGCTGAAGGTCTGCTTCAAGGAGTTCACCAGGAGATGCTGGGAAGCTCTGGAGATGAACAAGAAACTAATCACTGAAGAACAAAAG
>s62Contig56249_9 [3 - 4682] 
ATTTCTCCTCCTGGAGAAAAACCACCTTACTGCCTAACATCTGAGTTGCATCAGGTTCACCCATATCCAGATGGACAGGGCCGGCCAACTAAAGAAATTGAAGAGTTTGCTCCCCGGGAAGTGTTTACTCCTTATCTTACATTCAAAAACCTATTGTATGTGTACCCCTTGAGTGTCAATTACACCAGTAGAAGCACGTCTGCCAGAAACATAGCTGTTAAAGTACAGTTCTTGGCAGGAGAAGAGTTGTCACCACTTGAATGTGTGTTTGGTAAATCCAGTACAGCTGCTATGCAGTCAGAAGCCTGGTCAGCAGTAACTTACCATAACAAGTGTCCAGACTTCTATGAAGAAGTAAAAATCAAGTTGCCAGCACATTTGACAGAGCAACATCACCTCCTTTTCACATTTTATCATATTAGCTGTTCAACGGGAAAGAAGCCTGAAGGGAAGGGGCCTGTTGAAACACCAATAGGCTACACGTGGATCCGTGCTGTAAAAGACGGGCGAGTTTCTCTTGGTGAATTTCATCTTCCAGTATCTTTGGAAAAGCCACCACCCAGTTACAGTGTGCTTTCACCAGAGGTGCAACTTCCTGGTATGAAGTGGTTAGAGAGTCACAAGGGTGTTTTTCATGTTGCTGTCAGGGCTGTATCTTCCATTTACACTCAGGATATACACATTCACAAGTTTTTAAAGGTTTGTCACCAAATAGAGGGACGCGTGATGTCACCAACCCGCAGCTCTGAAGGGAATCTAGAGTCTGTGTTGCGTAAAAGCATCGTGGACCTGTCCAAGACACAAGAAGAACCTCTTGTTAGGTTTCTGTACTTAGTTCTGGACAAGCTTATTTTGCTTCTTGTCAGGCCACCTGTTATATCAGGGACCGTAGTTAACATTGGGCAGGCTGCATTTGAGTCCTTGACAAGGATTGTACATCGCCTTCATCAACTGCTAGAAAACAGCCAGGATGAACATGGTCGCAATCAATTACTGGCATCATATATAACTTATGTGTTTTCTGCTCCTTATAACCACTCACCAGCAGCTTCCCCAGACCATTTTTCAGGAGAACCAGGACGTTCTGCCAGTATTCCAGTTGGTTTACAAAGTAAAGCCCGACAGAAAATATCAAGCAGTAATCCTCAACTAAATGCAACTTTAACTGACGATCAGCAAGGTTCATTTTCATCTGGAAAGTGGGTTGATGATGATGAAGAGCCAAGGATGTCTGATGCTATGAACATGCCTGGTAATAGGAACAGCATGGCAGAGACACGCCCCAGCTCTCTGAGTGTCCCTGGTCTTGTGTCCAGTGGCAGTGGCAGTAGAAAGTTGGTACATGAAGAGTTAGCATTACAGTGGGCAGTTGCAAGTGGACCCTTGAAGGAAACAGCAATGGCACATGCTTGGTTCTTTTTTGAACTCATGTTTAAAAGCATGTCACAACACCTTGAAAACACAGACAGGTTTTTCTGGACAAGGAAAAGTCGATTTCCTGAACAATTCTTGGGAGATATACGAGCCATGTTTAACTCTACAGTTTCTGAAATCACTGCAACACTTGAGGATTTTGATCTCTGTCGGAGGCTAAATTCCAGTCTCGCCTTTTTCTTATATGATCTTTTGTCGCTGATTGACAGAGGCTTTGTTTTTGAGCTGATCAGGCACTACTTTAAAGAGATGCATTATCAAGCTACCATTGATCCTGGAGTATCACAACTCAGACTTGAGTTCCTGAGGATTGTTTGTAGCCACGAGCATTATGTAACCCTCAATCTGCCATTCCCTTGTCCTCTGTACCCTACACCGCCTGCATCACCTACACCCTCTCTGTCATCAATTGGTTCAGCAATGTCTACCTACACTATAACTATAGGCAACAGCATGGCAGAACTTTCAACTGCTTTCAGACAGCAGCATTTTCTCGCTGGCTTGGTCCTTTCTGAACTGGCTTTGTCATTGGAAGGAGGGGACATGACTCGTATATGCCAAGCTGTAGACACCACAAGGGACCTCATTGCTTGTCATGACTCAGACACTCGCTATGACGAGATTTCTTGTCGTTCTGCTGTAGCTGCGCTGTATCTGCCAATAATCGGGTTGGTTATAGGAGCCCTACAACAGCTACATGGTTATGGCAGTGAAGACAACTCTAGCTTTACTCCAGATGTTGCCATGGCCATAGCGACATCCAGTATAACAACCCTAATGGGGTCCGATGAAAGCAAGGGTGAACTTACATCACAGAAAAGCAAACCACAGCAGTTAAGTTTAGAAGCGACTAGAAACCTGCTGATGTGTCTACTGTGGGTGTTAAAGAACATGGACAGTGAAGTATTGAAGGATTGGTGGGCAGACCAGCCACCTGCCAGACTTGGCTTGCTGCTGGACGTTCTTCGCTTATGTATCACTCTGTTCGATTATGGTGGCAAGGTGCAAAAGTCATCACAATTTCCTGCAGCACCAGGACCAAAAGCACAACAGGACGCGAAGGCCAAGCTTGAAGAGTTCTTACTTGGAAATAAGGGTGCTGCAAGGGAAATGATGCAACGCCATAGCAGAGTTATGTTAGAAAAGGGTCAGTCACCAACCACAGAATCACGATTAAGGTGGCGTAAAGATCAAACACAGTGGAGACAGGCAACTGAGCAACAAAACAGACTTCGTCCTGAAGTAGAGGTGAATGCACAAGTTGAAGGGGCCCTTGCAGCAGAAGTTAATTCCATTGTTCTTGATACACTAGAGCACTTAGTACAGACGGTGGCTACCTCGGAGTCCCTGCGCGTGGTTTTAAGTGGAGTACTTCGAGTGCTGCTTCATTCTCTTAACTGCAATCAGAGTGAAGGAGTTCTGCAAAACATATTTGCGACACAAAGATCAATTGTTTATAAGTTCCCTGAACTGTTGTTTGAAGATGACACGGAGCTGTGTGCTGACCTTTGTTCCAGACTCCTTAACCACTGCAGCTCGGCTCTCAGTAGTGTTCGAGCCCAGGCCAGCGCATCTCTTTATCTCCTCATGAGACAGAACTTTGAAATAGGGAACAATTTCGCACGGGTTAAGATGCAAGTTACAATGTCACTTTCCAGCCTTGTTGGTACTTCACAAACTTTCAATGAAGATCAGCTTCGTCGTTCGCTGAAAACAATTATAACGTATGCTGAATCAGATCAAGAGCTGAGGACAAGCACTTTCCCAGATCAGGTCAGAGAATTGGTGTTTAATCTGCATATGATTCTATCAGATACAGTCAAGATGAAGGAATATCAAGAGGATCCAGAAATGTTGATTGATCTTATGTACAGGATTGCCAAAGGTTATCAAAACTCGCCTGATTTACGACTGACGTGGTTGTACAACATGGCCGCCAAACACGGCGAGGCGAAAGTTGAGGCTGCTATGTGTCTGGTCCATACGGCAGGCCTTGTGTCCGAATACCTGAGTATGCTGGAAGACAAGCCGTATCTTCCCATAGGATGTGTCGCATTTGAGAAGATATCACCCAATGTTCTCGAGGAGAGTGCTATTTCAGATGACGTCGTCTCACCTGATGAAGAGGGTATCTGCACTGGAAAATACTTCTGTGAAAATGGATTGGTGTTGCTCCTCGAGAAAGCTGCCAGCACATTTTCTCGTTCTCATCTCTATGAATGCGTAAATGAAGTGTACAAATTGCTTATCCCTATACTGGAGGCCAGACGTGACTACAAGAAATTAACTCATGTTCATCAAAAACTCTCAGAAGCTTTCGGCAAAATCATACAAACGGAAGGAAAGCGTATGTTAGGGACGTATTTTAGGGTGGGCTTCTATGGATCAAAATTTGGTGATCTTGATGGAGAGGAGTACATTTACAAAGAACCCGCCATAACAAAGCTGCCAGAAGTGTCACATCGTTTACAGGCATTTTATGGTGAAAAGTTTGGACCAGATGTTGTTGAAGTGATTAAAGATTCGAATGCTGTTGAACAAGGAAAGCTGGATGCGGAGAAAGCCTACATTCAACTCACATTTGTGGACCCGTACTTTGATGAGTATGAGCTGAAGGACCGCAAAACATACTTTGACAAGAATTTCAACTTAAGGAGATTTATGTACGAAACACCATTTACACCGAGCGGCAAGGCACATGGGGAGTTAATCACTCAGTACAAGAGAAAGACAATTTTGACGGCCGCTAATTCATTTCCTTATGTCAAGACCCGCGTCAATGTCGTTCATCGAGAACAGATTGTGTTAAGCCCTATTGAAGTTGCCATTGAAGATATGGAATTGAGAACAAAAGAACTTCTGAGCGCCATACAACAAGAACCACCCAACCCGAAGATGCTTCAAATGGTTTTACAGGGTTCTATTGGTACTACTGTTAATCAGGGTCCATTGGAGATTGCTTTGGTGTTCTTGTGTCAAGGCCAGGAATCAGACGAAGAAGGAGACAGTCAGATGATAACTAGACACCATCACAGACTCAGACTCTGTTTCAAAGAATTCATCAAGAGATGTGGAGACGCCTTACAAAGAAACAAACATTTAATCGCAGCTGACCAACGTGCTTATCAGAAAGAATTGGAAAGGAATTATTCCAAACTAACTGAGCAGCTCGAACCTCTACTCAAAAACAAGTTTGGCTCTTTACGAGGATCCACCAGACAAAAGTGTGGTATTGTTTTTTGCCAG
>s62Contig17530_4 [1 - 2748] 
ATCTGGTATCTTGTCGATTGTCGCTGGTTGAAACAATGGAAGAAGTTTGTTGGATTTGATACATGGGATCAGTTTGGTGTTGGTGAAGATCTGAATAATCCTGGTCCTATTGACAATTCAAGTCTTTTTGCAGTTTCAGCTGATGGTACTGCTTTAAAGGACCACCTCATTGATGAACTTGATTATAATTTGGTCCCCAAAGATGCCTGGTTTAAACTTGTCTCATGGTATGGAGTGATTTCAGAAGAACAGGCTCTGCCAAGGAAGGTGGTGGAACATGGCATGTATGTCAAAAGCTGCAAAGTTGAGGTATACCTGATGCAGCTCAAACTTTCCCAGCACTCGGATCCAAACACCATAGTAACAAGGCAGTTTAGTAAAGGAGATACTGTTGGTCATGTTATGGCAGAAATGAGAAGAGTATTTAATATTGCGGAGGAAGTTGAAACAAGAGTGTGGACCAAGTACATGAGCAATACATATGACCTTCTTAGCAACTTGGAATACACTGTACAGGATGCTGGCCTTTACCAGGGACAGGTTCTTATTCTAGACCAAAAGAATGAGGATGGTACTTGGCAACGTCAAGCACGACAAAGTACTTGCTCATCTTCATCTGTGACATCAAGCACTGGACACAGTAGTCAATCCTCAGATTCCTACAGCAGTTACAGCTCAAGAAGCTCCTGGGGATATGGTGGACTGAGATCAAGTGCTGCCTTGCCAGGGTTAACAGGACTTGGAAACCTTGGAAATACATGTTTCATGAACTCTGCCCTTCAGTGTTTAAGCAATTGCGTCCCTCTTACTGAATACTTTTTAGCTGAGAAATACAAAGAAGAGCTGAATCGCAATAACCCTTTAGGAATGAGAGGTGAAATTGCCAATGCTTATGCAGGTCTCCTTAATCAGATTTGGAATGAACAATATAGTTCGGTAGCACCAAGACAGTTCAAAATGCAAGTGGGACGTTTTGCACCTCAGTTTTCCGGCTATCAACAGCAAGATTCTCAGGAACTTCTTGCATTCTTGTTGGATGGACTTCATGAGGATTTAAACCGTGTGAAAAAGAAGCCTTATGTGGAAGTAAAGGATGCTGATGGAAGGCCTGATGCAGTTGTTGCAGAGGAGTCCTGGAAAAATCACTTGCAGAGGAATAACTCCATTATTGTTGATATATTCCATGGACTTTTTAAGTCCACTTTGGTTTGCCCAGATTGCAGTAAGGTCTCTGTCACATTTGACCCATTCTGCTACCTGTCTTTACCACTGCCAGTCAAAAAGGAGAGAAGCCTTGATGTTTTCCTTGTACGCAGTGATCCTCTTATAAAACCCATGTTGTATAAATTGACTGTGCCAAAGATGGGCAATGTTGCTGACTTACTGGCTGTTCTGACAAAAGAAACTAATATCCCCGGAGACAAGATGGTGGTAACAGATGTGTATAATCACAGATTCCACAAGATGTTTTCACTCAGCGAGTCACTGACTCAGATTCTTGACAGGGATGACATTTTTGTTTATGAGTTATCACACAGTAAATCTGAGGATGATGAAGATGACTTTGTTGTTCTTCCTGTTTACCAAAGAGAGAAAAGAGCCCGTCTGACCAACTATAGTTACAGCAGCTCAAACAAAGCTTTGTTTGGACTCCCACTCATGATTTCTGTCCCAAGGAAAAACTTAACTTTCAAGACTTTGTACAACATCTTGGTGGAAAGAATGAAACGTTTTGTTAGTGTTCCAGCGGAAGATGAAGGAGTAGAAAGCAAAATTGAAGGTGAAAGTGAGGCAGATGTTGAAATGAATGAAGATAAAAATGAAGGCAGTGAAAATGAGGATTGTGAAGAATTGGAAAAGGCAACTCAAAATGTGCATGTCAATGGTGATGAAAATGAGGATGATAACGTTAATTCACAAAATAATGATGATGACAGCTCAAACCAAAAGAATGTGATGAACACTCAGTGCAAGGGAAGGACGCCGTGCAAGTATCTGTTCAACTTGACTCTAGTCAACTCATATGGCAGTACAGATATCCAGGTGTTGCAAGATAATGGCAAGCCTCTTAAACAACTCACAGGACGTTGTTTTCTTGCACTTGACTGGGACTCAAAGGTGAAGGAGAAGTGCTATAATGATCAACTGGCCGAGGAATCCGAAGAGCATGAGAGTGTACACAAGAAGCCAGCACAGAAGAAGAATTGCATTGGCCTAAATGATTGTATCGAACTGTTCCTATCGAAAGAGAAGCTTGGAGTAAATGATCCCTGGTATTGTCCATCCTGCGAGAAGCATCAACAGGCCACCAAGAAGTTTGACCTTTGGTCTCTTCCAAGAATCCTTGTCGTTCACCTAAAGCGATTCTCCTACAACAGTTTCTGGCGAGATAAGCTGGATACATTGGTTAGTTTTCCTTTGAGGAGCCTTGATATGTCTGACTATGTGATTAATAAGGATCAACCTCGTCCAATTTACAAGTTGATTGCAGTATCTAATCACTATGGAGGCATGGGAGGCGGGCATTACACAGCCTATGCCAAGAACTGCAAAGATGGCCAGTGGTACTCATTTGATGATAGCTCTGTGTCCAGAGTTGATGAGGGACAAATTATCTCCAAGGCAGCATATGTCCTCTTTTACCAGCGACAAGAGAGCGAACACCAGGGAAATATAGAGGAGAAAGAAGCAGGGCAAGAACAAGCCAGTGGCCAAGATGCAGACATTGACATGCTCCAGGATGGTGTG
>s62Contig19536_22 [3261 - 253] (REVERSE SENSE) 
GCTAATGGTGAGATGCAAGGATCACCAGAACACAAACATGAAGAGAGAACACCAGATTACAAGACTCAGAAGACTGAAATCCACGCAGCTTTACAGCAGAGGTTGAAACAAGGAGATACGTGGTACCTTGTTGATGTGAAATGGATGAAGCAATGGAAGAAGTATGTTGGATATGACAGTTGGGACCAGACCTACGCTGGACAAGAGACAGCCAATCCAGGACCTGTAGACAACTCATCATTGTTCAGAGATGACTTGAGTGATAGTGTTAAAGATCACCTGATGGAGGAGTTGGACTACTACCTTCTTCCCGAGGCAGCCTGGCATAAGCTTGTCTCCTGGTACCAGCTCTCACAGAAGTCCCGCCCACTGGCTAGAAGGGTTGTAGAACACGGGATGTACATGAAGCACTGCAAGGTTGAAGTCTACCTGCTCGAGTTCAAGCTCTCCCTCCATCCCAACTTGAACAACAATAAGCCTAGAAGCTTCAGTCGTGCGGACACTGTTAAGGACCTAGAAGTTGCTCTGAAAGAGGAATATCAAGTGGCAAAGGAGGCAGAATGCAGAGTCTGGCATAGATTTATGACACACACATATGAACATTTGTCAAACAGTTCTCAGACACTGCAAGATGCTGGGCTGTACAATGGACAGACCATAGTACTGGAGAAGAGAAATGAAGATGGTAGCTGGCCCAGGCAAACACAGCAATCTGGGTCAAGCCAACATCCAACTCGCTCAAGTGACACATTCACATCTTCAAACAACAATGCTAACCAATCATCATCAAGGGGAGGGGCCAGTGGCTACAGCTCTAGCTCAAACAGTGGATATTACTGGGGCAATTACAATCAGCCAACCCAGCCTGGTCTCTGTGGTCTCAACAACCTTGGAAACACTTGCTTCATGAACGCGGCTCTCCAGTGCCTGAGCAACACGTTTGTCCTGACTGACTACTTTGTGGGTACAAAGGCTGGATACAAACCCTATAAGAAGCACATCAACAGGGACAATCCACTTGGAATGGGCGGAGCTATAGCTGAGGCTTATGGTGCTCTGCTGGATGATATTTGGAGTGGGAAGACCAGCTGTGTTGCACCCAGACAGTTCAAGACTCAGGTGGGACGCTATGCACCTCAGTTTGTTGGCTATGCCCAGCATGACTCACAAGAGCTGCTTGCCTTTCTTCTTGATGGCCTCCATGAAGACCTCAATCTGGTTAGGGAGAAGCCATACGTCGACATGACTGTGAAGACTGAAAACAGATCTGACAAGGAGATAGCTGAAGAGACATGGATGAAGTATCTCCTTCGTAATCAAAGTGTAATTGTCAGAGAGTTCCAGGGGCAGCTCAAGTCCACACTGGTCTGCCCAAACTGCAAGGGAATATCAAAGATATTTGACCCGTTCATGTTCTTGTCTCTTCCACTGCCAATCAAGAAGACACGCTCTATTTGTGTCACTGTTGTTAAGACAGATCCACAGGCTGACATCGTTAAGTACAAGCTGTCTGTTGCAAAGAGAGGCTGCATTGGAGACCTGAAGAAAGAGTTGGCTACACAGTGTGGTATTCCTGCTGAGCAGTTGACAATCATTGATGTCTACAACAGCCGCTTTCATCGGATTTACACTGACAGAGAGTCCATGAGCCACATTCTGGAAAGGGACGACATATTTGCTTATCAAGTATTCACCGATTCAGATCCACAGGAGTATGTCCACTTGCCCATCTATTTGAGAGAGGCAGTGGAGCGCAATGTGTCCTATAGCTACCAGTCCTACACACAGAAGTACCATCAACTCTTTGGAGTACCAATGGTCATCAAAATGCCAAAGAAGTGCACATACAGGGATCTCTACTCTGCCGTGTATGAGCGCTATGGCCGTGCACTCACTTCATGGTCTGAGGCCAAACAGCTTTCAACAGAACAAGAATGTGATGCTGATGTGGAAAAGAATGAGAAGATGGATGAGGGTAATGGGAATACTAGTGAGGGTGAGAATGAAGAGGTTGGCAAGGAAAACAAGCCTGAAAATGAAGCTGCAACTTCTGAAGAGAAGGATGATACGGAAATGAAAGAGGACTGTCCTGACGAGATCACCAAGGAAACGAAGGAGCCAGACCTCTTCTCACTGTCAGTGGTCAATGCTTATGGCTCACAGGAAGTGAGGAAACTGGAAGATGGAAAAACCTACACTCTGACAACCCAGACCTACATAGGCTGTAACTGGGATAGCAAGGCTAAGGACCTGTGCTATGATGGTGAAGTTGCTGAGAATATAGTAGAGCACAGCAGCTGCAGGGAAAACCCTGCTGATAAGAGGAAGAACATTCACCTGAGGGACTGCCTCAAACTGTTCACAGACAAGGAGACATTGAGCAAAGATGATGCATGGTACTGTCCAACTTGCAAAGACTTTGTCCAGGCCTCAAAGAAGTTTGACCTCTGGAAGGTACCAGAAGTGCTTGTTATTCACCTAAAGAGATTCTCTTACGATCGCTACTGGAGGGACAAGCTAGATGTACTCATTGATTTTCCTGTGAATGGTCTTGACCTGACTGAGTATGTCCTATGTCCGGATGAGCCTCAATCCATCTATGACTTGTATGCTGTTTCCAACCACTTTGGTGGAATGGGAGGTGGACACTATACTGCTTATGCCAAGAACCATGAGACCAGCAAGTGGTACAACTATGATGACAGTCATGTTTCTGAGACAACTGAAGACAGGCTTGTGACTGCTGCTGCATACGTTCTGTTCTATCGTCGTCGTACTGAGGGCAAACCTGTACGTAGAAATATCCTAGATCGTTCATTGAGCCAGTCCTTTGCTGAGGAGCATAAGAAGCTGAAAGAAAAATATGCTACTCTAGATGAAGAGGAGGAGGAGAAGGATAAAGAGGACACGGAAAAAGCGAATGCAAGAGAGTTGAATGCAAGCATTGAGTCACGAAATGAGTCCACTGCAAGCGAAGATGTCTTCACCTCCAACTTGGAGGAGCCAGAC
>s62Contig51131_23 [4289 - 1512] (REVERSE SENSE) 
GATTTAAAGAGGTCGTTAGTTAAGGGTGATATCTGGTATCTTGTCGATTGTCGCTGGTTGAAACAATGGAAGAAGTTTGTTGGATTTGATACATGGGATCAGTTTGGTGTTGGTGAAGATCTGAATAATCCTGGTCCTATTGACAATTCAAGTCTTTTTGCAGTTTCAGCTGATGGTACTGCTTTAAAGGACCACCTCATTGATGAACTTGATTATAATTTGGTCCCCAAAGATGCCTGGTTTAAACTTGTCTCATGGTATGGAGTGATTTCAGAAGAACAGGCTCTGCCAAGGAAGGTGGTGGAACATGGCATGTATGTCAAAAGCTGCAAAGTTGAGGTATACCTGATGCAGCTCAAACTTTCCCAGCACTCGGATCCAAACACCATAGTAACAAGGCAGTTTAGTAAAGGAGATACTGTTGGTCATGTTATGGCAGAAATGAGAAGAGTATTTAATATTGCGGAGGAAGTTGAAACAAGAGTGTGGACCAAGTACATGAGCAATACATATGACCTTCTTAGCAACTTGGAATACACTGTACAGGATGCTGGCCTTTACCAGGGACAGGTTCTTATTCTAGACCAAAAGAATGAGGATGGTACTTGGCAACGTCAAGCACGACAAAGTACTTGCTCATCTTCATCTGTGACATCAAGCACTGGACACAGTAGTCAATCCTCAGATTCCTACAGCAGTTACAGCTCAAGAAGCTCCTGGGGATATGGTGGACTGAGATCAAGTGCTGCCTTGCCAGGGTTAACAGGACTTGGAAACCTTGGAAATACATGTTTCATGAACTCTGCCCTTCAGTGTTTAAGCAATTGCGTCCCTCTTACTGAATACTTTTTAGCTGAGAAATACAAAGAAGAGCTGAATCGCAATAACCCTTTAGGAATGAGAGGTGAAATTGCCAATGCTTATGCAGGTCTCCTTAATCAGATTTGGAATGAACAATATAGTTCGGTAGCACCAAGACAGTTCAAAATGCAAGTGGGACGTTTTGCACCTCAGTTTTCCGGCTATCAACAGCAAGATTCTCAGGAACTTCTTGCATTCTTGTTGGATGGACTTCATGAGGATTTAAACCGTGTGAAAAAGAAGCCTTATGTGGAAGTAAAGGATGCTGATGGAAGGCCTGATGCAGTTGTTGCAGAGGAGTCCTGGAAAAATCACTTGCAGAGGAATAACTCCATTATTGTTGATATATTCCATGGACTTTTTAAGTCCACTTTGGTTTGCCCAGATTGCAGTAAGGTCTCTGTCACATTTGACCCATTCTGCTACCTGTCTTTACCACTGCCAGTCAAAAAGGAGAGAAGCCTTGATGTTTTCCTTGTACGCAGTGATCCTCTTATAAAACCCATGTTGTATAAATTGACTGTGCCAAAGATGGGCAATGTTGCTGACTTACTGGCTGTTCTGACAAAAGAAACTAATATCCCCGGAGACAAGATGGTGGTAACAGATGTGTATAATCACAGATTCCACAAGATGTTTTCACTCAGCGAGTCACTGACTCAGATTCTTGACAGGGATGACATTTTTGTTTATGAGTTATCACACAGTAAATCTGAGGATGATGAAGATGACTTTGTTGTTCTTCCTGTTTACCAAAGAGAGAAAAGAGCCCGTCTGACCAACTATAGTTACAGCAGCTCAAACAAAGCTTTGTTTGGACTCCCACTCATGATTTCTGTCCCAAGGAAAAACTTAACTTTCAAGACTTTGTACAACATCTTGGTGGAAAGAATGAAACGTTTTGTTAGTGTTCCAGCGGAAGATGAAGGAGTAGAAAGCAAAATTGAAGGTGAAAGTGAGGCAGATGTTGAAATGAATGAAGATAAAAATGAAGGCAGTGAAAATGAGGATTGTGAAGAATTGGAAAAGGCAACTCAAAATGTGCATGTCAATGGTGATGAAAATGAGGATGATAACGTTAATTCACAAAATAATGATGATGACAGCTCAAACCAAAAGAATGTGATGAACACTCAGTGCAAGGGAAGGACGCCGTGCAAGTATCTGTTCAACTTGACTCTAGTCAACTCATATGGCAGTACAGATATCCAGGTGTTGCAAGATAATGGCAAGCCTCTTAAACAACTCACAGGACGTTGTTTTCTTGCACTTGACTGGGACTCAAAGGTGAAGGAGAAGTGCTATAATGATCAACTGGCCGAGGAATCCGAAGAGCATGAGAGTGTACACAAGAAGCCAGCACAGAAGAAGAATTGCATTGGCCTAAATGATTGTATCGAACTGTTCCTATCGAAAGAGAAGCTTGGAGTAAATGATCCCTGGTATTGTCCATCCTGCGAGAAGCATCAACAGGCCACCAAGAAGTTTGACCTTTGGTCTCTTCCAAGAATCCTTGTCGTTCACCTAAAGCGATTCTCCTACAACAGTTTCTGGCGAGATAAGCTGGATACATTGGTTAGTTTTCCTTTGAGGAGCCTTGATATGTCTGACTATGTGATTAATAAGGATCAACCTCGTCCAATTTACAAGTTGATTGCAGTATCTAATCACTATGGAGGCATGGGAGGCGGGCATTACACAGCCTATGCCAAGAACTGCAAAGATGGCCAGTGGTACTCATTTGATGATAGCTCTGTGTCCAGAGTTGATGAGGGACAAATTATCTCCAAGGCAGCATATGTCCTCTTTTACCAGCGACAAGAGAGCGAACACCAGGGAAATATAGAGGAGAAAGAAGCAGGGCAAGAACAAGCCAGTGGCCAAGATGCAGACATTGACATGCTCCATGATGGTGTG
>s62Contig62423_5 [3 - 437] 
AATCCCAACAGCAAGTTCGGCATGGCCGGAAAGCTGGCGGTGGCCTTCGCGGAGCTGCTCCTGGAGATCCAAAACGCGCGGAGTGCAGGATCCAACGTGGTGGCTCCTCGGGACTTCAAACGAATCTTCTCCGACTTCAAACCTCAGTTTGCTGGCTGGAAACAGCAGGACGCCCAGGAGTTCCTCTCGATGTTCTTGGCTGGGCTCAGCGAAGATGTGAACCGCACCACCCAGAAACCCTACCGAGAACTGAAAGATTCTGAGGGACGGCCGGATGAGGAGGTGGCCTCAGAGTACTGGCAATCGCACTGCCAGAGGGAGCGCTCCGCCGTGGCGGCGCTCTTCAGCGGCCAGTTCCGCTCGGTGCTGCGCTGCAAAGGCTGCGGCTACACGAACCACTCCTTCGAAGCCTTCAGTTTCCTGCCGATTCCCATC
>s62Contig39307_19 [2138 - 72] (REVERSE SENSE) 
CAGGGCTTGCAAAGGTCAACTTCCGTGTCATGTTTGGGCTTTGAAAAGTGCCCAACATACCCACAGCCTTATCCGTGGGGGACATGGCCTGAAACTTATTCCTATAAGGGAAACTTTCCTGCAGGTTTTGCTTGGGGAGTTGGAACAGCGTCATACCAGATCGAAGGTGCATACAATGCAGGTGAGAGAGGAGCTTCCATTTGGGATACCTTTTCAGGTGCAAATACAGCAGGGCCACGCATGCCAGGAGCAAACTGCAGCTACTGCTGCAAAACTGCTCCGTGCCCCATCAATCCAGGTGTGAAGAGTAAAGGAGACACAGGGAATGTTGCAACGGACAGCTACAATATGATTCAGACAGATCTTGCTTTGATGAAAGCCATGGGATTAAAAAACTATCGCTTCAGCATTGCATGGCCACGCATGTTTCCCATGGGAGAGTCTTCGGGAGACCCAAACTCTGAAGCCGTGAAATGGTACAGTGACTTTCTTGATGAACTTCGCGCAGCCAACATCACTCCCTTTGTAACGCTTTATCATTGGGACCTCCCTCAAGCACTCTTCAGTCCACCTGAACGCAGCGCTTGGTGGGCACGTGATGCTGATGGAAAGCCCGTGGCCGAGATTCTACCAAATTGGCAGCATTATGTGGACACTTGTTTTCGACTTTTTGGAGACAGGGTTAAATTCTGGATCACATTCAATGAAGCATGGTCCGCAACGAAACTTGCCAGTGGCAGCGGCAAAGCTCCGAGTATTAAGCCCTTCATGGACCCCTTGAAAGATCCGTACATTGCTGGTCACAACATTCTGAATGCTCACGCAGCAGCTGTGGACATTTACCGTCGCAAATATCAGCATAAGCAGAAAGGCATGGTGGGAATCACGAATAACCTTGATTGGCGCGAACCAAAAACAGACACTGAAGAGGACATAGCGGCAGCCGAACGGGCCGTACTTTTTCAACTAGGTTGGTTCAGCGAGCCCATTTTTGGCAATGGTGATTATCCCACTGAAATGAGAGCTATTCTTGGGGATGTTCTGCCTAGCTTTACGGACGAGGAAAAGCGCCTTCTAAAAGGAAGCGCCGATTTTTTTGGTTTGAACAATTATGGCACAGGCTGGGTCTCGGCGTCAAAGGATCCTCAATGGGACTACACCTATGCTACAGTTAGCCATGAAGGCCTTGTTCATGGTCAGTCTGTTTGGCTATATGGAGCTGGGTGGGGTTTGCGGAAATTGTTGAATTGGGTGAAGAGGCGATACAACAATCCAGTGATTTACGTGACTGAAAATGGTTGGTCCACCGCAGCATCAACAGCAGAACAGGCAGCGAATGATACAGATAGAGTTCACTATTTTGCAAACTACACTTCTGAGGTCAGGCGTGCAATTGAAGAAGATGGAGTGGACGTCCGTGGGTATTTCGGATGGTCATTGTTGGACAACTATGAGTGGGAGATGGGATATGTTGAGCGCTTTGGTATCACCTTTGTTGACTACGAACTTGGCTTGGATCCCAACGCCCCAACCCCCAACACTCATGTCCCCACTCCTGGTCAGCAGTTGCGCAGAAGAAAGACATCCAGTTGCTTTTTGGAACAGCTCTGGCGAAACAATCGGCTCCTGTCTCCCACGGCGCCAAATTTGTGTGTCGAACCAATCATATTTCAAGGACGGTACAAAGATGCCTCCAAATGCACGCAAGTGATAGGTGTCTCTCTCGGTCCATCTGGTTCCCTCACTGGAACGATGCCAGCAGCTGGCAAGTTCTGCGACAACGTCACCGACCTACCCTACGGCCCAGTCTTTCTGGCTTTCTCTGGCAGCACCGTTGTCTGCAGGAATTGTTGGATGGGAATTTCTTTTATGCAGGGCTTTTGGTCTGACGATGATCTCGGGATCCAGTGGGATGATGGCACTGTGGGTCAAGGAGCTTTGAGAAGACCATTGCTAAGATGGCTTGCTGATTTTGTTTCACGTAATCCTTTCCCAGGGTGCAACAAGCACCTCCAATTATTTTGCTGGAAAGCTTCACCGAAGCATGAATTTGTAAAAGTAGAGAAG
>s62Contig55386_4 [1 - 1524] 
ATAATATCATTTCTGGTTAGTTTTTTCTTCGTTTTAAATTCAGACGGCATGGCAGATGGGAAGGATGAGTTTTTCTATGGTGAATTTCCCAAAGATTTCATGTGGGGAACGTCGACCTCAGCTTACCAAGTGGAAGGTGGCTGGGACACCGACGGCAAGGGACTTGGCAGCTGGGATAAATTCACTCAAGCGGGCGGCAATTCTTTCTTGAACCAAACAGGCGACATAGCATGCGATAGCTATCACAAAACGCACGAAGACGTGAAGCTTCTGAAGAACCTCGGGGTTGGATATTACAGGTTTTCAATCTCGTGGTCTAGAATTTTACCGGAAGGAACGCTGGAGAAGGTGAATTCCGCAGGAGTGAAGTATTACAACCACTTGATCAACTCGCTTCTTGAAAGCGGAATTACTCCAATGGTGGTTTTGTACCACTTCGATTTACCCCAGGCTCTGCAAGAGAGGTACGATGGCTGGTTGAACCCTGAAATAGCCGACGTTTTCAACGACTACGCCAAGTTTTGTTTTGAAACGTTTGGTGATCGAGTTAAGTGGTGGATCACAATAAACGAACCGTGGGAGGCAGCTTTCTTAGGACACGGACTCGGTGTTACACCGCCAGGCAAGAAAAATCTTAGCGCAGCCACCTATAAAGTTGCACATGTAATGCTTCTTGCCCATGCCAAGGCTTGGCATACCTATGATCAAGTTTTCCGCGCCGAACAGCAAGGTAAAGTATCCATTATCCTCAACGCCCAATGGGGGGAACCCAAGTCAGACAAGCAAGCTGACAAAGACGCCGCTGACCGCAGCATAGAATGGTGGCTCGGGTGGTTCGCCCATCCAGTGTTTGTCAATGGAGACTGGCCTGACATCATGAAGAAAATTGTGAAGGAGAAAAGCGAAGCCAAAGGAATTCCAAATAGACTTCCAGAAATAAGTGAGGCAGAAAAGCAACTCATTCAAGGAACGGCAGATTTTTTCGCTCTGAACATGTATACCGCCTTTCTCGTTGAACATAAGAAATTCCCAGCTGATGTGGAGTGGAACTACCTGAGCGATCAACAAATGAAGACTACTTTTCACCCGTCCTGGCGTCGAGGTGCCACTGTATGGCTTTTCCATACTCCCTGGTCTTTGCGCAAGCTTCTGAACTGGGTGAAAGAACATTACGACGACCCCGATATCATAATAACTGAGAATGGCTTTGCTATTGATGGCGAAAGTGATCTATCTGGCGATGAGGCGTTGAACGACACTCAACGAGTGGAGTACCTGAACTCGTATGTGAACGAGGCATTGAAAGCCATCCATTTGGATGGTGTTCGAGTTAAAGGCTACTTCCTTTGGTCTTTTCTGGATAATTTTGAGTGGATGGAAGGATATCGTGTCAGATTTGGGATTCACCGGGTCGATTTTAACGATCCCAATCGCCCGCGCTACCCAAAAAGGTCCGCAGAGGCGTACCAAGAGATTATTCGCAACAATGGATTTCCAAAGAATTTAAAGGAAAAATCGGAGTTG
>s62Contig28156_1 [3 - 260] 
TTCCTCGAAGCCTTCTCTCCCGTTTATCGACACGCTAGAGACTTTCTTATCGCCATAGCAATGCCAGTTTGCCGACCTCAGCACATTCACGAGTTCCGTCTCACCCCGTACTCCCTCTACGCAGCTGTGTCTGTTGGACTGCAAACCAGGGATATAATTGAGTACCTTAAGAGGTTGAGTAAGACGTCCATTCCAAGCGGGATTGAGGAGTTTATAAAGATGTGTACACTGAGCTATGGGAAAGTGAAACTTGTTCTC
>s62Contig29436_9 [787 - 2] (REVERSE SENSE) 
ATGTCCGAGGAGTTCTTTATTGAGTATTTACAAGCTCAAGACAGTGACGACGTGCCAGGTTCCATGCGCGCGACCCTTCAGCGATCCCTGTGGACATGTAATCCCAACAAGCTGAAGACTTGTGAGTTCTTGATCCGCCACCACGAAGAACGTGGAGATAAGATCATTGTTTTCAGCGACAACATCTTCATCCTGAAAGAATTTGCCCGAAAACTGGGCCGATACTACATTTGCGGCAGTGTGAATTTGCGTGAGAGAATGCAGATCCTCAGCGAGTTCCAGGAGAGTGCTGCCTGCAACACCATTTTCCTGTCCAAGGTGGGTGACAATGCCATAGATCTGCCAGTGGCCAATGTGATCGTCCAGATCTCATCGCATTATGGATCCCGACGGCAAGAAGCCCAGCGCCTGGGCCGCATCTTGCGTCCCAAGCCGCAGGCCCAGTGCAGTGCGGGAGGATTCAACGCCTTCTTCTACTCCGTGGTGAGTCGTGACACCCAGGAGTTGTACCACGCCAATCGGCGACAGCAGTTCCTGGTGGAGCAAGGCTACAACTATCAGGTGGTCCGTGATCATCGGCTTTCCCGCCTCGACCAGCAGAACTTGATCTACTCGAGCAAAGAGTCACAACTTCAACTTCTAAAGCAGGTCCTGGAAAGCGTGCGCCGCGGCGAAGCCGAAGAGGCCGACGAGGACTTCACCGGCGTGGCCGAGCCGGTGACCTCCACAGGGAAGCCAGCAGAACCTGAAGCACCAACTGAAGAGAAGGTGTCGCTTGCTAGTTTG
>s62Contig48673_18 [2810 - 417] (REVERSE SENSE) 
AGGAACGTAATGAAAAGTCAAAAGCGTAAGCAAAAGACGGATGGAGATTCTTCAAAATCATCAAGGAGAGCCAAGAAGAGTAAGGTGGATGAAGAGGAAGATTTTGATGATGAATCTGTCGAGGATGTTGAGATTGCACCCAAGTCGTCATCTGCTGCAGTTAGTGATGAGACAAATGAAGATGAGTTTGGAGCCAAAGATTATCGCAAGATAACAGAGCTCAAAGCAGATCACTCCTCTAGACCCCTCTGGGTGGCTCCTGATGGCCATATTTTCCTGGAGTCATTTTCTCCTGTCTATAAACATGCCCATGACTTTCTCATTGCTATTTCTGAGCCTGTTTGCAGACCAGAGCATATACATGAATACAGATTGACTGCATACTCTCTCTACGCTGCTGTCTCTGTTGGTCTACAGACAAGTGATATCATTGAATATCTAAGACGTTTGAGCAAGACTACAATCCCTGATGGAATAATACAGTTTATTAAGATCTGTACTCTAAGCTATGGAAAAGTGAAGCTTGTGTTAAAACACAACAGATACTTTGTTGAAAGCAGTCATCCAGAAGTGCTTCAGCATCTTCTCAGAGACCAAGAGATTCAAGAATGCCGAAAGCGTACGGATGAGGACATTGAACTTGGTTTAGGAGAGGATCAGCTTGTTAAATCTACTGTGGGTGGAAAGTCTTCGCTGAAGCTAAATAAACCACAGGAATCTAATGGAGAGACATCTCAAACAACAGAGCAGGATCAGCCATCTGAAGGGGCAGCCATTCCTACAGACATTTCTGATTATATCGAGAAGATAGATCAAGATGAAGATGAGGAAGAGAGTCAAACATATTCTTTTGAAGTGGATCAGGAGCACATTGAAACTCTACAGAGAAAATGTATTGAACTGGACTATCCTTTATTGGCAGAATATGATTTTAAAAATGATTCGGTGAATCCAGATCTGAACATGGACTTGAAGCCGACTACAGTTCTAAGACCGTATCAGGAAAAGAGCCTTCGGAAAATGTTCGGTAACGGCAGAGCCAGATCTGGTGTTATTGTATTACCTTGTGGAGCCGGTAAGACCCTTGTGGGTGTGACAGCAGCTTGTACAGTAAGGAAGCGGTGTCTTGTTCTGTGTACCTCAGGTGTCGCTGTTGAACAGTGGAGAACACAGTTTAAGATGTGGTCCACAATTGATGATCGCACTATTTGTCGCTTCACCTCAGATGCCAAAGATAAACCTGTCAATTGTAATATTGCTATTTCAACTTATTCTATGGTATCGTTCACTGGAAAAAGATCCTGGGAGGCTGGAGAGGTTATGAATTTTATGCAGACACAGGAATGGGGCTTAATGATTTTAGATGAAGTTCACACTATTCCAGCCAAGCAGTTCAGGAGAGTTTTAACAGTCGTTCAAGCGCACTGTAAGCTGGGACTCACAGCAACTCTAGTTCGAGAAGATGACAAGATCCAGGACTTGAATTTCCTTATTGGGCCCAAGCTATACGAGGCCAACTGGATGGAACTACAAAACAATGGATTTATTGCACGAGTGCAATGTGCCGAGGTGTGGTGTCCTATGACCCCTGAATTCTACAGAGAATATCTGAACATCAGGACAAGAAAAAGAAAGCTGTTATACGTGATGAACCCAAACAAGTTCCGATCATGCGAGTTTTTGATTCGTTTTCATGAAAGACGCAATGATAAAGTCATTGTTTTCTCTGACAACGTGTTTGCACTCAAGAAATACGCTGAGAAACTAAAAAAGCCATTTATCTATGGACCAACTCATCAAGGTGAACGAATGCAAATTTTACAGAACTTCCAGCACAATCCTTTGGTAAATACGATATTTATCTCCAAGGTTGGAGACAACTCCTTTGATCTCCCAGAAGCAAATGTTCTGATTCAGATTTCTTCACACGGTGGCTCAAGAAGGCAGGAAGCCCAACGACTTGGTAGAATTCTCCGAGCGAAGAAAGACATGGCTGCCGAGGAATACAACGCATTCTTTTACACTCTCGTCTCCACGGACACCGAAGAAATGTATTATTCAGCTAAACGACAGCGCTTTTTGGTGAATCAAGGTTACAGCTTCAAGGTTATCACAAGACTGGCAGGCATGGAAGAGGAGAATCTAGAACTCGGCGAGAAAAGAAAGCAGCAAGAACTGCTCCAACAGGTGCTGGCTGCCAGTGATGCAGACGCTGAGGAAGAGAGAGTCGGTACTGAACTGAACCGCAGTAGTTCACAGAATTCACTCGTTTCTCGCCGACAAGGTTCCATGGCGTCCATGTCTGGAGCGGATGACATGATGTACCTCGAGTACAAGAGCAGTACAAAACAATCCAAGAACAGACATCCTCTGTTTAAACAGTTCAGGAAGAAA
>s62Contig53899_9 [777 - 1] (REVERSE SENSE) 
TGCCGTCGACAGAACCGCAGAAGTCGACTCCACCCAGGTGGAGAAGTTGAAATCCGCGGCGCACAGATTAGGCTTTCCTCTTCTTCAGGAGTACGAGTTTCGCCGGGATCGCGAAGATACAAACCCACACCTTCCCGCCGTGCTGCGACCATCAGTCAATCTTCGACCATACCAACAACGTGCCTTGTCCAAGATGTTCTCCATGGACGACGTGGCCAAGAGCGGCATCGTGGTGCTACCCTGCGGCGCTGGGAAGACGCTGGTCGGCATCGCCGCCTGCTGCCGCGTGGGGCGCCGCGCCCTAGTCCTGACCACCACGGCGGTGGCGATCAGTGGCGTCGGCAACTGCAGCTCTACACCACGTTGCCACCGGAAGATGTTTATATCTTCACGGCGGATCAGAAACGTCCCATCGAAGATGCGGAACGTCGCGCCTGCATCGTGATCTCGACCTACAGCATGTTGGGTTTCACGGGACGACGTGGTGGTGACACAGCGTTCATCTTGGATCAACTGCAACAGCTGGAATGGGGCCTGTTGGTGGTGGATGAGGTGCAGGTGATGCCCGCGCGGACTTTTCGAACGGTGGCCACCACCATCAAGTCGCACTGCTGCCTGGGCTTGACGGCCACCTTGGTACGGGAAGATGACCTCATCCAAGATCTCCATTGGCTCATTGGTCCCAAACTCTATGAAGCCAATTGGCAACAGCTCCAGGAGGATGGCTACCTGGCTCGCGTGCGCTGTATTGAAGTTTGGTGCGATATGTCCGAGGAG
>s62Contig12235_2 [3 - 446] 
AAAGGCCGCCTGGCAGCTGGTACCAACCAGGAAGAGACTAGCGGTGAAAGTGAGGGGGAGGATGAAGAAGAGAAAGAGCCCGTGACCAAGAAGACTCGCAGACAGAAGAAGGCGGCAGAGAGAGCCGAGGAGGCGGGACTCTACCAGACAGAGAGGACCCTGCTGGACACGGAGAGGGCACCGGAGAACGCTGACGACTTTGACCGTCTTCTCATCTCCTCCCCCAACAACTCCGCCCTCTGGACGCAGTACATGGCCTTCTACCTTCACACGGCTGAGGTGGACAAGGCCAGGGGCATAGCACAGAGGGCTCTCAAGACTATAGCTTATAGAGAGGAGGGAGAGAAGCTGAACGTGTGGGTGGCATGGATGAACCTTGAGAACCTCTACGGCTCACATGAGCAGCTAGTGAAGGTGTTTGAGTCAGCCCTCCAACAGAATGAA
>s62Contig57553_21 [3325 - 2231] (REVERSE SENSE) 
ACCAATAACATGGATCGGGAGATCAAAAGCTTGAGTGACTTGAAAGAAGGAGACATAATCCGAGGCTATGTAAAGAGCTGCACCGACTGTGGTGTTTTTGTCAGCCTCGCACATCACATTGTCGCTAGGGTACAGATAAAGAACCTTTCGCAATATTACGTGAAGCAGTGGAAACCTTTATTTCCTCAGGGAAAGCTAGTCAAAGGCAAAGTACTAAGTGTTGACCCAACCAAAGGTCACGTGGAATTGTCCTTAAAAGGGACAGATGTCGGGGGACCTGATCCCGCTCCAAAGCCAAAGCGGTTAGCAGAAAAAGAGGAAAAGGACAAGGAAAGGAAAGAACAGAAAAGAAAGAGAAAGAAAACAAAGGATAGTGAAACAAAGGACGAATCAGACGACGAGGCAGAAGAAGTATTGAAGAGACTCAAGACAGACTCTGATCAGGAGGATAGTCATGGAAGTGGAAGCGAAGAAGAAGACGAAGAAGTCGAAAGCAGTTCGGATGAAGAGGAACATGACCCCAGTAAGCACAAACCAAATGGAGTACCAAGATTACAGCTTTCCAGTGGATTTGACTGGAGCGAGGAGAGCAAGATCGGAGGGAAGACACACAACAACAAAAGAGAACATGAAGAGGACGATAAAAGCAGTGACAGTGAAACGGAAGTCAGCGAACAGGTTGCACGTAAAAAGAGCAAGAGGCAGAAGAGGGCAGCCAAAAAGGCCGAAGAAGACTTCCTATACAAGACGGAACAGTCTCTTTTAGACCAGGATCGTGTACCGGAGACTGCTGAAGACTTTGATCGTGTCGTCTTGTCATCCCCTAACAACTCAGTAGTGTGGTTACAGTACATGGCGTTCCACCTTCATACCACGGACATCGACAAGGCCCGGGCGGTGGCGGAGAGAGCGCTCAAGACAATTTCATTCAGGGAAGAGCAAGAAAAGCTGAACGTGTGGGTGGCCCTGATGAACCTGGAGAACTTGTATGGGACTCAAGAGTCCCTTGTGAAGGTATTTGAGCGAGCCCTCCAACAGAATGAGCCGAAGAAGGTCTTCTTTCAACTTATCGGTATTTACACAAGAACGGACAAT
>s62Contig57553_23 [2282 - 1743] (REVERSE SENSE) 
GCCGAAGAAGGTCTTCTTTCAACTTATCGGTATTTACACAAGAACGGACAATTAGAGTTGGCCGAGCAGTTATATCAGACTATGAGCAAGCGATTCAGTCAAAGCAAAAAGGTGTGGGTCGGTTTCGGAGCGTTTTACATGAAGCAGGGAAAGCTTGACTTGGGCCGAAAATTACTGCAGCGGAGTCTGAAGAGTCTCCCAAAAAGAAAGCATGTTGAAACAATAGTCCAGTTTGCTCTGCACGAATTTAAATATGGCGAGCCTCAGCGAGGACAGACAATGTTCGAAAGTATTCTGACTAACTACCCCAAGAGAAGCGATCTCTGGTCAGTGTATCTGGATATGATGATCAAACAAGGAGTCATCGAGCCTGTTAGGCAAATATTTGAGAGAGTAATTCACATTAATCTGTCTTCCAAAAAGATGAAGCTCTTCTTCAAACGGTACCTGGACTTTGAACGGAAGTATGGCGACGCTTTTAGCGTAGAAAATGTCAAGACCAAGGCAATGGAATACGTTGAATCCAAAGCGGCCTTAAGC
>s62Contig9683_2 [152 - 697] 
CATCGAAGGAGTGTCGAGAATTTCATGACCTCAGTTGAACGAGTGATGACGTACACCAAACTTGACTCAGAGCCAGGATACAAAGTGCAGCGACCTCCCCCGGAACACTGGCCACACGAGGGAAATTTCACATTTAAAAATGTGTCACTAACGTACTATCCGGGAGGACCTCAAGCACTGAAGAAAATCAATCTTAACATCAAAGGAGGAACAAAGATCGGTGTTGCAGGCCGTACTGGTGCAGGGAAGTCATCTTTTGTGGCAGCGCTCATGCGCATGCCTGATGCTGATGGAGACATACTGATCGATGATATTCCAATAAAACAGATTAATCTCCAAGAGGCTCGACGATGTATATCCGTTCTTGGCCAAACCCCTGTCCTGTTTAGTGGATCGCTGAGAAAAAATCTCGATCTCTTGGAGCAGTTGCAGGATTCAGATTTGTGGCAAGCTTTGAAGAGTGTGCAACTGAAAGCGTTGGTAGAGAGTCTAGAGGGGAAGCTGGATCATGAGCTGTTGGAACATGGAGCAAATGTCAGTGTAGGA
>s62Contig56007_1 [2 - 415] 
GGAGAATGGATCCAGGTTGATGCGCAATGGCAAATGAAATCGAAAATCCAGGAACTTCCCGGTGAGCTTTATTTCGAGCTCTCTGAATCAGGAAACAATTTCGGTGTAGGAGAACGGCAACTTCTCTGTTTAGCAAGGTCTTTGTTGAATAAAAACAAGATCATCGTCATGGATGAAGCCACGGCTAACGTGGATTTCAGCACCGATAGGAGAATTCAAGAGACGATAAGAAGCAAGTTTCAAGATTGTACCGTTATCACAATAGCGCATCGCTTGAACACTATCATAGACTACGACAAAGTGTTAGTAATGGACAAAGGAACAGTGGTAGAATTTGATAAACCTAGTGTTCTTCTACAAGATAGCGACGGCGTTCTTACAGAACTATTTCGAAATCAACAAGTAGCGTTATCT
>s62Contig23569_4 [2 - 1402] 
TCAGCACTGGTGGCGGTGGTGCAGGGAGCCTCCGCCATCGTGGCAGGGCAATGTGACGCGGCTGTAGCTGGAGCTTCATCGGTCACCTTCCCGAACTTGGGGTATCTTTATGCGGATGGCTTGGTGAGTTCCGTGGACGGCTATGTGCGACCCTTCGACGCCAAGGCGGACGGGACGGTCTTCGGCGATGCGGTGGCGGCGCTGGTGCTGCGACGCCACGAGGACGTCGGGGAGAATGGCCTGGCGTATGCCGCCCTGAAGGGCTACGCCATCAGCAATGATGGGGCGCAAAAGGCTGGGTATGCTGCACCTTCCAGCACCGGGCAAGCACGAGCAGTGCAGGTGGCAATGCGCATGTTGAATGAGGATCCCTGGTCCATCAGCTACGTTGAGTGCCACTGCACTGGCACCCGCATTGGTGATGGGATTGAGGTTCACGGGCTCTTGAGCGCGTTCGAAACGCTGGGTGGACGAAAGCAGGTGACAGCTGACATGCCCAGCATTGCGTTGGGCTCGGTCAAGGGCAACATCGCTCATGCCAACTGCGCGGCGGGCGCCACTGGGCTCATCAAGGCGCTGGCAATGATGCGTGCGCGCAGCCTGGTGCCAACGGCCAATTTCAATGAGCTGAATCCCAAGATCAATCTGCAAACCACGCCCTTCTTCGTGAATTCCGAGGTGTGCCAATGGACTGCGAAGATTCCCATCCGAGCAGGCGTCAGCTCCTTCGGCATCGGAGGAACCAATGCACACACGATCCTGGAAGAGGTAGTGGCCCCTGTATTGGAGATCAACAGCAGCGCGAAGAAGCCCTTGGAGTTCCAGCTCTTGACCTTCTCCGCGAAGTCTGCAGGGTCTCTGCATCGCTCCGGAGACAAACTTCTCAAGAAACTTCAGGACGCAGGAGAGTCCATGGACAAAGTGGCGTATACCCTCCAGGCGGGTCGCGCTTCGCTTCCCTTGCGCAAGAGCTTGGTGGTCCCCGGCGGCCGCAACGATGTGCAGAAGGCGGCTGAGGTTCTGCAGAGCTCTTGGCCGGACCTGGAAGAATTGGAGGAACTGGAAGATGCCAAGAAGCGACCACCGGTGGCTTTCGTCTTCCCCGGGCAGGGAAGTCAGTACCTTGGAATGGCGCGAGGCCTCTATGACCAGGTGCCTCACTTTCAGCGCCTGGCGGATCATTGCTGCGAACAGCTGGCGTCGCCGAAACTCCTGGGTCGGGACCTGCGTCCGCTGCTCTTTGGCAATGGCCCAATGACGGAGGATGAACTGCAGCAGGAGTTCGAAAAGCCATCCGTCATGCAACCCGCCCTCTTCGTCGTGGAATATGCCTTGGCTCAGACCTTGCTGGCCGTTGATGTGAAACCTGTGGCTTGTGCTGGCCACTCCTTGGGTGAATAC
>s62Contig46566_10 [316 - 2808] 
CTGCCAGAGGATGGCGATGAGGATGTGGAGGTTGGCCCCGAGATCAGAAAGATCAGCCAGAAGATCACCCATGTTGCAGGTGCCAGCATCGCATTTTGCGCAAGCCATGGCTACGACAATTGCACCAAGTCGGGTGAATACCTCGTCCGCGGAGGTGACTACTCCGATGAGGTCGCTGAGCTCACAGAGGAGAGCTGTAGCGAATGGATCTCCTTGTTGAATCGAGCGAGATTAATGTTAGTCTACATCTTCGGAGAAGGCCGAGGACAATTGGAATTGTTGCCCTTTGACGAAGATTCTGACGCTGTAGAGTTGCAGACAGAGCCCGACATGCTGGTGATCCTGCGAGCGGATCAGATGCATCACAAGCATCAATCCAATCGAGGCACGTTTTCCATCGTCAGCTGGATCACCGCAGCCGAGAATTCCACGACGCGTGGCTGGACTGGAGGCCTCAGCAGGACCTTTGGGGCCACCATCCCCACAGCGCGGGAGTTAGTGGACTGGGCCCAAGAACGTCTCAAGGACTTGCTGGACATGGAGACTCTGGACAAAGACACGGAGATCCCCAGGGAATGGCAGCTGATGATGCGCCACAGCTTCTTCCGACACAATCGGAGTCCCGTGGCCGTGCGCGGCGAGGCTGGACATTTGCCGACCACCAACAACACTCGCGTTTTGTGGGATGCCATCAATCAAGGCTCTGATTTTGTGACAGATATCCCATACCATCGCTGGGATCACGAGCTGTACTACGACTCAGATCCCAACTGTTGGATGCAGGCCCAGTGCTGGGGCCGGGGTCTCATCAAGACAAACGTCAAGCACGGTCAGTTCATCGAAGGTGTGGACCTTTTCGACAATAAGTTCTTCGGTGTGTCCAACATGGAAGCCACTGGAATGGATCCCATGCAGAGACACATCTTGGAGACCAGCTATGAGGGGCTTTTCATGGCAGGCTACACCAAGAAGACCCTCATGGGCAAGTACATTGCCGTGTTCACCGGTTGTACAAATCCTGAGTGGAACTACATCGACAAAGAGGCCGGTGCCTGTTCCGGAACTGGAAGCTCACAGGCCATTACCTCCAACCGAACGTCCTTCTTGTTGGGCATCATGGGTCCCAGCACCTCCATCGACTGCGATCAAAGCTCAGCTGGCATGGCGTTGATGGTGGGCGCCACTGCCGTCACTCCTGCCACCGAGCGTCGCACCGAAAGCGGTGGCGACAGCGAGGCAGCAATTTGCGGCGGTGTTTTCCTGCAGATGACGCCCTTCATGTGGCCAAGATTTCAAGCCTACATGAATCCCAATGGTCGCTGTTTTTCCTTCGACCAGTGCGCCAACGGCTACGTCCGTGGCGAGTGCTGTGCTAGCGCTGCTTTGAAGCCCTACGCAGAGAAGACAAAGTCTGGCGATCTCTCGGTGATTGAGGGGCCCTGCATCGGCACCATGGTGGGTTGGCGCATGACCAACAACGGCCGCTCCGCTGGGCTGCACGCGCCTAGCGGACCCGCTGAGCAGGAGGCCATAGCAGATGCCATTCGGCATGCGGGCATTTCACCTTTGGATTTAGATGCGATGGAGTGCCACTCAGCTGGCCACCTGCTCTCCGATGGAGTGGAGGTAGTGTCTGCCACCACAGTGTGCCGAGGAATGGAAGGTGGTGATAGAGAAGTGCTGATCCTTGGTAGTATCAAGACCAATGTTGGAATACAGCAAGAAGCTTGTGGCATCACCGCGTTCCTCAAGGTCTTGTACAACATCAGCTATGCCAACAATGCACCCACCATCCATTTGAAGCAGCTGAATCCGCACATCGAGTTAGGCGACAGCGCGGTGTGTTTCAACACCGAGGCGTTGGCCTACAAAGATAGCAGGGCTTTCCACGGCTGTGGCACACGTGGTCTCGGCGGCACCAACATCAACATGATTTGCTGGTACTCCGCCGATGGCTCTCGCGTCCCAATCTTTAAACCGAAGATGGAGCGTGCCTCCTTCGCATATTGGCCTGGAGGCGGCGGCCTCTTAGACAGCGAGTACAAAGCCTCAGAGGGCTATTTCATTGTGGGCTCATGGAGCAACTGGCGAGAACCAGAAGAGATGGTGAAGCAGAAAGATGGCTCCTACTCCGCCGTGGTCACTCTGGGCGCGTCCCGGAAAGAGGCCTTCCATATCCTGCTGGATGGTGAGCCAGACAAAGTACTTCATCCAGAGAGGCCTGATGCAGTGTCTGGCACTCGCCTCCACGGCCCCACCAACAGATATTTGATTCATGGCCAGCAATTGAATTGGGTCATCGATGGACGGCAGGTGAATGTAGCTGTGGAAGATGCTGTGAAGGCCATTGTGCCCCACGCCAGCTCTCAGATGCAGCTGCGCACCTCGCGCGATGCCTTGGCACACGTCCGAGACTGGGGCGAAGAGGGCGATCGCTACGAGGTGAAGCTCTTCATCTCTGGGCGTTATCGCGCTGTGACCTGGTCCAAGATC
>s62Contig50816_13 [3 - 2354] 
ATCCATCATCGGCCCATCGTTCTTGCCATTGGGGCGATGTTGGTTGCAGCCGAGCTTAGCTTGCCACCGGTGATTTCTGCGGAGTTCTCACAATCCGTATGCAGTGCTTTGAGGCAGCAAGGCTATTGCAAGATCCGTGCGCCGGAGCTGGAGCAATCGGAGCTCGTGGTGGACACCGCCCGAAAACTGGCCGGTGCCACGCTGCCACATTTGGAGCTTGAAGAGGGCGTCCTGGGACGACGTTCCAAGTGCAAAGCCTCCTTTTTGGATCAGCACGTGGACACCGCTCCGGAGCCGCTGAGCGGATGCCTGCAGCGGATGAACGACTTGGCTCTGGCGGTCGGGCAGGACTTCGGTCAGCAAATGGGATTCCAGGCCGTGTCTGGACTGCAGCAGATGCTCCTCCGCGAGCCCTTGCAACGGGGAGAGAGGCGCCACCTGAGCCCTGGGCCCTTGACGGAGGAGGAGGTGGATCAAGGATATGTTGAGCAGTACCTGGGATTTCTCCAAGCTCGGCGGCTTTGCTTCCTCTACGTCTTGCAAGCCCCTAAGGGTGGCCATCTGGAGTTATATCCACAAGGTGAGTCCTGCTCAGTGCCTCCAGCAAAAGTGCAGCTGTCCAGCAATACCATGGTGATTTTTCGCCACGACCAACTGACTTACACCTATGCAGCAGCATCTGGCTATGCACTGCAGGGCTGGTTGGTCGCCCTTAAAGAAAGGTATGACCTGCAAGGCTTGGATGGCGATTACCGCGGGATGGAAGAGGTCTATGGTATGCCTTCGATCCAAGGCCAGGCTGTTCCCATGACCGATCAGGTGAACATCATGAGCATGTCACCCATGCTGCCGGGACGTGTCAGCAACTCGCTGAATCAGCACACGATGTTCTCCGCGCAGACGGACACCTTCCTGGAGATGCCGGCCTTGCGCTGGGACGTCAGCGTGTACTACACAGATGATCCTGACAATTACATTGGGCCACCGAAGTCATACACGAAACACGCTGGGCTCTTCCCAGATGATGAAATTCTGGGCTTTGACAACCAGTTTTTCGGCATCCCGGACAAAGATGCAGCTTGTTGGGCCCCCTGCTTGCGCTTGTGCCTTGAGAAATGCTATGAATCGCTGCAGCTGCATGGCTACACCAAAGAGACGGTGAAGGGCCAGAGCATTGCCCTCTACAATGGTGATATTGGACAGGAAATGGATCCCTTCTTCCAGTACCAGGAGGACCCAGAGACCTGGGCAAGGGCTCGGCTTTTTGGTGCCCCATCCTCCACGATTCTCTCATACTACTTGGGCTTAAAAGGTCCATGCCTCAGCATTGACACCGCCTGTTCCTCCTCCTTGGTTTCCAGCAATCTTCTCTTCAACTATTTGCGCAAGCAGCCGGATCCCAGTATCACGGAAGCCGTCTCGGCTGCGATGATCAACGCCTTGAATCCTGGCACCTTCGTTGGATTATCCGGCGCTGGCATGTTGGGCCGCACCGGGCGCTGCAAATCTTTTGACAACTCGGCCAACGGCTATGCGCGAGGGGAGGCGGTGGTTGCCTGTGTGTTCAAAAAAGGCCAGGGCGCAGAAGACGTGGAAAATCGGGTGGCCAGCTTTGTCTCTGGATTCGTGAATCAGGATGGTCGCAGCGCCTCCCTCACAGCTCCCAACGGCCCTTCACAGCAGTTGTGCATCAGATCATCCCATCGACTGGCGGGCATCCTACCTCAAGAGATTTGGTGCACGGAGAATCACGGCACAGGCACAGCTTTGGGTGATCCCATTGAAGTGGGCTCCGTTCGAGCCTGCTTCTGGAAGGGTCGAGAGATCCCGTTGCTGGTGACCACGGGGAAATCTCACCAAGGCCATTCAGAAGCGACAGCTGGCTTGAGCGGAATCACCAAAACAGTCAACACCATCAGGCATAGCAGCGTCCCATCACAGTGCCACTTGAAGTTCTTGAACGCTCATATTGATGATTTTGGCTTTGTGGCCCACTTTCCCATTGAGTGCTGCGAGCTGAACGTGCTGGAGAAGGGGGTCATTGGTGGCCTGAATTCCTTCGGTTTCGGTGGCACCAACTCCCGCGGCGAAGTTTGGGCCATGAGCCGCGCGGTCCAAAGTCGCAAGACCCAGGAGGCACTCGGGAGAAGCCGCACAGCGAGCATTCAGAAGATTGCAGCGGTGACATTGCCATGTGCGAGCTGCGGCCTACCAATGTGTTTCCGCTGTGGGCATGCCATGTCTGAAGCTGTGAAGAATCATCACTGTGCAGATATTCGCGAGGAAGTTGGCACTTACGAGTACTGCAGCAACTGCTATGCGGGTGCCTATCATCACCGTGGCATCGACTCA
>s62Contig696_3 [2 - 1039] 
AAGGAGGCCGTACAGAGAAGTGCAGCCATCGACAAGACGCTGGCGACAGAGGGAGTGACAAAACAGAACGAAATCAAACTGCTTCTGTTAGGAGCTGGAGAATCAGGGAAGAGTACGTTTGTCAAACAGATGAAGATCATCCACGAGAATGGTTTCACCAGAGATGAGTGTAAACAGTATAGACCAGTCGTCTATAGCAACACCATACAGTCGTTAGCAGCTGTCATAAAAGGGATGGACCTACTCGGCCTCAACTTTGCCGACCCCGCAAGACGAGATGACGCCATGCTACTGTTCGGTGTAACAGCGCGACACGCAGACACAGAGCCGTTCACACCAGGTCTACTCTCAGCAATGAGGAGATTATGGGAGGATCCCGGAGTGCAGCTGTGCTTCAAGAGGTCTAGCGAATACCAACTCAATGACTCGGCACAATACTACCTGGACAGCCTAGAGAGAATAGGAGACAGACGCTATGTTCCCACCGTTCATGACATCCTCAGAACGAGAGTAAAGTCCACGGGAATTGTCGAGTACGAATTCGAGTACAAGTCGCTCCACTTCAGAATTGTGGATGTCGGAGGTCAAAGGTCAGAAAGAAAGAAGTGGATTCACTGTTTTGAAGACGTGACGGCCATTCTCTTCTTCGTGGCTCTATCGGCGTACGACCTGGGGCTGAGGGAGGAACAGGCGATAAATCGAATGGACGAGGCTTTGCGGCTTTTCAACTCTATCCTCAACAACAAGTGGTTTCTTGACACCTCGGTGATTCTCTTCCTCAATAAGAAAGATCTGTTTGAACAGAAAATCAAAGAAAGACCATTACCGGAAGTCTTCCCAGACTTTATAGGCAACAACACGTATCAAGATGGGATCAACTTCATCAGAGACAAGTTCGTCCGTCTAAACAGAAATCCTGGTCGCAAGACAGTCTACACTCACGTCACGCAAGCCACGGACACCAGTAACATACAATTTGTCTTTGAATCCGTCACGGACATTATCATAGCCGAGCATCTGAGAGAAACAGGACTATTC
>s62Contig4961_10 [1499 - 408] (REVERSE SENSE) 
AGCTCAAATTTTCGAACTCTAAATATCAACATGGGTTGCACACTGAGCGCTGAGGACAAAGCTGCTGTAGAAAGGAGCAAGATGATCGATAAAAACCTTCGAGCTGACGGAGAAAGAGCAGCCAGAGAGGTCAAGCTCCTTCTTTTAGGTGCTGGTGAATCTGGAAAAAGTACCATTGTCAAACAGATGAAAATTATTCATGAACATGGCTACACTCAAGAAGAATGTGCCCAGTATAGACAAGTCGTATATAGCAACACAATACAGTCAATGATTGCCATTATCAGAGCATTAGGGACACTGAAGATTGAATTTGGTAACTCTGACAGAGCAGATGATGCCAGAGAACTTTTTGCTTTAGCTGGTAGCATGGAGGATGTTAAGTTCACACCAGAACTTGTATCAATAATGAAGAGATTATGGAATGATTCAGGAGTACAGAACTGTTTTGCAAGATCAAGAGAATATCAGCTAAATGATTCTGCAGCATATTACCTGAATGCACTAGACAGACTAGGGTCACCAGATTACGTACCAACAGAGCAAGATGTGCTCAGAACAAGAGTCAAGACAACTGGAATTGTTGAGACTCACTTCACATTTAAAGATCTTCACTTCAAGATGTTTGATGTTGGAGGACAGAGATCAGAAAGGAAGAAGTGGATTCACTGCTTTGAAGGTGTAACTGCCATCATCTTCTGTGTAGCACTCAGTGCTTATGATTTAGTACTGGCAGAAGATGAGGAAATGAACCGTATGATGGAGAGCATGAAGCTATTTGACTCAATCTGCAACAACAAGTGGTTTACAGATACCTCTATTATCCTCTTCCTCAACAAGAAAGATCTGTTTGCAGAGAAAATCACCAAGTCACCTTTGACCATCTGCTTCCCTGAATACACAGGCTCAAACACATACGAGGAAGCCGCTGCTTACATTCAGCTCCAGTTTGAAAACCTCAACAAGAGAAAAGACACAAAAGAGATCTACACCCACTTCACGTGCGCCACAGACACCAACAACATTCAGTTTGTGTTTGATGCCGTCACAGATGTCATTATCAAGAACAACCTAAAGGACTGTGGACTGTTT
>s62Contig14220_8 [695 - 3] (REVERSE SENSE) 
TTTGTTGTCGGAGAGCATGGGTTGTGGCCTGAGCGCAGACGAAGCGGCAGCTGCCAGCCGCTCCCAGGAGATCGACCAGATGCTCCGGAGGGNGCAGATGAGGCGGCAGCTGCCAGCCGCTCCAAGGAGATCGACCAGATGCTCCGGAGGGACGGGGAGAAGGCGGCGAGGGAAGTCAAGCTTCTACTCTTAGGAGCTGGCGAGAGCGGGAAAAGCACAGTTGTCAAACAGATGAAAATTATACACGAGAATGGGTATTCAAAAGAGGAATGCCAGCACTTCAAGCCAGTGGTCTACAGCAACACAGTGCAGTCCATGGTCGCTATACTGAGAGCTATGGAGAGGCTAGGAATACCATTCCACGATTCAGAGAGAACTGACGATGCTCGGTATCTGTTCAGTCTGGTCAGTAAAGCTGATGACATAAAGTTCACACAGGAGTTTGTGTCACGGATGAAGAGGCTGTGGAGTGACAAGGGGGTTCAGGTGTGCTTTGGGAGAGCCAGGGAGTACCAGCTCAATGACTCAGCAGAATACTACCTCAGTTCCCTGGATCGTCTTGGAGACCCTCGCTATGTTCCAACTGAACAGGATGTACTCAGAACAAGAGTCAAAACCACAGGCATCGTTGAAACGTTCTTTTCTTACAAGAACTTAAATTTTAAGATGGTAGATGTTGGAGGTCAAAGGTCA
>s62Contig43472_1 [1 - 495] 
AATTTTAAGATGGTAGATGTTGGAGGTCAAAGGTCAGAACGTAAAAAGTGGATCCACTGTTTTGAAGGAGTGACATCGATCGTCTTCTGTGTCTCTCTCAGCGCCTACGACCTCGTACTAGCAGAAGATGAAGAAATGAACCGTATGATGGAGAGTATGAAGCTGTTTGATTCAATCTGCAACAACAGATGGTTTGAAGAGACATCAATAATCCTCTTCCTTAACAAGAAAGATTTGTTTGCTGAGAAAATTGTCAAATCGCCTCTTACAATTGCATTTCCAGACTACACAGGACCCAATACATACGATGATGCAAAGAACTACATTCGTCAGCGATTTGAGGCTCTGAATCGCAAAAAGGAGAAAAAAGATAATTCAAAGAAAGAGATATACACACACTTCACATGTGCAACGGACACAGGAAACATTCGCTTTGTGTTTGAGGCTGTCACAGATGTCATTATTAGAAAGCACCTTAGGGAAGTAGGTTTGTAC
>s62Contig60385_9 [1418 - 333] (REVERSE SENSE) 
GCAGGAAAGATGGGCAACTGTGTCGGTGGTGGTACACCAGAAGAGAGAGACGCCAAGACAAGAAGCTCAGCAATAGACAGACAGCTGAGACAGGACCAGAAGGAGTATGAGAACACTATCAAAATTCTGTTGCTGGGTGCCGGAGAGTCTGGTAAGAGCACAGTCGTCAAACAGATGAAAATCATTCATGGAGATGGTTATTCACAGAAGGAGCTACAAGACTGCATTCCCATCATTTTTGGAAATCTTGCTGTCTCCATGAAAGTTGTCGTGTCAAACATGACAAAGCTTGGAATAGAGTTTGCCAACCCAAAGAATGAGGAGAACGCTCAAGTAATAGCCAACATCTCGACTGGTTTAACAAATTCCTCTCTGCCTCCCGAGATTGTTGAGGCCTTCCGGTCGTTATGGGGAGACGCTGGCGTCCGGGAGTGTTTCAGGAGGGCCTACGAGTATCAGCTAAACGACTCAGCACCTTACTACTTCAATGAGATGGACAGAGTACTGGGAGATAACTACATTCCAAACGAACAGGATGTTCTACGATCGAGAGTTCAAACCACTGGTATCATTGAGACATCCTTCAAAGTCAACAAATTGACATACAGAGTCGTAGATGTAGGTGGGCAGAGGAGCGAGAGAAGAAAGTGGATCCAATGTTTTGATGATGTGAGAGCAGTTCTCTTTGTCTGTGCTCTGAGCGGCTACGACATGACGCTCTTTGAAGATGGAAAAACGAATCGGTTGGAGGAGTCTCTCAACTTGTTCCAGGCTATTTGCAACAACAAGTTCTTTGTCAAAACTTCAGTGATATTATTTTTGAACAAGGTTGATTTGTTTCGGGATAAGATCATGAATTCTGACCGACACTTACGGCTTTACTTCACCCACTACACTGGTCCTGACAGAGAAGTCGAGGCAGCGGCTGAATTCATCCAGAAGGAGTTTATGGAGAGAAACTTAAATAAGGGCAAGATCATTTACCCTCACTTCACCACGGCAACAGATACATCAAACATCAGGGTGGTGATGAAAGTTGTTTTGGACACCATTATTCGTGAGAATCTGGAGGCTGCAAACCTTCTA
>s62Contig11665_11 [1215 - 1] (REVERSE SENSE) 
CTTGCTGTTCATTTTGGACACGAGAACTGGAACATGGTGTTGAGCATGATGATCGGAATCCGAATGGCCGTTGGACGATCAGAGAATGAGATGAAGCGAGAATTGCAACCAGTAGACTTTATCATGAAGGAGAAGTTCAGCATTCTGCCACGTTTGGCGAACATCTTTGATGCCACCGTGTCCAAGCGAGTGTCCGTGACTCGCTTTATTGACTACGCTCCAATGGTCTTCCAGCGAATACGAGCTTCCTTTGGAATCCTCAACGAAGACTACTTGAGATCGGTGGGACCGGAGCAACTTTTGGGCAACATGGTGCTGGGCAACTTGTCCTCTTTGTCTGAGCTGTCTTCCGAGGGCAAAAGCGGTGCATTTTTCTACTACACTGCTGATGGGAAATACATGATGAAGACCGTGACGCACAAGGAGCAGATACTGCTTAAGAAAATGCTGAAGAACTATCACGACCACATTGTCTCAAATCCGGGCACCCTGCTTGTGCGATTCCTGGGATTGCATTGCCTAAGTGTACGCAAGGACAGGAAAGCTGGCAAGGGACCTGCGGTGCAGAAAGTGTACTTTGTCGTAATGAACAACATGTTCAACACGCCCTTTGAAATTCATCGGCGGTATGATCTCAAAGGTTCCTGGGTTGGCCGTGTCACAACCGGGGAGTTTGATCCCAGCGTTGCTCTGAAGGACCTGGACTTCACAAAGGCAAACGAAAAGATTCGTGTGGGTGAGGAGCGCAAAGCAAAACTTGTGGCACAGATCGAGAGGGACAGTTCTTTCCTAAAAGAGAACAATGTGATTGACTATTCACTTCTGCTTGGGATCTACCAGCTTGGAAACTCAGGAGAAGATTGCGTGGAGGCAAAGGAGATGGCCCTGGAGAAGGTAAAGGCTGGAGGTGACCCGCGAGAAAACTTTCAGCGCGACAGCTCACTGGGGTTGAAGGGTGCTTCCACAGCAACCACTGGAGAAATCACAGTGAGACTCTCGCCAACAGAAGAGTTTGCTCACCATGAGGTTCCCTTTCATCAGGCCCAGATGGGTGGCATGTTGTCCTCGGACCAGAAGGCACTCTACTTTCTTGGGATCATCGACATCCTGACGCCCTACGATGGACGAAAGCACTTAGAGCATTGGTTCAAGGCGCTTCGGTATGATAGCAAGGGTGTGTCTTGCTGCCCTCCGGCTATGTATGCTGAGCGCTTC
>s62Contig54264_11 [1968 - 247] (REVERSE SENSE) 
ACAGTTGGAAGGTTGTCAGCCAAACCAGAACGTGATGTTCTGATGCAAGACTTTGCTGAAGTAGAGACTGTCACATTTCCAAGTGAGGGATCAAGAGAGACTCCATCCCATCGCTTTAGTGATTTTAAATTCAAAACGTATTCTCCAGTCGCTTTTAGATATTTTCGTGATCTATTCGGAATGAATCCAGCTGAATTCATGATGGCACTGTGTAATGAACCACTGGTGGAGCTGGCCAATTCAGGGGCAAGTGGCTCCTTATTTTATGTTACAAATGACGATGAATTTATTGTCAAGACTGTGCAACACAAGGAGGCTGAATTTCTCCAGAAGCTGTTACCAGGCTACTATTTAAATTTGAATCAGAACAAGAGAACTCTGTTGCCAAAGTTTTTTGGTTTGTACTGTTACCAGTGTGGAGGAAAGAACATCAGATTAGTAATAATGAACAACCTCTTACCTCTGGGATACAAAATACATTTTAAATATGATCTTAAGGGTTCAACTTATAAAAGAAAAGCTTCAAAAGCTGAAAGAGCAAAGGAAACACCGACATTAAAAGATTTGGATTTCTTGAATGATCATCCAGAGGGTCTTTTTCTTGAACTCGAAACTTACAATGCTGTAATGCGGACAATCCAAAAGGATTGTAGAGTGCNNNTACAAAGTTTTAAGATCATGGATTATAGTCTTCTTCTTGCAATTCATAAAGTAGAAGAGACTGGTGGCGGTGTACCAAGATACAAACGATCTAACAGTGAGCCAGCAACTGACAGACCAAGCACAGCAGGGGGGGTGCCATCAGGTCAGCTGGCCTTCTCCCCTGATGAGGATACTAGAGCAGGCAGCCCAGAGGGTGGTCGAATGCCCCTAACACGTGCACGCAGTCTGAAGGGAAGGGAAGGCTTCAGCTCGGCATGGGAAGCAATCACTGTAGGAGACGAAACAGAGGAAAGACCGGTGGGAGGCATTCCAGCTCGTAACGCCAAAGGCGAGCGGTTACTTTTATTTATAGGAATTATAGATATCTTACAAAGTTACAGAATAGTAAAGAAACTTGAACACGGCTGGAAAGCTCTAGTCCATGATGGGGACACTGTCTCTGTTCACAGACCGTCGTTTTACTGCCCGAGATTTCAAGAATTCATGTCCACACACGTTTTCAAGAAAGCCCCAGTCAAAGCATCTCCAAGAAAGCGTAATGTAGGAAGTTCAGTAAATCGCGTGCGATCAATGACAGAACAGGACCGAAATCACCGAGAAAGAACACTTACCAGCGATAGTGTGACGTCTGACAAAGGACGATCGAAATCATTTACGGAAGCTGATAAAAATGTTGAAGGAACTAGTCTCAAAAAGATAGTGGTTTCTGCCCATAGCAGCAGCAGCCAGAGGTCGGCGGCGCCTGATGAGACTGCTACAGCTGAGAAAAAAGTAGTCGTCGTTGATCCTAGCGAAATTTCATCAACAAAAACGGAGGAATCGAAATTTTCAGAGTCTCAAACAGCGCCTGCTGCAGTCACTCACGAGACTGTAAGTAAAGCCAAACCCAGTCCACAAACGCGCAGTGATACCGCTGAACAGCCAGCATCGGCGGCACCTAGTGAAATACACATATCCTCAAATGACGTCAGAGAGAAAAGTGCGGAAGAAACTACAGGCGGCGAGAATTCAAAATTTGTACAAATAGAAAACAATGCGCACGCGAACACAAATGATACA
>s62Contig40492_9 [1704 - 91] (REVERSE SENSE) 
GGGACGGTGACTTGTGATGTCTGTAAGATCATTGTCGGGACGATACAGAAGCTGTACGATACTCACACTGCCTGGAGCGAGATAGCGGACGCGGTGGGCGACGTCTGCTACTGGTTTAAAATCGAAGACAAGGTCGTGTGCAAGTCGATAGCTCAAGAATTCAGAGATGAAGTGCTGTCGGTAATCGGTAGGGTAGGCCTCAGCTCGAGTGAGGTGTGTGGCGGGTACCTTGGGACGAGCTGTGGCTCAAGTTATGATCCGTGGAACCAGACCTGGGCCATCTCTATACCGGGAAACAAGCCTCCACTCACTCCACCTTCTCCACCAAAGCCTAACTCTCCAGTTGTCCGCATACTGCAACTGACTGATTTCCATTGGGATCCAAAGTACACTCCAGGACTAAGTAATGACTGTGGTGAACCTCTCTGCTGCAGGGAAGGAAATGCTAAAGGGAGTGGCAGTACGGCCGCTGGTTACTGGGGTGACTACAACTGTGATGTGCCATTTCACACTTTAGAGAATCTCTTTCAGTATCTAAAGACCATCAGAGATGAGTTTGACTTTGTGTACATCACTGGAGACATCCCTGCTCACAATGTGTGGGAGATAACAAGAGAAGAGGCTATCAACAGTTTGACACAGTTGGTCTCTCTCTTTGAAACATACCTTCCCGGGAAGATGGTCTTCCCAACGTTTGGTAATCATGAAAGTGTACCAGTCAACAGCTTTCCCCCACCGTTCATCACCGGCAGCCAAAGTCTCAACTGGCTACTTGAACCAACAATGAGCCTATGGGGACAGACCCTCTCTCACCTGCCCGACTGGGACCAGGCAAAACAGACCATTATGAGGGGCGGCTTCTACAATCTCAAGGTGATGTCTGGTCTGAGAGTAATCTCTCTACAGACAAACTTCTGCAACAATGAAAACTATTGGCTGCTTATCAACAGTACAGATCCCTCTAACCAGCTTCAGTGGCTGGTGCAGCAACTGCTCAATGCTGAGAGGGTTGGTGACAAGGTACACATCATAGGTCATATTCCCCCTGGCAGCGGTGACTGCCTCAAGGTCTGGAGCAGTATGTACTACAAGATAGTCAACAGATTCGAAAGCACAATCATTGGTCAGTTTGTAGGCCACACCCACACAGACACATTCAGTATATTTTACGATGAGAAGGATACATCACGTGCTACAAGTGTGGCGTTCATTGCGCCCGGAGTGACCTCCTACCAAGGCTACAACATGGGATTCAGGATATACACCATTGATGGTGACTATGGCAACAGTAGCCATGCCCTCCTGGATCATCAAAGCTGGTACATGGACATAGCGGAGGCTAACAAGAACAACGTCACAAAATGGCAGTATGAGTACTCCGCCAAGATCTCGTACAGGATGAGTGGTATGGCCCCGTCAGACTGGGACCAGCTCGTTAAGAACTTTATCAAAGATGATGACATGTTTCAAGAGTTTTATCACAACTACCTGAAGCGTGCGCACACCTCAACTCCATGCAGCGGAGGCTGTAAGACATCGTTGCTTTGTGAGATGGTCTCCTCTCGATCTGGGGACAGGTCAAAATGTAACTTCTCTACAAGTCAAAAGTCAGAC
>s62Contig57463_3 [1 - 1794] 
TTCGTGCCACTCATAGGACTCAGCATGGCTTCCAAGTCTTTGTTATTGTGTTTTGTAGTGCTTTTATTTTCTCCGAGTTCATTTACGAAGCCATTGCAGGAAACCAATGCTTTTACAGCTTGGCTCAAGCGTTTGGATAGCGAAATAGGGACGAAAGCCTTGTCGAGTGACAGTTGCGAAGTTTGTAAGCTGTTATCTCTTCTGGCTCAAGCCGCTTTCGTGGCAAGCGAAATAGAGGATGAAGTGGTTTCTGTGGCACAGAAAGTTTGTAAAGTGTTAAAGATAGAGGACGATCGAGTATGTACCCAAGTTATTTTAGAATTTCGAACTGAAGTGTTGACAGTTACCGACAAAGTTTTCCTGAGCCCTTCAGAGGTTTGTGGCAGCCTGTTTGGACCAACTTGTGCCCACAGAAGAGATCCTGGCGAATTTTGGAATATAACAGTGCCTGGTAACAAGCCGCCTGTTAAACCTGTGCCACCACCAAAGCCTGGTTCACCAGTTTCCCGTGTCCTGCAGTTCTCTGACATCCATCTTGATCGTCTGTATAAAGAGGGAACCAACCCAGACTGTGGTGAGCCACTCTGTTGCCGCAGCAATGATGGAACCCCAGCACCTGGAAAACGAAAAGCAGGCAAGTATGGAGACTATTCATGCGACATTCCACCTATCACATTTGAGAATATGCTCCAGCACATCAACAAAACCCATCAGGATATTGATTATGCCATATGGACAGGAGATATTCCAGCACATAATATTTGGAACCAGTCCCGATCAGACCAGTTACAGGCATTAGACTATGCCACCAAACTTTTAGAGAATTATTTGCCTGGGCTGAGAGTGTTTCCTGCAGTTGGAAATCATGAAGGTGCTCCAGTGAATAGCTTTCCCCCTCCATTCATCACTGGTGCAAATTCAAACCAGTGGCTGAGGGACTCTTTAGTTGATCACTGGAAGATCTGGTTACCAAATGATACTTTACAAACAGTGAAAAAGGGAGGTTACTACACTGTGTATTTATCTAAAGGATTGAGATTAGTGTCACTCAACATGAACTACTGTAACAATTTGAACTGGTGGCTCTTAATCAACAATGTTGACCCTGCTCAAGAACTCCAGTGGTTGATAGACTTATTACAGGAAGCTGAAGATAATGGTGAAAAGGTTCATATTATTGGTCATATTCTTCCGGGAAACTCGGATTGTCTCAAACCCTGGAGTTGGAATTATTACAAAATTGTGAACCGCTACCAGAGCACTATAACAGCACAGTTTTTTGCTCATACTCATGCTGATGAGTTTGAAATCTTTTATGATGAAAAGACAAGGAAAATACCCACAAATATTGCCTTCATTGGACCAAGTGTTACAACCTATCAAGACCACAACCCAGGCTACAGGATTTACGACATTGATGGAGACTATGCAAACAGCTCCCGGGTTGTATTGAACCATGAAACTTACATCATGGACCTTGTGGAAGCAAACAAGGGGAATTTACAATGGAAACTGGAGTATTCTGCCAAGGAGGCTTATGATATGCCATCACTGTTACCTAAAGATTGGAATGACTTAGTTCATCGCATGGCAGCTAATACGACCCTCTTCAATACATTCTACAAATATTTCTGGAAATCTGCACCTGGTCATTCGTGTGATGCCAGCTGCCGTGAGAATATGCTGTGTCGACTGATGACTGGGCGCTCCCATGACAACACTGCATGCACCCTTGTTCAAGAAACGTTTTCAGAAGAAAAGAGACAATTGTTTGAGCAGTCTTTAGATGTCTGT
>s62Contig19273_2 [455 - 3] (REVERSE SENSE) 
TGTGATGTCGTTGTAGATGTGGGTGGAGTTTACGACCCGTCCACACACAGATACGATCATCATCAAAGGACGTTTGCTGAGACCATGGCTAGTGTAAGTGGTGGCAAGAAGTCGTGGGTCACAAAACTGAGCAGTGCTGGACTTGTCTACTTCCACTTTGGTCACAGAGTGATCAGCTCCGTTACAGGTATTGATCCATCCGAGGAAGACCTGCTGGAAGAGCTCTTTGATAGGGTCTACTCTAACTTTGTTGAAGAGGTTGATGCAGTTGACAATGGTGTGTCAGCATTTGATGGAATTCCACGATATCACGTGACCACTTCAATAGCTTACAGAGTGTCCAGGCTCAACCCACCGTGGAACGCGCCCAACAAAGATGCTGATGGGCAGTTTCAGTTGGCGATGAACCTTGTTGGAGGAGAGTTCACTGAGAGAATTCGTGAGTACAAGGAC
>s62Contig19332_18 [4464 - 3307] (REVERSE SENSE) 
GGGTTGAGAAAGCTCTTCTGTAGAGGATATTGTGCAGGGTCCAGCTGGTTTGCTGTTATGGCAGAGTTAGAACTGAAAAATGATAGTGATACTCCAGAAGCAAAGAAACCATTAATTTCCCCAAAGATTGGTACACACAATGGAACTTTCCACTGTGATGAAGCCTTGGCGTGTTTTATGCTGAAACAGCTGCCAGAATACAGACTTGCTGATATTGTGCGGACTAGAGATCCTGAGGAGCTGGCAAAGTGTGATATTGTTGTTGATGTTGGTGGTGTTTATGATGCTGATAAACATCGTTATGACCATCATCAACGGAGCTTCACAGGGTGCATGAAGACACTCAGTCCAGGCAAGCCATGGGTGACAAAGCTCAGCAGTGCAGGGCTTATTTACCTCCACTTTGGACATCGGGTCATTTCACAAGTACTTAACACGAAAGAAGATGACGATGTGACCAATAATATTTATAACAAAATTTATGAAAATTTCATTCAGGAAATTGATGCTATTGATAATGGAATCAGTCAAAGTGAAGAGGAACCACGGTACAGTATTACTACAAACCTCAGTTCTCGTGTGTCTCGGCTCAATCCCAGGTGGAACGATCCAAATCCAGATGCGGAGACACAGTTTAAAAAAGCTGTGAATTTAGTTGGAGAAGAGCTGCTTAATAGAATTTGTTATTACCGTGACTCCTGGCTTCCAGCAAGAAGTTTGGTGGAGGCTGCAATAATCAAAAGGAAAGAGGTGGACCCAAGTGGTGAGATTATTGAGCTCGAGGGAGGTGGTTGCCCTTGGAAAGAACATTTGTTTGAACTGGAGAAGGAGTTGAAAATTGAAGTGGCTATTAAGTTTGTCATATATACAGACCAAAATAACAAGTGGAGAGTTCAGTGCGTCTCAGTTCGTCCTGATGCATTTGAAAACAGACTTGGCTTGTTAGAAGAATGGCGCGGTATAAGAGATGAAGCACTCAGTGCTTTGAGTGGAATTAAGGGGTGTATATTTGTTCATGCTGGTGGATTCATTGGAGGTAATGAGACTAGAGAAGGTGCCCTTAATATGGCCAGAAAAACTCTACAGCATAGAGACAATTTGTCAAATGGAAAGAGTTTTACTGATACAGAGTTAATACAAGTTGACAACAAAGAGACT
>s62Contig40694_4 [493 - 47] (REVERSE SENSE) 
GGAGAGTTCACTGAGAGAATTCGTGAGTACAAGGACGTTTGGTTACCAGCTAGGACGATCGTGCAGAGAGCGATTGATTCCAGACTCCAGGTGGATGCTAGTGGTGAGATCATTTGTCTTGAAGAAGGCTGCCCGTGGAAAGAACATCTTTATGACTTGGAAAAGAAACTGTGTCTACCGAAGGACTGTGTTAAGTTTGTGCTCTACAAGGAAGTGGACACTGATAAATGGAGAGTTCAGGGTGTTCCCATACATTCTGACAGCTTCCAAAACAGGCTCTCCCTTCCATCCGATTGGTGCGCTCTTAGAGACGACAAGTTGTCTGAAGTCAGTGGGATAGAGGGCTGTGTGTTTGTCCATGCTAGTGGCTTCATTGGGGGAAACCACACCCACCAGGGAGCGCTAGAGATGGCCAGGAAAACCCTACAGATGAGAACTACCACAGAG
>s62Contig55995_1 [3 - 998] 
TGGCGGCTTTTGTCTTCTGACAGAATGAAACTTGTCGACAGTACCATTCGAAGTTTTCGAGTGGCGAAAGTATTTCGAGAAAATAGTGATCGGATTAATCATATAGACTTCTCACCAAATGGAGAGACTCTCATCACGAGCAGTGATGATGATTCAATTGTAATTTACGACTGCCAGGAGGGAAAACCCAAAAGAACCCTTTATAGCAAGAAATATGGCGTCGCTCAAATCCAGTATACACATGCAACAAACACAGTGATTCATACATCGACAAAGATTGATGACACCATTCGGTATCTCTCTCTCCATGACAACAAGTATCTCAGATATTTTACTGGTCACACAAAGAGAGTGATGACTCTTCACATGTCACCAATGGATGATACTTTTGTATCAGGCTCATTGGACAGGACTCTAAGGTTATGGGACTTGAGATCCCCAAACTGTCAGGGATTGATGCATGTGAATGGGAGACCTGTTGCAGCTTTTGATCCTGAGGGTCTCATATTTGCCGCTGGTGTGGACTCTGAAATGGTGAAACTATATGATTTGAGGTCATTTGATAAGGGCCCATTTTCCACATTCCACATTCAAAATGATCCCAACATTGAGTGGACAAGTGTGAAGTTCAGTTCAGACGGCAAAATGATCTTGTTGGCTACAAATGGAGGAGTCATTCATTTGATTGATGCATTTCAGGGAACACAGCTCCATACATTTACTGGTCACTCTGTGACAAGATCTACTCCAGTTGAGGTTTGTTTCTCTCCTGATGCACAGTATGTCATCTCAGGCTCTCAAGATGGACGTGTCCATGTGTGGGGTTCAGACAGCGGTCAGAAGCTGACTGTGCTTGAGGGAAATCACCCTGGACCTATTCAGTGTGTTGGGTTTAATCCTAAGTACATGATGTTGGCTAGTGCTTGTACAAATATGGCATTCTGGTTACCTAACTTGGAAGAACTGGATGAAGCAAGCAAAAGATCATTGCAAAGT
>s62Contig4648_2 [1 - 1110] 
GGATTGTCGGGTTTATTACGGGGGTCTTGCAGACCCTGCAAGATATTCCTTAGAAGAGCACAGACGTCAGCAATTCCAAAGGATCAGCTTTTTGACAAGGTTCTGATAGCCAACAGAGGAGAGATTGCCTGTAGGGTTATGAGAACATGCAAACGTCTTGGGATCAAAACTGTTGCAGTCTATAGTGAAGCAGATGTAAATGCTCTTCATGTGAAAACTGCTGACGAAGCATTCTGTGTTGGTCCTCCACCAACTAATCAGAGTTATCTGAACATGGATGCCATCATGGAGGCAATAAACACCACTGGGGCACAAGCGGTTCATCCTGGATATGGTTTTCTGTCAGAGAACAGCAAGTTTGTAGCTAGACTGGAAAAAGCTGGTGTTGCATTCATTGGTCCAAAAGCGTCTGCTATGCAAGCCATGGGTGATAAAATACAAAGTAAACTGATTGGGAAGAAGGCTGGTGTGAACATCATCCCTGGATTTGAAGGAGTTGTCAAGGATGACAATGATGCAGTCAGGATAGCAAATGAAATTGGTTATCCAGTCATGATCAAAGCTTCTGCAGGTGGAGGAGGCAAAGGAATGAGAATAGCTTGGAATGACGAGGAAACAAAGGAAGGATTTCGGCTCTCGTCACAAGAGGCTAGTTCCAGTTTTGGAGATGACAGGTTGTTGGTGGAGAAATTTATTGACAATCCAAGACACATCGAGATTCAGGTTCTTGGAGACAAGTACGGAAATGCTGTTTATGTGAATGAAAGAGAATGTTCTATCCAGAGACGAAACCAGAAGGTCATTGAAGAATCACCAAGCCCATTTGTGGACCCAGACATGAGAAAAGCTATGGGAGAACAAGCTGTTGCTCTTGCCAAAGCAGTGGGATATGACTCAGCTGGTACTGTGGAGTGTTTGGTTGACTCACAGAAGAATTTCTACTTCCTTGAAATGAACACTCGTTTGCAGGTGGAACATCCCATCACCGAGATGGTTGCTGGGGTCGATCTTGTAGAACACATGATCAGAGTTGCTGCAGGTCATCCGCTAAGTATCACCCAGGCTGACATTCCACTAAACAGCCAGGCACTGGAATATCAGAGTGTATGC
>s62Contig4648_6 [1079 - 2104] 
ACAGCCAGGCACTGGAATATCAGAGTGTATGCTGAGGATCCGTACAAGAATTTTGGTTTACCCTCCATTGGAAGGTTATACAAGTACATTGAACCAACTCATCTTCCTAATGTTCGCTGTGACAGTGGTATCATTGAAGGCAGTGAAATTAGCATTTATTATGACTCCATGATATCAAAGTTGGTAACTCATGGGCAAACAAGAAATGAAGCGCTTGATTTGATGAACAAAGCCTTGGACTCTTACGTTATCAGAGGTGTAACATACAATGTGTCCCTTCTGCGTGATGTTCTCAATCATCCTAAATTCCGCCTTGGTGACATCACTACTAAATTTCTTCCACAAGAGTATCCAAAAGGATTTAAAGGCCATCAGTTGACAGAAGAAGAGAGAGATGAACTTTTGGCCACAACTGCTTACTACTTTGTACAAAGAGCAAGAAAAGCAACAGCATTCAAGAACCAGAGCAAGCTCAACGCTGTGAGCAAGAGGCAATCGACATGGGAACTTGTGATCACTCTACAGAAAGAAGATTATCCAATGATTGTGAAATCAAAACCAGATGGCAGTTTCCAGGTCACCATAGATGAAAGACAAGTAGATTTTAGCACCTCATCCGGGCTGGCAGATCCAGTATTTGAAGCCAACATCAATGGCAATGACGTGCTGTTACAGACGTTAAAGAAGGAAGGAAATCTCTTTAAAATTCAGCACTATGGAACGACGTACAAGTTGCGAGTGCACACGAAAGAACAGTACGAGTACATGAAGTACATGCCAGAGAAAGAAGAGGAAGACATGTCTCCATTTCTCAAGTCTCCCATGCCTGGAACAGTTGTGTCAATTGCAGTCAGTGTTGGAGAAACGGTTCACGAAGGACAAGAACTGGCGGTAGTGGAAGCCATGAAGATGCAGAACAGCTTACACGCTGGTGTTTCTGGCACGGTGAAGACAGTAAATTTCCAAGCTGGTGATAAAGTTGCTGAAGGCGATATTATGGTAGAAATTGAGCATCATCCTGACCAT
>s62Contig53600_4 [23 - 2149] 
GTTGTGGGACGCAGAGGGTGCAGGTGGACGGGGAAATGGACTCACCACGTCATGAGAGGAAGGTTGTATTCCAATGAGGCTCAAAAGACTTTTGACAAGATTTTGATTGCAAACAGAGGCGAAATTGCTTGCAGGATCATGAGAACATGCAAGGAGATGGGCATCAAGTCTGTTGCCATCTACAGTGATGCTGATGCTCAAGCCCTTCATGTACGTATGGCTGATGAGGCAGTGAGGGTGGGGCCTGCTGTTGCCACGGAGAGCTATCTCAATATGGAAGCCATTCTTAATGCCATCAAGGACACAGGAGCACAAGCTGTCCATCCTGGCTATGGGTTCTTCTCAGAGAACAACATGTTTGCTGGAGAGCTGGAGAAGATGGGTGTAACGTTCATTGGTCCTAACGCTCATGCTATCCACGTGATGGGAGACAAGCTGGAGAGCAAGAGAACAGCTCTTGAAGCAAAGGTCAACACCATCCCTGGTTATGATGGCATTGTCAAGGATGCAGAAGACGCTGTAAGGCTGGCTCAGGATATTGGCTACCCAGTGATGCTGAAGGCCAGTGCTGGTGGTGGGGGTAAGGGTATGAGAATAGCCTGGAATGACAAAGAGACGAGGGAGGGGTTTAACTTGGCAAGGGAGGAGGCCATGAGTGCTGTGAAGGACGACAGGATGCTCATTGAGAGATACGTTGACAAGTCAAGACATATTGAAATTCAGGTGCTTGGCGACAAGCATGGAAATGCTATTTATCTTAATGAGAGAGAATGCTCGATACAAAGGAGAAATCAGAAAGTCATTGAGGAAGCTCCGAGTACATTCATTGACCCTGACACCAGACGTGCTATGGGGGAACAGGCAGTCGCTCTGTCCAAGGCTGTTGGCTACAGCTCCGCTGGCACTTGTGAGTTCTTGGTTGACTCACAGAAAAACTTCTACTTCCTGGAAATGAACACCAGACTGCAAGTAGAACATCCAATCACTGAGCTGACGACAGGGGTCGACATCGTCAAGGAGATGATTTACTCAGCAGCTGGTTACCCTCTCAGACTTGAACAGAGTGACATTGGTATCACTGGCTGGGCAGTGGAGGCCAGGGTCTATGCAGAGGACCCAGTCAGATTCCTGCCTTCCATTGGGTACCTCTCAACATACATTGAGCCCAAGGGAAGGCCAGGCTTGGAAAAGGTTCGAGTAGACACTGGCATTGTCGAAGGCAGTACAATCAGCATGTACTATGACCCTATGATATCAAAGTTGGTGACCTATGGTGACAACAGGGAGGAGGCTTTGGCTACAATGGCAAAGGCTCTTGACAGCTACTGCATCAGAGGAGTGAACCACAACATCCCTGTTCTGCGTGACATCATCACCCAGCCTAAATTTGTATCAGGTGACATCACAACAAACTTTATACAAGACGTTTATCCTAAGGGATTTAAAGGGCGTGAGTTGAAAGAAGAGGAAAAACATGAATTAGTTGCAGCTGCCACATACATGCACGTTCGGCGAGAAGAGCTAGCCAGACAGTTCCTCAATCAAGACAGGCAGTCTGAGGACCTGGACCAAAGCCCCAGTGAGTGGGACCTCGTGGTGACACTGGACAAGGAGAAGTTCCCGGTCAGCACTAGCTGGAGCGAGGATGGATTCAACGTGGACATTGATGGACAGAGGGTGGTCCTAAACACGGACTGGACTGTGGGAGAGCCAATGATGTTGGCTGAAGTGAATGGGAAGGATGTCACAGTGCAGTATGACAGTCGTAGAGGGAGAAGGCTCTATCTCAGGCATTATGGAGACAAGTACTCAGTGGTAGTCCAAGCCACCAGATCTGCTGAGCTGGCAAGTCATGTTCCAGAGCGTGCAGCTGAAGGCCAGTTGAACCTGTTGCGTGCCCCCATGCCAGGAGTGGTGAAGTCCGTAGCGTGTGAGGTGGGGGACTCGGTGGAGGAAGGAACAACCATTGTTGTGCTTGAGGCTATGAAGATGCAGAATCCACTGTTTGCACCAATGACTGGCAGGGTGAAGGAGATCCATGTACAGGCTGGAGGTAGCATTGGAGAGGATGAGGTCATCCTGGAATTCTTTCCAGAAGAGGCAAACAGTAATCAAGTCAAAGCTTCA
>s62Contig5470_2 [831 - 28] (REVERSE SENSE) 
AGAGGGCTCGTACTCATTAATCCTGGGAATCCCACAGGACAAATCTTGACGTATGACAACATCGGGGACCTTATCAAGTTTTGTGCTAGTGAGAAATTGGTTTTATTTGCTGATGAAGTGTATCAGGAAACAGTGTTTACCAAAGAGACCCAGTTCCACTCATGCAAAAAGGTTCTAAGGGACCTTGGATCCGAATACAATAATTTTCAACTGATGTCACTAAATTCCGCTTCCAAGGGATTTTATGGCGAATGTGGTTTAAGAGGAGCGTATCTGGAGTTAGTTGGATTCAGCAAAGAAGTAAACTACCAGTTTAGGAATTTTATGTCACCAAGTGTAGGCCCTACCACGATTGGACAGGCCGCAGTCAGCGCGATTTGTACTCCGCCTCAACCTGGTGACGAGTCGTACGAGACTTTTATGAAGGAAAAGATGGCCATTTTGGACTCGTATCAAAGGAAAGCTAAGATCACCACCTCAATGTTGAATTCTCTTGAAGGAATGACATGTAATGAAGTAACTGGATCCTTGTACGCATTTCCCAGAGTTCATATTCCACGGAAAGCTATAGAGGAGGCCAAGCTCAACAACTGCAAACCAGACGAGTTCTACTGTTGGCAGATGTTAGAGGCTACTGGAATAACTCCCATACCTGGGTCTAATTATGGACAGAAACCAGGAACACATCATGTTAGACTTACCATTTTACCGTCTGACGACAAAGTAGGGCCCATGTTTGACAGAATAAGCAAGTTTCACAAAGAATTCATGGATAAATACAAAGACGATGATGATGACAAACAA
>s62Contig58005_2 [710 - 156] (REVERSE SENSE) 
CCTGTGTTCCAACGAGCAATCAACGCAAGAGGATGGGTTGATCATCGAGCCTACGAGATCCAACAAGAATTGGCACGGGGTGAACTTAAACCATTTGAAGAAGTAATGAAACACTATGGAGACCCTCATGCATTTGGACAGCGTCCAATTACATCACTGAGGCAGTTTCTGGCATGTCTGCTCTGTCCTAATTTTCTTGATGACCCAAGCTACCCACAGGATATCAAAGAAAAAGCTCGCAGAATTCTCAAGAATACACCAGGATTTGCTATAAGTTCTTACACAGATATCTTTGGATTAAGAATTATTCGTGAAGATGTAGCCAAATATATTTCAAGAAGAGATGGTTATCCTGCTGATCCAGATGACGTCGTACTAGTAAATGGAGGAGCAACAGGAATACAGGTTGGCTTAGCATCACTTAAAACCAGTTCACACGATGGCAAGGGTAGGGCAGGGCTTATGATTCCAATACCTGTATTTCCTCAATACATTGCAAGGATCATAGAATACAACTTCTATCAGGTAAAACTTATCTTTTTAATGGTCCAAAGG
>s62Contig17492_9 [3 - 1544] 
ACCGAAGGTGATGTTGAAGGCCTAGACGTTGATACAAAGAGAGTGAAGCTGGAGGAACAAGTGACGACCGTGGCCATACCCCAACCAAAGGGTTCTGTAGACCCGCACAACACCGCTCCTTCTCGCGTTGTGCACGCCAGAGCCGTTCCCGATGGTTGCACCCACCAGCAGATGGTCGCTGTGCTCACCAAGTATGGAAAGATCAGTTACTTGACGATGATGCCGCGAATGAGGCAGGCCTTGGTTGAGTTTGAGAACGTGGAGGACGCCATCCAGTGTGTGTCCACTACACAGACCAACCAGGTCTACATCATGGACCGACCCGTCTTTTTCAACTTCTCAACAAGCCAAGAGATTACAAGGTCCCCGTATGGTATCTGCCCGAGTGTTGGTGGTGGGGGGACCATTCCTCCCGATATGACAGACGCCAAGAATCACATTCTCCTCTTCACCATATTCAATCCAATGTACCCCATCACCGTGGATGTTATCAGAACTATCTGCTCCCCGTACGGGTTTGTTCAGCGCATTGTGGTTTTCAGGAAGAACGGTCTTCAAGTACTTGTCGAATTTGAGTCCAATGCTTCGGCTGCAAGGGCCAAGCAGCAGCTCGATGGGGCTGATATCTATGCTGGTTGTTGCACCTTGAAAATAGAATATGCGAAGACAACAAAGTTGAATGTGTACAAGAATGATGAGATGACGTGGGATTTCACTGCACAAGGTCGCTTGCTTCAACAGAACTTTCGTGGTGGAGCTGGGGGGACTCCCCTACAGCAACCAGCTGCCCAGCAGCAGCCGCAGGTCCGGGCTTATCCCGCCAACAACTTTGGAGGCAACACACAGTCTGCCTACACCAGTGTGGTTGGTTCCCCAGCTATGGCTGGCAGTGGCTCAGTCATCATGATATACGGGCTGTCTCCAGGCAGGACAAACTGTGACCATGTTTTCAATCTCCTCTGCTCCTATGGTAACGTACTCAAGGTGAAAGTCCTACCCAACAAGCCAGGGACAGCCATGGCTCACATGGACAATCCAATGGGAGCAAAGAATGCCATACACCATCTCCATGGCCACAAGCTACTAGGCAATCTACTAGAAATGAACTATTCCCGCCACAGCTACATTGCGGACTACAGCCAGGGAGGTACGCTGGAGGACGGTAGCCCATGCTGGAAGGACTTCTCCAACTCGCGTAACAACCGCTTCATGACGGCCGAGGGCACAAGCAAGAACAGGATAGTGAGCCCGGGGAAGGTACTTCATTTCTACAACGCTCCTCCTGACATCACCAATGAGCAGCTGAACGAGCTATTCACTAAAGTTGGTGTACCTCCTCCATCTGGCGTAAAGTTCTTCTCACAAGGAAGTGGAAGCAAGAGTGCTACGGGTCTGTTGGAGTGGCCGGAGGTCGAGTCGTCTCTCGATGCTTTTGTCATGACAAATCACCAGACAGCCTTCTCTCAGAATGGTCAGGCCTATACTTTCAAAATGGCATTCTCTAGCAACTCTAGTCTGGATGGTTCAGATGGTGGAGCAGTT
>s62Contig54403_11 [1407 - 514] (REVERSE SENSE) 
TTGTTCAGTGACGCTAAAAACTACCTTTCTCCAAGTTACATGTACTGGATTGTGAACTATCATTTCTTCTGGGTTCTCCTGCCTTTAAAATGTTTAATATCACTCTTTTCTCATGTAATTTGCTTGTGTTTTTTAGGTGTTGCTCCGCCAAGGCCACCAATGAAAGAAGGTCTCCTCAGTCGCCCTCCAGGGGGACCATATCCTGGCAGAGGAGGGATGGCAATGCATGCTCCCCGGCCCTTGCTTCAGCCGTCACCCATGGCAGGAGGCTGTGTTCTTATGGTGTATGGACTGCATGAGCACAAGATGAATTGTGATCGAGTCTTCAATATTCTTTGCTGCTATGGGAATGTTCTGAAGGTGAAGTTCCTGATGAACAAGCGTGGTGCGGCCATGGTAGAGATGGGTGATCACATTGCTTGTAACACAGTTATTCAGTGTCTTGGAGGACAGCAACTCTTTGGTAGTCAGATTGACTTCAGTTTTTCCAAGCAGAAGTATCTTGTGGATTCCTCATCTGTCATGAATTTGCCAGATGGGACGCCATGTTATAAGACATACGCTAATTCCAAGAATCAGCGCTTTTGGACACCAGAACAAAGCAGCAAGAATCGCATTTTTTCTCCTACAAAAGTCTTGCATTTCTTTAATGCTCCACCGGACTTTTCTACGGAAAAGGTCAACGAGATGTGTTCAAATTGTGGAGTTGAACCCCCGGTTGCTGTCAAAGTGTTTCCTAATGCTACTCGTTCAGCAGCAGGTCTAATGGAATGGGAAAATCCGTCCCAGGCTCTTGAGGCTCTGGCAGCATGTAATCATTACGTCATACGTGATGCGGCTGCCAAAACCATCTTCACAGTCAAACTCGCCTTTTCGTCCATGTCGAGCGCACAA
>s62Contig40774_11 [2209 - 1745] (REVERSE SENSE) 
TTATTCAAAAAACTTTTGAGCATTGACCAAACTGCAACTTACTTTAATTTGCTTAGTAGTAAAATACAATTATTAACCTTTCTCAGAAAAGACGGAATACCTCAAGGATACAAGGGGGCCAATTTTCATAGGGTAATAAAAGATTTCATGATCCAAGGAGGCGATTTTGTCAAAGGTGATGGCACAGGTGTTTCCAGTATATATGGAGATGTGGCTTTCCCAGATGAAAATTTTAAACAAAAACATGATGGACCAGGCCTTCTGTCTATGGCAAATAGTGGCCCAAACTCAAATGGATGTCAGTTTTTCATAACTTGTGCAAAGTGTGATTTTCTTGATGGAAAGCATGTTGTGTTTGGTAAAGTTGTCGATGGGCTTCTAGTCATGAGAAAAATCGAGAATGTTCCTGTTGGGCCAAACAACAGACCGACGCTACCAGTGGTTATATCACAATGTGGAGAGATG
>s62Contig56182_1 [1 - 501] 
CCCGTCGTCTTCTTCGACGTATCCATAGGAGGGCAGGACATGGGCCGCATGAAGATGGAGCTTTTCGCAGACGTCGTCCCGAAGACGGCGGAGAACTTTCGTCAACTGTGCACGGGAGAGTACCGTAAAGACGGCGTCCCGCAGGGATACAAGGGAGCTACCTTTCACCGAGTCATCAAGGACTTCATGATACAAGGTGGAGATTTCATAAAAGGTGATGGAAGTGGTACTTTCAGCGTCTACGGTCCAATGTTTGCCGACGAGAACTTCAAACTAAAACACGACGGTCCAGGGATCCTCTCTATGGCCAACAGCGGACCGGGGACCAATGGCTGCCAGTTCTTTGTCACGTGTGCCAAGTGTGACTTTCTTGACGGGAAGCACGTTGTCTTTGGTAAGGTGGTAGATGGAATGTTGATTATGAGAAAGATTGAGAACGTCCCGACTGGAGCTAATAATAAACCAAAACTGCCCGTTGTAATCACACAGTGCGGTGAGATG
>s62Contig7892_1 [2 - 517] 
ACCATGAGTCGCGCACGAGCCGCTGGAAAGAAGCACCCCAAGAAGCGTGGCCAGAGGGCCACCTCCAACATCTTCGCCATGTTCGATCAAGCCCAGATTCAGGAGTTCAAGGAGGCTTTCAACATGATTGACCAGAACAGAGATGGGTTTATTGACAACGAAGACTTGAAGGACATGCTTGCCTCATTGGGTCAAGAGCCCAATGACCAGGTTGTGGATGGAATGATGTCAGAGGCTCCTGGACCACTAAACTTCACAATGTTCCTTACCCTGTTTGGCGAGAAGCTCACAGGTACTGATCCAGAGGACGTTATTCGAAATGCCTTTGCCTGCTTTGACGAGGAAGGGGTTGGGAAGATCCATGAAGACAGACTGAGGGAGCTGCTCACAACAATGGGCGATCGATTCACTGATGCTGAAGTTGACCAGATGCTTCGTGGAGCACCTGTAGATGGCGATGGAAACTTTGACTATGGTGCATTCACTCGAATCTTGAAGCATGGCACAAAAGATGAG
>s62Contig11230_3 [860 - 291] (REVERSE SENSE) 
GATAATACGTCGAAAGCAATGGATTTGAAGCAAGCTAGTATGTATCACACAGACGGTAGTAAAATTGTCCCGCGGCGCAAGTGTAGAAGGGCAGGCTTGAGAGTGACTCACACAGCAGTGCATATAAACAAAGAGCAACTCAAGCAGCTCAAGGAAGCTTTCGATTTCATTGATCAAGACCACGATGGCGTGATAAGCAAGGAGGACCTGGAGACAATTTTGATCTCTCTTGGACAAAAACCAACAGATAAACAGGTGAAAGATATGCTCAGTGAGGTAACAGGGAGTGTGGATTTTGCCAGATTTCTGTCCATGTTTGCTTCTAAGATGGAAGCAGCTGATCCCGAAGAGTTGATTAGAAATGCTTTCACGTGTTTTGATGAAGATTGCGATGGATTTATAAATCTGGACGAGTTCAAAGAATTGCTGATGACGATGGGGCTCAGGCTTACGGAGCAACAGGTAGATGAAGTTTTTCTTCATGGAACACTGACTGATGACGATGGGCAATTTAAATGCGAAGACGTCGTACGACTGTTGAAATACGGAGAAGGAAATAACGACAAGTAC
>s62Contig15894_6 [443 - 3] (REVERSE SENSE) 
TTGTTCCGAGTTTGTCTGTTGTACAACCCAGAGAACAGCATGGCGTCAAGAAAGACGAAAAAGACCACAAAAAAGCGGGCTCATCGAGCCACTTCGAATGTATTTGCCATGTTCGACCAGAACCAAATTCAAGAATTCAAAGAGGCCTTCAACATGATAGATCAAAACAGTGATGGTTTCGTTGATAAAGAAGATTTGCACGATATGCTGGCTTCACTGGGTAAAGATCCTAGCGACGAATACTTGGAAGAGATGGTGAAGATGTCGCCCGGTCCTATCAACTTTACGATGTTCCTAACATTGTTTGGTGAGAAACTGAACGGCACAGACCCTGAAGACGTCATAAATAACGCTTTTGCCTGTTTTGACGAAGAAGGAAACGGCAAAGTCCACGAAGATTTACTTAAAGAGGCTTTAACTACTATGGGAGACAGATTCACT
>s62Contig19279_6 [2306 - 1767] (REVERSE SENSE) 
TCTGTACTAGTTAAAAGGAGCAAGATGGCTCTCAGAGCAAAGACGAAAAAGACCACAAAGAAGCGGGCCCATCGAGCCACTTCGAACGTGTTTGCAATGTTTGACCAGAACCAAATCCAGGAATTCAAAGAGGCCTTTAACATGATAGATCAAAACCATGACGGCTTCGTTGATAAAGAAGATTTGCACGATATGCTGGCTTCACTTGGAAAAGATCCCACCGATGCTTACTTGGAAGAGATGATGAGGATGTCACCCGGCCCTATCAACTTTACAATGTTTCTAACATTGTTTGGTGAAAAACTGAACGGCACAGACCCTGAAGACGTTATAAGAAACGCTTTTGCCTGTTTCGACGAAGATGGGAATGGTAAAGTGCACGAAGATGTACTAAAAGAGGCGCTTACTACTATGGGAGACAGATTCACTGATGACCAAGTAGATGACGTGCTCCATGACGCTCCGATCGACAAGGATGGTTATCTGGATTTCACAAAGTTTACTCACATCTTAAAACACGGCAAAAAGGACGACGACGAT
>s62Contig52679_6 [773 - 222] (REVERSE SENSE) 
TCCAAGACTCGACGGATAATCTCCCCAGAACAACAACAAAAAATGTCCAGCAAAGCCAAGACAAAGAAGACCACCAAGAAGCGAGCTCAAAGAGCCACTTCGAACGTGTTTGCAATGTTCGATCAGTCGCAAATTCAAGAATTCAAGGAGGCCTTCAACATGATAGATCAGAATCGTGATGGGTTCATTGACGCTGCAGATCTCAAAGATATGTTTGCCTCTCTTGGCAAAGACGTTACAGATGACTACGTGGAAGATATGCTCAATGATGCAAATGGCGCCATTAATTTCACCATGTTTTTGACCCTCTTCGGAGAGAAATTGAACGGAACAGACCCCGAAGACGTCATAAGAAATGCTTTCGCGTGCTTCGATGAAGAACAAGCTGGCAACTTAGACGAAGATAGGCTGGTCACCTTGCTTCAATCCCTGGGCGATAGATTCTCTGATCAGGAAATCGATGACATGTTACATGGAGCGCCAGTAGATTCTAAAGGTCGGTTTGACTATGTCAAATTCACCAGAATTATCAAGCATGGCAAGGACGATGAT
>s62Contig19083_3 [3 - 311] 
AGAAACAAGGCAGAGAAGATTGAAGACGCCACTGGAAACCACGTGATGATCAGCTACCAATGGGATAATCAGGAGGTGTTAGTGGAAGTGAAGAACAAGCTTCAGGCCAGTGGGTACCGAGTATGGATGGATCTGGAACAAATGGGTGGCTCCACACTGGAGGCAATGGCCAAAGCTGTCGAGAACGCTGCTGTTGTACTGGTCTGCGTGTCACAACGCTACAAAGAAAGTCCAAACTGTCGATCAGAAGCTGAATACGCTTATCAGCTAAAAAAAGACATCATTCCTTTGATGATGCAGGACAAGTAC
>s62Contig42442_3 [48 - 1046] 
GCTTCGGATTTCCTTGTTATTCTCGTATTTTCAGGTCCAATCAAGTTTCTGACAAGCTTGCTGGAAAGATCACTGAAAACTTTACATCACAGATATATAGGCTTCTCATCCTCTGAACTTGCTGAAGGACTGACGCAAATTGCAGTCAATGATGGAAACAAGAAAATGATTGCTCAATGTGGAGCTATTCCCATCCTTGTCAAAATGTTGCAAAGTGCACAAGACGATGAGGAGAAATTCAACGCGTGTTACACACTGTGGACCTTGGCTTTTGATGAGGAAAACAGGACACAAATCAAGAATGATAAAGTTGCTATTCCTGAACTAAAGAAACTCTTAATGTCAGAGAACAGTGAGATAAAGGTTGCTGCTGCTGGTGCATTATGGGAATGCGAAGGCAAAGAGAAACACGCAGAGAAGAAACAACAGTCAGTTAAAATGCAAGAAGCAACAGACACCAAGCANGTAATGATAAGTTACCAGTGGGATGTTCAAACACTCGTGATTCAGTTAAAAAACAAGCTACAGGCGGACGGCTACAAGGTTTGGATGGATATTGATGAGATGGGCGGCTCTACACTGGAGAGCATGGCTAAGGCTGTGGAAAATGCTAGCGTTGTGTTGGTCTGTGTGTCTCAGAAGTACAAAGAGAGTCCCAACTGTCGATCAGAGGCAGAGTACACATTCCAGCTGCACAAAGACATCATTCCATTGATGATGGAAAATAAATACAGACCTGATGGATGGCTTGGCTTCATAGTGGGCTCCAAGTTCTGGATTGACTTCAGCGAAAAACATAAACTTGACATGAACGCCAACAAGCTCGTAAAGGAACTGGGAAACAGAGGGAAAACGACAGTCCAGGAAACTATTGTTCAAGCAGTGCTAGAGGATGTTGTCGATACCTCGCCCCAGTCTTTCATCAGATNNNNNNNNNNNNNNNNNNNNNNNNNTGGATCAAGGATGTGGGATTGGAAGATAGGTTCAGTGGAAAAGCTG
>s62Contig5638_17 [1 - 7188] 
AATCGACGTGATCAAGTCTTACGGCGCTATGCAGAGTTCAAAGAAGCAACTCGTCTCCGGCGGCAGCGATTAGAAGATGCGAAACGCTACCATCAATTCAAGCGTGATGCTGATGAAGTCGAAGCGTGGATCAACGAAAAACTGCAGATCGCCTGCGATGAATGCTATAAGGATCCAACAAATCTTCAGGGAAAACTTCAGAAGCATCAGGCATTTGAAGCAGAGATCTCAGCTCACAGCAATGCTATTGTTGAACTTCAAGAGAGTGGAGAAGGCATGATCAACGAGTCCCATTATGCCTCTGATCTCATCAGGGAGCGTCTTGATTCCCTCATTAAGCTGTGGGAGCTACTGCTTTCCAAGTCAGCAGAGAAAGGTCGCATGCTTCTTTTCACCCAGAAAAGAGTTCACTTCCTCCGTGAAACAGAAGAAGTCATGTCCTGGATTTTGGAGAAGGAAGCAATTGCCACTTCAGAGGAGGTTGGAAGAGACCTTGAACATGTTGAAGTGCTGCAGAAGAAATTTGATGACTTCTTAAAGGACATCCAGGCCAATGAGTCTAGGATCACATACATCAATGATCTTGCGCATCAACTTGGTGATGAAGGTCATCCAGATATAGAACTGATCAGCACCAAGCAAACGGAAGTTAATGAAGCATGGGAAAGATTGAAGATGCTGGCACTAAAACGTCAAAAGAGGCTTGCAGGAGCCCAGCAGATACACAGCTTCTATCGTGATGCTGATGAAACCAAGAACTGGATCAATGAGAAGGACAAAGTGCTGTCTTCAGATGACTATGGAAAGGATCTCGCCAGTGTTAATGCCCTGTTAAGAAAGCATGAAGCATTAGAAAGAGACTTAGCTGCTGTGGAAGATAAGGTCACAGCCCTTGGCCAGGAGTCAAATCAGCTGCAAGAAGCCCATCCAGACAGTGCTGATGAAATTGCCGCAAAGCAAGATGAGATTGTCACTGCATGGGGAAACCTAAAGGACAAGTCTGGAGTAAGAAAGACAAGGCTAGAGGACTCATACAGGCTTCAGAGATTCATCAGTGATTACAGGGACCACATTTCATTTATAAATGAAATGAAAGTGTTGATCCAAAGTGATGAACTGGCAAAAGATGTTGCAAGTGCAGAAAGTCTTCTGGAGAGACACCAAGAACACAAGGGTTACATTGATGCTTCTGAGGATGGATTCAAAAAGTTTGCTGATGATGGAGAAGAACTTGTCAATTCTAATCATTATGCCAGTGATGAGATCAAGGAAAAGCTCACAAGCCTGGAAACAGAGAAGATGGAGCTGCTTGAGCTGTGGGAGAAGAGGCGTGTCCAGTTTGAGCAGTGCATGGAACTGCAGCTCTTTAATCGAGATTGTGAACATGCTGATGCTACCATGACTAAACAAGAGGCATTCCTTGCTGATGATAACCTTGGTGATTCCCTTGATGGAGTGGAGGCATTGATCAGAAAACATGAAGATTTTGACAAGTCTTTCGCTGCTCAAGCAGAAAAGATCAATAGCATCGATGAGTATGCAAACCGTCTCATTGACAGTAATCATTACGCCTCTGATGAGGTTCGTGAGAGGAGAGATGGAATAGTGGAAAGGCGACAGAACATTGAGGACTTGTCCAAGGCACGCAGGTCAAAGCTTGAGGAATCTCGTAAGCTGCAGCAGTTTGAGAGGGATGCTGATGAAGTCAAAAGCTGGATCACTGAAAAGCTGAAAATTGCTTGTGATGAATCTTACAAGGATCCGACCAACCTTCAAGGAAAAATCCAGAAACACCAAGCATTTGAGGCTGAGCTGAATGCCAATCAAAGCCGACTTGATGCGGTAGATACCACTGGAGAGCAGCTGATTGGAGATGATCACTATGCTTCAGAACAGATCAGAGAAAGACTTGATGAGCTGCATAAGTTGTGGGCCTATCTGTTTGAGAGATCAAATGATAAAGGGAAGAAGTTAAAGGATGCAGCACAACAACAGCAGTTCAACCGAGGTGCTGAGGATGTGGAGTTGTGGTTCACTGAAGTCGAAAACCTTCTTGCTCTTGAGGATGTTGGAAAGGATCTGACAAGTGTACAGAATCTCCAGAAGAAGCATGCTATGATTGAAGCTGATGTCATTGCTCGTGCAGATAAAATTGAAGTTGTCAATGCACAAGCAGACCTGTTTGCCGAGCTTGACCACTTTGATGCTCCAGCTATCAAGACAAAGAAGGAGACCCTTAATACCCGATACCAGCAGATACAGGCTCCTCTTCTTGCTCGGAAAGCTAAGCTTCAGGATGCCGAGAGACTTAAGAGATTCCTTCATGATGTTGAAGATGAAGAGGCATGGATAAGGGAAAAGGAGCCCGTAGCTTCATCTACCAACACTGGACGAGATTTGACTGGAGCCCAGAATTTGTCAAAGAAACACCAGGCATTAATGACTGAAATTGCAAGTCATGAGCCTCGGATCAGAGCAGTGTGTGACAATGGAGTGCAGATGATCGATAATGGACATTTTGCTGCTGATGAAATCAAAGAGAAGATTGATGATCTTGACCAGAAGTGGTCTGAATTCAGGGACAAGGCAGCAGTACGTAAAGGTCATCTGGATGACTCTCTTCAAGCCCATCAATATCTCGCTGATGTTGCAGAAGCCGAGTCCTGGCTGAAGGAGAAAGAACCATTCGTTACCAGTGATGACTACGGCAAAGATGAGGATAGTGCCCAGGCATTGTTGACCAAGCATGATGCCATCATGTCAGACTTAAGAGCTTATGGAACTGTTATTGATGGTTTGAGAGAGCAGAGTCAACACTGTAAGCCTTCAGCCCATGTCACTGACATCTCAGATAAGGAATGTGTGGTTGCACTGTATGATTACCAAGAAAAGACAGCCAGGGAGGTCTCCATGCAGAAGGGGGATATTTTGACCCTCCTGAATTCTAGCAACAAGGACTGGTGGAAAGTGGAAACAAATGACAGGCAAGGTTTTGTTCCAGCGGCTTATGTCAAGAGGATTGACTCCCACAAAGCCTCCCAGGAACTTCTCTCACAAGCTCCTGAAGTGGACTCAGTTGCACAAAGGCAACAGGCTCTGGATGACAAATATAAAGATCTGATGGACAAAGGTGAAGAACGCAAGAGGAAGCTAGAAGACTCCATTCAACGATACAGTCTGTTGCGAGATGCTCATGAATTGGAGTCATGGATCAATGACAAGGAAGCCATTGTCACATCTGAGGAGATTGGAAAGGATTATGAGCATGTGGAAGCGCAACAAAAGAAGTTTGATGACTTTGAGAAGGATATGATGGCTAAAGAGGTTCGCATCAGGGAGCTTACTTTACTGGCAGAGAAACTTAAAGTTGAGCACTATACAGAGTACGAGATGATCCGAGAGATGATTGAGAGACTGAAGCAAAAATGGACCAACCTTGTGACAATGTCTGAACAGAGGAAAGAAAATCTTGACAATGCTCAAGAAATTCAGAAATTTCACAGGGATGCTGATGACACCAAGGCATGGATCTCAGAGAAGGACACAGCTCTTTCTACTTCAGATTATGGCCGCGATTTGGCTAGTGTCCAGGCTTTGCAGAGGAAGCATGAAGTGTTGGAAAGGGACTTGGCTGCATTGGAAGAAAAGGTCCGTGAACTGAATGTTGAAGCTGCCAAGCTGACCTCAAGTCATCCAAATGCAGCACAAGACATTGAATGGAAGCGACATGAGTTGGAAGAAGCTTGGGCAAACCTCCGGGAACAGGCTGCTGCAAGAAAGGGCAAATTGAGAGACTCTTATGACTACTTCCACTTCCTAAATGAATTCAGAGATCTTACTTCCTGGATCAATGGTATCATGGCACTCGTTACCTCAGATGAGCTTGCTAAGGATGTGGCCAGTGCTGAGGCACTCTTGGACAGGCATCAGGAACACCGTGCAGAAATTGATGCTAGGGACAGTACATTCCAGGCTTTTGAAGACTTTGGCAAGGACTTGTTGGACAAAGAACACTATGCCAGTCCTGACATCCGTGAGAAACTGGATACCATGGCCACAGAGAGAGAAGAACTGGAAAAAGCCTGGGCTGCTCGCAAACAGAGGCTGGATGAATGTCTGGAGTTGCAGTTGTTCAACCGAGATGCGGAACAGCTGGAGCAGTGGATGGCAACCCGCGAGGCCATCATTCAGAGTGAGGATGTAGGAGAAGCTGCTGAGGGTGCAGAGGCTCTGATCAAGAAACATGAGGACTTCACCAAGACGCTGGCTGTGCAAGACGTCAAGATAAATGCACTGAAGGACAATGCTGATAGGCTGATTGACAACAATCACTACGATTCACCTGCTATTGCTGAGAGGATCCATGCAGTGTTGGCCAGGTGGGCTACCCTGAAGGCAGCTCTTGTTGAACGTCGCTCCAAGCTGGGTGAATCAAAAACCATTCAACAGTTCAGCCGTGATGCTGAAGACATTGAGGCATGGGTTAGTGAAAAACTCCAGACTGTTCTGGATGAATCTTACAAGGATCCAACCAACCTGCAGTCCAAGTTCCAGAAGCATCAAGCATTTGAAGCCGAAGTTTCAGCCAATCAGGAAAGAGTTCTGGAGACAATTAACTTAGCAGAAGGCCTGATTGACCAGCGCAAGTGTGCAGGAAGCGAGGAGATCGTGAAGGAAAGGATCACCAAACTTCAGCAGCAATGGGAGTATCTGGTCCAGAAATCAAGCGAGAAGAGCCAGCATCTAAAAGAATCTAATCAACAACAACAGTTCAACACTAATGTCAAGGAATTGGATTTCTGGCTTGGAGAGGTGGAAGCTTCCCTGTCTCATGATGATTATGGTCGTGACCTGGCCAGTGTGCAAAATCTGATCAAGAAGCACCAGCTTGTGGAAGCTGACATTGCCGCTCATGAGGATCGCATTACAGATCTGCAAGCTCAAACCCAGCACTTTGCCGAAGTTGGTCATTTTGATGCCGATTCTTTGCAGGATAAATCTCGTCAAATTGCTGATCGTTATGACAAGGTGAAAGACATGGCTTCTGATCGCCACAAGAAATTAGATGAGTCCAATGCTTTGCACCAGTTCTACCGGGATGTGGATGACGAGGAGTCCTGGATCAAAGAGAAAAAACTGTTGACAAGCTCTGAAGACTATGGCAAAGATTTGACTGGAGTGCAAAACTTGCGTAAGAAACATCAGCGATTGGAAGCTGAACTGAACACTCATGAGGCAAGAATCCAGGCTGTGTTGTTGTGTGGCCGTAAATTTATCGATGAGGGACATAGCAGCTCGGATGAAATCATGGCTCGCTGTGACCAACTGCAGGAAAACTGGGATGAGCTGAAGAATCTTGCAGAACAGAGGCAGCACAAACTGGACGAGTCTCTTGCCTACCAGCAGTTCAGTGCTAATGTTGGTGAAGAGGAATCATGGATCAACGAGAAGAACACACTTGTTGGAAGCGACGACTATGGTGACACGCTGGCCGCAGTTCAGGGTCTGTTGAAGAAGCATGAAGCGTTTGAAACAGATTTGGAGGTTCACAGGGAGAGAGTGCAGGACATTGAAGATGCTGGAAACAAGCTCATTGAACAGGGAAATCACCAATCTGAACTGATTGAACACAGGATTTCGTCCATTAAGAGCAAACTGCAGGAGTTGGAGAGGATGGCATCCTATCGAAAGTCTAAGCTGAATGACAACTCAGCTTTCTTACAGTTCAACTGGAAGGCTGATGTGGTTGAATCTTGGATTGGTGACAAAGAAGGAATTGCTCGATCTGATGACCTGGGACGCGATTTGTCTTCAGTGCAGACACTCTTCACCAAGCAGGAAACCTTCGACTCCGGTCTTCAGGCTTTTGAAAATGAAGGAATTGCACGTGTGACAGTGCTGAAGGATGAACTTGTCCAGTCTCAACACGAGCAGTCACCTGCCATCATTAAACGTCACGATGACCTTATTAGGAGGTGGGAGCAACTCTTGGAAGATTCCAGGACTCGAAAAGAACGACTGCAGCATGCACAGGATCAGTACAAGAAGGTGGAGGACTTGTTCCTGTTGTTTGCCAAGAAGGCTTCAGCTTTCAACAGTTGGTTTGAGAATGCAGAGGAAGACCTCACTGATCCAGTGCGCTGCAACTCTGTTGAGGAAATACGTGCCTTGCAAGATGGACACACACAGTTCCGTGCTTCTCTGGACCAGGCTGAAGATGACATCATGATGCTCAGGAAGCTTGATCGACAGATCAAGAGCTACAATGTCTCGATAAACCCGTACACATGGTTCACTATGGAGGCATTGGAGGACACCTGGGAAAATCTGCAGAAGATTATCGAGGAGCGTGAAGATGATCTGCGAAAGGAGGCCCAGCGTCAAGAATTCAACGACAACCTGAGGCAGGAGTTCGCACAAGCAGCCAACTCCTTCCATGCCTGGCTCTCTGACACAAGGGTGGCAATGGTTGATGGGCAGGGAGACCTTGAAGATCAGTTGGCAGAGGTCAAGAAGAAGAGTGCTGAGATAGCTGACAGAAAAGAGGACCTAAGGATCATTGAAGATCTTGGCGCTCAAATGGAAGAGGCCCTTATCCTGGACAACAAATACACGGAGCACAGCACAGTGGATCTTGCCCAGCAGTGGGATCAGCTGGATCAACTGGCCATGCGCATGAAACACAATCTGGAACAGCAAATCCAGGCCCGCAATACTACTGGCGTGTCCGAAGAGACTCTCAAAGAGTTTACCATCATGTTCAAGCACTTTGACAAGGACAAGACTGGTTACCTGGATCACCAAGAGTTCAAGTCCTGCCTGCGTTCCCTGGGTTATGACCTGTCTATTGTGGAGGAGGGTGAGGAAGATCCAGAGTTTCAAGCCATCCTCAGGACTGTGGATCCCAACGGTGACGGTGTGGTGTCCATGGGAGAGTACATGTCCTTCATGATCAGCCGCGAGACCGAAAATGTTGGTTCCAGCCAGGAAGTCATCAATGCTTTCAAGGCGCTCACCGAAGGAGGCAAACGTCCTTATGTCACCGAGGCTGAACTCTACCAGTCTCTCACCAAGGAGCAGGCCGAGTACTGTATCGATCGGATGCGTCCGTATGTCGACGACAAGGGCCGAGAGATTCCGGGAGCCTACGACTACAAAACGTTCTGCGAGGAACTTTTCTCTTCTAGT
>s62Contig17325_8 [1562 - 555] (REVERSE SENSE) 
TCTCACTGCTTCCCCCTCAACTTCAACTTTGAACGCCCCGACGTGTTTGGAGTGCAGGGAATCCTAGAGGCCTATCACTATGCTGTCAGTCACACACATCTCTATGGCCCAACCAACTTCTCCTCGTTTCTTGACAAGGCCATTGAGAGCGCAAAAGGAGGTGTGACGCAGGAATCACAAAACTACACTATTCTTCTTGTCATCACAGATGGTGTGATCTCCGACATGAACCGGACGGTAGATCGAATTGTCACCGCTTCAAAGCTACCTCTGTCTATTGTCATTATTGGAGTGGGCGGAGCCGACTTTTCTAACATGGAAGAACTAGATGCTGATGAGCACCCTCTCTCCAACAAGTACGGTGAAAGAATGACACGAGACATTGTGCAGTTTGTTCCCCTCAGACAGTTTCAAAGTAGAAGTGGAGCAAATTTTTCACTGGCCAGAGAAACACTAGCAGAGATTCCAAACCAATTTACATCCTTCATGAAAGCCAACGGCATTAAACCCAACCCACCTCCACTCCGACACCAGCAAAGCTTCGCTCACTACCCCACTGCCCCTCAAGGTTCTGGTCAACCGGCCCCATCAGCTCCCTATCCGACAGGGGGCGTAGGATACCCCTCCGCCGGGGGACCAGCGCCCCCCTACCAACAGCAGCAATCTCCCTACCCACCCCCCGGGGGGCCACCGNCCGCCAACTCAGGGACCTCAAACTGGGGGTGGGGCTTCGGCTCCACCCTACCCTGTATGATGCAGTGTACTGTAATAGTGATAGTACGACATTTTAATACATTTTCTTTGTTAGTGAAGACAGTCACCATTATTTTTGTACCAAACGTTATTAACTGGTTTGTGGCCTCACCTGTTATTTTACGATCAGTGACCTTAATAATTAGTTTGTACACCCCATACCATAGATTATACAATCTTATATGTGTGGTACAATTATATTTTTGGATTTTGAACAGGCAAAAGAAGATAATCTTGATAAAATCAAGTCGTCAT
>s62Contig19198_2 [1 - 876] 
TCATGCAAGGATCTACGACGAGCTGACGTTCTGTCAAAGTCTGACCCGCTGGTCGCCGTGTACCTTCTCCGCCATGGGAAAAGATGGGAGGAGGTTGCCAGGACTGAGCTGATAAAAAATGACCAAAATCCAAAGTTCACCAAGGCCATTCAGATGGAGTACAGGTTTGAAGAAGCTCAAAAGTTGAAATTTTCTGTCTACGATCTGGACAATGAAACAGCGTCTCTAGGCGATGACGACTTCCTTGGATCTCTTGAATGCAGTTTGGGAGAGATAGTGAGTGCTGGAACGTACACGAAGGAGCTGAAGGGTAAGCACGGGAAGAAGGAGCATGGGACGATCACAGTCAATGCTGAGGAGATTGCACAAAACCAGCAGCTGCTTGAGATGAAGTTCTCTGCCAATGGCTTAGACAAGAAGGACTTTATGGGCAAGTCTGATCCATTCTTGGAATTTGAGAGAGAAAACCATGATGGGAGTTTCTCTTCAGTGTACAAGACAATAGTCATCAAGAACACTTTGAACCCAAGCTGGCCTCCAGTCAGCATCACTACACAAGTTCTATGCAACAGTGACCCCAACAGGAAGCTCAGGGTGAGATGTTATGATTGGGACGCTGACAGCAGCAACGATCTGATTGGTGAGTTTTACACGACCCTCGGCGACCTCACGGCAGCTGCTTCTGGGAGTGGAAAGCTGGAATGGCAGGCTATCAATCCTGCTAAACAGGCAAAGAAGAAGAGCTACAAGAACTCAGGGACTGTGCATTTGGAGTCCATCAAAGTCACGCAGATGTACTCCTTCCTCGATTACATCATGAGAGGTTGTCAGATCAACTTTACAGTGGGCGTGGACTTCACCGGCAGTAACGGCAAC
>s62Contig33092_2 [406 - 2] (REVERSE SENSE) 
AAAAGTGAGTCAGTGTGGGAAAACATGGCTCGTATGTGTGTCAAGACCAAGAGGCTGGATGTTGCTACTGTTTGTTTGGGAAACATGGGAAACGCTCGAGCTGCTAGAGCGCTGAGAGAAGTTCACAAAGAACCCGAGCTGGACGCCAGAGTGGCTTGTTTAGCTGTACAACTTGGCATGATCGAGGAAGCTGAGAAGCTGTTGAAGAACTCTGGACGTTTCGACTTGTTAAACAAGTTTTACCAAGCCTCCAATCAGTGGACTAAGGCTATTGAAGTGGCCGAACTCCATGACCGCATTCACTTGAGAACAACTTACTACAACTACGCCAAGCATCTTGAATCAACAGGGAACGTATCGGCAGCTATTGTCAATTTCGAGAAAGCGGACACGCATCGCTTTGAG
>s62Contig56714_13 [2692 - 1658] (REVERSE SENSE) 
ACAGACCCAGAAATGCTGGACAAATGTTCCAAGTTCTTTTTAGAACATGAACAGTACGACAAAGCTGTGGAGCTTTTGGTTGTTGGAAAACGGTTTTTGGAGGCATTGGATCTTTGCATGAGTCATAACGTAACAATTACGGAGGAATTAGCAGAGAAGATGACCCTCCCTAAGGGCTCTGATCCCGAGTTCCGAAACAAACTGCTCGAGAAGATCGCTGACTGCTGTATGCAACAGAGATCCTATCACTTAGCCACCAAGAAATACACACAGGCTGGAAACAAAGTCAAGGCAATGAAATCTCTCCTAAAATCTGGCGACACAGAGAAAATTATCTTCTTCGCCGGTGTTTCGAGACAGAAGGAGATATACGTGATGGCGGCTAACTACCTTCAGTCTCTTGACTGGCGCAAAGATCCCGAGATCATGAAAAACATCATCGCTTTCTACACTAAGGGTCGAGCGCTAGACTCGCTGGCTAACTTCTACGATGCTTGTGCACAGGTGGAAATTGATGAGTATCAAAACTATGACAAAGCGCTCGGAGCGCTCACAGAAGCGTACAAATGTATGGCAAAAGCCAAGACGAAAAACCCTACCGACCAAGAAGAGAAGGTGGCCTTCCTTAAACAGAGAATTGGCTTCCTGAAAAAATTTGTTCAGGCGAGAAGAACGTACGACGAAGACCCGGACGAGGCTATCAAACAGTGTCACATTCTTCTGGAGGAGTCGGATCTGGAAACAGCTGTGCGTGTTGGCGACGTGTATGGAATCATTATAGAACACTACGCACGGCAGCAGAACTACACTAAAGCTTACTCTGTGATGGAGGAAATGAGGCGGCGAGTGCCGAATGTTAACATGGCGTACTATGTGAACATGAAGACGATAGAGGCGACCCACAAGGCGGTGGGAGCTCCACTGATGCGAGGAATGGGTGCTGAGAGAGAAATCCGCGGGGAGCTGGACGAAGATGAAGGAGAAGAAGTGGAGGAGGAAGTGGAAGAGGATCTGATGAATGGGCATGATGATTAC
>s62Contig50476_2 [119 - 1498] 
GATATCTATGTATTGCTGTCTGGATATATTTTGCTATTAAATGCGATGGCAAAAGATGGAGGGGAAGTGCAGTGGTGCTTTTCGCAGGTAAAAGGGACATTAGATGAGGACCTCACTGAAGCTGACATAATCTCCACTGTCGAATTTAACCATGATGGCGAGCTTCTTGCAACCGGCGACAAGGGAGGACGCATTGTGATCTTTCAGAAAGAAGAAGCGCCGAAAGGATCTCAACATTATGGCGAGTACAACGTTTACAGCACTTTTCAAAGTCACGAACCGGAGTTCGATTATTTGAAGAGTTTGGAGATCGAAGAGAAGATAAATAAGATCAAATGGTTAAAGCGACGAAATGCATCGCACTTTTTGCTCTCAACCAATGATAAAACTGTAAAATTATGGAAAATTTCTGAAAGGTGCTATGCTCCTTCCAACTTCAACCTACGAGATGACCAAGGGGTACCAAGAAATCCTGAAGATGTAACAGCGTTGCGTGTTCCTGTGTTCAAACCCTCTGAACTGGTTGTGGAGGCTAGCCCTAGACGAGTGTATGCAAATGCACACACATACCATATCAATTCTATATCTTTAAACAGTGACGACGAAACATACTTGTCAGCTGATGATTTGAGGATAAACTTGTGGCATCTTGGAATCAATGATCAGAGTTACAATATTGTTGATATAAAACCAGCCAATATGGAAGAACTAACAGAAGTGATCACTGCTGCTGAGTTTCACCCTATAGAATGCAGTACATTTGCATACAGTAGCAGTAAAGGAACTGTTAGGCTTTGTGACATGAGGCAATCAGCTTTATGTGATAAGCATTCTAAAATGTTTGAAGAACCAGAGGATCCTGGTGCCCGATCATTTTTTTCAGAAATTATTTCATCTATATCAGATGTGCGATTTAGCCACAATGGCCAACACATGTTGACACGGGACTACTTAACAGTAAAGGTGTGGGATTTAAACATGGAAAACAAGCCAGTGGAGGTTTACAATGTGCATGATTATCTTAGAAGCAAGTTATGTTCCCTGTATGAAAATGACTGCATCTTTGACAAGTTTGAATGTGTTTGGAATGGAAATGATGGGTCGATAATGACTGGTTCCTACAACAATTTATTTCACATATTTGACAGAAATGATAAGCAAGATATTTGTCTTGAGGCATCTCGAGTGTTCAGTAAGCCACGCCAGATTCTCAAGCCTCGCTGTGTAACAGTTATGGGAAAGCGAAAGAAGAAGGATGACATTACAGTAGAATTCTTGGACTTTAGCCATAAGATACTCCATACTGCATGGCATCCTCAAGAGAACATTATAGCAGTTGCAGCTACAAATAATTTGTACCTGTTCCAAGAGGCCCGAACA
>s62Contig61508_12 [1745 - 375] (REVERSE SENSE) 
GTCGACGTTATGGCGGGAGGTGGAGGAGGAGAGATACCTTGGTGTTTCTCACAAGTCAAGGGCACCATCGAGGATGAAGTGGCGGATGCGGACATCATATCGACGGTTGAGTTCAACCACGACGGCGAGTTCTTGGCAACAGGAGACAAAGGTGGTCGTGTGGTCATCTTCCAGAGAGATGGAACAAAAATGAGGGGTGCAAAGCCGGTCATTGCATCACCACCAGTGTTCAGATGTGACTACAATGTGTACAGTACGTTTCAAAGCCACGAGCCAGAATTCGACTACCTTAAAAGTTTAGAGATAGAAGAAAAGATCAACCAAATCTGCTGGGTGAAGCAGTCAGGGTCTTCGCTGTTCCTCTTAACCACAAACGATAAGACAGTCAAGCTATGGAAGATCTCGGAGCGGTGTCGGAGATACTCCAACCTGAACACAGTGACCGATGAAGGGATGATGAGGGAAGAGAATTCTATCACTGCTCTCAAAGTGCCTGTCAAAGTGGCAGATGATGTTTCAATAGAAGCAATGCCGAGAAGAATATTCGCCAATGCCCACACATACCATATTAACTCTATCTCCGTGAACAGTGACGACTGTACATACCTGTCAGCTGACGACCTCAGAATAAATCTTTGGGACTTGGAGAGAACAGACCAGAGTTTTAACATTGTTGACATCAAGCCTGCCAACATGGAGGAACTGACAGAGGTCATCACAGCAGCAGTATTTCATCCAGTCAAGTGTAATGAGTTCATCTACAGTAGCAGTAAGGGCACCATCAGACTATGCGACATGAGGGAGAATGCCCTGTGTGACGAACACGCCAAGTTGTTTGAGGAACCAGAGGACCCAAGCAGTCGATCCTTCTTCTCAGAGATTATTGCCTCAATATCGGATGTCAAGTTCAGTCACAGTGGTCGATACATTCTCTCAAGAGACTACCTCACAGTCAAGGTATGGGATGTCAACATGGACTCTCGGCCTGTTGAAGTCTACAATGTGCATGATTATCTTAGGAGTAGGCTCTGCTCTCTCTATGAAAATGACAGCATCTTTGACAGATTTGAGTGTGGCTGGAATGGAGATGATTCGAAACTCATTACCGGTACATACAACAACTTCTTCCGTATCTTTGACCGGACCGGACAGAACGACTATTGCTATGAGGCGTCTCGTGACATGACGACGCTGGGACAGATCCTTCGACACAAGAAGGTCACGCAAACTGCTAAACGAAAACGAGACGAAGTGAGCGTGGAGCACTTGGATTTTAACAGAAAGATTCTACACGCTGCGTGGCACCCTAGGGACAATATTCTAGCGATAGCGGCAACAAACAATTTATATCTCTTTCACGAACAACAGCCC
>s62Contig23733_12 [1481 - 18] (REVERSE SENSE) 
ATCAGAAGTACTGCTCGTCCTGCACCTGAACGTCAACAGGCCATTCAGGATAGGGCCCACGAATTGATACAAACTAGTAGTAAGTACTTAAAGGAGGAGTTCCAGACTTCTATTAGCCCTGAAATGGTCAGGGTAGGTGGTCGTGTACTGCCACCACCAAAAATCAAGCTTGGACCACAAGATCAAGCTTTCGCTCCACGAGATGGTTCTTGGGACATGCGTAGCAAAATGCTTCATGAGGGAGTTTGCATTAGCACTTGGGCCTTAGCTTGTTTTGCCAATAGGTGTAGTGAAGATCAGTTGATGAACTTTTGTAAACAAATGGCTTCTGTGTCGACTCGAGAGGGAATGATGATGACAGAACAGCCAGTAGCTCAGGCTTATCCTAGGGGCGTCCGTGATGTAGAAAGTCTGTTCTCCAAGTGGGTGGTAGATTATCCACAACTACAGCTTATAATGGCTGTTCTACCCGAAAGAGACAAGGACTTTTATCCAGAGATCAAACGAGTTGGCGACAATGTTCTTGGAATTGCCACTCAATGTGTTCAAATTAGACAGGCCCAACAGGCGAAACCTCAAGTCTGCGCCAATCTTTCTTTGAAGATAAACTCCAAGTTAGGTGGAATCAATCATGTTATTGATCCGTCAGTGAAGTCACCCGTGTTCAGAGAACCCGTTATCATCTTTGGTGCTGATGTAACCCACCCTTCTCCCGGTGAAAATGGGATTCCATCTATCGCTGCTGTTGTGGCCAGTATGGATGCAAATGCAACTAAGTACTGCGCGCGGTTTCGAGCGCAGACACACGAGAAGTTAAGAGGTGCCCAGGAAATTATCAATGATCTGGCTGCTATGGTGAAGGAGCTTCTTGTCGAGTTCTACAGGGCAACAGGACATAAGCCAAGGAAGATCATCTTTTACCGTGATGGAGTCAGCGAGGGACAGTTTAACCAAGTCCTGGTTTATGAAGTAGGCGCAGTTCAGGAGGCCTGTATGAAGCTGGAAAAGGAATATCGGCCAAAAATCACTTTTGTTGTGGTTCAAAAGCGGCATCACACGAGGCTGTTCTGTGAAGACAAACGGGATGCCTCAGGCAAAGCTCAGAATGTTCCACCAGGCACCACTGTGGACAGTGGTATAACACACCCGTATGAGTTTGACTTCTACCTATGCAGCCACTATGGAATCCAGGGAACAAGCCGACCGACACACTATCACGTTTTGTACGATGATAATGCCTTCAAAGCAGACAGCCTTCAACAGCTCACTTATCAGCTCTGTCACGTGTATGCACGGTGCACGCGCAGTGTCTCCATGCCAGCCCCTGCCTATTATGCACATCTAGTAGCATTTCGAGCCAGACATCATGTGACCAATGGAAGGAGCGGGGATACTGTAGATTTGGAGAGGTCTGCAAAAGCCATTGAAGTCAGCGACAAAATAAAAGGAACAATGTATTTTACG
>s62Contig40532_1 [1 - 471] 
GCCCAGGAAATTATCAATGATCTGGCTGCTATGGTGAAAGAGCTTCTTATCGAGTTCTACAAGGCCAATAGGAAACTAAAGCCGTCCAAAATCATTTTTTACCGTGATGGAGTCAGCGAGGGTCAGTTTGACCAAGTACTGGTTCATGAAGTGCGAGCTGTTCAGGAGGCCTGTATGATGCTGGAAAAAGAATATCGCCCAGGAATCACTTTTGTTGTGGTTCAGAAGCGCCACCACACGAGACTGTTCTGTGAGGACAGACAGGATGCCTCGGGCAAAGCTCAGAATGTCCCACCAGGCACCACTGTGGACAGTGGTATCACACATCCATACGAGTTTGACTTCTATCTGTGCAGCCACTTTGGAATCCAGGGAACAAGCCGACCGACACACTATCACGTTTTATACGACGATAACTCCTTCACAGCAGACGGACTTCAACAGCTCACTTATCAGCTGTGTCACGTGTAT
>s62Contig7915_8 [1 - 1914] 
CATGTGGATGAAGTGTCAGAAGCTCTTCACAGATACTTGGCTGAGAGATGCAAAAGAAGCTTTTCCTTTGCTCTGCAGGCTTCGTGGTTATTGGAAGCATATTGTGCTGATGGATGGCTTCCATCTAAAGAGTATGCCAGAGGCATTAGATTATTGCAGTTGGTGTTGGAGGGATGCAGGCCAAGGTCACCCTTAAGTCCATCAGGTGTAGTTGGGTCTCATGCATTACCTTCACCTGTCTCTCCAGTAGCCTCAGGTGCAACATTAACCACTCCAACAAAGAAAACCCACCAGAGATCAAAATCAGATGCCACTGCAGCTATCACAGCTTCTACTCGCCTAATGCAAGCCAATGAGTATGAGTCATCACCAACTGGAGACCTTAGGTATGGCCATGCTTTTGACAGTCGCTGCACCAAACACTCACCAGCCGTATCCCCTAATGCATCCAGTCCTGCACTCACTGAGCTGGTTCGATCTCCTGACTGTGGTTGCCAGACTCCAAGGCTTGTAGCTCAAAGAGAATTCATGAGTGCATTGATTGCTGTAGGCAAGAGACTCACATCCCTACCAACCAAGGATCTCAAGACATCTAGACTATATGCAGAACTATCACTGCTAAACCTGAACTTACCTGCCAAAGTTAGCTTACCAGTGCATTGTGGAATTGGAGACCATTATGTTGTGAGGATACCACACACTGCTGCAGTTGTTCTGAACTCCAAAGATAAGGCTCCCTATATGATATATGTAGAAGTTTTATGCACATCAGGAAATGGAGACGATCCGTTTCCATCCAAACAGTTCCAACCTACACTTCGGCAAACAAGGTCAGAAGAACACTTGCCAACTTACTGCCGCTCTGATGTACAATTTACAATATCAAGTGGAGATTCAGATGATGAATGCTGGTCTACTGTGATTGAAGATAAATCAAAACAAGATGTAATGGATGGCCCATTTGTCGCTGCAGGGGACATAAGACGGAGACTCTCAGAGTCCCTTAGTGCACCACAAGCCTTGTTTAAAAGGGACCCCGAGGATCCTTCAGCTGCTGTCCTCAAGGAACCATGGGAAGAAAAAGAAGCAAGGATTCGAGAAGCTTCACCATATGGTCATGTGCCCAATTGGAAACTGTTGCCGATGATCGTGAAGTGTGGAGATGATCTTCGTCAGGAACTTCTCGCATACCAGCTGCTGCTACAATTCCAGGCCATTTGGAGACAGGAAAGGGTTCCCCTTCGTCTAAGGCCATATGCTGTGGTGGTGACCTCGAGTGATAGTGGGCTCATTGAACCTGTGGTAAACGCTGTCTCTCTTCATCAGATCAAGAAAAACAGTCAAATGTCTCTCATGAATTACTTCATCAAGGAACATGGGGACGTGAACTCCGAAGAGTTTCTGAACGCTCAACGGAATTTTGTCCAGAGCTGTGCCGCGTACTGTCTGGTCTGTTACTTTATGCAAGTCAAAGACAGACATAATGGCAATATTTTACTGGACGGAGAAGGTCACATTATCCACATCGACTTTGGATTTATCCTCTCGTGCTCACCCCGGAACTTAGGTTTCGAGAGTTCGCCCTTTAAACTCACTCATGAATTTGTGGAGGTTATGGGTGGAATCGATAGCGACATGTACAACTACTTCAAGATACTGATGCTTCAGGGCTTTCTGGCCGCGCGTAAAAACATGGACAAGTGTCTACAGCTGGTCGAGATCATGCAGACAGGTTCACAGCTTCCTTGCTTTAACCGCGGGTCGTCCACAGTACGCGCCATGAGAGAAAGATTCCACATGAACTTGACAGAGGAGCAGCTGGACGTTTTCATCAATGAGCTGGTTGAAACCAGCATGCATTCGCTAACCACAAAACTGTACGACGGTTTCCAATACCTCACTAATGGCATTTTA
>s62Contig56038_14 [1114 - 41] (REVERSE SENSE) 
GACGCCATGGATTGCACAGCAGCGCCACAGGTCATTGAGCACCTGAAGGAACCGCTGAACTTCACACCCTTCGATACCAGATGGGTGCCACAAAGCGCCCGCTTCGTGGTTCTGGGACAATATCCACGGGCCACGGGATGCATTCGCGTTTGTCAACTGAACAAGGGCAAATGCGAGAAGTTGGCCGAGACTGAGCAACCGAAAGGCTTCAAATGTGGAACCTTTGGAGCCTCCTCCATTGAGGATCGACATCTGGCCACTGGCGACTACGTGGGGGGTTTGGCGATCTGGGACTTGGAGAACATGAAGAAACCCATTTGGAGTGTGAAGGGTCATGACCTCATTGTCAATGCCATCGATGGCTGTGGAGGCCTGGGCGTTGGCAGCGGTGCTCCCGAGCTCGTCACTGGTAGCAGAGATGGCACCGTCCGGGTCTGGGACCCGCGCACAGAGGATCCAGTGTTGTCACTGGAGCCGGTCGAGGGCGAGACCCCAGCAGATTGTTGGACCGTGGCCTTTGGGAACTCCTACAACGACGCGGAGCGCTGCATTGCGGCAGGATACGACAATGGGGATGTGAAGATTTTTGATTTGCGGACCAATACCTTGAGATGGGACACCAACGTTCGCAATGGAGTCTGCCACCTGCAGTTTGATCGAAAGGACATCCGGATGAACAAGTTAGGAGTGTCAACCCTGGAGTCAACTCTGGTGGTCTACGACCTGCGAACGTATCATCCGACCGAGGGATTTGCGGGTAGGAAGGAGAAGGTGACCAAGAGTACTCTGTGGGGAGCACACTTCCTTCCTCAGAATCGTGAAGTCTTTGCTTCCTGTGGTGGCAATGGTACCATCACTCTTTTCAAGTACTCCTACCCAGAAGAAAGGTCGATCAAGGACAAGGAAGGCATTGAGCGCGGTGTCGCCGGCACCGTGGAGATGTTAAACCAAAAGGAACTCTCAACACAGCCGGTGATCTCATTCGACTGGCACATGAACAAGACAGGCCTCTGTGTCTTTGCATGTCTTGATCAGACCTGCCGTGTGGCCATTTGCACCAAGCTTCATCTGTAC
>s62Contig62254_1 [53 - 1123] 
AGAACTATGGTGGATAAGCCGAAAATAATCGAACACGTTGTAAAATCCTTAGATTACACACTGTTCGATGCAAGATGGATTCCTTGTAGTGCAAGATTTGTGGTGCTCGGAAACTATGCGCGTGGAACAGGCGCCTTTCAAATCTACGAAGTTTCGAAAGGGGACGTCAAACTGCTAAAGAGTGATGAGAAAAGGACAGCAATCAAATGTGGTACTTTTGGAGCTTCAAATTTACAACAGAGATATCTAGCAACTGGGGACTTTGAGGGAAAAATGATGATTTGGAACCTTGAAAACACAGAGAGGCCAGTTTATTCTGTAAAAGCTCATTCACAAATAGTGAATGCAATAGATGGTGTTGGGGGCCTGGGTATTGGCGAGGGAGCACCAGAGATAGTAACTGGAAGTAGAGATGGGTCTGTGAAAGTTTGGGATCCTCGTCAGAAGGACAAACCGGTCGCTAACATGACACCAGCTGAAGGAGAAGAGGGACGTGACTGCTGGTGTGTGGCATTTGGTGATGCATATAATACAGAGGAACGTGCTGTTGTAGCAGGCTATGATAATGGAGATATAAAGATGTTTGACCTTAAAAAGATGGCAATCAGATGGGAAACAAATATTAAGAATGGGGTCTGTGGTGTTGAATTTGACAGAAAAGATATTGTGATGAACAAACTAGTTGCTACTACATTGGAATCAAAATTTCATGTGTATGATCTTAGAACACAGCACCCAGAGAAAGGATTTGCATCACTTTCTGAAAAGGCTCACAAGTCAACTGTTTGGTGTGCAAGACATCTTCCTCAAAACCGTGAAATTTTCATGACTTGTGGTGGTTCAGGGTCACTAAACCTCTGGAAGTACTCATATCCTGACCAGCGAGTGAAAAAAGATGCTAATGATTTGGATATGGGTGTCATTGGTTCTGTCTCAATGTTACAAAATGCCAGTCTGTCAACTCAGCCAATCACATCCTTTGACTGGAGCCCAGATAAGGAAGGACTTTGTGTATGCACCTCACTCGACCAGACTTTGAGAGTAATCATTGTCACTAAGCTCAAGAATGCG
>s62Contig41312_4 [927 - 1247] 
GCCCATCATATGTTTACAGTTGGGATGGATGTGGACACAAGAGCCTATTTTACTGCGGCAACTATGATTATTGCCGTGCCAACTGGAATAAAAGTGTTTAGTTGGTTGGCCACTATTTATGGTGGAACATTAAGATTAGACACTCCTATGCTTTGGGCTATGGGTTTTGTTTTTTTATTTACAATAGGCGGTTTAACAGGGGTTATATTAGCAAATAGTTCTCTTGATATTGTTCTACATGACACATATTATGTAGTTGCACATTTTCATTATGTTCTCTCTATGGGGGCTGTCTTTGCTATTTTTGGGGGGTTTTATTAT
>s62Contig5944_16 [2464 - 1409] (REVERSE SENSE) 
ACAGAAACCGATTACCAGGACAGCTTTACTTACAAAATGTTTCTGTTCCAGTTCGTCAACACTTATTCATCCATTTTCTACATCGCTTTCTTCAAGTTGAATCTCGTGATCGGCACACCGGGTAACTATCGGAGATTTGGAGGCGACAAAGGCTTTCGTCTGGACGGCTGTGGAGCCGCCGGCTGCATGATTGATCTCTGCATACAGTTGGCAATTATCATGGTTGGCCAACAGATCATTGGCAACGTCACTGAAGTAGCTATTCCCGGGCTGATGAAGTGGTGGAAGATGCGGCAAGCCATGAAAGAAGCAATGGAGATTCCTCAGTGGGAAGAAGATTACAAACTAAGCGCCTTGCCGGATCATCACATGTTTTGGGAATACTTGGAAGTTGTGTTACAGTTCGGTTTTGTGACCATGTTTGTAGCTGCCTTTCCTCTCGCCCCTCTGTTCGCGTTGCTCAACAGCGCTTTGGAGCTGCGAGTAGACGCTGTAAACTTTGTCTGCCAATTCCGTCGCCCCATCGCGAAGCGTGCTCAAGACATCGGTGCCTGGTATCGCATCATGGAAGCCATTGCAAGCCTGTCAGTTCTGGTGAACGCGTTTGTGATCGCGTTTACTTCAGACTTCATCCCCAGACTCGTGTACAGGTTTTCATACTCAACGGACAACACGCTTGTGGGTTACGTGGAAAACCGTTTGTCCTACATCAATGTATCAGATTTTGATACATACAACTTGAGAGGCAAACCGGAGGATAAATACGCTTATCAAGTGTTGAACTATACCAGCGAGTACTGTAGGTACCCAGGCTACCACGAACGTCAGTATCCTTATAGCGTCACCAAACAATACTGGCACGTGATCGCCGCAAGGCTGGCCTTCGTGTTTTTGTTTCAGTACATCGTGTACGGTGTCACAAAGTTCGTGGCATATCTAGTGCCTGACCGGCCTAAGCTGCTTGAGCTGAAAATCAAACGGGAAGAATTTCTGGCTAAGGAGGCTCTCCTTCAGAGGGAGGTGGAAGAGATTGATTCCAGTGTAGAAGTAGTGGCT
>s62Contig31797_3 [2 - 937] 
CAAAGTGAAGCTTCCAGGCGGCAGGACGATTCTGCCGATCAAACACCGCTGTTAGACGAGGAAGCTGTGCTGTCGAAACACTTGATGATGGAAGAGAAGACCCTCGAGATCGAGTTAGAACACATCGAGGTCGAAAAGAAAGAGAAGGAACGTCTTTGCTTTCGAGATGGCAAGAGGTTGATCGACTATGTGATTGTGTACGAGACGCCGTCGAACGAAGACGATTTGAAAGAAGAGGCGAAAGAAAAGCTAAGAGAAAAAGCAGAAAAACGGGAAAAATTTCAGCAAAATCTTCTAGAGGCTGGACTTGAGATCGAGTACGAGGAGGAGGTTACCACCAAGGATGATGAGACAAAGACTCATTTCTGGAAAATTCATGCTCCATGGAACACTTTGAGCAAGACTGCAGAGGATATCATGATGAAGATGCCCATAAAGGAAAGTGACATCCAGACCAAAAACTGGTACGAAGAACACGTTAGTCAGGACATACGAGACATGATTGCTCGCAACAATCCGTTCGAAATTCAAGACCCCTCCATCGCCAGAAGTCGCAATTACTTCATGGGCTATTTTAAGAGGGATCGCCTGGAAATCTATGTCGGTCACCAAAACAAGGACACGTTCTTCAGCCAAACAGAGCGAAGCCGCATGGTGGAACAGATCTGCAGCGAAGTAAGATTCAGTGGGGAGAGATATGACGTCGGGGTCAAGAGGCTGATCCATGATCAGTGCATTACAGCGGCGTACCCTCTTCATCCTGGTTCCGAAGAATGTTCCGATGGCGAACCGCCCACTAACGATAGGCAGCGTCTGAGACGTGACTGGGCGCGGTTTGGACGCTGGTTTAAGTTTCAACCATACGACGCCATCAAGGATTATTTTGGTACTGAAATTGGCTTGTACTTCTCCTGGCTGGGTTTTTACACCATCATG
>s62Contig3261_5 [327 - 1] (REVERSE SENSE) 
GAAAAAATTCTCCGTACCGCTAAAGAAGTGAATGCTGATCTGATTGGCCTTTCGGGGCTTATCACGCCGTCGCTGGACGAGATGGTTAACGTGGCGAAAGAGATGGAGCGTCAGGGCTTCACTATTCCGTTACTGATTGGCGGCGCGACGACCTCAAAAGCGCACACGGCGGTGAAAATCGAGCAGAACTACAGCGGCCCGACGGTGTATGTGCAGAATGCCTCGCGTACCGTTGGTGTGGTGGCGGCGCTGCTTTCCGATACCCAGCGTGATGATTTTGTCGCTCGTACCCGCAAGGAGTACGAAACCGTACGTATTCAGCACGGG
>s62Contig26817_56 [6030 - 25] (REVERSE SENSE) 
CCACAATGGTCAAAGGGCAGAGATGGAAAGTTCTGGGAGGTGCTGATGGCATCATCGCCCGGGAGGGCGCGGAGGAGTACTCGCGCATGCTGCCTGAGGTACTGCCGACGGGAGCTGTCGTCGAGGAGCANNNNNNNNNNNNNNNNNNNCCTTCGTTTCATTCGGCTGTCGGGGCGCGGTCCCTACACGGGCTGGGTGGATGTGAAGGATGGCAAGACGGATCTCCTCATGAAGGTGGAAAAGAAGACGGCCAGCCTGGCTGTGCCCACCGCGGTGGAGGATGACCTGGATGGCACCAGCAAGCGCAAGAAGGGCGAACAGAAATATCGGCCTGCGGCGCCTGACGCACACCTTGGTGGCCTCCCCTTCGAGGCGTCCAAGGACAAGCCCGCGCGCCCGGGACGTTTCTGGAAGGTCGTTGGAGCAGCTCGCGATGGTTTGAAAGTGTGGCAAGGTGTCTCAGAGAACAGCCAGATCTTCCCTGGGACGCTACCACAAGGGGCCGTGGTGGAAGAGGTCCAAGTGGTTGGAAACAGGCTCAGCTTCACGGATTTCTCCATGCGCGGACCTCCGAGCGGCTGGGTGAATCTGCGGGAGAACGGCCGGGACATGCTGGTCATCGACACCGAAGGCCTCTCCACGTTGAACCTCGCCGAAGCGTTGAGAGAAAGTGCTGGGATGAATTTCGTTCCTCCCGCCAATGTGGAGCCGCCCTTGTCTGGCTGGGCCAAGCTTTCTGAGATGTATCAGAAGCCCGAAGGAAAAATGGACGTAGCAGCTGCTGCCGCAGAAACCGACGACAGCAAGAAACGACGGAAGAGGCGAACGGTCGCTGCAAAGGAGATGCCGAAGCTGGAAGAATTGGCCCATGCCACGGAGGAAACCCTGGTGGATGTCTTAGGCTTCCCAGAGCAGGAAGCAAAGCACTTTGCCATGCTCAATGATGAAAGCAAGCAGCGTGTGATCACCGAGTGCCGCGCCTTGATCGACATGTCACCCTTGGAACGGCAGGAGGCCTTCGAAAAGCTGCGCAAAGCCTGGCCGCAAGGACCCTTCCCAAGCTTCGCCAAGCCTACGGAGAATCTTCCACCTGTCAGTAACAACTTGCTTCCCAAGGGCACCTGCTTCCCCTTGAAGCGCCCCAGCACGAAGACCCCGGCCGTTGGCCAACCTCTGGCCTCCGCCTTAGATGGCAAGCCGGGTTTCTTTGCACCGGAGACCATGAAAAATGTGCTGGAACAAAAGAAAGCCCTTCAAAGCCTGGTGCCCAAGAGCTCTCCGTCCGACGGGTCACAAGAAGTGGCTGCAGATCCCTCAGTGGCCACGATGGACCTCTGCCGCCTTCCAACGACCAAAGCGGAGCCGGAGAAGCTGTCGAAGACAGTGATCATGAAAGGCAAGGTGAGTGCGGTGGACGTGTCCATTTACCTCGCTTCTGAGATGAAGACCCGTCCCATCGTCCTGGACTCGGGCTGTGGCGCCAAGCTGCTCTCGGGGAAGCTCAGCGAAGCCGACTACCGCGGCGAACGCGCCAAGGTGCTGAGGGACTCGGCACCGCAGATGGGCAACGTGGATCTGCTGAGTTTGTCCAAACCAAGCTTCGTGAGTGACACCCACAAGGACTACTTCAAGGCTGGGGTGGACATTTGCTGCACCAACACCTTGAAGGCAAATGCCTTTGGTCAGAAGGACTTCAAGACCGGAAAGTTTGTGACTGAGATGAACAAAGCAGCAGCACAGTTGGCCAAGCGTGCGGCGGCGGAGGTGACGAAACAGGACGTCAAGAAGCCACGCTTCGTCGCTGGATTGGTGGGGCCATGTGAAGTGCGCACAAACTTCGATGAAATGGTGGAGGCCTACACTGAGCAAATCAAAGGCTTAGCAGAAGGAGGAGTCGACCTGCTGGCCCTCGAGATGCACGAGGCGCGCTCGGCCAAGGCGGCCTTGTGCGCGGCCAGCGAGGTCTACCGGCAGATGAAGCAACGGGTACCGCCGCTGATCATCCACGCAGTCATCGATCCCGCCACCGGCCGCACCATGGGGGGTCAAACCGCGGACGCCTTCTACATCAGCGTGAAGCACGCGCGGCCACTGGCCGTGGGCGTGGTGGGTAGCAAGGTGTCCACCAGCTATAGCCAGTTGCTGCAGCAGTGCGGCTGCTTCAGCAGCATGAAATCAGGTCCAGAAGCTCTCCAAGCCATGAAGGAACTGCCCAACTTTGTGGGCCTGGGCCCTGATGGCCTGCCATCGAACTTCAGCGCGCTGGGTGGATTGCAACGGGCCACGCGCGCGCTGCCGGAGGTCAAGAGCAAGTTGATGCTTTCCGGCCTTGAAAGCCATGTGGTGGAGAGCTTCACCCTCATAGGACAGCGTGGAAGCACACGAGCCTTTGGAAAGTTCAAGGAACTCATGGATGACTTCAAGTCTAACGGGCGAAGCACTTCTTTGTCTAAAGCCCTGGATCTTTGCGCCGCAGACAGCGACAACGGCGCTGACATCTTGGATATTTGCGTGGATGGAGTGGCCAATGACGGCAGCAACCGTGGCAGCAAAGTGCTGATGACCAAATTTACCACCCTTTGCGACGCTGATCCTCGCGTGGCGAAATCTCCCATGATGATCTGTTCGTCGGACTGGAAGGTGGTGAAGGAAGGTCTCGGCAATCTGCAGGGCCGCTGCATCGTCAACGCCATTTGCTTGATGGTGGGTGAAGATGAATTCCTACAACTGGCCAAGGAGACCATGAAGTACGGGGCAGCACTGGTTGTGATGGCCATTGGTGAGCAGGGCCGTGCTGTTACAGCCAAGGACAAAGTAGCCTTACTTCAGAGAAGCTATCGTTTGCTCAGGCAGAAACTGGACTTCCCTGCGGAAGACATCATTTTGGATTGCCATCTCCAGACCTTGCGGCACGATGAACATCCCATGGAGGTGATCTCTGCCATGGGCGACCTCAAACGGCTCTGTCCTCGTGCGCAGCTGACGGTGGGCTTGAGCAATCTCAGCGCCGCCTTCGGGCGCCTGGGGAAGTTGCGGGAGGCGCTACACAGCACCTTCCTACAACACGCCGTGCCCAAAGGTCTCAACATGGCCTTGGCACCTGCGGGGCGCTTGCCACTCTATGGGGACTTGGAACAAGAAACGCGTCAGCTCTGTGAAGACGTGATCCTCAACAGCCAAAAGGATCAGACCGCGCTGAAGCGCTTCATGGCCTTCCTGAACTTCCGCAGTGGCAATACGGTGTGCCTTCCACTGCAAGCGGCAGATGCTCATGATGCCGGTGCCTGGTGGACCCTGCCGGAATGCAAAGCGGCGGGCAAAGAGGCACAAAAGCAATACCTGGAGAAGCGAGGCCCAATGCCAACAGCCGCACAACAGAAGGCCTACTGGAGCGCCCTGAAGCCCGCCCGCCTCTCGGGCGGCAAAGAGGTGCCACCCGAGGCGGGCTGCGAACGGCCCAAGCCCTGCCGGGTCTCCGCTTCCGGCGCAGCGCAACAGGTGATGAGTGCCTTGCAGAGTGGTACAGCGATCCCCTACACCACCCTACTGGGGCAGCTCAACACCATGTTAAGCCGCAAAGTGCTGGTGACCGATGGCCCCATGGGGCCCTCAGACCAGCTGGCAGGGCAAGACGAAGCGGCCTTCCGCGGGCAGAATCGATTCCCAGCCACGGCAAAGAATAACCTGGATCTCCTGTCCATCACCAAGCCGGATTTGGTGCTGAATGCACATCGCGCATTGCTGAAAGCAGGTGCAGACATCATCAGGACAAACACGCGCAACGGTGATGGCTTATGTCAAGCTTTCTATGGCACAGAGGATGCCACCTATGAACTCAACAAAGCCGCTGCGACCTTGGCCAAACAGGCCGTGACCGAGGCAGTGGCTGCCGCATCGAGTTCCATGAAGTTCGTGGCCGGAGTCATCGGTCCCTCCACCGGCAGCCTGTCGTCACCGAAGACGAAAACCACGTGGGATCAGATGGTGAATGGCTATCGACCTCAGGTCCGTGGACTGGTGGAAGGTGGAGCTCATCTCCTGCTGTTGGACATGGTCTCAGATACCTCCAACGCCAAAGCTGCGGTCTATGCTATCCAGGAGTATTTTGAGTTGAATCCCAAAGCACGCTTGCCTCTCTTGATCAACGTCTCCCTGAAAGCCGATGGACGGACACCTTCGGGTCAAAGCTTAGAAGCGTGCGTGGTGAGTTTGCTTCATGCGCAAGCCCTGGCCTTCGGAATTGGGGGTGATGCTGCTGCTTCGAGTATTCCGCAGCTCTCCGGGACTTGCTCCTGCTGGATCCAGTGGACAGGTACTGCACCCTCAGACAGCATCAACATCTTCTCGCCCAGCGGATCTAAGCCAAAGGACATTCAAGACGCGGTGGCGCAGATGGAGAAAGCGAGCCCAAGAGCCCTTCCCTCGGAGATCAGCAGCACTTTGCAGCTCAGCAATTTGGACGCCGTGAAGCCCGCGGATGGCTTGAAACTTATTGGGCAGCGCTGCCATGTGCAGGGCTCGCATCGCTTCAAGGGGCTGGTGCATGCGTGCAAATACACCAGTGACGACGATGATATCTGGGAGGCTGCCTTGGAAGTGGCGATGAAACAGGCCGAGGACCATGCGGATTTGTTGGACCTCAACTTTGATTCGCCCAACGTCGACGCACCGGAGGCCATGGGCAAGTTTGTTCGCAGATGTTCCCTCCATCCGAAGCTGGCACAGGTGCCCCTAGTGATCAGTTCAGGAAGTTGGAAGGTCATCGCAGAGGGCCTGAAGAACACGCAGGGCAAATGCATCGTGAATGGCCTCAGCGTATGCAGCAGCGAAGAGGAGTTCCTGCGGATCGCGGCGGAGTGTCGTCGCTTCGGCGCAGCGGTGATCATCCTGGCCCTGCCGAGACATGAGGGCGGCTACCCCAACAAAGAGGAGAAGGTGGAGTCGTGCCAGCGCGCCTATCAGCTGCTGCGCAGCAAGTTGGACTTCCCAAAGGAGGACATCATCTTCGACTGCCTGCTGACGCCCGTGGGTTCTGAGGTGCCTGCCTCCGTGAAGGACTTCATCGATGCCGTCAGCGAGGTGAAAGGCCTGTGCCCGGGGGTCAGCTTCACCGCAGGCGTCAGCAACCTGAGCCACGGCGCGCGCACGGCTGCGATGCTCCGGGAGGCCCTGGCCTCGGCCTTCCTCCAGCACGCTGTGCCGAAGGGGCTCAACTTTGCCTTCGTCGAGCTCGGACATTTGCCGCGCTTGGATAGCATCGAAGAGCCCACCAAGAGTATGTGCATCGAGGTCATGAACACACAGGCGCCCGATGGACCGCACGTCTCGAAGCTGCTGAATTTTGCCGCCTTCTTGAGCGGCTCTGCCGCGGCGGAGGAGGCGCAGAAAAAGGCGCCGCGCAACACGCTGCAGCGCAAGGACAAGGCAGCTTTAGTGCCTGTGGTTCAGAAACAGACTCCGCCAGAACCTTTGAGACCATCGCCACAGTTCATTCATCCGGTGGAGACTTTGGTGCAAGCCACAGGAACTGTCAGCTCTTCAATCTTCCAGACCTTTGGAAGTAAAGCCCATGCTGCAGCCAACTACCACAGGCTGATCACCGCCACCACCATCAACAGGACGGTGCATTTCTCCTCCATCTCTGTCTACATGGGTCAAGGTGGTTCAGGTCCGGTGACTGGCGCCAGTGGCATCATGGACGGTTTGGCATTGTGGGAACGTCACCAGGGCATCAATCAGTATTCCACCACAGTCTTGTGGGGTGCCATCGGAGAAATTGGTTTGCGAAAGGCGATTTATGGATCTCGAGACGTCTTTGCACAGTTCGACCTGGGTCAGAAGTTGATCGGCCCAGCAGACACTGCATTCCTGGAGAAGGCCGTCTGTTTGAACCCTGCGACCTGGGACTTTGTGGGCTTGGCCTATTTGGACAACACCTGGCAAGATTCCTTGGCCGGTCGTGGAGCCACCACAGGTCTCCAAGGCCGAAAGACCTTCGTCGACAAC
>s62Contig35128_3 [627 - 1] (REVERSE SENSE) 
TACGCTATTCGCAATGGCATGGATATGGGGATCGTCAACGCCGGGCAACTGGCGATTTACGACGACCTACCCGCTGAACTGCGCGACGCGGTGGAAGATGTGATTCTTAATCGTCGCGACGATGGCACCGAGCGTTTACTGGAGCTTGCCGAGAAATATCGCGGCAGCAAAACCGACGACACCGCCAACGCCCAGCAGGCGGAGTGGCGCTCGTGGGAAGTGAATAAACGTCTGGAATACTCGCTGGTCAAAGGCATTACCGAGTTTATCGAGCAGGATACCGAAGAAGCCCGCCAGCAGGCTACGCGCCCGATTGAAGTGATTGAAGGCCCGTTGATGGACGGCATGAATGTGGTCGGCGACCTGTTTGGCGAAGGGAAAATGTTCCTGCCACAGGTGGTCAAATCGGCGCGCGTCATGAAACAGGCGGTGGCCTACCTCGAACCGTTTATTGAAGCCAGCAAAGAGCAGGGCAAAACCAACGGCAAGATGGTGATCGCCACCGTGAAGGGCGACGTCCACGACATCGGTAAAAATATCGTTGGTGTGGTGCTGCAATGTAACAACTACGAAATTGTCGATCTCGGCGTTATGGTGCCTGCGGAAAAAATTCTCCGTACCGCTAAA
>s62Contig53927_2 [3 - 734] 
TTGCTGGGAAGAATGATTGATGAGAAGCTGTTGACAGCACACGGAGTTGTGACCCTGCTTCCAGCTCAGTCCAATGGTGATGACATTCTGGTTTATGATAAAGATGGTGGTGAGGTCTCTGGAGTCCTACATGGACTTAGACAACAGGCAGAGAAAGACTCTGATGGTGCCTACTTGTGCCTGTCTGACTATGTTGCTCCCAAAGAGAGTGGGCTGATGGACTATGTTGGAATGTTTGCAGTGACTTGTGGTTTGGGATGTGCACAATTTTGTGAAAAACTTGCAGAGGAGCATGACGACTACAATATAATCATGGCAAAAGCTCTTGCGGACCGATTAGCTGAGGCATTCGCTGAGAAGTTGCATGAGTATGTGAGAAAGGACTTGTGGGGCTATGCAGTTGAAGAATCCCTCAGTGCTGCTGACTTGCACAGAATTAAGTATGATGGAATTCGCCCAGCTCCTGGATATCCCAGTCAACCAGACCATACTGAAAAATCTACTATGTGGAAATTGATGAATGCCGAAAGCAACAGTAAAATTAAACTGACAGAGTCACTAGCCATGGATCCTCCTGCATCTGTATGTGGACTGTATATTGCTCATCCTAATTCTACATATTTTTCTATTGGAAAGATTGCCAAAGATCAGGTATCAGATTATGCAACCCGTAAACAGATGAATACTTCAGAGGTTGAGAAGTGGCTTAGCTCTGTTCTCGCATATGAACCA
>s62Contig58439_25 [3918 - 778] (REVERSE SENSE) 
GTCCCGATTTTTGTGTCAGGTACTATTGTCGACAAGAGTGGTAGAACACTGTCAGGTCAAACAACTGATGCTTTTGTTATCAGTGTTTCTCATACCAAGCCCTTGAGCATCGGACTTAATTGTGCTCTGGGTGCAACAGAAATGAGACCATTTATAGAAGTCGTCGGACTGTGTACAACAGCATATGTCCTCTGTTATCCTAACGCAGGTCTTCCAAACACCTTTGGAGGTTATGATGAAACACCAGAGATGACTGCAGCACAATTAAAGAATTTTGCGAAAGATGGACTTGTGAATCTTGTTGGCGGTTGCTGTGGAACAACTCCTGCTCATATCAAAGCAATAGCAGAGGCTGTCAAACCATACAAACCAAGACCAATACCAGAAGATCCATATGGCAATGCAATGAATCTTTCAGGTCTTGAGCCAGGTCGAATCACACCTGACACTCTTTTCGTGAACATTGGTGAACGTTGCAATGTCGCTGGGTCTAGACGATTTTGTAGGCTGATCAAGGAAGGGAAATTTGAGGAAGCTCTAGCTGTTGCCAAACTTCAAGTGGAAAATGGTGCACAGATTTTAGATATCAACATGGATGAGGGTATGTTAGATGGAGTGTCATGCATGGCAAAGTTTGTCAACTTGATTTCCTCAGAACCTGAAATTGCCAAGGTTCCTCTTTGTATTGATTCATCCAACTTTGCTGTGATCGAGGCTGGGCTGAAATGTACTCAAGGAAAATGCATCGTAAACAGCATCAGTCTGAAGAATGGAGAGGAAGACTTCTTAGAGAAAGCCAAGATCATAAAACGTTATGGAGCAGCAGTGGTGGTTATGGCATTTGACGAGGAAGGACAAGCGGCAGAGTTAGAAGACAAAATAAAAATCTGTACACGCTCATACAATCTGCTGGTATCCAAAGTGAACTTCAACCCTAACGACATCATCTTCGACCCAAACATCCTTACAGTGGCAACAGGAATGGAAGAACATAATAACTATGGAAAATACTTCATTGAAGCTACAAGAGCTATCAAGCAAACTCTTCCTGGTGCCCGAGTTAGTGGAGGACTTTCCAACTTTTCTTTCTCATTCCGTGGAATGGAAACAATAAGAGAAGCTATGCACAGTGTCTTCCTGTACCATGCTATTAAGGCTGGGTTAGATATGGCCATTGTCAATGCTGGTAATCTTCCAGTGTACGATGACATTGAACCTAGATTGCTGCAACTGTGCGAGGATCTGCTGTGGAACAAGGATCCAAATTGCACAGAAAAACTGTTACAGTATGCTCAGGGATTGGGAAAAGGAGCAAAGAAGCAGGTAGTGACAGATGAGTGGAGACATGGAAATGTGGAAGAGAGACTGGAGTATGCCTTAGTGAAGGGAATTGACAAATTTGTGGTAGAAGATACTGAAGAAGCCCGACAGTGTAAGGAGAGATATCCTCGTCCATTGAATGTGATTGAAGGGCCGCTAATGAAGGGTATGGGCGTGGTTGGAGATCTGTTTGGTGCTGGAAAAATGTTCTTGCCACAGGTGATCAAGTCCGCTCGTGTCATGAAGAAAGCTGTAGGTCACTTGATACCATTCATGGAGAAAGAGCGCGAGGAAAGATTGGCTGAGATGGGAGTGGGGGCCGACGATGACCTTTCAAGCCGTTACAATGGAACTATTGTCCTGGCAACCGTCAAAGGAGACGTGCATGATATCGGCAAGAACATTGTGGGAGTTGTGTTGGGATGCAACAACTACAGGGTTATTGATCTGGGCGTGATGACACCGTGCGAGAAAATTCTACAAACAGCCATCGCAGAGAAAGCGAACATCATTGGTTTATCGGGACTTATAACTCCATCTCTAGACGAGATGATCCATGTTGCCAGAGAAATGGAAAGACAAGGTTTCAAGATTCCACTGCTTATTGGAGGAGCGACAACTTCAAAGACGCACACAGCTGTGAAGATCGCTCCACGTTACACCGAACCAACTATCCACGTGTTAGACGCTTCCAAGAGTGTTGTAGTGTGCTCGGCTTTGATAGATGAGGCATCTAAAGAAGACTTTGTGGAAGAAATAAAAGAAGAATACGAAGAAGTTAGAGATGAACATTACGATTCTTTAAAGGATCGAAAGTACCTATCTCTGGAGAAAGCTCGATTAAAGAAAGCTAATTTGGACTGGGTTGACTTCACTCCAGTTCGTCCATCGTTCTTGGGTGCCAAGGTGATAGATGACTGCGAGTTAACCGACTTGATTCCTTACATTGACTGGAAACCTTTCTTTGATGTGTGGCAACTTCGGGGAAAATATCCCAACAGGGGGTACCCTAAGATCTTCCAGGATAAAACTGTGGGCGATGAGGCCAAGAGGTTGTTTGAAGATGCTGAAAACATGTTAAAGAAGATCACAGAGACCAAATCACTGCAAGCGATGGGAGTAGTGGCTTTTTTCCCGGCAAACAGTGTGGGTGATGATATTCACGTGTTCGATGACGATAATGCACGAAAAGGTTCACCTCAAGCCGTGTTCTACGGCTTGAGGCAACAGGCCGAAAAGGAGCATGGTGTAGAGGACCCGTACTATTGCCTGTCAGATTTTGTAGCACCGCTGGACACAAATGTCAAGGACTACATCGGCTGCTTCGCTGTTTCTGTAATGGGGGCTGAGGATATGGCTAAAAAATTTGAAGAAGATCTCGATGACTACAGTGTTATTATGGTGAAGGCGCTTGCCGACCGGTTAGCCGAGGCTTTTGCTGAGGAGCTTCACGAACGCGTTCGAAAGGACTTATGGGGCTACTGCAGCGATGAGATACTAGACGCTAAAGATTTGCACAGAATCAAGTACCAGGGTATTCGCCCAGCCCCAGGCTACCCGAGTCAGCCAGACCACACTGAGAAGTTGACCATGTGGGAATTAATGAACTGCGAAAAATTAACTGGGATCAAGTTAACTGAATCGTTGGCAATGGATCCTGCTGCTTCAGTCTCGGCAGTGTTTTTTGCTCATCCAAAGGCTGTGTACTTCTCGGTTGGAAAAATCTGCGAAGATCAGGTAACCGATTATGCTGAGCGAAAAGGAAAGTCTGTGGAAGAAATCGAAAAATGGCTCTCGCCGATTCTATCCTACGAGAGGGAT
>s62Contig6356_3 [3 - 1295] 
GCGTTCAAAGAGGAGGTGGCAGCTTTTTTGCCTCACGTGACACCCCTTTTCTTCTTTGCCATGGTGTGGTCGTTGGGAGGTAGCTGTGAAGGCAGCACCAGACCAGCTTTTTCAAAGCTCGTTTGGGCGATCACTTCCCAGGATGCTCATCGGGCACTCGAGGATGATGTACATGGCATGAACCTTGAACTTCCTCCGGTTCAAGATGGGATTAGGTTCGAAGGAGTTGAAAATGGTGCCCTCATCTATGACTACTTCTACGATGTTCAGAAAAGTGAGTGGATTCCATGGATGGAGACTATACCTACCTTTGAAATTCCTCGATCAGCTCGGTACGAAGAGATTGTGGTGCCTTCCGTTGACTCAGTTCGCTTGGTCTATGCCTTCCAGATCTTGATCACGCACGACAAGCATGTGCTTTGCCCTGGACCAACGGGTACCGGCAAGAGTGTGAACATCTCAATGTGGCTGCAAAAGCAGGCACCTGAACATTTCCAAGGCGTCTTCGTGAATTTCTCCGCCCAGACCCATGTCAACCAGTTCCAAGACTTGATCGACAGCAAGCTGGAGAAGAGGAGAAGAGGAGTTTATGGTCCGCCAGCTGGAAAGAAGATGGTGCTGTTCGTTGACGATCTGAATATGCCACAAAAGGAATACTTTGGGGCTCAGCCCCCCATTGAGCTGCTGCGACAATGGCATGACCACGGGGGCTGGTACAACAGGAAAGAGCTCAAGAAGTTCGACATCACAGACCTGGTCATGGCATCTGCAATGGGACCGCCCGGGGGAGGCCGCACCTTCATCACAGAACGATTGAAGCGCCACTACAATGTGCTTGCCTACTCTGACCTTCAGGACGAATCAATACAACAGATTTTCCAGACCATGGCTGGCTATTTTTTCGCTGGGTTTGATGAGACAATTCAGTCATCGATTCCAACGATGATCCGATGCACAGTTGGAATCTTCAAGCAAGCACTGAAGGACCTTTTGCCAACGCCGGCAAAGTGCCACTATCTCTTCAATTTGCGTGACATTTGGCGGGTTTTTTTGGGCCTTTGCACCTTGAGCTCCAAGAAAGCAAATCAGAGAGACGTGGTGGTCAGATGCTGGTGCCATGAAATCCTACGGGTCTTTGGCGACAGGCTCACTGACAATCAGGACTCAAAATGGATGACGTCGCAGATCAAGAGCCNNNNNNNNNNNNNNNNNNNNNNNCTACGAGACCATCTACGTTCGCGAGCGCTTGATCTTCGCGTCTTTCCTGAATCAAGATGCGGACCAGAAATTCTA
>s62Contig8944_5 [1 - 657] 
AAAACTGCAGAGAAACCTGAGCGCAATCTGCAACGGCGTCTGACTGCTTTGCAGAATCAGTTCATCAAGCTTCTCTACGAAAAGGTCTGTGACTCGCTTTTCGCCAAAGACAAACTCATGCTGTCCTTATTGCTCACCTTCAAGTCCATGGAGGTGGACCATGAGTTGGACCAAGCCGAAAAGTCGTTGCTCCTGGTGGGTGGCACTACTGGTGCGGAGGTCCGGGCGAGGCCACAAGCGGATTGGCTGAGTGACGTCAGTTGGGCTCGGCTTTCGGAGCTGGAAGATTTGGGCAAAGGTCCATGGCCAGGTTTCACGGAGAAGTTTGCGCAGAACCTTCCTGGATGGAAAGCTGTCTTTGACTCTGACGATCCAGTTCATGCTCCGTGGCCAGGGAATCTTCAGGAGCAGATGACTCCGGTGCAACGAGCATTGGTGCTTCTTGCAGTCCGTGCGGATGCCACCGTACCAGGCCTTCAGGATATCATCCTTGCCAAGCTGGGTGCGGAGTTCTTGGAACCACCTCCATTCAACCTTGAGAAGGTCTATAGCGACAGCAACAACGTCACGCCCTTGATCTTCGTGTTGTCTTCTGGGGCAGATCCTATGGCCGAGCTCAATCGCTTGGCCATGAAGAACAACATGTTCGAGACGAAG
>s62Contig10787_4 [461 - 3] (REVERSE SENSE) 
ACACTCAAGCCAAGCGGCAACTTCTCGTGTGTTTGGTCTCTGGGTGCTTCGATTGATGCTCGTGGAAGAAAAGATTTTGACAAAGTGCTGAGAGAAATTGTGGAGGGTCCCCTGTCACTGGAAAGTAAGAGCAAGTATCACATCTTGGAGATAGTTGATCCCCCACCACGCCCTTTCCTCTGCCCATTCCCTAGCAAAGGAACGGTCTATGATTACCGCTTCATCAAAGAGGGCATGGGCAAGTGGGAACTATGGACTGAGGAAATCAAGGATGCTCCTCCCATTCCCAAGGAAATGGCATTCAATGAGATCATAGTACCAACTGTGGATACTGTGCGCTATACATTCCTTATGGAGCAGCTTGTGTCTCATCAGAAGTCTTGCCTGTTTGTTGGGCCCACAGGAACTGGCAAATCTGTCTATATCACGAGTTTTCTTTTGAAGAACCTGTCAGACACT
>s62Contig17001_7 [2 - 3649] 
CGAGTTGTGGCTCCTAAGAAGGCGGCTCTCAAAGAAGCTGAAGCAGAGCTGGCTGTTGCAATGGAGAGTTTGAATAAGAAGCGTTCCGCTCTTCGCGAGGTTCAGGACAAGCTTGCTCGACTGCAAGAGAAATACGAAGCTAACGTGAAGAAGAAGGCAGATCTTGAAAAACAAGTTGACCTTTGTACCAAGAAACTTGAACGCGCAGAGAAATTGATTGGTGGTCTTGGTGGAGAGAAAACAAGGTGGACTGAAGTGGCCAAGCAGCTTGGCATCAAGTTTGAGAATCTAATCGGTGACGTGTTAGTATCATCTGGAGTAGTAGCTTACTTGGGAGCCTTCACTGCTGCGTTCAGACAGGAACAAACTGCAGATTGGGTGAAAGCCTGCCGCAACACCAACATCCCTTGTTCTGACGACTTCTCGGTCACAGGGACTCTCGGTGACCCTGTGAAAATAAGGGACTGGAACATTGCAGGCCTGCCAACTGACAGCTTCTCAATTGAGAATGGAATCATCATCAGCAATGCAAACCGATGGCCGCTGATGATCGATCCTCAGGGTCAGGCCAACAAGTGGGTGAAAAACATGGAGAAGAAAAACAACCTGCATGTGATTAAAATGACAGACGCTGATTACGTCAGGACGCTGGAAAACTGTATCCAGTTTGGAACACCGGTCTTGTTAGAAAACGTGGGCGAGGAACTGGACCCGCTGTTAGAGCCGCTACTTCTCAAACAGACCTTCAAACAGGGCGGCAGTATCTGCATCAAGCTTGGAGACAGCGTTATTGAGTACAGTAAGGACTTCAGGTTTTATATAACAACCAAGCTCAGAAATCCACACTACCTTCCAGAGACCGCTGTTAAGGTGACCCTGCTGAATTTTATGATCACACCTGAAGGATTGGAGGATCAGTTGTTAGGGATTGTTGTGGCACGAGAGAGGCCTGAGCTCGAAGAAGAGAAGAATGCACTCATTATCCAGAGTGCAGAGAATAAGAGGCAGCTAAAGGAAATTGAAGATAAGATTTTGGAGGTTCTTTCTGCGTCTGAAGGAAACATCCTGGAGGATGAGACTGCTATCAACGTTCTTTCCTCATCCAAGGTTCTGGCCAATGAAATCTCTGAAAAGCAGGCCATAGCAGAAGAAACAGAGAAGAAGATAGACAACACCCGCATGGGTTACACTCCTATTGCCACTCACTCAGCTGTGTTATTCTTTTCCATTGCTGATCTGGCCAATATTGAACCTATGTATCAGTACTCGCTCACGTGGTTCATTAATCTCTTCATTTTATCCATCGACAATTCGGAAAAATCCGAAGAACTGGAACAACGACTGGAGAATTTGACAAATCACTTCACATACTCTCTGTACTGTAATGTGTGTCGCTCATTGTTTGAGAAGGACAAGCTGTTGTTCTCGTTTCTGTTGTGTGTCAACCTGCTAAAAAGCAAAGGAGAGGTGTGTGATAATGAATGGCGTTTCTTGTTGACTGGCGGAGTAGGCCTGGACAACCCTCATTCCAATCCCTCGCCGTGGCTGCCGTCACGTTCCTGGGACGAGTTGTGTAGGCTGGACGATTTGTCCATGTTTAAAGGTTTCCGACAAAAGTTTCCTAAACACCTAGAAGGATGGAAAAAGATTTACGACAGCAATGAACCCCAGAATGAGCCTCTGCCTGGAGAGTGGAATGAAAAACTCGGCCAGTTTCAAAAAATGGTTATCCTACGCTGTCTTCGACCTGACAAGATGACGCCTGCAGTCCAAGACTTTGTTACCGCTAAGCTTGGCAAGCGGTTTATTGAGCCACCGCCTTTTGACCTTGGCAAAGCGTTTGCTGATTCCAACTGCTGTGCACCTCTCATCTTCGTTTTGTCTCCGGGATCTGATCCTACAGCCGCCCTGCTCAAGTTTGCTGATGATCAGGGTTTTAGTGGATCCAAGCTGAGCTCATTATCATTAGGTCAGGGGCAGGGTCCAATTGCCATGCGCATGATAGAGAAGGCCGTCAAAGATGGCACCTGGGTGGTGCTACAGAACTGTCACTTAGCAACATCATGGATGCCGACACTCGAGAAAGTCTGCGAGGAGTTGAATCCAGACTCAACGCATCCTGACTTTCGTCTTTGGTTGACAAGTTACCCGTCGCCAAATTTCCCAGTGTCTGTGCTGCAGAATGGTGTCAAGATGACTAACGAACCTCCCAAGGGCCTGCGCTCTAATGTCATCCGGTCGTACCTGAGCGATCCCATCTCAGACCCAGAGTTCTTTACAACATGCAACAAACCGCGAGAGTTCAAGAAAATGTTGTACGGTTTGTGCTTTTTTCACGCCATCGTCCAAGAGCGAAGAACTTTCGGTCCCCTGGGCTGGAACATACCATACGAGTTCAACGAGACTGACCTACGGATTAGTGTTCGACAGCTTCACATGTTCCTGAACAAATACAATGAAGTTCAATTTGCTGCACTGAAATATCTGACTGGAGAGTGTAATTATGGTGGTCGGGTGACTGATGACCGTGACAGACGAACGCTGCTGACGATCTTGGACAAGTTCTACAGTCCGGATATCCTAGACGAAGAGTACAAGTTTTCTCCTAGTGGCAGTTACTTTGCTCCCAAAGAGGGCGAGTACGACTCGTACATCGAGTATTCCCGGAGCTTGCCGTTAATCACCCACCCTGAAGTGTTTGGCATGCACGCTAATGCAGATATCAGTAAAGATCAACAAGAGACTCACTTGCTCTTCAACAGCATTCTGTTGACACAGTCGCGGGCGTCCTCCAAGGGTGGTAAGTCAGAAGATGAGGTGGTGTTTGGTGTAGCAGAAGACATCTTGGAGAAGTTGCCTAAAAATTTTGACACTGAAGCTGCACTGCGCAAGTATCCTACCACGTACACACAGAGTATGAACACGGTGCTTGTACAGGAGATGGTGCGATTCAACAGACTAACAGAAGTAGTGCGATCCTCGCTTATTAACATACAGAAGGCCATCAAGGGCTTAGTTGTGATGTCTTCTGAATTGGAAGAAGTTGTGAGTGGCATTCTCAAAGGAAAAATCCCCGGTCTGTGGATGAAGAAGTCCTACCCATCACTCAAACCTCTCGGAAGTTATGTCAATGACCTTATCGCCAGACTCAAGTTTCTTCAGGAGTGGTATGATGTGGGAGCGCCCCCAGTATTTTGGGTATCTGGATTTTTCTTTACTCAAGCATTCTTGACGGGTTCAAAGCAGAACTACGCCAGAAAATATACCATTCCCATCGACCTTTTGACCTTCGACTTCGAGGTGCTTGATGACAAGAAATACGACACCCCACCCGAGGATGGAGTCTACGTTTCAGGATTGTTCATGGAAGGTTCACGATGGGACAGAGAGAAAAAAGTGATCGGCGAGTCTCACCCTAAAGCACTTTACGACCCCATGCCTGTGATGTGGCTCAAACCCTGCAAAAAAGAAGATATTGTTGACCGACCCCATTATATCGCACCTGTGTACAAGACCAGTGAGAGGCGCGGAACACTCTCCACCACAGGACACTCAACTAACTTTGTCATGGACATGCGCCTTCCGTCCGACCAGCCACAGTCGCACTGGATCATGCGCGGTGTGGCTCTTCTTTGCCAGTTGGATGAT
>s62Contig21056_8 [2 - 1516] 
GAAGGTGAGAACAAGGAGCAATTGGAAGTCACTGAGAAAAAGATCCTGGATGTTCTCAGTTCTTCCCAGGGCAACACCCTTGAAGATGAAGCTGCAGTGCAGGTTCTTTCCGCCTCCAAGCAGCTCTCCAACGAGATCGCCCAGAAGCAATTGACCGCAGAGACCACAGAACGGCAGATCGACGAAGCGCGACTGCAGTACGTTCCCGTGGCGTTCCAAACAGCCATCCTCTTCTTTTGCATCGCTGATTTGGCCAACATTGATCCGATGTACCAATACTCCCTGCCTTTCTTCATCAACCTCTTCAGAGCGGCCATCTCCAAGTCACAGAAGTCCGATGACATCGCCGAACGCATTTTGATCCTCAACGACTTTTTTATGGAGATGCTTTACAAGAACATTTGTCGCTCCCTCTTCGAGAAGCACAAGCTGCTCTTCTCCTTTTTGCTCACCATGCGATTGCGGATCACCACTGGCAAGGTTTCAATGTCAGACTACCGCTTCCTCATGACCGGTGGCACGGCGATGGAGGAGCCTCCAGCCAAGCCAGCAGACTGGGTTCCTGACAGGTGCTGGTTGGAGATCTTCAAACTGAGTAAATTGGAAGAGATCTACCAAGCCATTCCGGAGAGCTTCACCAGTGAAACCCAGAAGTGGAAGGATGCCTATGATTCCGGCGATCCCATGAGGTGTTTGGAAGACATTCGTAAAGCTCCACAGAGCCTGAAGGGTCTGACGCAATTCCAGAAGCTCATGGTCTTGAGGTGTGTGAGACCCGATCGCGTCCTGCCTGCGGTGCTCACCTATGTGACCGCCGAGATCGGCGAGAAATTTGTGACACCGCCGCCTTTTGACATCGCCGGAAGTTATGCCGATTCATCAACCACATCGCCCTTGATCTTCATCCTGTCACCTGGGTCTGACCCATCCTCGGCGCTGTACATGTTCGCAACTGACAAGGCACGGGAGATCAACAGTTTATCCTTGGGTCAGGGTCAAGGTCCCAAGGCCGAACGCTTGCTGGCGGATGCCACGCAGAGTGGAAGCTGGGTGTTGCTTCAGAACTGCCATTTGTTCGCCTCCTGGATGCCGAAGCTGGACAAGATCCTGGAACAGATGGATCCCAAAGCGACCAACGTGGAGTTCAGGTTGTGGCTCACATCCTACCCATCCGACAAATTTCCAGTGTCAATTCTCCAGAACAGCGTCAAGATCACGAATGAAGCGCCACAAGGTTTGCGCATGAATTTGGAAGGCTCCTATTTAATGGATCCTATTAGCAACGAAGAGTTCTTCGAAGGCTGCAAGAACCCACAGGCATTCAAGCGCTTGCTGTACGCCCTGTGCTTCTTCCACGCTGTGATTCAGGAGAGACGACTCTTTGGACCCTTGGGTTGGAACATCCCCTACGAATTCACGCAAAACGATTTGCGGATTTCAGCTCGGCAACTGCAGATGTTTATTGATGAGTCTCCGGAGCAGATACAGTTCAAGGCTATCAACTACCTGGCGGGA
>s62Contig4318_6 [54 - 1199] 
TGCCAAGGATTCCCGCAGAGCTCTCCAATGAATTCGCTGAACTTCATTTTACTTTTAGTGTGCTTCACACCAGCATCTCTAGAAAACGGAGCCGAGTTTACTCACCTGCAAAACGATTTATTGAACTTGTTAGAAATTAAAGAAAAGCCGAGCGTGTCAAGAAGCAGGTCTCAAGTGCCTAAATATGTCATGGACCTCTACAAGGAGCAAGCGCATTCAAGTAGTTATTCGAAGTCAGCTCCTGGTCAAACGATAAGAACTTTCTTTCGAGATCCGAAAGTCGGCCGCGAAGACGAGCGACTTTTCTACTTCAACTTAACTTCACTTCAGCCAGACGAACTAAGAAAGAAAGCAGAACTGAGGGTATTTAAAAGACGTTCTAAGCTCGACAACACTCACGGACATTTCAAGGTGACAGTGTATCGCTTGAACCGTCGACCTGTTGAAGGTAGCAACAGTTGGAAGCGAAAGCTAACTACAATCGGTACCAGATTTGTCAAATGTCGTCGAGTTGGCGCTTGGATCGTGTTAAATGTTACCTCGGCGGTGACATTTTGGAGCTCTTGGCCCTCGCGAAACTTCGGCCTGTGGATTACTGTGGACGGGTTTGGGATTCCGGATTCGGATTTCGACATTGCAAGTGGCGGTAGAAAAGAACCTATCTTGGTTATTTACGGTGATAGCAAGGAGAAAAAGCAAGGCAAATCATTGAAATCTGTCAACGAGATTCCAAACGAAACACGGGACATCGGCGACAATGACAACAAACGAAAAGGAAGAAGCAAGGGATATACTCCTTTTTCAAACACAAGAAGCAGAAGATCAGTGGATGACGACAAATGTGCAAGACACAAACTTTTTGTGAAGTTTCGTGACTTAAAATGGGACAAATGGATTATTGCGCCTCGAGGATTCAGCGCTTTCTACTGCATGGGGACATGCCCAGAAATCATTGACAAGGTTTACAATCCATCCAACCACGCCATCATACAGAGCCTTCTTCATCACCGCCATGATAAAGACATCCCAGCAGTTTGCTGTGTGCCAACGAGTTTACACTCTATGAGCTTGATGTACTTTGAATTAGATGGCAGCATTGTACTCAGAGAATACTCCGGCATGGTGGCGTCAACGTGTGGATGTCGT
>s62Contig54612_8 [1853 - 1029] (REVERSE SENSE) 
GAGCATACAGGACCACTACATCATCGATTTTACTTCAACTTGTCTGCCATAGCAGCAGGAGAAAAAGTCAAGAACGCTCATTTGAGGATTTACAAGAAGAAACCGCTGGGCCAAAACACAGAAGGGCATTTCAAGATCAGAGTGCTTCGCTTGAAAAATTTTCAGAACAGGAACAGTGGAGTTCTCGTTGCTTCTCACCATGTAAGTTACAGGGAGAAAGTCGGTCGATGGATCAGCTTGGACGTCACGGCCGCTGTAAAATTCTGGATAGATAAGCCTGAAGAAAACTTTGGCTTGAGTTTAACAGTAGACGGGGTCAGGGCCTTTCCGACAGATTTTCGTATTGGAGCACATGGGAAGAAAGCACCTTTCTTGGTAACGTACACTCCAAATCCATTGGAAGTGTCAAAGTCTTTAAAGAACTGCAATAATAGCATGGTGCCAGAGGATGATGACGAGAACGTTTCGCAAAACGCCTCCTCGACTGCGAGAAGCCGTGTAAGGCGTTCAAGTACACTCAATAGGTGTAAACGCCGTTGGGCTTACGTACAGTTCAAAACGCTTAAGTGGAACTGGATTATTGCCCCGAGTGGTTATACCGCCAATTACTGTGAAGGCGTCTGTCCACACGTTCTAGACATGCATCTGGAACCGACTAATCACGCCATTTTGCAAAGCATTCTTCATAGAATGGATGGCCGGATTCCATCCCCATTATGCGCTCCGACCAAACTGCATGGCATTAGTGTTTTGTATAAGGCAAGCGACAGGTCGATCGCGCTAACAGAGTATGGTGGAATGGTAGTGTCATCATGTGGATGTCTG
>s62Contig5846_1 [3 - 671] 
TTCCACCCGATGTCCATTGCCTTCGACAAGAGCCAGAAGTACATACTTGTCGCAGACAGTGACAACAACAGGGTGCAGTACTTTGATGTCAAGACTGGCAAATTCGTGAAAAAATTCGGTTCCGAGGGGAGTGGCCATGGTCAGTTCAACGGCCCGTGTGGCATATCAGTCGACCAAAAAGATCGTGTGATCGTCACTGACTGGAACAATCACCGGGTCCAGGTGTTTAGTCCTGACGGCAAATTCCTTTTCAAGTTTGGAGATGCAGGCAATGACAGACTTATCTATCCCAGGTTTGCCCTGTACCATGATTCAGAAGAGCGTTTTGTAGTCTCTGACACTGGTAACGATGTAGTGAAAATTTATGACCAGAATGGGGATCTACTAAGAATAATTGGTAGGCCCGGCCACAAGAAAGGGGAATTCTGTGGTCCTCGTGGGCTGGCTATAGATAAGAATCAAAACATAATTGTTTGCGATTTCGAAAATCACCGTCTACAGATTTTCAATATTAAGGGGGTTGTTCTGAACAGTTTTGGAACAAATGGGAAGGGAATCGGGCAGTTTGCATTCCCATTGAGTGTTTCAGTGGTTGGCGGGTCACGAGTTATAGTCAGTGACTGGGGAAATAATCGTATTCAGATTTTCAAATACAGAGATTCCTCGAAC
>s62Contig24923_8 [1268 - 264] (REVERSE SENSE) 
ATCAGAAATCAGCAAGGACAGGACTGTGCGACAAAAGCGCGAGTTCAAGATAACAANNNNNNNNNNNNNNNNNNNNNNNNNNNNNNNNNNNNNNNNNNNNNNNNNNNNNNNNNNNNNNNNNNNAACGAGGAACACGTCCATGGCAGCCCATTTGCGACTCAAGTCAAACCCAGACAGTTCACACCCGTGCTATCGTTTGGTCAACGAGGTTCAGCTGCTGGAATGTTTAATGAGCCATGGGGAGTGGCAGTGAATGAACATGATGAAATTGCAGTGACTGATAGTTTTAACGACAGAATTCAAGTATTCAATAGTGATGGAACTTACTTAAGAACGTTTGGTACAAGGGGTGATAAACAGGGAGAATTTAACTNNNNNNNNGGGATAGCTTTTGATCCAAAGAACGGGAATATTTTAGTGGTGGACAGTAACAACCACCGTGTCCAATTGTTAAGTGAGCAGGGTGAGTACCTGAACCATTTCGGTGAAAAAGGGAGTCTTGATCACCAGCTATTGTTTCCCCTTGGTTTATCAGTAGACAGTGACTGTAATGTTATTGTCGCTGATTTAGGTAACAATGTAATTAAGATCTTTTCTCTCAATGGCTCAATTCTACGTAAAATTGGCGAAGAGCGCTCTTTCAGCAGACCCTGTCATTGTATCCAATATGACAATTATCTTATAGTATCAGATAGTGATGAAAAGTACATCAAAGTATTTTATAAAGATAGGCATTTCTCGCATAAATTTGGAAAGAGAGGGTCAGGGGACAGGGAGTTCCGTGAACCATGTTGCTTGTCAGTTAACAAAGCAGGACACCTGATGGTTTGTGACAGAGCGAATCACAGAGTCCAGGTGTTTAAACTGAGTGGAAAGTTTGTTACAAAGTTTGGAACAAAAGGCAGAGGGAAAGGAGAATTTAATCGACCAGTGTCCACAGCTGTTCTTAGTGATGGTAGGATCGTTGCTACTGACCTCCGGAACCATCGCATTCAGATCTTCGAG
>s62Contig33182_4 [652 - 260] (REVERSE SENSE) 
GATAGCTACTCTCTGAGCGAGTTGACAGTGACCATGTCTCAACAGGGAGCCGCTCTACAAAGCTATAACAACGAGCTTATAAAATGTATAGAGGACTTGTGCAGTAAGAGAGACGAGCTTCAAACACAAATTCTTGAGGAGGAAGAGGAGAAGAGAAAGATACAAAACGACATTCGGATATTGACTGAGCGCCTGGCGCAGGTCAATGAAAGTCTGGCTCAAAAGATTGCCACTAGGTCTGACTATGACCATACCATCGCTGAGACGGAGGCTGCTTATAAAAAGATCCTAGAGAGCTCCCAAACCTTGCTACGTGTGCTGAAGCGAGAGAATGCTGCTGCCTCGGGCGGTGGCTCTGTAGCAGCTCACCGAACAGCACCTCACAAAACGCAA
>s62Contig60903_5 [1632 - 1234] (REVERSE SENSE) 
GACTGGATTTTTAGCTCTATTCAGGCTACGATGTCACAACAAGGGGCAACATTGCAGACGTACAACAATGAACTAGTGAAATGTATAGAAGATCTCTGTACGAAGAGAGATGAACTCCAGAAACAAATACTCAACGAGGAGGAAGAGAAAGGAAAAATTCAGAATGATATTCGTATCCTCAGCGAGAGGTTGGCAAAAATCAACGAAAGCCTAGCCAAAAAGATAGCATCCAGAAACGAGTATGACAAAACAATTGCTGAAACAGAAGCAGCTTATATGAAGATTCTTGAAAGTTCTCAAACTCTTCTTCACGTTTTAAAGAAAGAGACAGGAAAAGATAAACCCCAGCCAAGTCATAGTCAAGGGTCTGTGCGTGACAAGACTGGAACACAAACAACA
>s62Contig3665_3 [2 - 1387] 
GTGGTGTCCGTGCCCGGATCTACACAGATTTGTTTGTACGAGACGGTGCCGGAGATGAACGCAGCGGATCGCGCCAGCGGCACGAGGAACACAGTGGTCAACACGCACAGTTTCTCTTTCGACCACGTGTATGATCAAAACGCCTCGCAGCCAACCGTCTACGAGAGCACTGCACGCACATCCGTGATGTCGGCCCTGGAGGGCTACAATGCCACAATCGTGGCCTACGGCCCTACGAGTACAGGCAAGACGTACACCATGGAAGGCGGTCTCAAGGCCATGATGGAGGATTCTCGCGGCATCATTCCACGCTCCATGGAGGAGATCTTTGAGCACATTCGAGGCGCTCGGAATGAAGCGGCGACCTTCCAGGTTCGAGCGTCATATCTCCAGATCTACAACGAGGTGATTTCGGATTTGCTGAAGCCGGACCGATCGCACCTGATGATCCGTGAAGACAAACGCCGTGGAGTCTTTGTGGAGGGTTTGTCAGAATGGTTGTGCCGAAGCGCTGACGAGGTGCAGACCTTGATGGAACATGGTTCCACGGCCCGTGCCACCGCGCAGACGGGCCACAACGATACCTCAAGTCGATCTCATGCAGTGTTTATCATTGTCGTGGAGCGCCACTCCGGCAGTTTGGAGGGGCGGCAGAGTCACACAGGGCGCCTGAACCTGGTGGACCTTGCCGGCTCCGAGCGGCCAAGGCTTACAGGTGCGACCGGGCAACGCTTGGAGGAAACCAAGAAGATCAATCAGAGTCTGTCGGCTCTGGGTAATGTGATTTCTGCCTTGACCGAACGAAGAGCAAGATCTCACGTACCCTATCGGGATTCCAAGTTGACCCGACTGCTGGAAGACTCCTTGGGAGGAAACTGCCGCACGACCATGATGGCCATGGTGAGCCCGGCCGCAGAGGCCTTCGCTGAGTCGCTGAGCACCTTGAAATTCGCGCAACGCGCCAAGGGCGTCGTCGTCACCCCACAGGTCAATGAGGATGTAGATCCCCGGATGATGGCGAACAGGTACGAGGCGGAGATTCGTCGCCTGCGTAGCGAGTTGGCGGAGCAGGCTTCGGCGCGGAACGGCGCCAGGACACCAGACGCGGGGCCAAAGATCGATGGTGAGGCACTTTATTCCCGCAGCCTGAGTGACTTTTCAGGTGGAAGAGCTGGAAGTTCCAAAATTCCCGTGGAAGAGGCCCCCGCGGGCCGCTACAAACAGCTCCTTCTGAAACAGCGAGACATCATGATTACGCTGACGCAGCGGCTCCATGAGCGAGATGAAACCATCATTTCGCTTCAGGCTGAGCTGGATAGCCGAGACCAGCGGGAACGTGAGCTTCAGGAGCGCTTGGAACGGCAAGCGGTGCGGCTGGCAGCTGCC
>s62Contig16396_11 [1576 - 2] (REVERSE SENSE) 
GATCAAGGCGGTGCTGTGGGCTTGAATTCAGTCGCCATGTCTAGCAAGAAGCCTGGTGAGTCAGTGAAGGTGGTTGTAAGATGCCGTCCAATGAATGAAAAGGAAATAGCCCAAGGACATCAAAGGATAATTGAGATGAATGTTAAAAAAGGGACCATAGAAATCACCAACCCGGCTAAGAAAGAAGACGTGCCACGCATGTTCACTTATGACTCAGTTTACGACTGGAACTCAAAACAGATTGATCTCTATGATGAAACATTTAGACAGTTGGTGGATTCTGTTCTTGAAGGGTATAATGGTACAATATTTGCCTATGGACAAACTGGAACAGGGAAAACATTTACCATGGAAGGTGTACGGACAGACCCTGTTTTAAGAGGAGTGATCCCCAACTCCTTTGAACATATCTTTACACACATAGCCAGGACAGAGAACCAGCAATATTTAGTCAGAGCTTCTTATCTTGAAATTTATCAGGAGGACATCAGAGACTTACTATCAAAAGATCAGAGTAAAAGACTGGAACTTAAGGAGAGACCAGACACTGGTGTTTATGTCAAGGATCTTCAGTCCTTTGTTTGTAAAAGTGTAAAAGAGATTGAACATGTCATGAATGTTGGCAATCAGAACCGAGCAGTTGGGGCAACCAATATGAACGAACACTCGTCAAGATCCCATGCTATCTTCATCATCACTATTGAATGCAGTGAGCCTGGTGCAGATGGTGAGAGTCACATTCGGGTTGGGAAACTAAACATGGTGGACTTAGCTGGCAGCGAAAGGCAAGCCAAGACTGGTGCTACAGGAGAGAGACTGAAGGAAGCTACTAAAATCAACCTGTCGCTGTCTGCACTTGGTAATGTGATATCTGCGCTGGTGGACGGCAAGAGTACGCATATTCCTTACAGAGATTCCAAGCTAACAAGACTGCTACAAGATTCTCTGGGAGGCAACGCAAGGACAGTTATGGTGGCCAACATAGGTCCGGCAAGCTATAATTTTGAGGAGACAATAACGACGTTAAGATATGCAAACCGCGCCAAGAACATCAAAAACAAGCCCAAGATTAACGAAGATCCTAAGGATGCCTTGCTGAGAGAATTTCAAGAGGAGATTGCAAAGTTAAAGAGAGAGCTGGAGAGGCGCGGTGGAGGAGGAGCAGGGTCAAAGAAGGTGAAGAAAAGAAGACAGAGGGAAAATGGTTCTATCGTCGAGGAAGAAGAGGAAGAAGGCGAGGAAGGAGAATCACAGAGTACAGAAGATAAAATCAAGCTTGAACAAGCCAAGCTTGAAGAAGACAAGAAATCTCTGGAGGATAACCACTCCATGATGGCCGAGGAAAAAGAGAAACTGATGGGTGAAATTCAGAAAAGAGCACACCAGCTAAAAAAGCAGCAAGAAGCACAATCCGCTTTAAAATCAAAAATCAAGATGATGGAAAGCAAATTACTGGTTGGAGGGAAAAGTATTATCGACAAAACGTCTGAACAAGAACGTGCGCTAGAGGAACGAAGAAAACAGATAGCTGAACAACAGCGCCGTGAAAGAGAAATGCAACAAAAGCTTGAGGAA
>s62Contig25863_8 [3 - 2360] 
ATCTCCATCGACACCATGGCCTTGGCGCCACCAGAAGCTGCGGCATCAGGCTCTTTGAGCTCATCTGGAACCCTAGGGAAGTCCAGCAAGGGTGAATGTGTCAAGGTGGTGGTTCGAGTGCGGCCTCTGAGTTCACAGGAGATCACCGATGGACGTGAAGTCATTGTGCGGATGGATATCAAGCGCCATGTGGCCATCCTGCTGCGACCCGGCGGTACGGATCGCGAAGCCAAGGACTTTACTTTTGATGCTGTCTTCGATGAGAACATGTCACAGCAGCAGATCTTTGATGATACTGCGGCTGACATCTTGGATAGTGTCATGGATGGCTTCAATGGGACCATCTTTGCCTATGGGCAGACAGGCGCTGGCAAGTCTCATACCATGACTGGTCCAACAGATGGGCCACCGGATCAACAAGGCTTGCTGCCGCGCTCATTTAATCACATTTTCAATGTGATAGACCACGGCTCCCAAGACACCAAGTACCTGGTTCGAGGCTCCTACTTGGAAATTTACAATGAGGAAATCCGAGACTTGTTGGCCAAGAACCCCAAAGAGCGATGTGAGCTGAAGGACCACCCACAGGGCGGAGTTTATGTCAAGGATTTGTCGGCCTTTGTGGTGAAAAACACCGAAGAGATGAACCAGATCCTGGATGCTGGCTTGGCCAACCGCGCCATTGGGGCCACGATGATGAACGCGACGTCATCTCGGTCGCATTCCATCTTCATGATCACGGTGGAGCAATGCGGCCTGGGGATAGATGGTGCTGGTCACATTCGGGTGGGCAAACTGAACATGGTGGACCTGGCTGGTTCTGAGCGACAGAGCAAGACAGGTGCCACCGGGGAGCGGTTGAAGGAGGCGACCAAGATCAACCTATCACTGTCAGCGCTCGGGAATGTCATCTCTGCATTGGTAGATGGGAAGTCGTCACACATCCCATACCGAGACTCCAGGCTGACGCGGCTTCTGCAGGACTCCTTGGGTGGCAACACAAAGACTGTCATGGTTGCCAACATTGGGCCTGCAGACTACAACTACGACGAAACTGCCTCAACCTTGAGGTATGCGTACCGTGCCAAGAGCATCAAGAATAAGCCTCGCATCAACGAAGATCCCAAGGACGCAATGATTCGCGAGTACCAGGAGGAGATCCTGAGACTCAAGGCAGAGCTAGAGGCCGCTGGTGGAGAGGTGGATGAGCATGGAATGCCGATTTACGGTCGACCACGGATCGAGAAGCAAGTGGAGTATGTGGAGAAGATTGTTGAGAGAACGGTGGAGAAGGAGGTCATTGTGGAACAGGGCCCGAGCCCCGACGAGGTCGCTGCCATGGAGGCGCAGCTGCGTCAGCAGAACGAGGAGGCTCGGCTCAAGGCGGAGGCCAGACGTCGTGAGGTGGAGGCCCAGCGTGACCTGGCCGAGTCGGAGAGGTTGCGCTTGATGGCCCAGATTGATGAGGAAGAGCAGATCTCTTTCAAGGAAGAGCAGCACAAGGTGGAGCTCCAAGCCAAGCTGCAACAGATGGAAATGAAGATGGTGCAGGGTAAACAGGTCATGGAACAAGCCATCCAGCAGGAGGAGGAGCTGAAGAGGCAGCAGCGGCGATTGAGGAAACAGCAGGAAAAAGAAGAGGAGCTGAAACGCCAGGAGGAGCAACAGAGGCAGGAGAACATCGAGCTGGTGGAAAGATGTGCTTCACAAGAGGAGCAGGTCTCGAAGCTCACCTCGAAGCTCCAGAAGCTTTGGGACAAGTACCAGAAGGGGCAGCAGGAAATGGTGGACATTCAACACTTCAATCAGCAAGAGCGAGAGGACATGCTGTCAATGATCCGTGAGCTACGGCAAACCTTGAAGCTGAAGTCTCTCATCATGGAGTCCTTCGTGCCTATGAAGGAGATCCAAAATACGCAAGAGCGTGCTGTTTGGGATCCAGAAGAAGATGAATGGAGAATTGCCCCTGTGGCCTTGGACAAGGAGAATCGGCCTCAGCGGCCAGGCTCTGTCCTTGGTCTGCCAAGGCCCACCTCAGAGTTCACGCGTCTCAACAGAGCCATGGGTGATGCAAACCCCAGGTACATGTACGACTCCATCCTCTTTACCGACTTGGACTTGCCGGAGAGGACCACGGAGGACTATGAGGTGCACCCTGAGTTGGGCGACCGCGTGGAGCGTGCCTTGATGTTGGCACTGTCCCAGGAAGACGACGACAAGGAGGTGAAAGAGAAAGACCGACCTGGAACCAGCCAAAAGAAGAGGCCATCCAGCGGTCGCCCGGGTACAGCCACTAAGGGCGGGGGTATTGCCCCACCATCTGCTTTTCCACAGGCCCGAGGATTGGTTTCGCGGGAG
>s62Contig48720_1 [1 - 786] 
CGTGAAAGAGAAATGCAACAAAAGCTTGAGGAAAAAGACGAAAACACCGTGGAAATAAAAGAAACGTTCACATCGCTTCAACAAGAAGTGGACACCAAAACCAAGAAGCTTAAAAAGCTGTTTATAAAGTTACAAACCATTCGCTCGGAGATCGCTGACCAGCAAGAAGCGCATATTCGAGAAAGGCAAGAGTTGGAGCAAGCTCAGGAGGATCTCACAAGGGAACTGAAACTCAAAACATTAATAATAGAGAACTTCATTCCTCCAGACGAGAGAGTCAAATTAACAAACAGAGCGAGTTACGATGAAGAGAACGAAGAGTGGAAGTTAAAACCTTCTTCTCAGAATGGCAGCCAGCAAGCTATGGCCAAAAGACCAGTATCAGCTGTTGGTAACAGGCGACCCATCACTGAGTATGCCAAAATGGCGGCGGCCATGGGCGGACACATGAGATATAAGGCTGAGAATATCATCATGATTGAACTAGACATGCCTAACAGAACAACCAGGGATTATGAAGGTCCTGCTGTGGCACCCAAGGTTCAAGCTGCTCTTGATGCTGCTCTTCAAGATGAAGAGGACGTCACGCTTGATGCCGATGTTCTTCTCAGTAAAACTAAAGTGAAATCAAAGAGAAGGGACAAGCCTGATCATATCGAGCGACCGAAAACAGGACGGAAGAGTCGAGGCCCACAGTCATCAGGTCAGCAGCAGGGTTCATCGGAGACTGCGCAGTACCCAACTGCAAGAGGCTTGTTAGCTCAACAGAAGAGAGTGTTACCACAG
>s62Contig7207_9 [967 - 2] (REVERSE SENSE) 
TTTGCTCTTTTAGGAATCGCAGGAAGCCCCAGTGGCAAGATGACCGTCACGGACAATGACCTCATAGAAAAGTCGAATTTAAATCGTCAGTTCTTATTTCGGCCTCACCATATCCAGAAACCCAAATCAGTGACGGCTGCTGCGTCTGTTTCCTTAATAAACCCAGATGTTCATGTGGACCCGCATCAACACAAAGTTTGTCCAGAAACGGAAGAAACACTTTACACGGATGAATTTTTTGAGTCTCAGGATCTTGTGGTGAATGCTCTTGACAATGTAGAGGCACGGCGGTACATGGATAGCCGGTGCGTGAGTACTCAAAGAGCCTTACTGGAGTCAGGAACCATGGGACCCAAGGGACATGTTCAGGTCATAGTTCCTCATCTTACAGAATCATATGCCAGTCAGCGAGACCCTCCTGAGGAAGACGTGCCGCACTGTACACTTAAGTCGTTTCCAGCTGTCATCGAGCATACAATACAATGGGCGAGAGATAAGTTTGAAAACTGTTTTACTCAAAAGCCTAGATTGTACATGACATTTTGGTCCACGAATGGATCCCCAGAACAACTTTTAGAATCTCTTCAATCTGGAAATGAACCTGAAGGCGTTTATCGAGTTGTAAAACTGTTAAAACGGCGACTGTTAGACTGGGAGAGCTGTGTTGCTCGTAGCAGAATAGAATTTGAGAAGTACTACAACCACAAGGCTAAGCAACTGCTCCATGCATTTCCTCTGGACACAAGAGTCAAGGATGGATCACTGTTTTGGCAAAGCCCGAAGAGACCACCAATACCACAGCAGTTCAGCTCTAAAAATGAATTACATATGCTGTTCATTAAAAGTAGCAGTAAACTTCATGCTGACACTTGTGGCGTCAAGTACACAACACAGGATTTAAATGACAGTCGCATTGTCGAAATACTCCAGGATGTCAAAGTCCCTGAGTTCAGGCCAAGTTCTAAG
>s62Contig47416_1 [3 - 476] 
GTTCCAGCCATAGCCACAACTACCGCTGCTGTAGCCGGCTTGGTCGCTATCGAGCTGGTCAAAGTAGTTAAAAAGAGTCCCGCGGAAGACTTCAAAAACTGCTTCATGAACCTTGCACTACCATATGTCATCTTCTCCGAACCAGGTCCCCCTGAGGTCACAGTAATCAGGGAAGGCCTCTCATTCTCAAACTGGGACAAGTGGGTCGTCAAGGGTACGCAAGATTTTAAACTGAAAAGCTTTTTGAAATATTTCAAGGATAAGTACGGATTTGATGTGTCCATTGTGGTACATGGTGTAAAAATTGTGTATGTTCCGCTGCTGCCAGGGCATTCTAAACGCCTTGAACAGAAAATGACCAAACTAATAAAAGCTCCTGGCAAGGCGTACGTGGACCTCACGGTTTCATTCGAGGGTGACGGTGACGAGGACGAGGATCTACCCGGGCCCCCTGTAAGGTACTATTTTGGTCCC
>s62Contig48083_3 [517 - 104] (REVERSE SENSE) 
CTAGTCAAGGTGGTGATGGGGCTAGGCAGAGATAAGTTGAAGAATGCTTTCTTGAGTCTAGCTCTTCCCTGTCTCGTGTACTCTGAACCCGCTGCCCCTCTAATAACAGTGATTAACGAGCAACTGAGCTTCACTCTCTGGGATAAGTGGGAGGTGAGAGGGAACAAGGCCTTCAAGCTTCAAGACTTCCTCAAAACACTAAAGGAGCAGTACAGGCTTGAGCCGAGCATGGTGGTGATGGGTGTCAAGATGATTTATGTCCCGTGGATGCCAGGCCATAGAAAGAGACTCACTCAAACCATGCTGCAGTTGATCAAGCCTTCGCCAGACAAAGAGTATGTGGACCTCACATTGTCCTTTGCCAACCCTGACGGAGATGACTCACCGGGACCTCCCGTTAGATACTATTTCAAA
>s62Contig6185_19 [3 - 5060] 
CAGCAATCTCGTAACATGATTCAGGCGAGCTTGATTTGCAGTGTGGCTATTATGCTTGTTTGGTTTGGGAGTAGGATTTCAGCGCAGGACCCTAACTGTATGATTGATCTGGCGATGGTTGTGGATGCGTCAGGCAGCGTAAGGGATGACTGGAATATTTTGCTGAGATTCGTTTCTGATGTCGCCTTGAAAGTCAATCCTGGCCCGAGTGGTTCCCATATTGGTATGGTTCAATTTGGAAACGACGCCCAAAAAATATTCGGTTTTGAAGAGTTTGATGAAGACACTTACAGTGAAACTAACCTGATAGAACAGATAACATCGATCAATAGGCCATCATCAGGAGAACGCACTTTTATCAACAGAGGTCTTCGTCTCGCAAATAGAGAAGTGCTGAGGGAAGAATTTGGAATGAGACCTGATGTCAAAAAGGTTGCCCTACTTATCACAGATGGCAGACAAACCCAGATTAGCAACCCCAATGAGCCCACCCCTCTGAAAGTGGCAACAGCCATAAAAAATAGGGGAATCTCCATCGCTACTTTGGGTATTGGTGCTGCTGATTCTGTTGAGTTGGCTTTGTACGCATCCAGTCCAGAAGACATAGTTTCTGTGCAGGATTTCTCTGAACTGGACGAAAGAGTTATTGAAACCGCTGAACTTCTCTGCCCCACTCCTACTACTACTGCACCACCCACTACGACTCCCCTACCAACGACCACTCCTCCACCTACGACTACCACTGTTCCACCCACAACCACCACTTCTCCGCCAACGACCACTACTGCTCCGCCTACGACCACCACTGCTCCGCCTACGACTACCACTGCTCCGCCTACGACCACCACTGCTCCGCCAACGACCACTACCGCTCCACCTACAACTACCACTGCTCCGCCTACCACTACCGCCCCACCTACGACGCGATCCATTATACAAATTATCGGGCCGCCGGGGGATCCAGGGCCAAAAGGCGACAAGGGGGACCCAGGACCTCCTGGACCAGACGGCCCTGAAGGCGACAGAGGCACGGAGGGCGACGAGGGAGGTCCCGGAGCAAAAGGACGAAAAGGACTGCCGGGACGTCCAGGTCCCCCCGGACCTCCTGGGTCATTTTTCAACGTCACAGATGGCGCGGGACCCTTACCTTTACCGCCATCTCGTATAGGTAGCAACAAAGGACCGAGCGTGGGCTTCGTGGAAGTGAGGGGCGCGCCTGGTGATCCGGGACCGTCTGGTAGAATTGGTGTTTCAGGAAGAAGGGGACAAGACGGAGAAAACGGAAAACCGGGAGCAACGGGAGAACAGGGCAGTACGGGTGAACCGGGATCCCAAGGGACGCCAGGTCCACCGGGAAGAGCTGGACGTCGGGGAGAGGACGGAGGGCCGGGTTCCCCCGGAGAAGTCGGTGAACCTGGACCTGCTGGAGAAACGGGTCCTCGAGGAGCTGCCGGATTGCCGGGACTGCGTGGCATCAAGGGAGATAGGGGAGATCAAGGCGAAGCGGGAGAAAAAGGGGATCCGGGTCGTAGAGGAGATGTGGGGGACACAGGCCAACCCGGAAATTCTGGTCGAGATGGAAGAACCGGTCTGCGCGGTCCAAGAGGAAGGCCTGGTAGCCCTGGAGAACCAGGACGAGCTGGTAGAGAAGGTCCTAGAGGAAAGACAGGCCGGGAAGGGTCAGCGGGATTGCCCGGAATAATCGGAGAAACAGGGGCTCCTGGAACTCCGGGAGCTAAGGGGGACATCGGGCCCCAAGGGCCTCAGGGTAAAACTGGCCCGAACGGGGCACCCGGGCCCGTGGGAGTGGATGGACGCGCTGGGGATTCAGGATCACCGGGCCTCCCAGGTGAGGAGGGGAGACCTGGGCTCAAGGGTAACATGGGTAGTATGGGGGCTCCTGGTCCCCCCGGCCTTCTCGGTAGCAAAGGAAGAGAGGGTGTTCCCGGCCAACCTGGACGCGAGGGCGAGCGTGGAGATAGAGGTCAACCAGGACCTCCCGGCTTACGAGGAGCCACTGGATCGAAAGGCAACCAGGGAAGAAAAGGACGAATAGGAACACCTGGCGGGTTTGGCAGCATAGGAAAGCGAGGCACTCCTGGGAAACCGGGCGCAGCTGGTCAACCTGGAGATCCTGGACCGACCGGCCAGCGAGGAGCTGTCGGATATCCTGGCGCATCGGGGAGAAGTGGAATGAAGGGCCATGCTGGAACGCCAGGTACACCGGGAATTCCAGGACAAAAAGGGGACTTGGGAGCTCCCGGAGAACCCGGACAAACGGGACGACCAGGAATGCAAGGATTGCGTGGCCCAAGAGGAAAGTCAGGACGAAACGGAGAAACTGGCAAGCAGGGATTACCCGGAGAAGATGGTCGTGCGGGAAGACCTGGAAGAGTCGGTCCACGTGGTATGATAGGAAGTCCAGGCTTCAATGGGCCAAGAGGGTCACAGGGTGCAGATGGGAGACCCGGAGCCACAGGTCGAGCCGGACCACGAGGACCAAAGGGTGATCGTGGACGAAAGGGTCAACGAGGACTTCCAGGGAGACCCGGAAGGCAGGGTCGTCGTGGGAGAAGCGGGGAGCCTGGTTTGCAGGGAACTCCCGGATTACAGGGTCTACCTGGGCCGATAGGCGCGCCTGGCTACCCAGGACGTGTAGGAAGAAGGGGAATGCGCGGAACCTACGGCAAGAACGGAAAAGCTGGAGAAGCGGGACCCCGCGGAGCGCCTGGTGAAATTGGACCTCCCGGATCGCCGGGTGTTCCAGGACCAATCGGCGAATTTGGATTACATGGTCTCTCCGGAGCTCCGGGTATGAAAGGGAAACGAGGAGCACTAGGAATCAGTGGTTCGCCAGGCAAAGCAGGATATGGAGGAAGGCGAGGCCGCACAGGAAGAAAAGGACCGAAAGGGGCACATGGTCCGCCGGGTTTACCGGGTCTTGCTGGATCGAATGGAAAGGATGGACAATCGGGGCTGGATGGAAGGCCAGGTCCTCCCGGATACCCAGGTCTGCGCGGTCCTAAGGGGAAAGATGGCCAACCCGGGATTAATGGAAGACCTGGGACTGAAGGAGAGATGGGTCTGCAGGGCGACAGAGGCTCCAATGGCTTGTCTGGGATTCCAGGAGCTCAGGGACCCCCCGGGCTGCGCGGGGAACAAGGGGAGAAAGGAGCTCAAGGACTAAAGGGTACTAAAGGGCGACCAGGTGACTTGGGTGTCAAAGGAGAAGCTGGCGGTCTGGGATCGCGAGGACCAGAAGGAGAAGATGGCGAAATAGGAAAGTCCGGTGCTACGGGAATGAGAGGACCAGCTGGCTTACCTGGTAGACCTGGAGCGCAAGGACCTGTCGGTCCAGAGGGAGAAAGTGGATTAGATGGTAATCCCGGAATTCCAGGCACAAAGGGAGCCAGAGGACTATACGGGAAGCCAGGAAAGCCCGGAGACCCTGGCGCTCCGGGAAGAGAGGGTCAAAATGGCTTACCTGGCGTTGATGGCGAACCTGGTGAAGTTGGCTTTCCAGGACCAACCGGACCGCCTGGTCCACAGGGACATCCAGGATTAAACGGATGGAATGGCCTAATTGGAGCAGTTGGACCTCGTGGAGACGACGGTGAATTGGGTGATCGCGGCCCGAATGGAGCGGATGGTGCAGAAGGAGAACCTGGTCTAACGGGCTTCCCGGGTGAAAGAGGAAAGCCGGGGCTGGACGGTCGTCTAGGAGTATCAGGTAGACCTGGAATGGACGGAATCCCTGGTGAAACTGGACTCCTTGGAGAGCCGGGCGATCGAGGGAATAATGGCTCTACGGGCGCCCCGGGAAGAATAGGAGAATTTGGAATGTTAGGGGATCCCGGAGAAAGGGGTGAGCGCGGGCTTCAAGGAGAACCGGGTGACACGGGCTCTGATGGCGATTCAGGAGACTTTGGTCCTCAAGGATCAGATGGCCCCAAGGGAGCACGAGGTGACGATGGAGAAGTTGGACCTAATGGAATTCAGGGCGATCCTGGATTTACAGGAACACCGGGAACACCTGGACTGCCCGGAGAACTGGGAATGCAAGGAGAAATTGGTCGTCCTGGATTGGAAGGTCCTTTTGGGCCCAAGGGTGTAATGGGATCTCAAGGACCACCCGGCCCTTCTGGATTTGTTGGAGATGAGGGATTCATTGGCCCTCCTGGAGAATTTGGTAAACCGGGCTCAAGAGGACCTTCAGGAAATGACGGGATGACGGGTCCTCCTGGCCCTCCCGGTCCACCTGGTGAAAATGGTCCCCCAGGAACTCATATCTACCGACCGCCTGCAAGCCTCGGAAGTGCTGACAAAGGTCCATCGGCCAGACGCCTTTATTCTAGTAATCAGGGAAATAACAAAGATATGAACACTGCCGAACGCCAGTTGCAGTTTGAGCCGTCAGAAGCCATTGACTACTGTCTGACAGGTTTCAACTACGTCTTGAATAACTACAAAATGCAAAACGGCACCAGACGATACCCTGCACGCTCTTGTCGAGAGCTTTACCTCGAACATCCTGAATATCCAAGTGGTAGATACTGGATTGATCCAAACGAAGGATGTGTGCATGATGCAATTCGCGTGTATTGCGACTTCAAAGAGCAGGTCACCTGTATTGACCCCAAAGCTAACAAGATCACAATTCCACACCTTTCCTCTCATCAGTGGATTAGCGAAGCTAATCCTCCAGTGGAAACGTTCGAGTACAGGGCGACAGTTGCACAAATGCAATTCCTAAGACTCTTGAGTAGACGGGTTTACCAGAACATAACCTACTCATGCTACAAAGAAGAGGAAAGCGACTGTACTATTCAACTTCAAGGAGAAAATGAAATGGAATTTAGATCCTCCGAACAAACCAAGCCCAGCTTCATTCACACGGATCCCAATGTACAGCAGAAAGATCAAGGCAGTCGCCAGGCAGTAATGAAAATAAACACCAAACGCAAGGACGCTCTTCCGATAATAGACGTTGCTCCAACGCATATCGGAGAATCCGGAGAACCATTTCGCCTTGAAATTGGACCTGTCTGCTTTATGTAC
>s62Contig17974_4 [617 - 132] (REVERSE SENSE) 
TCGATTCACTTGTTTAGTTATTTATGTATTTATTTATTTCTCCTTGTATCTGTAGGTGATGGTCCCATCCAGCTCTGGCAGTTCCTTCTTGAGCTTCTGATCAATGTTGAATGCACAAACCTGATCAAGTGGACCCAGGAGGAAGATTATGAGTTCAAAATCCTTCAGCCTGCCACCGTGGCAAAGATGTGGGGCAAGAAGAAGAACAAGCCTACCATGAACTACGAAAAGCTGAGCCGTGGCCTTCGCTACTATTATGGCAAGAATGTCATCGAAAAGGTCCATGGAAAAAGATATGTATACCAGTTCATGTGCAATATCCCCAAGATCCTGGGCTACGATCCCATGGTTAACAAGTGTGAAGATTTTGTGGAGGAGTCGGTCTGTGGAGAACCAGTGATGTCACCTGAAGTCGAGGATCTGCTTGTTTCCACTTCAATTGAAGATAGTAAACTTGCGGGACCTCTTGACTTTAGTTTTCTGTGC
>s62Contig46344_10 [3384 - 2248] (REVERSE SENSE) 
AATGGAGTTGTTCAACTATCTGACAACGTGCCAAATGGAGCAAATGACANNNNNNNNNNNNNNNNNNNNNNNNNNNNNNNNCCAGCAGCCACTCCAGCTCCAGGATTTGAACATTTGATGTGTCATCCCAGAATTAAGCTTTTGGATCAGAAACTACATGCAGCAAAGAAACCAGCTAGCGCTGTCGAGCCTAAAAAGTCGTTCTTGGATGATCTGTATGGGTTTGGCGGAGATGATGTGGAGGCTCTTTTTAATGGTATTTCAGACAACCCGGTTTTCAGTGACAATCAAGGAAAATGTAAAGATATTGATCAACTGCCAGATCCCACAGTCCTGTACAACCTGCTGGATGCTGCTGCATCCAACCCACCATGCCTACCTGATGCTATGCCACTTGTCACAAAAGATGAAGGACCATTGTCAGTTTGTGGTGATTCAGTGTACAGTTTATCTGGTATTAGCCCAGGCCCTCAGAGCCCAGCCATCAGTGAAGCTGGTTGCAGTACAGATGAAGGCATACAAAGTGACATCAGTGATGATCTTGAATACATTGATGAATTATTGGAAAGCATGAATTCTTCAGGGTCTTCCTCATTACCAACTGAAACTGAAAAACAGATTGTTAAACAAGAAACAACAGGTACAACACAAAAGCCAATAAAACGAAGAAAGCGTGGGCCAAGGCCACTTGTCAAATATCGAGGTGATGGGCCAATCCAACTGTGGCAGTTTTTACTGGAGCTGGTCACTTCACCTGAGTGTACAAAACTGATCAAGTGGACACAGGAAGAGGACTATGAGTTTAAAATACTGCAACCTTCAACAGTGGCAAAGATGTGGGGAAAGAAGAAGAACAAGCCAACCATGAACTACGAGAAGCTGAGCCGTGGTATCCGCTACTACTATGGCAATTCAGTCATTGAGAAGGTTCATGGCAAAAGATATGTCTACCGGTTTTTGTGTGATATACCAAAAATACTTGGCTATGATCCAATGAAAATAAAGTGTGAAGAATTTATGGAAGATTCTGTCCACGGAGAAGCTATAATGGCATCTGAAGTTGAAGATTTGGTGGTTGCGTCTTCAGTTGAAGATTGCTTACTTGCCGCCGGATCTCTTGATTTCAGTGTGCTTTAC
>s62Contig14261_11 [2636 - 1587] (REVERSE SENSE) 
ATTGTGTACAAACGCAAAAGAGACCGGGAGAGGGAAGCGCAACAACAAGGACCTCGAATTGATGCACTTGAACTCGAGGCCCCGACGCATGAAATTGCCTTACCTGAAAATAAGAATGTCAAAGGACTGGCATATTCATACTCAAACGATGCTTACAAACCGTCTGAGGTACACTCAAACGATGCTTACAAGCCGTCTGAGGTATCTTGGGAAGAAATTCCATACGAGAACCTGAAGCTGCTGGATGAGCTCGGCTCAGGGGCATTCGGTGTCGTGTACAAAGCAGAGTACTTACAAGAAAATGGGAATGTATTGCCTTGCGCAGTGAAGTCGCTGAAACCTTCTGCGTCAAGACAAGAAGTCCATGACTTGTACAACGAGCTTGAAATAATGGGCAATGTGGGTTATCATCCAAACCTTGTTAACTTGATCGGAGCTTGCACAGAAGATGGTCACCTACTTGTTGTCTTAGAGATCGCAGAAAATGGCAGCTTGTTAGAGTTCTTGAAAAAATCCCGGCAAACAGACGAAAACTATGAGAGTAATAGCGGGCTAACAGAACAAATGAAAACTAGAATAGCTACTGACGTTGCAAGAGGAATGGCTCATCTAGCGAAGTGTAGATGTATTCACAGGGATCTTGCAGCAAGGAATGTGTTACTTGGGAAAGATTACATTGCTAAGGTGTCTGATTATGGAATGGCTCGCGATGTTTATGAGGATTTGATGTATAAAAAGGAAACACAGGGTAAACTTCCCGTAAAATGGATGGCCATTGAATCTTTACAAACGTACATTTTCACAATTGAGTCGGATGTATGGTCGTATGGCGTGCTGCTCTGGGAGATAGAGTCAGGAGGTCTTAAACCTTACGCTGGCCTTAACACTTCTGAGCTGATGGAGGAGTTAAAGAAAGGCTATCGGTTGGAAAAGCCCGCTGGATGCTCAGAGGAAATGTACCAGGTGATGAGATCCTGTTGGAACCCAAATCCAAGCGCAAGACCAACTTTTGATCAACTGGTTATCCAATTGGAGAGCGAAATCGTGACT
>s62Contig43698_3 [16 - 789] 
CTTCCTCGTTCTGCATCAACTGTCTGGCACAAGGGAATACTTAATGATCAACATATATTGTTATCTAAATTGTATTGTAATGATACAATGGAGAGTTCAATTACTCAAGCGAGTTGTAAAAGTACAACACGGTCCCATCGGCTTTCATCGATCAACATGGATGATGTACCCGAGCTGAAACCACGACCCAGCGACGCAGATTCTGTGGAGGAACAACAAAACCAACTCGAGGCTGCCTTTGGAACGGTTTTAGCAAACATTGGAGAAGATATCGGTCGCCAAGGTCTTCTGAAAACGCCTTCTCGCGCTGCAAAAGCAATGCTCTTTTTTACTAAAGGATATGAAGAGACCGTCGAAGATATTCTTAATGATGCTGTTTTTGATGAAAATCATGATGAACTGGTCATAGTAAAGGATATTGATATGTTCTCTTTGTGTGAACATCATCTAGTTCCATTTATGGGAAAGGTTCATATTGGTTATTTACCCAACAAGAGAGTTGTAGGACTCAGTAAGCTTGCCAGGATTGTAGAAATGTTTAGCCGTCGACTACAAGTTCAAGAACGTCTGACAAAGCAGATTGCTATGGCATTAACTGAAGCTGTCAATCCAGCAGGAGTGGGTGTGGTCATTGAGGCTACACATATGTGTATGGTGATGCGTGGAGTACAGAAGCCAAGCAGTAAGACTGTCACCAGTTGCATGTTGGGAGCTCTGAGGGAGGATCCCAGATCACGTGATGAGTTCTTGACCCTGATCAGAGATAGGGACAGA
>s62Contig45930_11 [1366 - 152] (REVERSE SENSE) 
AGCAATTCTGGACCGGTTCAAAGCTGCACATCTACGGGACGTAGTCGCCGCCTGTGGATACCGCATAGCGCAGCGGACCGGAAGACCAGTATGGAGTTGAAGGGCATGGAATTTTCGGCTGTGCCCTTGTTGGCTCACGGCTGCCTTGAGCATCTTGAGCCGCACGACTACAGCCTGGGCATCACGGTTGGCTGCAGACCTCAGCCTGACTTGGGAAAGGAGGTGAGAAAAATCCTTTCCCAGATTTGTTGCAGGTTGGATCAGCGCACTTTATTGCCACATTGCAGTGAACCAATGACCATACGGAGGCTTAATGACTCAGAGTTTGAGATCAAGTGGCAAGATGAAGTGACACTCATGTTGCCCTTGAAGGAGTGCTGTTTGCTGCCCATCGCCCAGTGTTCCGCAGAGGAGCTCGCAGAATATTTGGCCACGGAGGCACTGAAGGAGTTGAGCAGCAGGAAAGGTGGAGCTATCCAGTGGCTTGAAGTGAAGGTCTCCGACTTCTCGGAGAAACCCGTTGAGAAAGGCTGCTTCAAGGCTTCTCTCCCCGATGCCATTCCATCTTTTGAAGCAGGGGAGTGCCCGCGAGCAAAGCCGTACAAGGTGGCAGAGGATGAGGTGAAGCAAACTCCAACCCCACCAGTTTCGCAAGTGGGCAGTGATGCGGCAGAAGACGCCTATCGCCTCCTCTTGTCCACGCTTGGCATTGAGGAATCCTCAAGGCATGAGCTGGAAAAGACCCCTGCCAGAGCTGCAAAGGCGTTTAGGGAGATGACAATAGGGCTGCAGGTGGAGTATCCTTTGTCAGTGGCTGGGGATGCAGTCTTTGATGTAGATGGAGCGCATGATCTCGTTGCGGTGAGGGAGATTCCCTTTCACTCACTTTGTGAGCATCATTTGCTGCCCTTCGCGGGCACCGCACACATTGCCTACTTTCCCAATGGCCGAGTCCTGGGTTTGTCGAAATTCGCGCGCCTCTTGGAAGTCTTTGCACGTCGACTTCAGCTTCAAGAACGGCTGGGGCATCAATTGGCTGAAGCTTTGGTGGAGTTGTTGGGTCCTAAAGCAGTTGCCGTGAGTCTGGAGGCCTACCACACCTGCATGAGCCATCGTGGAGCAGGGGTGCCATCCAGGACTCGAACCATTGCTTTGCGAGGTCTCCAAAAGGATGATCCCTTCATCCGGGAACAGCTCTTGAGCGGTGTGAGCCGT
>s62Contig58031_6 [3 - 1259] 
GGCGCCCCTCATCGCGCCGCTATGGCGGAGCCTGAGCCCTCCAAGGGCAAAAGGTGGGTCATCGCCCTGGAGTTAGAGGGTCTGAAATTTTCGGCTGCCCACTTCGTAGCCTTCAATGGTTTTCGCGAGCCTATGCACGGGCACAACTACACGGTAGGCGCCCGGATCGGTGCCCGACAGCTGCAGCCCGATGGCTATGTCATTGACTTCGGGGATGTGAAGAAGGTGTTGAGGCAGATTTGCAAGAGGCTGAATCAGCGCACCTTATTGCCAGCTCGGAGTGATGTATTGACACTGCAGCAGCTCAATGACTTACAGTTGGAGGTGCAGTGCCAGGGAGGAGTGAAGTTTGTCCTTCCGGCGGCGGATTGCCTGCTGCTTCCCATTGCGCACAGTACCGCGGAAGAGTTGGCGGAATATATCGCCTTGGAAGTGGTGCAACAGCTGGGACACCAGCTGAGAAGCCGACTGTGCCAATGGTTAGAGGTCTCTGTCTCTGAAAGGCCTGGCCAGACTGGCTGCTTTACAATACCCCTCGCAGAAGCAGCTTCGTTCATTCACGTCCGGGGGTCTCCAACTCCCAGGCCTTGCATGGTGCCTGTGTCAGGCTTTGATCCTATGGATCAGGTACAGCTGATCCCCAGTCCACCAGTCTCCCAAGTCAGCAGTGATCCAGCAGAAGATGCCTATCGTCTTCTGTTGTCTACGCTGGGCATTGCTGAATCCTCACGGCATGAGCTGGACAAGACTCCCGCCAGAGCTGCGAAAGCCTTCCGGGAGATGACGGCAGGGCTGCGGGTAGAAGATCCGCTGTCAGTGGTTGGGGATGCCGTGTTCGAGGTCGATGGAGCTTATGATCTCGTAGCTGTGAGGGATATTCCCTTTCACTCGCTTTGCGAGCACCATTTGTTGCCCTTTGCGGGCACTGCACACATCGCCTACTTTCCCAATGGTCGGGTCCTGGGCTTGTCGAAATTCGCGCGACTACTGGAAGTCTTTGCGCGAAGACTTCAGCTGCAAGAACGGCTGGGGCACCAGCTGGCGGAGGCTCTGAACCAGCTACTGTCTCCCAAAGCAGTAGCTGTGAGCTTGGAGGCATACCACACCTGCATGAGCCATCGTGGTGCTTCGGTGCCATCTACCACTCGAACGATTGCTCTTCGAGGTGTTCATAAGGATGATCCCTCTATCCGCGATCAACTACTGAGCGGAGTGAGTCGAAGTGGTCATCTGGCCCTTGGCCCTAGCGCTCGCCTT
>s62Contig6757_5 [1469 - 498] (REVERSE SENSE) 
GGAACCCACCGGAGCAGCTATGTCTGCTTTCTTCTCTGTTTTTGCATGAAGCGGTTCAGAAATTTGTCTATGGAAGGTGTAGGTCTTGCTCTCCGGAGTGTCACTGCCCGGGTTAAAGATGCGACGGCTAAGCGGTCAAGTGATCTTCCTAAAACCATCCCCCGTCTTGTTGCTGTCAGCAAGTTAAAGCCAGCAGATTGCATAATTGAAGCTTATGAGCACGGCCAACGACATTTTGGAGAAAACTATGTTCAGGAACTGATTGAGAAGTCAAACGATCCAAAGATTCAGGAGCTTAAAAACATACAATGGCATTTCATTGGTCATTTACAGAGTAACAAATGTAACAATATTGTTGGTGTCCCAAACCTTTTCATGATAGAGACCGTGGACAGTGCAAAGCTTGCAACCACACTCAACTCCTCATGGGGAAAACAGAACAAAACCAAGCCCCTTAATGTGATGGTTCAAGTCAACACAAGCAAGGAAGAAAGTAAAAATGGATGTTCAAGTGATCAATGTGTAGAGCTTGTGGAGCACATTATCTCACACTGTGCTCATTTAAAGTTTTCAGGACTAATGACAATCGGTGAAATGAATTACGACTGGAGTCAAGGGGCAAATCCTGATTTTATTTGTTTAATAGAATGCCGGAAAAATGTTTGTCAAAAACTAGACATTAGTCTGGAAGATGTGGAATTGAGCATGGGAATGTCAAATGATTTTGAAAAAGCGATTTTAATGGGCAGTACAAATGTACGAGTAGGCAGTACCATATTTGGTGCAAGACAACCTAAACAGCCAAGCAGTGCATCCTCAGTGCAGGGAACTACTCAGCCTTCCTCCAAGGAAGCAAAATCGTCACCTGATGTATCACAACTCAACATTAACAAGGATATGTTACAAAACTTAAACATAGACAATGAAATTACAACAGAGAGAAGTCCACGTGCTGCGCATACCAATGCAACG
>s62Contig15838_3 [1 - 1599] 
CAAATCCACTTGTTGGGAGCGGAGTGGCCAGGTCAATTCGTCGCAATGGCTGGCGAAATCACGCTTTGGGCCTGGCTACATCCCTCAATGAAGGCTCCTGGTGGTTTTGCGTTTGATTCCAAGGCAAATCCCTTCAAGATCAAGGAGAGCATGACCGTGGTTGACCTCATGGATGAGATGGAGCAGGTGTACGAGGAAGTTAGTGGTGACACCCTTGAGCTTCAGATTAACGTCTTGTGGAACACGAAGGATCCCAAGAAAGCCCTGAATCCAACAGAGAAGGTCAGCCAACACTTTGCGGATGGCGAGACCTTTGGTGTCTATGGCGAAATCCTTCCATCACAAGCATGCAGGCCGACCAAGCAGGAGGAAGACAAGATTCCTGTGACAATTCTAACAGGCTTCCTGGGCGCTGGAAAGACTACTATGCTGAACTACATTCTCCAGGAGCAGAAGGAGAAGAAAATCGCCATCATTGAGAATGAGTTTGGCGAGGTTCCCATCGACGATGCGCTGCTGAAGCAAGAGAAGTTAGCACTAGCAGAGAAGATTGTCGTTATGGATAATGGCTGCATGTGCTGCACAATTCGCGGCGACCTCCTTGGCGGGTTGAAGGAGATCATGGATGCCATCAAGGAGGGCACTGAAATCGACCAGGTGATGATTGAAACCACGGGGATGGCGGACCCGGTTCCCATCGTGCGAACCTTTATGTCCAGCCCGGAAGTCACGCAAGACATGAGACTCGATGCTGTGATCACAGTAGCAGACTGCAAGAACTTGCCTAAAAGATTGGATGATACCGTCGAGGAGGGCAAGGTAAATGAAGCTTACCAACAAGTTGCCTTCGCAGACAAGATCATCCTCAACAAGCTGGATCTGGTCGGCTCAGAAGAAGCTATCAAAGTGAAGGATAGAATCAGAGACATCAACAAGTATGCCAAAATTGTGCCGGCTGTGAAGGGCAAAGTGAAGATGACGGAGCTCTGCAACATCCGAGCTCATGACATTTGCAACTTTGTCAATGAAGACATTGAGAAAGATGCCGAGGTGGCACCCGAACTCGCACATGGTGAACATGGCGGCGGTGGCCATGGTGGACATGAGGGACATGGTGGCCATGAACACGGTGGTCATGATGAGAACTGCACAGAGGACCATGGCCATGGCGGCCATGGTGGCCATGGCGACCACGGCGGCCACGGCGGATACGCCGCAGGCGATGGCCATGGCACGGCACATGGCACGGCACATGGTGAAGGACATGGCCATGGAGGCAAGGCTGCAAGTAGACACGACGGCCGGGTGAATTCCTTCTCCGTCGTCCGAGAGGGCGAGATTGTGCCGCGACGACTGAGTGCGTGGATGCAGTCATTAGGACAGCTACCTCCTGAATGTGGCACCATTTTCCGCATCAAGGCAATCTTGGCGGTCAAGGGACATCCATACAAGCATGTCTTCCATGCAGTGATGGACATTAGCGACGAAGATGATGCAGGTCCATGGAAGGAAGGTGAGAAGAAGGTGTCCAAGATCGTGTTTATTGGGAAGTCTTTGGATCAGAAGTTCCTCCGTGAGGGATTTGAGGCAATTTTCGAG
>s62Contig19195_17 [1630 - 68] (REVERSE SENSE)
[truncated: 13,274,101 more chars]
