# Supplementary material for: Transcriptome deep-sequencing and clustering of expressed isoforms from Favia corals
Source: BMC Genomics. 2013 Aug 12;14:546. doi: 10.1186/1471-2164-14-546 (PMC3751062; doi:10.1186/1471-2164-14-546)
Supplement: Additional file 13: File S11 — Alignment of Fav1 and Fav2 Cytb nucleotide sequences, including other Favia species. [file 1471-2164-14-546-S13.phy]

 9 1140
f_favus       ATGCCATTACGAAAGGACAATCCTATTTTATCTCCAGTTAATGGGTTTCTCGTAGATTTGCCCTCTCCTTCAAATATAAGTTATTTTTGAAACTTTGGGTCTTTATTAGGGCTGTGTTTAGTTTTACAAATTATAACAGGGTGTTTTTTGTCGATGCATTATTGTTCAGATGCGGGTCTTGCGTTTGCTTCTATTGGGCACATAATGCGCGATGTTAACTATGGGTTTTTATTAAGATATTTACATGCAAATGGTGCTTCTTTGTTTTTTTTTTGTCTTTATATTCATATTGGACGAGGGTTATATTACGGGGGGTATTTAAAATTTCATGTTTGGAGTGTTGGGGTTTTGCTTTTTTTATTGACTATGGCGACCGCTTTTATGGGTTATGTTTTGCCTTGGGGCCAAATGTCTTTTTGGGGTGCGACTGTTATTACGAATTTATTATCTGCAATACCCTATTTTGGGGTGGATATTGTTCAATGGGTTTGGGGTGGTTTTAGTGTTTCTGGGGCTACATTAAATCGGTTTTTTAGTTTGCACTTCTTGCTTCCTTTTATTTTGGCCTTTCTTGCTATTATTCATTTAGTTTATTTACATGTTGATGGGTCAAATAATCCTGTCGGCTTAAACTCTTCGATGGACAGTGTTTCTTTTCATACTTTTTATACTTCGAAAGATCTTTTTGGTTTCTTTTTTTTATTTTTTTTATTTTTTTTTTTTGTTTTTTTTTGGCCTAATTTCTTAGGAGACGCAGAGAATTTTATTCAGGCGAATTCTTTAGTTACTCCTGTTCACATTCAACCCGAGTGGTACTTTTTATTTGCTTATGCCATTTTACGTTCAATACCAAATAAATTGGGGGGGGTTGTTGCTATGTTTTGTAGTATTTTAATTTTATTTTTTTTACCCATTTTACACAAAAGTGTTTTAAAAGGACTGTCTTTCCGCCCTTTGGGACGAATGGCGTTTTGGTTTTTGATAGTTAATTTTGGTCTTTTGACTTGAATCGGGTCGCAAGTAGTTGAAGAGCCCTTTATTTTAATCGGGCAAGTTCTTTCTTTTTTTTATTTTTTTTATTTTTTAGTTCTTGTGCCTGTGTTGGGTGTTTTAGAAAATCAATTATTAAAAAGAAATTAA
f_pallida     ATGCCATTACGAAAGGACAACCCTATTTTATCTCCAGTTAATGGGTTTCTCGTAGATTTGCCCTCTCCTTCAAATATAAGTTATTTTTGAAACTTTGGGTCTTTATTAGGGCTGTGTTTAGTTTTACAAATTATAACAGGGTGTTTTTTATCGATGCATTATTGTTCAGATGCGGGTCTTGCGTTTGCTTCTATTGGGCACATAATGCGCGATGTTAACTATGGGTTTTTATTAAGATATTTACATGCAAATGGTGCTTCTTTGTTTTTTTTTTGTCTTTATATTCATATTGGACGAGGGTTATATTACGGGGGGTATTTAAGATTTCATGTTTGGAGTGTTGGGGTTTTGCTTTTTTTATTGACTATGGCGACCGCTTTTATGGGTTATGTTTTGCCTTGGGGCCAAATGTCTTTTTGGGGTGCGACTGTTATTACGAATTTATTATCTGCAATACCCTATTTTGGGGTGGATATTGTTCAATGGGTTTGGGGTGGTTTTAGTGTTTCTGGGGCTACATTAAATCGGTTTTTTAGTTTGCACTTCTTGCTTCCTTTTATTTTGGCCTTTCTTGCTATTATTCATTTAGTTTATTTACATGTTGATGGGTCAAATAATCCTGTCGGCTTAAACTCTTCGATGGACAGTGTTTCTTTTCATACTTTTTATACTTCGAAAGATCTTTTTGGTTTCTTTTTTTTATTTTTTTTATTTTTTTTTTTTGTTTTTTTTTGGCCTAATTTCTTAGGAGACGCAGAGAATTTTATTCAGGCGAATTCTTTAGTTACTCCTGTTCACATTCAACCCGAGTGGTACTTTTTATTTGCTTATGCCATTTTACGTTCAATACCAAATAAATTGGGGGGGGTTGTTGCTATGTTTTGTAGTATTTTAATTTTATTTTTTTTACCCATTTTACACAAAAGTGTTTTAAAAGGACTGTCTTTCCGCCCTTTGGGACGAATGGCGTTTTGGTTTTTGATAGTTAATTTTGGTCTTTTGACTTGAATCGGGTCGCAAGTAGTTGAAGAGCCCTTTATTTTAATCGGGCAAGTTCTTTCTTTTTTTTATTTTTTTTATTTTTTAGTTCTTGTGCCTGTGTTGGGTGTTTTAGAAAATCAATTATTAAAAAGAAATTAA
f_fav1        ATGCCATTACGAAAGGACAATCCTATTTTATCTCCCGTTAATGGGTTTCTCGTAGATTTGCCCTCTCCTTCAAATATAAGTTATTTTTGAAACTTTGGGTCTTTATTAGGGCTGTGTTTAGTTTTACAAATTATAACAGGGTGTTTTTTATCGATGCATTATTGTTCAGATGCGGGTCTTGCGTTTGCTTCTATTGGGCACATAATGCGCGATGTTAACTATGGGTTTTTATTAAGATATTTACATGCAAATGGTGCTTCTTTGTTTTTTTTTTGTCTTTATATTCATATTGGACGAGGGTTATATTACGGGGGGTATTTAAAATTTCATGTTTGGAGTGTTGGGGTTTTGCTTTTTTTATTGACTATGGCGACCGCTTTTATGGGTTATGTTTTGCCTTGGGGCCAAATGTCTTTTTGGGGTGCGACTGTTATTACGAATTTATTATCTGCAATACCCTATTTTGGGGTGGATATTGTTCAATGGGTTTGGGGTGGTTTTAGTGTTTCTGGGGCTACATTAAATCGGTTTTTTAGTTTGCACTTCTTGCTTCCTTTTATTTTGGCCTTTCTTGCTATTATTCATTTAGTTTATTTACATGTTGATGGGTCAAATAATCCTGTCGGCTTAAACTCTTCGATGGACAGTGTTTCTTTTCATACTTTTTATACTTCGAAAGATCTTTTTGGTTTCTTTTTTTTATTTTTTTTATTTTTTTTTTTTGTTTTTTTTTGGCCTAATTTCTTAGGAGACGCAGAGAATTTTATTCAGGCGAATTCTTTAGTTACTCCTGTTCACATTCAACCCGAGTGGTACTTTTTATTTGCTTATGCAATATTACGTTCAATACCAAATAAATTGGGGGGGGTTGTTGCTATGTTTTGTAGTATTTTAATTTTATTTTTTTTACCCATTTTACACAAAAGTGTTTTAAAAGGACTGTCTTTCCGCCCTTTGGGACGAATGGCGTTTTGGTTTTTGATAGTTAATTTTGGTCTTTTGACTTGAATCGGGTCGCAAGTAGTTGAAGAGCCCTTTATTTTAATCGGGCAAGTTCTTTCTTTTTTTTATTTTTTTTATTTTTTAGTTCTTGTGCCTGTGTTGGGTGTTTTAGAAAATCAATTATTAAAAAGAAATTAA
f_fav2        ------------------------------------------------------------------------------------------------------------------------------------------------------------------------------------------------------------------------------------------------------------------------TTTTTTTTTTGTCTTTATATTCATATTGGACGAGGGTTATATTACGGGGGGTATTTAAAATTTCATGTTTGGAGTGTTGGAGTTTTGCTTTTTTTATTGACTATGGCGACCGCTTTTATGGGTTATGTTTTACCTTGGGGCCAAATGTCTTTTTGGGGTGCGACTGTTATTACGAATTTATTATCTGCAATACCCTATTTTGGGGTGGATATTGTTCAATGGGTTTGGGGTGGTTTTAGTGTTTCTGGGGCTACATTAAATCGGTTTTTTAGTTTGCACTTCTTGCTTCCTTTTATTTTGGCCTTTCTTGCTATTATTCATTTAGTTTATTTACATGTTGATGGGTCAAATAATCCTGTCGGCTTAAACTCTTCGATGGACAGTGTTTCTTTTCATACTTTTTATACTTCGAAAGATCTTTTTGGTTTCTTTTTTTTATTTTTTTTATTTTTTTTTTTTGTTTTTTTTTGGCCTAATTTCTTAGGAGACGCAGAGAATTTTATTCAGGCGAATTCTTTAGTTACTCCTGTTCATATTCAACCCGAGTGGTACTTTTTATTTGCTTATGCCATTTTGCGTTCAATACCAAATAAATTGGGGGGGGTTGTTGCTATGTTTTGTAGTATTTTAATTTTATTTTTTTTACCCATTTTACACAAAAGTGTTTTAAAAGGACTGTCTTTCCGCCCCTTGGGACGAATGGCGTTTTGGTTTTTGATAGTTAATTTTGGTCTTTTGACTTGAATCGGGTCGCAAGTAGTTGAAGAGCCCTTTATTTTAATCGGGCAAGTTCTTTCTTTTTTTTATTTTTTTTATTTTTTAGTTCTTGTGCCTGTGTTGGGTGTTTTAGAAAATCAATTATTAAAAAGAAATTAA
f_stelligera  ATGCCATTACGAAAGGACAATCCTATTTTATCTCCAGTTAATGGGTTTCTCGTCGACTTGCCCTCTCCTTCAAATATAAGTTATTTTTGAAACTTTGGGTCTTTATTAGGACTGTGTTTAGTTTTACAAATTATAACAGGGTGTTTTTTATCGATGCATTATTGTTCAGATGCGGGTCTTGCGTTTGCTTCTATTGGGCACATAATGCGCGATGTTAACTATGGGTTTTTATTAAGATATTTACATGCAAATGGTGCTTCTTTGTTTTTTTTTTGTCTTTATATTCATATTGGACGAGGGTTATATTATGGGGGATATTTAAAATTTCATGTTTGGAGTGTTGGGGTTTTGCTTTTTTTATTGACTATGGCGACCGCTTTTATGGGTTATGTTTTGCCTTGGGGCCAAATGTCTTTTTGGGGTGCGACTGTTATTACGAACTTATTATCTGCAATACCCTATTTTGGGGTAGATATTGTTCAATGGGTTTGAGGTGGTTTTAGTGTTTCTGGGGCTACATTAAATCGGTTTTTTAGTTTGCATTTCTTGCTTCCTTTTATTTTAGCCTTTCTTGCTATTATTCACTTAGTTTATTTACATGTTGATGGGTCAAATAATCCTGTCGGCTTAAGCTCTTCGATGGACAGTGTTTCTTTTCATACTTTTTATACTTCGAAAGATCTTTTTGGCTTCTTTTTTTTATTTTTTTTATTTTTTTTTTTTGTTTTTTTTTGGCCTAATTTCTTAGGAGACGCAGAGAATTTTATTCAGGCGAATTCTTTGGTTACTCCTGTTCACATTCAACCCGAGTGGTACTTTTTATTTGCTTATGCCATTTTGCGTTCAATACCAAATAAATTGGGGGGGGTTGTTGCTATGTTTTGTAGTATTTTAATTTTATTTTTTTTACCCCTTTTACACAAAAGTGTTTTAAAAGGACTGTCTTTCCGTCCTTTGGGACGAATGGCGTTTTGGTTTTTGATAGTTAATTTTGGTCTTTTGACTTGAATCGGGGCGCAAGTAGTTGAAGAGCCCTTTATTTTAATCGGGCAAGTTCTTTCTTTTTTTTATTTTTTTTATTTTTTAGTTCTTGTGCCTGTGTTGGGCGTTTTAGAAAACCAATTATTAAAAAGAAATTAA
f_fragum      ATGCCATTACGAAAGGACAATCCTATTTTATCTCCAGTTAATGGGTTTCTCGTGGACTTGCCCTCTCCTTCAAATATAAGTTATTTTTGAAACTTTGGGTCTTTATTAGGGCTGTGTTTAGTTTTACAAATTATAACAGGGTGTTTTTTATCGATGCATTATTGTTCAGATGCGTGTCTTGCGTTTGCTTCTATTGGGCACATAATGCGCGATGTTAATTATGGGTTTTTATTAAGATATTTACATGCAAATGGTGCTTCTTTGTTTTTTTTTTGCCTTTATATTCATATTGGACGAGGGTTATATTACGGGGGGTATTTGAAATACCATGTTTGGAGTGTTGGAGTTTTGCTTTTTTTATTGACTATGGCGACTGCTTTTATGGGTTATGTTTTGCCTTGGGGCCAAATGTCTTTTTGGGGCGCGACTGTTATTACGAATTTATTATCTGCAATACCTTATTTTGGGGTGGATATTGTTCAATGGGTTTGAGGTGGTTTTAGTGTTTCTGGGGCCACATTAAATCGGTTTTTTAGTTTGCATTTCTTGCTTCCTTTTATCTTAGCCTTTCTTGCTATTGTTCATTTAGTTTATTTACATGTTGATGGGTCAAATAATCCTATCGGCTTAAACTCTTCGATGGACTGTGTTTCTTTTCATACTTTTTATACTTCGAAAGATCTTTTTGGTTTCTTTTTTTTATTTTTTTTATTTTTTTTTATTGTTTTTTTTTTGCCTAATTTTTTAGGAGACGCAGAAAATTTTATTCAGGCGAACTCTTTAGTTACTCCTGTTCACATACAACCCGAGTGGTACTTTTTATTTGCTTATGCCATTTTGCGTTCAATACCAAATAAATTGGGGGGGGTTGTTGCTATGTTTTGTAGTATTTTAATTTTATTTTTTTTACCTGTTTTACATAAGAGTGTTTTAAAAGGACTGTCTTTTCGCCCTTTGGGACGAATGGCGTTTTGGTTTTTGATAGTTAACTTTGGTCTTTTGACTTGAATTGGGTCGCAGGTAGTTGAAGAGCCCTTTATTTTAATTGGGCAAGTTCTTTCTTTTTTTTATTTTTTTTATTTTTTAGTTCTTGTGCCTGTATTGGGCGTTTTAGAAAATCAATTATTAAAAAGAAATTAA
f_leptophylla ATGCCATTACGAAAGGATAATCCTATTTTATCTCCAGTTAATGGGTTTCTCGTAGACTTGCCCTCTCCTTCAAATATAAGTTATTTTTGAAACTTTGGGTCTTTATTAGGGCTGTGTTTAGTTTTACAAATTATAACAGGGTGTTTTTTATCGATGCATTATTGTTCAGATGCGTGTCTTGCGTTTGCTTCTATTGGGCACATAATGCGCGATGTTAATTATGGGTTTTTATTAAGATATTTACATGCAAATGGTGCTTCTTTGTTTTTTTTTTGCCTTTATATTCATATTGGACGAGGGTTATATTACGGGGGGTATTTGAAATACCATGTTTGGAGTGTTGGAGTTTTGCTTTTTTTATTGACTATGGCGACCGCTTTTATGGGTTATGTTTTGCCTTGGGGCCAAATGTCTTTTTGGGGCGCGACTGTTATTACGAATTTATTATCTGCAATACCTTATTTTGGGGTGGATATTGTTCAATGGGTTTGAGGTGGTTTTAGTGTTTCTGGGGCCACATTAAATCGGTTTTTTAGTTTGCATTTCTTGCTTCCTTTTATCTTAGCCTTTCTTGCTATTGTTCATTTAGTTTATTTACATGTTGATGGGTCAAATAATCCTATCGGCTTAAACTCTTCGATGGACAGTGTTTCTTTTCATACTTTTTATACTTCGAAAGATCTTTTTGGTTTCTTTTTTTTATTTTTTTTATTTTTTTTTATTGTTTTTTTTTTGCCTAATTTTTTAGGAGACGCAGAGAATTTTATTCAGGCGAACTCTTTAGTTACTCCTGTTCACATTCAACCCGAGTGGTACTTTTTATTTGCTTATGCCATTTTGCGTTCAATACCAAATAAATTGGGGGGGGTTGTTGCTATGTTTTGTAGTATTTTAATTTTATTTTTTTTACCTATTTTACATAAGAGTGTTTTAAAAGGACTGTCTTTTCGCCCTTTGGGACGAATGGCGTTTTGGTTTTTGATAGTTAATTTTGGTCTTTTGACTTGAATTGGGTCGCAGGTAGTTGAAGAACCCTTTATTTTAATTGGGCAAGTTCTTTCTTTTTTTTATTTTTTTTATTTTTTAGTTCTTGTGCCTGTATTGGGCGTTTTAGAAAATCAATTATTAAAAAGAAATTAA
m.cavernosa   ATGCCATTACGAAAGGATAATGCTATTTTATCTCCGGTTAATGGGTTTCTCGTAGATCTTCCCTCTCCTTCAAATATAAGTTATCTTTGAAACTTTGGGTCTTTATTAGGACTGTGTTTAGTTTTACAAATTATAACAGGGTGTTTTTTATCGATGCATTATTGTTCAGATGCGTGTCTTGCGTTTACTTCTATTGGGCACATAATGCGCGATGTTAACTATGGGTTTTTATTAAGATATTTACATGCAAATGGTGCTTCTTTGTTTTTTTTTTGTCTTTATATTCATATTGGACGAGGGTTATATTACGGGGGGTATTTGAAATTTCATGTTTGGAGTGTTGGAGTTTTGCTTTTTTTATTGACTATGGCGACCGCTTTTATGGGTTATGTTTTGCCTTGGGGCCAAATGTCTTTTTGGGGTGCGACTGTTATTACAAATTTATTATCTGCAATACCCTATTTTGGGGTGGATATTGTTCAATGGGTTTGAGGTGGGTTTAGTGTTTCTGGGGCTACATTAAATCGGTTTTTTAGTTTGCATTTCTTGCTTCCTTTTATCTTAGCCTTTCTTGCCATTATTCATTTAGTTTATTTACATGTTGATGGGTCAAATAATCCTATCGGCTTAAACTCTTCGACGGACAGGGTTTCTTTTCATACTTTTTATACTTCGAAAGATCTTTTTGGTTTCTTTTTTTTATTTTTTTTATTTTTTTTTTTTGTTTTTTTTTTGCCTAATTTCTTAGGAGACGCAGAGAATTTTATTCAGGCGAATTCTTTAGTTACTCCTGTTCACATTCAACCCGAGTGGTACTTTTTATTTGCTTATGCCATTTTGCGTTCAATACCAAATAAATTGGGGGGGGTTGTTGCTATGTTTTGTAGTATTTTAATTTTATTTTTTTTAGCCATTTTACATAAAAGTGTTTTAAAAGGACTGTCTTTTCGTCCTTTGGGACGAATGACGTTTTGGTTTTTGATAGTTAAGTTTGGTCTTTTGACTTGAATTGGGTCGCAAGTAGTTGAAGAGCCCTTTATTTTAATTGGGCAAGTTCTTTCTTTTTTTTATTTTTTTTATTTTTTAATTCTTGTGCCTGTATTGGGTATTTTAGAAAATCAATTATTAAAAAGAAATTAA
f_speciosa    ---------------------------------------------------------------------------------------------------------------------------------------ACAGGGTGTTTTTTATCGATGCATTATTGTTCAGATGCGGGTCTTGCGTTTGCTTCTATTGGGCACATAATGCGCGATGTTAACTATGGGTTTTTATTAAGATATTTACATGCAAATGGTGCTTCTTTGTTTTTTTTTTGTCTTTATATTCATATTGGACGAGGGTTATATTACGGGGGGTATTTAAGATTTCATGTTTGGAGTGTTGGGGTTTTGCTTTTTTTATTGACTATGGCGACCGCTTTTATGGGTTATGTTTTGCCTTGGGGCCAAATGTCTTTTTGGGGTGCGACTGTTATTACGAATTTATTATCTGCAATACCCTATTTTGGGGTGGATATTGTTCAATGGGTTTGGGGTGGTTTTAGTGTTTCTGGGGCTACATTAAATCGGTTTTTTAGTTTGCACTTCTTGCTTCCTTTTATTTTGGCCTTTCTTGCTATTATTCATTTAGTTTATTTACATGTTGATGGGTCAAATAATCCTGTCGGCTTAAACTCTTCGATGGACAGTGTTTCTTTTCATACTTTTTATACTTCGAAAGATCTTTTTGGTTTCTTTTTTTTATTTTTTTTATTTTTTTTTTTTGTTTTTTTTTGGCCTAATTTCTTAGGAGACGCAGAGAATTTTATTCAGGCGAATTCTTTAGTTACTCCTGTTCACATTCAACCCGAGTGGTACTTTTTATTTGCTTATGCCATTTTACGTTCAATACCAAATAAATTGGGGGGGGTTGTTGCTATGTTTTGCAGTATTTTAATTTTATTTTTTTTA---------------------------------------------------------------------------------------------------------------------------------------------------------------------------------------------------------------------------------------
