# Supplementary material for: Transcriptome deep-sequencing and clustering of expressed isoforms from Favia corals
Source: BMC Genomics. 2013 Aug 12;14:546. doi: 10.1186/1471-2164-14-546 (PMC3751062; doi:10.1186/1471-2164-14-546)
Supplement: Additional file 15: File S13 — Alignment of Fav1 and Fav2 28S nucleotide sequences, including other Favia species. [file 1471-2164-14-546-S15.aln]

 13 802
fav2Contig28879_28s (reversed) GAATTTAAGCATATTAATAAGCGGAGGAAGAGAAACTAACTAGGATTCCCCCAGTAACGGCGAGCGAAGTGGGATGAGCTCGAGCCTGAAATCCCCAGCGCACCGC-GCTGGAGAATTGTGGCCGAGAGAGGCAGC-CTGTGCCCTGGCT-GGCGCCGTCGAAGTCGACCTGGAAAGGAACGTCAGAGAGGGTGAGAGCCCCGTGC-GCGACGCCGCCGGCCCGGGCCGTCACTGCCTTCGGAGAGTCGGGTTGTTTGGGAATGCAGCCCAAAGTGGGTGGTAGACTCCATCTAAAGCTAAATACTGGCACGAGACCGATAGCGAACAAGTACCGTGAGGGAAAGGTGAAAAGTACTTTGAAAAGAGAGTCAAAAAGACCGCGAAACCGTTAGGAGGGAAACGAATG-----------------------------------------------------------------------------------------------------------------------------------------------------------------------------------------------------------------------------------------------------------------------------------------------------------------------------------------------------------------------------------------------------------
fav1k45_722422_28s (reversed)     GAATTTAAGCATATCAATAAGCGGAGGAAGAGAAACTAACGAGGATTCCCCCAGTAACGGCGAGCGAAGTGGGAACAGCTCGAGCCTGAAATCCCCGGCAG-GTGCTGCCGGAGAATTGTGGCCGGGAGAGGCGGCGGT---GCCCCGACTGTTGCTGTCGAAGTTGACCTGGAAAGGCACGTCAGAGAGGGTGAGAGCCCCGTGCTG-GACACCGACGGGAAGGGCCGCTACCGTCTTCGGAGAGTCGGGTTGTTTGGGAATGCAGCCCAAAGTGGGTGGTAAACTCCATCTAAAGCTAAATACCGGCACGAGACCGATAGCGAACAAGTACCATGAGGGAAAGGTGAAAAGTACTTTGAAAAGAGAGTCAAAAAGACCGCGAAACCGTTAGGAGGGAAACGAATG-----------------------------------------------------------------------------------------------------------------------------------------------------------------------------------------------------------------------------------------------------------------------------------------------------------------------------------------------------------------------------------------------------------
gi|323471942|gb|HQ203447.1|   ------------ATTAATAAGCGGAGGAAAAGAAACTAACAAGGATTCCCTCAGTAACGGCGAGTGAAGCGGGAAGAGCTCAAATTTGAAATCTCCGGTGC-TTGCATC-GGCGAGTTGTAGTTGCGAGAAGC-ACTTTCTAG-GTGGATCGGCGGTGCCTAAGTTG-CTTGGAACAGCACGTCGCAGAGGGTGACAACCCCGT-CTGTGGCGCCGCCGGCCGCTGACGATG-TGCTTTCGAAGAGTCGGGTTGTTTGGGAATGCAGCCCAAAATGGGTGGTAAACTCCATCTAAAGCTAAATACTGGCGTGAGACCGATAGCGAACAAGTACCGTGAGGGAAAGATGAAAAGAACTTTGAAAAGAGAGTTAAAAAGTACGTGAAACCGTCGGAAGGGAAACGAATGGACTCAGCAATGCGCCCTCT-GAGATTCAGCCG-GTGGGTGGGGTCGGCGCGGGGTTAGCGGATCTGAATGGACCGCGGCCC-GGCGCTCGCTTCTCCCCGCCGTCGCACTTCTCTGGGGCGCGCGTCAACGTGGGTTGGGACTGGGTCTGAAAGGTACCGGGAAGGTAGGTGTGGGCCTTCGGGTCCGTTCTGTTACAGCCCGGTT-CTCTCATGGCTCGGGCCCGACCGAGGAGC-GACAGGGCATGCCTCCTGTGGCTAGGGTCCCGTCCTTCCGGCCGGCTGT--------CCAGTGTGGTGGACTGCTTGCAGTGCTCTGCGACGGCTGCCGGTCGTTGGGGTGGTGATCTCGTACCATGCCCTTAGGATGTTGGCGGTCATATGG----
gi|323471940|gb|HQ203445.1|   ----TTAAGCATATTAATAAGCGGAGGAAAAGAAACTAACAAGGATTCCCTCAGTAACGGCGAGTGAAGCGGGAAGAGCTCAAATTTGAAATCTCCGGTGC-TTGCATC-GGCGAGTTGTAGTTGCGAGAAGC-ACTTTCTAG-GTGGATCGGCGGTGCCTAAGTTG-CTTGGAACAGCACGTCGCAGAGGGTGACAACCCCGT-CTGTGGCGCCGCCGGCCGCTGACGATG-TGCTTTCGAAGAGTCGGGTTGTTTGGGAATGCAGCCCAAAATGGGTGGTAAACTCCATCTAAAGCTAAATACTGGCGTGAGACCGATAGCGAACAAGTACCGTGAGGGAAAGATGAAAAGAACTTTGAAAAGAGAGTTAAAAAGTACGTGAAACCGTCGGAAGGGAAACGAATGGACTCAGCAATGCGCCCTCT-GAGATTCAGCCGCGTGGGTGGCGTCGGCGCGGGGTTTGCGGATCTGAATGGACCGCGGCCC-GGCGCTCGCTGCTCCCCGCCGTCGCACTTCTCTGGGGCGCGCGTCAACGTGGGTTGGGACTGGGTCTGAAAGGTGCCGGGAAGGTAGGTGTGGGCCTTCGGGTCCGTTCTGTTACAGCCCGGTT-CTCTCATGGCTCGGGCCCGACCGAGGAGCAGACAGGGCATGCCTCCTGTGGCTAGGGTCCCGTCCTTCCGGCCGGCTGT--------CCAGTGTGGTGGACTGCTTGCAGTGCTCTGCGACGGCTGCCGGTCGTTGGGGTGGTGATCTCGTACCATGCCCTTGGGATGTTGGCGG------------
gi|323471936|gb|HQ203441.1|   ------------ATTAATAAGCGGAGGAAAAGAAACTAACAAGGATTCCCTCAGTAACGGCGAGTGAAGCGGGAAGAGCTCAAATTTGAAATCTCCGATGC-CTGCATC-GGCGAGTTGTAGTTGCGAGAAGC-GCTTTCCAG-GTGGATCGGCAGTGCCTAAGTTG-CTTGGAACAGCACGTCGCAGAGGGTGACAACCCCGT-CTGTGGCGCTGCCGGCCGCCGACGATG-CGCTTTCCAAGAGTCGGGTTGTTTGGGAATGCAGCCCAAAAAGGGTGGTAGACTCCATCTAAAGCTAAATACCGGCGTGAGACCGATAGCGAACAAGTACCGTGAGGGAAAGATGAAAAGAACTTTGAAAAGAGAGTTAAAAAGTACGTGAAACCGTCCAAAGGGAAACGAATGGACTCAGCAATGCGCCCTCTCGAGATTCAGCCG-GCGGGTGGCGTCGGCGCCCGGCTTGCGGATCTGAATGGACCGCGGCCCGGGCGCTCGCTTCTCCCCGCCGTCGCACTTCTCTGGGGCGCGCGTCAACGTGGGTTGGGACTGGGTCTGAAAGGTGCCGGGAAGGTAGGCGTGGACCTTCGGGTCCGTGCTGTTACAGCCCGGTTCCCCTCATGGCTCGGGCCCGACCGAGGAGCGGACAGGGCATGCCTACTGTGGCTAGGGTCCCGTCCCTCCGGCCGGTTGTTTTTTACTCCAGTGCGGTGGACTGCTTGCAGTGCTCTGCGACGGCTGCCGGTCGTTGGGGTGGTGATCTCGTACCATGCCCTTGGGATGTTGGCGGTCATATGGGT--
gi|323471935|gb|HQ203440.1|   ------------ATTAATAAGCGGAGGAAAAGAAACTAACAAGGATTCCCCCAGTAACGGCGAGTGAAGCGGGAAGAGCTCAAATTTGAAATCTCCGATGC-TTGCATC-GGCGAGTTGTAGTTGCGAGAAGC-ACTTTCTAG-GTGGATCGGCGGTGCCTAAGTTG-CTTGGAACAGCACGTCGCAGAGGGTGACAACCCCGT-CTGTGGCGCCGCCGGCCGCTGACGATG-TGCTTTCGAAGAGTCGGGTTGTTTGGGAATGCAGCCCAAAATGGGTGGTAAACTCCATCTAAAGCTAAATACTGGCGTGAGACCGATAGCGAACAAGTACCGTGAGGGAAAGATGAAAAGAACTTTGAAAAGAGAGTTAAAAAGTACGTGAAACCGTCGGAAGGGAAACGAATGGACTCAGCAATGCGCCCTCT-GAGATTCAGCCG-GTGGGTGGCGTCGGCGCGGGGTTTGCGGATCTGAATGGACCGCGGCCC-GGCGCCCGGCTCTCCCCGCCGTCGCACTTCTCTGGGGCGCGCGTCAACGTGGGTTGGGACTGGGTCTGAAAGGTGCCGGGAAGGTAGGTGTGGGCCTCCGGGTCCGTTCTGTTACAGCCCGGTT-CTCTCATGGCTCGGGCCCGACCGAGGAGC-GACAGGGCATGCCTCCTGTGGCTAGGGTCCCGTCCTTCCGGCCGGCTGT--------CCAGTGCGGTGGACTGCTTGCAGTGCTCCGCGACGGCTGCCGGTCGTTGGGGTGGTGATCTCGTACCATGCCCTCGGGATGTTGGCGGTC----------
gi|323471934|gb|HQ203439.1|   ------------ATTAATAAGCGGAGGAAAAGAAACTAACAAGGATTCCCTCAGTAACGGCGAGTGAAGCGGGAAGAGCTCAAATTTGAAATCTCCGGTGC-TTGCATC-GGCGAGTTGTAGTTGCGAGAAGC-ACTTTCTAG-GTGGATCGGCGGTGCCTAAGTTG-CTTGGAACAGCACGTCGCAGAGGGTGACAACCCCGT-CTGTGGCGCCGCCGGCCGCTGACGATG-TGCTTTCGAAGAGTCGGGTTGTTTGGGAATGCAGCCCAAAATGGGTGGTAAACTCCATCTAAAGCTAAATACTGGCGTGAGACCGATAGCGAACAAGTACCGTGAGGGAAAGATGAAAAGAACTTTGAAAAGAGAGTTAAAAAGTACGTGAAACCGTCGGAAGGGAAACGAATGGACTCAGCAATGCGCCCTCT-GAGATTCAGCCG-GTGGGTGGCGTCGGCGCGGGGTTTGCGGATCTGAATGGACCGCGGCCC-GGCGCTCGCTTCTCCCCGCCGTCGCACTTCTCTGGGGCGCGCGTCAACGTGGGTTGGGACTGGGTCTGAAAGGTGCCGGGAAGGTAGGTGTGGGCCTTCGGGTCCGTTCTGTTACAGCCCGGTT-CTCTCATGGCTCGGGCCCGACCGAGGAGC-GACAGGGCATGCCTCCTGTGGCTAGGGTCCCGTCCTTCCGGCCGGCTGT-------TCCAGTGCGGTGGACTGCTTGCAGTGCTCTGCGACGGCTGCCGGTCGTTGGGGTGGTGATCTCGTACCATGCCCTTAGGATGTTGGCGGTCATATGG----
gi|323471932|gb|HQ203437.1|   ------------ATTAATAAGCGGAGGAAAAGAAACTAACAAGGATTCCCTCAGTAACGGCGAGTGAAGCGGGAAGAGCTCAAATTTGAAATCTCCGGTGC-TTGCATC-GGCGAGTTGTAGTTGCGAGAAGC-ACTTTCTAG-GTGGATCGGCGGTGCCTAAGTTG-CTTGGAACAGCACGTCGCAGAGGGTGACAACCCCGT-CTGTGGCGCCGCCGGCCGCTGACGATG-TGCTTTCGAAGAGTCGGGTTGTTTGGGAATGCAGCCCAAAATGGGTGGTAAACTCCATCTAAAGCTAAATACTGGCGTGAGACCGATAGCGAACAAGTACCGTGAGGGAAAGATGAAAAGAACTTTGAAAAGAGAGTTAAAAAGTACGTGAAACCGTCGGAAGGGAAACGAATGGACTCAGCAATGCGCCCTCT-GAGATTCAGCCGCGTGGGTGGCGTCGGCGCGGGGTTTGCGGATCTGAATGGACCGCGGCCC-GGCGCTCGCTTCTCCCCGCCGTCGCACTTCTCTGGGGCGCGCGTCAACGTGGGTTGGGACTGGGTCTGAAAGGTGCCGGGAAGGTAGGTGTGGGCCTTCGGGTCCGTTCTGTTACAGCCCGGTT-CTCTCATGGCTCGGGCCCGACCGAGGAGCAGACAGGGCATGCCTCCTGTGGCTAGGGTCCCGTCCTTCCGGCCGGCTGT--------CCAGTGTGGTGGACTGCTTGCAGTGCTCTGCGACGGCTGCCGGTCGTTGGGGTGGTGATCTCGTACCATGCCCTTGGGATGTTGGCGGTCATATG-----
gi|323471931|gb|HQ203436.1|   GAATTTAAGCATATTAATAAGCGGAGGAAAAGAAACTAACAAGGATTCCCCCAGTAACGGCGAGTGAAGCGGGAAGAGCTCAAATTTGAAATCTCCGGTGC-TTGCATC-GGCGAGTTGTAGTTGCGAGAAGC-ACTTTCTAG-GTGGATCGGCGGTGCCTAAGTTG-CTTGGAACAGCACGTCGCAGAGGGTGACAACCCCGT-CTGTGGCGCCGCCGGCCGCTGACGATG-TGCTTTCGAAGAGTCGGGTTGTTTGGGAATGCAGCCCAAAATGGGTGGTAAACTCCATCTAAAGCTAAATACTGGCGTGAGACCGATAGCGAACAAGTACCGTGAGGGAAAGATGAAAAGAACTTTGAAAAGAGAGTTAAAAAGTACGTGAAACCGTCGGAAGGGAAACGAATGGACTCAGCAATGCGCCCTCT-GAGATTCAGCCG-GTGGGTGGCGTCGGCGCGGGGTTTGCGGATCTGAATGGACCGCGGCCC-GGCGCCCGGCTCTCCCCGCCGTCGCACTTCTCTGGGGCGCGCGTCAACGTGGGTTGGGACTGGGTCTGAAAGGTGCCGGGAAGGTAGGTGTGGGCCTCCGGGTCCGTTCTGTTACAGCCCGGTT-CTCTCATGGCTCGGGCCCGACCGAGGAGC-GACAGGGCATGCCTCCTGTGGCTAGGGTCCCGTCCTTCCGGCCGGCTGT--------CCAGTGCGGTGGACTGCTTGCAGTGCTCCGCGACGGCTGCCGGTCGTTGGGGTGGTGATCTCGTACCATGCCCTCGGGATGTTGGCGGTCATATGGGTCC
gi|323471926|gb|HQ203431.1|   ------------ATTAATAAGCGGAGGAAAAGAAACTAACAAGGATTCCCTCAGTAACGGCGAGTGAAGCGGGAAGAGCTCAAATTTGAAATCTCCGGTGC-TTGCATC-GGCGAGTTGTAGTTGCGAGAAGC-ACTTTCTAG-GTGGATCGGCGGTGCCTAAGTTG-CTTGGAACAGCACGTCGCAGAGGGTGACAACCCCGT-CTGTGGCACCGCCGGCCGCTGACGATG-TGCTTTCGAAGAGTCGGGTTGTTTGGGAATGCAGCCCAAAATGGGTGGTAAACTCCATCTAAAGCTAAATACTGGCGTGAGACCGATAGCGAACAAGTACCGTGAGGGAAAGATGAAAAGAACTTTGAAAAGAGAGTTAAAAAGTACGTGAAACCGTTGGAAGGGAAACGAATGGACTCAGCAATGCGCCCTCT-GAGATTCAGCCGCGTGGGTGGCGTCGGCGCGGGGTTTGCGGATCTGAATGGACCGCGTCCC-GGCGCTCGCTGCTCCCCGCCGTCGCACTTCTCTGGGGCGCGCGTCAACGTGGGTTGGGACTGGGTCTGAAAGGTGCCGGGAAGGTAGGTGTGGGCCTTCGGGTCCGTTCTGTTACAGCCCGGTT-CTCTCATGGCTCGGGCCCGACCGAGGAGCAGACAGGGCATGCCTCCTGTGGCTAGGGTCCCGTCCTTCCGGCCGGCTGT--------CCAGTGTGGTGGACTGCTTGCAGTGCTCTGCGACGGCTGCCGGTCGTTGGGGTGGTGATCTCGTACCATGCCCTTGGGATGTTGGCGGTCATA-------
gi|323471924|gb|HQ203429.1|   ------------ATTAATAAGCGGAGGAAAAGAAACTAACAAGGATTCCCTCAGTAACGGCGAGTGAAGCGGGAAGAGCTCAAATTTGAAATCTCCGGTGC-TTGCATC-GGCGAGTTGTAGTTGCGAGAAGC-ACTTTCTAG-GTGGATCGGCGGTGCCTAAGTTG-CTTGGAACAGCACGTCGCAGAGGGTGACAACCCCGT-CTGTGGCGCCGCCGGCCGCTGACGATG-TGCTTTCGAAGAGTCGGGTTGTTTGGGAATGCAGCCCAAAATGGGTGGTAAACTCCATCTAAAGCTAAATACTGGCGTGAGACCGATAGCGAACAAGTACCGTGAGGGAAAGATGAAAAGAACTTTGAAAAGAGAGTTAAAAAGTACGTGAAACCGTCGGAAGGGAAACGAATGGACTCAGCAATGCGCCCTCT-GAGATTCAGCCGCGTGGGTGGCGTCGGCGCGGGGTTTGCGGATCTGAATGGACCGCGGCCC-GGCGCTCGCTGCTCCCCGCCGTCGCACTTCTCTGGGGCGCGCGTCAACGTGGGTTGGGACTGGGTCTGAAAGGTGCCGGGAAGGTAGGTGTGGGCCTTCGGGTCCGTTCTGTTACAGCCCGGTT-CTCTCATGGCTCGGGCCCGACCGAGGAGCAGACAGGGCATGCCTCCTGTGGCTAGGGTCCCGTCCTTCCGGCCGGCTGT--------CCAGTGTGGTGGACTGCTTGCAGTGCTCTGCGACGGCTGCCGGTCGTTGGGGTGGTGATCTCGTACCATGCCCTTGGGATGTTGGCGGTCATA-------
gi|323471923|gb|HQ203428.1|   -------AGCATATTAATAAGCGGAGGAAAAGAAACTAACAAGGATTCCCTCAGTAACGGCGAGTGAAGCGGGAAGAGCTCAAATTTGAAATCTCCGGTGC-TTGCATC-GGCGAGTTGTAGTTGCGAGAAGC-ACTTTCTAG-GTGGATCGGCGGTGCCTAAGTTG-CTTGGAACAGCACGTCGCAGAGGGTGACAACCCCGT-CTGTGGCGCCGCCGGCCGCTGACGATG-TGCTTTCGAAGAGTCGGGTTGTTTGGGAATGCAGCCCAAAATGGGTGGTAAACTCCATCTAAAGCTAAATACTGGCGTGAGACCGATAGCGAACAAGTACCGTGAGGGAAAGATGAAAAGAACTTTGAAAAGAGAGTTAAAAAGTACGTGAAACCGTCGGAAGGGAAACGAATGGACTCAGCAATGCGCCCTCT-GAGATTCAGCCG-GTGGGTGGGGTCGGCGCGGGGTTTGCGGATCTGAATGGACCGCGGCCT-GGCGCTCGCTTCTCCCCGCCGTCGCACTTCTCTGGGGCGCGCGTCAACGTGGGTTGGGACTGGGTCTGAAAGGTACCGGGAAGGTAGGTGTGGGCCTTCGGGTCCGTTCTGTTACAGCCCGGTT-CTCTCATGGCTCGGGCCCGACCGAGGAGC-GACAGGGCATGCCTCCTGTGGCTAGGGTCCCGTCCTTCCGGCCGGCTGT--------CCAGTGTGGTGGACTGCTTGCAGTGCTCTGCGACGGCTGCCGGTCGTTGGGGTGGTGATCTCGTACCATGCCCTTAGGATGTTGGCGGTCATATGG----
gi|323471918|gb|HQ203423.1|   -------AGCATATTAATAAGCGGAGGAAAAGAAACTAACAAGGATTCCCTCAGTAACGGCGAGTGAAGCGGGAAGAGCTCAAATTTGAAATCTCCGGTGC-TTGCATC-GGCGAGTTGTAGTTGCGAGAAGC-ACTTTCTAG-GTGGATCGGCGGTGCCTAAGTTG-CTTGGAACAGCACGTCGCAGAGGGTGACAACCCCGT-CTGTGGCGCCGCCGGCCGCTGACGATG-TGCTTTCGAAGAGTCGGGTTGTTTGGGAATGCAGCCCAAAATGGGTGGTAAACTCCATCTAAAGCTAAATACTGGCGTGAGACCGATAGCGAACAAGTACCGTGAGGGAAAGATGAAAAGAACTTTGAAAAGAGAGTTAAAAAGTACGTGAAACCGTCGGAAGGGAAACGAATGGACTCAGCAATGCGCCCTCT-GAGATTCAGCCGCGTGGGTGGCGTCGGCGCGGGGTTTGCGGATCTGAATGGACCGCGGCCC-GGCGCTCGCTTCTCCCCGCCGTCGCACTTCTCTGGGGCGCGCGTCAACGTGGGTTGGGACTGGGTCTGAAAGGTGCCGGGAAGGTAGGTGTGGGCCTTCGGGTCCGTTCTGTTACAGCCCGGTT-CTCTCATGGCTCGGGCCCGACCGAGGAGCAGACAGGGCATGCCTCCTGTGGCTAGGGTCCCGTCCTTCCGGCCGGCTGT--------CCAGTGTGGTGGACTGCTTGCAGTGCTCTGCGACGGCTGCCGGTCGTTGGGGTGGTGATCTCGTACCATGCCCTTGGGATGTTGGCGGTCAT--------
