# Supplementary material for: Transcriptome deep-sequencing and clustering of expressed isoforms from Favia corals
Source: BMC Genomics. 2013 Aug 12;14:546. doi: 10.1186/1471-2164-14-546 (PMC3751062; doi:10.1186/1471-2164-14-546)
Supplement: Additional file 19: File S14 — Alignment of 156 known fluorescent proteins, including the 11 newly identified FP sequences. [file 1471-2164-14-546-S19.phylip]

	156	316
AB085641Trachyphyl                                 -----------------------------S-------LIKPEMKI-KLLMEGNVNGHQFVIEGDGKGHPFEGKQ-SMDLVVK--EGAPLPFAYDILTTAFHYGNRVFAKYPDHIP--DYFKQ--SFP-K-GFSWERSLMF---------E-DGGVCIATNDITL-K---G--DT--FFNKVRFDGVNFPPNGPVMQKKT-LKWEA-STEKMYL--RDGVLTGDITMALLLK-GD-VHY-----RCDFRTTYK-SRQEGV---KLP-GYHFVDHCISILRHDKD---YNEVKLYEHAVAH---SG-LP----DNVK-
AB107915GalaxeaGreen                               -----------------------------S-------VIKPEMKI-KLCMRGTVNGHNFVIEGEGKGNPYEGTQ-ILDLNVT--EGAPLPFAYDILTTVFQYGNRAFTKYPADIQ--DYFKQ--TFP-E-GYHWERSMTY---------E-DQGICTATSNISM-R---G--DC--FFYDIRFDGVNFPPNGPVMQKKT-LKWEP-STEKMYV--RDGVLKGDVNMALLLE-GG-GHY-----RCDFKTTYK-AKKD-V---RLP-DYHFVDHRIEILKHDKD---YNKVKLYENAVAR--YSM-LP----SQAK-
AB108447GalaxeaGreen                               -----------------------------S-------VIKPEMKI-KLCMRGTVNGHNFVIEGEGKGNPYEGTQ-ILDLNVT--EGAPLPFAYDILTTVFQYGNRAFTKYPADIQ--DYFKQ--TFP-E-GYHWERSMTY---------E-DQGICTATSNISM-R---G--DC--FFYDIRFDGTNFPPNGPVMQKKT-LKWEP-STEKMYV--RDGVLKGDVNMALLLE-GG-GHY-----RCDFKTTYK-AKKD-V---RLP-DAHKVDHRIEILKHDKD---YNKVKLYENAVAR--YSM-LP----SQAK-
AB128820Fungia                                     -----------------------------S-------VIKPEMKM-KYFMDGSVNGHEFTVEGEGTGKPYEGHQ-EMTLRVTMAKGGPMPFSFDLVSHTFCYGHRPFTKYPEEIP--DYFKQ--AFP-E-GLSWERSLQF---------E-DGGFAAVSAHISL-----R-GNC--FEHKSKFVGVNFPADGPVMQNQS-SDWEP-STEKITT--CDGVLKGDVTMFLKLA-GG-GNH-----KCQFKTTYK-AAKK-ILK--MP-QSHFIGHRLVR-----K-TEGNITELVEDAVAH--C--------------
AB128821Fungia                                     -------------------------V---S-------VIKPEMKM-RYYMDGSVNGHEFTIEGEGTGRPYEGHQ-EMTLRVTMAKGGPMPFAFDLVSHVFCYGHRPFTKYPEEIP--DYFKQ--AFP-E-GLSWERSLEF---------E-DGGSASVSAHISL-----R-GNT--FYHKSKFTGVNFPADGPIMQNQS-VDWEP-STEKITA--SDGVLKGDVTMYLKLE-GG-GNH-----KCQFKTTYK-AAKK-ILK--MP-GSHYISHRLVR-----K-TEGNITELVEDAVAH--S--------------
AB128822Acropora                                   ------------------------VSYSKQ-------GIAQEMRT-KYRMEGSVNGHEFTIEGVGTGNPYEGKQ-MSELVIIKSKGKPLPFSFDILSTAFQYGNRCFTKYPADMP--DYFKQ--AFP-D-GMSYERSFLF---------E-DGGVATASWSIRL-----E-GNC--FIHNSIYHGVNFPADGPVMKKQT-IGWDK-SFEKMSV--AKEVLRGDVTQFLLLE-GG-GYQ-----RCRFHSTYK-TEKP-V-A--MP-PSHVVEHQIVRTDLGQT-AKGFKVKLEEHAEAH--VN--------PLKVK
AB180726Echinophyllia                              -----------------------------S-------VIKPDMKI-KLRMEGAVNGHPFAIEGVGLGKPFEGKQ-SMDLKVK--EGGPLPFAYDILTTVFCYGNRVFAKYPENIV--DYFKQ--SFP-E-GYSWERSMNY---------E-DGGICNATNDITL-D---G--DC--YIYEIRFDGVNFPANGPVMQKRT-VKWEP-STEKLYV--RDGVLKGDVNMALSLE-GG-GHY-----RCDFKTTYK-AKKV-V---QLP-DYHFVDHHIEIKSHDKD---YSNVNLHEHAEAH---SE-LP----RQAK-
AB185173Chiridius                                  ----------------------------------------TTFKI-ESRIHGNLNGEKFELVGGGVG--EEGRL-EIEMKTK---DKPLAFSPFLLSHCMGYGFYHFASFPKGTK--NIYLH--AAT-NGGYTNTRKEIY---------E-DGGILEVNFRYTY-E---F--NK--IIGDVECIGHGFPSQSPIFKDTI-VKSCP-TVDLMLPM-SGNIIASSYARAFQLKDG--SFY-----TAEVKNNIDFKNPIHES-FSKS-GPMFTHRRVEETHTKEN------LAMVEYQQVF----------NSAPRDM
AB193293Favia                                      -----------------------------S-------VITSEMKI-ELRMEGAVNGHKFVITGKGSGQPFEGIQ-NVDLTVI--EGGPLPFAFDILTTAFHYGNRVFVEYPEEIV--DYFKQ--SFP-E-GYSWERSMSY---------E-DGGICLATNNITMKK---DGSNC--FVNEIRFDGVNFPANGPVMQRKT-VKWEP-STEKMYV--RDGVLKGDVNMALLLQ-GG-GHY-----RCDFRTTYK-AKKV-V---QLP-DYHFVDHQMEITSHDKD---YNKVKLYEHAKAH---SG-LP----RLAK-
AB193294Favia                                      -----------------------------S-------VITSEMKM-ELRMEGAVNGHKFVITGKGSGQPFEGIQ-NMDLTVI--EGGPLPFAFDILTTVFDYGNRVFVKYPEEIV--DYFKQ--SFP-E-GYSWERSMSY---------E-DGGICLATNNITMKK---DGSNC--FVYEIRFDGVNFPANGPVMQRKT-VKWEP-STEKMYV--RDGVLKGDVNMALLLQ-GG-GHY-----RCDFRTTYK-AKKV-V---QLP-DYHFVDHRIEITSHDKD---YNKVKLYEHAKAH---SG-LP----RLAK-
AB209967Montipora                                  -------------------------VS----------VIAKQMTY-KVYMSGTVNGHYFEVEGDGKGKPYEGEQ-TVKLTVT--KGGPLPFAWDILSPLFQYGSIPFTKYPEDIP--DYVKQ--SFP-E-GYTWERTMNF---------E-DGAVCTVSNDSSI-Q---G--NC--FIYNVKISGVNFPPNGPVMQKKT-QGWEP-STERLFA--RDGMLIGNDYMALKLE-GG-GHY-----LCEFKSTYK-AKKP-V---RMP-GYHYVDRKLDVTSHNRD---YTSVEQCEIAIAR--HSL-LG---------
AB209968Montipora                                  -------------------------VS----------VIAKQMTY-KVYMSGTVNGHYFEVEGDGKGKPYEGEQ-TVKLTVT--KGGPLPFAWDILSPLFQYGSIPFTKYPEDIP--DYVKQ--SFP-E-GYTWERTMNF---------E-DGAVCTVSNDSSI-Q---G--NC--FIYNVKISGTNFPPNGPVMQKKT-QGWEP-STERLFA--RDGMLIGNDYMALKLE-GG-GHY-----LCEFKSTYK-AKKP-V---RMP-GYHYIDRKLDVTSHNRD---YTSVEQCEIAIAR--HSL-LG---------
AB209969Montipora                                  -------------------------VS----------VIAKQMTY-KVYMSGTVNGHYFEVEGDGKGKPYEGEQ-TVKLTVT--KGGPLPFAWDILSPQLQYGSIPFTKYPEDIP--DYFKQ--SFP-E-GYTWERSMNF---------E-DGAVCTVSNDSSI-Q---G--NC--FIYNVKISGENFPPNGPVMQKKT-QGWEP-STERLFA--RDGMLIGNDYMALKLE-GG-GHY-----LCEFKSTYK-AKKP-V---RMP-GRHEIDRKLDVTSHNRD---YTSVEQCEIAIAR--HSL-LG---------
AB259172Montipora                                  -------------------------VS----------VIAKQMTY-KVYMSGTVNGHYFEVEGDGKGKPYEGEQ-TVKLTVT--KGGPLPFAWDILSPLMCYGSIPFTKYPEDIP--DYVKQ--SFP-E-GYTWERTMNF---------E-DGAVCTVSNDSSI-Q---G--NC--FIYNVKISGTNFPPNGPVMQKKT-QGWEP-STERLFA--RDGMLIGNDYMALKLE-GG-GHY-----LCEFKSTYK-AKKP-V---RMP-GYHYVDRKLDVTSHNRD---YTSVEQCEIAIAR--HSL-LG---------
AB359188Verrillofungia                             -------------------------V---S-------VIKPEMKM-RYYMDGSVNGHEFTIEGEGTGRPYEGHQ-EMTLRVTMAEGGPMPFAFDLVSHVFAYGHRVFTKYPEEIP--DYFKQ--AFP-E-GLSWERSLEF---------E-DGGSASVSAHISL-----R-GNT--FYHKSKFTGVNFPADGPIMQNQS-VDWEP-STEKITA--SDGVLKGDVTMYLKLE-GG-GNH-----KCQFKTTYK-AAKE-ILE--MP-GDHYIGHRLVR-----K-TEGNITELVEDAVAH--S--------------
AF168419Discosoma                                  -------------------------RSSKN-------VIKEFMRF-KVRMEGTVNGHEFEIEGEGEGRPYEGHN-TVKLKVT--KGGPLPFAWDILSPQFQYGSKVYVKHPADIP--DYKKL--SFP-E-GFKWERVMNF---------E-DGGVVTVTQDSSL-Q---D--GC--FIYKVKFIGVNFPSDGPVMQKKT-MGWEA-STERLYP--RDGVLKGEIHKALKLK-DG-GHY-----LVEFKSIYM-AKKP-V---QLP-GYYYVDSKLDITSHNED---YTIVEQYERTEGR--HHL-FL---------
AF168420Discosoma                                  -------------------------SCSKS-------VIKEEMLI-DLHLEGTFNGHYFEIKGKGKGQPNEGTN-TVTLEVT--KGGPLPFGWHILCPQFQYGNKAFVHHPDNIH--DYLKL--SFP-E-GYTWERSMHF---------E-DGGLCCITNDISL-T---G--NC--FYYDIKFTGLNFPPNGPVVQKKT-TGWEP-STERLYP--RDGVLIGDIHHALTVE-GG-GHY-----ACDIKTVYR-AKKAAL---KMP-GYHYVDTKLVIWNNDKE---FMKVEEHEIAVAR--HHP-FY--EPKKDK-
AF168421Anemoniamajano                             -------------------------ALSNK-------FIGDDMKM-TYHMDGCVNGHYFTVKGEGNGKPYEGTQ-TSTFKVTMANGGPLAFSFDILSTVFKYGNRCFTAYPTSMP--DYFKQ--AFP-D-GMSYERTFTY---------E-DGGVATASWEISL-----K-GNC--FEHKSTFHGVNFPADGPVMAKKT-TGWDP-SFEKMTV--CDGILKGDVTAFLMLQ-GG-GNY-----RCQFHTSYK-TKKP-V-T--MP-PNHVVEHRIARTDLDKG-GN--SVQLTEHAVAH--ITS-VV----PF---
AF168422Zoanthus                                   -------------------------AQSKH-------GLTKEMTM-KYRMEGCVDGHKFVITGEGIGYPFKGKQ-AINLCVV--EGGPLPFAEDILSAAFNYGNRVFTEYPQDIV--DYFKN--SCP-A-GYTWDRSFLF---------E-DGAVCICNADITV-S---VEENC--MYHESKFYGVNFPADGPVMKKMT-DNWEP-SCEKIIPVPKQGILKGDVSMYLLLK-DG-GRL-----RCQFDTVYK-AKSV-PRK--MP-DWHFIQHKLTREDRS-D-AKNQKWHLTEHAIAS--GSA-LP---------
AF168423Zoanthus                                   -------------------------AHSKH-------GLKEEMTM-KYHMEGCVNGHKFVITGEGIGYPFKGKQ-TINLCVI--EGGPLPFSEDILSAGFKYGDRIFTEYPQDIV--DYFKN--SCP-A-GYTWGRSFLF---------E-DGAVCICNVDITV-S---VKENC--IYHKSIFNGMNFPADGPVMKKMT-TNWEA-SCEKIMPVPKQGILKGDVSMYLLLK-DG-GRY-----RCQFDTVYK-AKSV-PSK--MP-EWHFIQHKLLREDRS-D-AKNQKWQLTEHAIAF--PSA-LA---------
AF168424Clavularia                                 AITNANIFLRNEADLEEKTLRIPKALTTMG-------VIKPDMKI-KLKMEGNVNGHAFVIEGEGEGKPYDGTH-TLNLEVK--EGAPLPFSYDILSNAFQYGNRALTKYPDDIA--DYFKQ--SFP-E-GYSWERTMTF---------E-DKGIVKVKSDISM-E---E--DS--FIYEIRFDGMNFPPNGPVMQKKT-LKWEP-STEIMYV--RDGVLVGDISHSLLLE-GG-GHY-----RCDFKSIYK-AKKV-V---KLP-DYHFVDHRIEILNHDKD---YNKVTLYENAVAR--YSL-LP----SQA--
AF272711Discosoma                                  -------------------------SCSKN-------VIKEFMRF-KVRMEGTVNGHEFEIKGEGEGRPYEGHC-SVKLMVT--KGGPLPFAFDILSPQFQYGSKVYVKHPADIP--DYKKL--SFP-E-GFKWERVMNF---------E-DGGVVTVSQDSSL-K---D--GC--FIYEVKFIGVNFPSDGPVMQRRT-RGWEA-SSERLYP--RDGVLKGDIHMALRLE-GG-GHY-----LVEFKSIYM-VKKPSV---QLP-GYYYVDSKLDMTSHNED---YTVVEQYEKTQGR--HHP-FI--KPL--Q-
AF322221Anemoniasul                                ----------------------------YP-------SIKETMRV-QLSMEGSVNYHAFKCTGKGEGKPYEGTQ-SLNITIT--EGGPLPFAFDILSHAFQYGIKVFAKYPKEIP--DFFKQ--SLP-G-GFSWERVSTY---------E-DGGVLSATQETSL-Q---G--DC--IICKVKVLGTNFPANGPVMQKKT-CGWEP-STETVIP--RDGGLLLRDTPALMLA-DG-GHL-----SCFMETTYK-SKKE-V---KLP-ELHFHHLRMEKLNISDD---WKTVEQHESVVAS--YSQ-VP---SKLGHN
AF322222AnemoniasulcataCP                          ----------------------------AS-------FLKKTMPF-KTTIEGTVNGHYFKCTGKGEGNPFEGTQ-EMKIEVI--EGGPLPFAFHILSTSCMYGSKTFIKYVSGIP--DYFKQ--SFP-E-GFTWERTTTY---------E-DGGFLTAHQDTSL-D---G--DC--LVYKVKILGNNFPADGPVMQNKA-ERWEP-ATEILYE--VDGVLRGQSLMALKCP-GG-RHL-----TCHLHSTYR-SKKP-ASALKMP-GFHFGDHRIEIMEEVEK---GKCYKQYEAAVAR--YCDAAP---SKLGHH
AF363775Condylactisgigantea                        ----------------------------AG-------LLKESMRI-KIYMEGTVNGYHFKCEGEGDGNPFEGTQ-NMRIRVT--EGAPLPFAFDILSPCCAYGSKTFIKHTSGIP--DYFKQ--SFP-E-GFTWERTTIY---------E-DGGVLTAHQDTSL-E---G--NC--LIYKVKVLGTNFPADGPVMKKIS-GGWEP-CTEIVYQ--DNGVLRGRNVMALKVS-GR-PPL-----ICHLHSTYR-SKKA-C-ALTMP-GFHFADLRIQ-MPKKKK---DEYFELYEASVAR--YSD-VP---EK--AT
AF363776Heteractiscri                              ----------------------------AG-------LLKESMRI-KMYMEGTVNGHYFKCEGEGDGNPFTGTQ-SMRIHVT--EGAPLPFAFDILAPCCEYGSRTFVHHTAEIP--DFFKQ--SFP-E-GFTWERTTTY---------E-DGGILTAHQDTSL-E---G--NC--LIYKVKVLGTNFPADGPVMKNKS-GGWEP-CTEVVYP--ENGVLCGRNVMALKVG-DR--RL-----ICHLYTSYR-SKKA-VRALTMP-GFHFTDIRLQ-MPRKKK---DEYFELYEASVAR--YSD-LP---EK--AN
AF372525Renillareniformis                          -----------------------------D---LAKLGLKEVMPT-KINLEGLVGDHAFSMEGVGEGNILEGTQ-EVKISVT--KGAPLPFAFDIVSVAFSYGNRAYTGYPEEIS--DYFLQ--SFP-E-GFTYERNIRY---------Q-DGGTAIVKSDISLED---GK-----FIVNVDFKAKDLRRMGPVMQQDI-VGMQP-SYESMYT--NVTSVIGECIIAFKLQ-TG-KHF-----TYHMRTVYK-SKKP-V--ETMP-LYHFIQHRLVKTNVDTA---SGYVVQHETAIAA--HSTIKKIEGSLP---
AF383155Condylactispassiflora                      ----------------------------AG-------LLKESMRI-KIYMEGTVNGYHFKCEGEGDGNPYEGTQ-NMRIRVT--EGAPLPFAFDILSPCCAYGSKTFIKHTSGIP--DYFKQ--SFP-E-GFTWERTTIY---------E-DGGVLTAHQDTSL-E---G--NC--LNYKVKVLGTNFPADGPVMKNIS-GGWEP-CTEIVYQ--DNGVLRGRNVMALKVS-GR-PPL-----ICHLHSTYR-SKKA-C-ALTMP-GFHFADLRIQ-MPKKKK---DEYFELYEASVAR--YSD-LP---EK--AN
AF383156Gonioporatenuidens                         --------------------------S----------VIAKQMTY-KVYMSGTVNGHYFEVQGDGKGKPYEGEQ-TVKLTVT--KGGPLPFAWDILSPQSQYGSIPFTKYPEDIP--DYVKQ--SFP-E-GYTWERIMNF---------E-DGAVCTVSNDSSI-Q---G--NC--FIYNVKFSGLNFPPNGPVMQKKT-QGWEP-NTERLFA--RDGMLIGNNFMALKLE-GG-GHY-----LCEFKSTYK-AKKP-V---KMP-GYHYVDRKLDVTNHNID---YTSVEQCEISIAR--KPV-VA---------
AF384683Montastraeacavernosa                       -----------------------------S-------VIKPIMEI-KLRMQGVVNGHKFVIKGEGEGKPFEGTQ-TINLTVK--EGAPLPFAYDILTSAFQYGNRVFTKYPDDIP--DYFKQ--TFP-E-GYSWERIMAY---------E-DQSICTATSDIKM-E---G--DC--FIYEIQFHGVNFPPNGPVMQKKT-LKWEP-STEKMYV--RDGVLKGDVNMALLLE-GG-GHY-----RCDFRSTYK-AKKR-V---QLP-DYHFVDHRIEILSHDND---YNTVKLSEDAEAR--YSM-LP----SQAK-
AF406766Montastraeacavernosa                       -----------------------------S-------VIKPDMKI-KLRMEGAVNGHKFVIEGDGKGKPFEGTQ-SMDLTVI--EGAPLPFAYDILTTVFDYGNRVFAKYPQDIT--DYFKQ--TFP-E-GYFWERSMTY---------E-DQGICIATNDITMMK---GVDDC--FVYKIRFDGVNFPANGPVMQRKT-LKWEP-STEIMYA--RDGVLKGDVNMALLLE-GG-GHY-----RCDFKTTYK-AKKV-V---RLP-DYHFVDHRIEIVSHDKD---YNKVKLYEHAEAX---XG-LS----RKAK-
AF420591Dendronephthya                             N------------------------------------LIKEDMRV-KVHMEGNVNGHAFVIEGEGKGKPYEGTQ-TLNLTVK--EGAPLPFSYDILTTALHYGNRVFTKYPEDIP--DYFKQ--SFP-E-GYSWERTMTY---------E-DKGICTIRSDISL-E---G--DC--FFQNVRFNGMNFPPNGPVMQKKT-LKWEP-STEKLHV--RDGLLVGNINMALLLE-GG-GHY-----LCDFKTTYK-AKKV-V---QLP-DYHFVDHRIEILSNDSD---YNKVKLYEHGVAR--YSP-LP----SQAW-
AF420592Heteractiscrispa                           ----------------------------CS-------YIKETMQS-KVYMEGKVNDHNFKCTAEGKGEPYKGSQ-SLTITVT--EGGPLPFAFDILSHAFRYGNKVFAKYPKDHP--DFFKQ--SLP-E-GFTWERVSNY---------E-DGGVLTVKQETSL-E---G--DC--IICKIKAHGTNFPADGPVMQKRT-NGWEP-STETVIP--RGGGILMRDVPALKLLGNK-GHL-----LCVMETTYK-SKKK-V---NLP-KPHFHHLRMEKDSVSDD---EKTIEQHENVRAS--YFN-------DSG-K
AF435427Aequoreamacrodactyla                       -------------------------SKGEE-------LFTGIVPV-LIELDGDVHGHKFSVRGEGEGDADYGKL-EIKFICT---TGKLPVPWPTLVTTLGYGIQCFARYPEHMKMNDFFKS--AMP-E-GYIQERTIFF---------Q-DDGKYKTRGEVKF-E---G--DT--LVNRIELKGMDFKEDGNILGHKLEYNFNS-HNVYIMPDKANNGLKVNFKIRHNIE-GG-GVQ--LADHYQTNVPL--GDGP-V---LIP-INHYLSLQTAISKDRNE--TRDHMVFLEFFSACGHTHGMDE----LYK--
AF435428Aequoreamacrodactyla                       -------------------------SKGEE-------LFTGIVPV-LIELDGDVHGHKFSVRGEGEGDADYGKL-EIKFICT---TGKLPVPWPTLVTTLGYGIQCFARYPEHMKMNDFFKS--AMP-E-GYIQERTIFF---------Q-DDGKYKTRGEVKF-E---G--DT--LVNRIELKGMDFKEDGNILGHKLEYNFNS-HNVYIMPDKANNGLKVNFKIRHNIE-GG-GVQ--LADHYQTNVPL--GDGP-V---LIP-INHYLSFQTAISKDRNE--TRDHMVFLEFFSACGHTHGMDE----LYK--
AF435429Aequoreamacrodactyla                       -------------------------SKGEE-------LFTGIVPV-LIELDGDVHGHKFSVRGEGEGDADYGKL-EIKFICT---TGKLPVPWPTLVTTLGYGIQCFARYPEHMKMNDFFKS--AMP-E-GYIQERTIFF---------Q-DDGKYKTRGEVKF-E---G--DT--LVNRIELKGMDFKEDGNILGHKLEYNFNS-HNVYIMPDKANNGLKVNFKIRHNIE-GG-GVQ--LADHYQTNVPL--GDGP-V---LIP-INHYLSYQTAISKDRNE--TRDHMVFLEFFSACGHTHGMDE----LYK--
AF435430Aequoreamacrodactyla                       -------------------------SKGEE-------LFTGIVPV-LIELDGDVHGHKFSVRGEGEGDADYGKL-EIKFICT---TGKLPVPWPTLVTTLSYGILCFARYPEHMKMNDFFKS--AMP-E-GYIQERTIFF---------Q-DDGKYKTRGEVKF-E---G--DT--LVNRIELKGMDFKEDGNILGHKLEYNFNS-HNVYIMPDKANNGLKVNFKIRHNIE-GG-GVQ--LADHYQTNVPL--GDGP-V---LIP-INHYLSCQTAISKDRNE--TRDHMVFLEFFSACGHTHGMDE----LYK--
AF435431Aequoreamacrodactyla_green                 -------------------------SKGEE-------LFTGIVPV-LIELDGDVHGHKFSVRGEGEGDADYGKL-EIKFICT---TGKLPVPWPTLVTTLSYGIQCFARYPEHMKMNDFFKS--AMP-E-GYIQERTIFF---------Q-DDGKYKTRGEVKF-E---G--DT--LVNRIELKGMDFKEDGNILGHKLEYNFNS-HNVYIMPDKANNGLKVNFKIRHNIE-GG-GVQ--LADHYQTNVPL--GDGP-V---LIP-INHYLSTQTAISKDRNE--TRDHMVFLEFFSACGHTHGMDE----LYK--
AF435432Aequoreamacrodactyla_orange                -------------------------SKGEE-------LFTGVVPI-LVELDGDVHGHKFSVRGEGEGDADYGKL-EIKFICT---TGKLPVPWPTLVTTLGYGILCFARYPEHMKMNDFFKS--AMP-E-GYIQERTIFF---------Q-DDGKYKTRGEVKF-E---G--DT--LVNRIELKGMDFKEDGNILGHKLEYNFNS-HNVYIMPDKANNGLKVNFKIRHNIE-GG-GVQ--LADHYQTNVPL--GDGP-V---LIP-INHYLSYQTAISKDRNE--TRDHMVFLEFFSACGHTHGMDE----LYK--
AF435433Aequoreamacrodactyla                       -------------------------SKGEE-------LFTGVVPI-LVELDGDVHGHKFSVRGEGEGDADYGKL-EIKFICT---TGKLPVPWPTLVTTLGYGILCFARYPEHMKMNDFFKS--AMP-E-GYIQERTIFF---------Q-DDGKYKTRGEVKF-E---G--DT--LVNRIELKGMDFKEDGNILGHKLEYNFNS-HNVYIMPDKANNGLKVNFKIRHNIE-GG-GVQ--LADHYQTNVPL--GDGP-V---LIP-INHYLSTQTAISKDRNE--TRDHMVFLEFFSACGHTHGMDE----LYK--
AF545830Cerianthusmembranaceus                     -----------------------------S-------QLDNNLSV-SVYMKGNVNNHEFEYDGIGGGDPNSGQF-SLKTKLR--GGKPLPFSYDIITMGFQYGFRAFTKYPEGIA--DYFKG--SFP-E-AFQWNRRIEF---------E-DGGVINMSSDITY-K---D--KV--LHGDVWALGVNFPPNGPVMKNEI-VMEEP-AEETLTA--KNGVLVGFCPKAYLLK-DG-SYY-----YGHMTTFYR-SKKSGQ---PLP-GFHFIKHRLVKTKVEPG---FKMVEQAEYATAH--VCDLPK-------PN
AY015995Ptilosarcus                                -----------------------------NRNVLKNTGLKEIMSA-KASVEGIVNNHVFSMEGFGKGNVLFGNQ-LMQIRVT--KGGPLPFAFDIVSIAFQYGNRTFTKYPDDIA--DYFVQ--SFP-A-GFFYERNLRF---------E-DGAIVDIRSDISLED---DK-----FHYKVEYRGNGFPSNGPVMQKAI-LGMEP-SFEVVYM--NSGVLVGEVDLVYKLE-SG-NYY-----SCHMKTFYR-SKGG-V--KEFP-EYHFIHHRLEKTYVEE----GSFVEQHETAIAQ--LTTIGKPLGSLHEWV
AY015996Renillamuelleri                            -----------------------------SKQILKNTCLQEVMSY-KVNLEGIVNNHVFTMEGCGKGNILFGNQ-LVQIRVT--KGAPLPFAFDIVSPAFQYGNRTFTKYPNDIS--DYFIQ--SFP-A-GFMYERTLRY---------E-DGGLVEIRSDINLIE---DK-----FVYRVEYKGSNFPDDGPVMQKTI-LGIEP-SFEAMYM--NNGVLVGEVILVYKLN-SG-KYY-----SCHMKTLMK-SKGV-V--KEFP-SYHFIQHRLEKTYVED----GGFVEQHETAIAQ--MTSIGKPLGSLHEWV
AY037766Montastraeaannularis                       -----------------------------S-------MIKPEMKI-KMRMDGAVNGHKFVITGEGSGEPFEGKQ-TMNLTVI--DGGPLPFAFDILTTAFDYGXRVFAKYPEDIP--DYFKQ--SFP-E-GFSWERSMTY---------E-DGGICIATNDIKM-E---G--DC--FSYEIRFDGVNFPANSPVMQKKT-VKWEP-CTXEMYV--RDGVLKGGLNMALLLE-GG-GHF-----RCDLKTTYK-AKKV-V---QMP-DYHFVNHRLEITWHDED---YNNVKLSEHAEAH---SG-LP----RQAK-
AY037767ScolymiacubensisscubFP33                   -----------------------QRAGMK---------VKEHMKI-KLRMGGTVNGKHFAVNGTGDGYPYQGKQ-ILKLIVE--GSEPLPFAFDILSAAFQYGNRAFTEYPTEIA--DYFKQSFEFG-E-GFSWERSFTF---------E-DGAICVATNDITM-V---G--GE--FQYDIRFDGLNFPXDGPVMQKKT-VKWEP-STEIMYM--QNGVLKGEVNMALLLX-DK-SHY-----RCDLKTTYK-AKNN-VPHP--P-GYHYVDHCIEILEERKD---H--VKLREHAKAR---SS-LSPTSAKERKA
AY037769MontastraeacavernosamcavFP6                -----------------------------TSVAQEKGVIKPDMKM-KLRMEGAVNGHKFVVEGDGKGKPFDGTQ-TMDLTVI--EGAPLPFAYDILTTVFDYGNRVFAKYPEDIA--DYFKQ--TFP-E-GYFWERSMTY---------E-DQGICIATNDITMME---GVDDC--FAYKIRFDGVNFPANGPVMQRKT-LKWEP-STEIMYA--RDGVLKGDVNMALLLE-GG-GHY-----RCDFKTTYK-AKKV-V---RLP-DYHFVDHRIEIVSHDKD---YNKVKLHEHAEAR---HG-LS----RKAK-
AY037770MontastraeacavernosamcavFP75               -----------------------------S-------VIKSVMKI-KLRMEGSVNGHNFVIVGEGEGKPYEGTQ-SMDLTVK--EGAPLPFAYDIMTTVFHYGNRVFAKYPKHIP--DYFKQ--MFP-E-EYSWERSMNF---------E-GGGICTARNEITM-E---G--DC--FFNKVRFDGVNFPPNGPVMQKKT-LKWEP-STEKMYV--RDGVLTGDINMALLLE-GG-GHY-----RCDFRTTYR-AKKKGV---KLP-DYHFEDHSIEILRHDKE---YTEVKLYEHAEAH---SG-LP----RVAK-
AY037771ScolymiacubensisscubFP44                   -----------------------QSAGKKN-------VVKDFMKI-TLRMDGAVNGKPFAVNGTGDGNPYGGIQ-SLKLTVD--GNKPLPFAFDILSAAFQYGNRAFTEYPKEIS--DYFKQSFEFG-E-GFTWERSFTF---------E-DGAICVATNDIKM-V---G--DE--FQYNIRFDGVNFPEDGPVMQKKT-VKWEP-STEIMRV--QGGVLKGEVNMALLLK-DK-SHY-----RCDFKTTYK-AKNP-VPPTALP-XYHYVDHCIEITEENRD---Y--VKLQEYAKAR---SG-L---HLPELQK
AY037772Ricordeaflorida                            -----------------------------S-------ALKEEMKI-KLKMVGVVNGQSFQIDGEGKGKPYEGSQ-KLTLEVV--EGGPLLFSYDILTTIFQYGNRAFVNYPKDIP--DIFKQTCSGP-DGGFSWQRTMTY---------E-DGGVCTASNHISV-D---G--DT--FYYVIRFNGENFPPNGPVMQKRT-VKWEP-STEIMFE--RDGLLRGDIAMSLLLK-GG-GHY-----RCDFKTIYT-PKRK-V---NMP-GYHFVDHCIEIQKHDKD---YNMAVLSEDAVAH--NSP-LE--KKSQAKA
AY037773Ricordeaflorida                            -----------------------------S-------ALKEEMKI-XLTLVGVVNGHPFKIIGDGKGKPYEGSQ-ELTLAVV--EGGPLPFSYDILTTIVHYGNRAFVNYPKDIP--DIFKQTCSGP-GAGYSWQRTMSF---------E-DGGVCTATSHIRV-D---G--DT--FNYDIHFMGADFPLNGPVMQKRT-VKWEP-STEIMFQ--CDGLLRGDVAMSLLLK-GG-GHY-----RCDFKTIYK-PKKN-V---KMP-GYHFVDHCIEITSQQDD---YNVVELYEGAVAH--YSP-LQ--KPCQAKA
AY037776Condylactisgigantea                        ----------------------------YP-------WIKETMRS-KVYMEGDVNNHAFKCTAVGEGKPYKGSQ-DLTITVT--EGGPLPFAFDILSHAFQYGNKVFTDYPDDIP--DFFKQ--SLS-D-GFTWRRVSXY---------X-XGGVLTVTQDTSL-K---G--DC--IICNIKVHGTNFPENGPVMQNKT-DGWEPSSTETVIP--QDGGIVAARSPALRLR-DK-GHL-----ICHMETTYK-PNKE-V---KLP-ELHFHHLRMEKLSVSDD---GKTIKQHEYVVAS--YSK-VP---SKIGRQ
AY056460Montastraeacavernosa_cyan                  -----------------------------S-------VIKSVMKI-KLRMDGIVNGHKFMITGEGEGKPFEGTH-TIILKVK--EGGPLPFAYDILTTAFQYGNRVFTKYPKDIP--DYFKQ--SFP-E-GYSWERSMTF---------E-DQGVCTVTSDIKL-E---G--DC--FFYEIRFYGVNFPSSGPVMQKKT-LKWEP-STENMYV--RDGVLLGDVSRTLLLE-GD-KHH-----RCNFRSTYG-AKKG-V---VLP-EYHFVDHRIEILSHDKD---YNTVEVYENAVAR--PSM-LP----VKAK-
AY059642Zoanthus_red                               -------------------------AHSKH-------GLTDDMTM-HFRMEGCVDGHKFVIEGNGNGNPFKGKQ-FINLCVI--EGGPLPFSEDILSAAFDYGNRLFTEYPEGIV--DYFKN--SCP-A-GYTWHRSFRF---------E-DGAVCICSADITV-N---VRENC--IYHESTFYGVNFPADGPVMKKMT-TNWEP-SCEKIIPINSQKILKGDVSMYLLLK-DG-GRY-----RCQFDTIYK-AKTE-PKE--MP-DWHFIQHKLNREDRS-D-AKNQKWQLIEHAIAS--RSA-LP---------
AY130757Entacmaeaquadri_red                        ----------------------------NS-------LIKENMRM-MVVMEGSVNGYQFKCTGEGDGNPYMGTQ-TMRIKVV--EGGPLPFAFDILATSFMYGSKTFIKHTKGIP--DFFKQ--SFP-E-GFTWERVTRY---------E-DGGVFTVMQDTSL-E---D--GC--LVYHAKVTGVNFPSNGAVMQKKT-KGWEP-NTEMLYP--ADGGLRGYSQMALNVD-GG-GYL-----SCSFETTYR-SKKT-VENFKMP-GFHFVDHRLERLEESDK---EMFVVQHEHAVAK--FCD-LP---SKLGRL
AY151052Aequoreacoerulescens                       -------------------------SKGAE-------LFTGVVPI-LIELNGDVNGHKFSVSGEGEGDATYGKL-TLKFICT---TGKLPVPWPTLVTTFSYGVQCFSRYPDHMKQHDFFKS--AMP-E-GYIQERTIFF---------K-DDGNYKSRAEVKF-E---G--DT--LVNRIELTGTDFKEDGNILGNKMEYNYNA-HNVYIMTDKAKNGIKVNFKIRHNIE-DG-SVQ--LADHYQQNTPI--GDGP-V---LLP-DNHYLSTQSTLSKDPNE--KRDHMIYFEFVTAAAITHGMDE----LYK--
AY155343Meandrinameandrites                        -------------------------AVPTQ------------VKM-KYSMDGNFNGQSFTVVGEGTGNPYEGHQ-SLKLTV---KGEPLPFAFDILSATFTYGNRVFTKYPEGKT--DYFKE--AFP-G-GLTWERTMTF---------E-DGGICTVAAEISL-----T-GSV--FEHKSKFVGVNFPANGPVIQKKT-LGWET-STEKMAA--NDGSVQGYDTMFLKLE-GG-GRH-----KCYFVTNHK-AKRA-V-K--VP-DNHFVWHRLVR-----N-GDGNTVELEETAEAR--YDS------------
AY155344Meandrinameandrite                         -------------------------AVPTQ------------VKM-KYSMDGNFNGQSFTVVGEGTGNPYEGHQ-SLKLTV---KGEPLPFAFDILSATFTYGNRVFTKYPEGKT--DYFKE--AFP-G-GLTWERTMTF---------E-DGGICTVAAEISL-----T-GNV--FEHKSKFVGVNFPANGPVIQKKT-LGWET-STEKMAA--NDGSVQGYDTMFLKLE-GG-GRH-----KCYFVTNHK-AKRA-V-K--VP-DNHFVWHRLVR-----N-GDGNTVELEETAEAR--YDS------------
AY157666Heteractismagnifica                        ----------------------------YS-------YIKETMRS-KVYMEGNVNNHAFKCTAEGEGKPYKGSQ-KLTITVT--EGGPLPFAFDILSHAFQYGNKVFTKYPDDIP--DFFKQ--SLS-G-GFTWKRVSNY---------E-DGGVLTVDQKTSL-E---G--DC--IICNIKVHGTNFPADGPVMQKQT-NGWEP-STETVIP--RGEGILLRDVPALKLRNNK-GHL-----LCVMETTYK-PNKR-V---NLP-KLHFHHLRMEKDSISDD---EKTIKQHEDVRAS--YFN-VR---FDES-S
AY181552Montastraeacavernosa                       -----------------------------S-------VIKSVMKI-KLRMEGSVNGHNFVIVGEGEGKPYEGTQ-SMDLTVK--EGAPLPFAYDIMTTVFHYGNRVFAKYPKHIP--DYFKQ--MFP-E-GYSWERSMNF---------E-DGGICTARNEITM-E---G--DC--FFNKVRFDGVNFPPNGPVMQKKT-LKWEP-STEKMYV--RDGVLTGDINMALLLE-GG-GHY-----RCDFRTTYR-AKKKGV---KLP-DYHFVDHSIEILRHDKE---YTEVKLYEHAEAH---SG-LP----RVAK-
AY181553Montastraeacavernosa                       -----------------------------S-------VIKPDMKI-KLRMEGAVNGHKFVIEGDGKGKPFEGTQ-SMDLTVK--EGAPLPFAYDILTTVFDYGNRVFAKYPQDIP--DYFKQ--TFP-E-GYSWERSMTY---------E-DQGICVATNDITLMK---GVDDC--FVYKIRFDGVNFPANGPVMQKKT-LKWEP-STEKMYV--RDGVLKGDVNMALLLE-GG-GHY-----RCDFKTTYK-AKKF-V---QLP-DYHFVDHRIEILSHDKD---YNKVKLYEHAEAH---SG-LP----RQAK-
AY181554Montastraeacavernosa                       -----------------------------TSVAQEKGVIKPDMKM-KLRMEGAVNGHKFVIEGDGKGKPFDGTQ-TMDLTVI--EGAPLPFAYDILTTVFDYGNRVFAKYPEDIA--DYFKQ--TFP-E-GYFWERSMTY---------E-DQGICIATNDITMMK---GVDDC--FVYKIRFDGVNFPANGPVMQRKT-LKWEP-STEIMYV--RDGVLKGDVNMALLLE-GG-GHY-----RCDFKTTYK-AKKV-V---RLP-DYHFVDHRIEIVSHDKD---YNKVKLHEHAEAR---HG-LS----RKAK-
AY181555Montastraeacavernosa                       -----------------------------S-------VIKPDMKI-KLRMEGAVNGHKFVIEGDGKGKPFEGKQ-TMDLTVI--EGAPLPFAYDILTTVFDYGNRVFAKYPKDIP--DYFKQ--TFP-E-GYSWERSMTY---------E-DQGICIATNDITMMK---GVDDC--FLYKIRFDGVNFPANGPVMQRKT-LKWEP-STEKMYV--RDGVLKGDVNMALLLE-GG-GHY-----RCDFKTTYK-AKKV-V---QLP-DYHFVDHRIEIVSHDKD---YNKVKLYEHAEAH---SG-LP----RQAK-
AY181556Montastraeacavernosa                       -----------------------------S-------VIKSVMKI-KLHMDGIVNGHKFMITGEGEGKPFEGTH-TIILKVK--EGGPLPFAYDILTTAFQYGNRVFTKYPKDIP--DYFKQ--SFP-E-GYSWERSMTF---------E-DQGVCTVTSDIKL-E---G--DC--FFYEIRFYGVNFPSSGPVMQKKT-LKWEP-STENMYV--RDGVLLGDVSRTLLLE-GD-KHH-----RCNFRSTYR-AKKG-V---VLP-EYHFVDHRIEILSHDKD---YNTVEVYENAVAR--PSM-LP----SKAK-
AY181557Montastraeacavernosa                       -----------------------------S-------VIKPDMKI-KLRMEGAVNGHNFVIEGEGKGKPFEGTQ-TINLTVK--EGGPLPFAYDILTAAFQYGNRAFTKYPRDIA--DYFKQ--SFP-E-GYSWERSMTY---------E-DQGICIIKSDIRM-E---G--DC--FIYEIRYDGVNFPPSGPVMQKKT-LKWEP-STEKMYV--RDGVLKGDVNMALLLE-GG-GHY-----RCDFRSTYK-AKKR-V---QLP-DYHFVDHRIEILSHDND---YNTVKLSENAEAR--YSM-LP----SQAK-
AY268071Pontellinaplumata                          ----------------------------------------PAMKI-ECRISGTLNGVVFELVGGGEGIPEQGRM-TNKMKST---KGALTFSPYLLSHVMGYGFYHFGTYPSGYE--NPFLH--AAN-NGGYTNTRIEKY---------E-DGGVLHVSFSYRY-E---A--GR--VIGDFKVVGTGFPEDSVIFTDKI-IRSNA-TVEHLHPM-GDNVLVGSFARTFSLRDG--GYY-----SFVVDSHMHFKSAIHPSILQNG-GSMFAFRRVEELHSNTE------LGIVEYQHAF----------KTPTAFA
AY268072Pontellinaplumata                          ----------------------------------------PAMKI-ECRITGTLNGVEFELVGGGEGTPEQGRM-TNKMKST---KGALTFSPYLLSHVMGYGFYHFGTYPSGYE--NPFLH--AIN-NGGYTNTRIEKY---------E-DGGVLHVSFSYRY-E---A--GR--VIGDFKVVGTGFPEDSVIFTDKI-IRSNA-TVEHLHPM-GDNVLVGSFARTFSLRDG--GYY-----SFVVDSHMHFKSAIHPSILQNG-GPMFAFRRVEELHSNTE------LGIVEYQHAF----------KTPIAFA
AY268073Labidoceraaestiva                          ----------------------------------------PVMKI-ECRISGTMNGEEFELVGAGDGNTDEGRM-TNKMKST---KGPLSFSPYLLSHIMGYGFYHYATFPAGYE--NVYLH--AAK-NGGYTNTRTERY---------E-DGGIISVNFTYRY-E---G--NK--VIGDFKVVGSGFPANSVIFTDKI-IKSNP-TCEHIYPK-GDNILVNAYTRTWMLRDG--GYY-----SAQVNNHLHFKTAMHPTMLQNG-GSMFTYRKVEELHSQSD------VGIVEYQHVF----------KTPTAFA
AY268074Pontellameadi                              ----------------------------------------PDMKL-ECHISGTMNGEEFELIGAGDGNTDEGRM-TNKMKSI---KGPISFSPYLLSHILGYGYYHFATFPAGYE--NIYLH--AMK-NGGYSNVRTERY---------E-DGGIISITFNYRY-E---G--NK--IIGDFKVVGTGFPTNSLIFTDKI-IKSNP-TCENMFPK-ADNTLVNAYTRTYLLKDG--GYY-----SAQVNNHMHFKSAIHTTMLQNG-GSMFTYRVVEETHTQNE------VAIVEYQNVF----------KTPTAFA
AY268075Pontellameadi                              ----------------------------------------PDMKL-ECHISGTMNGEEFELIGSGDGNTDQGRM-TNNMKSI---KGPLSFSPYLLSHILGYGYYHFATFPAGYE--NIYLH--AMK-NGGYSNVRTERY---------E-DGGIISITFNYRY-E---G--SK--IIGDFKVIGTGFPTDSLIFTDKI-IKSNP-TCENMFPK-ADNILVNAYTRTYLLKDG--GYY-----SAQVNNHMHFKSAIHPTMLQNG-GSMFTHRVVEENHTKTN------VAIVEYQNVF----------KTPTAFA
AY268076Pontellidae                                ----------------------------------------AAMKI-ECRITGTMNGVEFELVGGGEGNTDQGRM-TNKMKST---KGPLSFSPYLLSHVMGYGFYHFGTFPSGYE--NPYVH--AMT-NGGYTNTRIESY---------E-DGGVLYLTFNYRL-D---G--NK--IIGDFKCVGTGFPEDSVIFTDKI-IKSNP-NCEHFYPM-AENIMKNAYMRTLSLRDG--GYY-----SGQVTSHIHFKNAIHPSILHNG-GSMFTYRRVEELHTQTD------LGIVEYQHVF----------KTPTAFA
AY296063Cerianthus                                 -----------------------------N--------LSKNVSV-SVYMKGNVNNHEFEYDGEGGGDPYTGKY-SMKMTLR--GQNCLPFSYDIITTAFQYGFRVFTKYPEGIV--DYFKD--SLP-D-AFQWNRRIVF---------E-DGGVLNMSSDITY-K---D--NV--LHGDVWAVGVNFPPNGPVMKNEI-VMEEP-TEETFTP--KNGVLVGFCPKAYLLK-DG-SYY-----YGNMTTFYR-SKKSGQ---APP-GYHFVKHRLVKTNVGHG---FKTVEQTEYATAH--VSDLPKHKLQPLLNK
AY485333Phialidium                                 -------------------------SSGAL-------LFHGKIPY-VVEMEGNVDGHTFSIRGKGYGDASVGKV-DAQFICT---TGDVPVPWSTLVTTLTYGAQCFAKYGPELK--DFYKS--CMP-E-GYVQERTITF---------E-GDGVFKTRAEVTF-E---N--GS--VYNRVKLNGQGFKKDGHVLGKNLEFNFTP-HCLYIWGDQANHGLKSAFKIMHEIT-GS-KEDFIVADHTQMNTPI--GGGP-V---HVP-EYHHITYHVTLSKDVTD--HRDNMSLVETVRAV----DCRK----TYL--
AY485334Anthomedusae                               CRVLQNGVKNLRSRNCSTEEKPVILGAMTE-------TFQKKLPY-KLELDGDVDGQTFKVIGEGVGDATTGVI-EGKYVCT---EGEVPISWVSLITSLSYGAKCFVRYPNEIN--DFFKS--TFP-S-GYHQERKITY---------E-NDGVLETAAKITM-E---S--GA--IVNRINVKGTGFDKDGHVCQKNLESS-PP-STTYVVPE--GEGIRIIYRNIYPTK-DG-HYV--VADTQQVNRPIR-AQGT-S---AIP-TYHHIKSKVDLSTDPEE--NKDHIIIKETNCAF----DAD------FS--
AY485335Anthomedusae                               ----------------------------AE-------YFEKPLPY-KVELEGDVDGQKFTVIGEGQGDASTGRV-EGKYVCT---KGEVPISWVSLITSLSYGGKCFVRYPNVIK--DFFKS--TFP-T-GYHQERKITY---------E-DDGVLETAAKVTL-E---S--GA--IYNRISVKGVGFKKDGNVCKKRLHSS-PP-QVSYVVPY--GEGIRVLYSNIYPTK-DG-GYV--VADTRQVNRPIK-AEGK-S---AIP-KYHYIKSKIDLSTDPNE--RKDHIIIKEVNVAS----GID------FS--
AY485336Anthomedusae                               -------------------------EGGPA-------LFQSDMTF-KIFIDGVVNDQKFTIIADGSSKFPHGDF-NVHAVCE---TGKLPMSWKPICHLIQYGEPFFAKYPNGIS--HFAQE--CFP-E-GLTIDRTVRF---------E-NDGTMTSHHTYEL-D---G--TC--VISRITVNCDGFQPDGPIMKDQL-VDILP-TETHMFPH-GSNAVRQLCYIGFTTA-DG-GL---MMSHFDSKLTFN-GSRA-I---KIP-GPHFVTVIIKQMKDTSD--KRDHVCQREVTYAH----SVPR----ITSAI
AY508123Astrangialajollaensis                      -------------------------SLSKQ-------VIGKEMNM-TYLMDGSVNGHNFTVEGEGDGKPYEGHQ-CLKLRIT--KGEPLPFAFDILTAAFCYGNRCFVNYPAEIA--DYFKQ--AFP-E-GLTWERSMTF---------E-DGGFAAVSADISL-----N-GNC--FVHQSKFVGVNFPADGPVMQKKT-VGWEP-STEKMIV--RDGILEGDVTMYLKLE-GG-GNY-----RCEYRTIYK-AKKD-V-K--MP-KSHFVEHTLVRNNIKKD-AKGNTIELIEDASAR--Y--------------
AY508124Astrangialajollaensis                      -------------------------VLSKQ------------MNM-TYLMDGSVNGHNFTVEGEGDGKPYEGHQ-CLKLRIT--KGEPLPFAFDILTAAFCYGNRCFVNYPAEIA--DYFKQ--AFP-E-GLTWERSMTF---------E-DGGFAAVSADLSL-K---N-GNW--FVHQSKFVGVNFPADGPVMQKKT-VGWEP-STEKMIV--RDGTLEGDVTMYLKLE-GG-GNY-----RCDYRTIYK-AKKD-V-K--MP-KSHFVEHTLVRNNIKKD-AKGNTIELIEDASAR--Y--------------
AY508125Astrangialajollaensis                      -------------------------ALSKQ-------EIKKEMTM-DYVMDGCVNGHSFTVKGDGAGKPYEGHQ-RLSLHVT--GGQPLPFAFDILSAAFAYGNRCFTKYPKEIP--DMFKQ--AFP-G-GMSWERTMTF---------E-DGGVASVSADISI-E---K-DGC--FKHRSKFVGVNFPVNGPVMQNKT-RGWEP-SIEKMTV--RDGTLKGHVTMFLKLE-GG-GNY-----RCDFETTYK-AKKA-V-K--ML-DSHFIEHRLVT-----T-IRGNNVELQEDAEAR--NSG-------LGECK
AY646064Scolymiacubensis_red                       -----------------------------SAIKT---VVKQFMKI-KMSLEGTVNGHYFKIVGEGDGTPFEGKQ-TLHLKVK--EGAPLPFAYDILTTALHYGNRVFVEYPENIP--DYFKQ--SFP-K-GYSWERSLTF---------E-DGGICIARSDIKM-V---G--DT--FHNEVQFYGVNFPANGPVMQRHT-VKWEP-STEKIYV--RDGVLTGDITMALLLK-GG-THY-----RCDFRTTYK-AKEKGP---KFP-GYHLVDHCIEITSHDKD---YNVVELYEHAVAH---SG-LP----DSANR
AY646066Acroporaaculeus                            -------------------------SYSKQ-------GIVQEMKT-KYRMEGSVNGHEFTIEGVGTGYPYEGKQ-MSELVIIKPKGKPLPFSFDILSSVFQYGNRCFTKYPADMP--DYFKQ--AFP-D-GMSYERSFLF---------E-DGAVATASWNIRL-----E-GNC--FIHNSIFHGVNFPADGPVMKKKT-IGWDK-SFEKMTV--SKEVLRGDVTMFLMLE-GG-GYH-----RCQFHSTYK-TEKP-V-E--LP-PNHVVEHQIVRTDLGQS-AKGFTVKLEAHAAAH--VN--------PLKVQ
AY646067Acroporamillepora                          -------------------------SYSKQ-------GIVQEMKT-KYHMEGSVNGHEFTIEGVGTGYPYEGKQ-MSELVIIKPAGKPLPFSFDILSSVFQYGNRCFTKYPADMP--DYFKQ--AFP-D-GMSYERSFLF---------E-DGAVATASWNIRL-----E-GNC--FIHKSIFHGVNFPADGPVMKKKT-IDWDK-SFEKMTV--SKEVLRGDVTMFLMLE-GG-GSH-----RCQFHSTYK-TEKP-V-T--LP-PNHVVEHQIVRTDLGQS-AKGFTVKLEAHAAAH--VN--------PLKVK
AY646068Acroporanobilis                            -------------------------SYSKQ-------GIAQEMKT-KYHMEGSVNGHEFTIEGVGTGYPYEGKQ-MSELVIIKPAGKPLPFSFDILSSVFQYGNRCFTKYPADMP--DYFKQ--AFP-D-GMSYERSFLF---------E-DGAVATASWKIRL-----E-GNC--FIHNSIFNGVNFPADGPVMEKKT-IGWDK-SFEKMTV--SKEVLRGDVTMFLMLE-GG-GSH-----RCQFHSTYK-TEKP-V-T--LP-PNHVVEHQIVRTDLGQS-AKGFTVKLEAHAAAH--VN--------PLKVK
AY646069Acroporaaculeus_cyan                       -------------------------SLSKH-------GITQEMPT-KYHMKGSVNGHEFEIEGVGTGHPYEGTH-MAELVIIKPAGKPLPFSFDILSTVIQYGNRCFTKYPADLP--DYFKQ--AYP-G-GMSYERSFVY---------Q-DGGIATASWNVGL-----E-GNC--FIHKSTYLGVNFPADGPVMTKKT-IGWDK-AFEKMTG--FNEVLRGDVTEFLMLE-GG-GYH-----SCQFHSTYK-PEKP-V-E--LP-PNHVIEHHIVRTDLGKT-AKGFMVKLVQHAAAH--VN--------PLKVQ
AY646070Acroporamillepora-cyan                     -------------------------SYSKQ-------GIAQVMKT-KYHMEGSVNGHEFTIEGVGTGNPYEGTQ-MSELVITKPAGKPLPFSFDILSTVFQYGNRCFTKYPEGMT--DYFKQ--AFP-D-GMSFERSFLY---------E-DGGVATASWNIRL-----E-RDC--FIHKSIYHGVNFPADGPVMKKKT-IGWDK-AFEKMTV--SKDVLRGDVTEFLMLE-GG-GYH-----SCQFHSTYK-PEKP-V-T--LP-PNHVVEHHIVRTDLGQT-AKGFTVKLEEHAAAH--VN--------PLKVQ
AY646071Acroporanobilis_cyan                       -------------------------SYSKQ-------GIAQVMKT-KYHMEGSVNGHEFTIEGVGTGNPYEGTQ-MSELVITKPAGKPLPFSFDILSTVFQYGNRCFTKYPEGMT--DYFKQ--AFP-D-GMSYERSFLY---------E-DGGVATAGWNIGL-----E-RDC--FIHKSIYHGVNFPADGPVMKKKT-IGWDK-AFEKMTV--SKDVLRGDVTGFLMLE-GG-GYH-----SCQFHSTYK-PEKP-A-A--LP-PNHVVEHHIVRTDLGQS-AKGFTVKLEEHAAAH--VN--------PLKVQ
AY646072Acroporanobilis_cyan                       -------------------------SYSKQ-------GIAQVMKT-KYHMEGSVNGHEFTIEGVGTGNPYEGTQ-MSELVITKPAGKPLPFSFDILSTVFQYGNRCFTKYPEGMT--DYFKQ--AFP-D-GMSYERSFLY---------E-DGGVATASWNIRL-----E-RDC--FIHKSIYHGVNFPADGPVMKKKT-IGWDK-AFEKMTV--SKDVLRGDVTEFLMLE-GG-GYH-----SCQFHSTYK-PEKP-A-A--LP-PNHVVEHHIVRTDLGQS-AKGFTVKLEEHAAAH--VN--------PLKVQ
AY646073Acroporamillepora_red                      -------------------------ALSKH-------GLTKDMTM-KYHMEGSVDGHKFVITGHGNGNPFEGKQ-TMNLCVV--EGGPLPFSEDILSAAFDYGNRVFTEYPQGMV--DFFKN--SCP-A-GYTWHRSLLF---------E-DGAVCTTSADITV-S---VEENC--FYHNSKFHGVNFPADGPVMKKMT-TNWEP-SCEKIIPVPRQGILKGDIAMYLLLK-DG-GRY-----RCQFDTIYK-AKSD-PKE--MP-EWHFIQHKLTREDRS-D-AKNQKWQLVEHAVAS--RSA-LP----G----
AY646075Acroporamillepora_cp                       --------------------------S----------VIAKQMTY-KVYMSGTVNGHYFEVEGDGKGKPYEGEQ-TVKLTVT--KGGPLPFAWDILSPQCQYGSIPFTKYPEDIP--DYVKQ--SFP-E-GYTWERIMNF---------E-DGAVCTVSNDSSI-Q---G--NC--FIYHVKFSGLNFPPNGPVMQKKT-QGWEP-NTERLFA--RDGMLLGNNFMALKLE-GG-GHY-----LCEFKTTYK-AKKP-V---KMP-GYHYVDRKLDVTNHNKD---YTSVEQCEISIAR--KPV-VA---------
AY646076Acroporahyacinthus_cp                      --------------------------S----------VIATQMTY-KVYMSGTVNGHYFEVEGDGKGKPYEGEQ-TVRLTVT--KGGPLPFAWDILSPQSQYGSIPFTKYPEDIP--DYVKQ--SFP-E-GYTWERIMNF---------E-DGAVCTVSNDSSI-Q---G--NC--FIYHVKFSGLNFPPNGPVMQKKT-QGWEP-NTERLFA--RDGVLIGNNFMALKLE-GG-GHY-----LCEFKSTYK-AKKP-V---KMP-GYHFVDRKLDVTNHNKD---YTSVEQREISIAR--KPV-VA---------
AY646077Acroporaaculeus_cp                         --------------------------S----------VIAKQMTY-KVYMSGTVNGHYFEVEGDGKGKPYEGEQ-TVKLTVT--KGGPLPFAWDILSPQSQYGSIPFTKYPDDIP--DYVKQ--SFP-E-GYTWERIMNF---------E-DGAVCTVSNDSSI-Q---G--NC--FIYNVKFSGLNFPPNGPVMQKKT-QGWEP-NTERLFA--RDGMLIGNNFMALKLE-GG-GHY-----LCEFKSTYK-AKKP-V---RMP-GYHYVDRKLDVTNHNRD---YTSVEQCEISIAR--KPV-VA---------
AY647156Agariciafragilis                           -----------------------------S-------VIVKEMMT-KLHMEGTVNGHAFTIEGKGKGDPYNGVQ-SMNLDVK--GGAPLPFSFDLLTPAFMYGNRVFTKYPEDIP--DFFKQ--VFP-E-GYHWERSITF---------E-DQAVCTATSHIRL-D---QKEMC--FIYDVRFHGVNFPANGPIMQKKI-LGWEP-STEKMYA--RDGVLKGDVNMTLRVE-GG-GHY-----RADFRTTYK-AKKP-V---NLP-GYHFIDHRIEITKHSKD---YTNVALYEAAVAR--HSP-LP----KVA--
AY679109Montastraeacavernosa                       -----------------------------S-------VIKPDMKI-KLRMEGAVNGHKFVIEGDGKGKPFEGKQ-TMDLTVI--EGAPLPFAYDILTTVFDYGNRVFAKYPKDIP--DYFKQ--TFP-E-GYSWERSMTY---------E-DQGICIATNDITMMK---GVDDC--FVYKIRFDGVNFPANGPVMQRKT-LKWEP-STEKMYV--RDGVLKGDVNMALLLE-GG-GHY-----RCDFKTTYK-AKKV-V---QLP-DYHFVDHRIEIVSPDKD---YNKVKLYEHAEAH---FG-LP----RQAK-
AY679111Montastraeacavernosa                       -----------------------------S-------VIKPDMKI-KLRMEGAVNGHNFVIEGEGKGKPFEGTQ-TINLTVK--EGGPLPFAYDILTAAFQYGNRAFTKYPRDIA--DYFKQ--SFP-E-GYSWERSMTY---------E-DQGICIIKSDIRM-E---G--DC--FIYEIRYDGVNFPPSGPVMQKKT-LKWEP-STEKMYV--RDGVLKGEVNMALLLE-GG-GHY-----RCDFRSTYK-AKKR-V---QLP-DYHFVDHRIEILSHDND---YNTVKLSENAEAR--YSM-LP----RQAK-
AY679112Montastraeafaveolata                       -----------------------------S-------VIKPDMKI-KLRMEGAVNGHKFVIEGDGKGKPFEGKQ-TMDLTVI--EGAPLPFAYDILTTVFDYGNRVFAKYPKDIP--DYFKQ--TFP-E-GYSWERSMTY---------E-DQGICIATNDITMMK---GVDDC--FVYKIRFDGVNFPANGPVMQRKT-LKWEP-STEKMYV--RDGVLKGDVNMALLLE-GG-GHY-----R--XKTTYK-AKKV-V---QLP-DYHFVDHRIEIVSHDKD---YNKVKLYEHAEAH---SG-LP----RQAK-
AY679113Pocilloporadamicornis_cyan                 -------------------------SLSKQ-------VILKDMNL-KFEMKGSVNGHYFEIEGEGRGKPYEGVQ-KSTFWVT--KGGPLPFSFDILSSAFKYGNRCFTKYPADMP--DYFKE--AFP-A-GMSFERTFTF---------E-DGGVATASGHICL-----E-GNW--FKHTSMFHGVNFPANGPIMQKRT-IGWDP-SFEKMTV--SNNILRGDVTMFLQLK-GG-GYH-----SCQFHTSYK-TKEP-V-T--LP-QNHVVEHRITRTDIED---K--KVLLEETAVAH--VN--------PL---
AY765217Lobophylliah                               -----------------------------S-------AIKPDMKI-NLRMEGNVNGHHFVIDGDGTGKPFEGKQ-SMDLEVK--EGGPLPFAFDILTTAFHYGNRVFAEYPDHIQ--DYFKQ--SFP-K-GYSWERSLTF---------E-DGGICIARNDITM-E---G--DT--FYNKVRFHGVNFPANGPVMQKKT-LKWEP-STEKMYV--RDGVLTGDITMALLLE-GN-AHY-----RCDFRTTYK-AKEKGV---KLP-GYHFVDHCIEILSHDKD---YNKVKLYEHAVAH---SG-LP----DNARR
Aequoreavictoria                                   -------------------------SKGEE-------LFTGVVPI-LVELDGDVNGHKFSVSGEGEGDATYGKL-TLKFICT---TGKLPVPWPTLVTTFSYGVQCFSRYPDHMKQHDFFKS--AMP-E-GYVQERTIFF---------K-DDGNYKTRAEVKF-E---G--DT--LVNRIELKGIDFKEDGNILGHKLEYNYNS-HNVYIMADKQKNGIKVNFKIRHNIE-DG-SVQ--LADHYQQNTPI--GDGP-V---LLP-DNHYLSTQSALSKDPNE--KRDHMVLLEFVTAAGITHGMDE----LYK--
BranchioGFPf1a                                     ----------------------------------------SLPTTHDCHMFGSINGHEFDLVGGGNGNPNDGTL-ETKVRST---KGALPFSPVILAPNLGYGYHQYLPFPAGT---SPYQQ--AIT-NGGYQKHRTFKF---------E-DGGVMTINFRYTY-S---G--NK--IKGEFHVVGSGFPDDGPVMTNSL-QQHDH-NVERLMVL-GDKTIGSDNMWTFTEKGGKDKRY-----KAEVMTNATFAQNLQPG-LKNV-MPLFVFRKVDIECSKTE------VSLVEKEKVF----------QDLIQ--
DQ206379Montiporaefflorescens                      -------------------------ALSKN-------GLTKNMTT-KYRMEGCVDGHKFVITGDGIGDPFEGKQTSIDLCVV--EGGPLPFSEDILSAVFDYGNRVFTKYPQDLV--DYFKN--SCP-A-GYTWQRSFLF---------E-DGAVCTASADITV-S---VEENC--FYHESKFHGVNFPADGPVMKKMT-TNWEP-SCEKITPIPNEGILKGDVTMFLLLK-DG-GRY-----RCQFDTVYK-AKSD-PKTIMMP-DWHFIQHKLNREDRS-D-AKHQKWRLVENAIAY--RST-LS---------
DQ206380Poritesporites                             ------------------------ALSKQS-------GVKDVMNT-ELHMDGIVNGHPFEIKGKGKGNPYKGVQ-TMKLTVI--KGAPLPFSIDILLPQHMYGSKPFIKYPESIP--DYIKL--SFP-E-GITWERSMTF---------E-DGAVCTVSNDSRL-D---G--DS--FIYEVRFLGVNFPRDGPVMQKKT-RGWDP-STERLYE--CGGWQRGDVHMALKLE-NG-GHY-----TCDFKTTYK-SKKG-L---KVP-PYHFVDHKLDLLSHNTDGATFEEFEQREIAHAH--LSN-LP-------VA
DQ206381Montipora                                  -------------------------ALSKQ-------SLPSDMKL-IYHMDGNVNGHSFVIKGEGEGKPYEGTH-TIKLQVV--EGSPLPFSADILSTVFQYGNRCFTKYPPNIV--DYFKN--SCSGG-GYKFGRSFLY---------E-DGAVCTASGDITL-S---ADKKS--FEHKSKFLGVNFPADGPVMKKET-TNWEP-SCEKMTP--NGMTLIGDVTGFLLKE-DG-KRY-----KCQFHTFHD-AKDK-SKKMPMP-DFHFVQHKIERKDLP-G-SM-QTWRLTEHAAAC--KTC-FT----E----
DQ206382Mycediumel                                 -----------------------------S-------VIKTDMKI-RLQMQGAVNGHPFVITGEGEGKPYEGKH-TINLTVQ--DGGPLPFAFDILTTAFQYGNRVFTKYPKDIP--DYFKQ--SFP-A-GYSWERCMTF---------E-DGGLCTVSSHIKI-E---G--DY--FTYDIRFHGVNFPAGGPVMQKKT-LRWEP-STENMYV--RDGVLVGEVERTLLLE-GN-KHH-----RCNFRTTYK-AKKE-V---VLP-EYHFVDHRIEILGHDKD---YNNVVVYENAVARQQAST-LP----SKAK-
DQ206383Echinophylliaechinata                      -----------------------------S-------VINPDMKI-KLYMEGAVNGHKFEIKGEGNGKPFEGKQ-TMDLAVV--DGGPLPFAFDILTTSFNYGNRVFTKYPDTIV--DYFKP--SFP-E-GYSWERSMTY---------E-DGGICIATNDITLLK---DTDDSNYFYYKIRFDGVNFAANGPVMQKKT-AKWEP-STEKMYV--RDGVLKGEVNMALLLE-GG-GHY-----RCDFKTTYK-AKKV-V---RLP-SYHFVDHRIEILSHSKD---YNQVRLHEHAEAH---SG-LP----RQAK-
DQ206385Eusmiliafastigiata                         -------------------------ALSKQ-------GIQTDMKM-TYSMEGCVNGHNFTVKGGGDGNPYEGHQ-ELRLCITMAKGEPVPFAFDILSAAFCYGNRCFTKYPDEIR--DYFKQ--AFP-G-GLSWERSMAF---------E-DGASAAVTAEISL-----E-GDC--FEHECEFVGVNFPANGPVMQKKT-QGWET-STEKMTA--HGKVVQGNVPMFLKLE-GG-GRH-----RCDFRTTYK-AKKD-V-K--MP-NSHFITHCLVR---KGD---GNNTELIEDAEAR--N--------------
DQ206386Mycediumelephantotus                       -----------------------------S-------VIKPDMKL-KLRMEGTVNGHYFVIEGDGKGRPFEGKQ-SMDLDVK--EGGPLPFAYDILTTAFHYGNRVFAEYPDHIP--DYFKQ--SFP-G-GYSWERSLTF---------E-DGGICIARNDIKM-V---G--DT--FYNTVRFDGVNFPPNGPVMQRRT-QKWEP-STEKIYV--RDGVLTGDITMALLLE-GG-VHY-----RCDFRTTYK-AKEKGV---QLP-GYHFVDHCIEILSHDKD---YNKVKLYEHAVAH---SG-LP----DNKRQ
DQ206387Echinophyll                                -----------------------------S-------LINPEMKI-KLLMEGNVNGHPFVIEGDGKGHPFEGKQ-SMDLVVK--EGAPLPFAYDILTTAFHYGNRVFAKYPDHIP--DYFKQ--SFP-N-GFSWERSLMF---------E-DGGVCIATNDITL-E---G--DT--FFNKVRFYGVNFPPNGPVMQKKT-LKWEA-STEKMYL--RDGVLTGDITMALLLK-GD-VHY-----RCDFRTTYK-SRQEGV---KLP-GYHFVDHCISIVSHDKD---YTKVKLYEHAVAH---LG-LP----ENVK-
DQ206389Galaxea                                    -----------------------------N-------VIKPDMKI-KLCMRGTINGHNFVIEGEGKGNPYEGTQ-ILDLNVT--EGAPLPFAYDILTTVFQYGNRAFTKYPADIQ--DYFKQ--TFP-E-GYHWERSMTY---------E-DQGICTATSNISM-R---G--DC--FFYDIRFDGVNFPPNGPVMQKKT-LKWEP-STEKMYV--RDGVLKGDVNMALLLE-GG-GHY-----RCDFKTTYK-AKKD-V---RLP-DYHFVDHRIEILKHDKD---YNKVELYENAVAR--YSM-LP----SQAK-
DQ206390Styloco                                    -------------------------ALTKQ-------CIANEMTM-TFHMDGCVNGHYFTIEGEGSGRPYEGKQ-MSKFKVT--KGGPLPFSFDILSSAFKYGNRCFTAYPAGMH--DYFKQ--AFP-E-GMSYERTFTF---------E-DGGVATASGDISL-----K-GNC--FVHKSMFHGVNFPADGPVMKKKT-TGWDP-SFEKMTV--CNGILKGDVTMFLMLE-DG-KNY-----KCQFHTSYK-TKKP-V-T--LP-SNHVVEHRIVRTNLDKA-GN--HVQLDEHAVAH--VN--------PL---
DQ206391Poritesporites                             -------------------------ALSKQ------------VTM-KYHMDGRFEDKEFTIEGEGTGKPYEGKQ-TVTLWVT--KGAPLPFSFDILSAVFLYGNRAFTDYPKGIV--DYFKP--SFP-E-GYSFERTLEF---------E-DGGYCTASADISL-D---SASNC--FIHKSSFKGVKFPDNGPVKQKKT-TNWEP-SIEKMTV--RDGILKGDVTMFLSLT-DG-GNH-----RCQFSTLYK-AKKA-V-K--LPTESHYVEHRLVRTDLPNG-----KVQLEEHAAAR--LNT-V----------
DQ206392Montipor                                   -------------------------ALPKQ------------MKL-TYHMEGTVNGHFFIIKGEGGGEPYEGTH-TIKLQVV--EGSPLPFSPDILSTVFQYGNRCFTKYPPNIV--DYFKN--SCSGG-GYTFGRSFLY---------E-DGAVCTASGDITL-S---SDKSS--FEHKSKFLGVNFPADGPVMKKET-TNWEP-SCEKMTP--NGMTLIGDVTEFLLKK-DG-KRY-----KCQFHTFHD-AKEK-SRNMPMP-DFHFVQHEIERKDLP-G-PM-QTWQLTEHAAAC--KNC-FT----E----
DQ206393Montiporaefflorescens_green                -------------------------ALSKN-------GVKDRMKL-KFHMEGSVNGHEFTIKGEGTGQPYEGTQ-SIQLRVE--KGGPLPFSVDILSAVFLYGNRVFTKYPQDLV--DYFKN--SCP-A-GYTWQRSFLF---------E-DGAVCTASADITV-S---VEENC--FYHESKFHGVNFPADGPVMKKMT-TNWEP-SCEKITPIPNEGILKGDVTMFLLLK-DG-GRY-----RCQFDTVYK-AKSD-PKTIMMP-DWHFIQHKLNREDRS-D-AKHQKWRLVENAIAY--RST-LS---------
DQ206394Galaxeafascicularis_cp                     --------------------------S----------VIAKQMTY-KVYMSGTVNGHYFEVEGDGKGKPYEGEQ-TVKLTVT--KGGPLPFAWDILSPQSQYGSIPFTKYPEDIP--DYVKQ--SFP-E-GYTWERIMNF---------E-DGAVCTVSNDSSI-Q---G--NC--FIYHVKFSGLNFPPNGPVMQKKT-QGWEP-NTERLFA--RDGMLIGNNFMALKLE-GG-GHY-----LCEFKSTYK-AKKP-V---KMP-GYHYVDRKLDVTNHNKD---YTSVEQCEISIAR--KSV-VA---------
DQ206395Echinophylliaechinata_green                -----------------------------N-------VIKPDMKI-KLRMEGAVNGHKFAIEGEGNGQPFEGKQ-TMNLKVK--EGGPLPFAYDILTTIFNYGNRVFVKYPDDIV--DYFKQ--SFP-E-GYSWERSMIY---------E-DGGICIATNDITL-E---G--DC--FVYKIRFDGVNFPAKSPVLQKMT-KKWEP-STEKLYV--RDGVLKGDVNMALLLE-GG-GHF-----RCDFKTTYK-AKKV-V---QLP-DYHFVDHRIEIMSHDKD---YNNVKLCEHAEAH---SG-LP----GQAK-
DQ206396Echinophylliaechinata_green                -----------------------------N-------VIKPDMKI-RLRMEGAVNGHKFVIIGKGDGKPYEGTQ-TMDLEVI--EGGPLPFAFDILTTVFKYGNRAFVKYPTDIA--DYFKQ--SFP-E-GFSWERSMTY---------E-DGGICIATNDITLSK---DIANC--FDYNIRFDGVNFPPNSPVLQKTT-IKWEP-STENMYV--RDGVLKGDINMSLLLE-GGAGHY-----RCDFKTTYK-AKKA-V---KLP-DYHFVDHRITIVSHDKD---YNKVKLREHAEAH---SG-LQ----MEAK-
DQ206397Eusmiliafastigiata_cyan                    -------------------------SFSKQ--------VLNDVTM-TYFMEGSVNGHDFTIEGEGTGKPYEGHQ-RFNLRVT--KGAPLPFAVDILSAAFAYGNRCFTKYPKEIP--DFFKQ--SLP-E-DMSWERTMTF---------E-DGGIVAISAHIRL-----I-GNR--FEHKSKFVGVNFPADGPVMQRKT-LGWEP-SSEKMTP--RDGILKGYVPSFLVLQ-GG-GNY-----RCDYDTSYR-AMKP-V-E--MP-GGHFIQHRIVRRDIKKD-SNGNTWQIQEDAFAH--NSE-------VPDSA
EF157660Branchiostomafloridae_green                ----------------------------------------SLPTTHDLHIFGSVNGAEFDLVGGGKGNPNDGTL-ETSVKST---RGALPCSPLLIGPNLGYGFYQYLPFPGGA---SPFQT--AIT-DGGYQVHRVFKF---------E-DGGVLSCNFRYTY-E---G--GK--IKGEFQLIGSGFPAGGPVMSGGL-TTLDR-SVAKLQCS-DDCTITGTNNWSFCTTDG--KRH-----QADVQTNYTFAKPLPAG-LKEK-MPIFLGHQIEVKASKTE------ITLSEKVKAF----------IDTV---
EF186664Catalaphylliajardinei                      -----------------------------S-------VIKEEMKI-RLRMEGIVNGHAFVIEGNGNGHPFEGKQ-SMDLEVK--KGAPLPFAYDILTTAFHYGNRVFAKYPGNIP--DYFKQ--SFP-K-GFSWERSLIF---------E-DGGICIATNDITM-E---G--DT--FVNKVRFYGVNFPPNGPVMQKRT-VKWEA-STEKMYV--RDGVLTGDITMALLLK-GD-VHY-----RCDFRTTYK-TNQEDV---KLP-GYHFVDHCISILSHDKD---YTKVKLYEHAVAH---SG-LP----DNGK-
EF587181Anemoniarustica                            ----------------------------AS-------FLKKTMPF-KTTIEGTVNGHYFKCTGKGEGNPFEGTQ-EMKIEVI--EGGPLPFAFHILSTSCMYGSKTFIKYVSGIP--DYFKQ--SFP-E-GFTWERTTTY---------E-DGGFLTAHQDTSL-D---G--DC--LVYKVKILGNNFPADGPVMQNKA-GRWEP-ATEIVYE--VDGVLRGQSLMALKCP-GG-RHL-----TCHLHTTYR-SKKP-ASALKMP-GFHFEDHRIEIMEEVEK---GKCYKQYEAAVGR--YCDAAP---SKLGHN
EU035527Montastraeacavernosa                       -----------------------------S-------VIKSVMKI-KLRMDGIVNGHKFMITGEGEGKPFEGTH-TIILKVK--EGGPLPFAYDILTTAFQYGNRVFTKYPKDIP--DYFKQ--SFP-E-GYSWERSMTF---------E-DQGVCTVTSDIKL-E---G--DC--FFYEIRFYGVNFPSSGPVMQKKT-LKWEP-STENMYV--RDGVLLGDVSRTLLLE-GN-KHH-----RCNFRSTYR-AKKG-V---VLP-EYHFVDHRIEILSHDKD---YNTVEVYENAVAR--PSM-LP----IKAK-
EU035528Montastraeacavernosa_green                 -----------------------------S-------VIKSVMKI-KLRMDGIVNGHKFMITGEGEGKPFEGTH-TIILKVK--EGGPLPFAYDILTTAFQYGNRVFTKYPKDIP--DYFKQ--SFP-E-GYSWERSMTF---------E-DQGVCTVTSDIKL-E---G--DC--FFYEIRFYGVNFPSSGPVMQKKT-LKWEP-STENMYV--RDGVLLGDVNMALLLE-GG-GHY-----RCDFKTTYK-AKKV-V---QLP-DYHFVDHRIEIVSHDKD---YNKVKLYEHAEAH---SG-LP----RQAK-
EU035529Montastraeacavernosa                       -----------------------------S-------VIKTDMKI-KLRMEGAVNGHKFVIEGEGEGKPFDGKQ-TMDLTVI--EGAPLPFAYDILTTVFDYGNRVFAKYPKDIP--DYFKQ--TFP-E-GYSWERSMTY---------E-DQGICIATNDITMMK---GVDDC--FVYKIRFDGVNFPANGPVMQRKT-LKWEP-STEIMYV--RDGVLKGDVNMALLLE-GG-GHY-----RCDFKTTYK-AKKV-V---RLP-DYHFVDHRIEIVSHDKD---YNKVKLHEHAEAH---SG-LS----REAK-
EU035530Montastraeacavernosa                       -----------------------------S-------VIKPDMKI-KLRMEGAVNGHYFVIEGEGKGKPFEGTQ-SMDLTVK--EGAPLPFAYDIMTTAFHYGNRVFAKYPKDIP--DYFKQ--MFP-E-GYSWERSMTF---------E-DGGICTARNEITM-E---G--DC--FFNKVRFDGVNFPPNGPVMQKKT-LKWEP-STEKMYV--RDGVLTGDINMALLLQ-GG-VHY-----RCDFRTTYK-AKKEGV---ELP-GYHFVDHCIEILSHDKD---YNKVKLYEYAEAH---SG-LP----RKAK-
EU035531Montastraeacavernosa                       -----------------------------S-------VIKPIMEI-KLRMQGVVNGHKFVIKGEGEGKPFEGTQ-TINLTVK--EGAPLPFAYDILTSAFQYGNRVFTKYPDDIP--DYFKQ--TFP-E-GYSWERIMAY---------E-DQSICTATSDIKM-E---G--DC--FIYEIQFHGVNFPPNGPVMQKKT-LKWEP-STEKMYV--RDGVLKGDVNMALLLE-GG-GHY-----RCDFKTTYK-AKKV-V---RLP-DYHFVDHRIEIVSHDKD---YNKVKLYEHAEA---HSG-LP----RQAK-
EU035532Montastraeacavernosa                       -----------------------------S-------VIKTDMKI-KLRMEGAVNGHKFVIEGEGEGKPFDGKQ-TMDLTVI--EGAPLPFAYDILTTVFDYGNRVFAKYPKDIP--DYFKQ--TFP-E-GYSWERSMTF---------E-DQGICTVTSDIKL-E---G--DC--FFYEIRFYGVNFPSSGPVMQKKT-LKWEP-STEIMYV--RDGVLKGDVNMALLLE-GG-GHY-----RCDFKTTYK-AKKF-V---QLP-DYHFVDHRIEIVSHDKD---YNKVKLYEHAEAH---SG-LP----RQAK-
EU035533Montastraeacavernosa                       -----------------------------S-------VIKPDMKI-KLRMEGAVNGHKFVIEGDGKGKPFEGKQ-TMDLTVI--EGAPLPFAYDILTTVFDYGNRVFAKYPKDIP--DYFKQ--TFP-E-GYSWERSMTY---------E-DQGICIATNDITMMK---GVDDC--FVYKIRFDGVNFPANGPVMQRKT-LKWEP-STEKMYV--RDGVLKGDVNMALLLE-GG-GHY-----RCDFKTTYK-AKKV-V---QLP-DYHFVDHRIEIVSHDKD---YNKVKLYEHAEAH---SG-LP----RQAK-
EU035534Montastraeacavernosa                       -----------------------------S-------VIKPDMKI-KLRMEGAVNGHKFVIEGDGKGKPFEGKQ-TMDLTVI--EGAPLPFAYDILTTVFDYGNRVFAKYPKDIP--DYFKQ--SFP-E-GYSWERSMTF---------E-DQGVCTVTSDIKL-E---G--DC--FFYEIRFYGVNFPSSGPVMQKKT-LKWEP-STENMYV--RDGVLLGDVNMALLLE-GG-GHY-----RCDFKTTYK-AKKV-V---QLP-DYHFVDHRIEIVSHDKD---YNKVKLYEHAEAH---SG-LP----RQAK-
EU035535Montastraeacavernosa                       -----------------------------S-------VIKPDMKI-KLRMEGAVNGHKFVIEGDGKGKPFDGKQ-TMDLTVI--EGAPLPFAYDILTTVFDYGNRVFAKYPKDIP--DYFKQ--TFP-E-GYSWERSMTY---------E-DQGICIATNDITMMK---GVDDC--FLYKIRFDGVNFPSSGPVMQKKT-LKWEP-STENMYV--RDGVLLGDVNMALLLE-GG-GHY-----RCDFKTTYK-AKKV-V---QLP-DYHFVDHRIEIVSHDKD---YNKVKLYEHAEAH---SG-LP----RQAK-
EU035536Montastraeacavernosa                       -----------------------------S-------VIKSVMKI-KLRMEGAVNGHNFTIVGEGEGKPYEGTQ-SMDLTVV--EGGPLPFAYDILTTVFNYGNRVFAKYPKDIP--DYFKQ--TFP-E-GYSWERSMTY---------E-DGGICTATNAIKM-E---G--DC--FIYKIRFDGVNFPHKSPVMQKKT-LKWEP-STEKMYV--RDGVLKGDISMALLLE-GG-GHY-----RCDFKTSYK-AKKEGV---ELP-DYHFVDHRIEILRHDKD---YTEVKLCEHAEAH---SG-LP----RKAK-
EU498721Psammocora                                 -------------------------ASTKN-------VLPNMMTL-TYHMEGSVNGHNFEIIGEGTGNPKEGKH-TITLQVV--KGGPLPFSVDILSTVFQYGNRCFTKYPPNTV--DYFKN--SCP-P-GYTFERSFLY---------E-DGAVCTASGDITL-S---DDKAS--FHHKSKFFGVNFPDDGPVMKKKT-TDWEP-SCEKMTP--SGKTLKGDVIEFLLLE-GG-GRY-----KCQFHTVYR-AKTE-PKR--MP-EFHFVQHKLTRTDVS-D-PLKQQWQLTEDAAAC--ESC-FH----K----
EU498722Acroporaeurystoma                          -------------------------SYSKQ-------GIVQEMKT-KYHMEGSVNGHEFTIEGVATGYPYEGKQ-MSELVIIKPKGKPLPFSFDILSSVFQYGNRCFTKYPADIP--DYFKQ--AFP-D-GMSYERSFLF---------E-DGAVATASWNIRL-----E-GNC--FIHNSIFHGVNFPADGPVMKKQT-IGWDK-SFEKMTV--SKEVLRGDVTMFLMLE-GG-GYH-----RCQFHSTYK-TEKP-V-T--LP-PNHVVEHQIVRTDLGQS-AKGFTVKLEALAAAH--VN--------PLKVQ
EU498723Favitesabdita                              -----------------------------S-------VIKPDMKI-KLRMEGAVNGHKFAIEGEGKGQPFQGKQ-TMNLKVK--EGGPLPFAYDILTTIFNYGNRVFAKYPDDIV--DYFKQ--SFP-E-GYSWERSMTY---------E-DGGICIATNDITL-D---G--DC--FVYKIRFDGVNFPAKSPVLQKKT-QKWEP-STEKLYV--RDGLLKGDVNMALLLE-GG-GHY-----RCDFKTTYK-AKKV-V---QLP-DYHFVDHCIEIVSHDKD---YNNVKLCEHAEAH---SG-LP----KEAK-
EU498724Platygyralamellina                         --------------------------EIED-------VIKRDMKI-KLRMEGAVNGHKFVIIGNGDGKPYEGTQ-TIDLEVI--EGAPLPFAFDILTTVFEYGNRVFAKYPNEIV--DYFKQ--SFP-E-GYSWERSMTY---------E-DGGICIATNNITLSK---VIDNC--FHYNIRFDGVNFPPKSPVLQKTT-MKWEP-STEIMYV--RDGVLKGDVNMALLIE-GG-GHY-----RCDFKTIYK-AKKV-V---ELP-DYHFVDHRITIKSHDKD---YNKVLLHEHAKAR---YG-LQ----RKAK-
EU498725Sarcophyton                                S------------------------------------VIKQEMKI-KLHMDGNVNGHAFVIEGDGKGKPYDGTQ-TLNLSVK--EGAPLPFSYDILTNAFQYGNRAFTKYPADIP--DYFKQ--TFP-E-GYSWERTMSY---------E-DNAICNVRSEISM-E---G--DC--FIYKIRFDGKNFPPNGPVMQKKT-LKWEP-STEMMYA--RDGFLMGDVNMALLLE-GG-GHH-----RCDFKTSYKAAKKN-V---QLP-DYHYVDHRIEILSHDRD---YNKVKLYENAVAR--YSL-LP----SQA--
EU498726Echinoporaforskaliana                      -----------------------------S-------VIKQVMKT-KLHLEGTVNGHDFTIEGKGEGKPYEGLQ-HMKMTVT--KGAPLPFSVHILTPSHMYGSKPFNKYPADIP--DYHKQ--SFP-E-GMSWERSMIF---------E-DGGVCTASNHSSI-N---LQENC--FIYDVKFHGVNLPPDGPVMQKTI-AGWEP-SVETLYV--RDGMLKSDTAMVFKLK-GG-GHH-----RVDFKTTYK-AKKP-V---KLP-EFHFVEHRLELTKHDKD---FTTWDQQEAAEGH--FSP-LP-----KALP
GQ385206Scleractinia                               -----------------------------SA------HIKPNMKI-KLRMEGDVNGHPFVITGEGSGKPYEGTH-AIDLKVK--EGGPLPFAYDILTAAFQYGNRAFTKYPADIP--DYFKQ--SFP-D-GYCWERSMVF---------E-DQGICVVKSVISLDK---KEPDC--FNYDIRFYGVNFPATGPVMKKKT-VKWEP-STQTMYE--RDGVLVGDVNMALLLE-GG-GHH-----RCDFKSTYR-AKGVVL---NMP-GNHYVDHRIEIIHHDKG---YNSVTVHESAEAR--HCS-LP----SKAK-
GQ385207Scleractinia                               -----------------------------N-------VIKTDMKM-KLRMVGAVNGHKFEIAGEGKGKPFEGKQ-TMNLEVL--VGGPLPFAFDILTTVFDYGNRVFVKYPKDIX--XYFKQ--SFP-E-GFSWERSMAY---------E-DGGICIXTNXITLMK---G--DC--FLYEIRFDGVNFPANSPVXQKXT-VKWEP-STEKLYV--RDGVLKGDVNMALLLE-EG-GHY-----RCDFKTTYK-SKKV-V---QLP-DYHFVDHRIEIESHDKD---YNKVKLCEHAEAH---SG-LP----RQAK-
GQ385208Scleractinia                               -----------------------------S-------VIKQEMKI-KLRMEGTVNGHSFVIEGEGKGKPYEGTQ-TINLTVK--EGAPLPFAYDILTSGFQYGNRAFTKYPSDIP--DYFKQ--TFP-E-GYSWERSMTY---------E-DQGICTITSDIRM-E---D--DC--FMYEIRFKGENFSPNGPVMQKKT-LKWEP-STEKMYV--RDGVLKGDVNMALLLD-GG-GHY-----RCDFRSTYK-AKKV-V---NLP-DYHFVDHRIEILSHDKD---YSKVKLYENAVAR--YSM-LP----SQAK-
GQ385209Lobophylliahemprichii                      -----------------------------N-------VIKTDMKM-KLRMXGAVNGHKFVIAGEGRGQPFEGKQ-TMDLXVX--EGGPLPFAFDILTTVFDYGNRVFVKYPRDIA--DYFKQ--SFP-E-GFSWERSMAY---------E-DGGICIATNNITLMK---G--DC--FLYEIRFDGVNFPANSPVMQKRT-VKWEP-STEKLYV--RDGVLKGDVNMALLLE-EG-GHY-----RCDFKTTYK-SKKV-V---QLP-DYHFVDHRIEIESHDKD---YNKVKLCEHAEAH---SG-LP----RQAK-
GQ385210Scleractinia                               -----------------------------S-------AIKPDMKI-KLHMKGAVNGHIFEIDGEGNGKPFEGKQ-TIELKVV--DGGPLPFAFDILTTVFEYGNRVFAKYPPEIV--DYFKQ--SFP-E-GYSWERSMMY---------E-DGGICIATNNITLLK---DAHGVDYFYYNIRFDGVNFPTNGPVMQKKT-VKWEP-STEKMYV--RDGVLKGDVNMALLIE-GG-GHN-----RCDFKTTYK-ARKA-V---PLP-NYHFVDHRIEIVSHDRD---YNHVKLCEHAEAH---SG-LP--SSRKAR-
GQ385211Scleractinia                               -----------------------------S-------VIKADMKM-KLRMVGAVNGHKFEIAGEGKGKPFEGKQ-TMDLKVL--VGGPLPFAYDILTTVFDYGNRVFVKYPXDIX--XYFKQ--SFP-E-GFSWQRSMAY---------E-DGGICLATNDITL-N---G--DC--FLYEIRFDGVNFPXNXPVMQKKT-VKWEP-STEKXYV--RDGVLKGDVNMALLLE-GG-GHY-----RCDFKTTYI-SKKV-V---QLP-DYHFVDHRIEIESHDKD---YNNVKLYEHAEAH---SG-LP----RQAK-
GQ385212Lobophylliahemprichii                      -----------------------------S-------VIKPDMKI-KLRMEGTVNGHSFVIDGDGKGKPFEGKQ-SMSLEVK--EGGPLPFSYDILTTAFNYGNRVFAEYPDHIQ--DYFKQ--SFP-K-GYSWERSLTF---------E-DGGICIARNDITL-E---G--DT--FYNKVRFYGVNFPPNGPVMQKKT-LKWEP-STEKMYV--RDGVLTGDITMALLLI-GD-VHY-----RCDFRTTYK-AREKGV---KLP-GYHFVKHRIEISSHDKD---YNKVKLCEHAVAH---SG-LP----NNARM
GQ385223Scleractinia                               -ASFFVVISVLLCCASGNPVHSNYERTEESYFSPEESVISSVMNI-KLRMEGEVNGHKFTVEGEGSGKPYEGTQ-TIDLEVT--EGGPLPFAFDILTTAFQYGNRAFTKYPADIP--DYFKE--SFP-E-GHSWVRTMVF---------D-DGGVCDVTNDIRM-Y---G--NV--FEYEITFHCNNFELSGPIMQKET-LKWEP-SCEGMYAG-KNGVLLGDEFRHLLLV-GG-GHF-----RCDCSPSYS-AKKR-V---EMP-KYHFIDHRIEIVSHDKD---YQKVKVYEIAEAK--YSP-LP---ESKAK-
GQ903692Haeckeliabeehleri                          -------------------------DFEPE-------FFNKPVPL-EMTLRGCVNGKEFMIFGKGEGDASKGNI-KGKWILSHSEDGKCPMSWAVLAPTFAYGFKVFAKYPKDFA--HFWQD--CMP-V-GYSERRITRFGRLSGNDDIE-QEGIMNTYHEVQMRERMVGDEITWIVESRVKLDAT-INENSPILMNDGLSEYRP-NLERTVS--FEDGLKNYSQFFYPIKDCETNDYIIANQMTHERPLSKFNKPG-----RLP-PSHFKRTDLEQWKDSKE--DKDHIVQEEITAFL--LQAQDKDLQSLGIGM
Nemve205348                                        -----------------------------S-------LSKDAMKL-HLILEGSVNGHCFEIHGEGEGKAFEGEQ-WSKFTVK--KGGPLPFSFDLIAPCLKYGSKPFVKYPDDMT--DFFKA--AVE-NGGLSWERTMSL---------EQDGGFCSVVNTSKLDK---DG-----LHYHMTFQGINLDPNGPVMKKMT-MGWLP-SVETNIP--RGNTLVGDINMLLKVN-DG-SFL-----RVKFVTVYR-FMKPVPAGFKMP-PHHFIAFKLTRVENDAD---CNVVLLHEWGKAFSCFLPENPTLQLPKLK-
Nemve206334                                        DYAQRYAMLLRIQASPVVYSRFIAALNEYS-------LSKDAMKL-HFKMEGSVNGHCFEIQGVGEGKAFDGEH-WSKLCVV--KGKHLPFSFDILMPSMSYGTKQFAKYPAGMT--DFFKA--AVE-NGGLSWERTMTF---------E-DGGYCTIVNTSELKD---GS-----LHYHTNFHGINLKPDGPVMQKRT-MGWLP-SVETNIP--RRDTLLGDINMLLKVN-DG-SFL-----RVQFETVYR-FMKPVPAGFKMP-PHHFMAYRLTRVDNDEH---CDTVIQHEWSEAFSCFLPEKPTMQLPKLK-
s23Contig16657_5                                   LSHPGDLEESRSRTKRAVRLISYLTSTIMS-------VIKPNMKI-KLRMEGAVNGHPFVIEGDGKGKPFEGKQ-NMELKVV--EGGPLPFAFDILTTVFDYGNRAFVKYPEDIP--DYFKQ--SFP-E-GYSWERSMAY---------E-DGGICIATNDITF-D---G--DC--FHYKIRFDGVNFPANSPVMKRTT-QKWEP-STEKMFV--RDGVLKGDLNMALLLQ-GG-GHF-----RCDFKTTYK-AKKV-V---QLP-DYHFIDHRIEILSHDRD---YNNVKLYEHAEAH---SV-LP----RQAK-
s23Contig19691_3                                   PVHSNHEQTKVEDFTADFGNDGEGYMETKG-------GVFEDMFI-KLHMEGSVNGHAFEVEGEGEGRPYEGTQ-TIRLEVT--EGGPLPFSFDILTTAFQYGNRAFTSYPPDIP--DFFKE--SFP-E-GYYWKRSMVF---------Q-DGGVCYVTNSITM-D---G--NY--FEYYTTFHCHNFDPSGPIMMRQT-LQWEP-SCEAMYAV-GDKALQGDDSRHLLLE-GG-GHF-----RCDFRSTYY-ARKS-V---QMP-EYHFVNHRIKITSHDEE---YMRVTVREFAAAN--NSP-LP---EIEAK-
s23Contig29628_5                                   ----------------ELYKADTTYGYHHE-------CDQQKMKI-ELRMEGAVNGHKFVITGKGNGHPFEGKQ-TMDLTVI--EGGPLPFAFDILTTVFNYGNRVFAKYPKEIP--DYFKQ--SFP-E-GYSWHRSMTY---------E-DGGVCLATNDIKMKE---DDDSC--FVYKIRFDGVNFPANGPVMQKRT-VKWEP-STEKMYV--RDGVLKGDINMALLLQ-GG-GHY-----RCDFKTTYK-AKKV-V---QLP-DYHFVDHRIEIKSHDTD---YNKVNLYEHAEAH---SG-LP----KQGK-
s23Contig38173_2                                   ------------------VKILHTSTIIMS-------VIRSEMKM-ELRMEGAVNGHKFVITGKGSGQPFEGIQ-NMDLTVI--EGGPLPFAFDILTTVFDYGNRVFVKYPEEIV--DYFKQ--SFP-E-GYSWERSMSY---------E-DGGICLATNNITMKK---DGSNC--FVYEIRFDGVNFPANGPVMQRKT-VKWEP-STEKMYV--RDGVLKGDVNMALLLQ-GG-GHY-----RCDFRTTYK-AKKV-V---QLP-DYHFVDHRIEITSHDKD---YNKVKL------------------------
s23Contig40465_7                                   TKESYFSPEKVEDFTADIGDAGEEYLETEN-------VIKPDMKI-RLRMEGAVNRHKFVIIGKGDGKPYEGTQ-TIDLEVI--DGAPLPFAFDILTTVFEYGNRVFAQYPDEIV--DYFKQ--SFP-A-GYSWERSMTY---------E-DGGICLATNTITLSK---EIDNC--FDYNIRFDGVNFPPESPVLRKTT-IKWEP-STEIMYK--RDGVLKGDITMALLLE-GG-GHY-----RCDFKTTYK-AKNP-V---LLP-DYHFVDHRITIEKHDKD---YNKVKLHEHAKAR---YG-LQ----KEAK-
s23Contig57659_2                                   ----------------------------------------------KLRMDGVVNGHKFVITGDGEGWPFEGKQ-NMDLVVK--EGGPLPFAYDILTTAFHYGNRAFVEYPDHIP--DYFKQ--SFP-E-GFSWERSLTF---------E-DGGICIASNNIKM-E---G--DT--FYNEVRFVGVNFPPNGPVMQRRT-LKWEP-STEKMYV--RDGVLTGDINMALLLE-GG-GHH-----RCDFRTTYK-AKKKGV---QLP-GYHFVNNCIEITSHDKD---YKNVKLYEHAVAH---SG-LP----GSKGQ
s23Contig9635_2                                    ---------------------------------------KTDMKI-RLQMQGAVNGHPFVITGEGEGKPYEGKH-SINLTVQ--EGGPLPFAFDILTSAFQYGNRVYTKYPKDIP--DYFKQ--SFP-A-GYSWDRCMTF---------E-DGGICTVSSHIKI-E---G--DY--FIYDIRFHGVNFPANGPVMQKKT-LKWEP-STEKMYV--RDGVLIGEVNMALLLE-GN-KHH-----GCNFKSTYK-AKKE-V---VLP-GYHYVDHRIEILSHDQD---YNDVVVYENAVAR--PSP-LP----SKAK-
s62Contig19888_6                                   TKKSYFSPEKVEDFTADIGDAGEEYLETEN-------VIKPDMKI-NLRMEGAVNGHKFVIIGRGDGKPYDGTQ-TIDLEVV--DGAPLPFAFDILTTVFEYGNRVFTQYPDEIV--DYFKQ--SFP-A-GYSWERSMTY---------E-DGGICLATNTITLSK---EIDNC--FDYNIRFDGVNFPPESPVLRKTT-IKWEP-STEIMYV--RDGVLKGDITMALLHE-GG-GHY-----RCDFKTTYK-AKSP-V---LLP-DYHFVDHRITIEKHDKD---YNKVKLHEHAKAR---YG-LQ----KEAK-
s62Contig41210_3                                   PVDSNHEQTKVEDFTADFGNDGEGYMETKG-------GVFEDMFI-KLHMEGSVNGHAFEVEGEGEGRPYEGTQ-TIRLEVT--EGGPLPFSFDILTTAFQYGNRAFTSYPPDIP--DFFKE--SFP-E-GYYWKRSMVF---------Q-DGGVCYVTNSITM-D---G--NY--FEYYTTFHCHNFDPSGPIMMRQT-LQWEP-SCEAMYAV-GDKALQGDDSRHLLLE-GG-GHF-----RCDFRSTYY-ARKS-V---QMP-EYHFINHRIKITSHDEE---YMRVTVREFAAAN--NSP-LP---EIEAK-
s62Contig42915_5                                   ------------------------------------------------------------------GKPYEGKH-SINLTVQ--EGGPLPFAFDILTSAFQYGNRVYTKYPKDIP--DYFKQ--SFP-A-GYSWDRCMTF---------E-DGGICTVSSHIKI-E---G--DY--FIYDIRFHGVNFPANGPVMQKKT-LKWEP-STEKMYV--RDGVLIGEVNMALLLE-GN-KHH-----GCNFKSTYK-AKKE-V---VLP-GYHYVDHRIEILSHDQD---YNNVVVYENAVAR--PSP-LP----SKAK-
s62Contig57475_7                                   -----------------IRQISIFTSTIMS-------VINPDMKI-KLYMEGAVNGHKFEIKGEGNGKPFEGKQ-TMDLTVV--DGGPLPFAFDILTTSFDYGNRVFAKYPDTIV--DYFKQ--SFP-E-GYSWERSMTY---------E-DGGICIATNDITLLK---DADDSNYFYYKIRFDGVNFPANSPVMQKKT-VKWEP-STEKMYV--RDGVLMGDVNMALLLE-GG-GHY-----RCDFKTTYK-AKKV-V---RLP-SYHFVDHRIEILSHDKD---YNHVRLHEHAEAH---SG-LP----RQAK-
