# Supplementary material for: Transcriptome deep-sequencing and clustering of expressed isoforms from Favia corals
Source: BMC Genomics. 2013 Aug 12;14:546. doi: 10.1186/1471-2164-14-546 (PMC3751062; doi:10.1186/1471-2164-14-546)
Supplement: Additional file 20: File S15 — Search result in Trans-ABySS and Trinity assembly output for homologous contig, similar to identified Fav1 s23Coting16657-5 produced by ABySS and CAP3. [file 1471-2164-14-546-S20.txt]

Trinity generated cDNA and ORF contig corresponsing to Fav23Contig16657-5:

>comp231330_c0_seq1 len=1754 path=[6287:0-35 6998:36-440 5366:441-452 18045:453-458 18051:459-470 18063:471-481 18074:482-485 10588:486-486 3631:487-502 18092:503-511 3656:512-681 3826:682-728 3873:729-734 3879:735-764 18213:765-766 6945:767-796 3941:797-842 18257:843-850 8302:851-1645 9097:1646-1655 18398:1656-1753]
TTTCCTGGTTTCAACAACAAGTTTATTCTCACTACTTCAGTTTTCTAACTTTGATTTGTC
TACAACAGAGTGCAAAAAGACTATTCTTATGCTGGCCTGTAATCCCGCCAAAAAAGAACA
AGATGTAAACTATGTTTTTAACAAATTTAACTCTAGAGATAGGCTTACAGGTCTCGACGT
CAATCTATGAATCAAAGTATCAAATAATAATTCGAGTAAATGCCTTTCAAAAGGAAACGA
ACAAAAACAGCAAATATCAAAACTAACACTAAAACTATTCTATTTCCATGTTGTGGTCTT
GGTTTTTCGCTGAGTCTTTACTTGGCCTGCCTCGGCAACACAGAATGAGCTTCGGCATGC
TCATACAGCTTAACGTTGTTGTAGTCTCGGTCGTGGCTCAGTATCTCAATGCGGTGGTCA
ATAAAGTGGTAATCTGGCAGCTGGACAACCTTCTTAGCTTTGTAAGTAGTTTTGAAGTCA
CACCGGAAATGGCCACCTCCTTGAAGCAACAGCGCCATGTTAAGATCACCTTTCAGCACT
CCATCACGCACAAACATTTTTTCAGTAGATGGCTCCCATTTCTGCGTTGTCCTCTTCATC
ACTGGACTATTGGCAGGAAAATTCACACCATCAAAGCGAATTTTATAGTGAAAACAGTCG
CCATCAAATGTTATATCGTTTGTGGCGATGCAAATCCCTCCATCTTCGTAAGCCATGCTT
CGTTCCCAAGAATACCCCTCAGGAAACGACTGCTTGAAATAGTCTGGGATATCTTCTGGG
TATTTCACGAATGCCCTGTTGCCGTAATCGAATACTGTTGTCAGGATATCGAAAGCAAAA
GGAAGAGGTCCACCCTCTACGACTTTGAGTTCCATATTCTGTTTTCCCTCGAAGGGCTTC
CCTTTTCCATCTCCTTCAATCACGAACGGGTGCCCGTTGACAGCGCCTTCCATACGAAGC
TTGATCTTCATGTTTGGTTTAATCACACTCATGATGGTAGACGTTAAGTAAGATATCAGT
CTTACAGCTCTTTTGGTTCTCGATCTGCTCTCTTCCAAATCACCAGGGTGACTGAGACCT
GTAAGGTTCTTCTGAACTGCGTTGATTGAGCCCTGAACAAGGGGAGAAATGCCATTCGCT
GCCGACCCTGCTGCTGTCATGTCTATGACAGGCACCTCTTTCAGTGCGTTGGTATTGGAC
GGTAGACCACCAGTACCACTTGCCATGCGTCTCGAATCTTCGTCTGCCACCCTGTTAACA
ATTTTTTCGACAAGATCTGGTGGAATTGCAGGCAGAGTTACATTGGCTGTTGAAGGAGTA
GCCACCTCTTCCCTGGAAAGTGGCAGATGACTTCTTGCCCCTCTTCTGTTTCTTGGCCGC
TGGTGGCTTAGAGGCGGAAGCTGAAAGCCGGGCTGAACGCTTTGGAGGCATACCTGCAAA
GAAACATAGATAAAGGCAGATACTGCCCTTCCTCTAAACCGTAAAATAAATAACATTAAG
ATTGAAGTCATGTGAGGGGTAAAACGTATAGGTAACAAAAACAGGCAGGGACAAGCCATG
TCAGACAAAAGTCGACGCACCAGCAAGCCCGAAATATGCCCAATAAACAATAAAAAGCCT
TGAGGGTGAAACCTCGAAGGTAACAATAACAACCTTGAGGGCGAAACCTCGAAGGTAACA
AAATTAACCTTGAGGGCGAAACCTCAAAAGTAATAATAATAACCTTGAGGACAAAACCTC
AAAGATAATAAAAT


>comp231330_c0_seq1_28 [1703 - 321] (REVERSE SENSE) len=1754 path=[6287:0-35 6998:36-440 5366:441-452 18045:453-458 18051:459-470 18063:471-481 18074:482-485 10588:486-486 3631:487-502 18092:503-511 3656:512-681 3826:682-728 3873:729-734 3879:735-764 18213:765-766 6945:767-796 3941:797-842 18257:843-850 8302:851-1645 9097:1646-1655 18398:1656-1753]
GFALKVNFVTFEVSPSRLLLLPSRFHPQGFLLFIGHISGLLVRRLLSD"MACPCLFLLPIR
FTPHMTSILMLFILRFRGRAVSAFIYVSLQVCLQSVQPGFQLPPLSHQRPRNRRGARSHL
PLSREEVATPSTANVTLPAIPPDLVEKIVNRVADEDSRRMASGTGGLPSNTNALKEVPVI
DMTAAGSAANGISPLVQGSINAVQKNLTGLSHPGDLEESRSRTKRAVRLISYLTSTIMSV
IKPNMKIKLRMEGAVNGHPFVIEGDGKGKPFEGKQNMELKVVEGGPLPFAFDILTTVFDY
GNRAFVKYPEDIPDYFKQSFPEGYSWERSMAYEDGGICIATNDITFDGDCFHYKIRFDGV
NFPANSPVMKRTTQKWEPSTEKMFVRDGVLKGDLNMALLLQGGGHFRCDFKTTYKAKKVV
QLPDYHFIDHRIEILSHDRDYNNVKLYEHAEAHSVLPRQAK

Trans_ABySS generated cDNA and ORF contig corresponsing to Fav23Contig16657-5:
>k35_1176482 1899 32009 960282+,...,619750+
AGGTTAATTTTGTTACCTTCGAGGTTTCGCCCTCTAGGTTGTTAATTTTATTATCTTTGAGGTTTTGTCCTCAAGGTTATTATTATTACTTTTGAGGTTTCGCCCTCAAG
GTTAATTTTGTTACCTTCGAGGTTTCGCCCTCTAGGTTGTTAATTTTATTATCTTTGAGGTTTTGTCCTCAAGGTTATTATTATTACTTTTGAGGTTTCGCCCTCAAGGT
TAATTTTGTTACCTTCGAGGTTTCGCCCTCAAGGTTGTTATTGTTACCTTCGAGGTTTCACCCTCAAGGCTTTTTATTGTTTATTGGGCATATTTCGGGCTTGCTGGTGC
GTCGACTTTTGTCTGACATGGCTTGTCCCTGCCTGTTTTTGTTACCTATACGTTTTACCCCTCACATGACTTCAATCTTAATGTTATTTATTTTACGGTTTAGAGGAAGG
GCAGTATCTGCCTTTATCTATGTTTCTTTGCAGGTATGCCTCCAAAGCGTTCAGCCCGGCTTTCAGCTTCCGCCTCTAAGCCACCAGCGGCCAAGAAACAGAAGAGGGGC
AAGAAGTCATCTGCCACTTTCCAGGGAAGAGGTGGCTACTCCTTCAACAGCCAATGTAACTCTGCCTGCAATTCCACCAGATCTTGTCGAAAAAATTGTTAACAGGGTGG
CAGACGAAGATTCGAGACGCATGGCAAGTGGTACTGGTGGTCTACCGTCCAATACCAACGCACTGAAAGAGGTGCCTGTCATAGACATGACAGCAGCAGGGTCGGCAGCG
AATGGCATTTCTCCCCTTGTTCAGGGCTCAATCAACGCAGTTCAGAAGAACCTTACAGGTCTCAGTCACCCTGGTGATTTGGAAGAGAGCAGATCGAGAACCAAAAGAGC
TGTAAGACTGATATCTTACTTAACGTCTACCATCATGAGTGTGATTAAACCAAACATGAAGATCAAGCTTCGTATGGAAGGCGCTGTCAACGGGCACCCGTTCGTGATTG
AAGGAGATGGAAAAGGGAAGCCCTTCGAGGGAAAACAGAATATGGAACTCAAAGTCGTAGAGGGTGGACCTCTGCCTTTCGCTTTCGATATCTTGACAACAGTATTCGAT
TACGGCAACAGGGCATTCGTGAAATACCCAGAAGATATCCCAGACTATTTCAAGCAGTCGTTTCCTGAGGGGTATTCTTGGGAACGAAGCATGGCTTACGAAGATGGAGG
GATTTGCATCGCCACAAACGATATAACATTTGATGGCGACTGTTTTCACTATAAAATTCGCTTTGATGGTGTGAATTTTCCTGCCAATAGTCCAGTGATGAAGAGGACAA
CGCAGAAATGGGAGCCATCTACTGAAAAAATGTTTGTGCGTGATGGAGTGCTGAAAGGTGATCTTAACATGGCGCTGTTGCTTCAAGGAGGTGGCCATTTCCGGTGTGAC
TTCAAAACTACTTACAAAGCTAAGAAGGTTGTCCAGCTGCCAGATTACCACTTTATTGACCACCGCATTGAGATACTGAGCCACGACCGAGACTACAACAACGTTAAGCT
GTATGAGCATGCCGAAGCTCATTCTGTGTTGCCGAGGCAGGCCAAGTAAAGACTCAGCGAAAAACCAAGACCACAACATGGAAATAGAATAGTTTTAGTGTTAGTTTTGA
TATTTGCTGTTTTTGTTCGTTTCCTTTTGAAAGGCATTTACTCGAATTATTATTTGATACTTTGATTCATAGATTGACGTCGAGACCTGTAAGCCTATCTCTAGAGTTAA
ATTTGTTAAAAACATAGTTTACATCTTGTTCTTTTTTGGCGGGATTACAGGCCAGCATAAGAATAGTCTTTTTGCACTCTGTTGTAGACAAATCAAAGTTAGAAAACTGA
AGTAGTGAGAATAAACTTGTTGTTGAGTC

>k35_1176482_14 [204 - 1586] 1899 32009 960282+,...,619750+
GFALKVNFVTFEVSPSRLLLLPSRFHPQGFLLFIGHISGLLVRRLLSDMACPCLFLLPIR
FTPHMTSILMLFILRFRGRAVSAFIYVSLQVCLQSVQPGFQLPPLSHQRPRNRRGARSHL
PLSREEVATPSTANVTLPAIPPDLVEKIVNRVADEDSRRMASGTGGLPSNTNALKEVPVI
DMTAAGSAANGISPLVQGSINAVQKNLTGLSHPGDLEESRSRTKRAVRLISYLTSTIMSV
IKPNMKIKLRMEGAVNGHPFVIEGDGKGKPFEGKQNMELKVVEGGPLPFAFDILTTVFDY
GNRAFVKYPEDIPDYFKQSFPEGYSWERSMAYEDGGICIATNDITFDGDCFHYKIRFDGV
NFPANSPVMKRTTQKWEPSTEKMFVRDGVLKGDLNMALLLQGGGHFRCDFKTTYKAKKVV
QLPDYHFIDHRIEILSHDRDYNNVKLYEHAEAHSVLPRQAK
