# Supplementary material for: Transcriptome deep-sequencing and clustering of expressed isoforms from Favia corals
Source: BMC Genomics. 2013 Aug 12;14:546. doi: 10.1186/1471-2164-14-546 (PMC3751062; doi:10.1186/1471-2164-14-546)
Supplement: Additional file 22: Files S16 — RPKM measurement for all annotated cDNA regions from Fav1 and Fav2. [file 1471-2164-14-546-S22.txt]

s23Contig10001_10	101	21.8929516371175
s23Contig10002_2	258	28.9331974296641
s23Contig10008_2	251	42.8924772526877
s23Contig10010_11	245	21.0449283629917
s23Contig10012_13	255	21.3364463513127
s23Contig10014_3	84	13.9844943702236
s23Contig10020_21	808	30.239163790781
s23Contig10022_4	3399	275.136039345139
s23Contig10031_7	658	31.2526028597302
s23Contig10035_21	745	26.3256612916592
s23Contig10036_2	97	17.6997723337953
s23Contig10040_27	1241	40.0812256858193
s23Contig10041_10	294	22.0312567920693
s23Contig10055_15	326	19.8660234040976
s23Contig10069_1	655	39.5418268719252
s23Contig10072_6	385	71.054549966803
s23Contig10084_2	158	15.1424587196586
s23Contig10087_10	730	49.3246685771835
s23Contig10088_3	154	18.8402215821068
s23Contig1008_39	3907	59.634414573015
s23Contig10091_4	352	50.7532499762878
s23Contig10092_1	143	34.7259078785127
s23Contig10093_2	254	23.4387736254129
s23Contig10099_8	855	151.72737318086
s23Contig10101_4	968	151.766999929094
s23Contig10104_47	899	20.6658170236674
s23Contig10107_15	531	25.0730768423527
s23Contig10109_17	649	33.2715749844554
s23Contig10110_9	83	16.2466326370376
s23Contig10111_2	997	59.7414288386765
s23Contig10116_2	172	30.1911625353017
s23Contig10119_1	235	23.4256723375403
s23Contig10121_11	777	65.5226505153168
s23Contig10122_16	558	50.0611602038839
s23Contig10122_3	854	71.8283447817824
s23Contig10123_3	235	15.8784891995043
s23Contig10126_5	826	34.3343034237623
s23Contig10132_3	354	28.8720278790728
s23Contig10136_1	92	20.925155560006
s23Contig10140_6	161	31.1371326746197
s23Contig10147_7	188	18.9156830837708
s23Contig10148_11	6649	400.645948718854
s23Contig10154_16	549	20.0354123943374
s23Contig10156_3	454	44.7044979003999
s23Contig10159_3	593	86.6625835670797
s23Contig10163_14	199	25.4039803151164
s23Contig10166_7	424	25.0350084642882
s23Contig10171_2	247	23.1903724125269
s23Contig10172_19	452	21.5953850087379
s23Contig10178_25	1008	28.5578095560357
s23Contig10179_8	315	24.2231420341374
s23Contig10185_2	412	120.968903249268
s23Contig10186_2	209	25.2815814488625
s23Contig10190_9	2079	259.253087716714
s23Contig10191_5	1001	34.5773478448079
s23Contig10194_2	322	31.6103413778814
s23Contig10195_24	442	18.3725933575096
s23Contig10197_17	1618	82.1657102960886
s23Contig10198_19	545	24.4135227158666
s23Contig10206_9	1185	30.6180515311496
s23Contig10208_3	1803	216.477447769763
s23Contig1020_1	93	13.2320247234935
s23Contig10213_9	418	30.4062263371454
s23Contig10214_3	1021	118.617880176759
s23Contig10220_6	237	23.7717791390913
s23Contig10223_4	110	15.0539300777125
s23Contig10224_4	105	15.2073537434046
s23Contig10227_5	831	33.1348658936101
s23Contig10230_1	190	25.4627772419701
s23Contig10232_2	3594	604.569253268679
s23Contig10233_7	1032	37.4506106055877
s23Contig10236_17	232	16.1140328370462
s23Contig10240_19	1258	63.0905024408796
s23Contig10243_5	108	18.5538960261478
s23Contig10244_2	67	14.2364080376071
s23Contig10250_6	1612	202.582126895094
s23Contig10253_3	402	81.6578876119348
s23Contig10255_6	535	19.7928690160573
s23Contig10257_8	353	41.4582746087297
s23Contig10258_2	60	10.8868054086011
s23Contig10261_5	985	30.3849664484245
s23Contig10263_10	1795	85.8874863235093
s23Contig10264_5	338	43.1484690779364
s23Contig10265_1	261	61.5303169918234
s23Contig10266_4	329	50.599452249087
s23Contig10273_7	2644	230.796351489222
s23Contig10274_6	453	80.3888889484559
s23Contig10275_2	80	13.2502657280751
s23Contig10276_2	147	27.6031153412263
s23Contig10278_3	863	63.2035421782632
s23Contig1028_1	22	6.51876605200027
s23Contig10296_9	346	37.6260702303548
s23Contig10298_9	363	21.6709810434797
s23Contig102_1	122	13.311816793535
s23Contig10306_33	1675	36.2104086632576
s23Contig1030_5	863	33.2214089399453
s23Contig10314_8	179	17.9542129362757
s23Contig10317_3	321	23.3502360148892
s23Contig1031_5	154	24.869092488381
s23Contig10321_3	322	23.8527575993646
s23Contig10325_10	2908	237.174737492497
s23Contig10331_8	74	12.8495520467826
s23Contig10347_7	211	13.6568683211837
s23Contig10348_9	73	8.63633391204898
s23Contig10350_11	1598	35.0621204443402
s23Contig10361_10	96	13.3071338213287
s23Contig10363_3	449	34.041285675517
s23Contig10364_25	1928	69.8873443199654
s23Contig10366_3	102	49.9143532824649
s23Contig10368_4	723	37.3020909279687
s23Contig10373_26	1124	39.0348554069827
s23Contig10374_5	499	27.8349979851112
s23Contig10378_3	402	22.0061086954197
s23Contig10379_6	178	18.8490460418643
s23Contig10385_18	8267	115.937307972913
s23Contig10385_2	94	31.6246576556794
s23Contig10397_3	11864	2679.56510110029
s23Contig10398_14	4457	108.396128560392
s23Contig10399_10	807	84.623703989389
s23Contig10400_4	627	24.1077937387367
s23Contig10401_1	74	19.7522039727401
s23Contig10402_30	2029	72.3307655441718
s23Contig10404_5	456	41.7214457698457
s23Contig10407_15	222	16.185214541997
s23Contig10410_19	447	24.26385319722
s23Contig10413_9	222	19.643972718095
s23Contig10416_6	400	19.4270813306365
s23Contig10420_16	1468	99.8163438768103
s23Contig10426_2	217	36.502929315332
s23Contig10429_9	707	22.9721816473979
s23Contig10432_2	661	42.7828908071204
s23Contig10434_3	464	19.4624032966922
s23Contig10435_6	737	33.1521925332577
s23Contig10436_2	149	18.0914694891552
s23Contig10439_3	551	42.0707683555861
s23Contig10442_4	503	39.9156116074401
s23Contig10443_12	746	53.781142730555
s23Contig10447_20	619	36.6156896682077
s23Contig10450_3	379	63.42363268351
s23Contig10452_3	115	14.285442738081
s23Contig10452_5	364	24.6981056034342
s23Contig10455_12	1253	183.949072538025
s23Contig10456_15	763	54.5199332508756
s23Contig10461_5	915	222.197242719155
s23Contig10462_9	129	13.2687274836676
s23Contig10463_8	80	20.1859516951145
s23Contig10468_7	492	49.8131071297621
s23Contig10469_1	103	25.787944491123
s23Contig10470_7	337	73.5423321216603
s23Contig10479_41	1366	25.3408478028962
s23Contig10486_10	474	31.1792785449589
s23Contig10492_3	215	20.9155644069861
s23Contig10495_9	136	20.9164908993186
s23Contig10496_26	765	29.3439487824467
s23Contig10498_1	449	48.9918503303049
s23Contig10499_13	496	44.9987956888844
s23Contig10502_27	504	20.2714214781324
s23Contig10504_25	839	34.6516899686978
s23Contig10522_6	252	14.6648211233697
s23Contig10546_14	226	17.0542993760593
s23Contig10549_3	220	21.9304166564207
s23Contig10554_2	114	12.8738377244367
s23Contig10561_2	148	22.2327133088517
s23Contig10562_4	266	23.8642806706687
s23Contig10572_2	216	26.5257220754052
s23Contig10573_3	290	26.7608045329518
s23Contig10575_3	173	14.4006995598136
s23Contig10578_12	338	23.5270747343058
s23Contig10579_5	1416	130.666549029861
s23Contig10581_3	488	30.4270098137942
s23Contig10585_6	496	33.6545614816026
s23Contig10588_4	223	21.1212538557679
s23Contig10589_2	693	48.3416484655355
s23Contig10592_39	570	17.0144066043849
s23Contig10592_43	408	26.5673170696991
s23Contig10594_2	202	17.3053039465809
s23Contig10596_5	1066	81.9741885980649
s23Contig10597_14	2348	164.857789843926
s23Contig10598_3	455	28.2603323731603
s23Contig10601_7	471	56.9742816383456
s23Contig10611_13	280	23.1879650241315
s23Contig10612_31	873	42.0831900413969
s23Contig10614_5	742	64.769626628216
s23Contig10618_2	6430	1098.79931766845
s23Contig10620_8	207	23.294728924815
s23Contig10621_3	495	34.8306617484328
s23Contig10621_6	687	170.679985409768
s23Contig10623_1	249	30.5782629480365
s23Contig10631_3	85	14.6806921419014
s23Contig10634_3	658	76.1712184394858
s23Contig10635_29	623	22.3819317571636
s23Contig10639_4	367	51.7606586697433
s23Contig1063_1	758	195.852177726679
s23Contig10644_11	1111	129.539883513486
s23Contig10658_5	371	37.3282894897818
s23Contig10667_3	61	8.49202105794472
s23Contig10674_3	350	37.9333320445104
s23Contig10676_6	1809	53.8987256331544
s23Contig10677_3	935	58.4104134156504
s23Contig10682_2	1438	284.931519387236
s23Contig10689_1	450	74.5327447204227
s23Contig10694_27	156	22.7982513262469
s23Contig10696_10	424	45.4955137208162
s23Contig10701_3	137	22.2349779475834
s23Contig10709_12	2807	98.4355551065127
s23Contig10710_2	286	27.8225647460373
s23Contig10711_4	677	147.739343757757
s23Contig10714_2	120	16.3531760568016
s23Contig10715_26	868	31.8209417868048
s23Contig10719_3	305	26.9883408964818
s23Contig10720_2	949	103.199828464181
s23Contig10721_26	850	50.7447214516741
s23Contig10731_17	1812	118.467836345093
s23Contig10733_6	620	52.4200630407162
s23Contig10736_7	149	23.3608295345403
s23Contig10741_7	372	33.8441646448793
s23Contig10751_2	39	11.0491525067995
s23Contig10752_1	133	21.3709976155242
s23Contig10757_2	1824	146.543983649309
s23Contig10758_5	549	22.5876942280109
s23Contig10761_1	284	68.9661387237596
s23Contig10764_4	829	64.362130597115
s23Contig10765_9	268	25.6846768156234
s23Contig10768_1	6287	1344.73195557282
s23Contig10770_1	216	27.2510347884046
s23Contig10779_17	337	28.4928407172925
s23Contig10784_6	35	9.19035199127164
s23Contig10784_7	292	25.4201526467857
s23Contig10786_7	430	27.1779545327569
s23Contig1078_2	69	14.0159060826455
s23Contig10793_31	2507	65.2982979350349
s23Contig10794_15	272	15.8286958157006
s23Contig10796_7	545	58.478903249634
s23Contig10799_5	767	42.3456408893068
s23Contig107_4	255	21.5035725629418
s23Contig10803_4	381	29.2288744734959
s23Contig10805_9	291	36.8571729774326
s23Contig10816_2	176	39.202510326512
s23Contig10817_1	990	84.81312330255
s23Contig10818_10	1899	122.665991260872
s23Contig1081_3	74	11.2736635882149
s23Contig10821_19	943	34.1441299524537
s23Contig10826_2	715	35.7472581102337
s23Contig10828_21	1008	46.5749683746504
s23Contig10829_1	330	46.7464144518441
s23Contig10835_7	5111	319.289436328759
s23Contig10839_6	4882	187.486927325658
s23Contig10840_21	1942	56.0516435273098
s23Contig10852_2	583	71.8681516839801
s23Contig10855_5	73	9.62334350199744
s23Contig10857_6	128	14.3544545387481
s23Contig10858_16	375	46.2273702941553
s23Contig1085_4	71	12.5307328555465
s23Contig10861_1	280	53.5106885172266
s23Contig10873_9	447	31.1814096162978
s23Contig10874_2	264	39.6583534698435
s23Contig10876_1	91	16.3281920378259
s23Contig10884_4	95	23.4218676157054
s23Contig10886_4	133	14.176800398417
s23Contig10890_7	174	14.2633729744159
s23Contig10893_1	3317	601.858892338829
s23Contig10896_3	703	53.2984940532037
s23Contig108_1	61	13.4023733703617
s23Contig10901_11	148	30.4460723656249
s23Contig10902_5	801	134.043086489423
s23Contig10904_5	717	36.8747194022856
s23Contig10905_7	3790	913.489634919211
s23Contig10910_6	923	61.4651823986496
s23Contig10911_19	509	40.4912292130572
s23Contig10913_5	576	30.0539145108522
s23Contig10921_1	32	12.1590673739984
s23Contig10923_4	70	11.6537453085197
s23Contig10927_10	145	45.4673863423938
s23Contig10928_38	4850	113.263185216261
s23Contig10930_29	38744	799.06463599031
s23Contig10934_20	1108	26.4295828398072
s23Contig10936_4	542	93.1130707978898
s23Contig10938_1	175	29.437846222042
s23Contig10941_5	116	17.7559840502998
s23Contig10947_9	267	26.5336571204705
s23Contig10957_74	1738	32.4281308340695
s23Contig10959_21	823	34.520598950814
s23Contig10961_2	228	28.3224429937606
s23Contig10966_7	782	32.7583174590496
s23Contig10978_16	1319	64.840840878797
s23Contig10984_2	69	13.2650539710752
s23Contig10984_3	361	34.3935271359827
s23Contig10989_10	465	36.9001180864009
s23Contig10991_5	1137	40.3985515112786
s23Contig10995_16	722	35.4389230975627
s23Contig10999_3	947	206.66050005701
s23Contig10_1	703	83.1690786324717
s23Contig11001_2	831	214.713930990594
s23Contig11003_2	472	72.5925272388117
s23Contig11008_21	508	23.8823020928516
s23Contig11009_3	113	16.2205336287853
s23Contig11014_10	1292	107.547420990053
s23Contig11019_5	2174	433.424780100532
s23Contig11020_7	1431	378.834057386345
s23Contig11022_39	4626	39.8103757171754
s23Contig11024_11	1050	98.869967486275
s23Contig11032_3	399	33.7348470213641
s23Contig11039_4	2189	82.2084618801965
s23Contig11042_2	364	34.8851580630109
s23Contig11051_5	336	37.6804431642137
s23Contig11063_4	518	21.5040061245641
s23Contig11065_5	2647	158.611396324951
s23Contig11066_2	61	15.636102265422
s23Contig11067_3	63	7.79595375811318
s23Contig11068_3	80	9.89962381982626
s23Contig11071_1	395	36.3462150179839
s23Contig11073_5	423	29.0060554294129
s23Contig11076_1	465	73.2602344447082
s23Contig11077_3	135	21.1658522628385
s23Contig11084_40	1825	41.7147763267759
s23Contig11089_3	84	15.4147267489965
s23Contig1108_4	605	27.716313816838
s23Contig11092_4	85	15.0015815876261
s23Contig11094_4	972	71.5106881007791
s23Contig11095_1	111	20.6035920750134
s23Contig11102_14	478	36.9335307569942
s23Contig11105_6	1182	200.924588662108
s23Contig11110_18	901	63.3988408794707
s23Contig11114_2	1069	74.7317138080602
s23Contig11115_1	273	31.7166320159209
s23Contig11120_5	838	62.5065220157263
s23Contig11121_4	125	27.4638798572986
s23Contig11125_12	953	38.4744239308882
s23Contig11126_11	1074	64.3553606547027
s23Contig11127_2	364	39.1876608907823
s23Contig11131_2	674	53.0939763610036
s23Contig11138_13	412	25.0123672131945
s23Contig11139_1	132	13.1989876099324
s23Contig11142_5	593	45.6010261150586
s23Contig11143_2	131	22.505188698383
s23Contig11143_4	325	33.9698863477655
s23Contig11147_9	559	54.5447589006356
s23Contig11154_5	109	14.0256174327807
s23Contig11162_19	491	28.8853982726447
s23Contig11164_9	411	26.9802476315189
s23Contig11173_2	204	31.3747363489779
s23Contig11174_18	467	18.5066786583921
s23Contig11174_3	180	28.4978141578087
s23Contig11185_23	815	26.8871103273026
s23Contig11198_2	230	22.647653121348
s23Contig11200_18	480	20.9214722022239
s23Contig11204_5	488	47.6168914910737
s23Contig11205_3	145	29.8289222501055
s23Contig11205_6	74	17.573652063982
s23Contig11208_5	2236	135.746730797823
s23Contig11211_1	90	13.3952859174953
s23Contig11219_5	994	37.8135896064901
s23Contig1121_1	124	20.6437774036635
s23Contig11224_1	121	23.2619062391319
s23Contig11230_12	2096	62.5652565662994
s23Contig11231_3	443	33.7448173620216
s23Contig11235_8	204	26.4606210172103
s23Contig11236_1	580	133.804022664759
s23Contig11240_3	1055	65.9069370625788
s23Contig11241_10	315	44.0420764257043
s23Contig11245_2	7828	3950.3907467339
s23Contig11252_8	6542	129.865023714261
s23Contig11260_1	284	38.5399010515127
s23Contig11261_2	755	102.027739111708
s23Contig11265_9	128	19.1392727183308
s23Contig11268_2	68	12.6220203702785
s23Contig11276_4	274	23.8531569356825
s23Contig11285_37	4609	39.318352398429
s23Contig11294_16	399	18.4095879459444
s23Contig11300_26	984	29.0235272591673
s23Contig11308_18	1468	55.9772884787307
s23Contig11310_3	155	17.3823472930153
s23Contig11314_26	1104	33.2306291465519
s23Contig11329_2	345	58.6455017668589
s23Contig11330_10	135	18.3200233871627
s23Contig11330_11	274	32.5350044968316
s23Contig11332_12	736	63.2206827557628
s23Contig11334_3	1501	60.5225737715193
s23Contig11340_10	154	19.6593616508941
s23Contig11341_13	2095	162.652187697172
s23Contig11348_8	1357	32.5372964516946
s23Contig11349_26	418	20.8660965899421
s23Contig1134_13	490	30.4342040941726
s23Contig11358_4	420	23.0304915774481
s23Contig11368_6	291	28.567109754545
s23Contig1136_4	83	16.754339906945
s23Contig11370_1	221	22.098305013599
s23Contig11372_15	837	57.2733612502062
s23Contig11372_16	272	83.6659635972745
s23Contig11373_1	196	16.9259744694864
s23Contig11384_13	138	12.5198262198912
s23Contig1138_2	56	11.8990873150149
s23Contig11395_11	1103	54.3880420634169
s23Contig11396_6	559	35.2623343674031
s23Contig11399_6	737	43.0438955495099
s23Contig11400_29	749	30.314341493014
s23Contig11404_3	573	40.4071626944999
s23Contig11408_11	104	18.7650411288662
s23Contig11419_20	384	42.4734545256107
s23Contig11419_5	313	24.0693443069365
s23Contig11423_2	86	20.7282608451325
s23Contig11428_16	693	48.1337273968665
s23Contig11431_4	116	18.7325631730662
s23Contig11431_8	260	31.5690071622843
s23Contig11435_3	459	28.6742029495011
s23Contig11439_2	912	42.7508573490726
s23Contig11444_2	49	9.53360610178901
s23Contig11447_16	1159	30.2609772218434
s23Contig11451_5	157	20.7816027287408
s23Contig11452_2	207	21.7064519526686
s23Contig11453_15	290	19.885948166737
s23Contig11455_6	129	16.5332556740938
s23Contig11456_7	101	21.0454825414871
s23Contig11459_2	117	24.3794203698415
s23Contig11460_18	1674	72.3775810176635
s23Contig11461_3	184	23.5823181708004
s23Contig11462_3	1551	92.4233537391072
s23Contig11471_3	50	8.68212976133956
s23Contig11476_2	579	102.187243991006
s23Contig11478_4	815	44.614374593948
s23Contig11479_9	348	37.2170129266217
s23Contig11486_4	551	26.52151268914
s23Contig11492_4	182	19.8586119378964
s23Contig11493_20	2765	58.2915471926805
s23Contig11502_15	3042	206.4055968287
s23Contig11504_18	511	59.3670291580058
s23Contig11507_1	943	63.9843779781276
s23Contig11512_1	875	123.948826198071
s23Contig11518_10	277	35.9293726557218
s23Contig11524_2	396	27.2704029723338
s23Contig11528_11	1109	123.08574806808
s23Contig11530_6	1670	49.4380045181906
s23Contig11533_6	944	32.4695010013854
s23Contig11539_10	245	23.0025961176886
s23Contig11540_16	4290	184.988481221984
s23Contig11542_3	977	41.7389942986812
s23Contig11543_6	417	54.0886223734152
s23Contig11547_32	2662	69.6161987529001
s23Contig11549_5	346	47.7561660616042
s23Contig11550_7	559	26.6681169809607
s23Contig11551_2	377	44.116543704685
s23Contig11557_2	47	6.2212441289861
s23Contig11559_2	1816	205.797548229209
s23Contig11560_18	708	43.7220766352308
s23Contig11563_5	877	111.515462277892
s23Contig11567_20	505	31.7320018864835
s23Contig11579_21	589	27.7306718330552
s23Contig11580_9	288	28.1869289124508
s23Contig11585_7	1189	47.5858172302178
s23Contig11587_9	342	54.6819443938943
s23Contig11588_15	1673	59.6399067301131
s23Contig115_4	316	12.3709299115756
s23Contig11600_11	131	16.6573837610079
s23Contig11601_1	676	100.15195116255
s23Contig11603_27	1007	49.203638988152
s23Contig11608_8	484	54.2777812246412
s23Contig11611_2	826	58.1214678872839
s23Contig11615_5	1158	50.2695313181561
s23Contig11619_4	356	30.5795693764288
s23Contig11635_12	412	31.4576344147032
s23Contig11638_3	276	27.9439381459641
s23Contig11641_5	319	23.9046629818711
s23Contig11644_11	721	41.8070267064346
s23Contig11645_2	605	39.0019984847721
s23Contig11651_11	300	24.7807079633119
s23Contig11655_9	393	41.2108000840519
s23Contig11659_2	271	26.6848434603709
s23Contig11661_2	493	28.1319411609652
s23Contig11663_1	106	20.0206865935171
s23Contig11670_3	459	22.4614589771092
s23Contig11673_17	331	34.1548882355675
s23Contig11679_3	217	17.9247120934623
s23Contig11679_6	441	28.204371318956
s23Contig11681_2	302	29.0293210091646
s23Contig11682_14	325	27.1232425877507
s23Contig11686_4	323	104.320998360352
s23Contig11699_2	3294	1043.0199981758
s23Contig1169_5	2304	53.3047939318553
s23Contig11701_17	1096	49.1640067952122
s23Contig11703_9	1150	35.9904565106692
s23Contig11704_2	62	15.285850443934
s23Contig11706_1	2008	225.18550557661
s23Contig11707_19	1056	58.2016791536953
s23Contig11716_10	3346	534.987678192896
s23Contig11719_13	294	36.6620528084241
s23Contig1171_1	69	17.2754191251212
s23Contig11721_14	787	39.4079850767258
s23Contig11722_4	822	54.51450445465
s23Contig11725_7	609	37.3229437034527
s23Contig11727_1	168	23.6942524700732
s23Contig11728_7	136	26.3021741847719
s23Contig1172_7	1017	28.7120459775265
s23Contig11737_3	3665	130.796045016742
s23Contig11741_7	249	49.6424886131704
s23Contig11742_3	27	9.90946719578347
s23Contig11742_5	139	16.5658880331862
s23Contig11744_2	47	13.9264547474551
s23Contig11745_6	547	32.7768922515106
s23Contig11748_7	203	21.4261343482784
s23Contig11750_1	470	121.438685397809
s23Contig11754_4	721	131.562225285221
s23Contig11764_4	430	26.1051405380428
s23Contig11768_1	77	16.1487613560916
s23Contig11774_12	2436	66.562407213941
s23Contig11776_7	1271	30.340097093263
s23Contig11780_3	557	28.2413189178745
s23Contig11782_22	368	22.0101636260804
s23Contig11783_5	96	12.4022487214783
s23Contig11785_7	179	21.0227511472029
s23Contig11786_18	295	19.3653845530367
s23Contig11787_3	450	77.7213113394782
s23Contig11788_4	123	12.5715040936662
s23Contig1178_2	136	16.9593169453935
s23Contig11790_30	795	22.5430470203561
s23Contig11792_11	291	23.8542616985921
s23Contig11800_2	1206	240.43711352403
s23Contig11801_2	252	21.7619671750539
s23Contig11803_30	5172	208.023396597025
s23Contig11807_8	971	68.027970831952
s23Contig11808_3	46	10.8444236843827
s23Contig11810_10	461	28.5780383307417
s23Contig11816_4	551	32.4151821756155
s23Contig11817_4	168	15.7274893207153
s23Contig11818_11	774	42.1556198637939
s23Contig11826_3	243	18.2095081648736
s23Contig11827_2	123	12.4143602924954
s23Contig11827_4	40	8.28141608004697
s23Contig11828_4	752	33.8269318656849
s23Contig11830_9	327	30.0036645650111
s23Contig11834_10	664	70.7774095078866
s23Contig11838_3	477	31.764780069508
s23Contig11840_2	786	33.5348122216327
s23Contig11844_2	101	17.0787947326204
s23Contig11846_12	11077	954.025757554275
s23Contig11850_7	1598	93.4989878515738
s23Contig11851_24	1767	46.36045705315
s23Contig11854_2	324	29.1487391608561
s23Contig11855_4	215	22.1145458061127
s23Contig11860_3	112	13.3974909028315
s23Contig11873_13	735	37.4427116616004
s23Contig11879_5	263	29.8043806080848
s23Contig11882_4	955	43.5037153598518
s23Contig11887_5	1390	53.3177631471908
s23Contig11900_1	179	23.6936744486918
s23Contig11902_5	749	50.0845642058493
s23Contig11905_16	176	11.7932863015441
s23Contig11909_1	907	45.2764344666926
s23Contig11914_2	560	55.3107422593963
s23Contig11915_4	72	17.8878587329014
s23Contig11916_3	763	101.830619129735
s23Contig11917_18	1539	142.833009925431
s23Contig11918_9	624	57.9127993459836
s23Contig11919_18	288	20.6245821310615
s23Contig11919_22	550	40.5562499810519
s23Contig11922_19	1193	52.6379024530526
s23Contig11924_4	252	62.6075055651551
s23Contig11933_1	44	14.2109099933606
s23Contig11935_1	543	64.7142244749648
s23Contig11947_17	1705	49.654892898352
s23Contig11951_7	196	16.8359426903934
s23Contig11953_42	1780	44.9137425216297
s23Contig11954_10	254	22.0526095938025
s23Contig11956_18	2162	188.213595966954
s23Contig11959_9	193	21.1302436727164
s23Contig11965_3	325	27.9911863505588
s23Contig11966_7	1127	108.654651034718
s23Contig11969_1	224	12.1183334799481
s23Contig11970_12	869	71.4161507299928
s23Contig11974_5	3502	785.457809292121
s23Contig11975_2	1026	258.884830489843
s23Contig11979_10	504	133.425831532298
s23Contig11989_2	155	17.8789857871014
s23Contig11994_6	80	9.42993363859363
s23Contig12002_10	751	68.5181908385581
s23Contig12011_23	1313	46.3460626460071
s23Contig12020_17	9138	664.7179336575
s23Contig12026_9	354	61.8017461627721
s23Contig12030_6	800	139.664963079711
s23Contig12031_5	680	42.9790908890109
s23Contig12036_2	395	44.1436729111154
s23Contig12046_17	48	8.80841528514087
s23Contig12046_5	623	34.5134762430362
s23Contig12047_7	305	17.37344696158
s23Contig12048_8	267	22.9958361710744
s23Contig12050_5	461	31.4117256757731
s23Contig12054_3	135	27.5959845958527
s23Contig12058_13	382	35.0501524887897
s23Contig12060_5	191	27.9132436109818
s23Contig12065_20	1369	47.1378556428345
s23Contig12072_1	129	20.3238069749836
s23Contig12073_14	352	24.7684705766634
s23Contig12077_9	689	58.2539087662152
s23Contig12079_6	125	15.9572740672842
s23Contig1208_3	36	8.42544070752605
s23Contig12092_2	114	17.1251980892506
s23Contig12093_7	480	39.649132741299
s23Contig12096_3	345	37.2663723602114
s23Contig12098_9	43	15.2614667760866
s23Contig12101_1	372	75.5640154020889
s23Contig12103_2	967	136.382988920005
s23Contig12114_16	270	19.0400243063089
s23Contig12116_7	219	32.7460994165191
s23Contig12123_6	212	21.7367454443899
s23Contig12124_11	323	23.8175795343269
s23Contig12126_3	240	32.8449383513727
s23Contig12127_4	1538	49.0845750309661
s23Contig12129_11	311	33.5937443594949
s23Contig12132_4	119	30.2630330925181
s23Contig12134_4	1455	59.1850069851719
s23Contig12137_1	131	37.4422608433274
s23Contig12143_2	290	47.7871509516996
s23Contig12146_16	316	18.9000318093516
s23Contig12149_3	621	37.4193313512421
s23Contig12150_11	3544	250.464815080913
s23Contig12151_5	1042	42.1729557219234
s23Contig12153_16	35	8.01711556685398
s23Contig12153_20	469	21.9211840115976
s23Contig12154_8	565	46.4328252732404
s23Contig12159_3	810	56.3814512863543
s23Contig1215_26	1584	79.4398695281027
s23Contig12160_4	394	17.4797032260991
s23Contig12161_14	3577	86.7980756885644
s23Contig12164_11	513	54.3233742667212
s23Contig1216_2	83	16.9664201589317
s23Contig12174_3	79	17.124189894379
s23Contig12178_1	127	19.2572083776867
s23Contig12180_13	274	24.6504769446746
s23Contig12181_26	1452	37.6372415554494
s23Contig12186_2	40	11.4327514025427
s23Contig12189_8	976	106.49453434828
s23Contig12190_4	181	21.7317903751121
s23Contig12193_1	43	10.9353817056998
s23Contig12194_17	1461	67.0265350603688
s23Contig12195_1	160	31.1301423731886
s23Contig12199_47	2935	47.2077834463434
s23Contig12203_24	3912	164.301571976672
s23Contig12214_12	195	14.8889289098717
s23Contig12215_3	2609	329.157174828461
s23Contig12222_2	955	61.442498386723
s23Contig12224_8	104	19.8753985921127
s23Contig12225_21	528	24.8587346822634
s23Contig12229_2	418	27.2184768017995
s23Contig12231_7	382	46.7335366517196
s23Contig12235_26	1521	51.2782171662115
s23Contig12236_3	503	51.5735045213592
s23Contig12240_12	422	60.3077636484128
s23Contig12245_4	1080	51.5233744891548
s23Contig12245_5	303	50.9695280301641
s23Contig12246_12	457	28.0075291830507
s23Contig12247_38	2207	60.0510805609
s23Contig12250_17	259	13.0908581885062
s23Contig12251_2	254	18.6022012900103
s23Contig12253_16	1099	47.4531784233814
s23Contig12259_28	1077	38.182691504963
s23Contig12278_4	347	63.3177422662574
s23Contig12281_2	179	23.5010429491089
s23Contig12283_2	287	44.1399477066503
s23Contig12284_4	294	30.9298751706249
s23Contig12285_17	515	23.0058425958151
s23Contig12287_10	96	16.065089017459
s23Contig12290_1	436	107.494045057342
s23Contig12291_2	57	8.10995063697992
s23Contig12292_8	2024	398.598694935724
s23Contig12293_14	592	24.141582633349
s23Contig12302_7	77	14.0503347391983
s23Contig12303_2	2640	201.097782924914
s23Contig1230_10	354	21.8610383176154
s23Contig12311_8	817	80.9419510915756
s23Contig12312_54	4450	58.5672274120681
s23Contig12313_14	130	13.5005721948033
s23Contig12314_21	649	34.8190901000114
s23Contig12319_4	603	94.5408067740119
s23Contig12329_1	657	44.8614638940895
s23Contig12333_5	503	30.5369434665942
s23Contig12334_10	686	55.8088175832687
s23Contig12337_7	100	17.271402519884
s23Contig12348_8	391	57.1417709523241
s23Contig12353_6	529	26.8638199917373
s23Contig12354_2	150	15.4780460282028
s23Contig12363_4	59	12.2938957420568
s23Contig12365_5	1136	104.529874077037
s23Contig12368_11	361	42.3978389058114
s23Contig1236_8	1366	39.0428460396834
s23Contig12370_3	196	23.0193252785015
s23Contig12371_7	139	17.8858791115277
s23Contig12372_39	1081	25.4843956582993
s23Contig12374_2	666	99.1251157894654
s23Contig12375_6	323	31.3276271352407
s23Contig12377_11	4135	502.068633138637
s23Contig12384_11	1913	282.124022595463
s23Contig12393_6	156	18.321503793093
s23Contig12394_14	120	11.5006015592344
s23Contig12396_6	301	38.1237424955574
s23Contig12397_5	611	20.9933897629191
s23Contig12407_3	302	22.0675381427134
s23Contig12408_17	1783	33.4416277559945
s23Contig12415_14	212	47.549130659603
s23Contig12416_1	161	34.4364315010695
s23Contig12418_5	3526	681.922545408131
s23Contig12419_17	441	31.3037527825775
s23Contig12420_22	356	23.4173484430493
s23Contig12421_7	204	18.1008094321027
s23Contig12425_23	523	34.8280502648903
s23Contig12427_1	142	17.3721523679167
s23Contig12427_3	220	24.0049155293253
s23Contig12430_19	347	13.5845337953061
s23Contig12430_20	76	14.3544545387481
s23Contig12431_12	590	110.147620810336
s23Contig12433_2	262	47.2734689977206
s23Contig12435_1	252	20.4496877474125
s23Contig12441_6	1289	42.4378254597392
s23Contig12442_1	150	20.882018994946
s23Contig12446_2	316	28.038508728159
s23Contig12448_5	571	31.3105016445783
s23Contig12455_20	176	22.1181478495885
s23Contig12455_24	763	46.4962449611241
s23Contig12460_2	124	13.3496427210357
s23Contig12473_19	513	29.3250073475221
s23Contig12474_10	373	21.061146803574
s23Contig12486_11	508	29.1942020245357
s23Contig12487_3	482	58.9674467699708
s23Contig12497_9	815	95.3713080088018
s23Contig12498_3	554	67.2662691073289
s23Contig12499_3	612	99.3270547731463
s23Contig12501_5	345	29.5560884236159
s23Contig12508_7	160	31.1301423731886
s23Contig12509_5	1507	117.000881555914
s23Contig12514_3	160	27.6342440318145
s23Contig12516_26	383	22.0498238837186
s23Contig12517_20	751	32.9557602674586
s23Contig12522_11	312	33.8148559939636
s23Contig12523_7	104	17.4944914690992
s23Contig12526_6	234	36.6874772555867
s23Contig12528_2	149	22.6996739816759
s23Contig12529_16	492	22.7330202781032
s23Contig12531_13	1489	65.2523898486306
s23Contig12537_15	803	90.6815060765143
s23Contig12537_2	406	36.6279168188446
s23Contig12539_3	120	19.8753985921127
s23Contig12544_26	685	29.1486206295724
s23Contig12547_14	1309	76.868104054996
s23Contig12552_6	774	43.174926734421
s23Contig12553_6	105	13.0935902887229
s23Contig12556_25	980	45.6074528212385
s23Contig12557_11	365	23.9605605486725
s23Contig12562_20	428	32.9127136209867
s23Contig12564_10	213	18.4929363916533
s23Contig12569_18	1155	40.4156432638912
s23Contig12570_7	183	22.6453894878526
s23Contig12571_1	286	85.5286249600406
s23Contig12574_14	417	17.3557564059026
s23Contig12579_5	944	51.1558077857398
s23Contig1257_3	246	18.2648059475795
s23Contig12591_1	196	51.4659711511212
s23Contig12593_6	1753	69.984619671764
s23Contig12594_4	179	29.9546972304704
s23Contig12598_18	1073	27.9703324214468
s23Contig12602_5	123	14.0872173531863
s23Contig12606_1	1361	101.98823297281
s23Contig12613_2	361	21.1221117737285
s23Contig12613_8	1053	49.7211862805978
s23Contig12614_1	115	26.9146022601526
s23Contig12616_46	35108	119.913433521502
s23Contig12622_4	978	54.7434613735098
s23Contig12624_10	254	27.9985350474216
s23Contig12625_8	554	35.6430828337639
s23Contig12628_2	780	83.4174427665658
s23Contig12631_4	186	23.1943599400234
s23Contig12636_4	1680	86.9548688404932
s23Contig1263_3	414	18.8326400040054
s23Contig12640_2	53	7.01544550715454
s23Contig12651_2	84	13.4974721782258
s23Contig12652_2	727	100.343158169902
s23Contig12656_2	257	29.7507646488569
s23Contig12665_4	216	50.9216416484056
s23Contig12669_15	265	17.1519910194961
s23Contig12673_2	56	8.69548688404932
s23Contig12674_2	119	29.5646554057677
s23Contig12675_1	6388	1677.37052914981
s23Contig12684_1	287	23.1156833376473
s23Contig12690_11	54	9.17929592872574
s23Contig12690_12	332	25.2300648010466
s23Contig12691_19	689	36.4803166372036
s23Contig12695_3	254	15.4784354130085
s23Contig12696_4	1116	78.8709745006486
s23Contig12697_1	345	20.370466792876
s23Contig12701_14	199	15.8305591618829
s23Contig12705_1	268	24.6602167716954
s23Contig12710_10	211	15.1439495383792
s23Contig12713_20	601	25.3404845300549
s23Contig12714_4	843	51.6637792151241
s23Contig12718_4	764	52.8379172422012
s23Contig12727_4	713	34.5249380716441
s23Contig12730_3	2730	459.230401063855
s23Contig12731_5	1650	115.09916301318
s23Contig12737_6	513	31.6195212812022
s23Contig12738_3	139	18.175528975682
s23Contig12743_2	124	35.1306387395677
s23Contig12744_5	1228	120.918774056588
s23Contig12748_4	354	32.8543765520484
s23Contig12749_2	188	21.0101531830119
s23Contig12752_21	522	36.1012994770013
s23Contig12753_3	149	14.6717405003515
s23Contig12757_1	146	19.4050959505298
s23Contig12758_16	100	7.37386363291853
s23Contig12758_18	128	12.5275239610892
s23Contig12761_6	368	72.4724899883135
s23Contig12762_5	105	11.8161668459207
s23Contig12765_14	2305	161.138073271823
s23Contig1276_27	941	29.9428264750388
s23Contig12771_11	744	41.6453325786209
s23Contig12774_2	2655	424.504568321021
s23Contig12778_7	988	29.1149201091578
s23Contig12782_6	484	85.4207704518943
s23Contig12799_2	183	15.6775773377441
s23Contig12807_4	36	10.3813465860589
s23Contig12810_15	850	51.7003659234571
s23Contig12814_2	69	14.4709679684457
s23Contig12819_4	704	73.3466322237966
s23Contig12823_6	184	23.9626781412972
s23Contig12825_11	227	18.4209488835819
s23Contig12828_4	1528	275.701758124111
s23Contig12831_5	629	36.4724269047814
s23Contig12834_3	248	22.7550728199472
s23Contig12845_6	127	15.7760976324895
s23Contig12846_4	1271	110.946355046445
s23Contig12847_5	491	23.9910493974008
s23Contig12849_3	216	26.9353857368014
s23Contig12851_10	807	114.819827439347
s23Contig12860_7	1044	48.6560082417305
s23Contig12862_3	76	14.6982738091373
s23Contig12863_2	219	26.1968795332152
s23Contig12869_4	1271	159.728215436517
s23Contig12871_31	1715	49.7666230470747
s23Contig12872_1	153	20.5896707290168
s23Contig12872_7	136	32.0617743712183
s23Contig12874_13	429	24.1387408423808
s23Contig12878_4	262	18.5163040494354
s23Contig12879_4	224	15.8307332331051
s23Contig12882_3	397	20.5482636486165
s23Contig12885_5	294	18.3310264042121
s23Contig12890_5	2560	205.675766525346
s23Contig12893_1	190	58.4431363363315
s23Contig12899_128	5772	41.0800575351964
s23Contig12903_4	351	27.6498304194544
s23Contig12912_7	189	9.31943785130171
s23Contig12916_7	775	73.8365194747551
s23Contig12919_3	362	28.5163493214886
s23Contig12920_6	949	35.1092199929689
s23Contig12933_21	268	17.7371641124285
s23Contig12935_38	2104	43.9831636158145
s23Contig12937_10	426	44.3830473399678
s23Contig1293_4	22	6.64061214643019
s23Contig12942_8	372	35.1306387395677
s23Contig12950_9	544	34.6545411349658
s23Contig12951_3	667	92.8553777975266
s23Contig12956_1	736	111.600829653365
s23Contig12961_5	1076	137.360215171182
s23Contig12966_9	248	24.2720776746104
s23Contig12974_10	66	13.4913702468613
s23Contig12974_3	3271	119.508141166913
s23Contig12975_24	417	24.3105902003256
s23Contig12976_1	171	30.8540580099627
s23Contig12981_3	2059	148.77091558028
s23Contig12982_6	816	61.147978035131
s23Contig12985_6	532	19.6818809654999
s23Contig12990_6	427	38.6303703028073
s23Contig12992_3	197	17.149897504852
s23Contig12993_2	411	44.9975655413806
s23Contig1299_15	523	20.3268404073066
s23Contig12_7	1305	72.1716903071901
s23Contig13000_16	585	26.9529968425494
s23Contig13006_11	326	23.9295281912994
s23Contig13007_17	535	25.5987772607674
s23Contig13008_10	338	21.4050248563096
s23Contig13010_13	620	28.4843016807305
s23Contig13013_7	380	35.3690450450421
s23Contig13019_8	112	29.8952276344175
s23Contig13024_18	440	28.3085856441446
s23Contig13026_1	2628	771.61717897834
s23Contig13027_4	392	36.0701678153157
s23Contig13030_1	799	87.4770191424893
s23Contig13043_6	410	26.2737783968157
s23Contig13046_9	1420	32.4116482341344
s23Contig13050_16	1463	44.8730063892915
s23Contig13052_3	103	13.4138904812696
s23Contig13069_8	385	48.5724462663692
s23Contig13075_1	69	14.5655494584355
s23Contig13076_5	730	149.222731518315
s23Contig13079_8	1550	47.9054164630468
s23Contig13080_10	330	32.6938113344186
s23Contig13087_1	1119	173.754461129485
s23Contig13090_9	1834	321.922047033391
s23Contig13091_15	502	26.4061179177784
s23Contig13094_10	94	18.0712329461025
s23Contig13094_8	91	15.5506590836438
s23Contig13098_23	515	22.4469962169694
s23Contig13100_1	523	67.2972285994892
s23Contig13103_43	1567	26.8346861558807
s23Contig13106_5	1066	32.4497259294885
s23Contig13108_1	205	22.368216743235
s23Contig13109_6	230	33.3113462950768
s23Contig13112_2	408	105.419114132566
s23Contig13118_3	3051	218.491666950933
s23Contig1311_3	55	9.81416436005566
s23Contig13120_7	574	51.0710138754632
s23Contig13125_2	701	59.4240509743843
s23Contig13130_19	1379	139.618444577118
s23Contig13130_6	2125	102.742867909265
s23Contig13136_3	8941	776.26922196137
s23Contig13140_1	239	26.0780673250398
s23Contig13141_9	407	32.6180936572173
s23Contig13145_15	219	14.9222731518315
s23Contig13159_20	494	34.1648313058212
s23Contig13160_1	182	32.8388219755159
s23Contig13160_5	170	42.5626268300088
s23Contig13167_5	221	26.6334049231063
s23Contig13169_25	2102	73.632747007602
s23Contig13176_3	581	37.0115595577484
s23Contig13178_16	975	44.414787932833
s23Contig13185_4	77	19.2783662700628
s23Contig13188_31	4878	119.716805311573
s23Contig13190_3	217	22.3915732541334
s23Contig13191_7	544	20.5977167121074
s23Contig13197_1	291	30.3179971265978
s23Contig13199_6	152	20.9795874027857
s23Contig13201_5	125	25.0757163914466
s23Contig13228_3	271	28.5101910586373
s23Contig13231_18	486	41.7462660588325
s23Contig13234_2	116	20.1425410463078
s23Contig13245_2	253	37.8299687323257
s23Contig13255_4	183	15.7611910835454
s23Contig13256_14	688	36.1312123999708
s23Contig13257_10	812	116.558170854634
s23Contig13265_5	411	38.4761792310356
s23Contig13267_12	175	19.224715900109
s23Contig13272_2	260	33.4556012158073
s23Contig1327_4	88	12.6319199940983
s23Contig13281_8	430	31.63538671125
s23Contig13297_18	1119	59.8359733690943
s23Contig13301_31	609	21.4729163010039
s23Contig13312_13	486	32.0993784010655
s23Contig13314_11	141	17.3154019103339
s23Contig13314_12	185	19.916805672513
s23Contig13316_7	395	38.6591559736738
s23Contig13318_3	381	44.4236684236166
s23Contig13325_3	1682	91.4552747506601
s23Contig13327_11	471	33.2869435392522
s23Contig13329_4	218	14.4873661548476
s23Contig13333_3	979	191.631968092287
s23Contig13334_17	419	19.641018891734
s23Contig13337_7	552	132.060981756482
s23Contig13339_4	1197	71.592842012006
s23Contig13340_7	257	29.4342671525925
s23Contig13341_7	1248	63.6766324562474
s23Contig13344_13	1388	33.2805950441798
s23Contig13349_2	1212	320.857356780049
s23Contig1334_10	146	17.3361702793336
s23Contig13352_7	238	26.4151560326447
s23Contig13355_12	274	18.9092333827739
s23Contig13357_2	243	20.8731330294163
s23Contig13374_8	297	32.4066359645892
s23Contig13376_2	50	12.8164772667394
s23Contig13387_15	298	32.082205894102
s23Contig13397_9	180	15.0610209538678
s23Contig133_1	50	9.96837120746394
s23Contig13401_8	488	22.5481989750292
s23Contig13403_10	946	74.7028275934603
s23Contig13404_9	224	17.1844301366485
s23Contig13406_18	556	23.9432301706318
s23Contig1340_9	70	10.614209342032
s23Contig13411_16	267	24.7089930204954
s23Contig13411_3	114	13.8417954480785
s23Contig13412_7	129	15.6630843228257
s23Contig13413_31	2730	31.1893303870747
s23Contig13416_3	75	18.3508651773768
s23Contig13417_1	112	18.9388614856781
s23Contig13418_5	142	15.9244730039236
s23Contig13425_3	157	15.5543284227385
s23Contig13427_15	301	21.8953926494755
s23Contig13431_3	411	34.8406347367645
s23Contig13433_3	821	49.2867400496327
s23Contig13434_3	397	28.8137449814308
s23Contig13435_4	1683	460.650260378002
s23Contig13438_16	1590	66.4334555140637
s23Contig13439_12	314	28.2490867176198
s23Contig13446_6	720	86.7694640028802
s23Contig13452_4	116	11.3875763970008
s23Contig13455_3	447	59.1680026735487
s23Contig13459_36	2444	57.6168945318071
s23Contig13462_3	535	36.3007870819706
s23Contig13463_10	609	54.0362399223065
s23Contig13465_5	1045	49.1995790586464
s23Contig13466_2	329	28.3356932594887
s23Contig13471_3	76	12.718195472155
s23Contig13482_7	145	16.6659814706995
s23Contig13483_1	120	22.9331522216685
s23Contig13490_12	231	15.8738888223709
s23Contig13501_5	389	18.7798749402679
s23Contig13505_16	695	54.2192712197278
s23Contig13506_6	741	43.5135715085959
s23Contig13510_2	401	59.1383863360066
s23Contig13516_18	384	27.2576894977546
s23Contig13518_2	117	21.9698264960781
s23Contig13520_7	231	55.2646499741801
s23Contig13523_2	252	31.1838150324527
s23Contig13526_43	1509	30.0845443041262
s23Contig13527_2	410	46.4631028491056
s23Contig13532_18	449	17.4088687848382
s23Contig13534_8	403	22.1358871649827
s23Contig13536_5	254	31.4313056279484
s23Contig13537_2	93	19.1316535811021
s23Contig1353_4	1138	28.5140270337195
s23Contig13542_3	97	12.1428670662084
s23Contig13542_7	476	31.0578198202004
s23Contig13546_8	72	12.1115710170687
s23Contig13549_15	130	24.9921306701417
s23Contig13549_17	409	42.6118928686546
s23Contig13550_13	201	14.5556100115444
s23Contig13557_2	103	23.427076333485
s23Contig1355_2	100	16.9986961643069
s23Contig13561_2	620	60.8646324667282
s23Contig13573_13	810	84.663409051354
s23Contig13585_12	4944	205.507017103003
s23Contig13587_10	559	53.4151337163029
s23Contig13589_2	117	12.8969629942847
s23Contig13596_1	510	33.8228677273376
s23Contig13608_3	460	34.3114559990861
s23Contig13609_1	424	68.4707481498283
s23Contig13612_22	345	22.0646442291152
s23Contig13613_16	4325	279.933438337059
s23Contig13614_12	187	15.0239720079061
s23Contig13615_3	392	33.3174444820416
s23Contig13616_40	1299	36.0743611376835
s23Contig13620_19	509	23.285324448302
s23Contig13621_3	470	42.4017756277265
s23Contig13622_1	114	16.2199012739598
s23Contig13623_7	199	19.3590572883267
s23Contig13638_3	42	12.2206842694747
s23Contig13640_17	625	25.2640196434474
s23Contig13642_8	178	13.7206659731948
s23Contig13644_2	270	35.1626255334252
s23Contig13645_11	200	20.9045454447788
s23Contig13647_2	211	23.4184786675967
s23Contig13648_8	882	53.8495558263621
s23Contig13656_4	2126	113.121142151732
s23Contig13657_3	255	25.4193465790331
s23Contig13658_14	429	22.0631166298194
s23Contig13659_16	722	37.5504209310729
s23Contig1365_1	448	74.5839699745261
s23Contig13662_4	323	26.3436864546343
s23Contig13666_5	281	19.2279743265328
s23Contig13668_13	471	33.9556544585676
s23Contig13672_2	1883	201.378262473645
s23Contig13674_4	747	28.2508775948488
s23Contig13675_3	274	46.332571848891
s23Contig13679_11	1029	42.9937268704224
s23Contig13684_1	55	11.9219043568461
s23Contig13685_5	1977	686.582821526733
s23Contig13690_5	903	98.8632644376319
s23Contig13692_2	198	28.0478486711064
s23Contig13693_4	106	16.3805617583321
s23Contig13699_26	820	27.3312369700621
s23Contig13702_11	709	48.6177146559191
s23Contig13709_5	333	19.7703585719798
s23Contig13714_3	294	25.9439116868357
s23Contig13719_12	922	65.5910042745218
s23Contig13724_7	74	13.5796402312588
s23Contig13728_4	651	41.8005711443961
s23Contig13730_2	41	12.8562954485389
s23Contig13735_2	265	29.3111079408512
s23Contig13738_14	340	28.8977834793218
s23Contig13740_2	51	11.7655261308667
s23Contig13746_12	530	31.9359832788378
s23Contig1374_2	188	25.6199758223225
s23Contig13750_6	188	19.650272718092
s23Contig13754_1	78	11.1964745402235
s23Contig13763_7	1230	223.179510876322
s23Contig13777_4	78	16.7947118103353
s23Contig13782_3	256	21.1462041286928
s23Contig13784_3	1011	46.0547185641991
s23Contig13786_5	326	24.4292167150156
s23Contig13787_48	1311	31.5985464743822
s23Contig13789_3	282	21.7892378106116
s23Contig13795_5	1277	135.670843761375
s23Contig13797_19	5827	125.716542981891
s23Contig13798_11	228	27.1728235364493
s23Contig13804_10	318	28.2936975825737
s23Contig13809_9	861	40.4776813030418
s23Contig13810_2	5217	810.077769180094
s23Contig13812_13	311	34.8768387621145
s23Contig13820_19	473	29.8373598493411
s23Contig13825_3	239	26.0780673250398
s23Contig13832_5	1263	73.3664949379269
s23Contig13834_10	336	42.225554985578
s23Contig13838_14	1098	66.1617163021961
s23Contig1383_1	22	8.35935881962388
s23Contig13842_3	183	14.4509698198766
s23Contig13844_6	193	23.2590368785498
s23Contig13847_6	1936	78.9494999631144
s23Contig13849_2	89	13.1856858779096
s23Contig13859_11	4422	192.999520855776
s23Contig13865_1	134	25.6086866475299
s23Contig13866_6	68	8.92777050580673
s23Contig13867_3	606	77.6678522364405
s23Contig13869_15	1515	93.2014226837286
s23Contig13872_9	331	33.5124765446164
s23Contig13874_1	47	12.9742185254069
s23Contig13875_15	849	55.9604015972317
s23Contig13879_4	1450	242.649782034537
s23Contig13880_4	145	17.6057924558893
s23Contig13895_2	688	52.7807497054205
s23Contig13897_4	997	84.9620848127879
s23Contig13899_3	271	35.4357435425168
s23Contig1389_11	349	32.9585831185729
s23Contig13900_45	3051	89.1762369184352
s23Contig13902_8	216	38.3311258562174
s23Contig13908_7	413	15.1063158325387
s23Contig13908_8	116	11.9315689000422
s23Contig13912_13	240	36.2215207987101
s23Contig13912_3	535	57.5972488367267
s23Contig13913_3	519	33.1273009636819
s23Contig13916_9	84	14.1301661865801
s23Contig13922_3	589	36.7244032383704
s23Contig13924_13	200	27.9632231274313
s23Contig13925_2	140	20.7415283472736
s23Contig13933_2	206	21.3932144009959
s23Contig13942_1	33	13.1582499938524
s23Contig13943_4	110	16.8375710821808
s23Contig13944_12	966	104.695996442849
s23Contig13945_13	290	23.2413935149705
s23Contig13945_3	243	27.9298861888274
s23Contig13952_2	246	24.7513725457852
s23Contig1395_7	482	62.021537638535
s23Contig13969_2	146	19.9806708304184
s23Contig13976_9	1207	131.699695654071
s23Contig13977_9	996	60.3533445053179
s23Contig13981_4	81	13.6255173942023
s23Contig13983_12	1799	135.438795709132
s23Contig13986_8	558	58.3236817909327
s23Contig13987_3	161	19.3304875712323
s23Contig13992_14	219	19.0651144850893
s23Contig13994_21	358	20.9087036726249
s23Contig13997_15	138	15.3163509769116
s23Contig13997_17	343	30.0218165048207
s23Contig13_2	33	6.78865127071366
s23Contig14001_57	271	19.4502859000036
s23Contig14001_87	2566	29.0791029050744
s23Contig14003_17	512	19.733092635606
s23Contig14007_4	3853	1163.01266364525
s23Contig14008_2	147	17.8486309725223
s23Contig1400_1	229	51.0078117316548
s23Contig14011_17	338	23.5270747343058
s23Contig14015_141	5160	38.4973936694075
s23Contig14016_11	1447	128.039768121997
s23Contig14021_5	373	26.303440986123
s23Contig14022_7	102	12.2923407337414
s23Contig14023_4	538	34.6136797194314
s23Contig14028_7	635	33.0256472177718
s23Contig14032_11	350	27.5039731125647
s23Contig14033_6	4720	317.592306669801
s23Contig14041_2	164	25.1032877952514
s23Contig14046_22	334	17.6264257939039
s23Contig14047_19	316	17.0384260050916
s23Contig14048_3	442	43.1284140144561
s23Contig1404_5	59	10.3002910271287
s23Contig14051_4	350	25.459758894739
s23Contig14053_9	613	33.6135508023231
s23Contig14054_2	4050	508.968743129735
s23Contig14071_3	1342	269.21289117857
s23Contig14072_28	2879	74.9271296441381
s23Contig14073_5	393	28.9792840773698
s23Contig1407_15	1045	74.1778268884207
s23Contig14080_4	4027	315.684766897965
s23Contig14084_9	586	54.7004286397091
s23Contig14088_5	1146	54.1125161230437
s23Contig14089_9	195	19.1429085984064
s23Contig14090_4	324	28.6695818047873
s23Contig140_7	148	13.5029191000088
s23Contig14102_26	1027	49.433019113878
s23Contig14104_3	239	57.1785772460132
s23Contig1410_1	339	19.7632855585381
s23Contig14116_4	760	49.9920921817907
s23Contig14120_16	193	28.9926599230295
s23Contig14122_18	515	27.675913804949
s23Contig14130_2	385	33.5162971541523
s23Contig14131_12	723	65.5930025868214
s23Contig14135_15	1269	79.7384364236585
s23Contig14140_3	1276	183.162839914425
s23Contig14143_2	2239	293.95997297796
s23Contig14145_5	290	19.1931999724039
s23Contig14146_5	269	17.8033475606092
s23Contig14150_5	1124	160.630157205725
s23Contig14156_2	321	37.8376087248569
s23Contig14157_8	328	38.6627279182339
s23Contig14165_4	322	66.2407790657515
s23Contig14168_4	747	128.331114180856
s23Contig14171_3	520	33.92871072795
s23Contig14173_10	188	17.3483836282584
s23Contig14181_3	636	40.9187737947181
s23Contig14192_2	1316	98.6161018311672
s23Contig14208_8	247	38.7256704364526
s23Contig1420_7	193	16.275252959403
s23Contig14210_1	231	28.2603323731603
s23Contig14214_15	852	56.8543168404547
s23Contig14216_15	427	31.3432777229596
s23Contig14217_9	1076	123.673076292915
s23Contig14218_11	183	19.1276590819726
s23Contig14221_3	377	54.8475948760948
s23Contig14222_9	184	34.3511224222064
s23Contig14225_2	667	38.5374734329627
s23Contig14227_1	203	17.7680138497918
s23Contig14227_13	1213	102.023164192391
s23Contig14230_3	1160	249.767508974217
s23Contig14238_2	325	44.666786729615
s23Contig14241_5	656	47.7188623855679
s23Contig14244_2	1912	165.114608090092
s23Contig14245_5	208	24.0784398714484
s23Contig14247_8	79	19.0410768228543
s23Contig14249_9	1123	131.891338202843
s23Contig14250_1	285	28.2355643342706
s23Contig1425_6	875	36.6541275916476
s23Contig14260_4	300	36.9818962353242
s23Contig14261_6	257	15.1745216399106
s23Contig14265_4	64	15.3114181746646
s23Contig14273_10	320	22.6153331901501
s23Contig14274_8	526	22.2946154154965
s23Contig14282_2	111	22.4064063815771
s23Contig14283_4	1185	73.7428986781061
s23Contig14284_2	1715	285.516760058733
s23Contig14287_5	3478	576.055302528067
s23Contig14288_18	1760	28.5933802683312
s23Contig14289_3	1785	100.965110404986
s23Contig14290_5	974	40.4862125117972
s23Contig14291_1	246	82.7624019499694
s23Contig14291_12	461	128.354810088935
s23Contig14292_9	342	17.0459147647633
s23Contig14299_22	638	29.6060624861679
s23Contig14306_4	723	65.5930025868214
s23Contig14310_4	139	24.8030699281407
s23Contig14320_3	1329	330.180059111473
s23Contig14321_19	194	14.1438361312947
s23Contig14321_29	1548	44.4019228760742
s23Contig14324_23	813	80.2993454587307
s23Contig14330_9	49	6.2552514343754
s23Contig14331_14	514	28.1371638543426
s23Contig14333_11	930	50.9960884929208
s23Contig14340_4	237	30.7410155935237
s23Contig14342_6	164	23.6464005571341
s23Contig14343_5	87	24.8662343005304
s23Contig14351_6	227	16.3650394099678
s23Contig14357_3	504	42.7242820129667
s23Contig14360_7	59	12.2150887180693
s23Contig14362_6	229	23.185368968934
s23Contig14373_3	1470	134.116831601439
s23Contig14374_11	398	77.9055396330237
s23Contig14383_3	106	16.5388280555141
s23Contig14384_5	325	19.1196628077587
s23Contig14390_1	481	58.1839266837457
s23Contig14395_1	458	85.013019552758
s23Contig14396_11	754	51.5939239936147
s23Contig14397_5	517	46.6419531904992
s23Contig14400_14	378	26.540138228707
s23Contig14402_1	295	22.2092522146714
s23Contig14404_21	1022	34.2407346595967
s23Contig14407_2	43	11.383553087081
s23Contig14416_1	799	116.241984896551
s23Contig14420_1	164	37.3013642591411
s23Contig14421_14	155	14.2624388045253
s23Contig14422_4	883	38.7482507538828
s23Contig1442_2	17	6.61515525430258
s23Contig14439_6	363	23.9265321316786
s23Contig14440_7	328	70.1562082754707
s23Contig14442_5	563	70.4787026626323
s23Contig14443_11	456	25.4363909443101
s23Contig14449_16	387	36.5471967532599
s23Contig14449_2	396	30.3796175630037
s23Contig14452_5	357	48.6506987689848
s23Contig14457_8	323	64.7956511554979
s23Contig14459_13	2724	442.102773205965
s23Contig14465_8	437	23.3675785185829
s23Contig14469_45	788	21.2263952437034
s23Contig14471_5	267	18.584996905502
s23Contig14477_49	656	21.9328932703853
s23Contig14477_61	4651	90.7648206249933
s23Contig14478_14	112	11.6312621985997
s23Contig14479_14	103	11.6316253124296
s23Contig14480_4	209	16.1487613560916
s23Contig14486_11	156	18.4557272641047
s23Contig14487_3	292	21.2407131350394
s23Contig14488_3	240	24.3754888393835
s23Contig14492_23	1254	48.7964981699731
s23Contig14493_22	1110	54.5665908835971
s23Contig14494_3	177	20.6377672204203
s23Contig14495_2	128	15.6003128572055
s23Contig14495_5	179	25.6944736243591
s23Contig14499_10	193	13.0954241248978
s23Contig144_4	1304	98.8637784429269
s23Contig14500_3	485	30.1816927079168
s23Contig14502_8	201	17.3114721737302
s23Contig14505_5	245	14.9582099517673
s23Contig14508_3	1037	61.5671526700992
s23Contig14509_4	221	21.4992545764834
s23Contig1450_10	1429	58.4217214629237
s23Contig14515_8	1406	44.6951938320173
s23Contig14519_1	160	28.8692940444095
s23Contig14520_7	353	28.360759993534
s23Contig14522_2	278	44.2301049950095
s23Contig14524_1	210	29.3613842838029
s23Contig14525_4	292	21.5809533912071
s23Contig14526_5	73	12.7444278810236
s23Contig14528_23	525	25.6912112483275
s23Contig14529_11	115	16.4345801411552
s23Contig14530_11	118	16.8633083187505
s23Contig14533_1	283	23.7407764351892
s23Contig14534_8	6503	206.723218698157
s23Contig14536_6	859	80.8850495911526
s23Contig14540_14	357	15.8599939590776
s23Contig14544_6	102	21.2538536557593
s23Contig14545_6	349	24.1366925622097
s23Contig14546_8	697	20.3538637706977
s23Contig14547_8	720	21.0255120730306
s23Contig14549_5	1346	73.1859689740716
s23Contig14551_5	1702	58.7290423676664
s23Contig14555_1	102	16.0699869104521
s23Contig14559_3	225	23.8260413450532
s23Contig14563_2	1961	120.409585624698
s23Contig14564_2	206	43.7716426230904
s23Contig14567_2	566	96.721681772993
s23Contig1456_3	40	11.9620454489567
s23Contig14571_16	641	42.4235902838308
s23Contig14577_18	788	36.2026285877672
s23Contig14577_3	120	15.7548891278942
s23Contig14586_2	390	40.5017165844098
s23Contig14588_3	931	79.5476022355623
s23Contig1458_9	620	25.9048694457355
s23Contig14591_3	68	17.8555410116135
s23Contig14595_15	758	45.0027981908729
s23Contig14596_3	115	20.9842661689326
s23Contig14598_11	450	93.7670014224673
s23Contig14603_13	293	20.6619523027722
s23Contig14604_18	1481	89.910960783352
s23Contig14608_14	657	35.9652074947531
s23Contig14610_6	249	56.6343884178423
s23Contig14612_5	593	28.331998473853
s23Contig14613_7	737	196.721274701479
s23Contig14622_4	358	25.8669197560662
s23Contig14633_5	145	15.1069057847308
s23Contig14643_7	176	35.9769873249635
s23Contig14646_12	2392	54.5976497014432
s23Contig14649_10	155	25.1563619114995
s23Contig14653_2	392	37.127943997583
s23Contig14655_4	1962	230.428143859285
s23Contig14660_12	443	42.5827457187415
s23Contig14667_9	587	31.8098084430395
s23Contig14684_4	82	8.12391675582522
s23Contig14689_5	357	24.1217899754171
s23Contig14690_1	178	17.6891047469803
s23Contig14696_21	788	34.485701757724
s23Contig1469_7	256	32.8101818028528
s23Contig14702_2	119	18.657306809465
s23Contig14703_10	754	40.1191633031073
s23Contig14707_7	814	39.0062069550699
s23Contig14710_5	2532	81.2895899674431
s23Contig14714_2	136	14.641543629523
s23Contig14714_8	186	35.3372895556828
s23Contig14717_29	958	24.6345754444837
s23Contig14718_2	1891	267.871120389203
s23Contig1473_4	59	12.2150887180693
s23Contig14741_1	169	21.920808587787
s23Contig14743_6	517	23.4519933176948
s23Contig14749_19	697	39.7025984662992
s23Contig14750_15	381	35.4621214793712
s23Contig14756_5	496	129.190090848733
s23Contig14757_2	366	39.5347602430068
s23Contig14759_9	1353	72.5889505474814
s23Contig14768_4	365	74.6113657591573
s23Contig14771_11	594	28.8058986351904
s23Contig14771_3	169	18.6289465473002
s23Contig14776_1	169	19.6341055336653
s23Contig14787_10	9146	331.902407556885
s23Contig14797_3	304	40.910195435432
s23Contig14801_2	149	24.4280755538847
s23Contig14803_3	674	43.0208108853981
s23Contig14805_12	558	66.2574179169052
s23Contig14808_77	5531	71.3124144195949
s23Contig14815_6	84	15.5919075162264
s23Contig14820_1	87	12.3240547191225
s23Contig14823_16	514	45.9859464655461
s23Contig14830_3	398	71.0188620964028
s23Contig14831_1	271	45.1166425515548
s23Contig14833_10	218	16.60580177183
s23Contig14836_2	481	38.1697995689438
s23Contig1483_4	122	17.5124345372727
s23Contig14849_4	370	32.4730527269233
s23Contig1485_5	203	24.5557944216224
s23Contig14860_3	276	47.4155120668221
s23Contig14861_1	231	27.9428005487427
s23Contig14866_5	563	16.4259307018601
s23Contig14868_2	183	29.70073696648
s23Contig14870_27	2523	82.9802951149065
s23Contig14871_2	454	113.667250475435
s23Contig1487_13	1110	41.9792157031889
s23Contig14887_2	198	27.683590896157
s23Contig14904_6	579	25.0673802283566
s23Contig14915_6	222	30.0002093811911
s23Contig14916_7	150	19.9367424149279
s23Contig14930_3	266	25.568872147145
s23Contig14936_4	432	32.222932590446
s23Contig1493_1	71	16.9861045375186
s23Contig14944_10	865	44.5571884306833
s23Contig14948_19	2111	100.85809237488
s23Contig14949_5	359	29.4284534357202
s23Contig14955_1	472	42.1116870722388
s23Contig14959_9	584	35.7908031573339
s23Contig14960_12	553	27.6478793495933
s23Contig14969_1	145	19.5947313525797
s23Contig14977_2	307	24.7265323507238
s23Contig14983_11	352	20.4841945850243
s23Contig14990_1	154	27.9428005487427
s23Contig14994_12	52	11.1223257022088
s23Contig14994_5	754	39.405068163408
s23Contig14999_9	1277	135.226021322813
s23Contig14_1	47	11.4134102817489
s23Contig15004_5	1076	146.017371589534
s23Contig15005_4	251	24.5656915174484
s23Contig15009_5	114	14.3265275843925
s23Contig1500_11	775	34.7646945860305
s23Contig15010_1	155	20.516868936018
s23Contig15011_17	226	16.2205336287853
s23Contig15013_4	245	26.7327468394759
s23Contig15017_13	326	23.7674772103199
s23Contig15019_26	2715	111.137863325193
s23Contig15023_9	437	27.620386350732
s23Contig15025_1	846	159.787743944485
s23Contig15027_13	214	27.7577102827598
s23Contig15032_2	615	30.4646878343446
s23Contig15036_3	560	54.3141523087765
s23Contig15037_4	602	28.8046054410878
s23Contig15039_7	248	21.0230594032058
s23Contig15041_7	1135	156.656787514222
s23Contig15046_4	203	18.6791940472171
s23Contig15052_3	72	13.4417435565155
s23Contig15056_5	678	49.319190087523
s23Contig15059_5	639	51.5952925327126
s23Contig15069_2	256	56.6312727008143
s23Contig15071_6	458	26.1810007118228
s23Contig15079_41	3638	59.0444158929258
s23Contig1507_3	154	19.2039324234603
s23Contig15084_3	94	12.1926390961655
s23Contig15087_5	95	27.6420239428595
s23Contig15088_1	1284	126.432985251351
s23Contig15089_1	111	13.1319597840745
s23Contig15092_2	213	18.1993977187699
s23Contig15094_5	112	25.6547698139327
s23Contig1509_4	167	23.5532152529895
s23Contig15100_6	1694	140.287188395996
s23Contig15103_9	1657	124.169362260064
s23Contig15106_3	281	36.892698707819
s23Contig15115_5	219	31.8610697025591
s23Contig15118_3	123	15.7019576822076
s23Contig15121_1	129	25.718397715257
s23Contig15131_9	536	47.0420439503538
s23Contig15139_15	367	25.2195549688749
s23Contig15144_8	955	114.66220888526
s23Contig15147_38	717	19.1858523484965
s23Contig1514_2	23	6.19035851983511
s23Contig15153_1	486	99.9783187141466
s23Contig15158_2	3087	284.864150321456
s23Contig15160_9	827	30.2149901391125
s23Contig15163_3	806	110.773631089445
s23Contig15164_15	583	24.2335337724618
s23Contig15169_3	376	18.7985581111159
s23Contig15172_1	252	28.4579570750705
s23Contig15191_3	1334	319.147372578166
s23Contig15194_4	454	135.769215845659
s23Contig15198_7	1871	193.681618572098
s23Contig15203_5	123	16.7620054582217
s23Contig15205_7	2898	262.17989025184
s23Contig15206_5	933	26.6668926464309
s23Contig15213_9	200	18.5086090041164
s23Contig15217_1	57	15.214535492516
s23Contig15220_78	692	35.7026928383878
s23Contig15223_16	781	77.1387316153366
s23Contig15224_5	221	18.7342585810826
s23Contig15229_6	215	37.5349588276723
s23Contig15231_7	1051	107.419925223116
s23Contig15233_1	465	80.7438067804579
s23Contig15243_12	746	77.7224256235118
s23Contig15244_1	310	56.8876820498681
s23Contig15247_22	2694	80.9390941270897
s23Contig15249_6	66	13.9322646993731
s23Contig15252_10	1812	192.510234060776
s23Contig15254_3	183	36.484238619318
s23Contig15255_8	268	27.7427438681573
s23Contig15257_1	522	48.1694481593132
s23Contig15260_11	182	20.1998252014342
s23Contig15263_16	935	57.6301216333803
s23Contig15264_5	206	14.4636732145864
s23Contig15267_9	6389	929.499426162785
s23Contig15268_15	703	53.2984940532037
s23Contig15269_20	459	25.6480327420278
s23Contig15277_10	176	18.9478799911475
s23Contig15281_4	111	15.4526940562601
s23Contig15284_21	1782	89.5088421043708
s23Contig15285_7	119	24.172359765722
s23Contig15286_3	359	26.4118693705553
s23Contig15287_6	710	88.1970812525002
s23Contig15290_1	405	41.1336374164597
s23Contig15292_2	2881	537.856433143351
s23Contig15294_5	316	19.4771320172708
s23Contig15297_2	79	15.8478527593942
s23Contig15298_11	609	39.7357400640799
s23Contig15299_7	486	86.2450331764891
s23Contig15302_4	1180	104.413909042126
s23Contig15307_4	1199	61.4678249712819
s23Contig15309_5	867	62.5043575702295
s23Contig15310_2	170	28.5967649014122
s23Contig15313_16	665	39.6270343239886
s23Contig15315_3	817	36.2459835932056
s23Contig15317_12	321	26.0490070115849
s23Contig15321_10	672	121.25103498652
s23Contig15322_3	301	15.8848927064822
s23Contig15323_4	898	223.101349196465
s23Contig15326_4	1460	126.759094515558
s23Contig15329_1	55	12.7795953177703
s23Contig15344_16	489	28.6633187046417
s23Contig15346_6	673	35.750382870558
s23Contig15348_6	79	12.9517984480328
s23Contig15359_12	256	22.166664381552
s23Contig15364_10	1361	154.234836530812
s23Contig15366_2	102	17.3386700875931
s23Contig15376_22	782	40.2817587893576
s23Contig15378_4	873	54.3270468742503
s23Contig15379_1	75	15.6278335704112
s23Contig15387_2	346	22.6213418186546
s23Contig1538_1	83	10.3902883143845
s23Contig15390_1	24	7.67465886230095
s23Contig15392_2	229	27.7008715396627
s23Contig15395_9	765	23.2651646655557
s23Contig15402_13	123	15.6401389511753
s23Contig15407_9	585	53.8292045203053
s23Contig15413_16	218	15.2399566044501
s23Contig15420_26	1482	58.1590870710273
s23Contig15422_10	323	54.6183237488752
s23Contig15423_2	156	14.9065489440845
s23Contig15429_3	566	121.062237450965
s23Contig1542_3	100	13.8615977305507
s23Contig15434_7	318	20.2976526135855
s23Contig15438_10	342	23.2053629570728
s23Contig15440_2	2005	66.2132239651608
s23Contig1544_1	122	12.751772721315
s23Contig15452_4	71	11.881472085829
s23Contig15453_7	298	23.0807236648216
s23Contig15454_2	196	25.220376301147
s23Contig15458_19	887	37.2050683710474
s23Contig15464_2	295	58.8133901240373
s23Contig15465_41	1218	45.7955560691957
s23Contig15468_7	1108	37.432693687342
s23Contig15469_3	185	13.4270600039413
s23Contig15471_7	210	26.1871805774458
s23Contig15473_16	570	28.855153520289
s23Contig15475_8	610	25.3232504555678
s23Contig15485_6	65	16.5302281597788
s23Contig15488_4	98	19.9066492188299
s23Contig15490_14	430	20.0692698934086
s23Contig15491_16	590	34.6464334548874
s23Contig15493_12	107	14.8319095716893
s23Contig15494_3	320	25.3313903624966
s23Contig15495_2	193	28.2055288843953
s23Contig15499_7	1525	78.1805113271101
s23Contig15502_2	145	42.9645944336382
s23Contig15503_5	868	63.4259043307127
s23Contig15504_16	252	19.0162984193228
s23Contig15508_3	763	71.8455097066932
s23Contig15511_15	353	26.20925406299
s23Contig15513_4	426	23.4790864767748
s23Contig15519_1	57	10.0598841234669
s23Contig15522_6	1101	59.4641680704242
s23Contig15528_4	270	24.2906159673801
s23Contig1552_4	883	84.8771206989814
s23Contig15531_8	379	61.2038055395871
s23Contig15532_3	340	25.3606413906288
s23Contig15536_2	276	32.0651664336783
s23Contig15538_8	2769	382.187352094168
s23Contig1553_7	233	20.4492467172247
s23Contig15540_40	3547	61.2289219989918
s23Contig15544_2	296	21.1974871902577
s23Contig15548_2	792	188.085573441537
s23Contig15549_7	759	180.24867454814
s23Contig15550_9	3045	347.512214341335
s23Contig15552_2	346	40.6361558487832
s23Contig15553_8	2079	99.9204608908167
s23Contig15557_6	148	31.6558500755173
s23Contig15560_5	137	18.7489856422419
s23Contig15569_5	2858	191.110393191345
s23Contig15571_7	79	11.340019085611
s23Contig15572_9	2242	232.086685643316
s23Contig15579_2	33	6.45950454243664
s23Contig15584_15	13812	765.168754203557
s23Contig15589_16	533	30.3073584605522
s23Contig15592_7	416	31.3188099027231
s23Contig15598_13	215	16.3003929181206
s23Contig15603_22	257	17.401390643671
s23Contig15603_27	740	36.3777272557314
s23Contig15604_3	167	19.5423416410674
s23Contig15606_14	380	29.934289342999
s23Contig15611_4	3498	468.783130486377
s23Contig15613_2	553	100.906949490606
s23Contig15614_8	748	65.6482255128071
s23Contig15616_9	712	52.9857976292037
s23Contig15618_8	394	34.1158818997324
s23Contig15625_3	675	73.6514453740664
s23Contig15627_2	1853	463.932632447096
s23Contig15636_3	367	77.4718355253021
s23Contig1563_18	1571	78.1809062878887
s23Contig15643_5	182	29.0997481862244
s23Contig15644_2	124	48.8401562964721
s23Contig15649_17	1117	49.0834460809641
s23Contig15653_21	1254	40.7046165638972
s23Contig15659_2	201	26.2825994540438
s23Contig1565_1	58	21.5316818081221
s23Contig15663_21	440	17.7636374917007
s23Contig15667_7	777	32.7613252576584
s23Contig15673_5	552	74.9085400719542
s23Contig15678_35	1387	33.8599123218428
s23Contig15679_4	228	21.2214270270253
s23Contig15680_6	1879	226.444198418628
s23Contig15684_2	393	36.8980419357209
s23Contig15689_16	916	30.9461619292466
s23Contig1568_2	34	10.0744566258186
s23Contig15698_3	592	27.8719146437499
s23Contig15699_2	20	6.15190908803489
s23Contig15702_5	47	8.38664954404756
s23Contig15706_2	1196	58.1744535598962
s23Contig15708_5	1589	47.7402451996829
s23Contig15713_4	291	41.2218381984443
s23Contig15718_7	94	16.5899843439629
s23Contig1571_11	1591	33.0240094055806
s23Contig15720_2	45	10.7658409040611
s23Contig15726_21	3590	114.009937597579
s23Contig15733_3	818	66.5475405001658
s23Contig15735_1	282	54.538331765483
s23Contig15736_6	104	15.2679198275775
s23Contig15737_23	250	16.1811236032982
s23Contig15739_10	493	36.1879061297871
s23Contig1573_1	50	9.07233784050089
s23Contig15742_1	858	128.292937440061
s23Contig15743_8	3844	244.875103166927
s23Contig15744_7	299	55.499766039901
s23Contig15746_2	308	34.1843195716578
s23Contig15750_6	758	57.468362009002
s23Contig15751_15	435	33.292470094312
s23Contig15754_10	1561	174.45132509937
s23Contig15757_6	138	13.7140250285578
s23Contig15759_11	292	24.8180963998881
s23Contig15765_10	117	21.1106712699745
s23Contig15769_10	181	24.1564116153106
s23Contig15771_3	104	21.3945373380067
s23Contig15774_4	644	36.2994845142163
s23Contig15784_3	507	46.3876600993679
s23Contig1578_2	112	13.7540781131731
s23Contig15790_3	871	51.5222386122922
s23Contig15792_1	869	330.194673375143
s23Contig15793_13	301	23.1465579437313
s23Contig15794_16	1544	71.5457318043197
s23Contig15797_10	158	11.5452682998302
s23Contig15799_2	233	21.4396660738994
s23Contig15800_9	245	19.2527811787953
s23Contig15808_6	1828	85.3177334073278
s23Contig1580_1	173	16.1022231389271
s23Contig15810_1	438	38.8635026042204
s23Contig15816_10	129	23.807888170695
s23Contig15817_36	1137	29.5908810022178
s23Contig15818_30	652	23.6872720003863
s23Contig15819_7	237	24.2231420341374
s23Contig1581_1	86	20.5747181722056
s23Contig15820_4	231	22.4045878273703
s23Contig15821_18	1139	50.8106054822882
s23Contig15823_31	667	29.22991539895
s23Contig15825_17	392	26.5421989584398
s23Contig15831_4	665	45.6975587310677
s23Contig15833_10	202	24.9965501450613
s23Contig1583_10	200	18.8323747592905
s23Contig15841_5	287	18.0689844413189
s23Contig15841_7	684	36.3945725455244
s23Contig15844_3	2379	378.50151001125
s23Contig15848_27	2171	75.1531852177381
s23Contig15852_9	816	27.4815208896157
s23Contig15854_1	207	32.1422461606823
s23Contig15862_1	254	36.9530214815069
s23Contig15864_18	3364	144.096639792817
s23Contig15865_4	764	59.3156426733364
s23Contig15869_2	2276	252.608803068484
s23Contig1586_21	509	21.5175903933262
s23Contig15870_5	121	23.9754616452403
s23Contig15872_16	544	27.9774719035472
s23Contig15876_3	163	19.0742616017604
s23Contig1587_3	132	14.6002499931787
s23Contig15880_11	450	31.1885948937391
s23Contig15884_22	806	31.4014515151021
s23Contig15889_11	1949	244.933353175272
s23Contig15890_6	540	65.5663994908982
s23Contig15891_3	1081	67.1415808689808
s23Contig15893_25	2483	104.692883674087
s23Contig15893_3	378	35.4897197244338
s23Contig15895_1	129	16.2115970033916
s23Contig15897_23	709	38.4856195007359
s23Contig15897_5	840	40.7356142315824
s23Contig15899_3	379	33.4447024806487
s23Contig15900_11	158	28.9943669802554
s23Contig15903_3	816	95.4883280186285
s23Contig15904_2	87	15.1885647349186
s23Contig15908_24	1223	24.2926631469865
s23Contig15914_15	456	64.5950454243663
s23Contig15916_2	478	25.4756037234712
s23Contig15918_4	223	23.0844473231309
s23Contig15926_3	681	64.3117338216279
s23Contig15932_4	306	27.5293647630308
s23Contig15934_6	959	69.7597393715848
s23Contig15938_3	79	21.9957266746765
s23Contig15941_21	915	42.7673419416029
s23Contig15947_7	569	21.8517127505734
s23Contig15950_4	356	68.8498088954324
s23Contig15951_3	306	27.4528943053557
s23Contig15959_7	239	40.4141776346166
s23Contig15961_6	980	35.6436624526346
s23Contig15963_5	1684	60.365181184591
s23Contig15969_21	692	25.4264911454275
s23Contig15970_6	121	17.1403519656762
s23Contig15975_5	133	21.8049265011186
s23Contig15981_6	202	47.971320498978
s23Contig15988_7	126	15.184656200504
s23Contig15997_3	2119	131.108142963824
s23Contig15998_8	4129	818.137860604935
s23Contig15999_8	575	24.2442239680226
s23Contig16001_4	555	28.6343851521752
s23Contig16003_23	995	39.2861064775333
s23Contig16011_17	1182	75.0013199328104
s23Contig16018_1	1439	174.067922033077
s23Contig16024_4	90	24.4266978495503
s23Contig16028_11	520	61.2945686508586
s23Contig16032_7	304	25.906192360168
s23Contig16033_5	494	72.5226191809931
s23Contig16036_12	1042	26.5410241846174
s23Contig16038_17	1298	66.8615382462739
s23Contig16047_15	1299	88.139668073794
s23Contig1604_5	127	16.0225991579971
s23Contig16054_4	686	38.5323488357524
s23Contig1605_2	326	20.6046818085552
s23Contig16061_9	1218	36.4920061812979
s23Contig16066_11	1363	46.1441545667774
s23Contig1606_13	585	24.7304329667895
s23Contig16070_5	81	13.9898360411061
s23Contig16083_1	200	32.7893631595768
s23Contig16084_12	1018	25.9297146064688
s23Contig16085_5	5255	314.302744171338
s23Contig16092_18	980	62.8007386070228
s23Contig16097_20	2449	141.243987718101
s23Contig16098_4	471	29.9451440894454
s23Contig16101_22	947	43.4456733074396
s23Contig16102_2	193	19.7886408998456
s23Contig16104_2	722	83.8806165402743
s23Contig16106_11	939	74.8824045104691
s23Contig16106_2	56	9.56963635916539
s23Contig16112_10	1228	262.657999275238
s23Contig16113_7	539	74.0781478377308
s23Contig16115_2	1745	503.206938685354
s23Contig16121_10	307	21.1414487689557
s23Contig16124_2	187	35.9502187332039
s23Contig16127_2	830	74.4637329197557
s23Contig1612_2	2575	360.026497765678
s23Contig16133_11	349	26.7739558825462
s23Contig16134_5	1522	35.4922957169262
s23Contig16137_30	475	18.1769233273543
s23Contig16138_3	145	24.5190617448511
s23Contig16140_6	1487	68.9044709799374
s23Contig16143_58	1456	24.7240762717869
s23Contig16147_5	748	32.47116530741
s23Contig16148_8	383	26.4881181986427
s23Contig16151_7	1472	44.5149376707244
s23Contig16159_4	249	28.4172549658431
s23Contig16160_8	456	29.5143694524159
s23Contig16166_3	1812	263.617617812955
s23Contig16167_12	280	12.9746145759129
s23Contig16167_13	131	14.4401893354812
s23Contig16169_16	941	46.8289196797602
s23Contig16178_44	2500	64.5434106958097
s23Contig16181_1	634	91.8234502220813
s23Contig16184_9	327	27.647355829539
s23Contig16185_17	314	19.846227263455
s23Contig16187_4	537	32.0587240229988
s23Contig16189_7	1370	40.8942755228197
s23Contig16204_11	360	24.2737122680291
s23Contig1620_3	40	7.21732351110238
s23Contig16214_1	364	97.9691522269556
s23Contig16222_6	237	35.4375596425343
s23Contig16224_4	350	24.5742020636176
s23Contig16226_6	122	17.5906150485998
s23Contig16233_15	574	31.3684907559952
s23Contig16236_1	1137	225.290081740811
s23Contig16239_15	38	5.65578738738692
s23Contig16239_19	259	14.2748436560673
s23Contig16241_15	388	36.7490874261791
s23Contig16254_21	1060	43.6119414967059
s23Contig16255_22	505	22.3122420925479
s23Contig16257_2	1847	429.162046398578
s23Contig16259_1	1413	146.740834701977
s23Contig16262_20	852	39.5935098572375
s23Contig16263_13	311	20.6677563034752
s23Contig16268_9	213	16.2632915784752
s23Contig16269_2	347	31.4810123065381
s23Contig16273_1	1039	185.398486729051
s23Contig16277_6	560	70.3759249759633
s23Contig16282_32	431	21.2522630365663
s23Contig16282_36	589	42.7488559044402
s23Contig16285_4	391	22.4703405346328
s23Contig1628_5	59	14.3274724813444
s23Contig16301_4	75	15.9362776540377
s23Contig16304_6	167	16.6471799164648
s23Contig16305_3	559	39.5927964826982
s23Contig16306_4	396	26.6454562375511
s23Contig16307_5	246	23.6464005571341
s23Contig1630_2	136	14.8897053859556
s23Contig16311_1	172	74.0689854199401
s23Contig16318_2	226	23.8537259246843
s23Contig16320_6	197	23.5652295344448
s23Contig16321_7	282	15.7303996629286
s23Contig16326_1	43	10.2117167398814
s23Contig16334_24	1795	26.642487715243
s23Contig16336_14	695	29.8097985192129
s23Contig16339_2	183	19.3151851514037
s23Contig16340_3	366	31.3551546754882
s23Contig16342_3	211	20.282075274615
s23Contig16343_3	41	12.9823375607795
s23Contig16344_6	978	105.996567827232
s23Contig16345_5	340	84.4704440164791
s23Contig16348_3	518	33.0634718674128
s23Contig16355_13	270	21.1146032258825
s23Contig16357_6	177	24.8550500872018
s23Contig16358_5	927	45.3633387184755
s23Contig16361_16	1977	49.5746913058899
s23Contig16361_4	151	19.8249021526002
s23Contig16364_7	197	31.1892743838239
s23Contig16366_3	3957	1681.59601805406
s23Contig16369_5	410	28.4773856171938
s23Contig16375_2	63	9.5081492096614
s23Contig1637_18	270	24.9866221555572
s23Contig1637_5	607	26.9293905031527
s23Contig16388_10	5167	209.649874188254
s23Contig16390_10	1237	51.8857605129488
s23Contig16391_5	567	40.0715434962973
s23Contig16395_3	122	15.9526225541957
s23Contig16397_17	1399	113.52822681996
s23Contig16398_3	377	30.0646075617112
s23Contig1639_1	43	9.13679918831498
s23Contig16403_4	83	21.6185031057355
s23Contig16408_1	1886	85.5521458359234
s23Contig1640_9	356	23.3697522063764
s23Contig16419_8	16803	1192.73686622596
s23Contig16427_1	150	28.3311602738449
s23Contig16428_1	656	43.3275560310678
s23Contig16434_3	450	48.2853329584134
s23Contig16436_26	1264	43.3837074476084
s23Contig16440_20	1012	43.4642193945869
s23Contig16444_3	1050	38.3624421355117
s23Contig16445_3	23	8.1631101360463
s23Contig16455_3	327	24.6759110441213
s23Contig16459_4	402	22.8584579758761
s23Contig16463_17	535	40.0908924617587
s23Contig16465_14	412	26.6664916982354
s23Contig16467_11	800	39.1485123784039
s23Contig16479_10	185	15.5600044316507
s23Contig16481_5	400	20.3448961966508
s23Contig16483_4	223	14.8196451950964
s23Contig16486_26	771	36.5123020690517
s23Contig1648_9	2267	38.9874781621508
s23Contig16490_3	1385	97.0326875409408
s23Contig16491_2	553	29.6686545844473
s23Contig16497_2	175	20.4785017196814
s23Contig16498_2	188	36.5779172884966
s23Contig16500_14	1283	64.949406958826
s23Contig16515_6	57	15.601345716902
s23Contig16518_2	537	56.8648186768602
s23Contig16522_1	65	10.1909659043296
s23Contig16524_3	215	35.2485653965451
s23Contig16526_3	122	15.7611910835454
s23Contig16528_3	1693	154.462446191317
s23Contig16530_3	263	25.0567801572395
s23Contig16533_4	371	28.2603323731603
s23Contig16537_3	1716	80.4391131699656
s23Contig16538_1	178	40.4856270617507
s23Contig16540_29	1207	30.126050937871
s23Contig16543_15	536	26.1898217454314
s23Contig16549_1	225	22.3598234161268
s23Contig16551_7	1475	56.0457011770238
s23Contig16552_13	1950	65.8788381681561
s23Contig16558_21	1457	47.4848542801724
s23Contig16560_2	443	22.3559415023393
s23Contig16561_10	2281	49.6767695930478
s23Contig16562_30	2118	49.677671099785
s23Contig16563_2	849	87.6057405196279
s23Contig16565_7	1089	50.3175997618991
s23Contig16567_5	530	36.6545760973385
s23Contig16568_5	1246	50.3663495611768
s23Contig16570_2	75	11.1115330431823
s23Contig16570_3	57	14.4957385401137
s23Contig16572_1	138	22.2852906714064
s23Contig16574_2	290	32.9798647413138
s23Contig16585_20	506	17.9785990015013
s23Contig16586_6	216	31.1440397581766
s23Contig16587_9	453	26.1263889082482
s23Contig16589_7	609	26.4015991029793
s23Contig16597_25	794	42.5983937433114
s23Contig16607_13	9638	693.28179042321
s23Contig16610_3	248	21.3026213633549
s23Contig16613_3	142	14.9389193000978
s23Contig1661_12	1252	134.340526364297
s23Contig16620_1	182	33.5894236206705
s23Contig16624_3	653	49.2763605865785
s23Contig1662_6	64	9.79640499326883
s23Contig16630_40	22943	566.082554305285
s23Contig16634_7	411	25.4296586871787
s23Contig16638_4	536	31.02414368052
s23Contig16641_4	419	19.8135607853657
s23Contig16642_4	958	44.3281185648589
s23Contig16647_7	809	174.191305827708
s23Contig16653_5	162	19.0956156181521
s23Contig16657_5	510	35.7304481197688
s23Contig16658_10	1492	55.0090227015722
s23Contig16660_11	2213	306.757157777087
s23Contig16662_16	821	58.022464215979
s23Contig16664_3	338	34.1142583647435
s23Contig16667_9	94	11.0801720253475
s23Contig16672_4	172	15.7817440525441
s23Contig16675_8	147	15.4649375853125
s23Contig16678_3	865	147.816704476394
s23Contig16679_6	320	23.0182789930927
s23Contig16688_2	958	41.9823972296764
s23Contig16689_2	321	26.9987103922156
s23Contig16690_2	268	25.4580473143091
s23Contig16692_6	342	21.7008895237066
s23Contig16702_12	7553	519.028061798127
s23Contig16703_19	3039	148.042490983898
s23Contig16706_18	533	34.5674289268948
s23Contig16711_5	777	36.5286392246963
s23Contig16723_9	220	23.4503465236974
s23Contig16726_8	145	18.36525801281
s23Contig16732_2	377	57.7069481634742
s23Contig16737_9	655	32.596113060832
s23Contig16738_12	266	14.5120625700012
s23Contig16741_3	108	10.6022263006559
s23Contig16742_1	390	35.7841870958848
s23Contig16745_13	696	50.6285491163952
s23Contig16750_4	882	71.9353914953171
s23Contig16756_2	700	286.180580994028
s23Contig16761_2	1633	68.054005921284
s23Contig16764_10	1122	84.4704440164791
s23Contig16768_4	208	31.2459754610888
s23Contig1676_21	329	16.7336771217453
s23Contig16776_10	167	13.0282277607116
s23Contig16779_22	279	16.7180126840429
s23Contig16789_4	313	33.8097813007135
s23Contig16796_9	932	65.5801550495746
s23Contig16797_4	442	23.9120687416834
s23Contig16798_1	241	45.7864880802126
s23Contig167_7	185	20.9650586026452
s23Contig16802_3	517	42.1662102075725
s23Contig16809_16	1788	82.3794159905614
s23Contig16811_6	974	39.4702473295689
s23Contig16812_1	153	20.675819978929
s23Contig16836_13	138	11.7600478477079
s23Contig16838_33	3671	98.8035048970204
s23Contig16840_1	1924	143.180722807006
s23Contig16856_12	861	77.2449084866381
s23Contig16857_11	2264	62.337247587709
s23Contig16860_1	740	47.7049237664981
s23Contig16862_4	160	46.9782148540846
s23Contig16863_18	3040	144.814851098874
s23Contig16872_2	369	30.0196117904171
s23Contig16873_3	1457	160.605769937375
s23Contig16879_19	412	25.0594714828992
s23Contig16880_14	953	53.9046219697208
s23Contig16882_10	431	48.8429203121086
s23Contig16889_5	924	101.852938518967
s23Contig16898_11	1517	210.280437572454
s23Contig16902_3	1914	204.693571096419
s23Contig16909_5	795	38.2091228514667
s23Contig16913_7	136	17.3615141852052
s23Contig16915_5	91	15.7169762930945
s23Contig16920_20	340	14.8998069499895
s23Contig16928_4	411	30.2375440426134
s23Contig16930_11	835	60.4673351225851
s23Contig16931_3	2206	152.893422967974
s23Contig16936_4	361	33.1233116451651
s23Contig16942_1	62	12.6737114440212
s23Contig16944_11	672	50.7101291181941
s23Contig16949_3	381	48.0677974739914
s23Contig16951_1	173	24.0839285741711
s23Contig16953_2	155	16.9125541229338
[truncated: 10,141 more rows]
