# Supplementary material for: Transcriptome deep-sequencing and clustering of expressed isoforms from Favia corals
Source: BMC Genomics. 2013 Aug 12;14:546. doi: 10.1186/1471-2164-14-546 (PMC3751062; doi:10.1186/1471-2164-14-546)
Supplement: Additional file 23: File S17 — RPKM measurement for all annotated cDNA regions from Fav1 and Fav2. [file 1471-2164-14-546-S23.txt]

s62Contig10026_3	94	16.6188637603147
s62Contig10031_1	50	21.087766114729
s62Contig10033_6	65	11.3202485760162
s62Contig10034_4	12	5.31732026589116
s62Contig10035_2	54	11.5262643568555
s62Contig1003_1	53	7.89490069265472
s62Contig10040_3	118	24.1559744242872
s62Contig10042_4	98	16.3359894835434
s62Contig10045_4	159	23.785918753511
s62Contig10046_1	242	54.654047765219
s62Contig10069_6	1403	144.026350515782
s62Contig10076_2	121	18.6594215938523
s62Contig10096_1	92	14.1251036887781
s62Contig10097_2	65	17.237651240752
s62Contig10098_3	165	21.6327308570198
s62Contig10103_6	101	21.5583833341187
s62Contig10125_3	50	13.2597317236554
s62Contig10127_1	270	57.6313217842777
s62Contig1012_3	95	12.1814678252482
s62Contig10135_6	287	18.0370440437688
s62Contig10139_4	3306	727.85419450936
s62Contig1013_4	974	43.8810087064845
s62Contig10141_3	32	9.91311624791509
s62Contig10146_3	204	26.0626318142038
s62Contig1014_1	149	15.6163115892727
s62Contig10155_3	66	14.4398478470607
s62Contig10158_3	248	28.1864011497131
s62Contig10161_1	723	253.091151355755
s62Contig10162_2	294	36.4952956547246
s62Contig10164_1	269	26.6003702849466
s62Contig10165_1	150	26.2542688128376
s62Contig10180_3	584	180.91437152445
s62Contig10184_1	38	10.7275506977186
s62Contig10185_17	459	32.8581032995023
s62Contig10190_1	208	39.1461499144819
s62Contig10191_4	473	40.1885732960265
s62Contig10196_4	98	13.559516962625
s62Contig101_4	450	91.5846586494336
s62Contig10212_12	588	42.8819723943015
s62Contig10216_14	650	27.6472656595293
s62Contig10224_7	200	27.2417834633853
s62Contig10229_10	489	28.200631410165
s62Contig10231_4	94	14.3066740197492
s62Contig10245_3	222	18.9543013868291
s62Contig10249_1	74	17.0422446679823
s62Contig10251_2	63	15.5306942273124
s62Contig10253_2	39	8.86507778095816
s62Contig10253_3	42	13.1271344064188
s62Contig10256_3	109	15.0221275622011
s62Contig10264_4	68	9.08544671385729
s62Contig10269_1	21	7.65749507041097
s62Contig10279_3	85	25.4314854597288
s62Contig10289_3	204	19.7269644118559
s62Contig10294_3	33	11.2154158035423
s62Contig10297_2	520	40.5411129403877
s62Contig10299_6	254	17.8543086438039
s62Contig10311_3	64	13.7445660860663
s62Contig10314_3	67	17.7680405096982
s62Contig10316_3	185	23.3792526131165
s62Contig10319_2	96	14.9357618135254
s62Contig1032_1	37	10.4452467319892
s62Contig10333_5	49	8.88745541850807
s62Contig10341_1	39	11.1903440841603
s62Contig10343_2	239	34.0095948307219
s62Contig10347_16	954	62.8915817889444
s62Contig10349_4	126	17.4336646662321
s62Contig1034_2	90	17.5028458752251
s62Contig10353_2	178	24.4353456140397
s62Contig10355_4	61	13.8658908881653
s62Contig10384_12	1607	47.5521104336208
s62Contig10398_6	65	12.928238430564
s62Contig10399_3	56	12.8968338027974
s62Contig10412_8	2384	249.115131740517
s62Contig10433_2	103	26.3181478123822
s62Contig10434_5	680	52.2014701541801
s62Contig10437_1	34	10.440294030836
s62Contig10438_6	184	33.7227606391771
s62Contig1043_5	80	16.6693770240239
s62Contig10440_8	1042	41.1692221263759
s62Contig10456_14	4817	434.593858664738
s62Contig10463_5	522	28.2426137461128
s62Contig10474_5	54	9.26621252217798
s62Contig10475_2	50	18.4240482897106
s62Contig10488_4	102	14.5145551160403
s62Contig10489_4	1286	437.061355253193
s62Contig10495_6	705	93.8365501295337
s62Contig10508_4	133	20.7846294768298
s62Contig10511_17	10378	147.858798936171
s62Contig10532_14	267	24.7918294359952
s62Contig10538_4	132	20.6283540672296
s62Contig10543_3	87	13.4162783360756
s62Contig10553_3	85	11.5777579719388
s62Contig1055_2	61	13.3459199798591
s62Contig10564_1	38	10.8147665570496
s62Contig10567_11	1571	176.262633781914
s62Contig10569_3	28	11.1381746478705
s62Contig1056_3	202	23.0330610214688
s62Contig10582_1	79	22.3020132926255
s62Contig10589_3	87	14.9288979523979
s62Contig10599_7	383	82.7603700026075
s62Contig1059_2	97	16.6448632342827
s62Contig10617_3	100	20.9614920661378
s62Contig10636_11	269	36.2174272341196
s62Contig10643_2	81	13.0067019806718
s62Contig10645_4	97	23.9123387309413
s62Contig10655_5	165	29.3194880143364
s62Contig10659_3	64	18.3636415740066
s62Contig10664_2	150	23.9765011989385
s62Contig1066_1	200	25.5515998178468
s62Contig10679_47	1439	33.7395783180829
s62Contig10681_3	77	14.2615781205538
s62Contig10690_4	60	15.2198659784566
s62Contig10692_13	4244	383.886707464885
s62Contig10694_3	413	35.2618309583803
s62Contig10695_11	392	20.7912593426916
s62Contig10698_6	1664	95.0236069702269
s62Contig106_1	70	13.8440588843588
s62Contig10703_2	163	19.2118779640518
s62Contig1070_2	94	17.5964439815097
s62Contig10717_26	377	18.9070856589108
s62Contig10719_4	522	45.230126469641
s62Contig10724_1	33	12.0332065392172
s62Contig1072_2	208	20.3954730646881
s62Contig10730_9	431	37.345181050604
s62Contig10731_2	66	16.044275385623
s62Contig10734_7	891	32.3884437691081
s62Contig10743_4	85	13.4030801747219
s62Contig10747_6	327	43.5241870813582
s62Contig1074_9	363	27.9276178140954
s62Contig10759_8	381	27.0530802371633
s62Contig10760_2	125	17.2953022482461
s62Contig10762_17	1921	130.32157723375
s62Contig10773_4	304	32.1502425744316
s62Contig10780_3	71	15.5337757142623
s62Contig10787_4	53	12.1261546586527
s62Contig10789_1	96	17.4121575546281
s62Contig10794_13	629	44.9358777776187
s62Contig10806_1	50	15.3533735747588
s62Contig10807_1	53	18.3693233938006
s62Contig10812_1	125	20.5432463324238
s62Contig10817_3	472	93.87890060348
s62Contig1081_8	786	30.5716374620598
s62Contig10823_8	313	20.9498690590648
s62Contig10827_16	328	26.5783955883048
s62Contig10828_9	515	49.6637224558728
s62Contig10830_3	91	16.5052743486578
s62Contig10836_7	184	26.7263372700532
s62Contig10838_5	251	30.5084327408437
s62Contig10839_2	23	8.21562153326892
s62Contig1084_3	31	7.5886464633843
s62Contig10851_1	107	33.7442253810646
s62Contig10861_15	354	24.1559744242872
s62Contig10864_4	47	14.0621154894971
s62Contig10875_16	1855	119.366834921112
s62Contig10880_6	103	14.8991167367618
s62Contig10889_2	109	16.7351771964871
s62Contig10895_1	47	9.56550879227417
s62Contig10901_1	72	24.9545525349744
s62Contig10908_3	599	42.1899584678464
s62Contig10910_3	77	17.6172435606841
s62Contig10912_1	463	66.4247347559772
s62Contig10913_2	172	19.612309384617
s62Contig10916_1	75	15.7211190496034
s62Contig10922_1	814	189.964220565776
s62Contig10925_6	97	12.3925259116557
s62Contig1092_4	65	12.7829773246026
s62Contig10943_1	118	39.3397297766964
s62Contig10955_3	26	5.87192248717229
s62Contig1095_2	106	16.3462701565979
s62Contig10961_6	80	15.9116780683864
s62Contig1096_5	468	56.2978135368065
s62Contig10970_5	70	14.9414537959239
s62Contig10978_10	337	39.854453107776
s62Contig1099_18	622	32.4493893722504
s62Contig10_7	1724	66.6848757765482
s62Contig11004_3	269	21.5481260431833
s62Contig11010_2	275	21.5359401149302
s62Contig11021_2	73	16.9232814422706
s62Contig11025_8	169	15.5274590704097
s62Contig11037_3	61	18.8968778475881
s62Contig11038_3	99	17.4148918758521
s62Contig11047_7	1057	87.2665475948722
s62Contig11054_6	323	25.9927320353917
s62Contig11065_23	509	39.2464693854166
s62Contig11073_1	111	28.36227579781
s62Contig11084_18	256	21.3368025907506
s62Contig11087_92	2425	26.5360432931671
s62Contig1108_24	1923	60.1035225322461
s62Contig110_3	142	17.6269795339146
s62Contig11109_4	142	26.7247754223867
s62Contig11120_13	239	17.6505492159443
s62Contig11121_3	1077	65.7960384210032
s62Contig11130_6	97	14.3879326262443
s62Contig11133_3	40	9.86075823956343
s62Contig11138_6	95	11.6685639168167
s62Contig1113_3	104	14.8595589471299
s62Contig11155_9	771	31.0222854478127
s62Contig11157_4	251	30.2980297564241
s62Contig11169_10	2062	144.363472778856
s62Contig11183_6	411	31.3449658157626
s62Contig11185_3	39	11.5696777819284
s62Contig11190_9	243	21.9236677715448
s62Contig11191_2	115	19.4476065280279
s62Contig11199_1	47	12.1871667575641
s62Contig111_3	359	48.5214028510101
s62Contig11201_8	190	16.8381808419887
s62Contig11203_4	98	18.1510994261593
s62Contig1120_2	53	11.8172080431456
s62Contig11214_1	169	19.2702342209318
s62Contig11215_3	104	18.0227323863704
s62Contig11217_2	138	18.2293791002344
s62Contig11217_5	27	9.94898607644373
s62Contig11220_14	417	22.1507943246399
s62Contig11230_3	331	60.9835998389421
s62Contig11240_2	326	26.9147535628461
s62Contig11242_7	656	33.3775200411269
s62Contig11244_12	978	30.1369423696657
s62Contig11248_4	39	9.28722434195617
s62Contig11255_4	242	23.3371278336334
s62Contig11256_2	181	25.2431482343884
s62Contig11257_4	89	11.7566285501512
s62Contig11267_4	131	19.5972035013204
s62Contig11277_8	307	20.0499018048287
s62Contig11279_3	43	9.7743165277231
s62Contig11283_3	49	10.2099934272146
s62Contig11285_7	322	23.9317043389489
s62Contig11293_7	817	35.0915952884881
s62Contig11301_6	186	21.0034150502701
s62Contig11303_6	167	19.7498328456932
s62Contig11309_2	68	17.5028458752251
s62Contig11314_3	148	21.1462954247617
s62Contig11318_3	335	28.5326197965956
s62Contig11321_4	86	17.8135472812942
s62Contig11329_1	254	83.8815632510787
s62Contig1132_6	68	12.4627593666524
s62Contig11331_4	224	22.2132434903706
s62Contig11340_4	150	20.7543626978954
s62Contig11344_2	178	26.0711846509629
s62Contig11348_1	81	22.8666212240844
s62Contig11349_2	256	23.7075584341673
s62Contig11356_9	1212	56.3438225784138
s62Contig11360_2	38	12.7905412165106
s62Contig11362_3	321	20.1016584112603
s62Contig11373_4	147	19.0586543974673
s62Contig11376_2	118	20.7571438520257
s62Contig11378_5	142	19.6474633540076
s62Contig11402_1	72	12.4772762674872
s62Contig11404_8	113	20.285349578466
s62Contig1140_8	102	16.9221827419238
s62Contig11430_3	2382	293.604076583001
s62Contig11432_11	213	29.3551667041177
s62Contig11438_14	429	35.0874807498671
s62Contig11443_10	530	29.4960518723984
s62Contig11455_10	2843	263.981914181777
s62Contig11456_2	94	16.5353518821222
s62Contig11463_2	43	13.0890847414727
s62Contig1146_6	227	32.5667706039024
s62Contig11489_1	202	22.0285038429624
s62Contig1148_7	103	17.2516088530927
s62Contig11490_1	59	10.1740680456973
s62Contig114_3	288	22.7063946489406
s62Contig11501_2	54	11.6685639168167
s62Contig11508_6	203	21.9325784732759
s62Contig11524_3	104	17.2539902466674
s62Contig11527_4	185	32.0596681872935
s62Contig11529_2	43	11.4033692823436
s62Contig1152_10	170	21.1778206319449
s62Contig11530_5	164	26.3345570966689
s62Contig11531_5	398	25.0580311451064
s62Contig11541_3	858	47.5988645354774
s62Contig11550_1	69	16.773560630424
s62Contig11557_2	371	44.3246131038123
s62Contig11562_4	162	17.1326950561116
s62Contig11565_6	50	8.53797359767077
s62Contig11568_3	88	16.7418525763023
s62Contig11570_16	300	19.927338757372
s62Contig11576_13	1788	54.568593591809
s62Contig11578_5	198	18.4830052442377
s62Contig11579_4	110	20.3736830293625
s62Contig11584_2	1626	332.861139100772
s62Contig11587_3	132	17.5028458752251
s62Contig11594_12	250	19.3615551717092
s62Contig11605_8	272	30.5177825516745
s62Contig11607_4	42	9.80159369012605
s62Contig1161_3	96	17.8752468512937
s62Contig11639_5	110	12.3023197845033
s62Contig11640_8	90	14.8609068751911
s62Contig11643_5	51	9.75568458619103
s62Contig1164_4	58	12.1576653983599
s62Contig11657_12	27	8.36419183417836
s62Contig11657_4	164	25.8600605724046
s62Contig11658_4	268	35.6711991981774
s62Contig11664_8	170	34.3986566333903
s62Contig11665_11	267	23.0778264132597
s62Contig1166_4	37	10.9763609725988
s62Contig11675_1	49	10.2711311124075
s62Contig11676_2	244	49.3721895208661
s62Contig11677_16	1145	52.3941399402163
s62Contig11679_5	176	34.227787489329
s62Contig11683_8	394	18.6886755415682
s62Contig11686_4	124	21.0713872672613
s62Contig1168_2	102	14.9396676089787
s62Contig116_3	150	20.9197361058467
s62Contig11706_8	76	12.7293424547092
s62Contig11719_1	34	14.0022767001801
s62Contig11727_5	205	38.3752235766967
s62Contig11728_2	117	37.2333266800243
s62Contig1172_1	223	20.7062845102132
s62Contig11730_12	530	45.5848074391611
s62Contig11734_2	217	24.425193279253
s62Contig11737_2	267	27.4897638157947
s62Contig1173_2	96	18.2638391741479
s62Contig11743_36	3358	85.9905727125177
s62Contig11761_2	54	11.7410394690951
s62Contig11767_6	1100	74.4801952137238
s62Contig11775_11	280	39.682565547069
s62Contig11791_2	193	26.2883210421669
s62Contig11795_2	123	22.1943303366256
s62Contig11797_1	221	30.8217445292808
s62Contig11800_5	790	40.4305504135316
s62Contig11810_2	160	23.2402932783072
s62Contig11811_3	347	23.0931084361335
s62Contig11818_4	46	12.1989531857629
s62Contig11820_5	86	14.5434274905252
s62Contig11821_5	1621	51.5856602977088
s62Contig11822_3	236	32.0207102833575
s62Contig11823_1	26	7.84610332337676
s62Contig11834_1	19	6.58522914117379
s62Contig11844_3	164	21.0290602456917
s62Contig11846_4	30	9.46099777039194
s62Contig11850_7	214	26.5646029595615
s62Contig11862_1	91	13.9105587305282
s62Contig11864_4	145	18.3906713906351
s62Contig11877_4	508	38.7426828087771
s62Contig11881_3	1219	210.206592333984
s62Contig11882_6	819	66.9851905224736
s62Contig11889_4	166	21.6826299648311
s62Contig1188_5	32	9.25770360342484
s62Contig11891_1	60	13.550590355013
s62Contig11896_9	895	55.2558979129681
s62Contig11901_2	198	35.3628926866792
s62Contig11902_2	65	13.2288951382515
s62Contig11903_4	80	28.2874276771315
s62Contig11908_8	435	33.540695840189
s62Contig11910_8	101	17.947080542109
s62Contig11919_4	132	16.2702510952797
s62Contig11922_3	42	12.5661457565719
s62Contig11929_2	40	9.93069269516317
s62Contig1192_12	834	52.6980991333492
s62Contig11930_2	40	15.05621150557
s62Contig11935_2	33	10.6961835904153
s62Contig1193_1	46	8.47506221326688
s62Contig11950_2	113	26.3709544520058
s62Contig11952_14	630	70.9118514558958
s62Contig11955_5	723	179.497270465074
s62Contig1195_9	337	20.5879897380483
s62Contig11961_2	151	18.8780694797071
s62Contig11969_3	167	23.3838020893007
s62Contig1196_3	50	8.25605937510617
s62Contig11979_4	1419	168.956042836356
s62Contig11983_8	584	46.8883577574837
s62Contig11990_5	1200	233.371278336334
s62Contig119_2	69	13.0561769231409
s62Contig12005_1	109	20.9649472571377
s62Contig12007_1	69	22.1595663374409
s62Contig12010_3	36	12.1173548366943
s62Contig12024_11	254	20.6777807084054
s62Contig12036_4	59	9.65110193119888
s62Contig12042_1	52	16.699963036912
s62Contig12046_2	190	36.3447072818881
s62Contig12051_30	1020	35.4928484944922
s62Contig12052_1	31	8.47794097081215
s62Contig1205_1	36	7.50121966081075
s62Contig12065_7	729	30.3438160357648
s62Contig1206_9	306	19.1623285789584
s62Contig12073_8	123	15.377500304662
s62Contig12088_3	361	57.7034462187786
s62Contig12093_8	507	41.9571766370644
s62Contig1209_1	43	10.6754946473004
s62Contig12105_6	208	37.1488973678247
s62Contig12108_7	78	11.9756313883119
s62Contig12113_3	55	18.8756181007329
s62Contig1211_2	182	17.3125975504944
s62Contig12120_9	145	15.6179240117393
s62Contig12138_6	83	11.7630462157383
s62Contig1213_1	17	8.15201040763908
s62Contig12143_10	155	14.1299016180202
s62Contig12157_1	88	20.674502510333
s62Contig12172_3	351	25.976739544203
s62Contig12175_9	718	33.4229876021585
s62Contig12176_2	26	8.8363882088515
s62Contig12180_2	44	10.0016262144143
s62Contig12181_5	152	25.8294424566428
s62Contig12183_1	1896	360.710823689421
s62Contig12188_9	973	77.941734721254
s62Contig12189_4	165	22.1300350146524
s62Contig12208_2	64	12.044969204456
s62Contig12210_2	67	11.4969673886282
s62Contig12224_5	166	21.5220178910175
s62Contig12227_2	86	17.3016637387282
s62Contig12233_1	103	21.9852820140022
s62Contig12235_2	47	11.1166723802105
s62Contig12236_4	178	31.6295082821326
s62Contig12241_12	375	32.817836016047
s62Contig12250_2	50	14.229955996118
s62Contig12262_1	122	21.4607758470096
s62Contig12264_19	430	20.9644114940022
s62Contig12294_12	968	75.8065092045543
s62Contig12295_2	93	14.0324540206546
s62Contig12301_2	215	26.3154675746391
s62Contig12313_2	87	16.7334900125778
s62Contig12322_1	39	11.8714954631961
s62Contig12328_2	56	17.8210794365928
s62Contig12336_1	84	20.1402610071083
s62Contig12337_4	71	12.1239225086925
s62Contig12347_3	65	12.7829773246026
s62Contig12358_5	88	13.3355016192191
s62Contig12369_4	130	18.8047104444567
s62Contig12391_7	205	15.7372079141278
s62Contig12394_2	307	96.8175438503442
s62Contig12398_2	124	21.1741745222235
s62Contig12405_2	195	16.5281111170406
s62Contig12413_5	995	43.5383291146224
s62Contig12415_1	32	9.65674255184832
s62Contig12417_16	717	50.9109147770239
s62Contig12418_1	199	27.75351656709
s62Contig12419_7	75	11.2679265291149
s62Contig12421_12	383	24.3324499826178
s62Contig12428_1	173	14.8068084910217
s62Contig12429_28	988	35.0766972103902
s62Contig12435_7	166	17.9350149091813
s62Contig12436_2	64	13.1015454504609
s62Contig12447_4	396	36.9660104884754
s62Contig12456_4	67	12.6095771359148
s62Contig12460_20	118	20.8619779118844
s62Contig12460_3	723	41.354763293424
s62Contig12468_4	38	8.11107491778723
s62Contig12470_4	650	56.4607931458874
s62Contig12478_4	431	35.9225074867715
s62Contig12501_4	213	22.7323547037984
s62Contig12511_7	63	10.1629427662597
s62Contig12514_3	80	12.7293424547091
s62Contig12518_2	162	29.690691432319
s62Contig12519_4	293	28.2552828729529
s62Contig12520_7	48	13.2304976694615
s62Contig12521_9	1459	84.6986803713214
s62Contig12529_12	234	19.3648507555682
s62Contig12535_2	1218	94.9597606949851
s62Contig12537_1	25	9.31002440171547
s62Contig12556_3	89	15.8954416621942
s62Contig12563_2	88	16.8333381095061
s62Contig12566_2	60	13.6385812014741
s62Contig12574_3	58	10.6300006362624
s62Contig12604_2	812	222.067357041918
s62Contig12609_7	213	17.5440290419903
s62Contig12618_3	114	17.7362171535614
s62Contig12624_4	82	20.0731938708875
s62Contig1262_5	49	8.20707605632564
s62Contig12630_2	98	18.5435556299682
s62Contig12643_6	766	66.7023877632956
s62Contig12652_9	230	26.927455192654
s62Contig12653_5	721	106.494108658542
s62Contig12665_1	99	23.2588153241246
s62Contig12669_3	81	13.1271344064188
s62Contig12671_2	115	12.9859824235541
s62Contig12673_1	45	14.0647868640202
s62Contig12691_5	85	18.9521261069316
s62Contig12697_5	220	40.7473660587251
s62Contig12698_4	192	23.8336624683916
s62Contig1269_6	121	19.341044300477
s62Contig12700_11	284	20.8857488595123
s62Contig12709_2	1084	272.994027751712
s62Contig12710_1	88	15.1748811529045
s62Contig12713_3	109	31.2755770557301
s62Contig12714_9	280	25.0040655360358
s62Contig12733_7	221	24.7164788397747
s62Contig12740_5	44	9.56677290074414
s62Contig12756_2	46	19.879775561984
s62Contig12757_8	199	20.6710167903252
s62Contig12758_2	111	14.7742653395436
s62Contig12768_3	1781	146.350086872187
s62Contig12780_2	109	20.0822126357846
s62Contig12781_2	179	20.3442169588655
s62Contig12788_6	123	18.7204351535016
s62Contig12793_9	204	21.3807219074606
s62Contig12797_13	334	26.4522648069013
s62Contig12827_2	255	32.5782897677547
s62Contig12829_2	26	10.4614710978357
s62Contig12830_1	324	31.0735455538243
s62Contig12834_4	939	63.3339972132422
s62Contig12838_5	65	10.5341202026818
s62Contig12839_3	75	11.8262472129899
s62Contig12840_1	147	16.6531931628355
s62Contig12844_7	324	28.0045534003601
s62Contig12853_1	49	9.0277836619582
s62Contig12864_1	55	14.2615781205538
s62Contig1286_17	293	20.0717567179685
s62Contig12870_7	311	23.0651909626907
s62Contig12873_6	307	22.9631354004021
s62Contig12883_2	340	29.7548379878826
s62Contig12896_2	70	18.2865553920262
s62Contig12899_8	367	39.8977915292398
s62Contig128_2	137	22.7288140749368
s62Contig12900_4	82	14.9503475184214
s62Contig12902_3	94	18.6962217303541
s62Contig12903_3	114	16.5587089607939
s62Contig12908_5	4108	708.391042910588
s62Contig12911_6	395	18.4856259912137
s62Contig12919_4	96	14.547819948239
s62Contig12920_4	121	25.5161969988221
s62Contig12922_1	24	8.48622830313943
s62Contig12937_2	25	7.5443301186315
s62Contig12938_2	89	12.9274131360584
s62Contig1293_2	29	10.1516506076305
s62Contig12948_4	81	13.5667991951505
s62Contig12954_14	371	25.023336492133
s62Contig12963_3	75	16.2063387733566
s62Contig12964_9	327	27.4505064805688
s62Contig12966_4	345	30.3441297836817
s62Contig12968_3	115	20.96695078803
s62Contig12972_20	344	21.5805698246503
s62Contig12975_12	369	30.6819483513447
s62Contig12978_7	168	15.1181393678037
s62Contig12986_3	70	14.0022767001801
s62Contig12999_14	2496	74.2346700162477
s62Contig1299_4	98	18.0555673239164
s62Contig13018_1	374	59.5096759757653
s62Contig13023_2	200	22.0856099371925
s62Contig13050_2	81	20.1096527077054
s62Contig13051_3	85	17.1004816022314
s62Contig13052_10	217	23.230076788525
s62Contig13054_3	209	20.0443550023126
s62Contig13060_2	32	11.0909122377664
s62Contig13068_3	52	12.6409442432181
s62Contig1308_2	39	9.82174085084573
s62Contig13091_3	125	17.9332437246159
s62Contig13097_1	67	17.3731951650382
s62Contig1309_7	133	16.1658229264232
s62Contig13113_7	98	14.9154686588875
s62Contig13115_3	595	38.0774891983873
s62Contig13117_3	19	7.00113835009003
s62Contig13122_5	73	15.8721459489619
s62Contig13129_5	520	50.7046231482844
s62Contig13133_4	58	13.4458948445438
s62Contig13142_5	87	17.3039498993702
s62Contig13166_13	252	27.4811038040917
s62Contig13179_7	111	15.7952511556909
s62Contig13183_3	133	18.1157860031512
s62Contig13187_4	135	30.4888282987792
s62Contig13191_8	714	98.4018264166198
s62Contig13195_4	99	18.532425044356
s62Contig13199_15	2812	260.412712175307
s62Contig1319_3	716	82.7197204400076
s62Contig13200_19	732	42.9215516940193
s62Contig13206_3	334	31.7714702300281
s62Contig13207_25	733	33.4539400952803
s62Contig13211_2	29	10.4656191831243
s62Contig13214_3	60	12.0019514572972
s62Contig13216_4	189	23.0525287137111
s62Contig13219_8	590	27.5745769462825
s62Contig1323_2	156	17.446926239841
s62Contig13246_9	2096	335.031643419834
s62Contig13255_4	132	20.3557326478389
s62Contig13262_6	301	18.8492186348578
s62Contig13264_6	228	23.4055651586588
s62Contig13268_9	232	21.4849748309641
s62Contig13273_7	274	41.1654915863663
s62Contig13277_4	125	27.3481966800392
s62Contig13286_2	60	12.9650710186852
s62Contig13300_2	39	15.8746741659018
s62Contig13306_7	103	13.5040683531699
s62Contig13309_4	111	16.67653126309
s62Contig13318_6	344	28.7397564729233
s62Contig13320_12	954	29.0900957577783
s62Contig13327_2	81	16.9788085735716
s62Contig13328_9	176	21.7703241981598
s62Contig1332_6	1457	351.746847451075
s62Contig13331_6	359	23.8012184439614
s62Contig13341_3	266	33.6155740275081
s62Contig13358_1	203	32.0097091231594
s62Contig13361_13	706	38.9811015391448
s62Contig13367_6	335	21.9604995063685
s62Contig13370_5	120	17.9516367951027
s62Contig13375_3	191	19.6072936197536
s62Contig13379_12	175	18.6768172449048
s62Contig13381_7	262	38.3744403289454
s62Contig13383_31	2288	85.9367196620493
s62Contig13384_5	191	35.9467049695483
s62Contig13388_6	228	50.5145425259661
s62Contig1338_3	58	10.4656191831243
s62Contig13392_7	2565	80.818721278042
s62Contig13394_10	929	63.023813248388
s62Contig13397_8	445	22.5434628494216
s62Contig13398_13	334	31.5997325531091
s62Contig133_3	139	22.8440899216553
s62Contig13400_3	364	45.3454512354586
s62Contig13403_3	1275	388.106582450643
s62Contig13404_5	1181	116.128432464274
s62Contig13405_13	1184	88.1845511330489
s62Contig13409_11	505	37.2950935315978
s62Contig1340_3	97	12.9601225182964
s62Contig13410_4	203	38.2051366953838
s62Contig13416_6	222	21.7682452901959
s62Contig13417_2	210	24.261370520114
s62Contig13420_4	455	50.7248081097287
s62Contig13422_9	300	35.2406292789767
s62Contig13425_8	1946	46.7864533972363
s62Contig13430_4	844	130.72922051938
s62Contig13431_5	1055	57.2573717778681
s62Contig13432_12	811	45.4233856153841
s62Contig13435_1	2485	289.963813332895
s62Contig13438_19	844	57.7046949948827
s62Contig13444_3	1597	178.038502310411
s62Contig13449_3	373	27.8998355190554
s62Contig13451_3	259	26.587900772336
s62Contig13454_12	375	27.3481966800392
s62Contig13455_31	3366	86.1954341126666
s62Contig13456_13	585	62.4339319329675
s62Contig13460_40	1932	38.3395671552549
s62Contig13462_4	105	17.9297445551086
s62Contig13467_3	63	19.6907016096282
s62Contig13472_5	2385	72.6619450172529
s62Contig13476_2	184	19.879775561984
s62Contig13480_16	679	37.8485106664899
s62Contig13486_2	5303	832.444768397476
s62Contig13488_2	954	140.908987046116
s62Contig13497_22	482	19.2391601182634
s62Contig13498_3	534	54.498657127523
s62Contig13499_4	311	35.0056917504502
s62Contig13501_17	649	52.4681153488272
s62Contig13504_30	2936	77.5673290409975
s62Contig13507_6	148	26.0343838144051
s62Contig13508_12	182	22.198731353944
s62Contig13512_3	412	23.7600411881144
s62Contig13513_12	1316	134.307552022135
s62Contig13514_3	768	87.2869196894342
s62Contig13515_1	66	18.0498098088259
s62Contig13523_2	813	90.9253271345559
s62Contig13524_17	1155	41.383391987482
s62Contig13527_1	361	38.4105006745061
s62Contig13529_5	996	50.3112106543266
s62Contig13532_2	62	14.5661267686437
s62Contig13538_1	624	220.641935881625
s62Contig13542_3	290	46.998382442734
s62Contig13553_6	604	51.3190238283299
s62Contig13554_4	212	24.0948267892709
s62Contig13556_9	351	34.3212229173408
s62Contig13557_3	103	18.5854961355483
s62Contig13559_6	133	15.3655346627388
s62Contig1355_2	46	10.0641363782544
s62Contig13566_6	105	19.5510512436025
s62Contig13572_2	261	30.9711374470084
s62Contig13574_12	943	64.3476945822115
s62Contig13577_16	556	25.4088310877941
s62Contig13581_3	206	22.6055564281904
s62Contig13582_10	997	65.8503295758468
s62Contig13586_2	1058	284.892475938279
s62Contig13591_4	409	47.5658735080868
s62Contig13595_3	3548	458.303300112905
s62Contig13597_11	523	100.593279041129
s62Contig13599_11	376	20.1564166893863
s62Contig13600_4	322	24.3979063715259
s62Contig13611_13	959	62.9839744628175
s62Contig13618_7	984	165.603849434822
s62Contig13629_14	476	30.240851675525
s62Contig13632_4	296	45.4459857812862
s62Contig13633_12	1924	64.6362292973763
s62Contig13635_26	2040	74.2324440446136
s62Contig13640_6	207	37.3514339811504
s62Contig13641_16	1563	96.8387543468205
s62Contig13644_13	1790	98.5223085429336
s62Contig13645_2	95	13.9143963024802
s62Contig13646_5	2221	176.699184949431
s62Contig13662_7	9678	976.325892682584
s62Contig13669_9	1735	57.4053640709178
s62Contig13670_5	204	24.8820944846405
s62Contig13671_6	292	30.2416035240575
s62Contig13680_13	1940	162.078859178695
s62Contig13685_16	7482	560.840654554321
s62Contig13686_7	517	50.5529123882199
s62Contig13697_4	141	24.0770855454316
s62Contig1369_1	58	11.6685639168167
s62Contig13702_14	1035	61.0976238814771
s62Contig13711_11	454	31.1009472694802
s62Contig13713_8	1182	117.882414954507
s62Contig13714_8	400	54.6963933600784
s62Contig13716_16	956	52.5360146207698
s62Contig13723_10	70	13.463727596327
s62Contig13726_2	532	35.2708863849233
s62Contig13732_7	762	113.026852177301
s62Contig13736_2	829	136.242809676635
s62Contig13746_13	2619	115.320637351483
s62Contig13747_7	238	24.2190541761835
s62Contig13748_2	648	136.648724423444
s62Contig13753_9	290	29.2554772554194
s62Contig13759_8	710	116.140379172054
s62Contig1377_1	290	34.0659416363441
s62Contig13781_2	377	39.2772196128563
s62Contig13784_3	825	58.8181175033022
s62Contig13787_3	170	18.9521261069316
s62Contig13788_13	4328	229.552475599922
s62Contig13791_5	232	31.2358480234786
s62Contig13792_15	261	37.5987059541872
s62Contig13793_2	86	37.166536920231
s62Contig13795_7	917	159.702583757029
s62Contig13796_17	2176	82.7061729087726
s62Contig13797_7	191	27.1792159525853
s62Contig13799_12	832	140.022767001801
s62Contig13801_2	125	29.3671910658139
s62Contig13806_2	1645	168.869099499972
s62Contig13806_6	83	15.8768984441932
s62Contig13807_5	979	144.601570564096
s62Contig13808_3	687	78.0808773784392
s62Contig13816_5	1148	245.039842253151
s62Contig13825_3	131	20.4720786576293
s62Contig13828_18	1157	50.9453903839885
s62Contig13832_10	144	19.3134851036966
s62Contig13836_14	406	42.1730292305127
s62Contig1383_15	1066	32.420562472615
s62Contig13851_1	4122	1535.03682335485
s62Contig1385_4	348	21.7147606580333
s62Contig13860_3	4656	476.568715760514
s62Contig13864_15	449	27.5746589402669
s62Contig13870_5	987	66.5715178375613
s62Contig13872_11	669	30.6528897657738
s62Contig13877_1	157	41.6355576122778
s62Contig13879_10	1047	108.114924078824
s62Contig13883_20	2006	78.9004692712394
s62Contig13887_7	972	106.998529501376
s62Contig13890_2	784	75.190307759871
s62Contig13891_7	125	17.2272105071113
s62Contig13895_11	6074	142.509766549755
s62Contig13900_11	944	53.6450860591314
s62Contig13901_6	798	46.2492417497669
s62Contig13903_8	193	23.2968914063341
s62Contig13907_9	401	45.1359562441496
s62Contig13908_8	1416	245.386433260581
s62Contig13915_1	82	15.8589321742371
s62Contig13916_7	1661	184.001436700942
s62Contig13926_7	1061	162.899293628191
s62Contig13928_6	1388	75.3300777513563
s62Contig13931_5	178	32.4531933936465
s62Contig13932_10	200	20.2345039019943
s62Contig13938_2	986	126.895632595382
s62Contig13945_5	1084	131.757534227389
s62Contig13949_7	209	31.8095198949743
s62Contig13951_3	1237	92.5257279814249
s62Contig13954_2	233	38.4732366879948
s62Contig13955_2	57	12.0928753319737
s62Contig13957_1	510	38.7264702662247
s62Contig13957_5	496	60.9221863446431
s62Contig13961_2	1099	147.966366283634
s62Contig13964_7	179	31.0198951650029
s62Contig13976_4	7637	670.021222802476
s62Contig13977_2	573	45.8999116087138
s62Contig13978_2	542	92.1023540230291
s62Contig13988_8	888	139.394862217039
s62Contig1398_4	105	12.0117569731937
s62Contig13992_13	935	52.2848590841388
s62Contig13993_8	216	48.7821252780467
s62Contig13999_2	325	46.2473569873833
s62Contig139_2	102	14.5737981981466
s62Contig14002_7	291	36.122894678656
s62Contig14005_21	723	48.1161884706758
s62Contig14008_3	909	78.5683303732326
s62Contig14010_1	176	38.0308749881434
s62Contig14012_2	1080	50.0081310720717
s62Contig14014_17	784	41.9640096824968
s62Contig14015_26	1583	61.9843512762445
s62Contig14016_1	1019	185.785416113066
s62Contig14018_7	54	19.4877046858176
s62Contig14024_1	334	40.5968786272582
s62Contig14025_2	387	36.6140613714168
s62Contig14026_7	1291	40.1709760442944
s62Contig14028_14	1569	119.140846760209
s62Contig14030_2	205	34.6674725064845
s62Contig14033_18	279	36.039070104707
s62Contig14034_2	265	42.1659468812241
s62Contig14035_6	309	32.0972069759321
s62Contig14046_2	1758	267.565243901267
s62Contig14049_2	184	23.5935797878492
s62Contig14052_4	370	33.5546786208978
s62Contig14053_22	652	35.2217762674282
s62Contig14055_5	56	15.6825499042017
s62Contig14057_7	233	23.1057398806087
s62Contig14059_4	1133	85.1104050499142
s62Contig14063_2	659	64.982396798723
s62Contig14064_23	2154	35.7695730694828
s62Contig14066_2	4989	1712.19015826467
s62Contig14067_3	220	31.8233561367729
s62Contig14069_6	2721	128.543167682827
s62Contig14071_9	282	32.155065386407
s62Contig14073_3	297	20.0321588629744
s62Contig14074_2	105	26.0680683248033
s62Contig14075_18	1031	61.7994318402639
s62Contig14076_3	969	128.001944551646
s62Contig14077_44	1708	43.1383272076255
s62Contig14084_19	1012	63.7153957759992
s62Contig14085_10	1135	102.665271671217
s62Contig14088_4	154	47.2883906102572
s62Contig1408_2	65	13.3845291987015
s62Contig14091_2	177	42.1497104750318
s62Contig14093_4	3354	1057.73955072982
s62Contig14099_6	139	21.3411892689148
s62Contig14103_3	220	28.4179047420629
s62Contig14115_3	319	40.7548017094657
s62Contig14119_2	551	66.0552608030755
s62Contig14122_5	354	40.4967806524816
s62Contig14123_4	3503	395.564316780087
s62Contig14125_19	3646	173.41134799204
s62Contig14126_4	337	30.9630396847814
s62Contig14127_3	437	34.453800213844
s62Contig14129_6	208	24.2706129469788
s62Contig14135_8	2303	118.381950222154
s62Contig14137_2	1619	158.751302364086
s62Contig14144_12	456	31.6090998776342
s62Contig14146_2	91	16.1701418745734
s62Contig14147_5	790	44.8936631215189
s62Contig14149_8	462	40.0312613581881
s62Contig1414_2	68	11.7840942526268
s62Contig14150_2	270	80.0977692595046
s62Contig14154_16	1563	100.948147981464
s62Contig14157_1	650	91.748788862067
s62Contig14168_3	500	28.4137108364044
s62Contig14172_5	332	38.9996297354009
s62Contig14179_17	865	40.8635942835889
s62Contig14181_1	2548	543.868918171628
s62Contig14188_5	2133	56.3951212263672
s62Contig14190_15	1584	104.818555260327
s62Contig14192_2	1767	399.064885955132
s62Contig14193_10	2847	256.198468929387
s62Contig14197_5	3096	703.750789996063
s62Contig14201_3	534	35.2034640202267
s62Contig14202_2	155	29.1714097920418
s62Contig14203_11	359	40.93499458766
s62Contig1420_4	226	24.3424194941592
s62Contig14213_4	347	47.822736367741
s62Contig14215_6	162	27.798637566534
s62Contig14220_8	222	33.6418336303028
s62Contig14221_14	1636	107.245902066922
s62Contig14222_4	161	23.003740293153
s62Contig14223_8	2914	68.0951840859892
s62Contig14224_2	42	15.8090220808485
s62Contig14227_8	436	39.034479803571
s62Contig14230_10	2788	173.658129181949
s62Contig14236_9	904	76.0700609192475
s62Contig14243_14	518	32.7901416396622
s62Contig14246_4	585	49.1087042542287
s62Contig1424_2	38	16.6277035814638
s62Contig14253_4	295	33.6373910957094
s62Contig14254_2	180	21.5052031231434
s62Contig14255_25	4618	208.051846207952
s62Contig14256_12	3465	321.736662905331
s62Contig14261_11	4279	427.969585714789
s62Contig14263_7	513	52.8174113764145
s62Contig14264_11	1729	80.1653523662627
s62Contig14266_8	148	19.403904041448
s62Contig14269_6	1111	40.5117953486981
s62Contig14273_3	113	28.457864516553
s62Contig14274_7	755	78.8934246913131
s62Contig14276_9	532	63.3436326912908
s62Contig14278_7	2312	294.302397552876
s62Contig14280_15	481	29.4366044265149
s62Contig14281_1	120	44.2177158953055
s62Contig14282_12	993	102.237211494697
s62Contig14292_5	66	16.6214075937389
s62Contig14293_3	791	128.78838220747
s62Contig14295_14	252	25.9453950620984
s62Contig14299_5	711	34.520175914799
s62Contig14301_5	183	34.4410838189913
s62Contig14305_5	94	16.7032234748341
s62Contig14306_2	347	35.621627675678
s62Contig14317_1	116	23.6084897851873
s62Contig14318_3	66	22.2151505339395
s62Contig14325_21	1211	48.6703705049313
s62Contig14326_5	399	90.6965649898027
s62Contig14328_24	614	64.5450292335628
s62Contig1432_3	80	16.6693770240239
s62Contig14334_11	351	47.4401459629653
s62Contig14337_4	541	149.118734149555
s62Contig1433_1	35	14.7614362803103
s62Contig14340_6	7031	241.535837779603
s62Contig14346_7	3836	197.764114219038
s62Contig14350_2	5037	1315.84827870909
s62Contig14353_6	383	40.5050753487082
s62Contig14357_3	551	64.5088165702276
s62Contig14358_5	291	26.9488261888386
s62Contig1435_5	74	10.6601695042523
s62Contig14361_6	623	44.9660741454236
s62Contig14362_2	111	39.2488059020199
s62Contig14367_2	94	20.9588218123714
s62Contig14372_8	221	14.8204173886005
s62Contig14373_6	164	31.3712210222613
s62Contig14374_3	320	23.1921767290767
s62Contig14380_2	146	21.2951291481905
s62Contig14383_1	825	53.1854432672585
s62Contig14391_3	709	53.0321270321991
s62Contig14396_4	2289	447.642616853522
s62Contig14397_5	968	59.7628035527968
s62Contig14402_6	463	48.9656654998744
s62Contig14404_2	363	39.5858757177988
s62Contig14406_2	207	54.8952893359332
s62Contig1440_3	175	25.9576104081728
s62Contig14412_1	321	35.5595792781472
s62Contig14414_10	475	33.1890291047182
s62Contig14415_5	345	26.8974691623726
s62Contig14417_24	1784	57.0321041852083
s62Contig14419_3	288	40.8163531341281
s62Contig14421_16	1872	61.3582911580924
s62Contig14429_3	280	43.7571146880627
s62Contig14430_1	238	14.1449144933907
s62Contig14432_1	2690	1191.96595960394
s62Contig14437_2	343	33.5389728223587
s62Contig14444_4	348	27.9403227732951
s62Contig14450_6	1141	67.9277113728973
s62Contig14452_18	1061	53.1345335439594
s62Contig14469_6	399	20.4199868544293
s62Contig14471_10	1348	115.940227222621
s62Contig14472_2	631	54.0063361724549
s62Contig14475_21	569	45.47543060732
s62Contig14477_5	495	115.518782776486
s62Contig14478_17	2821	269.811629584754
s62Contig1447_2	38	9.7096079307818
s62Contig14481_5	916	45.1622727372005
s62Contig14485_5	6089	938.985273429476
s62Contig14487_3	473	49.7227993932821
s62Contig14490_2	427	47.1527772159061
s62Contig14493_7	322	28.8282167356648
s62Contig14494_4	113	21.4980606945699
s62Contig14498_4	356	34.6167396198896
s62Contig14500_7	738	42.3511483800528
s62Contig14503_7	3134	205.445389411818
s62Contig14512_10	657	80.415173007153
s62Contig14514_3	827	86.1598424929235
s62Contig14517_7	191	37.5622872153707
s62Contig14519_5	360	24.3753366154005
s62Contig14520_5	2040	266.461235712382
s62Contig14521_12	1248	101.597914661772
s62Contig14523_5	3073	636.523613900197
s62Contig14534_18	1605	97.5419014921398
s62Contig14536_4	1010	54.9856122363214
s62Contig14537_3	397	36.9607968748104
s62Contig1453_4	249	17.0910142075727
s62Contig14541_7	244	46.1696691195126
s62Contig14543_4	904	61.0910141745308
s62Contig14546_4	412	31.0826400887618
s62Contig14549_11	95	18.0735908494172
s62Contig14550_12	785	66.2155856002491
s62Contig14553_8	1444	129.610817660641
s62Contig14562_2	99	20.0321588629744
s62Contig14571_4	105	24.6684404952837
s62Contig14577_2	180	32.1480842606175
s62Contig14580_5	193	25.1156078358248
s62Contig14585_2	394	97.8173230473572
s62Contig14590_2	664	152.919600804598
s62Contig14594_3	530	53.4669067081804
s62Contig14599_11	486	58.6647110024786
s62Contig14600_2	160	23.6325345150718
s62Contig14611_14	152	16.1238337759649
s62Contig14611_19	815	41.7710670228651
s62Contig14614_1	817	127.677009643383
s62Contig14616_4	2989	109.447711968719
s62Contig14618_2	2680	127.988068064402
s62Contig14629_8	308	26.8202812416384
s62Contig14633_6	269	33.5107867646658
s62Contig14638_12	1103	76.7619840969116
s62Contig14639_7	496	32.3933266944464
s62Contig14643_14	339	25.0886458845721
s62Contig14645_4	285	23.6974397835589
s62Contig14651_3	329	34.8996138966609
s62Contig14657_17	7030	97.3842552456132
s62Contig14661_20	1726	85.7018779592581
s62Contig14662_6	342	34.903634340099
s62Contig14667_7	1318	125.373645997536
s62Contig14672_9	303	63.5133209603976
s62Contig14680_19	5723	302.168286406978
s62Contig14684_4	335	30.302084590183
s62Contig14690_1	643	58.9231931820405
s62Contig14693_4	947	219.539007203154
s62Contig14694_3	451	58.9088320128844
s62Contig14699_8	455	38.1956588644001
s62Contig14705_8	336	41.4151846061664
s62Contig14707_1	211	26.6649854127978
s62Contig14710_1	585	66.2729115663862
s62Contig14711_8	998	39.8354394149935
s62Contig14714_5	266	35.5401297924418
s62Contig14716_3	600	58.1812051254019
s62Contig14717_18	611	40.5853466025143
s62Contig14718_2	780	64.3972631258281
s62Contig14719_28	2995	141.870158041405
s62Contig14721_2	364	32.2584096130731
s62Contig14722_15	654	49.2338116232138
s62Contig14724_5	2158	93.2620775277425
s62Contig14744_2	52	16.2526425984233
s62Contig14747_9	928	35.4642815987093
s62Contig14748_19	949	39.5480969894967
s62Contig14752_3	1404	51.3563126621024
s62Contig14753_3	216	26.8128702769406
s62Contig14759_3	3874	150.179457188531
s62Contig14770_14	463	41.9886924364208
s62Contig14778_4	961	42.745196660969
s62Contig1477_3	20	7.69355862647256
s62Contig14782_4	1109	151.055689304472
s62Contig14783_3	254	27.5276956799206
s62Contig14785_10	583	51.2771816344534
s62Contig14788_2	206	57.231527782482
s62Contig1478_9	109	13.2028387570902
s62Contig14791_3	609	35.7093237454341
s62Contig14795_2	2639	192.860168119912
s62Contig14796_7	194	29.398719478733
s62Contig14797_6	586	59.4589430891704
s62Contig14803_10	618	65.1611972945126
s62Contig14808_12	398	49.4051961584368
s62Contig14810_7	308	51.3416812339936
s62Contig14811_12	3371	346.053333990521
s62Contig14816_3	314	28.1119877484434
s62Contig14819_2	225	43.5153626732115
s62Contig14822_1	317	49.1009039154544
s62Contig14824_9	262	34.740497115977
s62Contig14825_1	88	34.6123693712316
s62Contig14835_13	379	40.9480159673476
s62Contig14837_3	112	23.199038319825
s62Contig14838_4	732	45.6758758668975
s62Contig1483_2	77	16.8464891549041
s62Contig14841_3	94	20.4381057424989
s62Contig14845_18	1620	103.673163867878
s62Contig14850_9	390	32.2747512592803
s62Contig14851_10	903	29.8490459401856
s62Contig14853_5	951	80.8019729482478
s62Contig14854_18	845	42.683707834243
s62Contig14859_7	2618	372.540247978368
s62Contig14861_3	2029	147.052895572802
s62Contig14864_8	92	15.483286735776
s62Contig14865_10	499	31.7597094244993
s62Contig14871_2	6320	1140.39160754044
s62Contig14873_3	971	75.2002802869184
s62Contig14878_5	1777	114.137824294587
s62Contig1487_5	252	24.3686030969985
s62Contig14884_2	354	31.2141432737012
s62Contig14886_1	734	205.553421958643
s62Contig14891_27	2344	87.3837502268958
s62Contig14892_12	1027	264.344451674355
s62Contig14893_7	301	32.1241256612363
s62Contig14895_4	258	29.8068266389972
s62Contig14899_7	5007	347.764878163698
s62Contig14900_5	633	33.4722097855513
s62Contig14902_15	443	30.2881278231434
s62Contig14904_4	327	21.6386790215448
s62Contig14907_7	539	52.4112995930351
s62Contig14908_4	498	92.7278430410861
s62Contig14909_3	919	71.3308885114494
s62Contig14911_6	470	22.9145893073977
s62Contig14916_9	205	30.1519613816903
s62Contig14917_3	180	42.5744899667637
s62Contig14936_2	5286	449.126423769125
s62Contig14937_12	362	35.7967808295564
s62Contig1493_1	107	19.3072629757638
s62Contig14942_2	696	64.7977698359397
s62Contig14946_6	434	17.1279258395664
s62Contig14950_7	3645	270.903920234376
s62Contig14951_3	249	42.9380159894684
s62Contig14959_1	463	43.3359232097819
s62Contig14960_2	165	33.1950525219786
s62Contig14962_14	947	57.6528523263936
s62Contig14966_16	1841	83.478599109558
s62Contig14967_5	328	32.434652243355
s62Contig14973_8	358	30.1250904967816
s62Contig14979_1	417	133.920857430621
s62Contig14980_13	425	39.4626498513032
s62Contig14980_18	524	56.9657840907947
s62Contig14985_16	814	40.2466568995289
s62Contig14987_12	748	52.2639868849036
s62Contig14988_11	358	37.0770344575774
s62Contig14993_3	80	22.4036427202881
s62Contig14996_5	7453	708.960382108981
s62Contig14997_1	4692	989.437986103085
s62Contig15001_5	261	15.6715017956561
s62Contig15002_15	317	46.4301434514339
s62Contig15014_2	137	16.3121760877948
s62Contig15017_22	668	30.0177177012846
s62Contig15018_10	550	33.1950525219786
s62Contig15021_23	465	22.0863591098498
s62Contig15024_4	1188	53.7296664076677
s62Contig15025_6	5835	765.012027580063
s62Contig15033_25	1487	52.2100939146634
s62Contig15038_4	542	99.8583417302315
s62Contig15047_3	45	13.9403197236306
s62Contig15048_11	402	29.4399332294581
s62Contig15049_4	298	42.233587617952
s62Contig15053_21	335	30.6987087340335
s62Contig15054_12	2875	95.4851648790742
s62Contig15071_9	446	47.4545243790297
s62Contig15073_20	3224	110.428914093397
s62Contig15074_10	732	56.8163333954091
s62Contig15077_2	103	20.8415390190541
s62Contig15083_3	777	58.8732088530298
s62Contig15087_2	200	34.3193056376962
s62Contig15091_3	394	40.6850812674849
s62Contig15097_4	1118	57.4689623744542
s62Contig15098_1	663	66.1218621952948
s62Contig15100_8	208	31.2497162407452
s62Contig15101_1	131	25.6186906106646
s62Contig15104_4	337	27.7574543997687
s62Contig15106_8	99	18.9375053731943
s62Contig15106_9	172	30.8768152875766
s62Contig15109_3	102	16.7632890072578
s62Contig1510_4	167	17.6614819405594
s62Contig15110_4	716	45.4059335023955
s62Contig15114_10	466	44.9384362416247
s62Contig15123_5	919	66.6050325438172
s62Contig15126_5	2436	119.93511266399
s62Contig1512_2	49	9.2717778149841
s62Contig15131_4	510	77.9602742040593
s62Contig15134_6	337	30.1711460867051
s62Contig15141_6	282	35.766685049373
s62Contig15145_15	754	79.0248250893396
s62Contig15146_7	555	24.1643767680346
s62Contig15148_2	84	17.6076533355558
s62Contig15148_9	1358	306.69502836846
s62Contig15149_9	264	38.667374987945
s62Contig15153_6	806	44.0852930482232
s62Contig15154_11	500	34.5223784521205
s62Contig15155_10	2500	478.219832656423
s62Contig15157_16	561	36.0333817834909
s62Contig15158_1	429	65.2932250475788
s62Contig15163_3	201	33.0335401025375
s62Contig15168_9	192	20.4288535443357
s62Contig1516_3	92	10.0327839284779
s62Contig15173_9	610	48.2019683245476
s62Contig15174_20	977	64.7737894700564
s62Contig15175_3	404	51.426543517025
s62Contig15178_53	7401	257.27619130594
s62Contig15182_19	1533	89.4395424224002
s62Contig15183_11	459	39.3814032192564
s62Contig15184_12	405	23.1277408791718
s62Contig15186_19	1641	61.8345965150578
s62Contig15190_12	8265	496.264223529109
s62Contig15191_7	251	28.4350441079708
s62Contig15196_13	415	34.2626464066906
s62Contig15197_5	134	22.0223600683583
s62Contig15198_4	756	55.8318627918572
s62Contig15199_5	353	41.8881667386743
s62Contig15201_4	422	74.9868117699998
s62Contig15203_18	678	25.0886458845721
s62Contig15204_6	1221	63.6988817098355
s62Contig15205_3	438	32.9023454650154
s62Contig15209_2	649	52.9573285455528
s62Contig15210_7	825	47.8933593600686
s62Contig15212_2	652	44.5775605884639
s62Contig15217_1	223	26.0208975345013
s62Contig15219_10	2135	282.026988253627
s62Contig15220_7	254	62.6158148212278
s62Contig15229_4	165	30.240519051436
s62Contig1522_5	1080	40.5645355048135
s62Contig15233_13	265	21.2277078120579
s62Contig15241_5	342	25.1511482744831
s62Contig15245_2	83	19.7651184713426
s62Contig15248_18	648	32.3590417322278
s62Contig15249_26	2794	88.5121291862061
s62Contig15250_4	143	26.0719475016374
s62Contig15251_6	948	43.4933103269027
s62Contig15256_5	686	101.324491733371
s62Contig1525_4	28	7.05150625188924
s62Contig15270_3	2984	352.895216835619
s62Contig15271_6	270	25.7535061924293
s62Contig15281_4	788	115.901197896448
s62Contig15284_3	265	31.7688640885935
s62Contig15285_33	2371	79.3484657173206
s62Contig15292_14	432	31.636943171955
s62Contig15296_6	117	18.787458416526
s62Contig15297_2	42	13.2453968785487
s62Contig15299_4	57	24.9415553721957
s62Contig15300_4	329	52.5884592963384
s62Contig15304_12	446	31.3504789572305
s62Contig15306_4	1002	78.2939802097122
s62Contig15309_2	126	32.9157997056472
s62Contig15314_10	841	112.796117862562
s62Contig15315_13	393	39.5322898216291
s62Contig15316_11	2225	164.667366056557
s62Contig15319_15	3911	145.646021740437
s62Contig15320_9	4807	414.463941488704
s62Contig15321_4	587	62.6473812729093
s62Contig15322_4	840	80.7823655779619
s62Contig15326_14	955	72.992217514585
s62Contig15331_3	1208	62.740171564605
s62Contig15337_13	1164	60.4549335274837
s62Contig15342_1	177	34.2320853029264
s62Contig15345_22	712	25.2779437386618
s62Contig15348_26	682	136.422181564611
s62Contig15348_43	11038	472.362867410109
s62Contig15350_3	209	18.2448617851473
s62Contig15352_7	551	64.0801865597941
s62Contig15355_4	965	276.889283108069
s62Contig15356_3	126	32.431743827623
s62Contig15363_23	2281	92.9545784432792
s62Contig15366_5	2995	189.587788051715
s62Contig15367_10	262	26.9749742312292
s62Contig15373_3	934	132.369700789152
s62Contig15377_5	1190	230.147918138319
s62Contig15378_3	5375	393.63094803069
s62Contig15383_1	89	17.5028458752251
s62Contig15383_2	213	22.1911081632318
s62Contig15384_1	80	15.7328951687416
s62Contig15384_2	220	22.9203934080328
s62Contig15385_1	632	79.0128470938732
s62Contig15388_7	162	25.3166163552363
s62Contig15390_2	1205	183.399385040402
s62Contig15391_4	583	37.6537237832333
s62Contig15392_2	56	14.7392386317685
s62Contig15393_2	623	39.9423918691034
s62Contig153_6	160	23.9355157268035
s62Contig15403_3	1197	168.958923489068
s62Contig15405_3	143	20.8575580013099
s62Contig15408_5	1778	72.2881764602792
s62Contig15411_7	413	28.2922714147474
s62Contig15413_7	181	24.3693469493518
s62Contig15416_5	504	75.0760367754336
s62Contig15418_13	1777	165.880304641467
s62Contig15420_22	1478	69.5408768913513
s62Contig15421_9	809	138.144412810313
s62Contig15422_21	1797	107.714431636231
s62Contig15426_5	931	63.4052510110294
s62Contig15427_2	170	26.3317150335245
s62Contig15428_3	541	42.1783501937495
s62Contig1542_8	66	10.6961835904153
s62Contig15430_2	221	18.6415852454204
s62Contig15432_26	602	25.4509981084191
s62Contig15436_2	290	28.6769791176004
s62Contig15443_23	864	40.6517710650389
s62Contig15445_11	316	33.5206017974008
s62Contig15456_14	3677	225.027847144065
s62Contig15465_3	3136	335.712077459975
s62Contig15465_9	2552	460.487244057468
s62Contig15470_7	2228	161.475530476197
s62Contig15471_12	6432	464.240431626589
s62Contig15472_2	2095	516.457212797135
s62Contig15476_1	64	18.214343675031
s62Contig15477_9	333	26.1365366656948
s62Contig15478_12	83	14.748590940545
s62Contig15478_16	147	21.9907550740007
s62Contig15479_2	1215	184.921371638248
s62Contig1547_29	728	31.4619056720095
s62Contig15480_1	126	19.0117118989514
s62Contig15482_2	206	17.4182910642337
s62Contig15484_4	976	226.261954625426
s62Contig15488_26	1503	73.7918018245815
s62Contig15491_7	948	53.0966332470828
s62Contig15496_2	231	38.1429943129905
s62Contig15497_7	536	113.030426374948
s62Contig15505_2	1726	296.175607653319
s62Contig15508_3	235	33.8532409932337
s62Contig15510_1	249	31.0192784550252
s62Contig15518_10	665	48.7003870586807
s62Contig15520_2	261	43.5070740327023
s62Contig15521_2	1789	299.64202172993
s62Contig15528_10	317	28.6739128808597
s62Contig15531_4	526	60.1731825514274
s62Contig15532_2	549	138.259890438828
s62Contig15536_6	864	41.1495478535904
s62Contig15541_22	3418	160.603294500723
s62Contig15547_5	165	19.1256262874976
s62Contig15548_6	113	14.7049931888508
s62Contig15550_4	860	255.126228011755
s62Contig15552_5	660	177.721204271516
s62Contig15556_10	874	72.6721486695806
s62Contig1555_7	143	15.6431685009824
s62Contig15560_1	207	30.0671294288099
s62Contig15563_7	171	26.7230950416383
s62Contig15566_7	212	49.1470639145393
s62Contig15568_5	136	18.8919606272271
s62Contig15570_12	361	31.1257505465825
s62Contig15575_4	359	19.8845622443222
s62Contig15577_22	1852	146.675432402339
s62Contig15577_35	868	35.5795555496379
s62Contig15579_14	1080	67.1512381713786
s62Contig15580_3	482	31.3037911386215
s62Contig15587_1	45	17.3105069095633
s62Contig15588_9	324	44.1316892106843
s62Contig15595_7	104	15.1061906308997
s62Contig15596_8	566	36.6911509828792
s62Contig15600_22	2140	31.2524740700723
s62Contig15602_1	483	71.3407135673731
s62Contig15606_1	156	53.5381167948061
s62Contig15607_4	527	120.575160473773
s62Contig15611_6	411	42.6924015116766
s62Contig15618_7	223	35.0056917504502
s62Contig15621_27	2907	87.7254706194471
s62Contig15623_6	507	55.2893636058512
s62Contig15625_4	789	43.3586982591918
s62Contig15627_4	316	27.9338348311673
s62Contig15629_9	775	29.2028106637232
s62Contig15630_18	2881	156.358756485344
s62Contig15632_11	4313	510.066042296255
s62Contig15638_11	2338	58.5431382779345
s62Contig15639_4	584	168.953090762503
s62Contig15640_19	422	24.6617728191819
s62Contig15641_6	792	35.9125749564204
s62Contig15646_4	1806	181.667469256647
s62Contig15647_13	294	29.7447207359316
s62Contig15648_26	2709	84.82148385686
s62Contig15649_6	530	85.1055808611862
s62Contig1564_4	47	11.5053672186794
s62Contig15650_2	89	22.2536183270719
s62Contig15652_2	703	58.0400974069964
s62Contig15653_12	800	70.5404367767258
s62Contig15655_6	1203	97.9345283157943
s62Contig15656_5	671	68.0835338102958
s62Contig15657_16	1055	25.3821338809106
s62Contig15664_2	124	23.7197036997586
s62Contig15669_7	884	206.30021004932
s62Contig1566_2	49	11.9949573130913
s62Contig15672_13	580	27.8508932993979
s62Contig15676_3	187	29.4867763843882
s62Contig15678_25	952	32.2608117584013
s62Contig15679_3	142	19.1184931867843
s62Contig15684_7	1903	122.907438009422
s62Contig15685_7	122	19.5008876418033
s62Contig15691_3	518	53.0203167448339
s62Contig15694_5	1156	147.151198776438
s62Contig15695_2	179	29.2804617912644
s62Contig15699_1	248	54.945642747542
s62Contig15706_7	7972	447.938001018601
s62Contig15707_3	383	28.9571920959447
s62Contig1571_8	119	12.8174686717033
s62Contig15723_5	738	41.6009670077814
s62Contig15726_6	324	68.7384492554294
s62Contig15728_3	150	21.1727974297078
s62Contig15729_8	133	24.8970962717105
s62Contig1572_5	64	9.37390908798666
s62Contig15733_1	134	20.1320287320186
s62Contig15736_16	1114	36.8585450000014
s62Contig15738_4	223	46.1909423689372
s62Contig15752_6	676	89.2975382011483
s62Contig15767_19	115	25.9719648471082
s62Contig15767_24	792	39.2698411704767
s62Contig15768_7	432	44.3473866164061
s62Contig15770_2	432	25.8503569849478
s62Contig15777_2	320	17.286761358247
s62Contig15779_33	3726	72.1411545697883
s62Contig15782_2	6857	948.75110012979
s62Contig1578_14	404	37.0217263538792
s62Contig15790_3	689	108.643791063334
s62Contig15793_7	7993	1044.0316946319
s62Contig15797_7	319	51.6982206870074
s62Contig15804_8	1057	54.65438135927
s62Contig15805_17	494	28.0272475279131
s62Contig15808_28	670	122.794834936134
s62Contig15812_3	234	40.3513885202233
s62Contig15815_10	452	27.6618403342718
s62Contig15821_7	815	37.8879665028113
s62Contig15822_2	519	59.3723987532145
s62Contig15825_11	390	27.1956569376007
s62Contig15826_2	1118	204.902426057609
s62Contig15831_9	1449	128.089008450511
s62Contig15838_3	1645	108.038204370526
s62Contig15850_4	125	31.0334146723849
s62Contig15852_2	775	142.03880160523
s62Contig15854_7	1258	100.541461694215
s62Contig15856_7	448	51.9289731927208
s62Contig15857_6	286	35.3767768220097
s62Contig15860_35	1071	42.6519861942345
s62Contig15861_2	776	226.370139986244
s62Contig15862_3	1150	142.753707492971
s62Contig15863_2	131	21.0355303638026
s62Contig1586_2	55	13.5585425793997
s62Contig15870_18	389	26.3389053983078
s62Contig15874_2	1084	372.021273112627
s62Contig15876_22	423	37.8706076993361
s62Contig15876_4	114	15.0590523001937
s62Contig15881_9	1062	99.1361190372749
s62Contig15883_1	755	117.987934248169
s62Contig15884_2	132	24.8427489841904
s62Contig15885_7	363	56.7279736848813
s62Contig15888_2	935	42.3967898791074
s62Contig15891_1	1426	222.848734089919
s62Contig15893_3	2224	190.815339345591
s62Contig15894_6	3135	746.549956718784
s62Contig15896_3	234	27.3957587612219
s62Contig15900_11	236	21.9133773291943
s62Contig15903_3	575	32.5700206416001
s62Contig15904_9	1881	96.8319208567599
s62Contig15906_1	201	24.431055700835
s62Contig15910_6	6604	245.672251137059
s62Contig15911_2	1816	114.541146340212
s62Contig15913_8	383	40.5050753487082
s62Contig15916_3	289	28.4975913123383
s62Contig15917_7	930	38.5269743525664
s62Contig15927_14	1030	28.615763891241
s62Contig1592_1	59	22.4493023182235
s62Contig15935_6	663	102.693688630745
s62Contig15937_15	1009	53.1938900244039
s62Contig15941_2	331	22.0702551798076
s62Contig15942_8	471	91.5982267470113
s62Contig15949_3	182	38.847779869402
s62Contig15957_3	147	21.6211625517486
s62Contig15958_5	566	56.9345446286057
s62Contig15959_4	1485	316.972269813527
s62Contig15963_5	2845	378.673737756771
s62Contig15971_1	171	35.6307933888511
s62Contig15972_20	554	45.84669794267
s62Contig15973_6	683	51.1967611682173
s62Contig15974_6	204	31.8801835584457
s62Contig15976_2	963	39.2896050765542
s62Contig15976_3	682	63.833908486115
s62Contig15977_4	195	31.16945155862
s62Contig15980_10	304	34.4392566088571
s62Contig15984_6	199	33.4910223958634
s62Contig15985_6	395	80.8611008270632
s62Contig15986_4	598	36.7252695908232
s62Contig15987_1	511	150.31855869311
s62Contig15988_6	883	42.5757931345007
s62Contig15993_11	859	72.9851679942638
s62Contig15995_2	233	24.0599592267106
s62Contig15997_2	113	24.2677494957109
s62Contig16000_12	466	27.9805357730871
s62Contig16011_4	138	19.9619233948848
s62Contig16015_3	204	50.6465327453322
s62Contig16023_7	341	40.6018397513725
s62Contig16025_13	363	31.6884441531506
s62Contig16027_4	1518	243.75522971185
s62Contig16035_3	3681	335.562373264081
s62Contig16044_35	997	30.8855528099105
s62Contig16046_3	156	25.3994786654429
s62Contig16051_15	601	40.6932702940436
s62Contig16052_5	173	26.9154874347906
s62Contig16054_8	379	83.4412400844064
s62Contig16056_7	498	57.5341072334131
s62Contig16057_4	1986	177.35026483774
s62Contig16059_2	321	35.6724668314111
s62Contig16060_15	862	60.3498125777761
s62Contig16061_3	1773	138.848079359168
s62Contig16073_4	1802	300.38217397291
s62Contig16074_2	133	30.0371419536121
s62Contig16082_1	4936	1066.59317580384
s62Contig16087_11	352	42.3436546259741
s62Contig1608_1	120	15.1103705397627
s62Contig16090_6	201	27.1665793121254
s62Contig16091_2	354	34.2320853029264
s62Contig16093_1	281	48.4561545905246
s62Contig16095_21	1306	71.6574191631472
s62Contig16096_2	284	48.49569003477
s62Contig16099_6	2582	171.83402300316
s62Contig16104_4	402	33.4258624315462
s62Contig16106_12	1887	110.646131211222
s62Contig16110_11	460	36.6802237020662
s62Contig16113_6	424	35.5933172714409
s62Contig16114_4	432	33.530950856307
s62Contig16116_13	1590	99.9264809393461
s62Contig16124_7	451	63.4038834516186
s62Contig16136_4	666	45.9838080982245
s62Contig16143_4	1303	60.8165551344487
s62Contig16145_5	128	28.1806826670291
s62Contig16155_7	855	101.802266825289
s62Contig16160_3	604	105.717189086359
s62Contig16161_19	261	17.2386519752217
s62Contig16164_4	113	23.8291757096438
s62Contig16173_4	525	64.9398875229199
s62Contig16175_19	1967	82.4625097881862
s62Contig16186_4	2154	139.118560941826
s62Contig16187_34	2993	91.8247461955279
s62Contig16194_4	222	28.9972521216416
s62Contig16197_2	298	57.0038040526456
s62Contig16200_1	255	28.3379409408406
s62Contig16202_3	1150	250.040655360358
s62Contig16203_2	131	32.5230185766594
s62Contig16205_12	195	56.8842490944815
s62Contig16206_4	596	43.2850462308471
s62Contig16213_1	3244	637.968899092474
s62Contig16220_4	301	27.8749026901733
s62Contig16223_4	3087	463.787855938368
s62Contig16229_4	1521	122.964566171905
s62Contig1622_5	72	11.8329098874761
s62Contig16231_6	778	51.2889419620532
s62Contig16234_5	1276	89.3345253471488
s62Contig16235_5	523	40.7750039765823
s62Contig16241_2	632	151.531487577291
s62Contig16242_2	300	27.06625650808
s62Contig16245_35	1247	32.7718450546632
s62Contig16248_2	277	24.4246262339413
s62Contig16255_10	2842	426.979295943259
s62Contig16256_11	1840	177.439319065643
s62Contig16257_6	268	18.6882975878897
s62Contig16263_8	398	63.0419245098605
s62Contig16265_14	623	31.5152398273561
s62Contig16268_2	274	36.3316649228157
s62Contig16274_5	1549	228.792474774039
s62Contig16275_13	432	24.629411785333
s62Contig16279_6	603	55.84241303048
s62Contig16282_4	470	44.1090485863581
s62Contig16283_6	1606	202.227125723824
s62Contig16289_2	189	21.4112483522171
s62Contig16299_14	2958	334.02205225107
s62Contig162_1	189	18.9572370797567
s62Contig16303_2	180	22.7473809208701
s62Contig16305_10	1135	75.823397207559
s62Contig16306_1	713	58.0443214373743
s62Contig16308_7	448	74.3248810625672
s62Contig16313_5	871	43.4329879125956
s62Contig16314_10	426	43.2244193788167
s62Contig16320_1	108	27.5957278032746
s62Contig16322_1	304	32.0534044943881
s62Contig16332_7	1225	44.5758548797312
s62Contig16338_4	853	120.402641383605
s62Contig16339_4	375	35.2879957161796
s62Contig1633_2	36	8.69106829666349
s62Contig16342_8	303	33.9959121807256
s62Contig16343_6	157	21.3848000187575
s62Contig16345_8	479	48.7433905478652
s62Contig16362_1	860	112.752415375982
s62Contig16369_14	491	32.7386564751829
s62Contig16370_17	209	20.903398788126
s62Contig16373_3	343	40.0231742346813
s62Contig16378_3	419	128.661270556479
s62Contig16380_4	638	43.7057364712078
s62Contig16382_10	399	39.4555678204226
s62Contig16384_5	262	29.9721935902547
s62Contig16384_8	917	89.6654171373262
s62Contig16388_11	3372	237.026491129554
s62Contig16390_2	331	35.3258657603628
s62Contig16391_3	2578	289.245747861091
s62Contig16393_1	1378	206.144629197095
s62Contig16396_11	367	24.4706454712671
s62Contig16398_49	2132	47.6273993694702
s62Contig16401_1	383	61.7842393567853
s62Contig16402_8	1873	178.167556110307
s62Contig16409_3	405	56.4832874857861
s62Contig16412_9	501	57.6903012071564
s62Contig16413_1	64	17.2335713232985
s62Contig16417_1	227	53.330818975518
s62Contig16421_4	2311	542.940628424767
s62Contig16422_6	1053	52.8094461507508
s62Contig16426_1	89	19.9711959345517
s62Contig16427_1	299	30.6941402738551
s62Contig16430_1	110	35.0056917504502
s62Contig16431_1	191	45.7951172899725
s62Contig16434_8	92	16.8613803195886
s62Contig16436_8	800	97.5768411162374
s62Contig16453_11	2935	283.035000792207
s62Contig16454_5	1045	60.2651530135427
s62Contig1645_3	240	34.0136276117734
s62Contig16468_3	766	68.4039792878695
s62Contig1646_5	169	20.5415343952294
s62Contig16475_6	838	75.6050765125702
s62Contig16478_1	56	17.3479534338514
s62Contig16488_13	337	21.1414303224045
s62Contig16488_15	49	13.0937320287943
s62Contig16493_2	352	46.1498258283088
s62Contig16494_8	212	26.1310093348431
s62Contig16509_7	994	210.882773333015
s62Contig16514_2	5200	1040.16912629909
s62Contig16515_7	1079	45.9502936724279
s62Contig16516_6	470	76.8816594519233
s62Contig1651_2	93	14.0324540206546
s62Contig16520_6	117	12.8390781655256
s62Contig16526_14	1077	51.9299311504612
s62Contig16528_5	2144	192.936254789113
s62Contig16529_3	470	36.9723036465429
s62Contig16536_7	147	29.2377084506601
s62Contig16538_3	164	24.4295040301014
s62Contig16539_1	137	61.4843560232266
s62Contig16542_6	354	28.7517746627827
s62Contig16543_24	1035	39.2534029921083
s62Contig16547_6	356	22.5353096983006
s62Contig16549_5	475	43.4143696643964
s62Contig16552_3	830	38.2802689761181
s62Contig16554_17	4581	218.178331848724
s62Contig16558_17	535	37.5311524779375
s62Contig16560_1	2443	401.497206320891
s62Contig16561_4	1678	410.766089211576
s62Contig16572_6	155	26.5974618692146
s62Contig16583_21	2228	70.5816119638036
s62Contig16585_4	129	19.0537309527767
s62Contig16587_2	219	32.9023454650154
s62Contig1658_9	173	19.535434428477
s62Contig16591_4	204	34.3325053706338
s62Contig16592_13	869	56.1253618655742
s62Contig1659_7	115	18.9889365627442
s62Contig16600_5	1143	72.8807024968389
s62Contig16608_3	2442	183.44184389399
s62Contig1660_4	119	15.0385462754641
s62Contig16611_3	513	62.7899296083249
s62Contig16614_3	321	42.4031209505453
s62Contig16616_2	1875	504.889784862262
s62Contig16619_3	85	7.64905860871019
s62Contig16622_6	614	54.139785226137
s62Contig16623_1	109	20.5140881763391
s62Contig16626_15	563	28.4389674682589
s62Contig16628_1	1198	120.162804346817
s62Contig16629_2	427	55.360853249786
s62Contig1662_8	188	22.6933449968436
s62Contig16630_43	3280	69.460779758909
s62Contig16632_3	627	51.5224618017189
s62Contig1663_11	1402	152.416086441401
s62Contig16649_1	355	43.1493769840618
s62Contig16653_2	1475	445.115476999259
s62Contig16658_8	629	65.1437281391513
s62Contig16659_3	1874	147.417227731109
s62Contig16663_11	426	32.2082606602414
s62Contig16673_3	153	41.1990064447606
s62Contig16674_7	326	28.6730037955949
s62Contig16675_9	3192	241.335136214767
s62Contig16679_11	109	20.6249751394544
s62Contig16679_14	257	22.9501601527186
s62Contig16699_6	656	32.2977971705982
s62Contig16707_6	745	48.9291563866517
s62Contig16709_10	466	39.4979475925176
s62Contig16711_8	893	56.3244733930667
s62Contig16712_5	641	51.9413157686078
s62Contig16717_2	1009	74.8320825767038
s62Contig16718_6	559	36.4398169245841
s62Contig16729_3	356	29.185073215832
s62Contig16731_12	1865	98.4700077143131
s62Contig16737_7	1516	89.0413233115477
s62Contig16738_1	1055	199.62705295527
s62Contig16740_8	583	48.5912340250296
s62Contig16743_2	489	53.6607625892481
s62Contig16744_6	1721	102.457135208375
s62Contig16747_13	469	40.6377956211909
s62Contig16753_4	1216	137.312648930798
s62Contig16758_3	11473	1202.455992374
s62Contig1675_3	178	27.6933916959117
s62Contig16761_8	6223	257.190578232646
s62Contig16764_6	189	28.5175678484271
s62Contig16776_8	481	44.7812173722514
s62Contig16777_2	848	185.530166277386
s62Contig16783_16	297	33.9761125813193
s62Contig16784_9	456	24.7866388792007
s62Contig16785_2	274	40.8151469771206
s62Contig16788_13	2888	179.88689995605
s62Contig16791_2	192	22.3292120135762
s62Contig16792_7	131	20.1129193829341
s62Contig16799_4	265	40.5087699295602
s62Contig16801_9	10447	218.07063906795
s62Contig16802_5	955	35.6021678612139
s62Contig16804_17	1669	99.7005111459067
s62Contig16806_14	449	29.9382011351469
s62Contig16809_3	357	49.9881278196428
s62Contig16810_1	358	74.5954621825069
s62Contig16815_12	330	48.132826156869
s62Contig16819_13	515	35.5580498056841
s62Contig16820_18	4015	340.309569922657
s62Contig16827_6	704	35.3066002755257
s62Contig1682_5	202	25.901647375791
s62Contig16836_4	1237	200.472410626421
s62Contig16838_11	110	17.2673815809395
s62Contig16847_2	145	21.8785573440314
s62Contig16848_18	1035	43.0807264705302
s62Contig16852_11	284	29.854704075459
s62Contig16852_14	207	22.786723875293
s62Contig16860_3	1049	122.403235487407
s62Contig16861_4	1728	130.930379534151
s62Contig16862_16	461	37.0128988462329
s62Contig16864_4	940	160.513903636211
s62Contig16865_5	310	50.0081310720717
s62Contig16866_8	277	23.650186865548
s62Contig16868_4	1254	276.08262550355
s62Contig16871_5	337	39.4545756518452
s62Contig16873_28	2070	79.8917110511928
s62Contig16875_25	2899	69.129087455419
s62Contig16878_6	761	39.1179609722358
s62Contig16880_1	2016	635.779050170338
s62Contig16881_11	1046	41.9907724437739
s62Contig16883_3	4716	805.301669732307
s62Contig16885_3	151	43.6847888786609
s62Contig16886_5	179	28.8756627803252
s62Contig16901_8	263	42.0387987688054
s62Contig16902_2	97	24.2539435699548
s62Contig16903_3	89	14.4236415082873
s62Contig16904_1	1239	90.1705864424278
s62Contig16905_22	553	27.8534496949625
s62Contig16913_9	722	36.8427251367712
s62Contig16915_9	809	85.3000139340789
s62Contig16916_5	86	14.9034133194986
s62Contig16919_8	138	24.7732587772417
s62Contig16921_3	83	17.0910142075727
s62Contig16925_10	250	24.4453154681915
s62Contig16926_20	294	31.5695502289336
s62Contig16927_2	96	22.1088579476527
s62Contig16927_6	240	45.4127892978813
s62Contig16929_4	1231	66.2953946843141
s62Contig16935_9	341	23.5442621043462
s62Contig16939_3	498	111.748939049514
s62Contig16941_16	2692	171.025993089314
s62Contig16942_2	301	32.0264839419012
s62Contig16945_3	750	195.927379200281
s62Contig16946_11	1329	127.110831520077
s62Contig1694_3	259	35.9780720768516
s62Contig16952_5	131	32.0681511839788
s62Contig16955_3	4441	723.071056110461
s62Contig16960_1	1938	351.507930634054
s62Contig16963_11	163	25.1362456181647
s62Contig16965_4	1121	338.287762519437
s62Contig16967_3	135	38.7358064451703
s62Contig16968_9	291	33.5087378269112
s62Contig16978_2	172	24.4755243133229
s62Contig16979_3	318	28.1106312541494
s62Contig16981_9	663	43.3808852907448
s62Contig16983_3	376	153.048140676387
s62Contig16985_6	9884	340.547497304576
s62Contig16989_10	402	34.8323962467351
s62Contig16995_3	395	56.2083261846659
s62Contig16999_3	448	27.1324392806257
s62Contig169_1	73	14.8570668475748
s62Contig16_5	147	22.76918888193
s62Contig17001_7	1748	50.3206818912721
s62Contig17002_3	162	52.9992716221769
s62Contig17004_3	1596	191.989979497314
s62Contig17006_20	1763	95.8307990000678
s62Contig17014_11	3387	295.67151610667
s62Contig17015_20	489	23.874174708466
s62Contig17028_10	117	19.3191789377484
s62Contig17028_8	159	16.3223020185383
s62Contig17029_2	418	70.3479766908085
s62Contig17032_3	154	24.9577617109691
s62Contig17045_4	1181	61.429007365946
s62Contig17046_4	1705	126.450644988385
s62Contig17047_6	161	24.3979063715259
s62Contig17050_1	216	35.8352105123092
s62Contig17056_2	215	29.0587788662038
s62Contig17060_10	2369	191.520747706274
s62Contig17070_2	3140	555.140768163705
s62Contig17074_1	389	35.0959126054771
s62Contig17075_5	2120	190.287350028088
s62Contig17076_5	193	32.0194242077577
s62Contig17077_10	1570	109.479952287264
s62Contig17078_10	900	54.6963933600784
s62Contig1707_2	121	13.7522360448197
s62Contig17085_8	365	74.2853342378739
s62Contig17086_5	916	53.620758601024
s62Contig17087_4	419	71.5482187484811
s62Contig17102_9	1004	104.91258064911
s62Contig17103_4	285	43.0026816761996
s62Contig17104_1	439	58.210222266847
s62Contig17112_3	3727	945.407341695129
s62Contig17117_5	109	21.0807756950225
s62Contig17124_2	163	28.2471671055613
s62Contig17128_2	3188	581.240340106433
s62Contig17133_4	524	58.7916105039612
s62Contig17138_1	243	68.5998636722532
s62Contig17144_2	951	210.698815535937
s62Contig1714_3	117	22.8808152782272
s62Contig17151_7	82	15.600362627918
s62Contig17153_9	4126	278.829120004551
s62Contig17157_6	1225	50.9892656293715
s62Contig17158_13	6045	351.510642244969
s62Contig17164_3	804	80.4130747638912
s62Contig17176_4	671	64.0022320560002
s62Contig17178_6	296	56.0091068007203
s62Contig17183_7	276	21.8094151763527
s62Contig17184_1	47	14.5598894891253
s62Contig17187_1	187	27.8555930099327
s62Contig17191_5	1863	228.826679758206
s62Contig17194_3	3112	248.716239103655
s62Contig17202_9	537	23.4975705874897
s62Contig17206_5	475	45.9328828217233
s62Contig17207_14	553	37.5157898023235
s62Contig17208_3	346	62.7563178531386
s62Contig17211_8	420	56.5476559045733
s62Contig17219_8	422	45.7349904603405
s62Contig17220_18	614	32.9654827220497
s62Contig17225_8	151	23.5975868496338
s62Contig17229_5	1061	46.4262986840345
s62Contig17231_3	335	41.7327641864797
s62Contig17234_4	125	15.4074347493179
s62Contig17236_14	2065	114.923296446231
s62Contig17237_9	877	78.117027137773
s62Contig17240_34	967	27.9064335718758
s62Contig17241_4	72	21.5419641541232
s62Contig17247_1	2517	451.842698132734
s62Contig17251_33	1742	62.0345015557316
s62Contig17252_6	441	57.8183897451256
s62Contig17253_5	223	39.0313463017519
s62Contig17258_12	329	25.5930501908847
s62Contig17260_16	991	77.2620056229312
s62Contig17263_17	382	25.8150082020694
s62Contig17264_2	79	22.1235971862845
s62Contig17271_2	102	12.8438149587983
s62Contig17273_6	4758	406.236783777175
s62Contig17282_4	474	37.8828718943228
s62Contig17284_2	92	19.1697835776275
s62Contig17288_13	415	32.8673350145629
s62Contig17289_25	1694	52.1086483526033
s62Contig17290_32	781	35.2312438880175
s62Contig17297_3	67	19.2244372727882
s62Contig1729_5	74	15.9902542563785
s62Contig17300_25	633	37.3669525767874
s62Contig17306_10	329	66.1889229074604
s62Contig17315_2	123	20.1200938565671
s62Contig17316_3	209	33.8712480363152
s62Contig17317_1	194	35.9317682517848
s62Contig17319_36	13506	434.147725235611
s62Contig17325_8	254	26.4626360256379
s62Contig17332_10	383	33.6863817598553
s62Contig17341_2	339	83.5699260803
s62Contig17351_14	48	11.6685639168167
s62Contig17352_3	145	17.9993805099832
s62Contig17360_10	348	27.6863198389924
s62Contig17366_5	794	56.8395076684201
s62Contig17371_2	197	29.0975581216822
s62Contig17377_1	144	37.6180568064539
s62Contig17381_5	161	32.9585752738156
s62Contig17382_4	538	119.196595960394
s62Contig17383_6	1218	53.8345107980408
s62Contig17386_7	272	22.8883369137559
s62Contig17388_7	133	24.3756911141878
s62Contig17389_5	203	30.368185578382
s62Contig17392_4	3238	410.682716985354
s62Contig17395_1	806	127.66781697223
s62Contig17396_3	538	104.050067191946
s62Contig17399_4	368	30.9665734715521
s62Contig17401_1	89	24.5315477621265
s62Contig17404_8	130	22.0909705221287
s62Contig17407_10	228	20.0535118570418
s62Contig17408_2	126	25.4954749165128
s62Contig1740_4	469	25.1034700779222
s62Contig17412_2	134	34.2391437559148
s62Contig17415_10	964	148.65853236755
s62Contig17416_13	1288	97.3808444375374
s62Contig17420_2	2966	824.022870887581
s62Contig17421_2	839	148.332198881958
s62Contig17422_5	450	37.1522671879778
s62Contig17423_5	3942	438.071228191348
s62Contig17427_44	2973	50.71731070862
s62Contig17428_12	2656	63.3345485621224
s62Contig17429_11	1681	173.072258330902
s62Contig17430_3	473	38.3279911989883
s62Contig17435_4	651	42.2013061658205
s62Contig17436_10	1034	52.4578047390804
s62Contig17439_7	501	37.7158098214528
s62Contig1743_19	454	23.7912934950664
s62Contig17442_1	355	52.2143721487807
s62Contig17450_14	2383	254.324888540618
s62Contig17459_7	310	32.8841346746653
s62Contig17462_4	148	21.2329605699452
s62Contig17463_4	6386	502.351342737921
s62Contig17465_8	420	71.0260412327974
s62Contig17466_13	2033	142.049044568194
s62Contig17474_2	736	41.4882272597928
s62Contig17481_3	141	22.4354660764249
s62Contig17487_12	2735	194.594648246913
s62Contig17488_2	410	32.6932428648851
s62Contig17489_4	4021	645.678378571377
s62Contig1748_5	128	22.2921818112319
s62Contig17492_9	667	45.4256739251951
s62Contig17498_7	439	24.8263306598508
s62Contig17499_1	69	24.3979063715259
s62Contig17500_1	429	65.5783483010617
s62Contig17505_18	1872	104.016912629909
s62Contig17506_15	939	53.8858107437257
s62Contig17507_18	506	25.0181921267342
s62Contig17515_6	224	30.7500978513758
s62Contig17516_7	1439	61.9596438239825
s62Contig1751_6	127	19.162598501324
s62Contig17522_5	10441	738.372580942323
s62Contig17529_2	365	30.9372336293325
s62Contig17530_4	681	26.024973888708
s62Contig17531_3	830	62.0827439163967
s62Contig17542_24	2965	181.454328741407
s62Contig17542_9	806	39.0243257964908
s62Contig17543_14	2583	119.130041885919
s62Contig17553_11	8632	880.959566151271
s62Contig17554_11	225	17.9006378269347
s62Contig17556_2	1310	127.736646777409
s62Contig17559_3	189	33.928593542744
s62Contig17560_1	74	20.8904934639783
s62Contig17563_7	185	13.749581685421
s62Contig17569_32	867	33.7972547301117
s62Contig1756_3	53	12.6210997467609
s62Contig17570_4	576	51.0462745525552
s62Contig17571_3	262	22.6456573793036
s62Contig17573_7	298	44.0155955343213
s62Contig17575_4	827	48.5733340228562
s62Contig1757_5	149	17.0452551333891
s62Contig17582_12	374	28.6479840583553
s62Contig17585_4	82	19.9337966912286
s62Contig17586_3	155	25.3545898192513
s62Contig17595_5	1906	223.146650422602
s62Contig1759_1	133	20.6922533458217
s62Contig175_2	99	13.0775980501682
s62Contig17605_1	402	34.9188289917642
s62Contig17614_3	1883	165.202299664405
s62Contig17615_6	126	17.0297959867055
s62Contig17619_6	428	32.6414729176311
s62Contig17620_4	4304	184.864413857592
s62Contig17621_7	1147	179.247894811457
s62Contig17622_4	507	41.0830687904589
s62Contig17639_9	454	44.1460668186233
s62Contig17640_9	546	63.9234371095177
s62Contig17653_3	293	37.1618394307315
s62Contig17658_9	297	18.6320617381428
s62Contig17667_13	267	36.2268205324426
s62Contig17667_3	614	68.4506201744471
s62Contig17668_4	169	36.072938450159
s62Contig17671_6	151	16.16470781137
s62Contig17672_1	266	26.6043257303421
s62Contig17675_3	1911	337.857964318739
s62Contig17676_4	461	60.4405389399158
s62Contig17679_3	301	64.2482513224726
s62Contig17681_15	225	33.3740705247936
s62Contig17682_9	210	21.3697536848678
s62Contig17689_2	220	27.1170851587994
s62Contig17693_1	226	20.9293289301633
s62Contig17696_1	126	27.3957587612219
s62Contig17706_13	370	28.0348613585856
s62Contig17707_13	1713	48.5938006227886
s62Contig17710_4	5719	761.207418710359
s62Contig17719_4	416	41.4882272597928
s62Contig17720_1	257	40.1627802672575
s62Contig17724_1	150	25.489581371687
s62Contig17728_1	46	14.5068632479343
s62Contig17734_1	122	35.2949949880572
s62Contig17735_8	193	25.786635526095
s62Contig17736_2	2040	262.542688128376
s62Contig17737_10	409	55.709447182623
s62Contig17739_4	471	34.931527149284
s62Contig17744_2	355	44.5412923706445
s62Contig17745_3	539	30.9312587762174
s62Contig17746_4	496	148.400197506182
s62Contig17750_16	362	33.3475274043762
s62Contig17752_6	327	38.0294392106219
s62Contig17757_1	98	21.4409861971507
s62Contig17759_2	1052	187.887692456498
s62Contig17761_3	193	26.4945039523015
s62Contig17762_15	1013	52.9265160346359
s62Contig1776_5	180	17.4543615376206
s62Contig17771_9	892	117.387507674442
s62Contig17777_2	2141	334.585651954079
s62Contig1777_2	292	30.0637117386219
s62Contig17785_5	795	128.840393248185
s62Contig17789_7	343	75.9933688000279
s62Contig17790_10	4210	450.684899906407
s62Contig17791_12	381	27.8437756929468
s62Contig17792_3	93	17.8875238065487
s62Contig17795_20	1465	84.3475960763314
s62Contig17796_13	1081	76.4467732974477
s62Contig17800_6	674	58.1128971423729
s62Contig17801_2	369	37.9914713409297
s62Contig17803_7	465	44.5962922300256
s62Contig17808_3	177	32.783108147247
s62Contig17816_15	592	32.9989960450104
s62Contig17818_4	4430	711.354194745386
s62Contig17821_3	158	19.5438137688026
s62Contig17822_28	1557	55.2217447370323
s62Contig17825_9	456	61.3945978392511
s62Contig17828_10	3497	322.14448434559
s62Contig17829_6	941	225.618876282011
s62Contig17831_24	4703	176.643528221424
s62Contig17833_5	134	24.0551933054375
s62Contig17835_6	333	48.3688603854768
s62Contig17837_10	207	24.8156787409013
s62Contig17841_2	247	46.2374645046053
s62Contig17842_5	1597	100.546923966671
s62Contig17849_2	212	22.0213847213514
s62Contig17857_3	327	22.6222553407059
s62Contig17867_3	80	20.5915833826177
s62Contig17876_3	319	27.5044720896394
s62Contig17883_3	229	24.741677193991
s62Contig17889_9	461	44.3341315850481
s62Contig17894_2	252	17.8571544961811
s62Contig1789_8	138	21.0951330199219
s62Contig17909_3	2001	321.313711892893
s62Contig17911_10	1037	36.3372395848016
s62Contig17915_1	176	17.1615647578809
s62Contig17916_1	183	17.8441269925693
s62Contig17917_4	2091	104.120770199419
s62Contig17919_4	532	62.7037980176414
s62Contig1791_13	481	32.3802648691664
s62Contig17925_8	1213	44.5093334311279
s62Contig17927_5	758	60.9984237858419
s62Contig17929_4	1382	59.6521159052061
s62Contig1792_3	197	17.5473823787244
s62Contig17951_20	492	41.0066674790988
s62Contig17958_11	1648	197.566369879253
s62Contig17962_15	634	47.8310529521237
s62Contig17964_1	299	53.1304661593127
s62Contig1796_4	121	19.1660122253596
s62Contig17970_8	380	33.5067074689447
s62Contig17972_11	1603	165.528389014666
s62Contig17973_12	1343	71.665615885449
s62Contig17974_4	3211	693.847384016639
s62Contig17980_7	305	28.7009031824927
s62Contig17981_5	538	30.0847638366489
s62Contig17982_11	311	27.01431795134
s62Contig17987_3	1744	183.885320520437
s62Contig17996_4	4364	877.95884367221
s62Contig17_3	64	12.5863161349933
s62Contig18009_5	1349	77.4142265104218
s62Contig18010_18	663	38.6812893842474
s62Contig18013_17	8591	372.656626800641
s62Contig18016_9	305	26.9614545047659
s62Contig18017_2	199	23.2204421944653
s62Contig18019_2	101	20.0884935613379
s62Contig18024_11	3493	113.322410828844
s62Contig18029_7	351	35.0056917504502
s62Contig18037_14	309	38.0871787003137
s62Contig18044_5	794	46.2471202160689
s62Contig18045_15	1213	49.2026698647695
s62Contig18050_2	156	19.6434817016915
s62Contig18056_3	398	41.9646545683107
s62Contig18057_3	166	33.3962346584754
[truncated: 10,425 more rows]
